# Supplementary material for: Is There a Functional Role for the Knotted Topology in Protein UCH-L1?
Source: J Chem Inf Model. 2024 Jul 24;64(17):6827–37. doi: 10.1021/acs.jcim.4c00880 (PMC11388461; doi:10.1021/acs.jcim.4c00880)
Supplement: Supplementary file 2 — ci4c00880_si_002.zip [file ci4c00880_si_002.zip]

Archive with 693 entries (462 files):
- UCH-L1_files/
- UCH-L1_files/APO/
- UCH-L1_files/APO/APO_E7A/
- UCH-L1_files/APO/APO_E7A/REP_1/
- UCH-L1_files/APO/APO_E7A/REP_1/traj_final.gro
- UCH-L1_files/APO/APO_E7A/REP_1/traj_initial.gro
- UCH-L1_files/APO/APO_E7A/REP_2/
- UCH-L1_files/APO/APO_E7A/REP_2/traj_final.gro
- UCH-L1_files/APO/APO_E7A/REP_2/traj_initial.gro
- UCH-L1_files/APO/APO_E7A/REP_3/
- UCH-L1_files/APO/APO_E7A/REP_3/traj_final.gro
- UCH-L1_files/APO/APO_E7A/REP_3/traj_initial.gro
- UCH-L1_files/APO/APO_E7A/REP_4/
- UCH-L1_files/APO/APO_E7A/REP_4/traj_final.gro
- UCH-L1_files/APO/APO_E7A/REP_4/traj_initial.gro
- UCH-L1_files/APO/APO_E7A/REP_5/
- UCH-L1_files/APO/APO_E7A/REP_5/traj_final.gro
- UCH-L1_files/APO/APO_E7A/REP_5/traj_initial.gro
- UCH-L1_files/APO/APO_E7A/index.ndx
- UCH-L1_files/APO/APO_E7A/protein_2etl.top
- UCH-L1_files/APO/APO_delta1/
- UCH-L1_files/APO/APO_delta1/REP_1/
- UCH-L1_files/APO/APO_delta1/REP_1/traj_final.gro
- UCH-L1_files/APO/APO_delta1/REP_1/traj_initial.gro
- UCH-L1_files/APO/APO_delta1/REP_2/
- UCH-L1_files/APO/APO_delta1/REP_2/traj_final.gro
- UCH-L1_files/APO/APO_delta1/REP_2/traj_initial.gro
- UCH-L1_files/APO/APO_delta1/REP_3/
- UCH-L1_files/APO/APO_delta1/REP_3/traj_final.gro
- UCH-L1_files/APO/APO_delta1/REP_3/traj_initial.gro
- UCH-L1_files/APO/APO_delta1/REP_4/
- UCH-L1_files/APO/APO_delta1/REP_4/traj_final.gro
- UCH-L1_files/APO/APO_delta1/REP_4/traj_initial.gro
- UCH-L1_files/APO/APO_delta1/REP_5/
- UCH-L1_files/APO/APO_delta1/REP_5/traj_final.gro
- UCH-L1_files/APO/APO_delta1/REP_5/traj_initial.gro
- UCH-L1_files/APO/APO_delta1/index.ndx
- UCH-L1_files/APO/APO_delta1/protein_2etl.top
- UCH-L1_files/APO/APO_delta2/
- UCH-L1_files/APO/APO_delta2/REP_1/
- UCH-L1_files/APO/APO_delta2/REP_1/traj_final.gro
- UCH-L1_files/APO/APO_delta2/REP_1/traj_initial.gro
- UCH-L1_files/APO/APO_delta2/REP_2/
- UCH-L1_files/APO/APO_delta2/REP_2/traj_final.gro
- UCH-L1_files/APO/APO_delta2/REP_2/traj_initial.gro
- UCH-L1_files/APO/APO_delta2/REP_3/
- UCH-L1_files/APO/APO_delta2/REP_3/traj_final.gro
- UCH-L1_files/APO/APO_delta2/REP_3/traj_initial.gro
- UCH-L1_files/APO/APO_delta2/REP_4/
- UCH-L1_files/APO/APO_delta2/REP_4/traj_final.gro
- UCH-L1_files/APO/APO_delta2/REP_4/traj_initial.gro
- UCH-L1_files/APO/APO_delta2/REP_5/
- UCH-L1_files/APO/APO_delta2/REP_5/traj_final.gro
- UCH-L1_files/APO/APO_delta2/REP_5/traj_initial.gro
- UCH-L1_files/APO/APO_delta2/index.ndx
- UCH-L1_files/APO/APO_delta2/protein_2etl.top
- UCH-L1_files/APO/APO_delta216/
- UCH-L1_files/APO/APO_delta216/REP_1/
- UCH-L1_files/APO/APO_delta216/REP_1/traj_final.gro
- UCH-L1_files/APO/APO_delta216/REP_1/traj_initial.gro
- UCH-L1_files/APO/APO_delta216/REP_2/
- UCH-L1_files/APO/APO_delta216/REP_2/traj_final.gro
- UCH-L1_files/APO/APO_delta216/REP_2/traj_initial.gro
- UCH-L1_files/APO/APO_delta216/REP_3/
- UCH-L1_files/APO/APO_delta216/REP_3/traj_final.gro
- UCH-L1_files/APO/APO_delta216/REP_3/traj_initial.gro
- UCH-L1_files/APO/APO_delta216/REP_4/
- UCH-L1_files/APO/APO_delta216/REP_4/traj_final.gro
- UCH-L1_files/APO/APO_delta216/REP_4/traj_initial.gro
- UCH-L1_files/APO/APO_delta216/REP_5/
- UCH-L1_files/APO/APO_delta216/REP_5/traj_final.gro
- UCH-L1_files/APO/APO_delta216/REP_5/traj_initial.gro
- UCH-L1_files/APO/APO_delta216/index.ndx
- UCH-L1_files/APO/APO_delta216/protein_2etl.top
- UCH-L1_files/APO/APO_delta217/
- UCH-L1_files/APO/APO_delta217/REP_1/
- UCH-L1_files/APO/APO_delta217/REP_1/traj_final.gro
- UCH-L1_files/APO/APO_delta217/REP_1/traj_initial.gro
- UCH-L1_files/APO/APO_delta217/REP_2/
- UCH-L1_files/APO/APO_delta217/REP_2/traj_final.gro
- UCH-L1_files/APO/APO_delta217/REP_2/traj_initial.gro
- UCH-L1_files/APO/APO_delta217/REP_3/
- UCH-L1_files/APO/APO_delta217/REP_3/traj_final.gro
- UCH-L1_files/APO/APO_delta217/REP_3/traj_initial.gro
- UCH-L1_files/APO/APO_delta217/REP_4/
- UCH-L1_files/APO/APO_delta217/REP_4/traj_final.gro
- UCH-L1_files/APO/APO_delta217/REP_4/traj_initial.gro
- UCH-L1_files/APO/APO_delta217/REP_5/
- UCH-L1_files/APO/APO_delta217/REP_5/traj_final.gro
- UCH-L1_files/APO/APO_delta217/REP_5/traj_initial.gro
- UCH-L1_files/APO/APO_delta217/index.ndx
- UCH-L1_files/APO/APO_delta217/protein_2etl.top
- UCH-L1_files/APO/APO_delta218/
- UCH-L1_files/APO/APO_delta218/REP_1/
- UCH-L1_files/APO/APO_delta218/REP_1/traj_final.gro
- UCH-L1_files/APO/APO_delta218/REP_1/traj_initial.gro
- UCH-L1_files/APO/APO_delta218/REP_2/
- UCH-L1_files/APO/APO_delta218/REP_2/traj_final.gro
- UCH-L1_files/APO/APO_delta218/REP_2/traj_initial.gro
- UCH-L1_files/APO/APO_delta218/REP_3/
- UCH-L1_files/APO/APO_delta218/REP_3/traj_final.gro
- UCH-L1_files/APO/APO_delta218/REP_3/traj_initial.gro
- UCH-L1_files/APO/APO_delta218/REP_4/
- UCH-L1_files/APO/APO_delta218/REP_4/traj_final.gro
- UCH-L1_files/APO/APO_delta218/REP_4/traj_initial.gro
- UCH-L1_files/APO/APO_delta218/REP_5/
- UCH-L1_files/APO/APO_delta218/REP_5/traj_final.gro
- UCH-L1_files/APO/APO_delta218/REP_5/traj_initial.gro
- UCH-L1_files/APO/APO_delta218/index.ndx
- UCH-L1_files/APO/APO_delta218/protein_2etl.top
- UCH-L1_files/APO/APO_delta219/
- UCH-L1_files/APO/APO_delta219/REP_1/
- UCH-L1_files/APO/APO_delta219/REP_1/traj_final.gro
- UCH-L1_files/APO/APO_delta219/REP_1/traj_initial.gro
- UCH-L1_files/APO/APO_delta219/REP_2/
- UCH-L1_files/APO/APO_delta219/REP_2/traj_final.gro
- UCH-L1_files/APO/APO_delta219/REP_2/traj_initial.gro
- UCH-L1_files/APO/APO_delta219/REP_3/
- UCH-L1_files/APO/APO_delta219/REP_3/traj_final.gro
- UCH-L1_files/APO/APO_delta219/REP_3/traj_initial.gro
- UCH-L1_files/APO/APO_delta219/REP_4/
- UCH-L1_files/APO/APO_delta219/REP_4/traj_final.gro
- UCH-L1_files/APO/APO_delta219/REP_4/traj_initial.gro
- UCH-L1_files/APO/APO_delta219/REP_5/
- UCH-L1_files/APO/APO_delta219/REP_5/traj_final.gro
- UCH-L1_files/APO/APO_delta219/REP_5/traj_initial.gro
- UCH-L1_files/APO/APO_delta219/index.ndx
- UCH-L1_files/APO/APO_delta219/protein_2etl.top
- UCH-L1_files/APO/APO_delta220/
- UCH-L1_files/APO/APO_delta220/REP_1/
- UCH-L1_files/APO/APO_delta220/REP_1/traj_final.gro
- UCH-L1_files/APO/APO_delta220/REP_1/traj_initial.gro
- UCH-L1_files/APO/APO_delta220/REP_2/
- UCH-L1_files/APO/APO_delta220/REP_2/traj_final.gro
- UCH-L1_files/APO/APO_delta220/REP_2/traj_initial.gro
- UCH-L1_files/APO/APO_delta220/REP_3/
- UCH-L1_files/APO/APO_delta220/REP_3/traj_final.gro
- UCH-L1_files/APO/APO_delta220/REP_3/traj_initial.gro
- UCH-L1_files/APO/APO_delta220/REP_4/
- UCH-L1_files/APO/APO_delta220/REP_4/traj_final.gro
- UCH-L1_files/APO/APO_delta220/REP_4/traj_initial.gro
- UCH-L1_files/APO/APO_delta220/REP_5/
- UCH-L1_files/APO/APO_delta220/REP_5/traj_final.gro
- UCH-L1_files/APO/APO_delta220/REP_5/traj_initial.gro
- UCH-L1_files/APO/APO_delta220/index.ndx
- UCH-L1_files/APO/APO_delta220/protein_2etl.top
- UCH-L1_files/APO/APO_delta221/
- UCH-L1_files/APO/APO_delta221/REP_1/
- UCH-L1_files/APO/APO_delta221/REP_1/traj_final.gro
- UCH-L1_files/APO/APO_delta221/REP_1/traj_initial.gro
- UCH-L1_files/APO/APO_delta221/REP_2/
- UCH-L1_files/APO/APO_delta221/REP_2/traj_final.gro
- UCH-L1_files/APO/APO_delta221/REP_2/traj_initial.gro
- UCH-L1_files/APO/APO_delta221/REP_3/
- UCH-L1_files/APO/APO_delta221/REP_3/traj_final.gro
- UCH-L1_files/APO/APO_delta221/REP_3/traj_initial.gro
- UCH-L1_files/APO/APO_delta221/REP_4/
- UCH-L1_files/APO/APO_delta221/REP_4/traj_final.gro
- UCH-L1_files/APO/APO_delta221/REP_4/traj_initial.gro
- UCH-L1_files/APO/APO_delta221/REP_5/
- UCH-L1_files/APO/APO_delta221/REP_5/traj_final.gro
- UCH-L1_files/APO/APO_delta221/REP_5/traj_initial.gro
- UCH-L1_files/APO/APO_delta221/index.ndx
- UCH-L1_files/APO/APO_delta221/protein_2etl.top
- UCH-L1_files/APO/APO_delta222/
- UCH-L1_files/APO/APO_delta222/REP_1/
- UCH-L1_files/APO/APO_delta222/REP_1/traj_final.gro
- UCH-L1_files/APO/APO_delta222/REP_1/traj_initial.gro
- UCH-L1_files/APO/APO_delta222/REP_2/
- UCH-L1_files/APO/APO_delta222/REP_2/traj_final.gro
- UCH-L1_files/APO/APO_delta222/REP_2/traj_initial.gro
- UCH-L1_files/APO/APO_delta222/REP_3/
- UCH-L1_files/APO/APO_delta222/REP_3/traj_final.gro
- UCH-L1_files/APO/APO_delta222/REP_3/traj_initial.gro
- UCH-L1_files/APO/APO_delta222/REP_4/
- UCH-L1_files/APO/APO_delta222/REP_4/traj_final.gro
- UCH-L1_files/APO/APO_delta222/REP_4/traj_initial.gro
- UCH-L1_files/APO/APO_delta222/REP_5/
- UCH-L1_files/APO/APO_delta222/REP_5/traj_final.gro
- UCH-L1_files/APO/APO_delta222/REP_5/traj_initial.gro
- UCH-L1_files/APO/APO_delta222/index.ndx
- UCH-L1_files/APO/APO_delta222/protein_2etl.top
- UCH-L1_files/APO/APO_delta223/
- UCH-L1_files/APO/APO_delta223/REP_1/
- UCH-L1_files/APO/APO_delta223/REP_1/traj_final.gro
- UCH-L1_files/APO/APO_delta223/REP_1/traj_initial.gro
- UCH-L1_files/APO/APO_delta223/REP_2/
- UCH-L1_files/APO/APO_delta223/REP_2/traj_final.gro
- UCH-L1_files/APO/APO_delta223/REP_2/traj_initial.gro
- UCH-L1_files/APO/APO_delta223/REP_3/
- UCH-L1_files/APO/APO_delta223/REP_3/traj_final.gro
- UCH-L1_files/APO/APO_delta223/REP_3/traj_initial.gro
- UCH-L1_files/APO/APO_delta223/REP_4/
- UCH-L1_files/APO/APO_delta223/REP_4/traj_final.gro
- UCH-L1_files/APO/APO_delta223/REP_4/traj_initial.gro
- UCH-L1_files/APO/APO_delta223/REP_5/
- UCH-L1_files/APO/APO_delta223/REP_5/traj_final.gro
- UCH-L1_files/APO/APO_delta223/REP_5/traj_initial.gro
- UCH-L1_files/APO/APO_delta223/index.ndx
- UCH-L1_files/APO/APO_delta223/protein_2etl.top
- UCH-L1_files/APO/APO_delta2_L3M/
- UCH-L1_files/APO/APO_delta2_L3M/REP_1/
- UCH-L1_files/APO/APO_delta2_L3M/REP_1/traj_final.gro
- UCH-L1_files/APO/APO_delta2_L3M/REP_1/traj_initial.gro
- UCH-L1_files/APO/APO_delta2_L3M/REP_2/
- UCH-L1_files/APO/APO_delta2_L3M/REP_2/traj_final.gro
- UCH-L1_files/APO/APO_delta2_L3M/REP_2/traj_initial.gro
- UCH-L1_files/APO/APO_delta2_L3M/REP_3/
- UCH-L1_files/APO/APO_delta2_L3M/REP_3/traj_final.gro
- UCH-L1_files/APO/APO_delta2_L3M/REP_3/traj_initial.gro
- UCH-L1_files/APO/APO_delta2_L3M/REP_4/
- UCH-L1_files/APO/APO_delta2_L3M/REP_4/traj_final.gro
- UCH-L1_files/APO/APO_delta2_L3M/REP_4/traj_initial.gro
- UCH-L1_files/APO/APO_delta2_L3M/REP_5/
- UCH-L1_files/APO/APO_delta2_L3M/REP_5/traj_final.gro
- UCH-L1_files/APO/APO_delta2_L3M/REP_5/traj_initial.gro
- UCH-L1_files/APO/APO_delta2_L3M/index.ndx
- UCH-L1_files/APO/APO_delta2_L3M/protein_2etl.top
- UCH-L1_files/APO/APO_delta3/
- UCH-L1_files/APO/APO_delta3/REP_1/
- UCH-L1_files/APO/APO_delta3/REP_1/traj_final.gro
- UCH-L1_files/APO/APO_delta3/REP_1/traj_initial.gro
- UCH-L1_files/APO/APO_delta3/REP_2/
- UCH-L1_files/APO/APO_delta3/REP_2/traj_final.gro
- UCH-L1_files/APO/APO_delta3/REP_2/traj_initial.gro
- UCH-L1_files/APO/APO_delta3/REP_3/
- UCH-L1_files/APO/APO_delta3/REP_3/traj_final.gro
- UCH-L1_files/APO/APO_delta3/REP_3/traj_initial.gro
- UCH-L1_files/APO/APO_delta3/REP_4/
- UCH-L1_files/APO/APO_delta3/REP_4/traj_final.gro
- UCH-L1_files/APO/APO_delta3/REP_4/traj_initial.gro
- UCH-L1_files/APO/APO_delta3/REP_5/
- UCH-L1_files/APO/APO_delta3/REP_5/traj_final.gro
- UCH-L1_files/APO/APO_delta3/REP_5/traj_initial.gro
- UCH-L1_files/APO/APO_delta3/index.ndx
- UCH-L1_files/APO/APO_delta3/protein_2etl.top
- UCH-L1_files/APO/APO_delta4/
- UCH-L1_files/APO/APO_delta4/REP_1/
- UCH-L1_files/APO/APO_delta4/REP_1/traj_final.gro
- UCH-L1_files/APO/APO_delta4/REP_1/traj_initial.gro
- UCH-L1_files/APO/APO_delta4/REP_2/
- UCH-L1_files/APO/APO_delta4/REP_2/traj_final.gro
- UCH-L1_files/APO/APO_delta4/REP_2/traj_initial.gro
- UCH-L1_files/APO/APO_delta4/REP_3/
- UCH-L1_files/APO/APO_delta4/REP_3/traj_final.gro
- UCH-L1_files/APO/APO_delta4/REP_3/traj_initial.gro
- UCH-L1_files/APO/APO_delta4/REP_4/
- UCH-L1_files/APO/APO_delta4/REP_4/traj_final.gro
- UCH-L1_files/APO/APO_delta4/REP_4/traj_initial.gro
- UCH-L1_files/APO/APO_delta4/REP_5/
- UCH-L1_files/APO/APO_delta4/REP_5/traj_final.gro
- UCH-L1_files/APO/APO_delta4/REP_5/traj_initial.gro
- UCH-L1_files/APO/APO_delta4/index.ndx
- UCH-L1_files/APO/APO_delta4/protein_2etl.top
- UCH-L1_files/APO/APO_delta5/
- UCH-L1_files/APO/APO_delta5/REP_1/
- UCH-L1_files/APO/APO_delta5/REP_1/traj_final.gro
- UCH-L1_files/APO/APO_delta5/REP_1/traj_initial.gro
- UCH-L1_files/APO/APO_delta5/REP_2/
- UCH-L1_files/APO/APO_delta5/REP_2/traj_final.gro
- UCH-L1_files/APO/APO_delta5/REP_2/traj_initial.gro
- UCH-L1_files/APO/APO_delta5/REP_3/
- UCH-L1_files/APO/APO_delta5/REP_3/traj_final.gro
- UCH-L1_files/APO/APO_delta5/REP_3/traj_initial.gro
- UCH-L1_files/APO/APO_delta5/REP_4/
- UCH-L1_files/APO/APO_delta5/REP_4/traj_final.gro
- UCH-L1_files/APO/APO_delta5/REP_4/traj_initial.gro
- UCH-L1_files/APO/APO_delta5/REP_5/
- UCH-L1_files/APO/APO_delta5/REP_5/traj_final.gro
- UCH-L1_files/APO/APO_delta5/REP_5/traj_initial.gro
- UCH-L1_files/APO/APO_delta5/index.ndx
- UCH-L1_files/APO/APO_delta5/protein_2etl.top
- UCH-L1_files/APO/APO_delta6/
- UCH-L1_files/APO/APO_delta6/REP_1/
- UCH-L1_files/APO/APO_delta6/REP_1/traj_final.gro
- UCH-L1_files/APO/APO_delta6/REP_1/traj_initial.gro
- UCH-L1_files/APO/APO_delta6/REP_2/
- UCH-L1_files/APO/APO_delta6/REP_2/traj_final.gro
- UCH-L1_files/APO/APO_delta6/REP_2/traj_initial.gro
- UCH-L1_files/APO/APO_delta6/REP_3/
- UCH-L1_files/APO/APO_delta6/REP_3/traj_final.gro
- UCH-L1_files/APO/APO_delta6/REP_3/traj_initial.gro
- UCH-L1_files/APO/APO_delta6/REP_4/
- UCH-L1_files/APO/APO_delta6/REP_4/traj_final.gro
- UCH-L1_files/APO/APO_delta6/REP_4/traj_initial.gro
- UCH-L1_files/APO/APO_delta6/REP_5/
- UCH-L1_files/APO/APO_delta6/REP_5/traj_final.gro
- UCH-L1_files/APO/APO_delta6/REP_5/traj_initial.gro
- UCH-L1_files/APO/APO_delta6/index.ndx
- UCH-L1_files/APO/APO_delta6/protein_2etl.top
- UCH-L1_files/APO/APO_delta7/
- UCH-L1_files/APO/APO_delta7/REP_1/
- UCH-L1_files/APO/APO_delta7/REP_1/traj_final.gro
- UCH-L1_files/APO/APO_delta7/REP_1/traj_initial.gro
- UCH-L1_files/APO/APO_delta7/REP_2/
- UCH-L1_files/APO/APO_delta7/REP_2/traj_final.gro
- UCH-L1_files/APO/APO_delta7/REP_2/traj_initial.gro
- UCH-L1_files/APO/APO_delta7/REP_3/
- UCH-L1_files/APO/APO_delta7/REP_3/traj_final.gro
- UCH-L1_files/APO/APO_delta7/REP_3/traj_initial.gro
[truncated: 393 more entries]
