# Supplementary material for: Is There a Functional Role for the Knotted Topology in Protein UCH-L1?
Source: J Chem Inf Model. 2024 Jul 24;64(17):6827–37. doi: 10.1021/acs.jcim.4c00880 (PMC11388461; doi:10.1021/acs.jcim.4c00880)
Supplement: Supplementary file 2 — ci4c00880_si_002.zip [file ci4c00880_si_002.zip › UCH-L1_files/APO/APO_E7A/REP_1/traj_final.gro]

Protein in water t= 500000.00000 step= 5000000
 2214
    1MET      N    1   7.279   6.141   2.237
    1MET     H1    2   7.358   6.167   2.292
    1MET     H2    3   7.302   6.066   2.176
    1MET     H3    4   7.252   6.218   2.179
    1MET     CA    5   7.185   6.080   2.332
    1MET     CB    6   7.041   6.114   2.295
    1MET     CG    7   6.982   6.247   2.342
    1MET     SD    8   7.066   6.395   2.275
    1MET     CE    9   7.001   6.516   2.389
    1MET      C   10   7.201   5.929   2.354
    1MET      O   11   7.275   5.864   2.280
    2GLN      N   12   7.175   5.890   2.479
    2GLN      H   13   7.150   5.960   2.545
    2GLN     CA   14   7.186   5.750   2.524
    2GLN     CB   15   7.245   5.741   2.665
    2GLN     CG   16   7.292   5.603   2.712
    2GLN     CD   17   7.397   5.538   2.622
    2GLN    OE1   18   7.360   5.449   2.545
    2GLN    NE2   19   7.524   5.570   2.641
    2GLN   HE21   20   7.543   5.643   2.707
    2GLN   HE22   21   7.599   5.509   2.614
    2GLN      C   22   7.054   5.673   2.510
    2GLN      O   23   7.049   5.550   2.509
    3LEU      N   24   6.944   5.748   2.514
    3LEU      H   25   6.949   5.846   2.534
    3LEU     CA   26   6.807   5.697   2.507
    3LEU     CB   27   6.762   5.692   2.361
    3LEU     CG   28   6.727   5.830   2.302
    3LEU    CD1   29   6.691   5.823   2.154
    3LEU    CD2   30   6.615   5.893   2.386
    3LEU      C   31   6.767   5.570   2.583
    3LEU      O   32   6.713   5.478   2.522
    4LYS      N   33   6.806   5.568   2.710
    4LYS      H   34   6.850   5.645   2.756
    4LYS     CA   35   6.784   5.447   2.791
    4LYS     CB   36   6.859   5.475   2.922
    4LYS     CG   37   7.008   5.493   2.890
    4LYS     CD   38   7.098   5.512   3.013
    4LYS     CE   39   7.041   5.597   3.126
    4LYS     NZ   40   7.141   5.623   3.230
    4LYS    HZ1   41   7.191   5.710   3.230
    4LYS    HZ2   42   7.092   5.608   3.316
    4LYS    HZ3   43   7.213   5.553   3.229
    4LYS      C   44   6.640   5.412   2.828
    4LYS      O   45   6.552   5.497   2.846
    5PRO      N   46   6.612   5.283   2.842
    5PRO     CA   47   6.487   5.223   2.891
    5PRO     CB   48   6.515   5.075   2.916
    5PRO     CG   49   6.659   5.057   2.868
    5PRO     CD   50   6.691   5.177   2.778
    5PRO      C   51   6.439   5.291   3.019
    5PRO      O   52   6.520   5.326   3.105
    6MET      N   53   6.309   5.270   3.042
    6MET      H   54   6.269   5.182   3.014
    6MET     CA   55   6.232   5.365   3.123
    6MET     CB   56   6.233   5.500   3.050
    6MET     CG   57   6.247   5.624   3.137
    6MET     SD   58   6.103   5.686   3.231
    6MET     CE   59   5.996   5.739   3.098
    6MET      C   60   6.087   5.318   3.140
    6MET      O   61   6.006   5.329   3.048
    7ALA      N   62   6.064   5.261   3.257
    7ALA      H   63   6.138   5.259   3.324
    7ALA     CA   64   5.931   5.215   3.300
    7ALA     CB   65   5.952   5.121   3.419
    7ALA      C   66   5.836   5.328   3.341
    7ALA      O   67   5.872   5.422   3.412
    8ILE      N   68   5.709   5.289   3.331
    8ILE      H   69   5.684   5.199   3.295
    8ILE     CA   70   5.600   5.383   3.359
    8ILE     CB   71   5.470   5.317   3.312
    8ILE    CG1   72   5.460   5.166   3.335
    8ILE    CG2   73   5.424   5.354   3.171
    8ILE     CD   74   5.317   5.113   3.332
    8ILE      C   75   5.579   5.440   3.500
    8ILE      O   76   5.590   5.366   3.597
    9ASN      N   77   5.595   5.571   3.512
    9ASN      H   78   5.608   5.628   3.431
    9ASN     CA   79   5.573   5.635   3.643
    9ASN     CB   80   5.704   5.668   3.715
    9ASN     CG   81   5.691   5.769   3.829
    9ASN    OD1   82   5.664   5.886   3.801
    9ASN    ND2   83   5.745   5.737   3.947
    9ASN   HD21   84   5.804   5.657   3.956
    9ASN   HD22   85   5.719   5.785   4.031
    9ASN      C   86   5.479   5.755   3.620
    9ASN      O   87   5.501   5.826   3.523
   10PRO      N   88   5.383   5.780   3.708
   10PRO     CA   89   5.273   5.877   3.695
   10PRO     CB   90   5.171   5.851   3.805
   10PRO     CG   91   5.207   5.708   3.849
   10PRO     CD   92   5.357   5.691   3.823
   10PRO      C   93   5.328   6.020   3.691
   10PRO      O   94   5.290   6.094   3.600
   11GLU      N   95   5.412   6.060   3.786
   11GLU      H   96   5.432   5.996   3.860
   11GLU     CA   97   5.484   6.188   3.779
   11GLU     CB   98   5.556   6.214   3.911
   11GLU     CG   99   5.513   6.342   3.982
   11GLU     CD  100   5.530   6.473   3.903
   11GLU    OE1  101   5.638   6.534   3.918
   11GLU    OE2  102   5.424   6.517   3.855
   11GLU      C  103   5.574   6.212   3.657
   11GLU      O  104   5.551   6.307   3.583
   12MET      N  105   5.648   6.108   3.621
   12MET      H  106   5.651   6.027   3.680
   12MET     CA  107   5.731   6.108   3.500
   12MET     CB  108   5.825   5.988   3.489
   12MET     CG  109   5.917   5.980   3.611
   12MET     SD  110   6.007   6.132   3.659
   12MET     CE  111   6.164   6.047   3.666
   12MET      C  112   5.651   6.125   3.371
   12MET      O  113   5.670   6.216   3.291
   13LEU      N  114   5.537   6.056   3.368
   13LEU      H  115   5.515   5.978   3.427
   13LEU     CA  116   5.436   6.078   3.264
   13LEU     CB  117   5.345   5.955   3.254
   13LEU     CG  118   5.394   5.844   3.160
   13LEU    CD1  119   5.523   5.782   3.215
   13LEU    CD2  120   5.283   5.743   3.129
   13LEU      C  121   5.378   6.218   3.244
   13LEU      O  122   5.385   6.269   3.132
   14ASN      N  123   5.344   6.279   3.357
   14ASN      H  124   5.323   6.223   3.437
   14ASN     CA  125   5.301   6.420   3.354
   14ASN     CB  126   5.242   6.465   3.488
   14ASN     CG  127   5.118   6.380   3.520
   14ASN    OD1  128   5.044   6.335   3.434
   14ASN    ND2  129   5.083   6.354   3.646
   14ASN   HD21  130   5.124   6.388   3.730
   14ASN   HD22  131   5.014   6.282   3.659
   14ASN      C  132   5.410   6.520   3.314
   14ASN      O  133   5.371   6.624   3.260
   15LYS      N  134   5.532   6.495   3.359
   15LYS      H  135   5.561   6.439   3.437
   15LYS     CA  136   5.644   6.576   3.309
   15LYS     CB  137   5.775   6.531   3.375
   15LYS     CG  138   5.777   6.575   3.521
   15LYS     CD  139   5.884   6.482   3.579
   15LYS     CE  140   5.915   6.510   3.726
   15LYS     NZ  141   6.033   6.438   3.775
   15LYS    HZ1  142   6.014   6.340   3.765
   15LYS    HZ2  143   6.115   6.452   3.719
   15LYS    HZ3  144   6.061   6.469   3.866
   15LYS      C  145   5.670   6.563   3.158
   15LYS      O  146   5.700   6.662   3.091
   16VAL      N  147   5.657   6.445   3.100
   16VAL      H  148   5.657   6.363   3.158
   16VAL     CA  149   5.668   6.423   2.955
   16VAL     CB  150   5.713   6.282   2.917
   16VAL    CG1  151   5.768   6.271   2.774
   16VAL    CG2  152   5.811   6.220   3.017
   16VAL      C  153   5.545   6.480   2.884
   16VAL      O  154   5.569   6.534   2.777
   17LEU      N  155   5.427   6.489   2.945
   17LEU      H  156   5.412   6.435   3.027
   17LEU     CA  157   5.309   6.561   2.894
   17LEU     CB  158   5.195   6.540   2.993
   17LEU     CG  159   5.047   6.564   2.961
   17LEU    CD1  160   4.998   6.491   2.836
   17LEU    CD2  161   4.977   6.526   3.092
   17LEU      C  162   5.319   6.712   2.877
   17LEU      O  163   5.302   6.777   2.773
   18SER      N  164   5.378   6.774   2.979
   18SER      H  165   5.381   6.722   3.064
   18SER     CA  166   5.404   6.919   2.984
   18SER     CB  167   5.427   6.967   3.127
   18SER     OG  168   5.545   6.915   3.189
   18SER     HG  169   5.524   6.914   3.287
   18SER      C  170   5.520   6.964   2.896
   18SER      O  171   5.512   7.061   2.821
   19ARG      N  172   5.620   6.877   2.888
   19ARG      H  173   5.622   6.795   2.946
   19ARG     CA  174   5.730   6.884   2.791
   19ARG     CB  175   5.834   6.776   2.822
   19ARG     CG  176   5.914   6.834   2.939
   19ARG     CD  177   6.044   6.757   2.963
   19ARG     NE  178   6.137   6.758   2.850
   19ARG     HE  179   6.095   6.751   2.760
   19ARG     CZ  180   6.263   6.801   2.871
   19ARG    NH1  181   6.301   6.848   2.990
   19ARG   HH11  182   6.246   6.871   3.070
   19ARG   HH12  183   6.398   6.873   2.996
   19ARG    NH2  184   6.334   6.822   2.759
   19ARG   HH21  185   6.293   6.804   2.670
   19ARG   HH22  186   6.433   6.836   2.770
   19ARG      C  187   5.690   6.871   2.644
   19ARG      O  188   5.741   6.947   2.561
   20LEU      N  189   5.588   6.791   2.617
   20LEU      H  190   5.568   6.711   2.674
   20LEU     CA  191   5.525   6.778   2.485
   20LEU     CB  192   5.456   6.643   2.462
   20LEU     CG  193   5.572   6.545   2.443
   20LEU    CD1  194   5.520   6.403   2.419
   20LEU    CD2  195   5.669   6.585   2.332
   20LEU      C  196   5.427   6.894   2.459
   20LEU      O  197   5.409   6.923   2.341
   21GLY      N  198   5.391   6.972   2.560
   21GLY      H  199   5.426   6.964   2.653
   21GLY     CA  200   5.296   7.084   2.547
   21GLY      C  201   5.148   7.059   2.575
   21GLY      O  202   5.074   7.157   2.571
   22VAL      N  203   5.100   6.944   2.621
   22VAL      H  204   5.159   6.881   2.672
   22VAL     CA  205   4.958   6.907   2.607
   22VAL     CB  206   4.959   6.754   2.599
   22VAL    CG1  207   4.820   6.693   2.579
   22VAL    CG2  208   5.057   6.720   2.486
   22VAL      C  209   4.884   6.958   2.731
   22VAL      O  210   4.928   6.939   2.844
   23ALA      N  211   4.764   7.003   2.697
   23ALA      H  212   4.717   6.993   2.609
   23ALA     CA  213   4.678   7.078   2.791
   23ALA     CB  214   4.643   7.214   2.731
   23ALA      C  215   4.541   7.011   2.805
   23ALA      O  216   4.497   6.923   2.732
   24GLY      N  217   4.496   7.028   2.929
   24GLY      H  218   4.554   7.056   3.005
   24GLY     CA  219   4.362   6.987   2.975
   24GLY      C  220   4.349   6.947   3.122
   24GLY      O  221   4.453   6.949   3.188
   25GLN      N  222   4.235   6.911   3.180
   25GLN      H  223   4.154   6.911   3.120
   25GLN     CA  224   4.223   6.864   3.319
   25GLN     CB  225   4.076   6.872   3.362
   25GLN     CG  226   4.037   7.017   3.391
   25GLN     CD  227   3.909   7.043   3.471
   25GLN    OE1  228   3.796   7.030   3.423
   25GLN    NE2  229   3.924   7.081   3.597
   25GLN   HE21  230   4.011   7.066   3.645
   25GLN   HE22  231   3.853   7.137   3.639
   25GLN      C  232   4.281   6.725   3.343
   25GLN      O  233   4.322   6.693   3.455
   26TRP      N  234   4.272   6.641   3.240
   26TRP      H  235   4.186   6.651   3.190
   26TRP     CA  236   4.338   6.510   3.227
   26TRP     CB  237   4.314   6.466   3.083
   26TRP     CG  238   4.166   6.472   3.044
   26TRP    CD1  239   4.099   6.576   2.996
   26TRP    HD1  240   4.139   6.672   2.965
   26TRP    CD2  241   4.081   6.362   3.035
   26TRP    NE1  242   3.971   6.543   2.978
   26TRP    HE1  243   3.899   6.604   2.945
   26TRP    CE2  244   3.956   6.413   3.000
   26TRP    CE3  245   4.092   6.230   3.076
   26TRP    HE3  246   4.184   6.195   3.123
   26TRP    CZ2  247   3.845   6.333   3.022
   26TRP    HZ2  248   3.747   6.369   2.990
   26TRP    CZ3  249   3.979   6.151   3.094
   26TRP    HZ3  250   3.988   6.050   3.135
   26TRP    CH2  251   3.852   6.206   3.076
   26TRP    HH2  252   3.766   6.141   3.092
   26TRP      C  253   4.487   6.497   3.260
   26TRP      O  254   4.573   6.529   3.178
   27ARG      N  255   4.515   6.441   3.377
   27ARG      H  256   4.444   6.422   3.445
   27ARG     CA  257   4.654   6.410   3.410
   27ARG     CB  258   4.707   6.482   3.534
   27ARG     CG  259   4.751   6.627   3.514
   27ARG     CD  260   4.644   6.734   3.490
   27ARG     NE  261   4.708   6.855   3.544
   27ARG     HE  262   4.807   6.854   3.554
   27ARG     CZ  263   4.637   6.953   3.601
   27ARG    NH1  264   4.504   6.949   3.619
   27ARG   HH11  265   4.451   6.871   3.585
   27ARG   HH12  266   4.457   7.022   3.668
   27ARG    NH2  267   4.708   7.032   3.682
   27ARG   HH21  268   4.807   7.024   3.693
   27ARG   HH22  269   4.669   7.096   3.748
   27ARG      C  270   4.669   6.261   3.440
   27ARG      O  271   4.570   6.192   3.459
   28PHE      N  272   4.792   6.212   3.429
   28PHE      H  273   4.872   6.266   3.402
   28PHE     CA  274   4.823   6.071   3.459
   28PHE     CB  275   4.959   6.020   3.412
   28PHE     CG  276   4.958   6.009   3.259
   28PHE    CD1  277   4.929   5.886   3.200
   28PHE    HD1  278   4.914   5.797   3.260
   28PHE    CD2  279   4.982   6.120   3.180
   28PHE    HD2  280   5.035   6.203   3.226
   28PHE    CE1  281   4.924   5.867   3.062
   28PHE    HE1  282   4.875   5.781   3.016
   28PHE    CE2  283   4.977   6.095   3.043
   28PHE    HE2  284   5.000   6.182   2.983
   28PHE     CZ  285   4.942   5.976   2.979
   28PHE     HZ  286   4.901   5.977   2.878
   28PHE      C  287   4.817   6.042   3.609
   28PHE      O  288   4.897   6.094   3.686
   29VAL      N  289   4.720   5.955   3.637
   29VAL      H  290   4.653   5.934   3.566
   29VAL     CA  291   4.694   5.920   3.777
   29VAL     CB  292   4.561   5.981   3.819
   29VAL    CG1  293   4.519   5.931   3.958
   29VAL    CG2  294   4.575   6.133   3.827
   29VAL      C  295   4.700   5.769   3.802
   29VAL      O  296   4.659   5.690   3.717
   30ASP      N  297   4.764   5.737   3.915
   30ASP      H  298   4.779   5.813   3.979
   30ASP     CA  299   4.776   5.598   3.960
   30ASP     CB  300   4.885   5.582   4.066
   30ASP     CG  301   4.881   5.676   4.186
   30ASP    OD1  302   4.776   5.722   4.234
   30ASP    OD2  303   4.998   5.698   4.227
   30ASP      C  304   4.646   5.529   4.004
   30ASP      O  305   4.555   5.585   4.066
   31VAL      N  306   4.635   5.408   3.950
   31VAL      H  307   4.698   5.367   3.884
   31VAL     CA  308   4.518   5.322   3.978
   31VAL     CB  309   4.441   5.295   3.849
   31VAL    CG1  310   4.312   5.221   3.886
   31VAL    CG2  311   4.410   5.426   3.776
   31VAL      C  312   4.564   5.193   4.045
   31VAL      O  313   4.647   5.120   3.992
   32LEU      N  314   4.499   5.167   4.159
   32LEU      H  315   4.449   5.242   4.201
   32LEU     CA  316   4.500   5.045   4.241
   32LEU     CB  317   4.576   5.076   4.371
   32LEU     CG  318   4.720   5.123   4.352
   32LEU    CD1  319   4.787   5.144   4.488
   32LEU    CD2  320   4.801   5.031   4.260
   32LEU      C  321   4.361   4.989   4.271
   32LEU      O  322   4.252   5.047   4.269
   33GLY      N  323   4.362   4.859   4.299
   33GLY      H  324   4.451   4.813   4.299
   33GLY     CA  325   4.246   4.776   4.333
   33GLY      C  326   4.154   4.758   4.212
   33GLY      O  327   4.032   4.773   4.219
   34LEU      N  328   4.210   4.713   4.100
   34LEU      H  329   4.307   4.693   4.085
   34LEU     CA  330   4.135   4.675   3.979
   34LEU     CB  331   4.205   4.726   3.853
   34LEU     CG  332   4.170   4.868   3.808
   34LEU    CD1  333   4.282   4.930   3.724
   34LEU    CD2  334   4.042   4.861   3.724
   34LEU      C  335   4.097   4.527   3.978
   34LEU      O  336   3.990   4.489   3.929
   35GLU      N  337   4.167   4.439   4.049
   35GLU      H  338   4.241   4.473   4.107
   35GLU     CA  339   4.164   4.293   4.033
   35GLU     CB  340   4.305   4.238   4.054
   35GLU     CG  341   4.356   4.226   4.198
   35GLU     CD  342   4.377   4.361   4.267
   35GLU    OE1  343   4.421   4.457   4.200
   35GLU    OE2  344   4.356   4.375   4.389
   35GLU      C  345   4.049   4.215   4.097
   35GLU      O  346   4.050   4.096   4.130
   36GLU      N  347   3.932   4.273   4.076
   36GLU      H  348   3.927   4.359   4.025
   36GLU     CA  349   3.801   4.227   4.124
   36GLU     CB  350   3.802   4.174   4.268
   36GLU     CG  351   3.708   4.057   4.295
   36GLU     CD  352   3.560   4.088   4.271
   36GLU    OE1  353   3.507   4.037   4.170
   36GLU    OE2  354   3.510   4.186   4.330
   36GLU      C  355   3.704   4.344   4.107
   36GLU      O  356   3.734   4.452   4.159
   37GLU      N  357   3.582   4.309   4.069
   37GLU      H  358   3.555   4.213   4.068
   37GLU     CA  359   3.471   4.402   4.043
   37GLU     CB  360   3.345   4.325   4.000
   37GLU     CG  361   3.344   4.289   3.851
   37GLU     CD  362   3.213   4.216   3.821
   37GLU    OE1  363   3.216   4.099   3.777
   37GLU    OE2  364   3.106   4.274   3.852
   37GLU      C  365   3.436   4.493   4.161
   37GLU      O  366   3.374   4.595   4.134
   38SER      N  367   3.461   4.455   4.286
   38SER      H  368   3.470   4.356   4.300
   38SER     CA  369   3.452   4.548   4.399
   38SER     CB  370   3.439   4.478   4.535
   38SER     OG  371   3.407   4.569   4.640
   38SER     HG  372   3.311   4.571   4.668
   38SER      C  373   3.577   4.636   4.404
   38SER      O  374   3.685   4.582   4.424
   39LEU      N  375   3.568   4.734   4.315
   39LEU      H  376   3.491   4.736   4.252
   39LEU     CA  377   3.687   4.817   4.287
   39LEU     CB  378   3.642   4.929   4.194
   39LEU     CG  379   3.619   4.904   4.045
   39LEU    CD1  380   3.526   5.017   3.999
   39LEU    CD2  381   3.752   4.904   3.970
   39LEU      C  382   3.743   4.895   4.406
   39LEU      O  383   3.678   4.917   4.508
   40GLY      N  384   3.871   4.930   4.397
   40GLY      H  385   3.915   4.899   4.313
   40GLY     CA  386   3.958   4.986   4.502
   40GLY      C  387   3.957   5.139   4.497
   40GLY      O  388   3.859   5.196   4.449
   41SER      N  389   4.078   5.190   4.516
   41SER      H  390   4.161   5.137   4.530
   41SER     CA  391   4.098   5.335   4.519
   41SER     CB  392   4.238   5.369   4.571
   41SER     OG  393   4.277   5.296   4.687
   41SER     HG  394   4.269   5.199   4.663
   41SER      C  395   4.086   5.426   4.397
   41SER      O  396   4.113   5.546   4.402
   42VAL      N  397   4.014   5.374   4.298
   42VAL      H  398   3.944   5.308   4.326
   42VAL     CA  399   3.997   5.422   4.160
   42VAL     CB  400   3.923   5.315   4.078
   42VAL    CG1  401   4.007   5.190   4.055
   42VAL    CG2  402   3.785   5.294   4.140
   42VAL      C  403   3.931   5.559   4.152
   42VAL      O  404   3.826   5.590   4.209
   43PRO      N  405   4.006   5.656   4.099
   43PRO     CA  406   3.956   5.790   4.064
   43PRO     CB  407   4.078   5.882   4.059
   43PRO     CG  408   4.192   5.790   4.017
   43PRO     CD  409   4.153   5.660   4.089
   43PRO      C  410   3.861   5.799   3.944
   43PRO      O  411   3.892   5.737   3.842
   44ALA      N  412   3.751   5.873   3.954
   44ALA      H  413   3.710   5.903   4.040
   44ALA     CA  414   3.661   5.893   3.839
   44ALA     CB  415   3.524   5.829   3.864
   44ALA      C  416   3.644   6.039   3.797
   44ALA      O  417   3.641   6.132   3.879
   45PRO      N  418   3.635   6.069   3.668
   45PRO     CA  419   3.649   5.973   3.558
   45PRO     CB  420   3.598   6.048   3.435
   45PRO     CG  421   3.498   6.145   3.498
   45PRO     CD  422   3.577   6.194   3.619
   45PRO      C  423   3.790   5.928   3.519
   45PRO      O  424   3.873   6.019   3.515
   46ALA      N  425   3.824   5.801   3.499
   46ALA      H  426   3.761   5.724   3.482
   46ALA     CA  427   3.961   5.772   3.456
   46ALA     CB  428   4.032   5.689   3.565
   46ALA      C  429   3.965   5.682   3.332
   46ALA      O  430   3.882   5.593   3.316
   47CYS      N  431   4.032   5.736   3.231
   47CYS      H  432   4.078   5.825   3.240
   47CYS     CA  433   4.031   5.678   3.095
   47CYS     CB  434   3.986   5.793   3.004
   47CYS     SG  435   3.935   5.721   2.843
   47CYS     HG  436   4.045   5.734   2.770
   47CYS      C  437   4.175   5.641   3.060
   47CYS      O  438   4.269   5.679   3.129
   48ALA      N  439   4.195   5.562   2.954
   48ALA      H  440   4.116   5.533   2.900
   48ALA     CA  441   4.325   5.519   2.903
   48ALA     CB  442   4.406   5.638   2.852
   48ALA      C  443   4.400   5.440   3.011
   48ALA      O  444   4.514   5.469   3.048
   49LEU      N  445   4.335   5.343   3.074
   49LEU      H  446   4.248   5.312   3.037
   49LEU     CA  447   4.402   5.249   3.166
   49LEU     CB  448   4.292   5.165   3.229
   49LEU     CG  449   4.207   5.237   3.334
   49LEU    CD1  450   4.070   5.176   3.363
   49LEU    CD2  451   4.295   5.216   3.458
   49LEU      C  452   4.518   5.167   3.109
   49LEU      O  453   4.501   5.062   3.048
   50LEU      N  454   4.640   5.211   3.138
   50LEU      H  455   4.653   5.296   3.190
   50LEU     CA  456   4.767   5.146   3.102
   50LEU     CB  457   4.881   5.246   3.119
   50LEU     CG  458   4.884   5.359   3.015
   50LEU    CD1  459   5.005   5.444   3.053
   50LEU    CD2  460   4.897   5.302   2.874
   50LEU      C  461   4.783   5.018   3.185
   50LEU      O  462   4.842   5.010   3.292
   51LEU      N  463   4.724   4.911   3.132
   51LEU      H  464   4.648   4.917   3.068
   51LEU     CA  465   4.741   4.778   3.193
   51LEU     CB  466   4.611   4.698   3.206
   51LEU     CG  467   4.495   4.750   3.291
   51LEU    CD1  468   4.391   4.638   3.287
   51LEU    CD2  469   4.519   4.776   3.440
   51LEU      C  470   4.855   4.700   3.127
   51LEU      O  471   4.853   4.701   3.004
   52LEU      N  472   4.927   4.618   3.203
   52LEU      H  473   4.893   4.606   3.296
   52LEU     CA  474   5.030   4.534   3.139
   52LEU     CB  475   5.164   4.536   3.214
   52LEU     CG  476   5.254   4.656   3.184
   52LEU    CD1  477   5.198   4.786   3.243
   52LEU    CD2  478   5.380   4.621   3.262
   52LEU      C  479   4.986   4.389   3.123
   52LEU      O  480   4.943   4.328   3.221
   53PHE      N  481   5.000   4.336   3.002
   53PHE      H  482   5.054   4.390   2.937
   53PHE     CA  483   4.964   4.201   2.958
   53PHE     CB  484   4.982   4.193   2.806
   53PHE     CG  485   4.931   4.068   2.733
   53PHE    CD1  486   4.818   4.075   2.653
   53PHE    HD1  487   4.755   4.163   2.647
   53PHE    CD2  488   5.014   3.956   2.729
   53PHE    HD2  489   5.117   3.962   2.763
   53PHE    CE1  490   4.790   3.968   2.569
   53PHE    HE1  491   4.697   3.964   2.512
   53PHE    CE2  492   4.985   3.850   2.644
   53PHE    HE2  493   5.048   3.761   2.645
   53PHE     CZ  494   4.874   3.857   2.560
   53PHE     HZ  495   4.845   3.770   2.501
   53PHE      C  496   5.036   4.100   3.048
   53PHE      O  497   5.156   4.120   3.066
   54PRO      N  498   4.964   3.996   3.088
   54PRO     CA  499   5.009   3.895   3.186
   54PRO     CB  500   4.881   3.832   3.242
   54PRO     CG  501   4.768   3.927   3.201
   54PRO     CD  502   4.818   3.987   3.069
   54PRO      C  503   5.111   3.795   3.133
   54PRO      O  504   5.133   3.783   3.013
   55LEU      N  505   5.196   3.750   3.225
   55LEU      H  506   5.180   3.747   3.324
   55LEU     CA  507   5.308   3.662   3.187
   55LEU     CB  508   5.383   3.612   3.311
   55LEU     CG  509   5.418   3.714   3.420
   55LEU    CD1  510   5.513   3.648   3.520
   55LEU    CD2  511   5.494   3.835   3.366
   55LEU      C  512   5.279   3.547   3.091
   55LEU      O  513   5.334   3.537   2.981
   56THR      N  514   5.185   3.459   3.125
   56THR      H  515   5.114   3.496   3.185
   56THR     CA  516   5.168   3.330   3.057
   56THR     CB  517   5.097   3.232   3.150
   56THR    OG1  518   4.975   3.284   3.202
   56THR    HG1  519   4.993   3.353   3.272
   56THR    CG2  520   5.197   3.183   3.256
   56THR      C  521   5.103   3.339   2.918
   56THR      O  522   5.030   3.431   2.882
   57ALA      N  523   5.127   3.239   2.835
   57ALA      H  524   5.195   3.171   2.866
   57ALA     CA  525   5.079   3.229   2.697
   57ALA     CB  526   5.136   3.105   2.627
   57ALA      C  527   4.929   3.214   2.675
   57ALA      O  528   4.879   3.281   2.585
   58GLN      N  529   4.865   3.142   2.767
   58GLN      H  530   4.924   3.076   2.815
   58GLN     CA  531   4.721   3.114   2.770
   58GLN     CB  532   4.679   3.072   2.911
   58GLN     CG  533   4.712   3.168   3.025
   58GLN     CD  534   4.670   3.105   3.158
   58GLN    OE1  535   4.558   3.057   3.177
   58GLN    NE2  536   4.762   3.125   3.253
   58GLN   HE21  537   4.844   3.179   3.234
   58GLN   HE22  538   4.736   3.116   3.349
   58GLN      C  539   4.628   3.227   2.725
   58GLN      O  540   4.540   3.205   2.641
   59HISE     N  541   4.667   3.351   2.753
   59HISE     H  542   4.760   3.351   2.790
   59HISE    CA  543   4.612   3.482   2.715
   59HISE    CB  544   4.675   3.607   2.776
   59HISE    CG  545   4.676   3.591   2.928
   59HISE   ND1  546   4.570   3.558   3.000
   59HISE   CD2  547   4.784   3.582   3.005
   59HISE   HD2  548   4.887   3.610   2.981
   59HISE   CE1  549   4.608   3.524   3.123
   59HISE   HE1  550   4.557   3.470   3.203
   59HISE   NE2  551   4.740   3.542   3.124
   59HISE   HE2  552   4.811   3.529   3.193
   59HISE     C  553   4.600   3.507   2.565
   59HISE     O  554   4.487   3.524   2.521
   60GLU      N  555   4.704   3.465   2.493
   60GLU      H  556   4.780   3.413   2.534
   60GLU     CA  557   4.720   3.482   2.348
   60GLU     CB  558   4.851   3.427   2.291
   60GLU     CG  559   4.877   3.451   2.142
   60GLU     CD  560   5.027   3.454   2.113
   60GLU    OE1  561   5.087   3.345   2.097
   60GLU    OE2  562   5.070   3.565   2.074
   60GLU      C  563   4.614   3.396   2.279
   60GLU      O  564   4.551   3.454   2.191
   61ASN      N  565   4.575   3.280   2.332
   61ASN      H  566   4.634   3.239   2.402
   61ASN     CA  567   4.471   3.193   2.277
   61ASN     CB  568   4.473   3.064   2.357
   61ASN     CG  569   4.613   3.006   2.382
   61ASN    OD1  570   4.625   2.924   2.473
   61ASN    ND2  571   4.706   3.006   2.288
   61ASN   HD21  572   4.694   3.051   2.200
   61ASN   HD22  573   4.770   2.929   2.280
   61ASN      C  574   4.332   3.257   2.260
   61ASN      O  575   4.274   3.255   2.152
   62PHE      N  576   4.290   3.316   2.372
   62PHE      H  577   4.330   3.307   2.463
   62PHE     CA  578   4.162   3.389   2.370
   62PHE     CB  579   4.130   3.427   2.515
   62PHE     CG  580   4.116   3.309   2.612
   62PHE    CD1  581   3.997   3.256   2.661
   62PHE    HD1  582   3.905   3.266   2.604
   62PHE    CD2  583   4.230   3.282   2.686
   62PHE    HD2  584   4.322   3.332   2.655
   62PHE    CE1  585   3.993   3.165   2.766
   62PHE    HE1  586   3.901   3.109   2.781
   62PHE    CE2  587   4.231   3.183   2.784
   62PHE    HE2  588   4.326   3.140   2.814
   62PHE     CZ  589   4.112   3.123   2.824
   62PHE     HZ  590   4.117   3.028   2.877
   62PHE      C  591   4.159   3.526   2.303
   62PHE      O  592   4.067   3.561   2.229
   63ARG      N  593   4.274   3.592   2.316
   63ARG      H  594   4.345   3.566   2.382
   63ARG     CA  595   4.313   3.700   2.225
   63ARG     CB  596   4.457   3.748   2.243
   63ARG     CG  597   4.468   3.856   2.350
   63ARG     CD  598   4.397   3.983   2.300
   63ARG     NE  599   4.441   4.094   2.385
   63ARG     HE  600   4.534   4.131   2.376
   63ARG     CZ  601   4.352   4.170   2.451
   63ARG    NH1  602   4.222   4.138   2.454
   63ARG   HH11  603   4.175   4.059   2.415
   63ARG   HH12  604   4.158   4.208   2.487
   63ARG    NH2  605   4.403   4.275   2.516
   63ARG   HH21  606   4.502   4.290   2.514
   63ARG   HH22  607   4.339   4.332   2.567
   63ARG      C  608   4.300   3.668   2.076
   63ARG      O  609   4.260   3.760   2.005
   64LYS      N  610   4.347   3.554   2.026
   64LYS      H  611   4.393   3.488   2.086
   64LYS     CA  612   4.342   3.521   1.883
   64LYS     CB  613   4.420   3.392   1.856
   64LYS     CG  614   4.571   3.413   1.868
   64LYS     CD  615   4.636   3.481   1.747
   64LYS     CE  616   4.779   3.513   1.792
   64LYS     NZ  617   4.855   3.585   1.689
   64LYS    HZ1  618   4.949   3.589   1.723
   64LYS    HZ2  619   4.850   3.534   1.603
   64LYS    HZ3  620   4.823   3.678   1.670
   64LYS      C  621   4.197   3.503   1.837
   64LYS      O  622   4.165   3.535   1.722
   65LYS      N  623   4.109   3.456   1.925
   65LYS      H  624   4.141   3.405   2.005
   65LYS     CA  625   3.965   3.438   1.899
   65LYS     CB  626   3.908   3.365   2.020
   65LYS     CG  627   3.788   3.274   1.993
   65LYS     CD  628   3.837   3.162   1.901
   65LYS     CE  629   3.719   3.087   1.838
   65LYS     NZ  630   3.666   3.160   1.721
   65LYS    HZ1  631   3.740   3.182   1.658
   65LYS    HZ2  632   3.596   3.104   1.677
   65LYS    HZ3  633   3.621   3.244   1.753
   65LYS      C  634   3.887   3.566   1.868
   65LYS      O  635   3.851   3.603   1.756
   66GLN      N  636   3.916   3.661   1.956
   66GLN      H  637   3.956   3.644   2.046
   66GLN     CA  638   3.877   3.803   1.948
   66GLN     CB  639   3.937   3.877   2.068
   66GLN     CG  640   3.854   3.850   2.194
   66GLN     CD  641   3.920   3.916   2.316
   66GLN    OE1  642   4.026   3.869   2.358
   66GLN    NE2  643   3.860   4.020   2.372
   66GLN   HE21  644   3.773   4.058   2.342
   66GLN   HE22  645   3.901   4.034   2.462
   66GLN      C  646   3.921   3.872   1.819
   66GLN      O  647   3.826   3.895   1.744
   67ILE      N  648   4.050   3.891   1.795
   67ILE      H  649   4.118   3.856   1.860
   67ILE     CA  650   4.098   3.958   1.673
   67ILE     CB  651   4.250   3.974   1.666
   67ILE    CG1  652   4.324   3.840   1.656
   67ILE    CG2  653   4.293   4.094   1.752
   67ILE     CD  654   4.476   3.852   1.660
   67ILE      C  655   4.057   3.895   1.540
   67ILE      O  656   4.080   3.951   1.432
   68GLU      N  657   4.021   3.767   1.543
   68GLU      H  658   4.039   3.701   1.616
   68GLU     CA  659   3.944   3.712   1.431
   68GLU     CB  660   3.960   3.561   1.445
   68GLU     CG  661   4.056   3.512   1.336
   68GLU     CD  662   4.048   3.367   1.287
   68GLU    OE1  663   4.161   3.314   1.286
   68GLU    OE2  664   3.945   3.312   1.245
   68GLU      C  665   3.796   3.751   1.430
   68GLU      O  666   3.751   3.820   1.338
   69GLU      N  667   3.723   3.721   1.537
   69GLU      H  668   3.760   3.684   1.622
   69GLU     CA  669   3.576   3.722   1.542
   69GLU     CB  670   3.527   3.647   1.666
   69GLU     CG  671   3.562   3.498   1.672
   69GLU     CD  672   3.513   3.430   1.800
   69GLU    OE1  673   3.417   3.351   1.807
   69GLU    OE2  674   3.576   3.458   1.904
   69GLU      C  675   3.506   3.858   1.538
   69GLU      O  676   3.403   3.873   1.472
   70LEU      N  677   3.592   3.953   1.572
   70LEU      H  678   3.672   3.928   1.626
   70LEU     CA  679   3.567   4.098   1.561
   70LEU     CB  680   3.634   4.173   1.676
   70LEU     CG  681   3.581   4.139   1.815
   70LEU    CD1  682   3.674   4.206   1.917
   70LEU    CD2  683   3.433   4.173   1.834
   70LEU      C  684   3.594   4.163   1.425
   70LEU      O  685   3.528   4.263   1.394
   71LYS      N  686   3.653   4.096   1.328
   71LYS      H  687   3.679   4.000   1.345
   71LYS     CA  688   3.692   4.150   1.197
   71LYS     CB  689   3.763   4.044   1.112
   71LYS     CG  690   3.907   4.008   1.151
   71LYS     CD  691   3.955   3.893   1.064
   71LYS     CE  692   3.979   3.941   0.920
   71LYS     NZ  693   3.992   3.832   0.822
   71LYS    HZ1  694   4.058   3.761   0.845
   71LYS    HZ2  695   3.908   3.780   0.811
   71LYS    HZ3  696   4.008   3.862   0.726
   71LYS      C  697   3.599   4.237   1.111
   71LYS      O  698   3.646   4.319   1.032
   72GLY      N  699   3.471   4.202   1.115
   72GLY      H  700   3.442   4.109   1.140
   72GLY     CA  701   3.371   4.283   1.045
   72GLY      C  702   3.365   4.429   1.091
   72GLY      O  703   3.349   4.521   1.010
   73GLN      N  704   3.383   4.447   1.222
   73GLN      H  705   3.431   4.377   1.275
   73GLN     CA  706   3.362   4.574   1.291
   73GLN     CB  707   3.333   4.566   1.441
   73GLN     CG  708   3.199   4.512   1.492
   73GLN     CD  709   3.180   4.501   1.643
   73GLN    OE1  710   3.135   4.600   1.701
   73GLN    NE2  711   3.217   4.386   1.698
   73GLN   HE21  712   3.248   4.305   1.648
   73GLN   HE22  713   3.233   4.384   1.797
   73GLN      C  714   3.474   4.679   1.278
   73GLN      O  715   3.580   4.662   1.337
   74GLU      N  716   3.448   4.783   1.200
   74GLU      H  717   3.355   4.819   1.189
   74GLU     CA  718   3.559   4.864   1.146
   74GLU     CB  719   3.521   4.945   1.022
   74GLU     CG  720   3.479   4.862   0.902
   74GLU     CD  721   3.448   4.966   0.795
   74GLU    OE1  722   3.325   4.989   0.791
   74GLU    OE2  723   3.523   5.001   0.700
   74GLU      C  724   3.602   4.966   1.252
   74GLU      O  725   3.513   5.014   1.323
   75VAL      N  726   3.730   5.003   1.253
   75VAL      H  727   3.794   4.973   1.183
   75VAL     CA  728   3.778   5.091   1.360
   75VAL     CB  729   3.923   5.056   1.394
   75VAL    CG1  730   3.917   4.916   1.456
   75VAL    CG2  731   4.028   5.039   1.284
   75VAL      C  732   3.763   5.239   1.323
   75VAL      O  733   3.763   5.267   1.204
   76SER      N  734   3.728   5.325   1.419
   76SER      H  735   3.700   5.291   1.508
   76SER     CA  736   3.712   5.471   1.410
   76SER     CB  737   3.684   5.526   1.550
   76SER     OG  738   3.687   5.669   1.560
   76SER     HG  739   3.596   5.703   1.581
   76SER      C  740   3.844   5.531   1.362
   76SER      O  741   3.945   5.505   1.429
   77PRO      N  742   3.843   5.630   1.273
   77PRO     CA  743   3.963   5.708   1.240
   77PRO     CB  744   3.912   5.822   1.153
   77PRO     CG  745   3.794   5.758   1.080
   77PRO     CD  746   3.730   5.671   1.189
   77PRO      C  747   4.061   5.747   1.350
   77PRO      O  748   4.182   5.737   1.334
   78LYS      N  749   4.012   5.800   1.462
   78LYS      H  750   3.915   5.825   1.457
   78LYS     CA  751   4.092   5.842   1.579
   78LYS     CB  752   4.016   5.916   1.689
   78LYS     CG  753   3.954   6.052   1.655
   78LYS     CD  754   3.877   6.104   1.777
   78LYS     CE  755   3.868   6.255   1.758
   78LYS     NZ  756   3.784   6.327   1.854
   78LYS    HZ1  757   3.764   6.422   1.829
   78LYS    HZ2  758   3.693   6.288   1.862
   78LYS    HZ3  759   3.833   6.316   1.941
   78LYS      C  760   4.173   5.733   1.651
   78LYS      O  761   4.272   5.770   1.713
   79VAL      N  762   4.133   5.606   1.646
   79VAL      H  763   4.069   5.578   1.576
   79VAL     CA  764   4.212   5.496   1.703
   79VAL     CB  765   4.154   5.357   1.676
   79VAL    CG1  766   4.239   5.240   1.725
   79VAL    CG2  767   4.017   5.341   1.743
   79VAL      C  768   4.356   5.498   1.649
   79VAL      O  769   4.376   5.513   1.529
   80TYR      N  770   4.452   5.504   1.740
   80TYR      H  771   4.430   5.505   1.838
   80TYR     CA  772   4.594   5.507   1.701
   80TYR     CB  773   4.660   5.628   1.767
   80TYR     CG  774   4.808   5.647   1.730
   80TYR    CD1  775   4.908   5.600   1.814
   80TYR    HD1  776   4.885   5.523   1.887
   80TYR    CD2  777   4.839   5.719   1.615
   80TYR    HD2  778   4.759   5.766   1.558
   80TYR    CE1  779   5.041   5.627   1.783
   80TYR    HE1  780   5.121   5.583   1.842
   80TYR    CE2  781   4.973   5.743   1.584
   80TYR    HE2  782   4.992   5.797   1.491
   80TYR     CZ  783   5.074   5.698   1.668
   80TYR     OH  784   5.195   5.761   1.663
   80TYR     HH  785   5.226   5.823   1.591
   80TYR      C  786   4.653   5.375   1.751
   80TYR      O  787   4.663   5.353   1.872
   81PHE      N  788   4.648   5.280   1.658
   81PHE      H  789   4.630   5.293   1.561
   81PHE     CA  790   4.705   5.146   1.679
   81PHE     CB  791   4.644   5.039   1.588
   81PHE     CG  792   4.679   4.892   1.611
   81PHE    CD1  793   4.778   4.839   1.528
   81PHE    HD1  794   4.808   4.888   1.436
   81PHE    CD2  795   4.636   4.827   1.726
   81PHE    HD2  796   4.576   4.884   1.797
   81PHE    CE1  797   4.840   4.721   1.568
   81PHE    HE1  798   4.903   4.657   1.507
   81PHE    CE2  799   4.699   4.709   1.764
   81PHE    HE2  800   4.666   4.649   1.849
   81PHE     CZ  801   4.801   4.658   1.686
   81PHE     HZ  802   4.847   4.568   1.728
   81PHE      C  803   4.857   5.159   1.677
   81PHE      O  804   4.917   5.221   1.590
   82MET      N  805   4.922   5.076   1.759
   82MET      H  806   4.876   4.997   1.798
   82MET     CA  807   5.065   5.093   1.790
   82MET     CB  808   5.065   5.211   1.886
   82MET     CG  809   5.205   5.261   1.923
   82MET     SD  810   5.304   5.149   2.028
   82MET     CE  811   5.195   5.155   2.169
   82MET      C  812   5.121   4.965   1.852
   82MET      O  813   5.048   4.884   1.908
   83LYS      N  814   5.239   4.933   1.799
   83LYS      H  815   5.289   4.997   1.741
   83LYS     CA  816   5.298   4.800   1.821
   83LYS     CB  817   5.311   4.726   1.688
   83LYS     CG  818   5.297   4.574   1.703
   83LYS     CD  819   5.292   4.497   1.571
   83LYS     CE  820   5.177   4.531   1.477
   83LYS     NZ  821   5.179   4.438   1.362
   83LYS    HZ1  822   5.111   4.456   1.291
   83LYS    HZ2  823   5.268   4.445   1.317
   83LYS    HZ3  824   5.162   4.346   1.397
   83LYS      C  825   5.439   4.803   1.880
   83LYS      O  826   5.531   4.855   1.818
   84GLN      N  827   5.444   4.732   1.993
   84GLN      H  828   5.374   4.665   2.016
   84GLN     CA  829   5.567   4.731   2.074
   84GLN     CB  830   5.521   4.704   2.217
   84GLN     CG  831   5.471   4.828   2.292
   84GLN     CD  832   5.414   4.792   2.429
   84GLN    OE1  833   5.295   4.770   2.452
   84GLN    NE2  834   5.502   4.783   2.529
   84GLN   HE21  835   5.598   4.810   2.521
   84GLN   HE22  836   5.470   4.776   2.624
   84GLN      C  837   5.653   4.613   2.027
   84GLN      O  838   5.627   4.497   2.057
   85THR      N  839   5.734   4.643   1.926
   85THR      H  840   5.726   4.737   1.892
   85THR     CA  841   5.847   4.562   1.879
   85THR     CB  842   5.886   4.609   1.739
   85THR    OG1  843   5.909   4.750   1.742
   85THR    HG1  844   5.943   4.782   1.653
   85THR    CG2  845   5.778   4.567   1.640
   85THR      C  846   5.966   4.565   1.976
   85THR      O  847   6.037   4.466   1.991
   86ILE      N  848   5.994   4.687   2.021
   86ILE      H  849   5.977   4.770   1.969
   86ILE     CA  850   6.079   4.702   2.140
   86ILE     CB  851   6.128   4.846   2.155
   86ILE    CG1  852   6.248   4.863   2.249
   86ILE    CG2  853   6.014   4.944   2.183
   86ILE     CD  854   6.298   5.008   2.256
   86ILE      C  855   6.013   4.651   2.269
   86ILE      O  856   5.902   4.682   2.310
   87GLY      N  857   6.101   4.570   2.328
   87GLY      H  858   6.171   4.522   2.276
   87GLY     CA  859   6.069   4.523   2.463
   87GLY      C  860   6.071   4.610   2.589
   87GLY      O  861   5.999   4.590   2.686
   88ASN      N  862   6.157   4.711   2.585
   88ASN      H  863   6.227   4.711   2.513
   88ASN     CA  864   6.171   4.814   2.689
   88ASN     CB  865   6.319   4.837   2.721
   88ASN     CG  866   6.415   4.839   2.601
   88ASN    OD1  867   6.452   4.734   2.549
   88ASN    ND2  868   6.454   4.957   2.556
   88ASN   HD21  869   6.399   5.034   2.589
   88ASN   HD22  870   6.543   4.974   2.512
   88ASN      C  871   6.098   4.945   2.656
   88ASN      O  872   6.034   4.944   2.550
   89SER      N  873   6.135   5.048   2.730
   89SER      H  874   6.183   5.033   2.817
   89SER     CA  875   6.114   5.190   2.696
   89SER     CB  876   6.167   5.221   2.556
   89SER     OG  877   6.308   5.204   2.578
   89SER     HG  878   6.352   5.288   2.547
   89SER      C  879   5.972   5.242   2.717
   89SER      O  880   5.959   5.360   2.684
   90CYS      N  881   5.892   5.170   2.795
   90CYS      H  882   5.926   5.100   2.857
   90CYS     CA  883   5.745   5.179   2.790
   90CYS     CB  884   5.675   5.067   2.868
   90CYS     SG  885   5.728   5.076   3.043
   90CYS     HG  886   5.841   5.014   3.010
   90CYS      C  887   5.681   5.310   2.834
   90CYS      O  888   5.574   5.350   2.788
   91GLY      N  889   5.758   5.382   2.915
   91GLY      H  890   5.837   5.350   2.967
   91GLY     CA  891   5.704   5.509   2.965
   91GLY      C  892   5.662   5.615   2.862
   91GLY      O  893   5.552   5.667   2.871
   92THR      N  894   5.755   5.648   2.773
   92THR      H  895   5.843   5.604   2.755
   92THR     CA  896   5.722   5.734   2.659
   92THR     CB  897   5.840   5.800   2.587
   92THR    OG1  898   5.937   5.695   2.569
   92THR    HG1  899   6.024   5.735   2.599
   92THR    CG2  900   5.899   5.918   2.663
   92THR      C  901   5.633   5.685   2.544
   92THR      O  902   5.524   5.736   2.522
   93ILE      N  903   5.655   5.558   2.509
   93ILE      H  904   5.747   5.517   2.511
   93ILE     CA  905   5.565   5.476   2.428
   93ILE     CB  906   5.616   5.333   2.408
   93ILE    CG1  907   5.765   5.330   2.372
   93ILE    CG2  908   5.532   5.245   2.315
   93ILE     CD  909   5.824   5.189   2.377
   93ILE      C  910   5.422   5.454   2.479
   93ILE      O  911   5.326   5.471   2.404
   94GLY      N  912   5.396   5.407   2.601
   94GLY      H  913   5.470   5.372   2.658
   94GLY     CA  914   5.263   5.405   2.664
   94GLY      C  915   5.208   5.546   2.681
   94GLY      O  916   5.090   5.566   2.653
   95LEU      N  917   5.287   5.648   2.716
   95LEU      H  918   5.368   5.634   2.772
   95LEU     CA  919   5.242   5.788   2.717
   95LEU     CB  920   5.355   5.887   2.748
   95LEU     CG  921   5.329   6.037   2.755
   95LEU    CD1  922   5.280   6.098   2.887
   95LEU    CD2  923   5.453   6.113   2.708
   95LEU      C  924   5.181   5.826   2.582
   95LEU      O  925   5.063   5.858   2.568
   96ILE      N  926   5.245   5.789   2.471
   96ILE      H  927   5.336   5.751   2.483
   96ILE     CA  928   5.206   5.814   2.331
   96ILE     CB  929   5.316   5.831   2.226
   96ILE    CG1  930   5.424   5.931   2.268
   96ILE    CG2  931   5.258   5.851   2.085
   96ILE     CD  932   5.372   6.074   2.285
   96ILE      C  933   5.088   5.728   2.288
   96ILE      O  934   4.988   5.779   2.235
   97HISE     N  935   5.074   5.606   2.340
   97HISE     H  936   5.142   5.570   2.403
   97HISE    CA  937   4.950   5.528   2.327
   97HISE    CB  938   4.973   5.388   2.385
   97HISE    CG  939   4.878   5.283   2.326
   97HISE   ND1  940   4.818   5.300   2.209
   97HISE   CD2  941   4.870   5.154   2.358
   97HISE   HD2  942   4.906   5.098   2.444
   97HISE   CE1  943   4.781   5.180   2.167
   97HISE   HE1  944   4.746   5.148   2.069
   97HISE   NE2  945   4.809   5.089   2.260
   97HISE   HE2  946   4.779   4.993   2.257
   97HISE     C  947   4.834   5.604   2.391
   97HISE     O  948   4.734   5.639   2.328
   98ALA      N  949   4.839   5.618   2.524
   98ALA      H  950   4.924   5.595   2.572
   98ALA     CA  951   4.747   5.701   2.602
   98ALA     CB  952   4.804   5.717   2.743
   98ALA      C  953   4.709   5.837   2.542
   98ALA      O  954   4.589   5.864   2.534
   99VAL      N  955   4.805   5.926   2.515
   99VAL      H  956   4.902   5.914   2.532
   99VAL     CA  957   4.773   6.066   2.481
   99VAL     CB  958   4.877   6.176   2.500
   99VAL    CG1  959   4.906   6.180   2.650
   99VAL    CG2  960   5.006   6.156   2.419
   99VAL      C  961   4.707   6.086   2.345
   99VAL      O  962   4.598   6.143   2.336
  100ALA      N  963   4.768   6.013   2.252
  100ALA      H  964   4.852   5.963   2.275
  100ALA     CA  965   4.728   6.003   2.111
  100ALA     CB  966   4.835   5.925   2.033
  100ALA      C  967   4.592   5.938   2.084
  100ALA      O  968   4.511   5.999   2.014
  101ASN      N  969   4.557   5.839   2.166
  101ASN      H  970   4.622   5.774   2.203
  101ASN     CA  971   4.420   5.786   2.165
  101ASN     CB  972   4.417   5.638   2.207
  101ASN     CG  973   4.480   5.559   2.092
  101ASN    OD1  974   4.415   5.529   1.992
  101ASN    ND2  975   4.599   5.505   2.114
  101ASN   HD21  976   4.644   5.505   2.204
  101ASN   HD22  977   4.630   5.436   2.049
  101ASN      C  978   4.317   5.873   2.238
  101ASN      O  979   4.198   5.846   2.254
  102ASN      N  980   4.361   5.988   2.289
  102ASN      H  981   4.455   6.022   2.283
  102ASN     CA  982   4.273   6.085   2.355
  102ASN     CB  983   4.284   6.079   2.507
  102ASN     CG  984   4.246   5.940   2.559
  102ASN    OD1  985   4.132   5.916   2.599
  102ASN    ND2  986   4.338   5.846   2.575
  102ASN   HD21  987   4.432   5.858   2.542
  102ASN   HD22  988   4.316   5.759   2.619
  102ASN      C  989   4.278   6.233   2.313
  102ASN      O  990   4.278   6.325   2.394
  103GLN      N  991   4.261   6.254   2.183
  103GLN      H  992   4.224   6.185   2.121
  103GLN     CA  993   4.269   6.390   2.128
  103GLN     CB  994   4.283   6.375   1.977
  103GLN     CG  995   4.401   6.298   1.917
  103GLN     CD  996   4.396   6.317   1.765
  103GLN    OE1  997   4.396   6.424   1.705
  103GLN    NE2  998   4.401   6.205   1.693
  103GLN   HE21  999   4.413   6.110   1.723
  103GLN   HE22 1000   4.383   6.218   1.596
  103GLN      C 1001   4.155   6.486   2.163
  103GLN      O 1002   4.158   6.601   2.118
  104ASP      N 1003   4.037   6.427   2.176
  104ASP      H 1004   4.024   6.328   2.176
  104ASP     CA 1005   3.918   6.497   2.226
  104ASP     CB 1006   3.796   6.421   2.171
  104ASP     CG 1007   3.811   6.275   2.211
  104ASP    OD1 1008   3.885   6.200   2.142
  104ASP    OD2 1009   3.793   6.239   2.329
  104ASP      C 1010   3.909   6.517   2.377
  104ASP      O 1011   3.843   6.608   2.427
  105LYS      N 1012   3.984   6.443   2.458
  105LYS      H 1013   4.024   6.357   2.426
  105LYS     CA 1014   4.018   6.473   2.598
  105LYS     CB 1015   4.046   6.341   2.671
  105LYS     CG 1016   3.915   6.264   2.690
  105LYS     CD 1017   3.923   6.120   2.740
  105LYS     CE 1018   3.801   6.036   2.701
  105LYS     NZ 1019   3.834   5.917   2.621
  105LYS    HZ1 1020   3.904   5.860   2.663
  105LYS    HZ2 1021   3.750   5.865   2.605
  105LYS    HZ3 1022   3.880   5.942   2.535
  105LYS      C 1023   4.127   6.579   2.611
  105LYS      O 1024   4.097   6.681   2.672
  106LEU      N 1025   4.247   6.546   2.563
  106LEU      H 1026   4.253   6.458   2.516
  106LEU     CA 1027   4.370   6.625   2.572
  106LEU     CB 1028   4.487   6.527   2.569
  106LEU     CG 1029   4.508   6.470   2.710
  106LEU    CD1 1030   4.605   6.352   2.709
  106LEU    CD2 1031   4.540   6.580   2.812
  106LEU      C 1032   4.379   6.727   2.458
  106LEU      O 1033   4.346   6.691   2.345
  107GLY      N 1034   4.434   6.845   2.487
  107GLY      H 1035   4.445   6.874   2.582
  107GLY     CA 1036   4.463   6.940   2.379
  107GLY      C 1037   4.612   6.928   2.346
  107GLY      O 1038   4.689   6.979   2.427
  108PHE      N 1039   4.639   6.908   2.217
  108PHE      H 1040   4.572   6.864   2.157
  108PHE     CA 1041   4.771   6.918   2.153
  108PHE     CB 1042   4.845   6.785   2.140
  108PHE     CG 1043   4.767   6.668   2.080
  108PHE    CD1 1044   4.691   6.578   2.154
  108PHE    HD1 1045   4.645   6.612   2.246
  108PHE    CD2 1046   4.812   6.620   1.957
  108PHE    HD2 1047   4.847   6.691   1.883
  108PHE    CE1 1048   4.675   6.446   2.113
  108PHE    HE1 1049   4.610   6.382   2.173
  108PHE    CE2 1050   4.803   6.488   1.915
  108PHE    HE2 1051   4.869   6.454   1.835
  108PHE     CZ 1052   4.735   6.398   1.997
  108PHE     HZ 1053   4.705   6.298   1.968
  108PHE      C 1054   4.754   6.993   2.021
  108PHE      O 1055   4.657   6.966   1.951
  109GLU      N 1056   4.806   7.115   2.029
  109GLU      H 1057   4.873   7.136   2.101
  109GLU     CA 1058   4.795   7.215   1.922
  109GLU     CB 1059   4.843   7.354   1.965
  109GLU     CG 1060   4.762   7.410   2.082
  109GLU     CD 1061   4.828   7.531   2.147
  109GLU    OE1 1062   4.779   7.643   2.119
  109GLU    OE2 1063   4.918   7.517   2.233
  109GLU      C 1064   4.850   7.191   1.782
  109GLU      O 1065   4.963   7.144   1.770
  110ASP      N 1066   4.791   7.252   1.680
  110ASP      H 1067   4.722   7.323   1.694
  110ASP     CA 1068   4.828   7.229   1.539
  110ASP     CB 1069   4.723   7.279   1.440
  110ASP     CG 1070   4.750   7.208   1.307
  110ASP    OD1 1071   4.732   7.265   1.198
  110ASP    OD2 1072   4.804   7.095   1.315
  110ASP      C 1073   4.967   7.289   1.513
  110ASP      O 1074   5.011   7.388   1.572
  111GLY      N 1075   5.038   7.214   1.430
  111GLY      H 1076   4.983   7.150   1.376
  111GLY     CA 1077   5.179   7.228   1.392
  111GLY      C 1078   5.293   7.210   1.492
  111GLY      O 1079   5.408   7.190   1.455
  112SER      N 1080   5.250   7.184   1.616
  112SER      H 1081   5.151   7.188   1.629
  112SER     CA 1082   5.344   7.150   1.723
  112SER     CB 1083   5.283   7.178   1.861
  112SER     OG 1084   5.397   7.192   1.946
  112SER     HG 1085   5.363   7.248   2.022
  112SER      C 1086   5.394   7.005   1.721
  112SER      O 1087   5.338   6.917   1.655
  113VAL      N 1088   5.478   6.982   1.821
  113VAL      H 1089   5.499   7.054   1.886
  113VAL     CA 1090   5.555   6.859   1.847
  113VAL     CB 1091   5.633   6.858   1.978
  113VAL    CG1 1092   5.736   6.745   1.985
  113VAL    CG2 1093   5.700   6.992   2.010
  113VAL      C 1094   5.477   6.729   1.823
  113VAL      O 1095   5.511   6.650   1.736
  114LEU      N 1096   5.373   6.712   1.905
  114LEU      H 1097   5.382   6.760   1.992
  114LEU     CA 1098   5.286   6.594   1.903
  114LEU     CB 1099   5.204   6.589   2.032
  114LEU     CG 1100   5.194   6.451   2.098
  114LEU    CD1 1101   5.335   6.416   2.147
  114LEU    CD2 1102   5.094   6.445   2.214
  114LEU      C 1103   5.197   6.579   1.779
  114LEU      O 1104   5.206   6.480   1.707
  115LYS      N 1105   5.147   6.694   1.734
  115LYS      H 1106   5.139   6.773   1.795
  115LYS     CA 1107   5.070   6.699   1.610
  115LYS     CB 1108   4.999   6.834   1.597
  115LYS     CG 1109   4.862   6.837   1.665
  115LYS     CD 1110   4.757   6.772   1.575
  115LYS     CE 1111   4.616   6.829   1.586
  115LYS     NZ 1112   4.533   6.761   1.485
  115LYS    HZ1 1113   4.558   6.665   1.477
  115LYS    HZ2 1114   4.435   6.760   1.508
  115LYS    HZ3 1115   4.543   6.806   1.396
  115LYS      C 1116   5.145   6.675   1.478
  115LYS      O 1117   5.091   6.588   1.411
  116GLN      N 1118   5.272   6.713   1.472
  116GLN      H 1119   5.307   6.787   1.529
  116GLN     CA 1120   5.361   6.679   1.360
  116GLN     CB 1121   5.498   6.748   1.373
  116GLN     CG 1122   5.498   6.898   1.345
  116GLN     CD 1123   5.629   6.972   1.374
  116GLN    OE1 1124   5.709   6.914   1.448
  116GLN    NE2 1125   5.664   7.055   1.277
  116GLN   HE21 1126   5.608   7.062   1.193
  116GLN   HE22 1127   5.744   7.110   1.295
  116GLN      C 1128   5.387   6.529   1.353
  116GLN      O 1129   5.360   6.469   1.249
  117PHE      N 1130   5.415   6.469   1.468
  117PHE      H 1131   5.427   6.527   1.549
  117PHE     CA 1132   5.435   6.325   1.491
  117PHE     CB 1133   5.485   6.311   1.635
  117PHE     CG 1134   5.505   6.165   1.676
  117PHE    CD1 1135   5.609   6.085   1.629
  117PHE    HD1 1136   5.693   6.118   1.569
  117PHE    CD2 1137   5.401   6.109   1.749
  117PHE    HD2 1138   5.338   6.177   1.805
  117PHE    CE1 1139   5.598   5.948   1.651
  117PHE    HE1 1140   5.678   5.883   1.618
  117PHE    CE2 1141   5.395   5.972   1.776
  117PHE    HE2 1142   5.331   5.944   1.860
  117PHE     CZ 1143   5.495   5.891   1.725
  117PHE     HZ 1144   5.496   5.782   1.732
  117PHE      C 1145   5.311   6.246   1.450
  117PHE      O 1146   5.322   6.171   1.353
  118LEU      N 1147   5.195   6.282   1.504
  118LEU      H 1148   5.182   6.356   1.571
  118LEU     CA 1149   5.069   6.214   1.472
  118LEU     CB 1150   4.953   6.255   1.564
  118LEU     CG 1151   4.926   6.135   1.656
  118LEU    CD1 1152   5.003   6.139   1.788
  118LEU    CD2 1153   4.780   6.148   1.701
  118LEU      C 1154   5.017   6.216   1.328
  118LEU      O 1155   5.011   6.109   1.266
  119SER      N 1156   5.034   6.335   1.271
  119SER      H 1157   5.056   6.417   1.324
  119SER     CA 1158   5.008   6.361   1.128
  119SER     CB 1159   5.026   6.510   1.095
  119SER     OG 1160   4.938   6.600   1.163
  119SER     HG 1161   4.980   6.678   1.210
  119SER      C 1162   5.105   6.281   1.041
  119SER      O 1163   5.063   6.254   0.929
  120GLU      N 1164   5.230   6.261   1.082
  120GLU      H 1165   5.270   6.315   1.158
  120GLU     CA 1166   5.320   6.175   1.006
  120GLU     CB 1167   5.464   6.223   1.023
  120GLU     CG 1168   5.548   6.213   0.896
  120GLU     CD 1169   5.692   6.253   0.929
  120GLU    OE1 1170   5.779   6.176   0.975
  120GLU    OE2 1171   5.712   6.375   0.911
  120GLU      C 1172   5.300   6.024   1.021
  120GLU      O 1173   5.256   5.963   0.926
  121THR      N 1174   5.291   5.989   1.150
  121THR      H 1175   5.311   6.056   1.220
  121THR     CA 1176   5.288   5.850   1.198
  121THR     CB 1177   5.324   5.825   1.344
  121THR    OG1 1178   5.269   5.912   1.443
  121THR    HG1 1179   5.317   5.999   1.436
  121THR    CG2 1180   5.477   5.822   1.358
  121THR      C 1181   5.158   5.775   1.167
  121THR      O 1182   5.150   5.653   1.160
  122GLU      N 1183   5.054   5.850   1.131
  122GLU      H 1184   5.052   5.949   1.145
  122GLU     CA 1185   4.933   5.784   1.080
  122GLU     CB 1186   4.807   5.871   1.074
  122GLU     CG 1187   4.818   5.987   0.975
  122GLU     CD 1188   4.698   6.080   0.996
  122GLU    OE1 1189   4.593   6.050   0.935
  122GLU    OE2 1190   4.715   6.189   1.054
  122GLU      C 1191   4.945   5.709   0.947
  122GLU      O 1192   4.872   5.613   0.923
  123LYS      N 1193   5.037   5.757   0.863
  123LYS      H 1194   5.079   5.846   0.883
  123LYS     CA 1195   5.071   5.699   0.733
  123LYS     CB 1196   5.159   5.800   0.659
  123LYS     CG 1197   5.163   5.782   0.507
  123LYS     CD 1198   5.276   5.860   0.440
  123LYS     CE 1199   5.268   5.842   0.288
  123LYS     NZ 1200   5.403   5.822   0.234
  123LYS    HZ1 1201   5.400   5.849   0.137
  123LYS    HZ2 1202   5.459   5.889   0.282
  123LYS    HZ3 1203   5.438   5.729   0.235
  123LYS      C 1204   5.157   5.573   0.745
  123LYS      O 1205   5.112   5.466   0.706
  124MET      N 1206   5.264   5.575   0.824
  124MET      H 1207   5.310   5.664   0.824
  124MET     CA 1208   5.357   5.467   0.857
  124MET     CB 1209   5.479   5.510   0.939
  124MET     CG 1210   5.567   5.613   0.868
  124MET     SD 1211   5.491   5.779   0.878
  124MET     CE 1212   5.601   5.889   0.791
  124MET      C 1213   5.284   5.358   0.936
  124MET      O 1214   5.172   5.374   0.985
  125SER      N 1215   5.359   5.252   0.961
  125SER      H 1216   5.457   5.272   0.969
  125SER     CA 1217   5.310   5.124   1.015
  125SER     CB 1218   5.408   5.007   1.005
  125SER     OG 1219   5.525   5.021   1.086
  125SER     HG 1220   5.596   5.070   1.035
  125SER      C 1221   5.272   5.139   1.163
  125SER      O 1222   5.295   5.245   1.220
  126PRO      N 1223   5.198   5.043   1.218
  126PRO     CA 1224   5.170   5.026   1.361
  126PRO     CB 1225   5.089   4.898   1.387
  126PRO     CG 1226   5.012   4.903   1.255
  126PRO     CD 1227   5.103   4.958   1.145
  126PRO      C 1228   5.304   5.019   1.435
  126PRO      O 1229   5.336   5.092   1.529
  127GLU      N 1230   5.392   4.934   1.382
  127GLU      H 1231   5.361   4.861   1.321
  127GLU     CA 1232   5.532   4.914   1.423
  127GLU     CB 1233   5.605   4.814   1.334
  127GLU     CG 1234   5.545   4.673   1.335
  127GLU     CD 1235   5.450   4.654   1.218
  127GLU    OE1 1236   5.330   4.682   1.243
  127GLU    OE2 1237   5.489   4.598   1.113
  127GLU      C 1238   5.622   5.037   1.440
  127GLU      O 1239   5.674   5.062   1.548
  128ASP      N 1240   5.612   5.133   1.348
  128ASP      H 1241   5.560   5.107   1.266
  128ASP     CA 1242   5.707   5.245   1.350
  128ASP     CB 1243   5.695   5.310   1.212
  128ASP     CG 1244   5.735   5.226   1.091
  128ASP    OD1 1245   5.664   5.245   0.988
  128ASP    OD2 1246   5.830   5.145   1.094
  128ASP      C 1247   5.668   5.344   1.461
  128ASP      O 1248   5.761   5.409   1.507
  129ARG      N 1249   5.539   5.351   1.491
  129ARG      H 1250   5.473   5.298   1.438
  129ARG     CA 1251   5.483   5.450   1.584
  129ARG     CB 1252   5.333   5.424   1.590
  129ARG     CG 1253   5.266   5.432   1.453
  129ARG     CD 1254   5.114   5.418   1.446
  129ARG     NE 1255   5.074   5.418   1.304
  129ARG     HE 1256   5.143   5.465   1.248
  129ARG     CZ 1257   4.950   5.431   1.257
  129ARG    NH1 1258   4.847   5.433   1.343
  129ARG   HH11 1259   4.865   5.425   1.441
  129ARG   HH12 1260   4.752   5.426   1.312
  129ARG    NH2 1261   4.926   5.424   1.126
  129ARG   HH21 1262   5.001   5.406   1.061
  129ARG   HH22 1263   4.836   5.444   1.087
  129ARG      C 1264   5.546   5.464   1.723
  129ARG      O 1265   5.558   5.572   1.780
  130ALA      N 1266   5.582   5.344   1.768
  130ALA      H 1267   5.556   5.261   1.718
  130ALA     CA 1268   5.649   5.315   1.896
  130ALA     CB 1269   5.682   5.166   1.899
  130ALA      C 1270   5.778   5.396   1.912
  130ALA      O 1271   5.801   5.456   2.017
  131LYS      N 1272   5.858   5.395   1.806
  131LYS      H 1273   5.840   5.343   1.722
  131LYS     CA 1274   5.990   5.460   1.800
  131LYS     CB 1275   6.084   5.389   1.702
  131LYS     CG 1276   6.149   5.267   1.767
  131LYS     CD 1277   6.229   5.195   1.659
  131LYS     CE 1278   6.220   5.043   1.678
  131LYS     NZ 1279   6.298   4.980   1.570
  131LYS    HZ1 1280   6.396   4.999   1.575
  131LYS    HZ2 1281   6.288   4.881   1.581
  131LYS    HZ3 1282   6.247   4.993   1.485
  131LYS      C 1283   5.980   5.613   1.791
  131LYS      O 1284   6.078   5.670   1.743
  132CYS      N 1285   5.886   5.676   1.861
  132CYS      H 1286   5.821   5.627   1.918
  132CYS     CA 1287   5.883   5.823   1.866
  132CYS     CB 1288   5.769   5.855   1.963
  132CYS     SG 1289   5.801   5.775   2.124
  132CYS     HG 1290   5.761   5.650   2.100
  132CYS      C 1291   6.016   5.891   1.901
  132CYS      O 1292   6.039   5.998   1.846
  133PHE      N 1293   6.084   5.828   1.997
  133PHE      H 1294   6.059   5.745   2.047
  133PHE     CA 1295   6.215   5.882   2.034
  133PHE     CB 1296   6.261   5.841   2.175
  133PHE     CG 1297   6.256   5.690   2.202
  133PHE    CD1 1298   6.335   5.607   2.124
  133PHE    HD1 1299   6.432   5.644   2.089
  133PHE    CD2 1300   6.154   5.637   2.280
  133PHE    HD2 1301   6.096   5.698   2.349
  133PHE    CE1 1302   6.318   5.469   2.121
  133PHE    HE1 1303   6.377   5.409   2.053
  133PHE    CE2 1304   6.131   5.500   2.266
  133PHE    HE2 1305   6.048   5.445   2.311
  133PHE     CZ 1306   6.218   5.414   2.200
  133PHE     HZ 1307   6.213   5.308   2.225
  133PHE      C 1308   6.335   5.885   1.939
  133PHE      O 1309   6.393   5.993   1.929
  134GLU      N 1310   6.355   5.779   1.862
  134GLU      H 1311   6.302   5.695   1.875
  134GLU     CA 1312   6.461   5.778   1.760
  134GLU     CB 1313   6.482   5.634   1.711
  134GLU     CG 1314   6.525   5.535   1.819
  134GLU     CD 1315   6.554   5.393   1.770
  134GLU    OE1 1316   6.617   5.380   1.663
  134GLU    OE2 1317   6.528   5.298   1.848
  134GLU      C 1318   6.430   5.870   1.642
  134GLU      O 1319   6.516   5.902   1.560
  135LYS      N 1320   6.300   5.881   1.615
  135LYS      H 1321   6.236   5.808   1.641
  135LYS     CA 1322   6.244   5.986   1.529
  135LYS     CB 1323   6.102   5.951   1.484
  135LYS     CG 1324   6.100   5.837   1.382
  135LYS     CD 1325   5.956   5.790   1.360
  135LYS     CE 1326   5.933   5.689   1.246
  135LYS     NZ 1327   5.963   5.773   1.131
  135LYS    HZ1 1328   5.973   5.713   1.052
  135LYS    HZ2 1329   5.880   5.825   1.111
  135LYS    HZ3 1330   6.044   5.831   1.140
  135LYS      C 1331   6.259   6.127   1.585
  135LYS      O 1332   6.329   6.208   1.523
  136ASN      N 1333   6.157   6.172   1.657
  136ASN      H 1334   6.076   6.120   1.680
  136ASN     CA 1335   6.143   6.314   1.694
  136ASN     CB 1336   5.996   6.341   1.730
  136ASN     CG 1337   5.977   6.491   1.756
  136ASN    OD1 1338   5.990   6.547   1.865
  136ASN    ND2 1339   5.928   6.557   1.652
  136ASN   HD21 1340   5.912   6.511   1.565
  136ASN   HD22 1341   5.908   6.655   1.650
  136ASN      C 1342   6.244   6.352   1.803
  136ASN      O 1343   6.250   6.300   1.915
  137GLU      N 1344   6.307   6.464   1.774
  137GLU      H 1345   6.286   6.513   1.689
  137GLU     CA 1346   6.422   6.510   1.853
  137GLU     CB 1347   6.510   6.616   1.786
  137GLU     CG 1348   6.575   6.555   1.662
  137GLU     CD 1349   6.673   6.647   1.589
  137GLU    OE1 1350   6.790   6.604   1.589
  137GLU    OE2 1351   6.628   6.751   1.537
  137GLU      C 1352   6.374   6.557   1.991
  137GLU      O 1353   6.438   6.525   2.091
  138ALA      N 1354   6.258   6.622   1.997
  138ALA      H 1355   6.218   6.659   1.913
  138ALA     CA 1356   6.202   6.676   2.121
  138ALA     CB 1357   6.086   6.772   2.098
  138ALA      C 1358   6.158   6.562   2.214
  138ALA      O 1359   6.201   6.553   2.329
  139ILE      N 1360   6.095   6.460   2.155
  139ILE      H 1361   6.040   6.479   2.074
  139ILE     CA 1362   6.065   6.334   2.224
  139ILE     CB 1363   5.976   6.247   2.135
  139ILE    CG1 1364   5.852   6.318   2.082
  139ILE    CG2 1365   5.952   6.109   2.197
  139ILE     CD 1366   5.764   6.231   1.991
  139ILE      C 1367   6.194   6.262   2.265
  139ILE      O 1368   6.207   6.240   2.386
  140GLN      N 1369   6.296   6.259   2.180
  140GLN      H 1370   6.276   6.277   2.084
  140GLN     CA 1371   6.430   6.211   2.217
  140GLN     CB 1372   6.511   6.223   2.088
  140GLN     CG 1373   6.659   6.183   2.082
  140GLN     CD 1374   6.693   6.233   1.942
  140GLN    OE1 1375   6.740   6.346   1.928
  140GLN    NE2 1376   6.651   6.151   1.846
  140GLN   HE21 1377   6.605   6.065   1.869
  140GLN   HE22 1378   6.665   6.179   1.751
  140GLN      C 1379   6.503   6.262   2.342
  140GLN      O 1380   6.534   6.185   2.434
  141ALA      N 1381   6.500   6.394   2.348
  141ALA      H 1382   6.474   6.444   2.265
  141ALA     CA 1383   6.551   6.476   2.459
  141ALA     CB 1384   6.535   6.619   2.406
  141ALA      C 1385   6.469   6.454   2.585
  141ALA      O 1386   6.517   6.435   2.697
  142ALA      N 1387   6.336   6.451   2.575
  142ALA      H 1388   6.294   6.479   2.488
  142ALA     CA 1389   6.245   6.424   2.687
  142ALA     CB 1390   6.099   6.438   2.643
  142ALA      C 1391   6.262   6.288   2.756
  142ALA      O 1392   6.264   6.288   2.879
  143HISE     N 1393   6.274   6.184   2.674
  143HISE     H 1394   6.251   6.193   2.577
  143HISE    CA 1395   6.311   6.050   2.721
  143HISE    CB 1396   6.309   5.958   2.598
  143HISE    CG 1397   6.300   5.815   2.652
  143HISE   ND1 1398   6.185   5.751   2.674
  143HISE   CD2 1399   6.400   5.728   2.665
  143HISE   HD2 1400   6.505   5.755   2.652
  143HISE   CE1 1401   6.209   5.624   2.705
  143HISE   HE1 1402   6.138   5.543   2.712
  143HISE   NE2 1403   6.342   5.613   2.699
  143HISE   HE2 1404   6.391   5.526   2.693
  143HISE     C 1405   6.443   6.048   2.798
  143HISE     O 1406   6.451   6.000   2.911
  144ASP      N 1407   6.544   6.108   2.735
  144ASP      H 1408   6.534   6.141   2.641
  144ASP     CA 1409   6.682   6.125   2.785
  144ASP     CB 1410   6.779   6.190   2.686
  144ASP     CG 1411   6.912   6.115   2.682
  144ASP    OD1 1412   6.924   6.031   2.590
  144ASP    OD2 1413   6.999   6.124   2.772
  144ASP      C 1414   6.691   6.202   2.916
  144ASP      O 1415   6.771   6.172   3.005
  145ALA      N 1416   6.613   6.308   2.932
  145ALA      H 1417   6.556   6.349   2.860
  145ALA     CA 1418   6.588   6.382   3.056
  145ALA     CB 1419   6.493   6.500   3.032
  145ALA      C 1420   6.528   6.285   3.158
  145ALA      O 1421   6.600   6.251   3.252
  146VAL      N 1422   6.417   6.218   3.127
  146VAL      H 1423   6.384   6.221   3.032
  146VAL     CA 1424   6.350   6.134   3.227
  146VAL     CB 1425   6.200   6.133   3.196
  146VAL    CG1 1426   6.118   6.059   3.301
  146VAL    CG2 1427   6.142   6.274   3.182
  146VAL      C 1428   6.409   5.997   3.263
  146VAL      O 1429   6.410   5.956   3.379
  147ALA      N 1430   6.501   5.942   3.185
  147ALA      H 1431   6.508   5.961   3.087
  147ALA     CA 1432   6.589   5.829   3.217
  147ALA     CB 1433   6.634   5.782   3.079
  147ALA      C 1434   6.697   5.850   3.324
  147ALA      O 1435   6.731   5.754   3.393
  148GLN      N 1436   6.759   5.968   3.323
  148GLN      H 1437   6.770   6.021   3.239
  148GLN     CA 1438   6.859   5.999   3.426
  148GLN     CB 1439   6.984   6.067   3.368
  148GLN     CG 1440   7.078   5.992   3.273
  148GLN     CD 1441   7.022   6.013   3.132
  148GLN    OE1 1442   6.952   5.920   3.091
  148GLN    NE2 1443   7.073   6.107   3.054
  148GLN   HE21 1444   7.150   6.165   3.079
  148GLN   HE22 1445   7.038   6.124   2.961
  148GLN      C 1446   6.794   6.066   3.547
  148GLN      O 1447   6.842   6.038   3.656
  149GLU      N 1448   6.728   6.179   3.522
  149GLU      H 1449   6.679   6.197   3.437
  149GLU     CA 1450   6.678   6.261   3.633
  149GLU     CB 1451   6.633   6.401   3.589
  149GLU     CG 1452   6.737   6.471   3.501
  149GLU     CD 1453   6.705   6.617   3.470
  149GLU    OE1 1454   6.640   6.654   3.370
  149GLU    OE2 1455   6.755   6.704   3.546
  149GLU      C 1456   6.565   6.202   3.718
  149GLU      O 1457   6.449   6.192   3.678
  150GLY      N 1458   6.581   6.185   3.849
  150GLY      H 1459   6.669   6.195   3.896
  150GLY     CA 1460   6.472   6.145   3.939
  150GLY      C 1461   6.465   5.996   3.973
  150GLY      O 1462   6.560   5.918   3.970
  151GLN      N 1463   6.340   5.966   4.004
  151GLN      H 1464   6.270   6.037   3.992
  151GLN     CA 1465   6.288   5.835   4.048
  151GLN     CB 1466   6.163   5.842   4.136
  151GLN     CG 1467   6.186   5.894   4.277
  151GLN     CD 1468   6.055   5.901   4.357
  151GLN    OE1 1469   6.020   5.811   4.432
  151GLN    NE2 1470   5.984   6.013   4.342
  151GLN   HE21 1471   6.005   6.086   4.277
  151GLN   HE22 1472   5.909   6.026   4.407
  151GLN      C 1473   6.258   5.731   3.940
  151GLN      O 1474   6.210   5.624   3.977
  152CYS      N 1475   6.323   5.746   3.825
  152CYS      H 1476   6.366   5.835   3.807
  152CYS     CA 1477   6.317   5.653   3.712
  152CYS     CB 1478   6.399   5.707   3.594
  152CYS     SG 1479   6.513   5.843   3.640
  152CYS     HG 1480   6.497   5.901   3.522
  152CYS      C 1481   6.377   5.515   3.738
  152CYS      O 1482   6.451   5.497   3.835
  153ARG      N 1483   6.300   5.420   3.687
  153ARG      H 1484   6.203   5.429   3.666
  153ARG     CA 1485   6.345   5.280   3.675
  153ARG     CB 1486   6.256   5.189   3.759
  153ARG     CG 1487   6.281   5.177   3.910
  153ARG     CD 1488   6.169   5.116   3.994
  153ARG     NE 1489   6.159   4.970   3.978
  153ARG     HE 1490   6.229   4.928   3.920
  153ARG     CZ 1491   6.070   4.883   4.028
  153ARG    NH1 1492   5.965   4.916   4.104
  153ARG   HH11 1493   5.942   5.011   4.127
  153ARG   HH12 1494   5.920   4.844   4.157
  153ARG    NH2 1495   6.066   4.761   3.975
  153ARG   HH21 1496   6.134   4.730   3.909
  153ARG   HH22 1497   5.995   4.696   4.001
  153ARG      C 1498   6.351   5.224   3.533
  153ARG      O 1499   6.284   5.260   3.436
  154VAL      N 1500   6.434   5.119   3.530
  154VAL      H 1501   6.486   5.092   3.611
  154VAL     CA 1502   6.430   5.038   3.408
  154VAL     CB 1503   6.562   4.973   3.368
  154VAL    CG1 1504   6.663   5.082   3.331
  154VAL    CG2 1505   6.616   4.873   3.471
  154VAL      C 1506   6.308   4.947   3.390
  154VAL      O 1507   6.260   4.894   3.490
  155ASP      N 1508   6.281   4.902   3.267
  155ASP      H 1509   6.341   4.911   3.188
  155ASP     CA 1510   6.175   4.808   3.226
  155ASP     CB 1511   6.136   4.815   3.078
  155ASP     CG 1512   6.065   4.941   3.028
  155ASP    OD1 1513   6.139   5.039   3.009
  155ASP    OD2 1514   5.949   4.951   2.982
  155ASP      C 1515   6.180   4.666   3.283
  155ASP      O 1516   6.285   4.603   3.278
  156ASP      N 1517   6.064   4.605   3.310
  156ASP      H 1518   5.974   4.642   3.290
  156ASP     CA 1519   6.051   4.476   3.379
  156ASP     CB 1520   5.910   4.463   3.437
  156ASP     CG 1521   5.869   4.344   3.524
  156ASP    OD1 1522   5.841   4.353   3.646
  156ASP    OD2 1523   5.867   4.230   3.472
  156ASP      C 1524   6.083   4.368   3.276
  156ASP      O 1525   6.065   4.382   3.155
  157LYS      N 1526   6.151   4.263   3.321
  157LYS      H 1527   6.153   4.247   3.420
  157LYS     CA 1528   6.190   4.151   3.234
  157LYS     CB 1529   6.296   4.062   3.297
  157LYS     CG 1530   6.435   4.124   3.281
  157LYS     CD 1531   6.522   4.050   3.383
  157LYS     CE 1532   6.665   4.105   3.394
  157LYS     NZ 1533   6.662   4.231   3.471
  157LYS    HZ1 1534   6.590   4.297   3.449
  157LYS    HZ2 1535   6.647   4.213   3.569
  157LYS    HZ3 1536   6.753   4.271   3.462
  157LYS      C 1537   6.078   4.055   3.192
  157LYS      O 1538   6.067   4.010   3.078
  158VAL      N 1539   6.001   4.019   3.295
  158VAL      H 1540   6.016   4.064   3.383
  158VAL     CA 1541   5.891   3.922   3.292
  158VAL     CB 1542   5.875   3.848   3.424
  158VAL    CG1 1543   5.984   3.755   3.479
  158VAL    CG2 1544   5.821   3.938   3.536
  158VAL      C 1545   5.766   3.976   3.222
  158VAL      O 1546   5.717   3.907   3.133
  159ASN      N 1547   5.739   4.105   3.244
  159ASN      H 1548   5.796   4.149   3.313
  159ASN     CA 1549   5.617   4.176   3.202
  159ASN     CB 1550   5.581   4.299   3.286
  159ASN     CG 1551   5.514   4.269   3.420
  159ASN    OD1 1552   5.391   4.269   3.433
  159ASN    ND2 1553   5.593   4.260   3.526
  159ASN   HD21 1554   5.692   4.275   3.525
  159ASN   HD22 1555   5.565   4.210   3.608
  159ASN      C 1556   5.609   4.202   3.052
  159ASN      O 1557   5.704   4.263   3.002
  160PHE      N 1558   5.488   4.204   2.996
  160PHE      H 1559   5.410   4.230   3.053
  160PHE     CA 1560   5.469   4.227   2.852
  160PHE     CB 1561   5.380   4.115   2.797
  160PHE     CG 1562   5.457   3.986   2.767
  160PHE    CD1 1563   5.491   3.965   2.633
  160PHE    HD1 1564   5.475   4.046   2.562
  160PHE    CD2 1565   5.487   3.892   2.865
  160PHE    HD2 1566   5.494   3.933   2.966
  160PHE    CE1 1567   5.541   3.843   2.590
  160PHE    HE1 1568   5.525   3.819   2.485
  160PHE    CE2 1569   5.555   3.780   2.819
  160PHE    HE2 1570   5.588   3.709   2.895
  160PHE     CZ 1571   5.574   3.747   2.686
  160PHE     HZ 1572   5.610   3.648   2.657
  160PHE      C 1573   5.419   4.364   2.807
  160PHE      O 1574   5.456   4.470   2.859
  161HISE     N 1575   5.357   4.363   2.689
  161HISE     H 1576   5.343   4.274   2.646
  161HISE    CA 1577   5.294   4.473   2.615
  161HISE    CB 1578   5.250   4.440   2.472
  161HISE    CG 1579   5.174   4.307   2.465
  161HISE   ND1 1580   5.211   4.180   2.450
  161HISE   CD2 1581   5.042   4.311   2.452
  161HISE   HD2 1582   4.977   4.391   2.488
  161HISE   CE1 1583   5.106   4.107   2.415
  161HISE   HE1 1584   5.096   3.999   2.407
  161HISE   NE2 1585   5.001   4.189   2.418
  161HISE   HE2 1586   4.906   4.172   2.394
  161HISE     C 1587   5.172   4.538   2.680
  161HISE     O 1588   5.104   4.471   2.757
  162PHE      N 1589   5.139   4.663   2.650
  162PHE      H 1590   5.206   4.727   2.613
  162PHE     CA 1591   5.014   4.724   2.698
  162PHE     CB 1592   5.009   4.875   2.674
  162PHE     CG 1593   5.103   4.957   2.763
  162PHE    CD1 1594   5.064   4.978   2.895
  162PHE    HD1 1595   4.963   4.969   2.936
  162PHE    CD2 1596   5.224   5.005   2.716
  162PHE    HD2 1597   5.239   5.002   2.608
  162PHE    CE1 1598   5.163   5.029   2.978
  162PHE    HE1 1599   5.126   5.044   3.080
  162PHE    CE2 1600   5.320   5.067   2.796
  162PHE    HE2 1601   5.403   5.128   2.761
  162PHE     CZ 1602   5.287   5.071   2.931
  162PHE     HZ 1603   5.352   5.121   3.002
  162PHE      C 1604   4.880   4.672   2.647
  162PHE      O 1605   4.863   4.624   2.535
  163ILE      N 1606   4.783   4.681   2.737
  163ILE      H 1607   4.816   4.710   2.827
  163ILE     CA 1608   4.638   4.666   2.718
  163ILE     CB 1609   4.573   4.561   2.809
  163ILE    CG1 1610   4.659   4.437   2.833
  163ILE    CG2 1611   4.438   4.529   2.745
  163ILE     CD 1612   4.595   4.326   2.916
  163ILE      C 1613   4.587   4.804   2.759
  163ILE      O 1614   4.602   4.837   2.876
  164LEU      N 1615   4.569   4.888   2.658
  164LEU      H 1616   4.581   4.852   2.565
  164LEU     CA 1617   4.503   5.017   2.687
  164LEU     CB 1618   4.558   5.120   2.588
  164LEU     CG 1619   4.523   5.266   2.619
  164LEU    CD1 1620   4.600   5.300   2.746
  164LEU    CD2 1621   4.543   5.362   2.501
  164LEU      C 1622   4.352   5.006   2.668
  164LEU      O 1623   4.294   4.978   2.563
  165PHE      N 1624   4.296   5.005   2.788
  165PHE      H 1625   4.350   4.997   2.872
  165PHE     CA 1626   4.149   5.000   2.787
  165PHE     CB 1627   4.115   4.928   2.918
  165PHE     CG 1628   3.974   4.870   2.905
  165PHE    CD1 1629   3.948   4.745   2.850
  165PHE    HD1 1630   4.028   4.685   2.806
  165PHE    CD2 1631   3.867   4.955   2.931
  165PHE    HD2 1632   3.894   5.049   2.980
  165PHE    CE1 1633   3.819   4.712   2.811
  165PHE    HE1 1634   3.801   4.607   2.787
  165PHE    CE2 1635   3.737   4.923   2.895
  165PHE    HE2 1636   3.659   4.997   2.913
  165PHE     CZ 1637   3.713   4.798   2.839
  165PHE     HZ 1638   3.611   4.771   2.814
  165PHE      C 1639   4.099   5.145   2.779
  165PHE      O 1640   4.106   5.220   2.876
  166ASN      N 1641   4.040   5.189   2.669
  166ASN      H 1642   4.019   5.122   2.598
  166ASN     CA 1643   4.010   5.328   2.631
  166ASN     CB 1644   4.111   5.380   2.529
  166ASN     CG 1645   4.125   5.533   2.532
  166ASN    OD1 1646   4.113   5.584   2.643
  166ASN    ND2 1647   4.134   5.609   2.424
  166ASN   HD21 1648   4.140   5.570   2.332
  166ASN   HD22 1649   4.128   5.708   2.438
  166ASN      C 1650   3.875   5.328   2.559
  166ASN      O 1651   3.804   5.230   2.536
  167ASN      N 1652   3.823   5.450   2.554
  167ASN      H 1653   3.859   5.529   2.602
  167ASN     CA 1654   3.704   5.479   2.473
  167ASN     CB 1655   3.573   5.490   2.552
  167ASN     CG 1656   3.565   5.606   2.651
  167ASN    OD1 1657   3.663   5.675   2.680
  167ASN    ND2 1658   3.447   5.626   2.710
  167ASN   HD21 1659   3.375   5.558   2.702
  167ASN   HD22 1660   3.435   5.691   2.785
  167ASN      C 1661   3.721   5.599   2.380
  167ASN      O 1662   3.797   5.692   2.406
  168VAL      N 1663   3.649   5.588   2.269
  168VAL      H 1664   3.586   5.511   2.254
  168VAL     CA 1665   3.634   5.703   2.179
  168VAL     CB 1666   3.719   5.695   2.052
  168VAL    CG1 1667   3.868   5.703   2.089
  168VAL    CG2 1668   3.700   5.569   1.968
  168VAL      C 1669   3.487   5.725   2.143
  168VAL      O 1670   3.426   5.630   2.094
  169ASP      N 1671   3.446   5.852   2.149
  169ASP      H 1672   3.501   5.933   2.170
  169ASP     CA 1673   3.301   5.874   2.136
  169ASP     CB 1674   3.262   5.882   1.989
  169ASP     CG 1675   3.283   6.018   1.921
  169ASP    OD1 1676   3.212   6.115   1.952
  169ASP    OD2 1677   3.362   6.015   1.824
  169ASP      C 1678   3.204   5.790   2.220
  169ASP      O 1679   3.083   5.786   2.196
  170GLY      N 1680   3.248   5.748   2.338
  170GLY      H 1681   3.335   5.777   2.380
  170GLY     CA 1682   3.167   5.665   2.428
  170GLY      C 1683   3.190   5.514   2.414
  170GLY      O 1684   3.190   5.437   2.510
  171HISE     N 1685   3.219   5.479   2.289
  171HISE     H 1686   3.199   5.540   2.211
  171HISE    CA 1687   3.249   5.342   2.246
  171HISE    CB 1688   3.246   5.332   2.094
  171HISE    CG 1689   3.227   5.188   2.045
  171HISE   ND1 1690   3.120   5.147   1.977
  171HISE   CD2 1691   3.324   5.098   2.034
  171HISE   HD2 1692   3.423   5.105   2.080
  171HISE   CE1 1693   3.151   5.023   1.940
  171HISE   HE1 1694   3.076   4.947   1.916
  171HISE   NE2 1695   3.277   4.992   1.970
  171HISE   HE2 1696   3.335   4.918   1.937
  171HISE     C 1697   3.384   5.297   2.303
  171HISE     O 1698   3.487   5.356   2.272
  172LEU      N 1699   3.383   5.179   2.364
  172LEU      H 1700   3.296   5.139   2.394
  172LEU     CA 1701   3.503   5.112   2.415
  172LEU     CB 1702   3.489   5.024   2.539
  172LEU     CG 1703   3.440   5.102   2.661
  172LEU    CD1 1704   3.381   5.005   2.764
  172LEU    CD2 1705   3.548   5.189   2.727
  172LEU      C 1706   3.590   5.029   2.320
  172LEU      O 1707   3.534   4.949   2.245
  173TYR      N 1708   3.719   5.041   2.345
  173TYR      H 1709   3.747   5.105   2.417
  173TYR     CA 1710   3.825   4.967   2.276
  173TYR     CB 1711   3.888   5.054   2.166
  173TYR     CG 1712   3.810   5.064   2.035
  173TYR    CD1 1713   3.714   5.165   2.030
  173TYR    HD1 1714   3.688   5.223   2.118
  173TYR    CD2 1715   3.848   5.003   1.916
  173TYR    HD2 1716   3.916   4.918   1.923
  173TYR    CE1 1717   3.657   5.203   1.909
  173TYR    HE1 1718   3.592   5.291   1.911
  173TYR    CE2 1719   3.793   5.040   1.794
  173TYR    HE2 1720   3.817   4.984   1.703
  173TYR     CZ 1721   3.698   5.141   1.791
  173TYR     OH 1722   3.659   5.188   1.670
  173TYR     HH 1723   3.569   5.230   1.680
  173TYR      C 1724   3.935   4.926   2.374
  173TYR      O 1725   3.988   5.006   2.451
  174GLU      N 1726   3.987   4.807   2.344
  174GLU      H 1727   3.943   4.757   2.270
  174GLU     CA 1728   4.096   4.738   2.415
  174GLU     CB 1729   4.049   4.597   2.453
  174GLU     CG 1730   4.123   4.541   2.574
  174GLU     CD 1731   4.091   4.398   2.619
  174GLU    OE1 1732   4.002   4.331   2.562
  174GLU    OE2 1733   4.186   4.340   2.676
  174GLU      C 1734   4.216   4.728   2.321
  174GLU      O 1735   4.227   4.651   2.226
  175LEU      N 1736   4.297   4.834   2.320
  175LEU      H 1737   4.268   4.913   2.373
  175LEU     CA 1738   4.419   4.853   2.240
  175LEU     CB 1739   4.450   5.002   2.226
  175LEU     CG 1740   4.347   5.088   2.152
  175LEU    CD1 1741   4.392   5.234   2.155
  175LEU    CD2 1742   4.330   5.038   2.009
  175LEU      C 1743   4.540   4.766   2.277
  175LEU      O 1744   4.618   4.807   2.363
  176ASP      N 1745   4.521   4.637   2.249
  176ASP      H 1746   4.443   4.605   2.195
  176ASP     CA 1747   4.635   4.545   2.258
  176ASP     CB 1748   4.598   4.401   2.224
  176ASP     CG 1749   4.702   4.300   2.272
  176ASP    OD1 1750   4.686   4.245   2.383
  176ASP    OD2 1751   4.794   4.262   2.197
  176ASP      C 1752   4.760   4.582   2.177
  176ASP      O 1753   4.759   4.612   2.058
  177GLY      N 1754   4.858   4.611   2.263
  177GLY      H 1755   4.842   4.610   2.362
  177GLY     CA 1756   4.998   4.643   2.231
  177GLY      C 1757   5.071   4.563   2.124
  177GLY      O 1758   5.186   4.598   2.100
  178ARG      N 1759   5.019   4.444   2.093
  178ARG      H 1760   4.956   4.408   2.161
  178ARG     CA 1761   5.079   4.354   1.993
  178ARG     CB 1762   5.131   4.222   2.050
  178ARG     CG 1763   5.275   4.193   2.007
  178ARG     CD 1764   5.341   4.072   2.072
  178ARG     NE 1765   5.379   4.121   2.205
  178ARG     HE 1766   5.313   4.119   2.280
  178ARG     CZ 1767   5.499   4.168   2.239
  178ARG    NH1 1768   5.591   4.177   2.142
  178ARG   HH11 1769   5.573   4.137   2.053
  178ARG   HH12 1770   5.657   4.253   2.137
  178ARG    NH2 1771   5.533   4.235   2.351
  178ARG   HH21 1772   5.468   4.241   2.427
  178ARG   HH22 1773   5.623   4.279   2.352
  178ARG      C 1774   4.985   4.311   1.880
  178ARG      O 1775   5.027   4.296   1.766
  179MET      N 1776   4.866   4.265   1.919
  179MET      H 1777   4.828   4.279   2.010
  179MET     CA 1778   4.776   4.196   1.825
  179MET     CB 1779   4.660   4.133   1.903
  179MET     CG 1780   4.690   4.008   1.986
  179MET     SD 1781   4.763   3.871   1.888
  179MET     CE 1782   4.849   3.805   2.030
  179MET      C 1783   4.726   4.287   1.713
  179MET      O 1784   4.683   4.400   1.736
  180PRO      N 1785   4.731   4.232   1.592
  180PRO     CA 1786   4.690   4.310   1.474
  180PRO     CB 1787   4.745   4.221   1.362
  180PRO     CG 1788   4.748   4.075   1.410
  180PRO     CD 1789   4.785   4.100   1.556
  180PRO      C 1790   4.538   4.327   1.466
  180PRO      O 1791   4.468   4.227   1.482
  181PHE      N 1792   4.500   4.453   1.443
  181PHE      H 1793   4.560   4.531   1.425
  181PHE     CA 1794   4.361   4.500   1.450
  181PHE     CB 1795   4.260   4.420   1.368
  181PHE     CG 1796   4.120   4.479   1.356
  181PHE    CD1 1797   4.101   4.567   1.249
  181PHE    HD1 1798   4.177   4.641   1.225
  181PHE    CD2 1799   4.014   4.418   1.422
  181PHE    HD2 1800   4.048   4.367   1.512
  181PHE    CE1 1801   3.970   4.581   1.204
  181PHE    HE1 1802   3.957   4.655   1.125
  181PHE    CE2 1803   3.886   4.423   1.367
  181PHE    HE2 1804   3.805   4.363   1.406
  181PHE     CZ 1805   3.867   4.505   1.257
  181PHE     HZ 1806   3.766   4.508   1.213
  181PHE      C 1807   4.308   4.531   1.590
  181PHE      O 1808   4.329   4.447   1.677
  182PRO      N 1809   4.246   4.646   1.613
  182PRO     CA 1810   4.203   4.687   1.748
  182PRO     CB 1811   4.154   4.830   1.724
  182PRO     CG 1812   4.250   4.887   1.619
  182PRO     CD 1813   4.263   4.765   1.528
  182PRO      C 1814   4.089   4.596   1.795
  182PRO      O 1815   3.989   4.565   1.732
  183VAL      N 1816   4.107   4.542   1.916
  183VAL      H 1817   4.191   4.557   1.969
  183VAL     CA 1818   4.013   4.461   1.994
  183VAL     CB 1819   4.077   4.382   2.108
  183VAL    CG1 1820   3.976   4.306   2.195
  183VAL    CG2 1821   4.177   4.282   2.049
  183VAL      C 1822   3.912   4.567   2.040
  183VAL      O 1823   3.939   4.667   2.106
  184ASN      N 1824   3.794   4.549   1.979
  184ASN      H 1825   3.794   4.504   1.890
  184ASN     CA 1826   3.671   4.619   2.017
  184ASN     CB 1827   3.583   4.593   1.895
  184ASN     CG 1828   3.497   4.715   1.865
  184ASN    OD1 1829   3.394   4.751   1.922
  184ASN    ND2 1830   3.541   4.776   1.755
  184ASN   HD21 1831   3.626   4.743   1.714
  184ASN   HD22 1832   3.481   4.846   1.715
  184ASN      C 1833   3.622   4.569   2.153
  184ASN      O 1834   3.653   4.457   2.193
  185HISE     N 1835   3.519   4.642   2.195
  185HISE     H 1836   3.480   4.710   2.134
  185HISE    CA 1837   3.438   4.626   2.317
  185HISE    CB 1838   3.522   4.662   2.441
  185HISE    CG 1839   3.570   4.538   2.515
  185HISE   ND1 1840   3.488   4.483   2.605
  185HISE   CD2 1841   3.687   4.475   2.520
  185HISE   HD2 1842   3.769   4.482   2.448
  185HISE   CE1 1843   3.556   4.388   2.669
  185HISE   HE1 1844   3.517   4.317   2.742
  185HISE   NE2 1845   3.680   4.390   2.622
  185HISE   HE2 1846   3.760   4.335   2.648
  185HISE     C 1847   3.316   4.719   2.318
  185HISE     O 1848   3.286   4.788   2.221
  186GLY      N 1849   3.240   4.711   2.427
  186GLY      H 1850   3.268   4.644   2.495
  186GLY     CA 1851   3.107   4.770   2.451
  186GLY      C 1852   3.087   4.922   2.449
  186GLY      O 1853   3.159   5.001   2.387
  187ALA      N 1854   2.997   4.959   2.539
  187ALA      H 1855   2.945   4.886   2.585
  187ALA     CA 1856   2.938   5.091   2.566
  187ALA     CB 1857   2.791   5.092   2.523
  187ALA      C 1858   2.952   5.125   2.714
  187ALA      O 1859   2.871   5.076   2.793
  188SER      N 1860   3.032   5.226   2.746
  188SER      H 1861   3.062   5.288   2.673
  188SER     CA 1862   3.057   5.259   2.887
  188SER     CB 1863   3.148   5.159   2.959
  188SER     OG 1864   3.119   5.140   3.098
  188SER     HG 1865   3.122   5.041   3.108
  188SER      C 1866   3.138   5.389   2.881
  188SER      O 1867   3.244   5.397   2.820
  189SER      N 1868   3.086   5.492   2.946
  189SER      H 1869   2.988   5.494   2.968
  189SER     CA 1870   3.160   5.612   2.989
  189SER     CB 1871   3.051   5.702   3.049
  189SER     OG 1872   2.962   5.764   2.956
  189SER     HG 1873   2.892   5.809   3.013
  189SER      C 1874   3.276   5.602   3.087
  189SER      O 1875   3.292   5.502   3.157
  190GLU      N 1876   3.352   5.711   3.093
  190GLU      H 1877   3.332   5.803   3.055
  190GLU     CA 1878   3.475   5.712   3.173
  190GLU     CB 1879   3.550   5.842   3.143
  190GLU     CG 1880   3.579   5.876   2.996
  190GLU     CD 1881   3.459   5.912   2.908
  190GLU    OE1 1882   3.355   5.959   2.960
  190GLU    OE2 1883   3.477   5.910   2.785
  190GLU      C 1884   3.467   5.677   3.322
  190GLU      O 1885   3.569   5.641   3.382
  191ASP      N 1886   3.349   5.695   3.379
  191ASP      H 1887   3.281   5.746   3.327
  191ASP     CA 1888   3.310   5.655   3.515
  191ASP     CB 1889   3.193   5.733   3.575
  191ASP     CG 1890   3.061   5.717   3.500
  191ASP    OD1 1891   2.957   5.713   3.569
  191ASP    OD2 1892   3.066   5.724   3.375
  191ASP      C 1893   3.290   5.505   3.536
  191ASP      O 1894   3.351   5.439   3.621
  192THR      N 1895   3.229   5.441   3.436
  192THR      H 1896   3.229   5.483   3.345
  192THR     CA 1897   3.200   5.297   3.435
  192THR     CB 1898   3.057   5.270   3.387
  192THR    OG1 1899   3.048   5.329   3.257
  192THR    HG1 1900   3.087   5.274   3.183
  192THR    CG2 1901   2.963   5.315   3.499
  192THR      C 1902   3.301   5.209   3.363
  192THR      O 1903   3.298   5.086   3.362
  193LEU      N 1904   3.393   5.272   3.290
  193LEU      H 1905   3.355   5.349   3.239
  193LEU     CA 1906   3.507   5.213   3.218
  193LEU     CB 1907   3.581   5.319   3.136
  193LEU     CG 1908   3.703   5.283   3.051
  193LEU    CD1 1909   3.725   5.401   2.957
  193LEU    CD2 1910   3.836   5.274   3.126
  193LEU      C 1911   3.599   5.139   3.314
  193LEU      O 1912   3.616   5.020   3.286
  194LEU      N 1913   3.623   5.199   3.431
  194LEU      H 1914   3.606   5.296   3.444
  194LEU     CA 1915   3.698   5.130   3.536
  194LEU     CB 1916   3.689   5.220   3.660
  194LEU     CG 1917   3.730   5.365   3.635
  194LEU    CD1 1918   3.669   5.455   3.743
  194LEU    CD2 1919   3.883   5.362   3.637
  194LEU      C 1920   3.637   4.997   3.580
  194LEU      O 1921   3.701   4.893   3.560
  195LYS      N 1922   3.505   4.995   3.591
  195LYS      H 1923   3.457   5.082   3.605
  195LYS     CA 1924   3.423   4.875   3.612
  195LYS     CB 1925   3.283   4.925   3.649
  195LYS     CG 1926   3.192   4.820   3.712
  195LYS     CD 1927   3.221   4.794   3.860
  195LYS     CE 1928   3.120   4.692   3.915
  195LYS     NZ 1929   3.116   4.689   4.062
  195LYS    HZ1 1930   3.208   4.682   4.102
  195LYS    HZ2 1931   3.075   4.772   4.098
  195LYS    HZ3 1932   3.068   4.612   4.105
  195LYS      C 1933   3.428   4.774   3.497
  195LYS      O 1934   3.451   4.657   3.524
  196ASP      N 1935   3.418   4.815   3.370
  196ASP      H 1936   3.402   4.912   3.351
  196ASP     CA 1937   3.442   4.729   3.254
  196ASP     CB 1938   3.411   4.803   3.124
  196ASP     CG 1939   3.263   4.775   3.094
  196ASP    OD1 1940   3.244   4.679   3.017
  196ASP    OD2 1941   3.178   4.857   3.134
  196ASP      C 1942   3.583   4.672   3.248
  196ASP      O 1943   3.600   4.550   3.258
  197ALA      N 1944   3.680   4.760   3.271
  197ALA      H 1945   3.655   4.856   3.283
  197ALA     CA 1946   3.820   4.719   3.294
  197ALA     CB 1947   3.900   4.849   3.288
  197ALA      C 1948   3.851   4.628   3.413
  197ALA      O 1949   3.944   4.548   3.405
  198ALA      N 1950   3.776   4.637   3.522
  198ALA      H 1951   3.719   4.716   3.548
  198ALA     CA 1952   3.784   4.539   3.631
  198ALA     CB 1953   3.714   4.604   3.751
  198ALA      C 1954   3.722   4.402   3.605
  198ALA      O 1955   3.783   4.305   3.650
  199LYS      N 1956   3.627   4.390   3.513
  199LYS      H 1957   3.563   4.465   3.497
  199LYS     CA 1958   3.574   4.262   3.464
  199LYS     CB 1959   3.436   4.278   3.400
  199LYS     CG 1960   3.328   4.331   3.494
  199LYS     CD 1961   3.204   4.368   3.412
  199LYS     CE 1962   3.099   4.420   3.511
  199LYS     NZ 1963   2.975   4.467   3.447
  199LYS    HZ1 1964   2.913   4.518   3.507
  199LYS    HZ2 1965   2.986   4.536   3.376
  199LYS    HZ3 1966   2.936   4.385   3.405
  199LYS      C 1967   3.669   4.199   3.362
  199LYS      O 1968   3.699   4.081   3.379
  200VAL      N 1969   3.730   4.282   3.278
  200VAL      H 1970   3.699   4.377   3.270
  200VAL     CA 1971   3.849   4.245   3.202
  200VAL     CB 1972   3.891   4.357   3.106
  200VAL    CG1 1973   4.009   4.307   3.022
  200VAL    CG2 1974   3.779   4.379   3.004
  200VAL      C 1975   3.961   4.196   3.294
  200VAL      O 1976   3.997   4.080   3.273
  201CYS      N 1977   3.994   4.268   3.400
  201CYS      H 1978   3.960   4.362   3.408
  201CYS     CA 1979   4.096   4.217   3.493
  201CYS     CB 1980   4.117   4.309   3.614
  201CYS     SG 1981   4.175   4.473   3.559
  201CYS     HG 1982   4.058   4.511   3.509
  201CYS      C 1983   4.064   4.080   3.553
  201CYS      O 1984   4.155   3.998   3.565
  202ARG      N 1985   3.940   4.069   3.600
  202ARG      H 1986   3.877   4.147   3.599
  202ARG     CA 1987   3.887   3.947   3.662
  202ARG     CB 1988   3.737   3.966   3.680
  202ARG     CG 1989   3.695   4.007   3.822
  202ARG     CD 1990   3.710   3.890   3.919
  202ARG     NE 1991   3.626   3.774   3.886
  202ARG     HE 1992   3.527   3.789   3.892
  202ARG     CZ 1993   3.668   3.647   3.880
  202ARG    NH1 1994   3.783   3.606   3.935
  202ARG   HH11 1995   3.848   3.676   3.963
  202ARG   HH12 1996   3.813   3.510   3.938
  202ARG    NH2 1997   3.613   3.573   3.783
  202ARG   HH21 1998   3.542   3.610   3.722
  202ARG   HH22 1999   3.642   3.480   3.761
  202ARG      C 2000   3.905   3.822   3.575
  202ARG      O 2001   3.938   3.717   3.630
  203GLU      N 2002   3.886   3.830   3.444
  203GLU      H 2003   3.837   3.910   3.410
  203GLU     CA 2004   3.917   3.726   3.344
  203GLU     CB 2005   3.879   3.770   3.202
  203GLU     CG 2006   3.728   3.752   3.182
  203GLU     CD 2007   3.668   3.808   3.053
  203GLU    OE1 2008   3.744   3.857   2.967
  203GLU    OE2 2009   3.550   3.785   3.020
  203GLU      C 2010   4.065   3.689   3.339
  203GLU      O 2011   4.087   3.570   3.317
  204PHE      N 2012   4.161   3.780   3.354
  204PHE      H 2013   4.138   3.877   3.368
  204PHE     CA 2014   4.303   3.746   3.370
  204PHE     CB 2015   4.406   3.857   3.350
  204PHE     CG 2016   4.383   3.946   3.227
  204PHE    CD1 2017   4.318   4.068   3.238
  204PHE    HD1 2018   4.266   4.102   3.328
  204PHE    CD2 2019   4.406   3.897   3.100
  204PHE    HD2 2020   4.439   3.793   3.097
  204PHE    CE1 2021   4.296   4.144   3.123
  204PHE    HE1 2022   4.295   4.253   3.128
  204PHE    CE2 2023   4.364   3.960   2.983
  204PHE    HE2 2024   4.380   3.912   2.887
  204PHE     CZ 2025   4.311   4.088   2.997
  204PHE     HZ 2026   4.288   4.144   2.907
  204PHE      C 2027   4.326   3.680   3.507
  204PHE      O 2028   4.377   3.568   3.508
  205THR      N 2029   4.288   3.745   3.617
  205THR      H 2030   4.237   3.830   3.616
  205THR     CA 2031   4.322   3.700   3.753
  205THR     CB 2032   4.273   3.784   3.871
  205THR    OG1 2033   4.136   3.812   3.839
  205THR    HG1 2034   4.078   3.801   3.920
  205THR    CG2 2035   4.355   3.912   3.889
  205THR      C 2036   4.275   3.558   3.783
  205THR      O 2037   4.339   3.480   3.853
  206GLU      N 2038   4.158   3.527   3.728
  206GLU      H 2039   4.089   3.596   3.706
  206GLU     CA 2040   4.105   3.390   3.719
  206GLU     CB 2041   3.962   3.394   3.666
  206GLU     CG 2042   3.895   3.257   3.672
  206GLU     CD 2043   3.744   3.277   3.690
  206GLU    OE1 2044   3.667   3.229   3.604
  206GLU    OE2 2045   3.711   3.282   3.810
  206GLU      C 2046   4.195   3.284   3.655
  206GLU      O 2047   4.206   3.176   3.713
  207ARG      N 2048   4.275   3.321   3.556
  207ARG      H 2049   4.290   3.414   3.523
  207ARG     CA 2050   4.361   3.222   3.489
  207ARG     CB 2051   4.319   3.208   3.342
  207ARG     CG 2052   4.315   3.333   3.254
  207ARG     CD 2053   4.285   3.297   3.108
  207ARG     NE 2054   4.303   3.424   3.036
  207ARG     HE 2055   4.394   3.465   3.044
  207ARG     CZ 2056   4.206   3.487   2.970
  207ARG    NH1 2057   4.078   3.448   2.979
  207ARG   HH11 2058   4.046   3.375   3.040
  207ARG   HH12 2059   3.998   3.488   2.934
  207ARG    NH2 2060   4.242   3.579   2.879
  207ARG   HH21 2061   4.337   3.596   2.855
  207ARG   HH22 2062   4.174   3.639   2.838
  207ARG      C 2063   4.513   3.229   3.503
  207ARG      O 2064   4.583   3.128   3.495
  208GLU      N 2065   4.565   3.350   3.524
  208GLU      H 2066   4.513   3.434   3.537
  208GLU     CA 2067   4.709   3.379   3.539
  208GLU     CB 2068   4.739   3.527   3.515
  208GLU     CG 2069   4.884   3.576   3.523
  208GLU     CD 2070   4.972   3.503   3.422
  208GLU    OE1 2071   4.956   3.529   3.300
  208GLU    OE2 2072   5.055   3.420   3.465
  208GLU      C 2073   4.770   3.327   3.669
  208GLU      O 2074   4.738   3.390   3.770
  209GLN      N 2075   4.885   3.260   3.660
  209GLN      H 2076   4.944   3.298   3.588
  209GLN     CA 2077   4.941   3.184   3.772
  209GLN     CB 2078   5.041   3.085   3.712
  209GLN     CG 2079   4.978   2.982   3.619
  209GLN     CD 2080   5.087   2.891   3.561
  209GLN    OE1 2081   5.133   2.916   3.450
  209GLN    NE2 2082   5.135   2.806   3.652
  209GLN   HE21 2083   5.096   2.800   3.744
  209GLN   HE22 2084   5.208   2.748   3.618
  209GLN      C 2085   5.015   3.265   3.879
  209GLN      O 2086   5.121   3.324   3.860
  210GLY      N 2087   4.972   3.241   4.002
  210GLY      H 2088   4.905   3.171   4.027
  210GLY     CA 2089   5.024   3.322   4.113
  210GLY      C 2090   4.922   3.420   4.172
  210GLY      O 2091   4.817   3.447   4.114
  211GLU      N 2092   4.953   3.468   4.292
  211GLU      H 2093   5.014   3.421   4.356
  211GLU     CA 2094   4.863   3.564   4.356
  211GLU     CB 2095   4.888   3.569   4.507
  211GLU     CG 2096   4.845   3.433   4.562
  211GLU     CD 2097   4.951   3.323   4.554
  211GLU    OE1 2098   4.917   3.218   4.496
  211GLU    OE2 2099   5.055   3.332   4.622
  211GLU      C 2100   4.881   3.702   4.291
  211GLU      O 2101   4.906   3.801   4.359
  212VAL      N 2102   4.852   3.717   4.162
  212VAL      H 2103   4.827   3.644   4.098
  212VAL     CA 2104   4.875   3.843   4.090
  212VAL     CB 2105   4.890   3.806   3.943
  212VAL    CG1 2106   5.008   3.711   3.922
  212VAL    CG2 2107   4.763   3.747   3.881
  212VAL      C 2108   4.772   3.954   4.114
  212VAL      O 2109   4.651   3.933   4.124
  213ARG      N 2110   4.819   4.078   4.102
  213ARG      H 2111   4.914   4.086   4.071
  213ARG     CA 2112   4.746   4.204   4.120
  213ARG     CB 2113   4.815   4.265   4.242
  213ARG     CG 2114   4.759   4.405   4.267
  213ARG     CD 2115   4.824   4.468   4.390
  213ARG     NE 2116   4.761   4.418   4.513
  213ARG     HE 2117   4.780   4.325   4.544
  213ARG     CZ 2118   4.670   4.489   4.581
  213ARG    NH1 2119   4.615   4.600   4.530
  213ARG   HH11 2120   4.633   4.630   4.437
  213ARG   HH12 2121   4.567   4.665   4.589
  213ARG    NH2 2122   4.655   4.456   4.710
  213ARG   HH21 2123   4.714   4.386   4.750
  213ARG   HH22 2124   4.595   4.518   4.761
  213ARG      C 2125   4.752   4.300   4.001
  213ARG      O 2126   4.845   4.283   3.923
  214PHE      N 2127   4.636   4.355   3.966
  214PHE      H 2128   4.554   4.340   4.022
  214PHE     CA 2129   4.622   4.447   3.852
  214PHE     CB 2130   4.504   4.409   3.762
  214PHE     CG 2131   4.555   4.304   3.663
  214PHE    CD1 2132   4.657   4.334   3.575
  214PHE    HD1 2133   4.698   4.435   3.567
  214PHE    CD2 2134   4.500   4.176   3.672
  214PHE    HD2 2135   4.409   4.155   3.729
  214PHE    CE1 2136   4.697   4.237   3.483
  214PHE    HE1 2137   4.764   4.273   3.405
  214PHE    CE2 2138   4.539   4.080   3.579
  214PHE    HE2 2139   4.524   3.974   3.596
  214PHE     CZ 2140   4.631   4.114   3.481
  214PHE     HZ 2141   4.630   4.054   3.390
  214PHE      C 2142   4.617   4.595   3.894
  214PHE      O 2143   4.516   4.627   3.956
  215SER      N 2144   4.709   4.676   3.843
  215SER      H 2145   4.771   4.655   3.768
  215SER     CA 2146   4.736   4.816   3.880
  215SER     CB 2147   4.852   4.819   3.980
  215SER     OG 2148   4.835   4.731   4.091
  215SER     HG 2149   4.922   4.686   4.112
  215SER      C 2150   4.777   4.889   3.752
  215SER      O 2151   4.850   4.835   3.668
  216ALA      N 2152   4.734   5.014   3.742
  216ALA      H 2153   4.682   5.046   3.821
  216ALA     CA 2154   4.746   5.107   3.629
  216ALA     CB 2155   4.611   5.132   3.560
  216ALA      C 2156   4.802   5.247   3.653
  216ALA      O 2157   4.804   5.299   3.765
  217VAL      N 2158   4.849   5.310   3.546
  217VAL      H 2159   4.857   5.264   3.457
  217VAL     CA 2160   4.857   5.456   3.549
  217VAL     CB 2161   4.993   5.500   3.493
  217VAL    CG1 2162   5.025   5.649   3.512
  217VAL    CG2 2163   5.101   5.414   3.558
  217VAL      C 2164   4.760   5.503   3.441
  217VAL      O 2165   4.741   5.435   3.341
  218ALA      N 2166   4.689   5.613   3.468
  218ALA      H 2167   4.685   5.641   3.564
  218ALA     CA 2168   4.583   5.653   3.374
  218ALA     CB 2169   4.453   5.577   3.406
  218ALA      C 2170   4.548   5.802   3.369
  218ALA      O 2171   4.536   5.872   3.470
  219LEU      N 2172   4.493   5.838   3.254
  219LEU      H 2173   4.455   5.761   3.202
  219LEU     CA 2174   4.445   5.976   3.240
  219LEU     CB 2175   4.432   6.007   3.091
  219LEU     CG 2176   4.563   6.010   3.012
  219LEU    CD1 2177   4.549   6.006   2.860
  219LEU    CD2 2178   4.622   6.145   3.055
  219LEU      C 2179   4.316   5.985   3.322
  219LEU      O 2180   4.219   5.914   3.293
  220CYS      N 2181   4.314   6.084   3.410
  220CYS      H 2182   4.403   6.125   3.431
  220CYS     CA 2183   4.201   6.129   3.493
  220CYS     CB 2184   4.225   6.068   3.631
  220CYS     SG 2185   4.095   6.117   3.751
  220CYS     HG 2186   4.006   6.033   3.701
  220CYS      C 2187   4.202   6.281   3.504
  220CYS      O 2188   4.308   6.344   3.513
  221LYS      N 2189   4.076   6.319   3.518
  221LYS      H 2190   3.998   6.257   3.506
  221LYS     CA 2191   4.036   6.459   3.540
  221LYS     CB 2192   3.891   6.495   3.506
  221LYS     CG 2193   3.860   6.457   3.361
  221LYS     CD 2194   3.714   6.476   3.322
  221LYS     CE 2195   3.683   6.621   3.285
  221LYS     NZ 2196   3.539   6.626   3.257
  221LYS    HZ1 2197   3.489   6.629   3.343
  221LYS    HZ2 2198   3.514   6.707   3.203
  221LYS    HZ3 2199   3.507   6.544   3.209
  221LYS      C 2200   4.052   6.493   3.689
  221LYS      O 2201   3.985   6.436   3.775
  222ALA      N 2202   4.166   6.556   3.715
  222ALA      H 2203   4.219   6.577   3.632
  222ALA     CA 2204   4.193   6.635   3.836
  222ALA     CB 2205   4.339   6.677   3.852
  222ALA      C 2206   4.109   6.762   3.832
  222ALA      O 2207   4.061   6.804   3.726
  223ALA      N 2208   4.089   6.811   3.954
  223ALA      H 2209   4.090   6.748   4.031
  223ALA     CA 2210   4.042   6.945   3.991
  223ALA     CB 2211   3.895   6.950   3.947
  223ALA      C 2212   4.052   6.971   4.141
  223ALA     O1 2213   4.030   6.867   4.207
  223ALA     O2 2214   4.103   7.077   4.183
   6.92725   6.92725   4.89830   0.00000   0.00000   0.00000   0.00000   3.46364   3.46364
