# Supplementary material for: Is There a Functional Role for the Knotted Topology in Protein UCH-L1?
Source: J Chem Inf Model. 2024 Jul 24;64(17):6827–37. doi: 10.1021/acs.jcim.4c00880 (PMC11388461; doi:10.1021/acs.jcim.4c00880)
Supplement: Supplementary file 2 — ci4c00880_si_002.zip [file ci4c00880_si_002.zip › UCH-L1_files/APO/APO_E7A/REP_1/traj_initial.gro]

Protein in water t=   0.00000 step= 0
 2214
    1MET      N    1   6.224   3.596   3.281
    1MET     H1    2   6.224   3.524   3.350
    1MET     H2    3   6.318   3.621   3.260
    1MET     H3    4   6.190   3.681   3.322
    1MET     CA    5   6.150   3.562   3.159
    1MET     CB    6   6.111   3.414   3.147
    1MET     CG    7   6.236   3.327   3.132
    1MET     SD    8   6.314   3.315   3.297
    1MET     CE    9   6.433   3.187   3.263
    1MET      C   10   6.027   3.651   3.139
    1MET      O   11   6.023   3.727   3.043
    2GLN      N   12   5.931   3.633   3.230
    2GLN      H   13   5.952   3.587   3.316
    2GLN     CA   14   5.796   3.689   3.221
    2GLN     CB   15   5.710   3.618   3.116
    2GLN     CG   16   5.685   3.470   3.149
    2GLN     CD   17   5.581   3.411   3.054
    2GLN    OE1   18   5.608   3.369   2.941
    2GLN    NE2   19   5.459   3.391   3.101
    2GLN   HE21   20   5.429   3.410   3.195
    2GLN   HE22   21   5.400   3.345   3.034
    2GLN      C   22   5.718   3.733   3.345
    2GLN      O   23   5.728   3.673   3.452
    3LEU      N   24   5.670   3.856   3.330
    3LEU      H   25   5.671   3.904   3.242
    3LEU     CA   26   5.580   3.924   3.424
    3LEU     CB   27   5.563   4.073   3.395
    3LEU     CG   28   5.691   4.157   3.400
    3LEU    CD1   29   5.664   4.300   3.352
    3LEU    CD2   30   5.743   4.162   3.544
    3LEU      C   31   5.438   3.865   3.429
    3LEU      O   32   5.401   3.783   3.345
    4LYS      N   33   5.367   3.898   3.536
    4LYS      H   34   5.407   3.925   3.624
    4LYS     CA   35   5.222   3.872   3.540
    4LYS     CB   36   5.174   3.875   3.686
    4LYS     CG   37   5.230   3.759   3.768
    4LYS     CD   38   5.161   3.746   3.904
    4LYS     CE   39   5.222   3.653   4.010
    4LYS     NZ   40   5.221   3.512   3.971
    4LYS    HZ1   41   5.127   3.481   3.984
    4LYS    HZ2   42   5.253   3.484   3.880
    4LYS    HZ3   43   5.279   3.459   4.033
    4LYS      C   44   5.135   3.942   3.436
    4LYS      O   45   5.159   4.060   3.411
    5PRO      N   46   5.040   3.874   3.373
    5PRO     CA   47   4.943   3.942   3.286
    5PRO     CB   48   4.857   3.835   3.219
    5PRO     CG   49   4.941   3.707   3.227
    5PRO     CD   50   5.040   3.730   3.341
    5PRO      C   51   4.853   4.036   3.366
    5PRO      O   52   4.810   4.000   3.475
    6MET      N   53   4.814   4.145   3.300
    6MET      H   54   4.872   4.169   3.222
    6MET     CA   55   4.745   4.265   3.350
    6MET     CB   56   4.844   4.378   3.378
    6MET     CG   57   4.777   4.494   3.452
    6MET     SD   58   4.897   4.621   3.506
    6MET     CE   59   4.938   4.704   3.354
    6MET      C   60   4.640   4.308   3.247
    6MET      O   61   4.663   4.317   3.126
    7ALA      N   62   4.522   4.326   3.304
    7ALA      H   63   4.511   4.324   3.404
    7ALA     CA   64   4.414   4.395   3.232
    7ALA     CB   65   4.287   4.373   3.316
    7ALA      C   66   4.430   4.542   3.194
    7ALA      O   67   4.395   4.638   3.263
    8ILE      N   68   4.472   4.551   3.068
    8ILE      H   69   4.460   4.478   3.001
    8ILE     CA   70   4.510   4.677   3.001
    8ILE     CB   71   4.585   4.642   2.873
    8ILE    CG1   72   4.712   4.564   2.909
    8ILE    CG2   73   4.614   4.765   2.787
    8ILE     CD   74   4.807   4.637   3.003
    8ILE      C   75   4.388   4.766   2.981
    8ILE      O   76   4.319   4.749   2.881
    9ASN      N   77   4.362   4.857   3.075
    9ASN      H   78   4.386   4.828   3.168
    9ASN     CA   79   4.266   4.968   3.076
    9ASN     CB   80   4.142   4.922   3.153
    9ASN     CG   81   4.150   4.889   3.302
    9ASN    OD1   82   4.212   4.966   3.376
    9ASN    ND2   83   4.075   4.796   3.359
    9ASN   HD21   84   4.008   4.734   3.317
    9ASN   HD22   85   4.107   4.774   3.451
    9ASN      C   86   4.324   5.101   3.126
    9ASN      O   87   4.435   5.094   3.180
   10PRO      N   88   4.253   5.212   3.109
   10PRO     CA   89   4.286   5.345   3.162
   10PRO     CB   90   4.173   5.440   3.121
   10PRO     CG   91   4.133   5.376   2.988
   10PRO     CD   92   4.151   5.225   3.005
   10PRO      C   93   4.290   5.343   3.315
   10PRO      O   94   4.397   5.382   3.362
   11GLU      N   95   4.201   5.271   3.382
   11GLU      H   96   4.128   5.215   3.342
   11GLU     CA   97   4.209   5.267   3.529
   11GLU     CB   98   4.094   5.188   3.591
   11GLU     CG   99   4.072   5.183   3.742
   11GLU     CD  100   3.971   5.079   3.791
   11GLU    OE1  101   3.993   5.008   3.892
   11GLU    OE2  102   3.858   5.081   3.740
   11GLU      C  103   4.341   5.216   3.588
   11GLU      O  104   4.415   5.289   3.655
   12MET      N  105   4.376   5.096   3.544
   12MET      H  106   4.316   5.052   3.478
   12MET     CA  107   4.493   5.018   3.589
   12MET     CB  108   4.506   4.883   3.517
   12MET     CG  109   4.401   4.779   3.556
   12MET     SD  110   4.399   4.752   3.737
   12MET     CE  111   4.230   4.790   3.778
   12MET      C  112   4.621   5.093   3.552
   12MET      O  113   4.704   5.127   3.636
   13LEU      N  114   4.631   5.126   3.424
   13LEU      H  115   4.554   5.110   3.363
   13LEU     CA  116   4.732   5.221   3.375
   13LEU     CB  117   4.731   5.240   3.223
   13LEU     CG  118   4.821   5.146   3.143
   13LEU    CD1  119   4.771   5.002   3.144
   13LEU    CD2  120   4.828   5.207   3.003
   13LEU      C  121   4.750   5.356   3.445
   13LEU      O  122   4.863   5.397   3.475
   14ASN      N  123   4.638   5.415   3.485
   14ASN      H  124   4.550   5.396   3.442
   14ASN     CA  125   4.638   5.530   3.576
   14ASN     CB  126   4.511   5.614   3.578
   14ASN     CG  127   4.480   5.700   3.455
   14ASN    OD1  128   4.565   5.750   3.381
   14ASN    ND2  129   4.351   5.721   3.430
   14ASN   HD21  130   4.276   5.679   3.480
   14ASN   HD22  131   4.331   5.753   3.338
   14ASN      C  132   4.686   5.506   3.720
   14ASN      O  133   4.749   5.587   3.786
   15LYS      N  134   4.651   5.388   3.771
   15LYS      H  135   4.602   5.321   3.715
   15LYS     CA  136   4.693   5.331   3.900
   15LYS     CB  137   4.604   5.215   3.946
   15LYS     CG  138   4.471   5.253   4.011
   15LYS     CD  139   4.379   5.134   4.040
   15LYS     CE  140   4.254   5.198   4.101
   15LYS     NZ  141   4.153   5.100   4.145
   15LYS    HZ1  142   4.115   5.044   4.071
   15LYS    HZ2  143   4.197   5.045   4.215
   15LYS    HZ3  144   4.068   5.141   4.178
   15LYS      C  145   4.843   5.305   3.915
   15LYS      O  146   4.900   5.310   4.024
   16VAL      N  147   4.903   5.251   3.809
   16VAL      H  148   4.844   5.212   3.739
   16VAL     CA  149   5.049   5.239   3.797
   16VAL     CB  150   5.097   5.155   3.678
   16VAL    CG1  151   5.230   5.084   3.703
   16VAL    CG2  152   4.997   5.048   3.634
   16VAL      C  153   5.129   5.369   3.798
   16VAL      O  154   5.229   5.377   3.869
   17LEU      N  155   5.072   5.467   3.727
   17LEU      H  156   4.994   5.453   3.666
   17LEU     CA  157   5.120   5.606   3.736
   17LEU     CB  158   5.043   5.698   3.641
   17LEU     CG  159   5.076   5.670   3.494
   17LEU    CD1  160   5.006   5.770   3.401
   17LEU    CD2  161   5.226   5.667   3.468
   17LEU      C  162   5.108   5.667   3.876
   17LEU      O  163   5.210   5.726   3.910
   18SER      N  164   5.003   5.645   3.954
   18SER      H  165   4.919   5.602   3.920
   18SER     CA  166   5.001   5.662   4.100
   18SER     CB  167   4.868   5.615   4.159
   18SER     OG  168   4.855   5.656   4.296
   18SER     HG  169   4.778   5.719   4.301
   18SER      C  170   5.115   5.594   4.176
   18SER      O  171   5.200   5.669   4.224
   19ARG      N  172   5.129   5.463   4.159
   19ARG      H  173   5.065   5.410   4.103
   19ARG     CA  174   5.233   5.381   4.223
   19ARG     CB  175   5.207   5.231   4.205
   19ARG     CG  176   5.106   5.180   4.307
   19ARG     CD  177   5.098   5.027   4.301
   19ARG     NE  178   4.973   4.972   4.356
   19ARG     HE  179   4.891   4.998   4.305
   19ARG     CZ  180   4.963   4.868   4.439
   19ARG    NH1  181   5.070   4.801   4.485
   19ARG   HH11  182   5.164   4.822   4.458
   19ARG   HH12  183   5.063   4.723   4.547
   19ARG    NH2  184   4.846   4.802   4.441
   19ARG   HH21  185   4.765   4.836   4.394
   19ARG   HH22  186   4.847   4.713   4.486
   19ARG      C  187   5.379   5.413   4.188
   19ARG      O  188   5.463   5.413   4.277
   20LEU      N  189   5.403   5.442   4.060
   20LEU      H  190   5.335   5.417   3.992
   20LEU     CA  191   5.536   5.481   4.012
   20LEU     CB  192   5.541   5.465   3.860
   20LEU     CG  193   5.559   5.319   3.820
   20LEU    CD1  194   5.562   5.314   3.667
   20LEU    CD2  195   5.698   5.283   3.874
   20LEU      C  196   5.596   5.618   4.047
   20LEU      O  197   5.695   5.657   3.986
   21GLY      N  198   5.504   5.689   4.111
   21GLY      H  199   5.413   5.647   4.113
   21GLY     CA  200   5.522   5.827   4.158
   21GLY      C  201   5.519   5.928   4.043
   21GLY      O  202   5.612   6.007   4.033
   22VAL      N  203   5.423   5.915   3.953
   22VAL      H  204   5.364   5.834   3.957
   22VAL     CA  205   5.399   6.018   3.851
   22VAL     CB  206   5.388   5.949   3.715
   22VAL    CG1  207   5.404   6.058   3.608
   22VAL    CG2  208   5.496   5.843   3.693
   22VAL      C  209   5.268   6.093   3.876
   22VAL      O  210   5.161   6.034   3.875
   23ALA      N  211   5.272   6.226   3.870
   23ALA      H  212   5.348   6.270   3.822
   23ALA     CA  213   5.167   6.322   3.908
   23ALA     CB  214   5.240   6.456   3.921
   23ALA      C  215   5.039   6.335   3.825
   23ALA      O  216   5.040   6.342   3.702
   24GLY      N  217   4.928   6.348   3.897
   24GLY      H  218   4.937   6.360   3.996
   24GLY     CA  219   4.792   6.331   3.845
   24GLY      C  220   4.726   6.435   3.753
   24GLY      O  221   4.610   6.410   3.722
   25GLN      N  222   4.805   6.526   3.695
   25GLN      H  223   4.903   6.522   3.710
   25GLN     CA  224   4.749   6.630   3.607
   25GLN     CB  225   4.850   6.743   3.592
   25GLN     CG  226   4.838   6.844   3.706
   25GLN     CD  227   4.909   6.971   3.659
   25GLN    OE1  228   4.842   7.070   3.629
   25GLN    NE2  229   5.041   6.962   3.663
   25GLN   HE21  230   5.086   6.875   3.684
   25GLN   HE22  231   5.090   7.048   3.647
   25GLN      C  232   4.716   6.593   3.462
   25GLN      O  233   4.670   6.674   3.381
   26TRP      N  234   4.782   6.483   3.430
   26TRP      H  235   4.827   6.428   3.500
   26TRP     CA  236   4.766   6.410   3.303
   26TRP     CB  237   4.899   6.398   3.229
   26TRP     CG  238   4.958   6.528   3.175
   26TRP    CD1  239   5.029   6.620   3.240
   26TRP    HD1  240   5.084   6.598   3.331
   26TRP    CD2  241   4.921   6.579   3.051
   26TRP    NE1  242   5.040   6.732   3.169
   26TRP    HE1  243   5.061   6.822   3.206
   26TRP    CE2  244   4.981   6.704   3.052
   26TRP    CE3  245   4.862   6.532   2.934
   26TRP    HE3  246   4.821   6.431   2.944
   26TRP    CZ2  247   4.967   6.781   2.937
   26TRP    HZ2  248   5.002   6.884   2.942
   26TRP    CZ3  249   4.856   6.610   2.820
   26TRP    HZ3  250   4.823   6.554   2.732
   26TRP    CH2  251   4.904   6.740   2.821
   26TRP    HH2  252   4.923   6.795   2.729
   26TRP      C  253   4.725   6.266   3.334
   26TRP      O  254   4.778   6.205   3.427
   27ARG      N  255   4.630   6.221   3.252
   27ARG      H  256   4.615   6.267   3.165
   27ARG     CA  257   4.545   6.102   3.270
   27ARG     CB  258   4.414   6.142   3.337
   27ARG     CG  259   4.396   6.192   3.480
   27ARG     CD  260   4.422   6.082   3.583
   27ARG     NE  261   4.563   6.043   3.594
   27ARG     HE  262   4.624   6.051   3.515
   27ARG     CZ  263   4.603   5.976   3.703
   27ARG    NH1  264   4.532   5.937   3.810
   27ARG   HH11  265   4.432   5.938   3.817
   27ARG   HH12  266   4.581   5.908   3.892
   27ARG    NH2  267   4.733   5.946   3.719
   27ARG   HH21  268   4.811   5.968   3.661
   27ARG   HH22  269   4.753   5.895   3.803
   27ARG      C  270   4.517   6.026   3.140
   27ARG      O  271   4.505   6.080   3.031
   28PHE      N  272   4.501   5.894   3.154
   28PHE      H  273   4.533   5.850   3.237
   28PHE     CA  274   4.454   5.807   3.045
   28PHE     CB  275   4.508   5.663   3.053
   28PHE     CG  276   4.654   5.656   3.008
   28PHE    CD1  277   4.757   5.642   3.100
   28PHE    HD1  278   4.738   5.661   3.206
   28PHE    CD2  279   4.682   5.628   2.875
   28PHE    HD2  280   4.604   5.656   2.804
   28PHE    CE1  281   4.876   5.584   3.061
   28PHE    HE1  282   4.959   5.576   3.131
   28PHE    CE2  283   4.807   5.577   2.839
   28PHE    HE2  284   4.824   5.557   2.733
   28PHE     CZ  285   4.909   5.551   2.930
   28PHE     HZ  286   4.995   5.495   2.894
   28PHE      C  287   4.301   5.801   3.043
   28PHE      O  288   4.244   5.767   3.147
   29VAL      N  289   4.244   5.838   2.929
   29VAL      H  290   4.295   5.877   2.853
   29VAL     CA  291   4.102   5.812   2.897
   29VAL     CB  292   4.023   5.942   2.879
   29VAL    CG1  293   4.013   6.039   2.996
   29VAL    CG2  294   4.082   6.020   2.761
   29VAL      C  295   4.087   5.723   2.773
   29VAL      O  296   4.152   5.742   2.671
   30ASP      N  297   3.971   5.658   2.769
   30ASP      H  298   3.924   5.653   2.857
   30ASP     CA  299   3.922   5.569   2.663
   30ASP     CB  300   3.793   5.502   2.711
   30ASP     CG  301   3.820   5.400   2.822
   30ASP    OD1  302   3.779   5.426   2.937
   30ASP    OD2  303   3.861   5.292   2.775
   30ASP      C  304   3.875   5.649   2.541
   30ASP      O  305   3.829   5.763   2.543
   31VAL      N  306   3.882   5.578   2.428
   31VAL      H  307   3.951   5.507   2.418
   31VAL     CA  308   3.832   5.621   2.297
   31VAL     CB  309   3.934   5.638   2.185
   31VAL    CG1  310   3.872   5.695   2.057
   31VAL    CG2  311   4.036   5.744   2.229
   31VAL      C  312   3.724   5.523   2.251
   31VAL      O  313   3.747   5.402   2.251
   32LEU      N  314   3.610   5.582   2.216
   32LEU      H  315   3.597   5.679   2.196
   32LEU     CA  316   3.493   5.504   2.173
   32LEU     CB  317   3.373   5.569   2.242
   32LEU     CG  318   3.345   5.541   2.389
   32LEU    CD1  319   3.228   5.623   2.444
   32LEU    CD2  320   3.327   5.391   2.413
   32LEU      C  321   3.466   5.503   2.022
   32LEU      O  322   3.440   5.402   1.956
   33GLY      N  323   3.493   5.621   1.968
   33GLY      H  324   3.511   5.702   2.024
   33GLY     CA  325   3.472   5.646   1.824
   33GLY      C  326   3.597   5.699   1.753
   33GLY      O  327   3.639   5.811   1.783
   34LEU      N  328   3.650   5.617   1.663
   34LEU      H  329   3.593   5.554   1.611
   34LEU     CA  330   3.783   5.627   1.601
   34LEU     CB  331   3.827   5.490   1.549
   34LEU     CG  332   3.843   5.370   1.643
   34LEU    CD1  333   3.877   5.240   1.571
   34LEU    CD2  334   3.936   5.401   1.761
   34LEU      C  335   3.771   5.723   1.483
   34LEU      O  336   3.873   5.759   1.424
   35GLU      N  337   3.649   5.757   1.441
   35GLU      H  338   3.572   5.723   1.495
   35GLU     CA  339   3.614   5.850   1.333
   35GLU     CB  340   3.468   5.826   1.295
   35GLU     CG  341   3.440   5.682   1.252
   35GLU     CD  342   3.449   5.574   1.361
   35GLU    OE1  343   3.408   5.603   1.475
   35GLU    OE2  344   3.503   5.465   1.336
   35GLU      C  345   3.641   5.995   1.376
   35GLU      O  346   3.694   6.035   1.480
   36GLU      N  347   3.600   6.085   1.288
   36GLU      H  348   3.555   6.045   1.208
   36GLU     CA  349   3.609   6.230   1.309
   36GLU     CB  350   3.572   6.299   1.178
   36GLU     CG  351   3.675   6.282   1.066
   36GLU     CD  352   3.803   6.365   1.063
   36GLU    OE1  353   3.904   6.312   1.013
   36GLU    OE2  354   3.803   6.483   1.105
   36GLU      C  355   3.512   6.281   1.416
   36GLU      O  356   3.549   6.345   1.515
   37GLU      N  357   3.391   6.228   1.405
   37GLU      H  358   3.378   6.157   1.335
   37GLU     CA  359   3.289   6.232   1.511
   37GLU     CB  360   3.153   6.197   1.452
   37GLU     CG  361   3.026   6.201   1.538
   37GLU     CD  362   3.017   6.346   1.587
   37GLU    OE1  363   2.971   6.434   1.511
   37GLU    OE2  364   3.043   6.361   1.708
   37GLU      C  365   3.332   6.136   1.623
   37GLU      O  366   3.401   6.036   1.605
   38SER      N  367   3.294   6.163   1.747
   38SER      H  368   3.266   6.254   1.780
   38SER     CA  369   3.317   6.075   1.862
   38SER     CB  370   3.284   5.925   1.861
   38SER     OG  371   3.254   5.879   1.993
   38SER     HG  372   3.239   5.780   1.994
   38SER      C  373   3.458   6.080   1.922
   38SER      O  374   3.478   6.076   2.043
   39LEU      N  375   3.556   6.109   1.837
   39LEU      H  376   3.554   6.074   1.744
   39LEU     CA  377   3.684   6.162   1.887
   39LEU     CB  378   3.792   6.157   1.778
   39LEU     CG  379   3.906   6.063   1.820
   39LEU    CD1  380   3.973   5.988   1.705
   39LEU    CD2  381   4.016   6.135   1.899
   39LEU      C  382   3.689   6.290   1.971
   39LEU      O  383   3.766   6.297   2.066
   40GLY      N  384   3.599   6.383   1.942
   40GLY      H  385   3.571   6.391   1.846
   40GLY     CA  386   3.551   6.493   2.027
   40GLY      C  387   3.514   6.456   2.171
   40GLY      O  388   3.472   6.542   2.248
   41SER      N  389   3.484   6.328   2.191
   41SER      H  390   3.472   6.264   2.115
   41SER     CA  391   3.453   6.290   2.330
   41SER     CB  392   3.364   6.167   2.352
   41SER     OG  393   3.231   6.193   2.397
   41SER     HG  394   3.173   6.209   2.317
   41SER      C  395   3.574   6.287   2.424
   41SER      O  396   3.566   6.326   2.541
   42VAL      N  397   3.688   6.245   2.370
   42VAL      H  398   3.695   6.187   2.289
   42VAL     CA  399   3.820   6.255   2.433
   42VAL     CB  400   3.916   6.180   2.341
   42VAL    CG1  401   4.063   6.177   2.382
   42VAL    CG2  402   3.882   6.031   2.329
   42VAL      C  403   3.858   6.400   2.464
   42VAL      O  404   3.853   6.489   2.379
   43PRO      N  405   3.902   6.423   2.587
   43PRO     CA  406   3.943   6.556   2.635
   43PRO     CB  407   3.948   6.547   2.788
   43PRO     CG  408   3.948   6.397   2.817
   43PRO     CD  409   3.879   6.329   2.698
   43PRO      C  410   4.070   6.620   2.579
   43PRO      O  411   4.163   6.562   2.524
   44ALA      N  412   4.068   6.753   2.579
   44ALA      H  413   3.998   6.803   2.631
   44ALA     CA  414   4.173   6.842   2.529
   44ALA     CB  415   4.111   6.938   2.428
   44ALA      C  416   4.256   6.916   2.634
   44ALA      O  417   4.203   6.954   2.738
   45PRO      N  418   4.388   6.920   2.618
   45PRO     CA  419   4.465   6.865   2.506
   45PRO     CB  420   4.581   6.962   2.484
   45PRO     CG  421   4.572   7.072   2.590
   45PRO     CD  422   4.470   7.018   2.691
   45PRO      C  423   4.511   6.723   2.540
   45PRO      O  424   4.485   6.668   2.646
   46ALA      N  425   4.552   6.663   2.429
   46ALA      H  426   4.533   6.711   2.343
   46ALA     CA  427   4.621   6.533   2.425
   46ALA     CB  428   4.542   6.432   2.342
   46ALA      C  429   4.765   6.524   2.374
   46ALA      O  430   4.808   6.610   2.297
   47CYS      N  431   4.831   6.437   2.450
   47CYS      H  432   4.778   6.379   2.512
   47CYS     CA  433   4.974   6.415   2.425
   47CYS     CB  434   5.064   6.437   2.547
   47CYS     SG  435   5.010   6.330   2.685
   47CYS     HG  436   5.061   6.412   2.776
   47CYS      C  437   5.021   6.290   2.350
   47CYS      O  438   5.137   6.295   2.309
   48ALA      N  439   4.933   6.192   2.332
   48ALA      H  440   4.839   6.226   2.331
   48ALA     CA  441   4.977   6.063   2.276
   48ALA     CB  442   5.072   5.980   2.362
   48ALA      C  443   4.858   5.968   2.263
   48ALA      O  444   4.761   5.974   2.338
   49LEU      N  445   4.856   5.888   2.156
   49LEU      H  446   4.940   5.891   2.102
   49LEU     CA  447   4.757   5.783   2.128
   49LEU     CB  448   4.700   5.806   1.988
   49LEU     CG  449   4.559   5.756   1.955
   49LEU    CD1  450   4.449   5.812   2.045
   49LEU    CD2  451   4.534   5.784   1.807
   49LEU      C  452   4.821   5.644   2.133
   49LEU      O  453   4.909   5.609   2.054
   50LEU      N  454   4.775   5.561   2.225
   50LEU      H  455   4.703   5.588   2.289
   50LEU     CA  456   4.820   5.423   2.250
   50LEU     CB  457   4.853   5.397   2.398
   50LEU     CG  458   4.975   5.473   2.449
   50LEU    CD1  459   4.951   5.620   2.485
   50LEU    CD2  460   5.049   5.397   2.559
   50LEU      C  461   4.713   5.329   2.194
   50LEU      O  462   4.598   5.336   2.238
   51LEU      N  463   4.760   5.215   2.145
   51LEU      H  464   4.853   5.179   2.153
   51LEU     CA  465   4.671   5.117   2.081
   51LEU     CB  466   4.654   5.155   1.933
   51LEU     CG  467   4.573   5.069   1.836
   51LEU    CD1  468   4.428   5.052   1.881
   51LEU    CD2  469   4.598   5.125   1.696
   51LEU      C  470   4.705   4.970   2.107
   51LEU      O  471   4.818   4.928   2.086
   52LEU      N  472   4.603   4.889   2.133
   52LEU      H  473   4.514   4.934   2.133
   52LEU     CA  474   4.603   4.749   2.180
   52LEU     CB  475   4.525   4.741   2.312
   52LEU     CG  476   4.508   4.606   2.382
   52LEU    CD1  477   4.641   4.561   2.443
   52LEU    CD2  478   4.402   4.608   2.491
   52LEU      C  479   4.530   4.669   2.073
   52LEU      O  480   4.411   4.692   2.054
   53PHE      N  481   4.601   4.580   2.004
   53PHE      H  482   4.698   4.568   2.023
   53PHE     CA  483   4.557   4.510   1.882
   53PHE     CB  484   4.549   4.611   1.768
   53PHE     CG  485   4.489   4.557   1.638
   53PHE    CD1  486   4.353   4.525   1.633
   53PHE    HD1  487   4.297   4.511   1.725
   53PHE    CD2  488   4.572   4.535   1.529
   53PHE    HD2  489   4.680   4.543   1.543
   53PHE    CE1  490   4.304   4.472   1.514
   53PHE    HE1  491   4.215   4.410   1.518
   53PHE    CE2  492   4.516   4.494   1.409
   53PHE    HE2  493   4.586   4.500   1.325
   53PHE     CZ  494   4.382   4.459   1.400
   53PHE     HZ  495   4.331   4.420   1.312
   53PHE      C  496   4.645   4.390   1.846
   53PHE      O  497   4.767   4.391   1.866
   54PRO      N  498   4.582   4.274   1.830
   54PRO     CA  499   4.648   4.155   1.775
   54PRO     CB  500   4.554   4.041   1.814
   54PRO     CG  501   4.416   4.105   1.796
   54PRO     CD  502   4.440   4.244   1.854
   54PRO      C  503   4.693   4.161   1.629
   54PRO      O  504   4.637   4.230   1.544
   55LEU      N  505   4.805   4.092   1.610
   55LEU      H  506   4.856   4.048   1.683
   55LEU     CA  507   4.872   4.058   1.483
   55LEU     CB  508   5.017   4.106   1.470
   55LEU     CG  509   5.043   4.257   1.467
   55LEU    CD1  510   5.185   4.270   1.412
   55LEU    CD2  511   4.962   4.342   1.369
   55LEU      C  512   4.877   3.911   1.441
   55LEU      O  513   4.886   3.821   1.523
   56THR      N  514   4.882   3.892   1.309
   56THR      H  515   4.847   3.967   1.254
   56THR     CA  516   4.907   3.759   1.250
   56THR     CB  517   4.829   3.733   1.121
   56THR    OG1  518   4.886   3.814   1.019
   56THR    HG1  519   4.868   3.909   1.046
   56THR    CG2  520   4.680   3.764   1.124
   56THR      C  521   5.056   3.733   1.227
   56THR      O  522   5.124   3.833   1.204
   57ALA      N  523   5.103   3.609   1.232
   57ALA      H  524   5.046   3.528   1.245
   57ALA     CA  525   5.247   3.581   1.213
   57ALA     CB  526   5.268   3.430   1.223
   57ALA      C  527   5.317   3.634   1.088
   57ALA      O  528   5.411   3.713   1.099
   58GLN      N  529   5.244   3.618   0.978
   58GLN      H  530   5.164   3.558   0.975
   58GLN     CA  531   5.277   3.678   0.848
   58GLN     CB  532   5.166   3.642   0.748
   58GLN     CG  533   5.120   3.496   0.741
   58GLN     CD  534   5.001   3.469   0.834
   58GLN    OE1  535   5.002   3.455   0.956
   58GLN    NE2  536   4.886   3.461   0.768
   58GLN   HE21  537   4.892   3.502   0.677
   58GLN   HE22  538   4.810   3.406   0.802
   58GLN      C  539   5.306   3.828   0.848
   58GLN      O  540   5.406   3.867   0.789
   59HISE     N  541   5.217   3.904   0.912
   59HISE     H  542   5.122   3.876   0.929
   59HISE    CA  543   5.229   4.050   0.918
   59HISE    CB  544   5.102   4.114   0.975
   59HISE    CG  545   5.093   4.267   0.963
   59HISE   ND1  546   5.021   4.344   1.045
   59HISE   CD2  547   5.152   4.348   0.876
   59HISE   HD2  548   5.200   4.316   0.784
   59HISE   CE1  549   5.033   4.472   1.013
   59HISE   HE1  550   4.954   4.547   1.025
   59HISE   NE2  551   5.119   4.472   0.912
   59HISE   HE2  552   5.143   4.553   0.858
   59HISE     C  553   5.348   4.087   1.006
   59HISE     O  554   5.438   4.159   0.963
   60GLU      N  555   5.357   4.023   1.123
   60GLU      H  556   5.285   3.961   1.154
   60GLU     CA  557   5.468   4.051   1.215
   60GLU     CB  558   5.437   3.965   1.337
   60GLU     CG  559   5.495   4.043   1.455
   60GLU     CD  560   5.507   3.965   1.587
   60GLU    OE1  561   5.606   3.990   1.659
   60GLU    OE2  562   5.418   3.881   1.612
   60GLU      C  563   5.602   4.025   1.147
   60GLU      O  564   5.690   4.111   1.144
   61ASN      N  565   5.616   3.908   1.086
   61ASN      H  566   5.539   3.844   1.087
   61ASN     CA  567   5.738   3.857   1.022
   61ASN     CB  568   5.710   3.718   0.964
   61ASN     CG  569   5.723   3.615   1.075
   61ASN    OD1  570   5.819   3.624   1.152
   61ASN    ND2  571   5.658   3.500   1.059
   61ASN   HD21  572   5.605   3.484   0.976
   61ASN   HD22  573   5.639   3.446   1.141
   61ASN      C  574   5.784   3.957   0.915
   61ASN      O  575   5.891   4.016   0.930
   62PHE      N  576   5.690   3.984   0.825
   62PHE      H  577   5.597   3.947   0.831
   62PHE     CA  578   5.700   4.088   0.722
   62PHE     CB  579   5.564   4.101   0.653
   62PHE     CG  580   5.547   4.200   0.537
   62PHE    CD1  581   5.430   4.272   0.520
   62PHE    HD1  582   5.333   4.250   0.564
   62PHE    CD2  583   5.656   4.239   0.461
   62PHE    HD2  584   5.743   4.173   0.461
   62PHE    CE1  585   5.416   4.376   0.429
   62PHE    HE1  586   5.314   4.404   0.403
   62PHE    CE2  587   5.647   4.339   0.365
   62PHE    HE2  588   5.740   4.375   0.321
   62PHE     CZ  589   5.526   4.405   0.348
   62PHE     HZ  590   5.517   4.455   0.252
   62PHE      C  591   5.750   4.224   0.770
   62PHE      O  592   5.853   4.274   0.726
   63ARG      N  593   5.673   4.273   0.868
   63ARG      H  594   5.596   4.223   0.907
   63ARG     CA  595   5.698   4.411   0.911
   63ARG     CB  596   5.566   4.447   0.978
   63ARG     CG  597   5.522   4.582   0.920
   63ARG     CD  598   5.404   4.646   0.994
   63ARG     NE  599   5.434   4.789   0.980
   63ARG     HE  600   5.443   4.828   0.888
   63ARG     CZ  601   5.432   4.883   1.075
   63ARG    NH1  602   5.398   4.857   1.202
   63ARG   HH11  603   5.362   4.773   1.242
   63ARG   HH12  604   5.380   4.937   1.259
   63ARG    NH2  605   5.491   5.002   1.053
   63ARG   HH21  606   5.534   5.026   0.966
   63ARG   HH22  607   5.500   5.059   1.134
   63ARG      C  608   5.821   4.425   1.001
   63ARG      O  609   5.899   4.516   0.975
   64LYS      N  610   5.846   4.329   1.090
   64LYS      H  611   5.778   4.261   1.117
   64LYS     CA  612   5.972   4.321   1.165
   64LYS     CB  613   5.988   4.201   1.259
   64LYS     CG  614   5.908   4.230   1.386
   64LYS     CD  615   5.940   4.148   1.511
   64LYS     CE  616   5.844   4.172   1.628
   64LYS     NZ  617   5.891   4.096   1.744
   64LYS    HZ1  618   5.900   4.003   1.709
   64LYS    HZ2  619   5.980   4.126   1.778
   64LYS    HZ3  620   5.828   4.104   1.822
   64LYS      C  621   6.103   4.320   1.086
   64LYS      O  622   6.198   4.396   1.109
   65LYS      N  623   6.098   4.242   0.979
   65LYS      H  624   6.035   4.164   0.974
   65LYS     CA  625   6.201   4.245   0.874
   65LYS     CB  626   6.202   4.127   0.777
   65LYS     CG  627   6.203   3.993   0.851
   65LYS     CD  628   6.216   3.882   0.746
   65LYS     CE  629   6.158   3.761   0.819
   65LYS     NZ  630   6.176   3.633   0.749
   65LYS    HZ1  631   6.152   3.553   0.805
   65LYS    HZ2  632   6.118   3.629   0.668
   65LYS    HZ3  633   6.270   3.624   0.715
   65LYS      C  634   6.218   4.381   0.806
   65LYS      O  635   6.331   4.421   0.779
   66GLN      N  636   6.104   4.440   0.772
   66GLN      H  637   6.015   4.402   0.799
   66GLN     CA  638   6.093   4.568   0.700
   66GLN     CB  639   5.948   4.570   0.649
   66GLN     CG  640   5.934   4.683   0.548
   66GLN     CD  641   5.791   4.726   0.511
   66GLN    OE1  642   5.705   4.749   0.596
   66GLN    NE2  643   5.763   4.747   0.383
   66GLN   HE21  644   5.821   4.722   0.305
   66GLN   HE22  645   5.680   4.800   0.365
   66GLN      C  646   6.139   4.684   0.787
   66GLN      O  647   6.207   4.778   0.746
   67ILE      N  648   6.106   4.682   0.916
   67ILE      H  649   6.052   4.608   0.955
   67ILE     CA  650   6.135   4.778   1.023
   67ILE     CB  651   6.029   4.786   1.134
   67ILE    CG1  652   5.896   4.809   1.063
   67ILE    CG2  653   6.047   4.867   1.262
   67ILE     CD  654   5.777   4.813   1.160
   67ILE      C  655   6.281   4.774   1.068
   67ILE      O  656   6.353   4.874   1.075
   68GLU      N  657   6.336   4.653   1.064
   68GLU      H  658   6.300   4.566   1.098
   68GLU     CA  659   6.482   4.639   1.072
   68GLU     CB  660   6.511   4.490   1.092
   68GLU     CG  661   6.653   4.447   1.129
   68GLU     CD  662   6.682   4.450   1.279
   68GLU    OE1  663   6.604   4.382   1.349
   68GLU    OE2  664   6.775   4.518   1.327
   68GLU      C  665   6.552   4.687   0.944
   68GLU      O  666   6.646   4.765   0.956
   69GLU      N  667   6.503   4.650   0.826
   69GLU      H  668   6.428   4.584   0.814
   69GLU     CA  669   6.553   4.691   0.694
   69GLU     CB  670   6.467   4.632   0.582
   69GLU     CG  671   6.532   4.626   0.444
   69GLU     CD  672   6.453   4.550   0.337
   69GLU    OE1  673   6.391   4.622   0.256
   69GLU    OE2  674   6.470   4.427   0.319
   69GLU      C  675   6.567   4.843   0.676
   69GLU      O  676   6.671   4.900   0.645
   70LEU      N  677   6.471   4.915   0.734
   70LEU      H  678   6.382   4.875   0.757
   70LEU     CA  679   6.467   5.062   0.744
   70LEU     CB  680   6.330   5.126   0.768
   70LEU     CG  681   6.231   5.111   0.653
   70LEU    CD1  682   6.091   5.154   0.698
   70LEU    CD2  683   6.277   5.209   0.545
   70LEU      C  684   6.567   5.130   0.836
   70LEU      O  685   6.609   5.244   0.815
   71LYS      N  686   6.627   5.054   0.927
   71LYS      H  687   6.615   4.955   0.917
   71LYS     CA  688   6.728   5.090   1.028
   71LYS     CB  689   6.869   5.079   0.971
   71LYS     CG  690   6.920   4.943   0.924
   71LYS     CD  691   6.935   4.848   1.043
   71LYS     CE  692   7.013   4.720   1.011
   71LYS     NZ  693   7.062   4.658   1.135
   71LYS    HZ1  694   7.156   4.624   1.134
   71LYS    HZ2  695   7.061   4.720   1.213
   71LYS    HZ3  696   7.009   4.581   1.171
   71LYS      C  697   6.709   5.216   1.112
   71LYS      O  698   6.799   5.278   1.168
   72GLY      N  699   6.588   5.271   1.099
   72GLY      H  700   6.518   5.231   1.040
   72GLY     CA  701   6.554   5.400   1.161
   72GLY      C  702   6.611   5.530   1.104
   72GLY      O  703   6.617   5.628   1.178
   73GLN      N  704   6.654   5.534   0.978
   73GLN      H  705   6.643   5.447   0.929
   73GLN     CA  706   6.715   5.646   0.906
   73GLN     CB  707   6.764   5.605   0.766
   73GLN     CG  708   6.844   5.705   0.683
   73GLN     CD  709   6.901   5.650   0.552
   73GLN    OE1  710   7.021   5.637   0.529
   73GLN    NE2  711   6.809   5.631   0.458
   73GLN   HE21  712   6.719   5.676   0.459
   73GLN   HE22  713   6.831   5.567   0.385
   73GLN      C  714   6.630   5.773   0.902
   73GLN      O  715   6.678   5.880   0.940
   74GLU      N  716   6.498   5.755   0.897
   74GLU      H  717   6.460   5.663   0.903
   74GLU     CA  718   6.401   5.866   0.899
   74GLU     CB  719   6.277   5.805   0.834
   74GLU     CG  720   6.262   5.824   0.683
   74GLU     CD  721   6.166   5.721   0.624
   74GLU    OE1  722   6.051   5.721   0.671
   74GLU    OE2  723   6.201   5.635   0.540
   74GLU      C  724   6.354   5.917   1.035
   74GLU      O  725   6.257   5.993   1.035
   75VAL      N  726   6.416   5.872   1.144
   75VAL      H  727   6.494   5.810   1.138
   75VAL     CA  728   6.362   5.904   1.277
   75VAL     CB  729   6.353   5.772   1.353
   75VAL    CG1  730   6.302   5.771   1.497
   75VAL    CG2  731   6.269   5.673   1.271
   75VAL      C  732   6.451   6.001   1.355
   75VAL      O  733   6.566   5.964   1.378
   76SER      N  734   6.391   6.096   1.426
   76SER      H  735   6.293   6.112   1.413
   76SER     CA  736   6.466   6.185   1.515
   76SER     CB  737   6.368   6.272   1.594
   76SER     OG  738   6.428   6.384   1.659
   76SER     HG  739   6.388   6.470   1.627
   76SER      C  740   6.559   6.117   1.616
   76SER      O  741   6.514   6.044   1.704
   77PRO      N  742   6.679   6.174   1.629
   77PRO     CA  743   6.767   6.145   1.742
   77PRO     CB  744   6.900   6.215   1.712
   77PRO     CG  745   6.896   6.220   1.559
   77PRO     CD  746   6.750   6.246   1.522
   77PRO      C  747   6.710   6.187   1.878
   77PRO      O  748   6.741   6.126   1.981
   78LYS      N  749   6.621   6.284   1.892
   78LYS      H  750   6.578   6.325   1.811
   78LYS     CA  751   6.541   6.312   2.012
   78LYS     CB  752   6.453   6.433   1.979
   78LYS     CG  753   6.535   6.553   2.027
   78LYS     CD  754   6.455   6.683   2.017
   78LYS     CE  755   6.441   6.734   1.873
   78LYS     NZ  756   6.373   6.864   1.875
   78LYS    HZ1  757   6.283   6.850   1.917
   78LYS    HZ2  758   6.435   6.931   1.916
   78LYS    HZ3  759   6.357   6.896   1.782
   78LYS      C  760   6.457   6.197   2.068
   78LYS      O  761   6.422   6.206   2.186
   79VAL      N  762   6.415   6.099   1.988
   79VAL      H  763   6.462   6.084   1.901
   79VAL     CA  764   6.335   5.986   2.038
   79VAL     CB  765   6.266   5.921   1.918
   79VAL    CG1  766   6.165   5.817   1.967
   79VAL    CG2  767   6.187   6.018   1.829
   79VAL      C  768   6.406   5.886   2.129
   79VAL      O  769   6.515   5.836   2.103
   80TYR      N  770   6.347   5.873   2.248
   80TYR      H  771   6.267   5.922   2.284
   80TYR     CA  772   6.378   5.755   2.330
   80TYR     CB  773   6.339   5.796   2.472
   80TYR     CG  774   6.357   5.697   2.587
   80TYR    CD1  775   6.242   5.622   2.613
   80TYR    HD1  776   6.147   5.649   2.568
   80TYR    CD2  777   6.455   5.707   2.685
   80TYR    HD2  778   6.543   5.770   2.669
   80TYR    CE1  779   6.242   5.541   2.726
   80TYR    HE1  780   6.167   5.462   2.734
   80TYR    CE2  781   6.447   5.645   2.808
   80TYR    HE2  782   6.495   5.694   2.893
   80TYR     CZ  783   6.342   5.555   2.822
   80TYR     OH  784   6.334   5.456   2.914
   80TYR     HH  785   6.420   5.469   2.963
   80TYR      C  786   6.301   5.626   2.303
   80TYR      O  787   6.178   5.624   2.309
   81PHE      N  788   6.367   5.537   2.229
   81PHE      H  789   6.449   5.567   2.179
   81PHE     CA  790   6.325   5.397   2.213
   81PHE     CB  791   6.340   5.358   2.066
   81PHE     CG  792   6.277   5.228   2.018
   81PHE    CD1  793   6.140   5.222   1.994
   81PHE    HD1  794   6.076   5.301   2.035
   81PHE    CD2  795   6.346   5.109   1.997
   81PHE    HD2  796   6.454   5.110   2.015
   81PHE    CE1  797   6.076   5.106   1.953
   81PHE    HE1  798   5.967   5.105   1.942
   81PHE    CE2  799   6.283   4.992   1.956
   81PHE    HE2  800   6.351   4.920   1.911
   81PHE     CZ  801   6.147   4.989   1.928
   81PHE     HZ  802   6.096   4.909   1.874
   81PHE      C  803   6.390   5.294   2.305
   81PHE      O  804   6.509   5.300   2.334
   82MET      N  805   6.307   5.216   2.374
   82MET      H  806   6.215   5.251   2.392
   82MET     CA  807   6.346   5.090   2.440
   82MET     CB  808   6.378   5.102   2.589
   82MET     CG  809   6.273   5.181   2.667
   82MET     SD  810   6.121   5.091   2.716
   82MET     CE  811   6.192   5.028   2.866
   82MET      C  812   6.268   4.967   2.395
   82MET      O  813   6.147   4.958   2.375
   83LYS      N  814   6.344   4.858   2.385
   83LYS      H  815   6.428   4.856   2.439
   83LYS     CA  816   6.293   4.729   2.336
   83LYS     CB  817   6.410   4.663   2.263
   83LYS     CG  818   6.456   4.730   2.133
   83LYS     CD  819   6.561   4.641   2.065
   83LYS     CE  820   6.617   4.716   1.944
   83LYS     NZ  821   6.739   4.661   1.883
   83LYS    HZ1  822   6.808   4.657   1.956
   83LYS    HZ2  823   6.727   4.569   1.847
   83LYS    HZ3  824   6.775   4.720   1.810
   83LYS      C  825   6.244   4.629   2.441
   83LYS      O  826   6.309   4.597   2.540
   84GLN      N  827   6.130   4.569   2.408
   84GLN      H  828   6.099   4.580   2.314
   84GLN     CA  829   6.066   4.469   2.495
   84GLN     CB  830   5.913   4.463   2.492
   84GLN     CG  831   5.851   4.392   2.612
   84GLN     CD  832   5.703   4.361   2.591
   84GLN    OE1  833   5.624   4.454   2.574
   84GLN    NE2  834   5.663   4.235   2.607
   84GLN   HE21  835   5.732   4.165   2.624
   84GLN   HE22  836   5.566   4.217   2.588
   84GLN      C  837   6.132   4.331   2.478
   84GLN      O  838   6.089   4.257   2.390
   85THR      N  839   6.229   4.298   2.563
   85THR      H  840   6.283   4.366   2.612
   85THR     CA  841   6.276   4.159   2.573
   85THR     CB  842   6.421   4.145   2.620
   85THR    OG1  843   6.423   4.204   2.750
   85THR    HG1  844   6.504   4.169   2.797
   85THR    CG2  845   6.516   4.208   2.519
   85THR      C  846   6.194   4.055   2.650
   85THR      O  847   6.159   3.948   2.600
   86ILE      N  848   6.162   4.092   2.774
   86ILE      H  849   6.175   4.184   2.812
   86ILE     CA  850   6.073   4.020   2.866
   86ILE     CB  851   6.065   4.108   2.991
   86ILE    CG1  852   6.205   4.139   3.044
   86ILE    CG2  853   5.981   4.046   3.103
   86ILE     CD  854   6.285   4.014   3.082
   86ILE      C  855   5.932   3.992   2.813
   86ILE      O  856   5.872   4.086   2.761
   87GLY      N  857   5.867   3.880   2.843
   87GLY      H  858   5.925   3.812   2.887
   87GLY     CA  859   5.726   3.855   2.810
   87GLY      C  860   5.620   3.918   2.901
   87GLY      O  861   5.644   3.952   3.016
   88ASN      N  862   5.502   3.921   2.840
   88ASN      H  863   5.499   3.874   2.752
   88ASN     CA  864   5.373   3.976   2.884
   88ASN     CB  865   5.317   3.913   3.012
   88ASN     CG  866   5.240   3.786   2.976
   88ASN    OD1  867   5.304   3.681   2.972
   88ASN    ND2  868   5.119   3.791   2.921
   88ASN   HD21  869   5.066   3.875   2.907
   88ASN   HD22  870   5.072   3.705   2.900
   88ASN      C  871   5.365   4.129   2.898
   88ASN      O  872   5.259   4.187   2.875
   89SER      N  873   5.477   4.198   2.916
   89SER      H  874   5.567   4.158   2.930
   89SER     CA  875   5.499   4.343   2.933
   89SER     CB  876   5.647   4.365   2.967
   89SER     OG  877   5.726   4.248   2.948
   89SER     HG  878   5.774   4.248   2.860
   89SER      C  879   5.461   4.453   2.834
   89SER      O  880   5.502   4.566   2.861
   90CYS      N  881   5.350   4.424   2.767
   90CYS      H  882   5.300   4.338   2.769
   90CYS     CA  883   5.282   4.511   2.670
   90CYS     CB  884   5.156   4.448   2.610
   90CYS     SG  885   5.043   4.390   2.742
   90CYS     HG  886   4.972   4.316   2.657
   90CYS      C  887   5.240   4.649   2.720
   90CYS      O  888   5.298   4.746   2.670
   91GLY      N  889   5.155   4.669   2.821
   91GLY      H  890   5.116   4.592   2.872
   91GLY     CA  891   5.116   4.796   2.883
   91GLY      C  892   5.227   4.876   2.951
   91GLY      O  893   5.248   4.990   2.911
   92THR      N  894   5.295   4.803   3.039
   92THR      H  895   5.261   4.712   3.063
   92THR     CA  896   5.423   4.845   3.097
   92THR     CB  897   5.474   4.727   3.181
   92THR    OG1  898   5.367   4.647   3.232
   92THR    HG1  899   5.389   4.610   3.322
   92THR    CG2  900   5.565   4.762   3.299
   92THR      C  901   5.533   4.913   3.016
   92THR      O  902   5.577   5.023   3.050
   93ILE      N  903   5.560   4.848   2.903
   93ILE      H  904   5.546   4.749   2.903
   93ILE     CA  905   5.650   4.910   2.805
   93ILE     CB  906   5.700   4.794   2.719
   93ILE    CG1  907   5.797   4.702   2.793
   93ILE    CG2  908   5.741   4.823   2.575
   93ILE     CD  909   5.918   4.779   2.846
   93ILE      C  910   5.584   5.026   2.729
   93ILE      O  911   5.646   5.129   2.703
   94GLY      N  912   5.460   5.006   2.684
   94GLY      H  913   5.421   4.915   2.671
   94GLY     CA  914   5.385   5.113   2.619
   94GLY      C  915   5.380   5.238   2.707
   94GLY      O  916   5.406   5.350   2.663
   95LEU      N  917   5.356   5.223   2.837
   95LEU      H  918   5.328   5.133   2.872
   95LEU     CA  919   5.352   5.331   2.936
   95LEU     CB  920   5.328   5.266   3.073
   95LEU     CG  921   5.317   5.363   3.190
   95LEU    CD1  922   5.172   5.376   3.239
   95LEU    CD2  923   5.399   5.317   3.310
   95LEU      C  924   5.486   5.403   2.949
   95LEU      O  925   5.491   5.521   2.915
   96ILE      N  926   5.595   5.332   2.976
   96ILE      H  927   5.587   5.245   3.024
   96ILE     CA  928   5.727   5.396   2.969
   96ILE     CB  929   5.843   5.298   2.989
   96ILE    CG1  930   5.826   5.219   3.119
   96ILE    CG2  931   5.971   5.379   3.010
   96ILE     CD  932   5.910   5.092   3.118
   96ILE      C  933   5.753   5.477   2.841
   96ILE      O  934   5.770   5.598   2.854
   97HISE     N  935   5.732   5.419   2.723
   97HISE     H  936   5.698   5.325   2.718
   97HISE    CA  937   5.748   5.483   2.592
   97HISE    CB  938   5.698   5.387   2.484
   97HISE    CG  939   5.792   5.279   2.430
   97HISE   ND1  940   5.814   5.255   2.301
   97HISE   CD2  941   5.856   5.188   2.502
   97HISE   HD2  942   5.882   5.197   2.608
   97HISE   CE1  943   5.900   5.154   2.296
   97HISE   HE1  944   5.933   5.089   2.215
   97HISE   NE2  945   5.926   5.111   2.419
   97HISE   HE2  946   5.999   5.046   2.441
   97HISE     C  947   5.670   5.615   2.583
   97HISE     O  948   5.726   5.714   2.536
   98ALA      N  949   5.545   5.606   2.627
   98ALA      H  950   5.504   5.520   2.657
   98ALA     CA  951   5.458   5.724   2.632
   98ALA     CB  952   5.316   5.672   2.658
   98ALA      C  953   5.494   5.834   2.732
   98ALA      O  954   5.517   5.946   2.687
   99VAL      N  955   5.527   5.786   2.851
   99VAL      H  956   5.511   5.693   2.884
   99VAL     CA  957   5.574   5.873   2.959
   99VAL     CB  958   5.585   5.796   3.091
   99VAL    CG1  959   5.670   5.865   3.198
   99VAL    CG2  960   5.447   5.773   3.153
   99VAL      C  961   5.699   5.951   2.919
   99VAL      O  962   5.705   6.074   2.927
  100ALA      N  963   5.805   5.879   2.880
  100ALA      H  964   5.800   5.783   2.854
  100ALA     CA  965   5.941   5.932   2.865
  100ALA     CB  966   6.044   5.821   2.846
  100ALA      C  967   5.967   6.041   2.761
  100ALA      O  968   6.017   6.147   2.799
  101ASN      N  969   5.898   6.038   2.648
  101ASN      H  970   5.841   5.957   2.634
  101ASN     CA  971   5.915   6.130   2.534
  101ASN     CB  972   5.883   6.043   2.413
  101ASN     CG  973   6.001   5.949   2.389
  101ASN    OD1  974   6.104   5.990   2.334
  101ASN    ND2  975   5.984   5.819   2.408
  101ASN   HD21  976   5.892   5.790   2.435
  101ASN   HD22  977   6.049   5.750   2.377
  101ASN      C  978   5.840   6.263   2.544
  101ASN      O  979   5.863   6.349   2.460
  102ASN      N  980   5.782   6.288   2.661
  102ASN      H  981   5.778   6.218   2.732
  102ASN     CA  982   5.703   6.409   2.689
  102ASN     CB  983   5.561   6.399   2.635
  102ASN     CG  984   5.553   6.481   2.506
  102ASN    OD1  985   5.583   6.599   2.488
  102ASN    ND2  986   5.471   6.432   2.413
  102ASN   HD21  987   5.422   6.345   2.422
  102ASN   HD22  988   5.473   6.487   2.330
  102ASN      C  989   5.706   6.454   2.835
  102ASN      O  990   5.611   6.507   2.892
  103GLN      N  991   5.830   6.466   2.883
  103GLN      H  992   5.908   6.469   2.821
  103GLN     CA  993   5.869   6.517   3.015
  103GLN     CB  994   6.012   6.477   3.050
  103GLN     CG  995   6.018   6.341   3.119
  103GLN     CD  996   6.162   6.289   3.125
  103GLN    OE1  997   6.248   6.346   3.192
  103GLN    NE2  998   6.196   6.212   3.021
  103GLN   HE21  999   6.139   6.198   2.940
  103GLN   HE22 1000   6.283   6.165   3.035
  103GLN      C 1001   5.856   6.668   3.039
  103GLN      O 1002   5.865   6.712   3.153
  104ASP      N 1003   5.834   6.743   2.931
  104ASP      H 1004   5.855   6.700   2.844
  104ASP     CA 1005   5.791   6.884   2.931
  104ASP     CB 1006   5.827   6.953   2.799
  104ASP     CG 1007   5.742   6.913   2.679
  104ASP    OD1 1008   5.696   7.001   2.603
  104ASP    OD2 1009   5.734   6.791   2.654
  104ASP      C 1010   5.645   6.902   2.970
  104ASP      O 1011   5.613   6.986   3.054
  105LYS      N 1012   5.559   6.807   2.932
  105LYS      H 1013   5.586   6.741   2.861
  105LYS     CA 1014   5.420   6.801   2.977
  105LYS     CB 1015   5.336   6.734   2.868
  105LYS     CG 1016   5.334   6.814   2.737
  105LYS     CD 1017   5.299   6.716   2.625
  105LYS     CE 1018   5.307   6.782   2.487
  105LYS     NZ 1019   5.435   6.833   2.436
  105LYS    HZ1 1020   5.454   6.926   2.467
  105LYS    HZ2 1021   5.509   6.769   2.456
  105LYS    HZ3 1022   5.421   6.836   2.337
  105LYS      C 1023   5.403   6.740   3.116
  105LYS      O 1024   5.350   6.808   3.204
  106LEU      N 1025   5.451   6.617   3.136
  106LEU      H 1026   5.483   6.567   3.056
  106LEU     CA 1027   5.433   6.532   3.255
  106LEU     CB 1028   5.473   6.393   3.205
  106LEU     CG 1029   5.355   6.311   3.154
  106LEU    CD1 1030   5.340   6.320   3.002
  106LEU    CD2 1031   5.361   6.163   3.194
  106LEU      C 1032   5.521   6.565   3.375
  106LEU      O 1033   5.633   6.614   3.362
  107GLY      N 1034   5.474   6.537   3.496
  107GLY      H 1035   5.386   6.491   3.507
  107GLY     CA 1036   5.521   6.573   3.631
  107GLY      C 1037   5.550   6.451   3.718
  107GLY      O 1038   5.493   6.342   3.720
  108PHE      N 1039   5.655   6.464   3.800
  108PHE      H 1040   5.707   6.549   3.800
  108PHE     CA 1041   5.709   6.357   3.885
  108PHE     CB 1042   5.834   6.302   3.815
  108PHE     CG 1043   5.819   6.269   3.667
  108PHE    CD1 1044   5.795   6.136   3.637
  108PHE    HD1 1045   5.788   6.063   3.718
  108PHE    CD2 1046   5.834   6.366   3.568
  108PHE    HD2 1047   5.840   6.474   3.581
  108PHE    CE1 1048   5.794   6.098   3.504
  108PHE    HE1 1049   5.808   5.991   3.490
  108PHE    CE2 1050   5.827   6.326   3.436
  108PHE    HE2 1051   5.842   6.396   3.354
  108PHE     CZ 1052   5.807   6.192   3.402
  108PHE     HZ 1053   5.772   6.174   3.301
  108PHE      C 1054   5.749   6.406   4.024
  108PHE      O 1055   5.841   6.486   4.041
  109GLU      N 1056   5.697   6.335   4.123
  109GLU      H 1057   5.648   6.248   4.111
  109GLU     CA 1058   5.712   6.381   4.262
  109GLU     CB 1059   5.587   6.335   4.337
  109GLU     CG 1060   5.572   6.184   4.317
  109GLU     CD 1061   5.448   6.127   4.386
  109GLU    OE1 1062   5.342   6.140   4.321
  109GLU    OE2 1063   5.471   6.069   4.494
  109GLU      C 1064   5.843   6.340   4.331
  109GLU      O 1065   5.917   6.251   4.289
  110ASP      N 1066   5.867   6.407   4.443
  110ASP      H 1067   5.827   6.497   4.460
  110ASP     CA 1068   5.980   6.373   4.530
  110ASP     CB 1069   5.967   6.466   4.651
  110ASP     CG 1070   5.967   6.616   4.622
  110ASP    OD1 1071   6.075   6.674   4.649
  110ASP    OD2 1072   5.859   6.670   4.591
  110ASP      C 1073   5.995   6.227   4.572
  110ASP      O 1074   5.902   6.177   4.635
  111GLY      N 1075   6.090   6.152   4.514
  111GLY      H 1076   6.156   6.196   4.453
  111GLY     CA 1077   6.093   6.007   4.536
  111GLY      C 1078   6.078   5.922   4.409
  111GLY      O 1079   6.106   5.803   4.416
  112SER      N 1080   6.019   5.977   4.303
  112SER      H 1081   5.983   6.068   4.324
  112SER     CA 1082   5.959   5.904   4.191
  112SER     CB 1083   5.928   5.991   4.069
  112SER     OG 1084   5.865   5.926   3.959
  112SER     HG 1085   5.766   5.920   3.969
  112SER      C 1086   6.050   5.795   4.133
  112SER      O 1087   6.154   5.815   4.071
  113VAL      N 1088   5.987   5.677   4.131
  113VAL      H 1089   5.889   5.669   4.148
  113VAL     CA 1090   6.062   5.561   4.082
  113VAL     CB 1091   5.984   5.431   4.107
  113VAL    CG1 1092   6.064   5.305   4.071
  113VAL    CG2 1093   5.928   5.423   4.249
  113VAL      C 1094   6.076   5.577   3.930
  113VAL      O 1095   6.189   5.569   3.883
  114LEU      N 1096   5.976   5.629   3.860
  114LEU      H 1097   5.911   5.690   3.906
  114LEU     CA 1098   5.978   5.628   3.713
  114LEU     CB 1099   5.838   5.639   3.654
  114LEU     CG 1100   5.812   5.605   3.507
  114LEU    CD1 1101   5.869   5.465   3.484
  114LEU    CD2 1102   5.663   5.611   3.476
  114LEU      C 1103   6.072   5.740   3.666
  114LEU      O 1104   6.146   5.718   3.570
  115LYS      N 1105   6.078   5.855   3.732
  115LYS      H 1106   6.018   5.877   3.809
  115LYS     CA 1107   6.183   5.955   3.709
  115LYS     CB 1108   6.148   6.073   3.801
  115LYS     CG 1109   6.223   6.201   3.766
  115LYS     CD 1110   6.189   6.251   3.625
  115LYS     CE 1111   6.248   6.387   3.589
  115LYS     NZ 1112   6.391   6.387   3.556
  115LYS    HZ1 1113   6.457   6.361   3.627
  115LYS    HZ2 1114   6.414   6.334   3.474
  115LYS    HZ3 1115   6.415   6.482   3.537
  115LYS      C 1116   6.326   5.903   3.722
  115LYS      O 1117   6.408   5.940   3.638
  116GLN      N 1118   6.349   5.818   3.821
  116GLN      H 1119   6.285   5.799   3.896
  116GLN     CA 1120   6.480   5.754   3.848
  116GLN     CB 1121   6.484   5.680   3.981
  116GLN     CG 1122   6.611   5.595   3.998
  116GLN     CD 1123   6.601   5.444   3.976
  116GLN    OE1 1124   6.500   5.378   4.001
  116GLN    NE2 1125   6.708   5.377   3.935
  116GLN   HE21 1126   6.799   5.412   3.914
  116GLN   HE22 1127   6.693   5.278   3.937
  116GLN      C 1128   6.526   5.665   3.733
  116GLN      O 1129   6.640   5.684   3.690
  117PHE      N 1130   6.426   5.600   3.675
  117PHE      H 1131   6.333   5.597   3.710
  117PHE     CA 1132   6.452   5.511   3.560
  117PHE     CB 1133   6.340   5.407   3.556
  117PHE     CG 1134   6.357   5.306   3.442
  117PHE    CD1 1135   6.441   5.196   3.444
  117PHE    HD1 1136   6.505   5.179   3.531
  117PHE    CD2 1137   6.288   5.320   3.323
  117PHE    HD2 1138   6.200   5.385   3.321
  117PHE    CE1 1139   6.458   5.114   3.333
  117PHE    HE1 1140   6.516   5.022   3.337
  117PHE    CE2 1141   6.318   5.249   3.207
  117PHE    HE2 1142   6.259   5.277   3.120
  117PHE     CZ 1143   6.403   5.138   3.207
  117PHE     HZ 1144   6.428   5.095   3.111
  117PHE      C 1145   6.475   5.596   3.435
  117PHE      O 1146   6.553   5.573   3.343
  118LEU      N 1147   6.399   5.704   3.424
  118LEU      H 1148   6.307   5.708   3.464
  118LEU     CA 1149   6.409   5.792   3.306
  118LEU     CB 1150   6.287   5.883   3.289
  118LEU     CG 1151   6.164   5.794   3.267
  118LEU    CD1 1152   6.048   5.892   3.248
  118LEU    CD2 1153   6.184   5.701   3.147
  118LEU      C 1154   6.541   5.868   3.301
  118LEU      O 1155   6.615   5.877   3.203
  119SER      N 1156   6.577   5.905   3.423
  119SER      H 1157   6.512   5.903   3.499
  119SER     CA 1158   6.709   5.961   3.457
  119SER     CB 1159   6.728   6.007   3.602
  119SER     OG 1160   6.830   6.107   3.605
  119SER     HG 1161   6.921   6.066   3.599
  119SER      C 1162   6.834   5.883   3.415
  119SER      O 1163   6.903   5.943   3.332
  120GLU      N 1164   6.836   5.754   3.447
  120GLU      H 1165   6.755   5.720   3.495
  120GLU     CA 1166   6.929   5.647   3.410
  120GLU     CB 1167   6.900   5.517   3.486
  120GLU     CG 1168   7.023   5.428   3.478
  120GLU     CD 1169   6.993   5.300   3.556
  120GLU    OE1 1170   7.027   5.291   3.676
  120GLU    OE2 1171   6.931   5.208   3.498
  120GLU      C 1172   6.924   5.626   3.258
  120GLU      O 1173   7.020   5.662   3.189
  121THR      N 1174   6.812   5.581   3.204
  121THR      H 1175   6.729   5.593   3.259
  121THR     CA 1176   6.790   5.529   3.068
  121THR     CB 1177   6.674   5.430   3.059
  121THR    OG1 1178   6.549   5.497   3.080
  121THR    HG1 1179   6.529   5.521   3.175
  121THR    CG2 1180   6.695   5.315   3.158
  121THR      C 1181   6.788   5.627   2.951
  121THR      O 1182   6.781   5.581   2.837
  122GLU      N 1183   6.790   5.757   2.982
  122GLU      H 1184   6.779   5.789   3.076
  122GLU     CA 1185   6.795   5.852   2.871
  122GLU     CB 1186   6.798   5.990   2.936
  122GLU     CG 1187   6.803   6.099   2.829
  122GLU     CD 1188   6.819   6.241   2.885
  122GLU    OE1 1189   6.872   6.262   2.996
  122GLU    OE2 1190   6.753   6.326   2.822
  122GLU      C 1191   6.909   5.836   2.770
  122GLU      O 1192   6.878   5.832   2.651
  123LYS      N 1193   7.033   5.825   2.816
  123LYS      H 1194   7.047   5.856   2.910
  123LYS     CA 1195   7.155   5.819   2.735
  123LYS     CB 1196   7.258   5.926   2.772
  123LYS     CG 1197   7.191   6.062   2.746
  123LYS     CD 1198   7.284   6.181   2.770
  123LYS     CE 1199   7.359   6.207   2.639
  123LYS     NZ 1200   7.265   6.222   2.528
  123LYS    HZ1 1201   7.323   6.229   2.447
  123LYS    HZ2 1202   7.201   6.146   2.515
  123LYS    HZ3 1203   7.211   6.306   2.536
  123LYS      C 1204   7.233   5.687   2.744
  123LYS      O 1205   7.303   5.653   2.839
  124MET      N 1206   7.179   5.601   2.658
  124MET      H 1207   7.094   5.624   2.611
  124MET     CA 1208   7.220   5.462   2.632
  124MET     CB 1209   7.233   5.374   2.756
  124MET     CG 1210   7.098   5.361   2.826
  124MET     SD 1211   7.091   5.256   2.976
  124MET     CE 1212   7.183   5.354   3.092
  124MET      C 1213   7.124   5.389   2.537
  124MET      O 1214   7.005   5.417   2.535
  125SER      N 1215   7.172   5.287   2.466
  125SER      H 1216   7.267   5.259   2.477
  125SER     CA 1217   7.099   5.219   2.358
  125SER     CB 1218   7.183   5.102   2.306
  125SER     OG 1219   7.185   4.990   2.395
  125SER     HG 1220   7.275   4.948   2.406
  125SER      C 1221   6.965   5.157   2.397
  125SER      O 1222   6.934   5.128   2.513
  126PRO      N 1223   6.878   5.121   2.304
  126PRO     CA 1224   6.752   5.047   2.325
  126PRO     CB 1225   6.687   5.029   2.187
  126PRO     CG 1226   6.739   5.151   2.111
  126PRO     CD 1227   6.879   5.174   2.167
  126PRO      C 1228   6.772   4.919   2.406
  126PRO      O 1229   6.687   4.880   2.486
  127GLU      N 1230   6.881   4.852   2.369
  127GLU      H 1231   6.919   4.884   2.282
  127GLU     CA 1232   6.929   4.726   2.428
  127GLU     CB 1233   7.041   4.664   2.344
  127GLU     CG 1234   6.968   4.619   2.217
  127GLU     CD 1235   6.993   4.689   2.083
  127GLU    OE1 1236   6.974   4.812   2.071
  127GLU    OE2 1237   7.045   4.618   1.994
  127GLU      C 1238   6.966   4.756   2.573
  127GLU      O 1239   6.944   4.671   2.659
  128ASP      N 1240   7.050   4.857   2.594
  128ASP      H 1241   7.080   4.924   2.526
  128ASP     CA 1242   7.094   4.887   2.731
  128ASP     CB 1243   7.211   4.985   2.748
  128ASP     CG 1244   7.344   4.935   2.691
  128ASP    OD1 1245   7.365   4.815   2.719
  128ASP    OD2 1246   7.429   5.010   2.638
  128ASP      C 1247   6.976   4.923   2.821
  128ASP      O 1248   6.970   4.877   2.934
  129ARG      N 1249   6.890   5.007   2.764
  129ARG      H 1250   6.914   5.048   2.676
  129ARG     CA 1251   6.762   5.054   2.819
  129ARG     CB 1252   6.681   5.149   2.731
  129ARG     CG 1253   6.740   5.287   2.703
  129ARG     CD 1254   6.657   5.369   2.604
  129ARG     NE 1255   6.713   5.501   2.570
  129ARG     HE 1256   6.730   5.550   2.656
  129ARG     CZ 1257   6.762   5.544   2.454
  129ARG    NH1 1258   6.753   5.464   2.347
  129ARG   HH11 1259   6.714   5.373   2.358
  129ARG   HH12 1260   6.771   5.500   2.255
  129ARG    NH2 1261   6.812   5.668   2.441
  129ARG   HH21 1262   6.808   5.732   2.518
  129ARG   HH22 1263   6.867   5.689   2.360
  129ARG      C 1264   6.661   4.943   2.849
  129ARG      O 1265   6.595   4.946   2.953
  130ALA      N 1266   6.686   4.830   2.784
  130ALA      H 1267   6.724   4.849   2.694
  130ALA     CA 1268   6.619   4.701   2.809
  130ALA     CB 1269   6.607   4.611   2.686
  130ALA      C 1270   6.691   4.630   2.924
  130ALA      O 1271   6.618   4.606   3.020
  131LYS      N 1272   6.823   4.617   2.921
  131LYS      H 1273   6.886   4.647   2.849
  131LYS     CA 1274   6.899   4.545   3.024
  131LYS     CB 1275   7.048   4.544   2.989
  131LYS     CG 1276   7.070   4.426   2.895
  131LYS     CD 1277   7.215   4.403   2.851
  131LYS     CE 1278   7.230   4.278   2.764
  131LYS     NZ 1279   7.372   4.243   2.743
  131LYS    HZ1 1280   7.410   4.215   2.831
  131LYS    HZ2 1281   7.374   4.163   2.684
  131LYS    HZ3 1282   7.425   4.322   2.712
  131LYS      C 1283   6.888   4.611   3.162
  131LYS      O 1284   6.860   4.532   3.252
  132CYS      N 1285   6.872   4.743   3.166
  132CYS      H 1286   6.910   4.791   3.087
  132CYS     CA 1287   6.833   4.814   3.289
  132CYS     CB 1288   6.822   4.963   3.257
  132CYS     SG 1289   6.980   5.048   3.289
  132CYS     HG 1290   6.949   5.141   3.380
  132CYS      C 1291   6.695   4.771   3.339
  132CYS      O 1292   6.690   4.738   3.457
  133PHE      N 1293   6.592   4.754   3.255
  133PHE      H 1294   6.604   4.778   3.159
  133PHE     CA 1295   6.458   4.707   3.291
  133PHE     CB 1296   6.359   4.731   3.177
  133PHE     CG 1297   6.211   4.696   3.193
  133PHE    CD1 1298   6.120   4.787   3.246
  133PHE    HD1 1299   6.148   4.890   3.270
  133PHE    CD2 1300   6.165   4.568   3.165
  133PHE    HD2 1301   6.235   4.494   3.126
  133PHE    CE1 1302   5.986   4.751   3.253
  133PHE    HE1 1303   5.919   4.834   3.275
  133PHE    CE2 1304   6.031   4.532   3.164
  133PHE    HE2 1305   6.004   4.434   3.123
  133PHE     CZ 1306   5.942   4.625   3.214
  133PHE     HZ 1307   5.834   4.611   3.212
  133PHE      C 1308   6.454   4.566   3.352
  133PHE      O 1309   6.386   4.541   3.451
  134GLU      N 1310   6.547   4.483   3.307
  134GLU      H 1311   6.602   4.497   3.225
  134GLU     CA 1312   6.559   4.345   3.358
  134GLU     CB 1313   6.651   4.261   3.269
  134GLU     CG 1314   6.569   4.202   3.154
  134GLU     CD 1315   6.657   4.135   3.049
  134GLU    OE1 1316   6.752   4.061   3.082
  134GLU    OE2 1317   6.621   4.146   2.929
  134GLU      C 1318   6.618   4.341   3.499
  134GLU      O 1319   6.553   4.284   3.587
  135LYS      N 1320   6.728   4.414   3.515
  135LYS      H 1321   6.773   4.465   3.441
  135LYS     CA 1322   6.792   4.437   3.645
  135LYS     CB 1323   6.920   4.518   3.628
  135LYS     CG 1324   7.025   4.483   3.522
  135LYS     CD 1325   7.162   4.546   3.547
  135LYS     CE 1326   7.156   4.699   3.542
  135LYS     NZ 1327   7.292   4.754   3.554
  135LYS    HZ1 1328   7.355   4.711   3.489
  135LYS    HZ2 1329   7.290   4.849   3.522
  135LYS    HZ3 1330   7.333   4.740   3.644
  135LYS      C 1331   6.704   4.493   3.757
  135LYS      O 1332   6.703   4.442   3.869
  136ASN      N 1333   6.638   4.607   3.735
  136ASN      H 1334   6.635   4.648   3.644
  136ASN     CA 1335   6.562   4.674   3.841
  136ASN     CB 1336   6.507   4.804   3.783
  136ASN     CG 1337   6.469   4.920   3.876
  136ASN    OD1 1338   6.390   4.917   3.970
  136ASN    ND2 1339   6.551   5.024   3.869
  136ASN   HD21 1340   6.633   5.030   3.811
  136ASN   HD22 1341   6.513   5.104   3.916
  136ASN      C 1342   6.441   4.605   3.906
  136ASN      O 1343   6.353   4.551   3.839
  137GLU      N 1344   6.450   4.586   4.037
  137GLU      H 1345   6.536   4.610   4.082
  137GLU     CA 1346   6.352   4.517   4.123
  137GLU     CB 1347   6.416   4.492   4.259
  137GLU     CG 1348   6.546   4.414   4.241
  137GLU     CD 1349   6.543   4.269   4.292
  137GLU    OE1 1350   6.640   4.200   4.255
  137GLU    OE2 1351   6.458   4.231   4.376
  137GLU      C 1352   6.223   4.596   4.141
  137GLU      O 1353   6.112   4.544   4.129
  138ALA      N 1354   6.233   4.728   4.158
  138ALA      H 1355   6.317   4.780   4.141
  138ALA     CA 1356   6.114   4.807   4.191
  138ALA     CB 1357   6.147   4.945   4.248
  138ALA      C 1358   6.012   4.811   4.077
  138ALA      O 1359   5.892   4.820   4.104
  139ILE      N 1360   6.058   4.806   3.953
  139ILE      H 1361   6.157   4.803   3.936
  139ILE     CA 1362   5.972   4.802   3.833
  139ILE     CB 1363   6.054   4.807   3.704
  139ILE    CG1 1364   6.138   4.934   3.694
  139ILE    CG2 1365   5.970   4.789   3.577
  139ILE     CD 1366   6.233   4.937   3.574
  139ILE      C 1367   5.876   4.684   3.823
  139ILE      O 1368   5.753   4.695   3.824
  140GLN      N 1369   5.935   4.565   3.835
  140GLN      H 1370   6.035   4.560   3.835
  140GLN     CA 1371   5.875   4.431   3.840
  140GLN     CB 1372   5.990   4.330   3.834
  140GLN     CG 1373   6.060   4.350   3.700
  140GLN     CD 1374   6.189   4.270   3.682
  140GLN    OE1 1375   6.181   4.149   3.662
  140GLN    NE2 1376   6.309   4.315   3.717
  140GLN   HE21 1377   6.329   4.404   3.759
  140GLN   HE22 1378   6.390   4.267   3.681
  140GLN      C 1379   5.786   4.410   3.963
  140GLN      O 1380   5.667   4.392   3.936
  141ALA      N 1381   5.827   4.473   4.072
  141ALA      H 1382   5.925   4.482   4.090
  141ALA     CA 1383   5.741   4.481   4.191
  141ALA     CB 1384   5.832   4.527   4.304
  141ALA      C 1385   5.613   4.561   4.171
  141ALA      O 1386   5.506   4.500   4.169
  142ALA      N 1387   5.635   4.674   4.104
  142ALA      H 1388   5.728   4.708   4.088
  142ALA     CA 1389   5.522   4.761   4.068
  142ALA     CB 1390   5.583   4.882   3.995
  142ALA      C 1391   5.417   4.695   3.979
  142ALA      O 1392   5.299   4.730   3.987
  143HISE     N 1393   5.467   4.618   3.883
  143HISE     H 1394   5.566   4.616   3.872
  143HISE    CA 1395   5.387   4.555   3.776
  143HISE    CB 1396   5.477   4.523   3.657
  143HISE    CG 1397   5.391   4.457   3.548
  143HISE   ND1 1398   5.301   4.511   3.466
  143HISE   CD2 1399   5.372   4.326   3.559
  143HISE   HD2 1400   5.427   4.249   3.613
  143HISE   CE1 1401   5.227   4.412   3.419
  143HISE   HE1 1402   5.126   4.426   3.381
  143HISE   NE2 1403   5.274   4.300   3.473
  143HISE   HE2 1404   5.234   4.209   3.462
  143HISE     C 1405   5.297   4.444   3.830
  143HISE     O 1406   5.174   4.443   3.827
  144ASP      N 1407   5.369   4.357   3.901
  144ASP      H 1408   5.463   4.372   3.930
  144ASP     CA 1409   5.313   4.232   3.954
  144ASP     CB 1410   5.417   4.129   3.998
  144ASP     CG 1411   5.466   4.038   3.884
  144ASP    OD1 1412   5.497   3.920   3.913
  144ASP    OD2 1413   5.471   4.075   3.765
  144ASP      C 1414   5.217   4.265   4.068
  144ASP      O 1415   5.120   4.194   4.093
  145ALA      N 1416   5.240   4.376   4.138
  145ALA      H 1417   5.335   4.396   4.161
  145ALA     CA 1418   5.143   4.448   4.222
  145ALA     CB 1419   5.211   4.561   4.300
  145ALA      C 1420   5.012   4.488   4.154
  145ALA      O 1421   4.910   4.421   4.167
  146VAL      N 1422   5.011   4.584   4.061
  146VAL      H 1423   5.085   4.649   4.046
  146VAL     CA 1424   4.896   4.623   3.978
  146VAL     CB 1425   4.922   4.749   3.895
  146VAL    CG1 1426   4.819   4.783   3.788
  146VAL    CG2 1427   4.923   4.871   3.988
  146VAL      C 1428   4.824   4.506   3.911
  146VAL      O 1429   4.708   4.484   3.944
  147ALA      N 1430   4.903   4.418   3.851
  147ALA      H 1431   5.002   4.423   3.836
  147ALA     CA 1432   4.858   4.292   3.791
  147ALA     CB 1433   4.973   4.218   3.723
  147ALA      C 1434   4.772   4.195   3.873
  147ALA      O 1435   4.706   4.113   3.810
  148GLN      N 1436   4.779   4.211   4.005
  148GLN      H 1437   4.850   4.268   4.047
  148GLN     CA 1438   4.685   4.135   4.088
  148GLN     CB 1439   4.772   4.077   4.199
  148GLN     CG 1440   4.860   3.958   4.158
  148GLN     CD 1441   4.951   3.923   4.275
  148GLN    OE1 1442   4.923   3.831   4.353
  148GLN    NE2 1443   5.076   3.966   4.265
  148GLN   HE21 1444   5.100   4.026   4.189
  148GLN   HE22 1445   5.152   3.953   4.329
  148GLN      C 1446   4.564   4.210   4.144
  148GLN      O 1447   4.470   4.147   4.194
  149GLU      N 1448   4.556   4.342   4.131
  149GLU      H 1449   4.621   4.389   4.071
  149GLU     CA 1450   4.448   4.427   4.182
  149GLU     CB 1451   4.488   4.573   4.196
  149GLU     CG 1452   4.406   4.655   4.295
  149GLU     CD 1453   4.358   4.783   4.226
  149GLU    OE1 1454   4.236   4.792   4.197
  149GLU    OE2 1455   4.434   4.882   4.230
  149GLU      C 1456   4.328   4.419   4.087
  149GLU      O 1457   4.213   4.424   4.131
  150GLY      N 1458   4.355   4.431   3.958
  150GLY      H 1459   4.434   4.477   3.917
  150GLY     CA 1460   4.250   4.418   3.856
  150GLY      C 1461   4.183   4.282   3.835
  150GLY      O 1462   4.244   4.180   3.870
  151GLN      N 1463   4.054   4.278   3.803
  151GLN      H 1464   3.992   4.354   3.784
  151GLN     CA 1465   3.980   4.151   3.811
  151GLN     CB 1466   3.831   4.176   3.837
  151GLN     CG 1467   3.753   4.254   3.732
  151GLN     CD 1468   3.606   4.273   3.771
  151GLN    OE1 1469   3.509   4.202   3.745
  151GLN    NE2 1470   3.593   4.375   3.856
  151GLN   HE21 1471   3.673   4.424   3.890
  151GLN   HE22 1472   3.498   4.405   3.866
  151GLN      C 1473   3.991   4.051   3.695
  151GLN      O 1474   4.001   3.930   3.713
  152CYS      N 1475   4.009   4.102   3.574
  152CYS      H 1476   4.024   4.199   3.556
  152CYS     CA 1477   4.009   4.024   3.449
  152CYS     CB 1478   3.978   4.111   3.327
  152CYS     SG 1479   3.803   4.164   3.320
  152CYS     HG 1480   3.800   4.221   3.200
  152CYS      C 1481   4.150   3.968   3.429
  152CYS      O 1482   4.248   4.041   3.415
  153ARG      N 1483   4.156   3.835   3.431
  153ARG      H 1484   4.088   3.778   3.478
  153ARG     CA 1485   4.281   3.762   3.402
  153ARG     CB 1486   4.308   3.664   3.517
  153ARG     CG 1487   4.446   3.599   3.532
  153ARG     CD 1488   4.558   3.694   3.576
  153ARG     NE 1489   4.521   3.770   3.697
  153ARG     HE 1490   4.469   3.717   3.764
  153ARG     CZ 1491   4.509   3.903   3.694
  153ARG    NH1 1492   4.519   3.980   3.584
  153ARG   HH11 1493   4.546   3.947   3.494
  153ARG   HH12 1494   4.545   4.076   3.592
  153ARG    NH2 1495   4.476   3.967   3.807
  153ARG   HH21 1496   4.455   3.911   3.887
  153ARG   HH22 1497   4.490   4.065   3.820
  153ARG      C 1498   4.292   3.695   3.265
  153ARG      O 1499   4.372   3.739   3.183
  154VAL      N 1500   4.192   3.613   3.232
  154VAL      H 1501   4.107   3.623   3.283
  154VAL     CA 1502   4.170   3.537   3.108
  154VAL     CB 1503   4.033   3.570   3.049
  154VAL    CG1 1504   4.009   3.509   2.911
  154VAL    CG2 1505   3.924   3.510   3.138
  154VAL      C 1506   4.284   3.532   3.006
  154VAL      O 1507   4.298   3.614   2.916
  155ASP      N 1508   4.391   3.457   3.034
  155ASP      H 1509   4.391   3.397   3.113
  155ASP     CA 1510   4.503   3.436   2.940
  155ASP     CB 1511   4.631   3.381   3.003
  155ASP     CG 1512   4.761   3.394   2.924
  155ASP    OD1 1513   4.757   3.388   2.799
  155ASP    OD2 1514   4.870   3.399   2.985
  155ASP      C 1515   4.463   3.353   2.818
  155ASP      O 1516   4.476   3.231   2.831
  156ASP      N 1517   4.400   3.410   2.716
  156ASP      H 1518   4.390   3.509   2.709
  156ASP     CA 1519   4.363   3.333   2.596
  156ASP     CB 1520   4.238   3.390   2.529
  156ASP     CG 1521   4.242   3.540   2.499
  156ASP    OD1 1522   4.339   3.577   2.429
  156ASP    OD2 1523   4.161   3.612   2.561
  156ASP      C 1524   4.466   3.314   2.485
  156ASP      O 1525   4.444   3.266   2.374
  157LYS      N 1526   4.592   3.338   2.522
  157LYS      H 1527   4.605   3.363   2.618
  157LYS     CA 1528   4.712   3.327   2.438
  157LYS     CB 1529   4.749   3.180   2.416
  157LYS     CG 1530   4.834   3.121   2.528
  157LYS     CD 1531   4.954   3.212   2.552
  157LYS     CE 1532   5.022   3.164   2.680
  157LYS     NZ 1533   4.932   3.147   2.796
  157LYS    HZ1 1534   4.866   3.075   2.777
  157LYS    HZ2 1535   4.981   3.115   2.877
  157LYS    HZ3 1536   4.892   3.235   2.820
  157LYS      C 1537   4.735   3.401   2.306
  157LYS      O 1538   4.850   3.409   2.261
  158VAL      N 1539   4.625   3.448   2.249
  158VAL      H 1540   4.533   3.426   2.282
  158VAL     CA 1541   4.628   3.533   2.129
  158VAL     CB 1542   4.488   3.592   2.111
  158VAL    CG1 1543   4.486   3.677   1.984
  158VAL    CG2 1544   4.382   3.483   2.124
  158VAL      C 1545   4.735   3.642   2.139
  158VAL      O 1546   4.762   3.700   2.244
  159ASN      N 1547   4.803   3.651   2.025
  159ASN      H 1548   4.759   3.616   1.942
  159ASN     CA 1549   4.916   3.744   2.007
  159ASN     CB 1550   5.002   3.690   1.893
  159ASN     CG 1551   5.125   3.761   1.836
  159ASN    OD1 1552   5.219   3.800   1.905
  159ASN    ND2 1553   5.128   3.798   1.709
  159ASN   HD21 1554   5.045   3.793   1.653
  159ASN   HD22 1555   5.216   3.813   1.663
  159ASN      C 1556   4.898   3.896   2.001
  159ASN      O 1557   4.910   3.962   1.898
  160PHE      N 1558   4.853   3.949   2.114
  160PHE      H 1559   4.828   3.884   2.187
  160PHE     CA 1560   4.850   4.092   2.145
  160PHE     CB 1561   4.770   4.130   2.269
  160PHE     CG 1562   4.625   4.080   2.270
  160PHE    CD1 1563   4.531   4.166   2.214
  160PHE    HD1 1564   4.556   4.230   2.129
  160PHE    CD2 1565   4.583   3.952   2.306
  160PHE    HD2 1566   4.653   3.887   2.358
  160PHE    CE1 1567   4.395   4.139   2.215
  160PHE    HE1 1568   4.333   4.222   2.182
  160PHE    CE2 1569   4.446   3.928   2.307
  160PHE    HE2 1570   4.410   3.843   2.366
  160PHE     CZ 1571   4.349   4.019   2.269
  160PHE     HZ 1572   4.246   3.985   2.259
  160PHE      C 1573   4.986   4.163   2.148
  160PHE      O 1574   5.089   4.118   2.198
  161HISE     N 1575   4.989   4.285   2.095
  161HISE     H 1576   4.903   4.315   2.055
  161HISE    CA 1577   5.092   4.390   2.097
  161HISE    CB 1578   5.161   4.401   1.960
  161HISE    CG 1579   5.239   4.283   1.901
  161HISE   ND1 1580   5.372   4.280   1.903
  161HISE   CD2 1581   5.185   4.181   1.835
  161HISE   HD2 1582   5.081   4.171   1.802
  161HISE   CE1 1583   5.396   4.171   1.830
  161HISE   HE1 1584   5.497   4.133   1.812
  161HISE   NE2 1585   5.286   4.107   1.793
  161HISE   HE2 1586   5.282   4.023   1.738
  161HISE     C 1587   5.037   4.527   2.136
  161HISE     O 1588   4.920   4.543   2.102
  162PHE      N 1589   5.109   4.626   2.188
  162PHE      H 1590   5.208   4.625   2.202
  162PHE     CA 1591   5.047   4.754   2.226
  162PHE     CB 1592   5.035   4.750   2.379
  162PHE     CG 1593   4.981   4.879   2.442
  162PHE    CD1 1594   4.850   4.918   2.420
  162PHE    HD1 1595   4.787   4.844   2.370
  162PHE    CD2 1596   5.047   4.944   2.546
  162PHE    HD2 1597   5.155   4.932   2.550
  162PHE    CE1 1598   4.785   5.006   2.506
  162PHE    HE1 1599   4.677   5.018   2.491
  162PHE    CE2 1600   4.986   5.036   2.631
  162PHE    HE2 1601   5.048   5.109   2.682
  162PHE     CZ 1602   4.852   5.067   2.610
  162PHE     HZ 1603   4.817   5.150   2.672
  162PHE      C 1604   5.138   4.869   2.182
  162PHE      O 1605   5.247   4.890   2.236
  163ILE      N 1606   5.091   4.956   2.093
  163ILE      H 1607   4.996   4.954   2.061
  163ILE     CA 1608   5.166   5.053   2.012
  163ILE     CB 1609   5.140   5.048   1.861
  163ILE    CG1 1610   5.101   4.916   1.795
  163ILE    CG2 1611   5.254   5.099   1.773
  163ILE     CD 1612   5.066   4.942   1.648
  163ILE      C 1613   5.152   5.199   2.055
  163ILE      O 1614   5.041   5.239   2.089
  164LEU      N 1615   5.259   5.277   2.047
  164LEU      H 1616   5.337   5.251   1.989
  164LEU     CA 1617   5.242   5.420   2.076
  164LEU     CB 1618   5.363   5.447   2.166
  164LEU     CG 1619   5.384   5.596   2.194
  164LEU    CD1 1620   5.267   5.665   2.265
  164LEU    CD2 1621   5.517   5.625   2.263
  164LEU      C 1622   5.258   5.502   1.948
  164LEU      O 1623   5.350   5.481   1.869
  165PHE      N 1624   5.163   5.594   1.937
  165PHE      H 1625   5.089   5.598   2.005
  165PHE     CA 1626   5.173   5.699   1.835
  165PHE     CB 1627   5.054   5.696   1.739
  165PHE     CG 1628   5.027   5.556   1.684
  165PHE    CD1 1629   4.913   5.497   1.735
  165PHE    HD1 1630   4.865   5.532   1.827
  165PHE    CD2 1631   5.100   5.499   1.580
  165PHE    HD2 1632   5.206   5.520   1.566
  165PHE    CE1 1633   4.873   5.372   1.690
  165PHE    HE1 1634   4.791   5.313   1.732
  165PHE    CE2 1635   5.059   5.374   1.535
  165PHE    HE2 1636   5.101   5.338   1.441
  165PHE     CZ 1637   4.949   5.310   1.590
  165PHE     HZ 1638   4.926   5.213   1.547
  165PHE      C 1639   5.181   5.837   1.902
  165PHE      O 1640   5.082   5.879   1.962
  166ASN      N 1641   5.276   5.915   1.851
  166ASN      H 1642   5.333   5.881   1.777
  166ASN     CA 1643   5.305   6.052   1.897
  166ASN     CB 1644   5.380   6.052   2.030
  166ASN     CG 1645   5.518   5.987   2.019
  166ASN    OD1 1646   5.584   5.988   1.915
  166ASN    ND2 1647   5.580   5.953   2.132
  166ASN   HD21 1648   5.540   5.985   2.218
  166ASN   HD22 1649   5.674   5.920   2.131
  166ASN      C 1650   5.362   6.143   1.788
  166ASN      O 1651   5.427   6.108   1.690
  167ASN      N 1652   5.351   6.271   1.824
  167ASN      H 1653   5.302   6.310   1.902
  167ASN     CA 1654   5.426   6.377   1.756
  167ASN     CB 1655   5.333   6.497   1.737
  167ASN     CG 1656   5.406   6.600   1.651
  167ASN    OD1 1657   5.475   6.692   1.695
  167ASN    ND2 1658   5.369   6.600   1.523
  167ASN   HD21 1659   5.304   6.535   1.483
  167ASN   HD22 1660   5.378   6.684   1.469
  167ASN      C 1661   5.548   6.414   1.839
  167ASN      O 1662   5.542   6.436   1.960
  168VAL      N 1663   5.662   6.388   1.776
  168VAL      H 1664   5.664   6.333   1.693
  168VAL     CA 1665   5.794   6.435   1.822
  168VAL     CB 1666   5.885   6.320   1.867
  168VAL    CG1 1667   6.028   6.363   1.901
  168VAL    CG2 1668   5.825   6.251   1.990
  168VAL      C 1669   5.864   6.507   1.706
  168VAL      O 1670   5.834   6.466   1.594
  169ASP      N 1671   5.908   6.631   1.722
  169ASP      H 1672   5.880   6.692   1.796
  169ASP     CA 1673   5.997   6.714   1.640
  169ASP     CB 1674   6.134   6.646   1.646
  169ASP     CG 1675   6.255   6.708   1.575
  169ASP    OD1 1676   6.280   6.830   1.587
  169ASP    OD2 1677   6.338   6.626   1.531
  169ASP      C 1678   5.949   6.731   1.495
  169ASP      O 1679   6.027   6.755   1.403
  170GLY      N 1680   5.821   6.768   1.491
  170GLY      H 1681   5.773   6.805   1.570
  170GLY     CA 1682   5.748   6.798   1.367
  170GLY      C 1683   5.678   6.679   1.300
  170GLY      O 1684   5.622   6.693   1.192
  171HISE     N 1685   5.697   6.556   1.348
  171HISE     H 1686   5.742   6.528   1.433
  171HISE    CA 1687   5.657   6.443   1.262
  171HISE    CB 1688   5.775   6.383   1.186
  171HISE    CG 1689   5.861   6.468   1.093
  171HISE   ND1 1690   5.980   6.516   1.130
  171HISE   CD2 1691   5.849   6.489   0.962
  171HISE   HD2 1692   5.761   6.456   0.907
  171HISE   CE1 1693   6.045   6.570   1.026
  171HISE   HE1 1694   6.145   6.610   1.011
  171HISE   NE2 1695   5.959   6.555   0.926
  171HISE   HE2 1696   5.980   6.605   0.842
  171HISE     C 1697   5.572   6.342   1.339
  171HISE     O 1698   5.584   6.335   1.461
  172LEU      N 1699   5.478   6.274   1.275
  172LEU      H 1700   5.452   6.310   1.185
  172LEU     CA 1701   5.399   6.164   1.333
  172LEU     CB 1702   5.262   6.146   1.266
  172LEU     CG 1703   5.145   6.106   1.356
  172LEU    CD1 1704   5.162   5.958   1.389
  172LEU    CD2 1705   5.134   6.190   1.484
  172LEU      C 1706   5.472   6.030   1.332
  172LEU      O 1707   5.514   5.982   1.227
  173TYR      N 1708   5.521   5.993   1.450
  173TYR      H 1709   5.496   6.033   1.538
  173TYR     CA 1710   5.596   5.867   1.463
  173TYR     CB 1711   5.720   5.881   1.552
  173TYR     CG 1712   5.829   5.972   1.495
  173TYR    CD1 1713   5.919   5.925   1.400
  173TYR    HD1 1714   5.943   5.819   1.388
  173TYR    CD2 1715   5.833   6.105   1.533
  173TYR    HD2 1716   5.755   6.143   1.600
  173TYR    CE1 1717   6.021   6.009   1.356
  173TYR    HE1 1718   6.103   5.971   1.295
  173TYR    CE2 1719   5.932   6.189   1.484
  173TYR    HE2 1720   5.944   6.294   1.512
  173TYR     CZ 1721   6.027   6.142   1.393
  173TYR     OH 1722   6.151   6.198   1.382
  173TYR     HH 1723   6.133   6.296   1.388
  173TYR      C 1724   5.517   5.748   1.517
  173TYR      O 1725   5.423   5.765   1.594
  174GLU      N 1726   5.574   5.628   1.516
  174GLU      H 1727   5.667   5.615   1.480
  174GLU     CA 1728   5.516   5.505   1.571
  174GLU     CB 1729   5.460   5.429   1.450
  174GLU     CG 1730   5.406   5.288   1.475
  174GLU     CD 1731   5.389   5.210   1.344
  174GLU    OE1 1732   5.291   5.204   1.267
  174GLU    OE2 1733   5.486   5.132   1.332
  174GLU      C 1734   5.635   5.435   1.636
  174GLU      O 1735   5.734   5.399   1.571
  175LEU      N 1736   5.599   5.405   1.760
  175LEU      H 1737   5.514   5.448   1.791
  175LEU     CA 1738   5.685   5.333   1.855
  175LEU     CB 1739   5.723   5.417   1.978
  175LEU     CG 1740   5.829   5.516   1.930
  175LEU    CD1 1741   5.782   5.641   1.856
  175LEU    CD2 1742   5.907   5.567   2.052
  175LEU      C 1743   5.607   5.212   1.908
  175LEU      O 1744   5.499   5.218   1.965
  176ASP      N 1745   5.685   5.104   1.913
  176ASP      H 1746   5.747   5.090   1.836
  176ASP     CA 1747   5.633   4.976   1.964
  176ASP     CB 1748   5.575   4.898   1.845
  176ASP     CG 1749   5.533   4.753   1.867
  176ASP    OD1 1750   5.429   4.729   1.801
  176ASP    OD2 1751   5.599   4.668   1.930
  176ASP      C 1752   5.746   4.891   2.021
  176ASP      O 1753   5.841   4.862   1.948
  177GLY      N 1754   5.739   4.837   2.142
  177GLY      H 1755   5.649   4.831   2.185
  177GLY     CA 1756   5.844   4.771   2.221
  177GLY      C 1757   5.900   4.643   2.160
  177GLY      O 1758   6.021   4.623   2.166
  178ARG      N 1759   5.812   4.573   2.090
  178ARG      H 1760   5.731   4.618   2.052
  178ARG     CA 1761   5.852   4.443   2.034
  178ARG     CB 1762   5.729   4.353   2.023
  178ARG     CG 1763   5.632   4.361   2.141
  178ARG     CD 1764   5.646   4.239   2.233
  178ARG     NE 1765   5.576   4.129   2.166
  178ARG     HE 1766   5.629   4.064   2.111
  178ARG     CZ 1767   5.446   4.101   2.182
  178ARG    NH1 1768   5.364   4.175   2.257
  178ARG   HH11 1769   5.403   4.252   2.307
  178ARG   HH12 1770   5.264   4.179   2.245
  178ARG    NH2 1771   5.388   3.999   2.119
  178ARG   HH21 1772   5.443   3.940   2.059
  178ARG   HH22 1773   5.289   3.986   2.109
  178ARG      C 1774   5.922   4.456   1.898
  178ARG      O 1775   5.986   4.359   1.859
  179MET      N 1776   5.900   4.567   1.828
  179MET      H 1777   5.846   4.643   1.864
  179MET     CA 1778   5.973   4.593   1.703
  179MET     CB 1779   5.902   4.695   1.613
  179MET     CG 1780   5.764   4.643   1.572
  179MET     SD 1781   5.759   4.532   1.426
  179MET     CE 1782   5.596   4.460   1.432
  179MET      C 1783   6.122   4.624   1.713
  179MET      O 1784   6.156   4.683   1.816
  180PRO      N 1785   6.201   4.601   1.609
  180PRO     CA 1786   6.343   4.638   1.615
  180PRO     CB 1787   6.406   4.551   1.506
  180PRO     CG 1788   6.297   4.544   1.399
  180PRO     CD 1789   6.169   4.533   1.482
  180PRO      C 1790   6.382   4.785   1.597
  180PRO      O 1791   6.484   4.825   1.651
  181PHE      N 1792   6.285   4.869   1.563
  181PHE      H 1793   6.193   4.838   1.541
  181PHE     CA 1794   6.305   5.013   1.538
  181PHE     CB 1795   6.366   5.047   1.402
  181PHE     CG 1796   6.516   5.022   1.380
  181PHE    CD1 1797   6.559   4.899   1.333
  181PHE    HD1 1798   6.482   4.829   1.301
  181PHE    CD2 1799   6.612   5.110   1.429
  181PHE    HD2 1800   6.571   5.188   1.493
  181PHE    CE1 1801   6.694   4.865   1.331
  181PHE    HE1 1802   6.722   4.785   1.262
  181PHE    CE2 1803   6.746   5.073   1.432
  181PHE    HE2 1804   6.821   5.116   1.498
  181PHE     CZ 1805   6.790   4.948   1.387
  181PHE     HZ 1806   6.894   4.924   1.366
  181PHE      C 1807   6.180   5.100   1.550
  181PHE      O 1808   6.069   5.048   1.543
  182PRO      N 1809   6.191   5.233   1.552
  182PRO     CA 1810   6.074   5.317   1.523
  182PRO     CB 1811   6.110   5.454   1.582
  182PRO     CG 1812   6.216   5.421   1.686
  182PRO     CD 1813   6.293   5.299   1.635
  182PRO      C 1814   6.024   5.327   1.379
  182PRO      O 1815   6.098   5.281   1.292
  183VAL      N 1816   5.911   5.394   1.355
  183VAL      H 1817   5.851   5.429   1.427
  183VAL     CA 1818   5.858   5.417   1.220
  183VAL     CB 1819   5.739   5.324   1.197
  183VAL    CG1 1820   5.644   5.351   1.080
  183VAL    CG2 1821   5.787   5.180   1.180
  183VAL      C 1822   5.810   5.562   1.217
  183VAL      O 1823   5.764   5.621   1.315
  184ASN      N 1824   5.822   5.614   1.095
  184ASN      H 1825   5.864   5.560   1.023
  184ASN     CA 1826   5.780   5.752   1.067
  184ASN     CB 1827   5.898   5.836   1.018
  184ASN     CG 1828   5.867   5.985   1.000
  184ASN    OD1 1829   5.755   6.034   1.006
  184ASN    ND2 1830   5.977   6.055   0.975
  184ASN   HD21 1831   6.064   6.005   0.981
  184ASN   HD22 1832   5.960   6.150   0.947
  184ASN      C 1833   5.666   5.769   0.966
  184ASN      O 1834   5.669   5.699   0.864
  185HISE     N 1835   5.552   5.821   1.010
  185HISE     H 1836   5.549   5.873   1.095
  185HISE    CA 1837   5.424   5.836   0.941
  185HISE    CB 1838   5.309   5.797   1.034
  185HISE    CG 1839   5.312   5.645   1.056
  185HISE   ND1 1840   5.287   5.552   0.965
  185HISE   CD2 1841   5.339   5.586   1.172
  185HISE   HD2 1842   5.342   5.637   1.268
  185HISE   CE1 1843   5.312   5.438   1.028
  185HISE   HE1 1844   5.320   5.340   0.981
  185HISE   NE2 1845   5.330   5.454   1.159
  185HISE   HE2 1846   5.311   5.384   1.227
  185HISE     C 1847   5.405   5.971   0.870
  185HISE     O 1848   5.307   5.987   0.798
  186GLY      N 1849   5.504   6.060   0.868
  186GLY      H 1850   5.579   6.050   0.934
  186GLY     CA 1851   5.514   6.183   0.788
  186GLY      C 1852   5.502   6.310   0.872
  186GLY      O 1853   5.480   6.301   0.993
  187ALA      N 1854   5.498   6.430   0.815
  187ALA      H 1855   5.480   6.439   0.717
  187ALA     CA 1856   5.491   6.563   0.877
  187ALA     CB 1857   5.517   6.661   0.763
  187ALA      C 1858   5.355   6.592   0.941
  187ALA      O 1859   5.255   6.587   0.870
  188SER      N 1860   5.359   6.642   1.064
  188SER      H 1861   5.443   6.674   1.108
  188SER     CA 1862   5.241   6.655   1.151
  188SER     CB 1863   5.215   6.518   1.215
  188SER     OG 1864   5.158   6.517   1.346
  188SER     HG 1865   5.064   6.550   1.339
  188SER      C 1866   5.256   6.759   1.262
  188SER      O 1867   5.366   6.799   1.298
  189SER      N 1868   5.147   6.824   1.305
  189SER      H 1869   5.059   6.799   1.265
  189SER     CA 1870   5.142   6.908   1.425
  189SER     CB 1871   5.048   7.026   1.400
  189SER     OG 1872   5.032   7.108   1.516
  189SER     HG 1873   5.115   7.152   1.550
  189SER      C 1874   5.099   6.838   1.553
  189SER      O 1875   5.000   6.766   1.562
  190GLU      N 1876   5.151   6.902   1.657
  190GLU      H 1877   5.213   6.979   1.645
  190GLU     CA 1878   5.119   6.861   1.795
  190GLU     CB 1879   5.227   6.910   1.892
  190GLU     CG 1880   5.226   6.827   2.020
  190GLU     CD 1881   5.332   6.894   2.108
  190GLU    OE1 1882   5.442   6.836   2.122
  190GLU    OE2 1883   5.296   6.989   2.181
  190GLU      C 1884   4.977   6.903   1.833
  190GLU      O 1885   4.930   6.853   1.936
  191ASP      N 1886   4.919   6.999   1.762
  191ASP      H 1887   4.961   7.037   1.680
  191ASP     CA 1888   4.784   7.048   1.795
  191ASP     CB 1889   4.763   7.189   1.740
  191ASP     CG 1890   4.642   7.256   1.805
  191ASP    OD1 1891   4.669   7.325   1.906
  191ASP    OD2 1892   4.535   7.280   1.745
  191ASP      C 1893   4.681   6.950   1.740
  191ASP      O 1894   4.589   6.917   1.814
  192THR      N 1895   4.692   6.892   1.621
  192THR      H 1896   4.760   6.933   1.560
  192THR     CA 1897   4.618   6.782   1.557
  192THR     CB 1898   4.600   6.810   1.407
  192THR    OG1 1899   4.732   6.843   1.363
  192THR    HG1 1900   4.782   6.759   1.342
  192THR    CG2 1901   4.514   6.933   1.377
  192THR      C 1902   4.662   6.636   1.567
  192THR      O 1903   4.590   6.557   1.507
  193LEU      N 1904   4.748   6.600   1.662
  193LEU      H 1905   4.785   6.670   1.723
  193LEU     CA 1906   4.809   6.468   1.681
  193LEU     CB 1907   4.924   6.480   1.782
  193LEU     CG 1908   4.881   6.478   1.929
  193LEU    CD1 1909   5.012   6.455   2.005
  193LEU    CD2 1910   4.804   6.601   1.977
  193LEU      C 1911   4.701   6.361   1.697
  193LEU      O 1912   4.718   6.255   1.636
  194LEU      N 1913   4.583   6.388   1.752
  194LEU      H 1914   4.558   6.474   1.797
  194LEU     CA 1915   4.481   6.282   1.752
  194LEU     CB 1916   4.368   6.312   1.851
  194LEU     CG 1917   4.383   6.303   2.003
  194LEU    CD1 1918   4.266   6.364   2.080
  194LEU    CD2 1919   4.395   6.155   2.042
  194LEU      C 1920   4.427   6.240   1.616
  194LEU      O 1921   4.455   6.127   1.576
  195LYS      N 1922   4.388   6.341   1.539
  195LYS      H 1923   4.358   6.428   1.579
  195LYS     CA 1924   4.348   6.330   1.398
  195LYS     CB 1925   4.295   6.464   1.349
  195LYS     CG 1926   4.217   6.454   1.217
  195LYS     CD 1927   4.230   6.596   1.162
  195LYS     CE 1928   4.189   6.605   1.015
  195LYS     NZ 1929   4.255   6.716   0.945
  195LYS    HZ1 1930   4.211   6.805   0.959
  195LYS    HZ2 1931   4.349   6.712   0.980
  195LYS    HZ3 1932   4.262   6.697   0.847
  195LYS      C 1933   4.462   6.281   1.308
  195LYS      O 1934   4.438   6.176   1.249
  196ASP      N 1935   4.583   6.334   1.311
  196ASP      H 1936   4.605   6.411   1.372
  196ASP     CA 1937   4.703   6.279   1.246
  196ASP     CB 1938   4.819   6.372   1.281
  196ASP     CG 1939   4.829   6.518   1.237
  196ASP    OD1 1940   4.886   6.602   1.310
  196ASP    OD2 1941   4.782   6.538   1.123
  196ASP      C 1942   4.718   6.128   1.264
  196ASP      O 1943   4.737   6.054   1.168
  197ALA      N 1944   4.730   6.084   1.389
  197ALA      H 1945   4.742   6.152   1.462
  197ALA     CA 1946   4.732   5.943   1.430
  197ALA     CB 1947   4.764   5.928   1.579
  197ALA      C 1948   4.612   5.855   1.394
  197ALA      O 1949   4.632   5.746   1.341
  198ALA      N 1950   4.494   5.912   1.418
  198ALA      H 1951   4.484   5.995   1.473
  198ALA     CA 1952   4.370   5.843   1.380
  198ALA     CB 1953   4.259   5.941   1.418
  198ALA      C 1954   4.353   5.798   1.235
  198ALA      O 1955   4.290   5.696   1.208
  199LYS      N 1956   4.424   5.865   1.144
  199LYS      H 1957   4.462   5.951   1.177
  199LYS     CA 1958   4.420   5.817   1.005
  199LYS     CB 1959   4.479   5.933   0.925
  199LYS     CG 1960   4.476   5.898   0.776
  199LYS     CD 1961   4.571   6.001   0.713
  199LYS     CE 1962   4.709   5.938   0.695
  199LYS     NZ 1963   4.798   6.051   0.663
  199LYS    HZ1 1964   4.892   6.028   0.636
  199LYS    HZ2 1965   4.759   6.099   0.585
  199LYS    HZ3 1966   4.793   6.122   0.733
  199LYS      C 1967   4.491   5.682   0.994
  199LYS      O 1968   4.432   5.590   0.937
  200VAL      N 1969   4.616   5.683   1.040
  200VAL      H 1970   4.658   5.765   1.078
  200VAL     CA 1971   4.707   5.567   1.039
  200VAL     CB 1972   4.849   5.614   1.074
  200VAL    CG1 1973   4.952   5.504   1.098
  200VAL    CG2 1974   4.898   5.704   0.960
  200VAL      C 1975   4.652   5.454   1.126
  200VAL      O 1976   4.655   5.338   1.085
  201CYS      N 1977   4.603   5.486   1.246
  201CYS      H 1978   4.618   5.578   1.283
  201CYS     CA 1979   4.524   5.393   1.327
  201CYS     CB 1980   4.468   5.467   1.449
  201CYS     SG 1981   4.596   5.529   1.564
  201CYS     HG 1982   4.696   5.582   1.495
  201CYS      C 1983   4.410   5.324   1.252
  201CYS      O 1984   4.388   5.205   1.274
  202ARG      N 1985   4.333   5.402   1.175
  202ARG      H 1986   4.347   5.500   1.187
  202ARG     CA 1987   4.226   5.347   1.090
  202ARG     CB 1988   4.115   5.440   1.041
  202ARG     CG 1989   4.035   5.496   1.159
  202ARG     CD 1990   3.911   5.578   1.122
  202ARG     NE 1991   3.945   5.686   1.027
  202ARG     HE 1992   3.961   5.656   0.933
  202ARG     CZ 1993   3.987   5.809   1.058
  202ARG    NH1 1994   3.991   5.849   1.186
  202ARG   HH11 1995   3.943   5.793   1.253
  202ARG   HH12 1996   4.021   5.940   1.214
  202ARG    NH2 1997   4.020   5.895   0.960
  202ARG   HH21 1998   4.012   5.870   0.864
  202ARG   HH22 1999   4.072   5.974   0.992
  202ARG      C 2000   4.268   5.264   0.969
  202ARG      O 2001   4.228   5.148   0.974
  203GLU      N 2002   4.383   5.301   0.914
  203GLU      H 2003   4.422   5.392   0.927
  203GLU     CA 2004   4.442   5.219   0.807
  203GLU     CB 2005   4.535   5.292   0.709
  203GLU     CG 2006   4.672   5.312   0.774
  203GLU     CD 2007   4.767   5.391   0.683
  203GLU    OE1 2008   4.729   5.473   0.598
  203GLU    OE2 2009   4.889   5.379   0.712
  203GLU      C 2010   4.503   5.089   0.860
  203GLU      O 2011   4.488   4.983   0.800
  204PHE      N 2012   4.558   5.091   0.981
  204PHE      H 2013   4.581   5.177   1.025
  204PHE     CA 2014   4.598   4.967   1.050
  204PHE     CB 2015   4.668   5.023   1.175
  204PHE     CG 2016   4.805   4.957   1.189
  204PHE    CD1 2017   4.905   5.045   1.229
  204PHE    HD1 2018   4.890   5.153   1.236
  204PHE    CD2 2019   4.822   4.821   1.209
  204PHE    HD2 2020   4.732   4.763   1.231
  204PHE    CE1 2021   5.025   4.998   1.280
  204PHE    HE1 2022   5.088   5.070   1.331
  204PHE    CE2 2023   4.949   4.777   1.245
  204PHE    HE2 2024   4.962   4.674   1.276
  204PHE     CZ 2025   5.055   4.862   1.278
  204PHE     HZ 2026   5.151   4.812   1.287
  204PHE      C 2027   4.488   4.868   1.089
  204PHE      O 2028   4.500   4.748   1.066
  205THR      N 2029   4.373   4.919   1.133
  205THR      H 2030   4.351   5.003   1.182
  205THR     CA 2031   4.266   4.822   1.156
  205THR     CB 2032   4.175   4.858   1.274
  205THR    OG1 2033   4.057   4.778   1.266
  205THR    HG1 2034   4.075   4.680   1.271
  205THR    CG2 2035   4.131   5.004   1.269
  205THR      C 2036   4.191   4.781   1.029
  205THR      O 2037   4.183   4.662   0.999
  206GLU      N 2038   4.167   4.878   0.941
  206GLU      H 2039   4.181   4.975   0.960
  206GLU     CA 2040   4.091   4.860   0.817
  206GLU     CB 2041   4.088   4.982   0.725
  206GLU     CG 2042   3.991   5.090   0.776
  206GLU     CD 2043   3.991   5.222   0.699
  206GLU    OE1 2044   4.081   5.306   0.722
  206GLU    OE2 2045   3.899   5.244   0.617
  206GLU      C 2046   4.135   4.751   0.719
  206GLU      O 2047   4.044   4.674   0.689
  207ARG      N 2048   4.266   4.729   0.706
  207ARG      H 2049   4.322   4.810   0.718
  207ARG     CA 2050   4.320   4.615   0.630
  207ARG     CB 2051   4.470   4.639   0.612
  207ARG     CG 2052   4.504   4.763   0.528
  207ARG     CD 2053   4.650   4.801   0.500
  207ARG     NE 2054   4.736   4.824   0.617
  207ARG     HE 2055   4.747   4.743   0.674
  207ARG     CZ 2056   4.804   4.935   0.648
  207ARG    NH1 2057   4.818   5.038   0.564
  207ARG   HH11 2058   4.781   5.020   0.473
  207ARG   HH12 2059   4.877   5.114   0.590
  207ARG    NH2 2060   4.815   4.957   0.780
  207ARG   HH21 2061   4.767   4.891   0.839
  207ARG   HH22 2062   4.875   5.024   0.822
  207ARG      C 2063   4.288   4.479   0.691
  207ARG      O 2064   4.293   4.375   0.626
  208GLU      N 2065   4.274   4.469   0.823
  208GLU      H 2066   4.274   4.553   0.878
  208GLU     CA 2067   4.243   4.350   0.902
  208GLU     CB 2068   4.332   4.336   1.026
  208GLU     CG 2069   4.483   4.320   1.005
  208GLU     CD 2070   4.541   4.197   0.934
  208GLU    OE1 2071   4.602   4.210   0.826
  208GLU    OE2 2072   4.525   4.085   0.989
  208GLU      C 2073   4.102   4.292   0.919
  208GLU      O 2074   4.057   4.254   1.027
  209GLN      N 2075   4.028   4.296   0.808
  209GLN      H 2076   4.072   4.300   0.719
  209GLN     CA 2077   3.882   4.283   0.795
  209GLN     CB 2078   3.841   4.238   0.654
  209GLN     CG 2079   3.839   4.369   0.575
  209GLN     CD 2080   3.806   4.341   0.428
  209GLN    OE1 2081   3.887   4.297   0.346
  209GLN    NE2 2082   3.677   4.352   0.398
  209GLN   HE21 2083   3.604   4.362   0.465
  209GLN   HE22 2084   3.643   4.346   0.304
  209GLN      C 2085   3.813   4.181   0.886
  209GLN      O 2086   3.706   4.214   0.935
  210GLY      N 2087   3.869   4.061   0.902
  210GLY      H 2088   3.936   4.015   0.843
  210GLY     CA 2089   3.808   3.967   0.997
  210GLY      C 2090   3.801   4.003   1.146
  210GLY      O 2091   3.709   3.958   1.214
  211GLU      N 2092   3.903   4.077   1.189
  211GLU      H 2093   3.953   4.141   1.130
  211GLU     CA 2094   3.922   4.096   1.334
  211GLU     CB 2095   4.067   4.137   1.363
  211GLU     CG 2096   4.110   4.120   1.509
  211GLU     CD 2097   4.102   3.988   1.584
  211GLU    OE1 2098   3.996   3.971   1.648
  211GLU    OE2 2099   4.193   3.904   1.566
  211GLU      C 2100   3.826   4.193   1.403
  211GLU      O 2101   3.779   4.292   1.346
  212VAL      N 2102   3.765   4.131   1.504
  212VAL      H 2103   3.757   4.031   1.509
  212VAL     CA 2104   3.683   4.205   1.600
  212VAL     CB 2105   3.573   4.112   1.653
  212VAL    CG1 2106   3.471   4.093   1.541
  212VAL    CG2 2107   3.622   3.982   1.718
  212VAL      C 2108   3.757   4.274   1.715
  212VAL      O 2109   3.722   4.381   1.764
  213ARG      N 2110   3.860   4.212   1.772
  213ARG      H 2111   3.911   4.136   1.731
  213ARG     CA 2112   3.934   4.271   1.884
  213ARG     CB 2113   4.039   4.175   1.941
  213ARG     CG 2114   3.971   4.069   2.028
  213ARG     CD 2115   4.067   3.950   2.030
  213ARG     NE 2116   4.066   3.865   1.910
  213ARG     HE 2117   4.034   3.905   1.824
  213ARG     CZ 2118   4.093   3.734   1.902
  213ARG    NH1 2119   4.103   3.657   2.011
  213ARG   HH11 2120   4.101   3.687   2.107
  213ARG   HH12 2121   4.129   3.561   1.998
  213ARG    NH2 2122   4.096   3.677   1.781
  213ARG   HH21 2123   4.084   3.736   1.701
  213ARG   HH22 2124   4.105   3.578   1.770
  213ARG      C 2125   4.018   4.394   1.850
  213ARG      O 2126   4.098   4.388   1.757
  214PHE      N 2127   3.993   4.505   1.920
  214PHE      H 2128   3.908   4.497   1.972
  214PHE     CA 2129   4.067   4.631   1.932
  214PHE     CB 2130   4.066   4.717   1.805
  214PHE     CG 2131   3.925   4.765   1.771
  214PHE    CD1 2132   3.877   4.890   1.811
  214PHE    HD1 2133   3.939   4.955   1.872
  214PHE    CD2 2134   3.843   4.687   1.690
  214PHE    HD2 2135   3.887   4.591   1.662
  214PHE    CE1 2136   3.749   4.929   1.775
  214PHE    HE1 2137   3.707   5.023   1.812
  214PHE    CE2 2138   3.716   4.722   1.646
  214PHE    HE2 2139   3.648   4.638   1.631
  214PHE     CZ 2140   3.677   4.848   1.688
  214PHE     HZ 2141   3.580   4.887   1.656
  214PHE      C 2142   4.039   4.721   2.053
  214PHE      O 2143   3.954   4.683   2.133
  215SER      N 2144   4.129   4.811   2.091
  215SER      H 2145   4.218   4.811   2.045
  215SER     CA 2146   4.118   4.907   2.202
  215SER     CB 2147   4.156   4.847   2.337
  215SER     OG 2148   4.116   4.938   2.441
  215SER     HG 2149   4.172   4.933   2.523
  215SER      C 2150   4.215   5.025   2.191
  215SER      O 2151   4.334   5.007   2.164
  216ALA      N 2152   4.169   5.149   2.201
  216ALA      H 2153   4.071   5.162   2.219
  216ALA     CA 2154   4.245   5.272   2.176
  216ALA     CB 2155   4.180   5.336   2.053
  216ALA      C 2156   4.222   5.355   2.303
  216ALA      O 2157   4.109   5.376   2.348
  217VAL      N 2158   4.328   5.423   2.345
  217VAL      H 2159   4.417   5.409   2.302
  217VAL     CA 2160   4.338   5.500   2.470
  217VAL     CB 2161   4.392   5.418   2.588
  217VAL    CG1 2162   4.529   5.356   2.559
  217VAL    CG2 2163   4.396   5.490   2.723
  217VAL      C 2164   4.432   5.618   2.445
  217VAL      O 2165   4.537   5.616   2.382
  218ALA      N 2166   4.374   5.732   2.482
  218ALA      H 2167   4.281   5.730   2.519
  218ALA     CA 2168   4.438   5.864   2.467
  218ALA     CB 2169   4.322   5.956   2.429
  218ALA      C 2170   4.487   5.907   2.606
  218ALA      O 2171   4.423   5.895   2.710
  219LEU      N 2172   4.613   5.951   2.602
  219LEU      H 2173   4.664   5.968   2.518
  219LEU     CA 2174   4.666   6.017   2.722
  219LEU     CB 2175   4.818   6.010   2.728
  219LEU     CG 2176   4.885   5.996   2.865
  219LEU    CD1 2177   5.032   5.954   2.861
  219LEU    CD2 2178   4.864   6.121   2.951
  219LEU      C 2179   4.620   6.163   2.709
  219LEU      O 2180   4.672   6.232   2.622
  220CYS      N 2181   4.548   6.207   2.812
  220CYS      H 2182   4.515   6.155   2.890
  220CYS     CA 2183   4.501   6.347   2.808
  220CYS     CB 2184   4.353   6.353   2.771
  220CYS     SG 2185   4.303   6.293   2.605
  220CYS     HG 2186   4.352   6.388   2.526
  220CYS      C 2187   4.505   6.421   2.941
  220CYS      O 2188   4.506   6.359   3.048
  221LYS      N 2189   4.492   6.553   2.941
  221LYS      H 2190   4.497   6.607   2.857
  221LYS     CA 2191   4.485   6.644   3.057
  221LYS     CB 2192   4.529   6.773   2.988
  221LYS     CG 2193   4.540   6.887   3.090
  221LYS     CD 2194   4.675   6.917   3.155
  221LYS     CE 2195   4.668   6.981   3.293
  221LYS     NZ 2196   4.619   7.119   3.278
  221LYS    HZ1 2197   4.596   7.154   3.369
  221LYS    HZ2 2198   4.677   7.178   3.222
  221LYS    HZ3 2199   4.529   7.115   3.235
  221LYS      C 2200   4.353   6.653   3.133
  221LYS      O 2201   4.240   6.623   3.094
  222ALA      N 2202   4.372   6.662   3.264
  222ALA      H 2203   4.466   6.650   3.298
  222ALA     CA 2204   4.266   6.689   3.362
  222ALA     CB 2205   4.307   6.619   3.492
  222ALA      C 2206   4.239   6.839   3.375
  222ALA      O 2207   4.336   6.914   3.380
  223ALA      N 2208   4.115   6.879   3.404
  223ALA      H 2209   4.046   6.815   3.437
  223ALA     CA 2210   4.076   7.020   3.417
  223ALA     CB 2211   4.017   7.065   3.283
  223ALA      C 2212   3.971   7.033   3.527
  223ALA     O1 2213   3.952   7.150   3.565
  223ALA     O2 2214   3.906   6.931   3.558
   6.93340   6.93340   4.90264   0.00000   0.00000   0.00000   0.00000   3.46669   3.46669
