# Supplementary material for: Is There a Functional Role for the Knotted Topology in Protein UCH-L1?
Source: J Chem Inf Model. 2024 Jul 24;64(17):6827–37. doi: 10.1021/acs.jcim.4c00880 (PMC11388461; doi:10.1021/acs.jcim.4c00880)
Supplement: Supplementary file 2 — ci4c00880_si_002.zip [file ci4c00880_si_002.zip › UCH-L1_files/APO/APO_E7A/REP_2/traj_final.gro]

Protein in water t= 500000.00000 step= 5000000
 2214
    1MET      N    1   5.083   6.354   3.976
    1MET     H1    2   5.066   6.442   3.933
    1MET     H2    3   5.004   6.313   4.022
    1MET     H3    4   5.147   6.382   4.047
    1MET     CA    5   5.145   6.269   3.873
    1MET     CB    6   5.043   6.229   3.766
    1MET     CG    7   4.912   6.160   3.804
    1MET     SD    8   4.797   6.272   3.892
    1MET     CE    9   4.721   6.347   3.750
    1MET      C   10   5.267   6.345   3.820
    1MET      O   11   5.266   6.467   3.831
    2GLN      N   12   5.380   6.275   3.816
    2GLN      H   13   5.394   6.181   3.848
    2GLN     CA   14   5.511   6.326   3.772
    2GLN     CB   15   5.617   6.270   3.868
    2GLN     CG   16   5.620   6.331   4.008
    2GLN     CD   17   5.713   6.234   4.081
    2GLN    OE1   18   5.820   6.264   4.135
    2GLN    NE2   19   5.654   6.120   4.115
    2GLN   HE21   20   5.559   6.100   4.093
    2GLN   HE22   21   5.699   6.065   4.185
    2GLN      C   22   5.529   6.310   3.621
    2GLN      O   23   5.601   6.218   3.581
    3LEU      N   24   5.524   6.426   3.556
    3LEU      H   25   5.487   6.501   3.612
    3LEU     CA   26   5.538   6.439   3.410
    3LEU     CB   27   5.475   6.568   3.357
    3LEU     CG   28   5.323   6.572   3.352
    3LEU    CD1   29   5.250   6.545   3.483
    3LEU    CD2   30   5.297   6.716   3.305
    3LEU      C   31   5.681   6.426   3.357
    3LEU      O   32   5.707   6.471   3.245
    4LYS      N   33   5.779   6.369   3.427
    4LYS      H   34   5.755   6.340   3.519
    4LYS     CA   35   5.917   6.354   3.378
    4LYS     CB   36   5.996   6.252   3.460
    4LYS     CG   37   5.993   6.295   3.606
    4LYS     CD   38   6.027   6.171   3.690
    4LYS     CE   39   6.033   6.231   3.831
    4LYS     NZ   40   6.049   6.132   3.939
    4LYS    HZ1   41   5.980   6.060   3.941
    4LYS    HZ2   42   6.140   6.093   3.929
    4LYS    HZ3   43   6.056   6.178   4.028
    4LYS      C   44   5.913   6.302   3.234
    4LYS      O   45   5.863   6.192   3.211
    5PRO      N   46   5.961   6.372   3.130
    5PRO     CA   47   5.961   6.331   2.989
    5PRO     CB   48   5.998   6.458   2.912
    5PRO     CG   49   6.066   6.551   3.012
    5PRO     CD   50   6.039   6.494   3.151
    5PRO      C   51   6.046   6.207   2.963
    5PRO      O   52   6.164   6.191   2.995
    6MET      N   53   5.974   6.109   2.910
    6MET      H   54   5.877   6.121   2.888
    6MET     CA   55   6.027   5.975   2.878
    6MET     CB   56   6.024   5.882   3.000
    6MET     CG   57   6.128   5.770   2.991
    6MET     SD   58   6.102   5.641   2.865
    6MET     CE   59   6.270   5.582   2.863
    6MET      C   60   5.943   5.909   2.769
    6MET      O   61   5.840   5.850   2.800
    7ALA      N   62   5.976   5.945   2.645
    7ALA      H   63   6.036   6.023   2.626
    7ALA     CA   64   5.920   5.869   2.532
    7ALA     CB   65   5.891   5.962   2.414
    7ALA      C   66   6.006   5.749   2.492
    7ALA      O   67   6.127   5.750   2.514
    8ILE      N   68   5.945   5.657   2.417
    8ILE      H   69   5.852   5.665   2.383
    8ILE     CA   70   6.006   5.531   2.372
    8ILE     CB   71   5.906   5.425   2.326
    8ILE    CG1   72   5.803   5.487   2.231
    8ILE    CG2   73   5.834   5.343   2.433
    8ILE     CD   74   5.774   5.376   2.130
    8ILE      C   75   6.124   5.544   2.275
    8ILE      O   76   6.115   5.498   2.162
    9ASN      N   77   6.235   5.603   2.319
    9ASN      H   78   6.227   5.669   2.394
    9ASN     CA   79   6.370   5.601   2.262
    9ASN     CB   80   6.442   5.715   2.334
    9ASN     CG   81   6.576   5.737   2.264
    9ASN    OD1   82   6.671   5.664   2.290
    9ASN    ND2   83   6.577   5.829   2.167
    9ASN   HD21   84   6.494   5.880   2.143
    9ASN   HD22   85   6.668   5.860   2.142
    9ASN      C   86   6.439   5.467   2.285
    9ASN      O   87   6.434   5.420   2.399
   10PRO      N   88   6.512   5.414   2.187
   10PRO     CA   89   6.574   5.283   2.210
   10PRO     CB   90   6.604   5.222   2.073
   10PRO     CG   91   6.501   5.296   1.987
   10PRO     CD   92   6.482   5.436   2.045
   10PRO      C   93   6.698   5.291   2.299
   10PRO      O   94   6.701   5.215   2.396
   11GLU      N   95   6.782   5.389   2.269
   11GLU      H   96   6.763   5.451   2.193
   11GLU     CA   97   6.895   5.409   2.362
   11GLU     CB   98   6.979   5.533   2.333
   11GLU     CG   99   7.048   5.530   2.196
   11GLU     CD  100   7.175   5.445   2.189
   11GLU    OE1  101   7.170   5.331   2.241
   11GLU    OE2  102   7.282   5.496   2.149
   11GLU      C  103   6.860   5.418   2.511
   11GLU      O  104   6.902   5.341   2.596
   12MET      N  105   6.767   5.512   2.533
   12MET      H  106   6.746   5.571   2.455
   12MET     CA  107   6.719   5.554   2.665
   12MET     CB  108   6.644   5.687   2.672
   12MET     CG  109   6.730   5.811   2.653
   12MET     SD  110   6.811   5.872   2.806
   12MET     CE  111   6.821   6.046   2.765
   12MET      C  112   6.648   5.443   2.743
   12MET      O  113   6.657   5.425   2.864
   13LEU      N  114   6.561   5.371   2.673
   13LEU      H  115   6.546   5.380   2.575
   13LEU     CA  116   6.507   5.246   2.729
   13LEU     CB  117   6.395   5.187   2.643
   13LEU     CG  118   6.254   5.246   2.645
   13LEU    CD1  119   6.169   5.179   2.537
   13LEU    CD2  120   6.189   5.224   2.782
   13LEU      C  121   6.603   5.132   2.762
   13LEU      O  122   6.605   5.081   2.874
   14ASN      N  123   6.700   5.105   2.675
   14ASN      H  124   6.702   5.139   2.581
   14ASN     CA  125   6.807   5.008   2.704
   14ASN     CB  126   6.890   4.992   2.576
   14ASN     CG  127   6.839   4.896   2.469
   14ASN    OD1  128   6.741   4.823   2.483
   14ASN    ND2  129   6.896   4.917   2.350
   14ASN   HD21  130   6.971   4.982   2.339
   14ASN   HD22  131   6.846   4.882   2.271
   14ASN      C  132   6.893   5.048   2.825
   14ASN      O  133   6.920   4.969   2.915
   15LYS      N  134   6.919   5.177   2.837
   15LYS      H  135   6.921   5.232   2.753
   15LYS     CA  136   6.982   5.245   2.951
   15LYS     CB  137   6.984   5.396   2.928
   15LYS     CG  138   7.118   5.441   2.870
   15LYS     CD  139   7.121   5.591   2.836
   15LYS     CE  140   7.094   5.688   2.951
   15LYS     NZ  141   7.094   5.827   2.901
   15LYS    HZ1  142   7.010   5.852   2.854
   15LYS    HZ2  143   7.109   5.883   2.982
   15LYS    HZ3  144   7.167   5.845   2.835
   15LYS      C  145   6.910   5.223   3.084
   15LYS      O  146   6.963   5.176   3.184
   16VAL      N  147   6.778   5.245   3.083
   16VAL      H  148   6.737   5.304   3.014
   16VAL     CA  149   6.698   5.215   3.202
   16VAL     CB  150   6.579   5.308   3.230
   16VAL    CG1  151   6.636   5.448   3.252
   16VAL    CG2  152   6.465   5.304   3.128
   16VAL      C  153   6.669   5.067   3.224
   16VAL      O  154   6.676   5.023   3.339
   17LEU      N  155   6.645   4.992   3.116
   17LEU      H  156   6.631   5.033   3.026
   17LEU     CA  157   6.634   4.846   3.115
   17LEU     CB  158   6.644   4.784   2.975
   17LEU     CG  159   6.594   4.640   2.960
   17LEU    CD1  160   6.445   4.624   2.989
   17LEU    CD2  161   6.620   4.600   2.814
   17LEU      C  162   6.741   4.785   3.205
   17LEU      O  163   6.713   4.718   3.304
   18SER      N  164   6.865   4.823   3.175
   18SER      H  165   6.884   4.873   3.091
   18SER     CA  166   6.984   4.784   3.252
   18SER     CB  167   7.118   4.811   3.182
   18SER     OG  168   7.146   4.947   3.146
   18SER     HG  169   7.236   4.953   3.103
   18SER      C  170   7.003   4.830   3.397
   18SER      O  171   7.015   4.752   3.490
   19ARG      N  172   6.988   4.962   3.413
   19ARG      H  173   7.002   5.027   3.338
   19ARG     CA  174   6.985   5.027   3.544
   19ARG     CB  175   6.952   5.175   3.524
   19ARG     CG  176   6.967   5.263   3.649
   19ARG     CD  177   6.918   5.401   3.606
   19ARG     NE  178   6.871   5.475   3.724
   19ARG     HE  179   6.784   5.453   3.768
   19ARG     CZ  180   6.924   5.593   3.761
   19ARG    NH1  181   7.010   5.663   3.685
   19ARG   HH11  182   7.042   5.628   3.597
   19ARG   HH12  183   7.049   5.742   3.731
   19ARG    NH2  184   6.907   5.637   3.886
   19ARG   HH21  185   6.865   5.591   3.964
   19ARG   HH22  186   6.925   5.735   3.896
   19ARG      C  187   6.886   4.973   3.647
   19ARG      O  188   6.918   4.972   3.766
   20LEU      N  189   6.765   4.935   3.607
   20LEU      H  190   6.743   4.957   3.512
   20LEU     CA  191   6.660   4.868   3.686
   20LEU     CB  192   6.521   4.886   3.623
   20LEU     CG  193   6.482   5.033   3.636
   20LEU    CD1  194   6.363   5.061   3.544
   20LEU    CD2  195   6.454   5.084   3.778
   20LEU      C  196   6.677   4.718   3.706
   20LEU      O  197   6.618   4.671   3.803
   21GLY      N  198   6.770   4.651   3.638
   21GLY      H  199   6.828   4.693   3.568
   21GLY     CA  200   6.801   4.512   3.673
   21GLY      C  201   6.811   4.395   3.574
   21GLY      O  202   6.824   4.281   3.618
   22VAL      N  203   6.788   4.413   3.444
   22VAL      H  204   6.748   4.494   3.401
   22VAL     CA  205   6.812   4.307   3.346
   22VAL     CB  206   6.714   4.318   3.229
   22VAL    CG1  207   6.723   4.196   3.137
   22VAL    CG2  208   6.573   4.347   3.280
   22VAL      C  209   6.958   4.302   3.299
   22VAL      O  210   6.985   4.367   3.198
   23ALA      N  211   7.033   4.210   3.357
   23ALA      H  212   7.001   4.154   3.434
   23ALA     CA  213   7.168   4.182   3.306
   23ALA     CB  214   7.246   4.107   3.414
   23ALA      C  215   7.175   4.095   3.180
   23ALA      O  216   7.274   4.082   3.108
   24GLY      N  217   7.074   4.011   3.159
   24GLY      H  218   6.999   4.007   3.225
   24GLY     CA  219   7.052   3.933   3.036
   24GLY      C  220   7.018   4.026   2.919
   24GLY      O  221   6.945   4.125   2.920
   25GLN      N  222   7.077   3.984   2.808
   25GLN      H  223   7.089   3.885   2.794
   25GLN     CA  224   7.101   4.074   2.695
   25GLN     CB  225   7.227   4.015   2.631
   25GLN     CG  226   7.332   4.103   2.698
   25GLN     CD  227   7.457   4.116   2.612
   25GLN    OE1  228   7.471   4.225   2.557
   25GLN    NE2  229   7.543   4.016   2.632
   25GLN   HE21  230   7.516   3.940   2.692
   25GLN   HE22  231   7.627   4.003   2.581
   25GLN      C  232   6.982   4.083   2.600
   25GLN      O  233   6.998   4.087   2.478
   26TRP      N  234   6.869   4.125   2.657
   26TRP      H  235   6.862   4.122   2.757
   26TRP     CA  236   6.749   4.159   2.580
   26TRP     CB  237   6.626   4.128   2.665
   26TRP     CG  238   6.589   3.979   2.664
   26TRP    CD1  239   6.650   3.884   2.734
   26TRP    HD1  240   6.748   3.909   2.776
   26TRP    CD2  241   6.492   3.911   2.591
   26TRP    NE1  242   6.593   3.764   2.722
   26TRP    HE1  243   6.607   3.693   2.791
   26TRP    CE2  244   6.498   3.778   2.630
   26TRP    CE3  245   6.398   3.955   2.499
   26TRP    HE3  246   6.418   4.051   2.452
   26TRP    CZ2  247   6.408   3.688   2.574
   26TRP    HZ2  248   6.404   3.584   2.606
   26TRP    CZ3  249   6.308   3.865   2.444
   26TRP    HZ3  250   6.243   3.898   2.362
   26TRP    CH2  251   6.319   3.730   2.476
   26TRP    HH2  252   6.254   3.649   2.441
   26TRP      C  253   6.750   4.310   2.557
   26TRP      O  254   6.762   4.387   2.653
   27ARG      N  255   6.712   4.356   2.438
   27ARG      H  256   6.678   4.297   2.365
   27ARG     CA  257   6.723   4.494   2.389
   27ARG     CB  258   6.856   4.521   2.319
   27ARG     CG  259   6.966   4.568   2.415
   27ARG     CD  260   7.103   4.577   2.348
   27ARG     NE  261   7.199   4.591   2.459
   27ARG     HE  262   7.177   4.533   2.537
   27ARG     CZ  263   7.272   4.701   2.478
   27ARG    NH1  264   7.275   4.810   2.401
   27ARG   HH11  265   7.230   4.819   2.312
   27ARG   HH12  266   7.344   4.879   2.426
   27ARG    NH2  267   7.356   4.703   2.583
   27ARG   HH21  268   7.361   4.636   2.657
   27ARG   HH22  269   7.416   4.779   2.609
   27ARG      C  270   6.615   4.554   2.298
   27ARG      O  271   6.555   4.484   2.217
   28PHE      N  272   6.568   4.672   2.335
   28PHE      H  273   6.615   4.726   2.404
   28PHE     CA  274   6.460   4.742   2.263
   28PHE     CB  275   6.397   4.865   2.330
   28PHE     CG  276   6.323   4.831   2.459
   28PHE    CD1  277   6.379   4.853   2.584
   28PHE    HD1  278   6.487   4.866   2.590
   28PHE    CD2  279   6.191   4.787   2.452
   28PHE    HD2  280   6.146   4.759   2.357
   28PHE    CE1  281   6.302   4.837   2.699
   28PHE    HE1  282   6.350   4.844   2.796
   28PHE    CE2  283   6.121   4.759   2.568
   28PHE    HE2  284   6.014   4.737   2.563
   28PHE     CZ  285   6.171   4.791   2.694
   28PHE     HZ  286   6.105   4.795   2.781
   28PHE      C  287   6.502   4.781   2.121
   28PHE      O  288   6.587   4.868   2.104
   29VAL      N  289   6.449   4.707   2.024
   29VAL      H  290   6.372   4.648   2.049
   29VAL     CA  291   6.474   4.724   1.880
   29VAL     CB  292   6.488   4.583   1.823
   29VAL    CG1  293   6.506   4.564   1.672
   29VAL    CG2  294   6.609   4.519   1.890
   29VAL      C  295   6.367   4.809   1.809
   29VAL      O  296   6.247   4.784   1.814
   30ASP      N  297   6.416   4.892   1.718
   30ASP      H  298   6.510   4.925   1.722
   30ASP     CA  299   6.331   4.963   1.621
   30ASP     CB  300   6.399   5.085   1.558
   30ASP     CG  301   6.301   5.178   1.487
   30ASP    OD1  302   6.230   5.142   1.390
   30ASP    OD2  303   6.291   5.295   1.528
   30ASP      C  304   6.277   4.869   1.513
   30ASP      O  305   6.350   4.803   1.439
   31VAL      N  306   6.144   4.865   1.505
   31VAL      H  307   6.083   4.924   1.557
   31VAL     CA  308   6.087   4.765   1.414
   31VAL     CB  309   5.951   4.713   1.461
   31VAL    CG1  310   5.958   4.581   1.537
   31VAL    CG2  311   5.871   4.814   1.544
   31VAL      C  312   6.081   4.794   1.264
   31VAL      O  313   6.029   4.707   1.194
   32LEU      N  314   6.124   4.911   1.218
   32LEU      H  315   6.157   4.979   1.284
   32LEU     CA  316   6.140   4.957   1.079
   32LEU     CB  317   6.262   4.889   1.016
   32LEU     CG  318   6.397   4.947   1.059
   32LEU    CD1  319   6.506   4.889   0.968
   32LEU    CD2  320   6.389   5.100   1.045
   32LEU      C  321   6.019   4.957   0.986
   32LEU      O  322   6.020   5.034   0.890
   33GLY      N  323   5.920   4.873   1.013
   33GLY      H  324   5.947   4.802   1.077
   33GLY     CA  325   5.792   4.876   0.939
   33GLY      C  326   5.694   4.774   0.997
   33GLY      O  327   5.715   4.657   0.967
   34LEU      N  328   5.582   4.825   1.049
   34LEU      H  329   5.581   4.921   1.075
   34LEU     CA  330   5.459   4.751   1.078
   34LEU     CB  331   5.389   4.811   1.200
   34LEU     CG  332   5.477   4.826   1.324
   34LEU    CD1  333   5.409   4.930   1.413
   34LEU    CD2  334   5.506   4.699   1.404
   34LEU      C  335   5.373   4.712   0.958
   34LEU      O  336   5.285   4.784   0.911
   35GLU      N  337   5.436   4.620   0.886
   35GLU      H  338   5.523   4.586   0.921
   35GLU     CA  339   5.393   4.557   0.761
   35GLU     CB  340   5.419   4.656   0.647
   35GLU     CG  341   5.362   4.633   0.507
   35GLU     CD  342   5.435   4.520   0.435
   35GLU    OE1  343   5.370   4.417   0.409
   35GLU    OE2  344   5.555   4.536   0.404
   35GLU      C  345   5.482   4.436   0.732
   35GLU      O  346   5.604   4.426   0.741
   36GLU      N  347   5.418   4.326   0.697
   36GLU      H  348   5.319   4.330   0.683
   36GLU     CA  349   5.485   4.196   0.685
   36GLU     CB  350   5.389   4.078   0.670
   36GLU     CG  351   5.354   4.017   0.806
   36GLU     CD  352   5.266   3.894   0.780
   36GLU    OE1  353   5.159   3.924   0.721
   36GLU    OE2  354   5.321   3.783   0.793
   36GLU      C  355   5.616   4.187   0.605
   36GLU      O  356   5.715   4.146   0.666
   37GLU      N  357   5.628   4.257   0.493
   37GLU      H  358   5.564   4.328   0.464
   37GLU     CA  359   5.755   4.256   0.420
   37GLU     CB  360   5.742   4.283   0.270
   37GLU     CG  361   5.630   4.206   0.199
   37GLU     CD  362   5.622   4.224   0.047
   37GLU    OE1  363   5.605   4.338   0.000
   37GLU    OE2  364   5.637   4.125  -0.027
   37GLU      C  365   5.859   4.354   0.474
   37GLU      O  366   5.970   4.316   0.511
   38SER      N  367   5.820   4.479   0.496
   38SER      H  368   5.725   4.495   0.467
   38SER     CA  369   5.901   4.588   0.551
   38SER     CB  370   5.838   4.726   0.532
   38SER     OG  371   5.705   4.735   0.584
   38SER     HG  372   5.652   4.688   0.514
   38SER      C  373   5.936   4.579   0.699
   38SER      O  374   6.002   4.668   0.752
   39LEU      N  375   5.882   4.484   0.776
   39LEU      H  376   5.792   4.448   0.754
   39LEU     CA  377   5.928   4.442   0.909
   39LEU     CB  378   5.858   4.312   0.951
   39LEU     CG  379   5.848   4.273   1.099
   39LEU    CD1  380   5.797   4.392   1.181
   39LEU    CD2  381   5.742   4.162   1.101
   39LEU      C  382   6.078   4.412   0.909
   39LEU      O  383   6.121   4.323   0.836
   40GLY      N  384   6.144   4.473   1.007
   40GLY      H  385   6.099   4.529   1.077
   40GLY     CA  386   6.289   4.467   1.030
   40GLY      C  387   6.341   4.330   1.073
   40GLY      O  388   6.267   4.236   1.104
   41SER      N  389   6.473   4.331   1.084
   41SER      H  390   6.513   4.423   1.092
   41SER     CA  391   6.563   4.217   1.107
   41SER     CB  392   6.696   4.242   1.036
   41SER     OG  393   6.671   4.223   0.897
   41SER     HG  394   6.754   4.211   0.843
   41SER      C  395   6.574   4.164   1.250
   41SER      O  396   6.677   4.154   1.316
   42VAL      N  397   6.458   4.164   1.317
   42VAL      H  398   6.373   4.195   1.274
   42VAL     CA  399   6.450   4.146   1.463
   42VAL     CB  400   6.302   4.163   1.501
   42VAL    CG1  401   6.265   4.312   1.501
   42VAL    CG2  402   6.203   4.078   1.421
   42VAL      C  403   6.523   4.024   1.517
   42VAL      O  404   6.523   3.917   1.455
   43PRO      N  405   6.583   4.032   1.636
   43PRO     CA  406   6.651   3.915   1.694
   43PRO     CB  407   6.748   3.987   1.788
   43PRO     CG  408   6.764   4.134   1.749
   43PRO     CD  409   6.623   4.160   1.695
   43PRO      C  410   6.562   3.816   1.768
   43PRO      O  411   6.467   3.858   1.835
   44ALA      N  412   6.607   3.691   1.755
   44ALA      H  413   6.693   3.668   1.710
   44ALA     CA  414   6.528   3.577   1.804
   44ALA     CB  415   6.580   3.466   1.712
   44ALA      C  416   6.563   3.552   1.950
   44ALA      O  417   6.680   3.557   1.991
   45PRO      N  418   6.465   3.529   2.036
   45PRO     CA  419   6.319   3.542   2.023
   45PRO     CB  420   6.254   3.459   2.133
   45PRO     CG  421   6.362   3.430   2.237
   45PRO     CD  422   6.489   3.443   2.153
   45PRO      C  423   6.271   3.687   2.035
   45PRO      O  424   6.333   3.763   2.109
   46ALA      N  425   6.168   3.728   1.961
   46ALA      H  426   6.128   3.660   1.899
   46ALA     CA  427   6.113   3.864   1.963
   46ALA     CB  428   6.120   3.927   1.823
   46ALA      C  429   5.975   3.863   2.028
   46ALA      O  430   5.885   3.811   1.963
   47CYS      N  431   5.952   3.935   2.138
   47CYS      H  432   6.015   4.009   2.160
   47CYS     CA  433   5.822   3.923   2.207
   47CYS     CB  434   5.838   3.835   2.331
   47CYS     SG  435   5.961   3.894   2.452
   47CYS     HG  436   5.860   3.886   2.538
   47CYS      C  437   5.737   4.048   2.228
   47CYS      O  438   5.639   4.063   2.155
   48ALA      N  439   5.771   4.140   2.318
   48ALA      H  440   5.829   4.114   2.396
   48ALA     CA  441   5.690   4.261   2.336
   48ALA     CB  442   5.711   4.312   2.479
   48ALA      C  443   5.700   4.375   2.235
   48ALA      O  444   5.804   4.434   2.207
   49LEU      N  445   5.584   4.412   2.182
   49LEU      H  446   5.501   4.361   2.204
   49LEU     CA  447   5.571   4.520   2.082
   49LEU     CB  448   5.520   4.479   1.944
   49LEU     CG  449   5.511   4.581   1.831
   49LEU    CD1  450   5.644   4.636   1.781
   49LEU    CD2  451   5.426   4.500   1.732
   49LEU      C  452   5.494   4.640   2.138
   49LEU      O  453   5.374   4.630   2.166
   50LEU      N  454   5.570   4.749   2.141
   50LEU      H  455   5.663   4.747   2.106
   50LEU     CA  456   5.528   4.880   2.193
   50LEU     CB  457   5.635   4.947   2.280
   50LEU     CG  458   5.673   4.867   2.405
   50LEU    CD1  459   5.768   4.751   2.375
   50LEU    CD2  460   5.734   4.958   2.511
   50LEU      C  461   5.479   4.983   2.091
   50LEU      O  462   5.552   5.062   2.031
   51LEU      N  463   5.347   5.002   2.094
   51LEU      H  464   5.277   4.948   2.141
   51LEU     CA  465   5.295   5.092   1.990
   51LEU     CB  466   5.186   5.026   1.906
   51LEU     CG  467   5.133   5.107   1.787
   51LEU    CD1  468   5.248   5.165   1.704
   51LEU    CD2  469   5.029   5.030   1.706
   51LEU      C  470   5.258   5.228   2.049
   51LEU      O  471   5.159   5.243   2.121
   52LEU      N  472   5.329   5.335   2.013
   52LEU      H  473   5.402   5.331   1.946
   52LEU     CA  474   5.298   5.468   2.067
   52LEU     CB  475   5.427   5.533   2.117
   52LEU     CG  476   5.388   5.644   2.215
   52LEU    CD1  477   5.343   5.576   2.345
   52LEU    CD2  478   5.512   5.725   2.254
   52LEU      C  479   5.222   5.546   1.960
   52LEU      O  480   5.284   5.614   1.878
   53PHE      N  481   5.090   5.535   1.963
   53PHE      H  482   5.042   5.486   2.036
   53PHE     CA  483   4.996   5.577   1.858
   53PHE     CB  484   4.876   5.484   1.871
   53PHE     CG  485   4.802   5.458   1.740
   53PHE    CD1  486   4.684   5.526   1.713
   53PHE    HD1  487   4.655   5.610   1.776
   53PHE    CD2  488   4.857   5.382   1.637
   53PHE    HD2  489   4.942   5.316   1.653
   53PHE    CE1  490   4.618   5.521   1.590
   53PHE    HE1  491   4.539   5.593   1.573
   53PHE    CE2  492   4.798   5.384   1.511
   53PHE    HE2  493   4.849   5.333   1.430
   53PHE     CZ  494   4.679   5.452   1.486
   53PHE     HZ  495   4.626   5.443   1.391
   53PHE      C  496   4.957   5.723   1.885
   53PHE      O  497   4.893   5.754   1.986
   54PRO      N  498   4.985   5.809   1.788
   54PRO     CA  499   4.933   5.947   1.787
   54PRO     CB  500   5.026   6.007   1.680
   54PRO     CG  501   5.056   5.894   1.581
   54PRO     CD  502   5.065   5.770   1.671
   54PRO      C  503   4.785   5.962   1.751
   54PRO      O  504   4.737   5.970   1.639
   55LEU      N  505   4.698   5.960   1.852
   55LEU      H  506   4.724   5.952   1.949
   55LEU     CA  507   4.556   5.995   1.839
   55LEU     CB  508   4.474   5.926   1.949
   55LEU     CG  509   4.474   5.774   1.926
   55LEU    CD1  510   4.433   5.688   2.045
   55LEU    CD2  511   4.402   5.739   1.796
   55LEU      C  512   4.526   6.144   1.851
   55LEU      O  513   4.607   6.221   1.903
   56THR      N  514   4.404   6.181   1.813
   56THR      H  515   4.326   6.118   1.803
   56THR     CA  516   4.357   6.320   1.825
   56THR     CB  517   4.256   6.364   1.719
   56THR    OG1  518   4.138   6.282   1.725
   56THR    HG1  519   4.166   6.192   1.692
   56THR    CG2  520   4.318   6.374   1.580
   56THR      C  521   4.298   6.345   1.964
   56THR      O  522   4.252   6.252   2.029
   57ALA      N  523   4.309   6.472   2.004
   57ALA      H  524   4.375   6.530   1.957
   57ALA     CA  525   4.255   6.498   2.138
   57ALA     CB  526   4.283   6.640   2.187
   57ALA      C  527   4.106   6.470   2.159
   57ALA      O  528   4.060   6.443   2.269
   58GLN      N  529   4.037   6.490   2.047
   58GLN      H  530   4.075   6.541   1.970
   58GLN     CA  531   3.897   6.449   2.031
   58GLN     CB  532   3.841   6.495   1.897
   58GLN     CG  533   3.838   6.647   1.882
   58GLN     CD  534   3.980   6.703   1.871
   58GLN    OE1  535   4.072   6.652   1.806
   58GLN    NE2  536   4.003   6.819   1.933
   58GLN   HE21  537   3.939   6.870   1.991
   58GLN   HE22  538   4.089   6.866   1.919
   58GLN      C  539   3.886   6.298   2.051
   58GLN      O  540   3.788   6.258   2.114
   59HISE     N  541   3.973   6.211   2.000
   59HISE     H  542   4.007   6.227   1.907
   59HISE    CA  543   3.974   6.068   2.033
   59HISE    CB  544   4.066   5.971   1.958
   59HISE    CG  545   4.066   5.959   1.805
   59HISE   ND1  546   4.152   6.021   1.723
   59HISE   CD2  547   4.011   5.858   1.738
   59HISE   HD2  548   3.925   5.804   1.778
   59HISE   CE1  549   4.154   5.951   1.609
   59HISE   HE1  550   4.197   5.981   1.514
   59HISE   NE2  551   4.068   5.850   1.619
   59HISE   HE2  552   4.058   5.767   1.564
   59HISE     C  553   3.982   6.029   2.181
   59HISE     O  554   3.909   5.942   2.229
   60GLU      N  555   4.072   6.099   2.250
   60GLU      H  556   4.135   6.155   2.196
   60GLU     CA  557   4.092   6.096   2.396
   60GLU     CB  558   4.190   6.203   2.445
   60GLU     CG  559   4.213   6.215   2.595
   60GLU     CD  560   4.285   6.341   2.641
   60GLU    OE1  561   4.243   6.455   2.611
   60GLU    OE2  562   4.373   6.329   2.729
   60GLU      C  563   3.963   6.115   2.475
   60GLU      O  564   3.944   6.038   2.569
   61ASN      N  565   3.875   6.205   2.432
   61ASN      H  566   3.916   6.289   2.396
   61ASN     CA  567   3.740   6.221   2.487
   61ASN     CB  568   3.674   6.346   2.429
   61ASN     CG  569   3.554   6.393   2.511
   61ASN    OD1  570   3.448   6.330   2.513
   61ASN    ND2  571   3.569   6.498   2.591
   61ASN   HD21  572   3.662   6.536   2.593
   61ASN   HD22  573   3.497   6.540   2.645
   61ASN      C  574   3.653   6.097   2.468
   61ASN      O  575   3.589   6.043   2.557
   62PHE      N  576   3.637   6.059   2.341
   62PHE      H  577   3.645   6.127   2.269
   62PHE     CA  578   3.551   5.944   2.308
   62PHE     CB  579   3.527   5.932   2.157
   62PHE     CG  580   3.452   6.052   2.099
   62PHE    CD1  581   3.504   6.122   1.990
   62PHE    HD1  582   3.605   6.096   1.959
   62PHE    CD2  583   3.334   6.101   2.154
   62PHE    HD2  584   3.280   6.033   2.219
   62PHE    CE1  585   3.441   6.237   1.944
   62PHE    HE1  586   3.483   6.296   1.863
   62PHE    CE2  587   3.266   6.213   2.107
   62PHE    HE2  588   3.179   6.248   2.162
   62PHE     CZ  589   3.323   6.283   2.001
   62PHE     HZ  590   3.268   6.368   1.960
   62PHE      C  591   3.599   5.807   2.356
   62PHE      O  592   3.514   5.727   2.394
   63ARG      N  593   3.731   5.798   2.372
   63ARG      H  594   3.793   5.849   2.312
   63ARG     CA  595   3.794   5.681   2.434
   63ARG     CB  596   3.943   5.677   2.398
   63ARG     CG  597   3.993   5.640   2.258
   63ARG     CD  598   3.999   5.490   2.234
   63ARG     NE  599   4.096   5.469   2.125
   63ARG     HE  600   4.173   5.415   2.160
   63ARG     CZ  601   4.085   5.497   1.995
   63ARG    NH1  602   3.978   5.544   1.929
   63ARG   HH11  603   3.893   5.552   1.981
   63ARG   HH12  604   3.960   5.539   1.831
   63ARG    NH2  605   4.194   5.469   1.922
   63ARG   HH21  606   4.258   5.413   1.974
   63ARG   HH22  607   4.214   5.496   1.828
   63ARG      C  608   3.779   5.670   2.586
   63ARG      O  609   3.754   5.562   2.641
   64LYS      N  610   3.755   5.789   2.641
   64LYS      H  611   3.753   5.877   2.595
   64LYS     CA  612   3.721   5.797   2.784
   64LYS     CB  613   3.755   5.933   2.846
   64LYS     CG  614   3.905   5.954   2.864
   64LYS     CD  615   3.929   6.105   2.881
   64LYS     CE  616   3.858   6.180   2.994
   64LYS     NZ  617   3.902   6.320   2.984
   64LYS    HZ1  618   3.992   6.322   3.027
   64LYS    HZ2  619   3.917   6.360   2.893
   64LYS    HZ3  620   3.846   6.380   3.041
   64LYS      C  621   3.575   5.759   2.812
   64LYS      O  622   3.545   5.711   2.920
   65LYS      N  623   3.481   5.798   2.726
   65LYS      H  624   3.507   5.842   2.640
   65LYS     CA  625   3.337   5.778   2.740
   65LYS     CB  626   3.264   5.852   2.627
   65LYS     CG  627   3.275   6.005   2.637
   65LYS     CD  628   3.207   6.087   2.528
   65LYS     CE  629   3.056   6.112   2.528
   65LYS     NZ  630   3.013   6.242   2.474
   65LYS    HZ1  631   2.943   6.227   2.404
   65LYS    HZ2  632   2.971   6.297   2.546
   65LYS    HZ3  633   3.089   6.300   2.444
   65LYS      C  634   3.303   5.629   2.737
   65LYS      O  635   3.236   5.585   2.830
   66GLN      N  636   3.383   5.546   2.670
   66GLN      H  637   3.450   5.586   2.608
   66GLN     CA  638   3.370   5.400   2.685
   66GLN     CB  639   3.451   5.310   2.591
   66GLN     CG  640   3.432   5.351   2.445
   66GLN     CD  641   3.547   5.301   2.356
   66GLN    OE1  642   3.661   5.344   2.373
   66GLN    NE2  643   3.509   5.220   2.258
   66GLN   HE21  644   3.413   5.208   2.233
   66GLN   HE22  645   3.574   5.170   2.201
   66GLN      C  646   3.396   5.349   2.826
   66GLN      O  647   3.331   5.265   2.889
   67ILE      N  648   3.504   5.402   2.883
   67ILE      H  649   3.554   5.475   2.837
   67ILE     CA  650   3.564   5.365   3.012
   67ILE     CB  651   3.717   5.360   3.009
   67ILE    CG1  652   3.767   5.293   3.137
   67ILE    CG2  653   3.772   5.502   3.001
   67ILE     CD  654   3.719   5.157   3.190
   67ILE      C  655   3.494   5.428   3.133
   67ILE      O  656   3.462   5.360   3.231
   68GLU      N  657   3.433   5.545   3.116
   68GLU      H  658   3.460   5.607   3.042
   68GLU     CA  659   3.333   5.601   3.208
   68GLU     CB  660   3.304   5.742   3.155
   68GLU     CG  661   3.409   5.848   3.190
   68GLU     CD  662   3.382   5.991   3.140
   68GLU    OE1  663   3.396   6.010   3.017
   68GLU    OE2  664   3.358   6.087   3.216
   68GLU      C  665   3.201   5.526   3.222
   68GLU      O  666   3.134   5.551   3.322
   69GLU      N  667   3.160   5.457   3.115
   69GLU      H  668   3.186   5.485   3.023
   69GLU     CA  669   3.048   5.364   3.135
   69GLU     CB  670   2.988   5.359   2.994
   69GLU     CG  671   2.852   5.292   2.975
   69GLU     CD  672   2.804   5.314   2.832
   69GLU    OE1  673   2.792   5.215   2.756
   69GLU    OE2  674   2.760   5.423   2.790
   69GLU      C  675   3.084   5.224   3.185
   69GLU      O  676   2.995   5.155   3.235
   70LEU      N  677   3.193   5.166   3.136
   70LEU      H  678   3.236   5.205   3.055
   70LEU     CA  679   3.250   5.036   3.176
   70LEU     CB  680   3.372   5.002   3.090
   70LEU     CG  681   3.352   4.937   2.953
   70LEU    CD1  682   3.481   4.967   2.876
   70LEU    CD2  683   3.335   4.785   2.958
   70LEU      C  684   3.290   5.035   3.324
   70LEU      O  685   3.330   4.932   3.376
   71LYS      N  686   3.303   5.157   3.376
   71LYS      H  687   3.289   5.232   3.311
   71LYS     CA  688   3.328   5.189   3.517
   71LYS     CB  689   3.217   5.132   3.604
   71LYS     CG  690   3.083   5.194   3.564
   71LYS     CD  691   3.070   5.342   3.603
   71LYS     CE  692   2.931   5.390   3.562
   71LYS     NZ  693   2.922   5.537   3.569
   71LYS    HZ1  694   2.830   5.559   3.538
   71LYS    HZ2  695   2.935   5.573   3.661
   71LYS    HZ3  696   2.983   5.587   3.508
   71LYS      C  697   3.470   5.149   3.560
   71LYS      O  698   3.485   5.055   3.639
   72GLY      N  699   3.570   5.203   3.492
   72GLY      H  700   3.555   5.276   3.425
   72GLY     CA  701   3.711   5.176   3.525
   72GLY      C  702   3.775   5.042   3.489
   72GLY      O  703   3.707   4.960   3.428
   73GLN      N  704   3.877   5.004   3.565
   73GLN      H  705   3.912   5.048   3.648
   73GLN     CA  706   3.953   4.882   3.536
   73GLN     CB  707   4.095   4.916   3.491
   73GLN     CG  708   4.112   4.995   3.361
   73GLN     CD  709   4.094   5.146   3.380
   73GLN    OE1  710   4.095   5.194   3.493
   73GLN    NE2  711   4.098   5.217   3.267
   73GLN   HE21  712   4.118   5.170   3.181
   73GLN   HE22  713   4.072   5.313   3.267
   73GLN      C  714   3.961   4.778   3.648
   73GLN      O  715   4.016   4.806   3.754
   74GLU      N  716   3.918   4.658   3.608
   74GLU      H  717   3.859   4.651   3.528
   74GLU     CA  718   3.958   4.536   3.679
   74GLU     CB  719   3.851   4.426   3.680
   74GLU     CG  720   3.745   4.432   3.790
   74GLU     CD  721   3.659   4.306   3.806
   74GLU    OE1  722   3.660   4.245   3.915
   74GLU    OE2  723   3.602   4.255   3.707
   74GLU      C  724   4.086   4.478   3.618
   74GLU      O  725   4.133   4.520   3.512
   75VAL      N  726   4.140   4.380   3.689
   75VAL      H  727   4.123   4.351   3.783
   75VAL     CA  728   4.242   4.288   3.635
   75VAL     CB  729   4.378   4.302   3.704
   75VAL    CG1  730   4.439   4.441   3.686
   75VAL    CG2  731   4.379   4.248   3.847
   75VAL      C  732   4.194   4.143   3.635
   75VAL      O  733   4.113   4.100   3.716
   76SER      N  734   4.245   4.079   3.529
   76SER      H  735   4.320   4.122   3.479
   76SER     CA  736   4.232   3.934   3.514
   76SER     CB  737   4.208   3.901   3.367
   76SER     OG  738   4.149   3.772   3.354
   76SER     HG  739   4.092   3.762   3.272
   76SER      C  740   4.362   3.870   3.566
   76SER      O  741   4.460   3.944   3.565
   77PRO      N  742   4.355   3.752   3.628
   77PRO     CA  743   4.479   3.682   3.664
   77PRO     CB  744   4.430   3.551   3.726
   77PRO     CG  745   4.289   3.575   3.780
   77PRO     CD  746   4.238   3.681   3.681
   77PRO      C  747   4.566   3.651   3.542
   77PRO      O  748   4.511   3.642   3.432
   78LYS      N  749   4.695   3.626   3.561
   78LYS      H  750   4.731   3.611   3.653
   78LYS     CA  751   4.795   3.594   3.457
   78LYS     CB  752   4.766   3.466   3.379
   78LYS     CG  753   4.894   3.430   3.304
   78LYS     CD  754   4.876   3.296   3.232
   78LYS     CE  755   4.772   3.307   3.121
   78LYS     NZ  756   4.764   3.173   3.061
   78LYS    HZ1  757   4.703   3.177   2.982
   78LYS    HZ2  758   4.853   3.141   3.030
   78LYS    HZ3  759   4.726   3.115   3.134
   78LYS      C  760   4.818   3.711   3.361
   78LYS      O  761   4.919   3.781   3.370
   79VAL      N  762   4.717   3.734   3.278
   79VAL      H  763   4.631   3.687   3.296
   79VAL     CA  764   4.726   3.849   3.186
   79VAL     CB  765   4.677   3.801   3.049
   79VAL    CG1  766   4.527   3.777   3.061
   79VAL    CG2  767   4.716   3.896   2.936
   79VAL      C  768   4.679   3.983   3.243
   79VAL      O  769   4.577   4.037   3.202
   80TYR      N  770   4.764   4.028   3.335
   80TYR      H  771   4.839   3.971   3.368
   80TYR     CA  772   4.741   4.151   3.411
   80TYR     CB  773   4.835   4.154   3.532
   80TYR     CG  774   4.821   4.044   3.637
   80TYR    CD1  775   4.715   4.044   3.727
   80TYR    HD1  776   4.637   4.121   3.728
   80TYR    CD2  777   4.913   3.940   3.637
   80TYR    HD2  778   4.993   3.934   3.564
   80TYR    CE1  779   4.707   3.938   3.817
   80TYR    HE1  780   4.607   3.922   3.857
   80TYR    CE2  781   4.904   3.842   3.736
   80TYR    HE2  782   4.978   3.763   3.725
   80TYR     CZ  783   4.800   3.835   3.827
   80TYR     OH  784   4.765   3.725   3.899
   80TYR     HH  785   4.851   3.675   3.904
   80TYR      C  786   4.746   4.285   3.338
   80TYR      O  787   4.815   4.308   3.238
   81PHE      N  788   4.703   4.385   3.414
   81PHE      H  789   4.687   4.384   3.513
   81PHE     CA  790   4.673   4.520   3.362
   81PHE     CB  791   4.522   4.542   3.357
   81PHE     CG  792   4.473   4.627   3.239
   81PHE    CD1  793   4.437   4.761   3.247
   81PHE    HD1  794   4.446   4.804   3.347
   81PHE    CD2  795   4.467   4.560   3.117
   81PHE    HD2  796   4.500   4.456   3.107
   81PHE    CE1  797   4.385   4.825   3.135
   81PHE    HE1  798   4.322   4.912   3.152
   81PHE    CE2  799   4.414   4.625   3.007
   81PHE    HE2  800   4.417   4.576   2.910
   81PHE     CZ  801   4.370   4.757   3.015
   81PHE     HZ  802   4.331   4.809   2.928
   81PHE      C  803   4.737   4.641   3.430
   81PHE      O  804   4.738   4.653   3.552
   82MET      N  805   4.802   4.720   3.345
   82MET      H  806   4.813   4.694   3.249
   82MET     CA  807   4.851   4.858   3.361
   82MET     CB  808   5.004   4.861   3.375
   82MET     CG  809   5.070   4.997   3.400
   82MET     SD  810   5.007   5.092   3.542
   82MET     CE  811   5.111   5.236   3.523
   82MET      C  812   4.796   4.969   3.271
   82MET      O  813   4.802   4.948   3.150
   83LYS      N  814   4.722   5.064   3.328
   83LYS      H  815   4.719   5.071   3.428
   83LYS     CA  816   4.667   5.186   3.269
   83LYS     CB  817   4.565   5.244   3.367
   83LYS     CG  818   4.489   5.364   3.309
   83LYS     CD  819   4.418   5.450   3.414
   83LYS     CE  820   4.348   5.574   3.357
   83LYS     NZ  821   4.243   5.629   3.444
   83LYS    HZ1  822   4.214   5.717   3.407
   83LYS    HZ2  823   4.164   5.571   3.462
   83LYS    HZ3  824   4.289   5.646   3.532
   83LYS      C  825   4.770   5.294   3.233
   83LYS      O  826   4.851   5.331   3.317
   84GLN      N  827   4.764   5.353   3.114
   84GLN      H  828   4.700   5.311   3.049
   84GLN     CA  829   4.847   5.471   3.085
   84GLN     CB  830   4.855   5.497   2.934
   84GLN     CG  831   4.978   5.580   2.898
   84GLN     CD  832   4.972   5.611   2.748
   84GLN    OE1  833   4.895   5.560   2.666
   84GLN    NE2  834   5.049   5.713   2.711
   84GLN   HE21  835   5.104   5.760   2.780
   84GLN   HE22  836   5.033   5.745   2.617
   84GLN      C  837   4.788   5.599   3.143
   84GLN      O  838   4.680   5.648   3.110
   85THR      N  839   4.854   5.650   3.246
   85THR      H  840   4.918   5.592   3.296
   85THR     CA  841   4.805   5.766   3.321
   85THR     CB  842   4.869   5.754   3.460
   85THR    OG1  843   5.011   5.759   3.443
   85THR    HG1  844   5.050   5.780   3.533
   85THR    CG2  845   4.807   5.640   3.541
   85THR      C  846   4.816   5.910   3.269
   85THR      O  847   4.717   5.982   3.280
   86ILE      N  848   4.943   5.944   3.246
   86ILE      H  849   5.006   5.878   3.286
   86ILE     CA  850   4.985   6.075   3.191
   86ILE     CB  851   5.073   6.144   3.296
   86ILE    CG1  852   5.191   6.058   3.341
   86ILE    CG2  853   4.985   6.205   3.405
   86ILE     CD  854   5.281   6.142   3.431
   86ILE      C  855   5.063   6.057   3.061
   86ILE      O  856   5.105   5.952   3.012
   87GLY      N  857   5.068   6.169   2.989
   87GLY      H  858   5.001   6.239   3.014
   87GLY     CA  859   5.136   6.177   2.859
   87GLY      C  860   5.285   6.145   2.861
   87GLY      O  861   5.334   6.038   2.824
   88ASN      N  862   5.357   6.251   2.896
   88ASN      H  863   5.317   6.343   2.898
   88ASN     CA  864   5.504   6.251   2.892
   88ASN     CB  865   5.564   6.387   2.928
   88ASN     CG  866   5.601   6.461   2.799
   88ASN    OD1  867   5.712   6.447   2.746
   88ASN    ND2  868   5.501   6.517   2.732
   88ASN   HD21  869   5.408   6.527   2.768
   88ASN   HD22  870   5.532   6.560   2.647
   88ASN      C  871   5.589   6.141   2.957
   88ASN      O  872   5.700   6.119   2.907
   89SER      N  873   5.538   6.056   3.045
   89SER      H  874   5.449   6.083   3.082
   89SER     CA  875   5.614   5.947   3.110
   89SER     CB  876   5.596   5.951   3.262
   89SER     OG  877   5.656   6.068   3.319
   89SER     HG  878   5.730   6.107   3.263
   89SER      C  879   5.553   5.817   3.058
   89SER      O  880   5.553   5.714   3.124
   90CYS      N  881   5.535   5.809   2.926
   90CYS      H  882   5.544   5.893   2.872
   90CYS     CA  883   5.477   5.693   2.858
   90CYS     CB  884   5.412   5.722   2.722
   90CYS     SG  885   5.539   5.801   2.617
   90CYS     HG  886   5.459   5.849   2.522
   90CYS      C  887   5.575   5.577   2.843
   90CYS      O  888   5.537   5.463   2.869
   91GLY      N  889   5.704   5.605   2.827
   91GLY      H  890   5.734   5.700   2.814
   91GLY     CA  891   5.810   5.506   2.802
   91GLY      C  892   5.845   5.413   2.919
   91GLY      O  893   5.851   5.291   2.905
   92THR      N  894   5.834   5.476   3.036
   92THR      H  895   5.820   5.574   3.045
   92THR     CA  896   5.857   5.406   3.164
   92THR     CB  897   5.913   5.492   3.277
   92THR    OG1  898   5.853   5.623   3.280
   92THR    HG1  899   5.862   5.670   3.368
   92THR    CG2  900   6.065   5.500   3.268
   92THR      C  901   5.742   5.321   3.216
   92THR      O  902   5.759   5.200   3.236
   93ILE      N  903   5.620   5.365   3.188
   93ILE      H  904   5.615   5.464   3.176
   93ILE     CA  905   5.494   5.288   3.190
   93ILE     CB  906   5.367   5.372   3.175
   93ILE    CG1  907   5.356   5.484   3.278
   93ILE    CG2  908   5.248   5.283   3.138
   93ILE     CD  909   5.232   5.573   3.263
   93ILE      C  910   5.504   5.179   3.082
   93ILE      O  911   5.500   5.064   3.124
   94GLY      N  912   5.553   5.205   2.962
   94GLY      H  913   5.576   5.302   2.947
   94GLY     CA  914   5.585   5.099   2.866
   94GLY      C  915   5.691   4.990   2.887
   94GLY      O  916   5.666   4.872   2.867
   95LEU      N  917   5.802   5.028   2.949
   95LEU      H  918   5.839   5.121   2.937
   95LEU     CA  919   5.903   4.941   3.011
   95LEU     CB  920   6.001   5.037   3.079
   95LEU     CG  921   6.113   4.971   3.160
   95LEU    CD1  922   6.236   4.939   3.074
   95LEU    CD2  923   6.159   5.072   3.264
   95LEU      C  924   5.830   4.846   3.106
   95LEU      O  925   5.830   4.726   3.081
   96ILE      N  926   5.759   4.900   3.204
   96ILE      H  927   5.733   4.997   3.205
   96ILE     CA  928   5.692   4.813   3.302
   96ILE     CB  929   5.645   4.899   3.419
   96ILE    CG1  930   5.758   4.927   3.519
   96ILE    CG2  931   5.545   4.827   3.510
   96ILE     CD  932   5.747   5.047   3.613
   96ILE      C  933   5.588   4.714   3.247
   96ILE      O  934   5.599   4.597   3.281
   97HISE     N  935   5.515   4.757   3.145
   97HISE     H  936   5.520   4.854   3.121
   97HISE    CA  937   5.414   4.673   3.079
   97HISE    CB  938   5.301   4.751   3.012
   97HISE    CG  939   5.165   4.683   3.031
   97HISE   ND1  940   5.131   4.593   3.122
   97HISE   CD2  941   5.055   4.715   2.963
   97HISE   HD2  942   5.038   4.800   2.897
   97HISE   CE1  943   5.000   4.572   3.110
   97HISE   HE1  944   4.948   4.484   3.148
   97HISE   NE2  945   4.952   4.646   3.010
   97HISE   HE2  946   4.858   4.652   2.976
   97HISE     C  947   5.474   4.574   2.978
   97HISE     O  948   5.425   4.461   2.980
   98ALA      N  949   5.585   4.609   2.915
   98ALA      H  950   5.601   4.707   2.900
   98ALA     CA  951   5.663   4.523   2.825
   98ALA     CB  952   5.775   4.607   2.765
   98ALA      C  953   5.721   4.402   2.898
   98ALA      O  954   5.710   4.298   2.833
   99VAL      N  955   5.785   4.423   3.013
   99VAL      H  956   5.793   4.517   3.045
   99VAL     CA  957   5.849   4.323   3.101
   99VAL     CB  958   5.972   4.368   3.180
   99VAL    CG1  959   6.076   4.430   3.086
   99VAL    CG2  960   5.931   4.477   3.278
   99VAL      C  961   5.750   4.237   3.180
   99VAL      O  962   5.793   4.125   3.208
  100ALA      N  963   5.632   4.288   3.211
  100ALA      H  964   5.620   4.387   3.199
  100ALA     CA  965   5.523   4.216   3.278
  100ALA     CB  966   5.410   4.319   3.269
  100ALA      C  967   5.497   4.073   3.232
  100ALA      O  968   5.556   3.981   3.288
  101ASN      N  969   5.408   4.049   3.136
  101ASN      H  970   5.379   4.121   3.072
  101ASN     CA  971   5.389   3.914   3.080
  101ASN     CB  972   5.244   3.890   3.038
  101ASN     CG  973   5.140   3.874   3.149
  101ASN    OD1  974   5.086   3.969   3.205
  101ASN    ND2  975   5.103   3.750   3.179
  101ASN   HD21  976   5.141   3.666   3.140
  101ASN   HD22  977   5.040   3.743   3.257
  101ASN      C  978   5.495   3.867   2.981
  101ASN      O  979   5.473   3.813   2.873
  102ASN      N  980   5.620   3.876   3.027
  102ASN      H  981   5.628   3.900   3.123
  102ASN     CA  982   5.752   3.842   2.971
  102ASN     CB  983   5.798   3.959   2.885
  102ASN     CG  984   5.745   3.944   2.742
  102ASN    OD1  985   5.760   3.850   2.664
  102ASN    ND2  986   5.692   4.058   2.699
  102ASN   HD21  987   5.712   4.146   2.742
  102ASN   HD22  988   5.630   4.059   2.620
  102ASN      C  989   5.867   3.808   3.066
  102ASN      O  990   5.954   3.731   3.027
  103GLN      N  991   5.848   3.827   3.197
  103GLN      H  992   5.755   3.846   3.226
  103GLN     CA  993   5.949   3.815   3.303
  103GLN     CB  994   5.885   3.823   3.442
  103GLN     CG  995   5.820   3.952   3.492
  103GLN     CD  996   5.772   3.940   3.636
  103GLN    OE1  997   5.833   3.972   3.738
  103GLN    NE2  998   5.653   3.880   3.647
  103GLN   HE21  999   5.592   3.862   3.569
  103GLN   HE22 1000   5.606   3.868   3.734
  103GLN      C 1001   6.034   3.688   3.304
  103GLN      O 1002   6.156   3.703   3.306
  104ASP      N 1003   5.973   3.573   3.275
  104ASP      H 1004   5.875   3.556   3.269
  104ASP     CA 1005   6.059   3.455   3.258
  104ASP     CB 1006   5.969   3.331   3.245
  104ASP     CG 1007   5.874   3.332   3.125
  104ASP    OD1 1008   5.759   3.370   3.153
  104ASP    OD2 1009   5.913   3.307   3.009
  104ASP      C 1010   6.174   3.445   3.157
  104ASP      O 1011   6.270   3.376   3.191
  105LYS      N 1012   6.156   3.514   3.045
  105LYS      H 1013   6.069   3.559   3.028
  105LYS     CA 1014   6.264   3.518   2.946
  105LYS     CB 1015   6.202   3.537   2.807
  105LYS     CG 1016   6.125   3.416   2.755
  105LYS     CD 1017   6.061   3.439   2.617
  105LYS     CE 1018   5.935   3.518   2.650
  105LYS     NZ 1019   5.831   3.448   2.726
  105LYS    HZ1 1020   5.752   3.506   2.744
  105LYS    HZ2 1021   5.795   3.365   2.682
  105LYS    HZ3 1022   5.859   3.435   2.821
  105LYS      C 1023   6.372   3.625   2.968
  105LYS      O 1024   6.488   3.599   2.939
  106LEU      N 1025   6.341   3.726   3.048
  106LEU      H 1026   6.248   3.742   3.082
  106LEU     CA 1027   6.444   3.824   3.084
  106LEU     CB 1028   6.385   3.960   3.122
  106LEU     CG 1029   6.324   4.025   2.997
  106LEU    CD1 1030   6.172   4.016   2.983
  106LEU    CD2 1031   6.374   4.169   2.981
  106LEU      C 1032   6.539   3.789   3.199
  106LEU      O 1033   6.500   3.743   3.306
  107GLY      N 1034   6.668   3.790   3.165
  107GLY      H 1035   6.701   3.791   3.071
  107GLY     CA 1036   6.778   3.763   3.259
  107GLY      C 1037   6.803   3.869   3.367
  107GLY      O 1038   6.900   3.943   3.352
  108PHE      N 1039   6.718   3.868   3.469
  108PHE      H 1040   6.635   3.815   3.455
  108PHE     CA 1041   6.727   3.958   3.585
  108PHE     CB 1042   6.596   3.983   3.660
  108PHE     CG 1043   6.488   4.049   3.575
  108PHE    CD1 1044   6.464   4.186   3.572
  108PHE    HD1 1045   6.545   4.250   3.606
  108PHE    CD2 1046   6.400   3.965   3.507
  108PHE    HD2 1047   6.415   3.857   3.510
  108PHE    CE1 1048   6.351   4.241   3.512
  108PHE    HE1 1049   6.348   4.349   3.508
  108PHE    CE2 1050   6.284   4.018   3.452
  108PHE    HE2 1051   6.210   3.952   3.408
  108PHE     CZ 1052   6.258   4.155   3.456
  108PHE     HZ 1053   6.176   4.188   3.391
  108PHE      C 1054   6.831   3.915   3.689
  108PHE      O 1055   6.840   3.799   3.728
  109GLU      N 1056   6.874   4.024   3.751
  109GLU      H 1057   6.838   4.116   3.737
  109GLU     CA 1058   6.963   4.006   3.867
  109GLU     CB 1059   7.041   4.133   3.902
  109GLU     CG 1060   7.154   4.164   3.804
  109GLU     CD 1061   7.227   4.287   3.858
  109GLU    OE1 1062   7.332   4.274   3.926
  109GLU    OE2 1063   7.184   4.400   3.824
  109GLU      C 1064   6.876   3.976   3.989
  109GLU      O 1065   6.754   3.992   3.983
  110ASP      N 1066   6.935   3.899   4.080
  110ASP      H 1067   7.006   3.833   4.053
  110ASP     CA 1068   6.872   3.882   4.211
  110ASP     CB 1069   6.915   3.751   4.278
  110ASP     CG 1070   6.848   3.733   4.414
  110ASP    OD1 1071   6.912   3.766   4.516
  110ASP    OD2 1072   6.735   3.678   4.421
  110ASP      C 1073   6.897   3.999   4.306
  110ASP      O 1074   7.010   4.045   4.316
  111GLY      N 1075   6.783   4.065   4.325
  111GLY      H 1076   6.691   4.040   4.293
  111GLY     CA 1077   6.775   4.185   4.410
  111GLY      C 1078   6.724   4.310   4.338
  111GLY      O 1079   6.739   4.416   4.399
  112SER      N 1080   6.663   4.289   4.222
  112SER      H 1081   6.614   4.203   4.205
  112SER     CA 1082   6.623   4.396   4.130
  112SER     CB 1083   6.613   4.356   3.983
  112SER     OG 1084   6.543   4.446   3.896
  112SER     HG 1085   6.599   4.521   3.860
  112SER      C 1086   6.509   4.483   4.183
  112SER      O 1087   6.402   4.432   4.218
  113VAL      N 1088   6.527   4.611   4.153
  113VAL      H 1089   6.618   4.643   4.123
  113VAL     CA 1090   6.422   4.711   4.172
  113VAL     CB 1091   6.460   4.850   4.121
  113VAL    CG1 1092   6.346   4.948   4.148
  113VAL    CG2 1093   6.576   4.904   4.205
  113VAL      C 1094   6.299   4.665   4.092
  113VAL      O 1095   6.198   4.630   4.152
  114LEU      N 1096   6.316   4.652   3.961
  114LEU      H 1097   6.400   4.683   3.916
  114LEU     CA 1098   6.211   4.603   3.870
  114LEU     CB 1099   6.282   4.616   3.736
  114LEU     CG 1100   6.183   4.618   3.619
  114LEU    CD1 1101   6.101   4.747   3.633
  114LEU    CD2 1102   6.252   4.623   3.482
  114LEU      C 1103   6.161   4.461   3.896
  114LEU      O 1104   6.038   4.452   3.893
  115LYS      N 1105   6.250   4.366   3.924
  115LYS      H 1106   6.350   4.374   3.928
  115LYS     CA 1107   6.198   4.234   3.962
  115LYS     CB 1108   6.308   4.127   3.966
  115LYS     CG 1109   6.261   3.982   3.956
  115LYS     CD 1110   6.157   3.958   3.846
  115LYS     CE 1111   6.117   3.810   3.840
  115LYS     NZ 1112   6.029   3.761   3.947
  115LYS    HZ1 1113   6.023   3.662   3.934
  115LYS    HZ2 1114   6.060   3.782   4.040
  115LYS    HZ3 1115   5.937   3.800   3.942
  115LYS      C 1116   6.118   4.241   4.092
  115LYS      O 1117   6.006   4.190   4.090
  116GLN      N 1118   6.169   4.308   4.196
  116GLN      H 1119   6.261   4.346   4.203
  116GLN     CA 1120   6.091   4.312   4.320
  116GLN     CB 1121   6.183   4.364   4.430
  116GLN     CG 1122   6.127   4.345   4.571
  116GLN     CD 1123   6.129   4.202   4.624
  116GLN    OE1 1124   6.222   4.122   4.612
  116GLN    NE2 1125   6.037   4.192   4.720
  116GLN   HE21 1126   5.983   4.272   4.745
  116GLN   HE22 1127   6.030   4.105   4.769
  116GLN      C 1128   5.960   4.390   4.310
  116GLN      O 1129   5.855   4.329   4.326
  117PHE      N 1130   5.967   4.504   4.240
  117PHE      H 1131   6.052   4.537   4.199
  117PHE     CA 1132   5.852   4.591   4.217
  117PHE     CB 1133   5.889   4.714   4.134
  117PHE     CG 1134   5.771   4.806   4.099
  117PHE    CD1 1135   5.704   4.881   4.195
  117PHE    HD1 1136   5.745   4.890   4.295
  117PHE    CD2 1137   5.730   4.825   3.968
  117PHE    HD2 1138   5.761   4.759   3.888
  117PHE    CE1 1139   5.595   4.964   4.171
  117PHE    HE1 1140   5.549   5.025   4.248
  117PHE    CE2 1141   5.626   4.915   3.943
  117PHE    HE2 1142   5.617   4.959   3.843
  117PHE     CZ 1143   5.549   4.977   4.040
  117PHE     HZ 1144   5.454   5.027   4.023
  117PHE      C 1145   5.738   4.520   4.144
  117PHE      O 1146   5.622   4.558   4.163
  118LEU      N 1147   5.768   4.429   4.052
  118LEU      H 1148   5.863   4.401   4.036
  118LEU     CA 1149   5.668   4.355   3.973
  118LEU     CB 1150   5.724   4.298   3.842
  118LEU     CG 1151   5.745   4.394   3.725
  118LEU    CD1 1152   5.843   4.336   3.624
  118LEU    CD2 1153   5.611   4.420   3.656
  118LEU      C 1154   5.604   4.249   4.063
  118LEU      O 1155   5.482   4.255   4.080
  119SER      N 1156   5.677   4.170   4.141
  119SER      H 1157   5.775   4.183   4.154
  119SER     CA 1158   5.619   4.083   4.245
  119SER     CB 1159   5.734   4.009   4.314
  119SER     OG 1160   5.674   3.917   4.406
  119SER     HG 1161   5.752   3.881   4.458
  119SER      C 1162   5.537   4.154   4.353
  119SER      O 1163   5.432   4.101   4.388
  120GLU      N 1164   5.587   4.265   4.405
  120GLU      H 1165   5.684   4.289   4.396
  120GLU     CA 1166   5.507   4.340   4.503
  120GLU     CB 1167   5.589   4.445   4.579
  120GLU     CG 1168   5.712   4.386   4.648
  120GLU     CD 1169   5.778   4.480   4.749
  120GLU    OE1 1170   5.899   4.462   4.777
  120GLU    OE2 1171   5.705   4.563   4.807
  120GLU      C 1172   5.376   4.393   4.445
  120GLU      O 1173   5.283   4.417   4.521
  121THR      N 1174   5.363   4.406   4.313
  121THR      H 1175   5.434   4.393   4.244
  121THR     CA 1176   5.243   4.468   4.255
  121THR     CB 1177   5.286   4.600   4.191
  121THR    OG1 1178   5.390   4.577   4.096
  121THR    HG1 1179   5.480   4.571   4.139
  121THR    CG2 1180   5.337   4.709   4.286
  121THR      C 1181   5.159   4.397   4.149
  121THR      O 1182   5.043   4.434   4.129
  122GLU      N 1183   5.202   4.274   4.120
  122GLU      H 1184   5.260   4.223   4.184
  122GLU     CA 1185   5.134   4.192   4.019
  122GLU     CB 1186   5.204   4.055   4.012
  122GLU     CG 1187   5.325   4.062   3.919
  122GLU     CD 1188   5.372   3.920   3.888
  122GLU    OE1 1189   5.313   3.851   3.802
  122GLU    OE2 1190   5.479   3.883   3.943
  122GLU      C 1191   4.984   4.173   4.040
  122GLU      O 1192   4.904   4.220   3.959
  123LYS      N 1193   4.944   4.138   4.162
  123LYS      H 1194   5.010   4.091   4.221
  123LYS     CA 1195   4.802   4.122   4.196
  123LYS     CB 1196   4.805   3.995   4.282
  123LYS     CG 1197   4.822   3.873   4.191
  123LYS     CD 1198   4.842   3.752   4.283
  123LYS     CE 1199   4.880   3.620   4.215
  123LYS     NZ 1200   4.896   3.515   4.316
  123LYS    HZ1 1201   4.986   3.518   4.359
  123LYS    HZ2 1202   4.833   3.530   4.392
  123LYS    HZ3 1203   4.879   3.427   4.272
  123LYS      C 1204   4.719   4.235   4.257
  123LYS      O 1205   4.612   4.211   4.313
  124MET      N 1206   4.753   4.352   4.204
  124MET      H 1207   4.836   4.361   4.149
  124MET     CA 1208   4.697   4.483   4.240
  124MET     CB 1209   4.808   4.584   4.274
  124MET     CG 1210   4.848   4.538   4.414
  124MET     SD 1211   4.954   4.653   4.509
  124MET     CE 1212   4.973   4.787   4.393
  124MET      C 1213   4.609   4.545   4.131
  124MET      O 1214   4.633   4.528   4.012
  125SER      N 1215   4.512   4.624   4.177
  125SER      H 1216   4.476   4.623   4.270
  125SER     CA 1217   4.429   4.711   4.092
  125SER     CB 1218   4.326   4.797   4.166
  125SER     OG 1219   4.270   4.905   4.090
  125SER     HG 1220   4.186   4.935   4.135
  125SER      C 1221   4.502   4.810   4.001
  125SER      O 1222   4.611   4.850   4.043
  126PRO      N 1223   4.461   4.845   3.880
  126PRO     CA 1224   4.535   4.937   3.792
  126PRO     CB 1225   4.452   4.938   3.664
  126PRO     CG 1226   4.398   4.795   3.655
  126PRO     CD 1227   4.363   4.768   3.802
  126PRO      C 1228   4.560   5.076   3.850
  126PRO      O 1229   4.669   5.133   3.854
  127GLU      N 1230   4.462   5.105   3.934
  127GLU      H 1231   4.399   5.038   3.973
  127GLU     CA 1232   4.455   5.234   4.004
  127GLU     CB 1233   4.315   5.245   4.066
  127GLU     CG 1234   4.213   5.276   3.957
  127GLU     CD 1235   4.121   5.381   4.019
  127GLU    OE1 1236   4.153   5.501   4.015
  127GLU    OE2 1237   4.006   5.342   4.049
  127GLU      C 1238   4.560   5.259   4.113
  127GLU      O 1239   4.649   5.342   4.099
  128ASP      N 1240   4.569   5.149   4.187
  128ASP      H 1241   4.493   5.087   4.207
  128ASP     CA 1242   4.678   5.130   4.284
  128ASP     CB 1243   4.642   5.009   4.371
  128ASP     CG 1244   4.508   5.029   4.442
  128ASP    OD1 1245   4.493   5.121   4.525
  128ASP    OD2 1246   4.420   4.942   4.423
  128ASP      C 1247   4.816   5.105   4.222
  128ASP      O 1248   4.909   5.167   4.273
  129ARG      N 1249   4.830   5.033   4.111
  129ARG      H 1250   4.749   4.990   4.070
  129ARG     CA 1251   4.961   5.019   4.047
  129ARG     CB 1252   4.963   4.911   3.938
  129ARG     CG 1253   4.909   4.770   3.960
  129ARG     CD 1254   4.928   4.673   3.844
  129ARG     NE 1255   5.068   4.634   3.823
  129ARG     HE 1256   5.140   4.695   3.856
  129ARG     CZ 1257   5.114   4.532   3.750
  129ARG    NH1 1258   5.030   4.436   3.709
  129ARG   HH11 1259   4.932   4.444   3.728
  129ARG   HH12 1260   5.070   4.361   3.656
  129ARG    NH2 1261   5.237   4.537   3.697
  129ARG   HH21 1262   5.297   4.610   3.731
  129ARG   HH22 1263   5.259   4.475   3.622
  129ARG      C 1264   5.008   5.152   3.989
  129ARG      O 1265   5.126   5.186   4.003
  130ALA      N 1266   4.919   5.233   3.932
  130ALA      H 1267   4.824   5.202   3.925
  130ALA     CA 1268   4.954   5.369   3.890
  130ALA     CB 1269   4.820   5.422   3.840
  130ALA      C 1270   5.003   5.456   4.006
  130ALA      O 1271   5.109   5.517   3.998
  131LYS      N 1272   4.953   5.426   4.126
  131LYS      H 1273   4.866   5.376   4.128
  131LYS     CA 1274   4.989   5.494   4.251
  131LYS     CB 1275   4.891   5.480   4.367
  131LYS     CG 1276   4.769   5.572   4.355
  131LYS     CD 1277   4.805   5.721   4.366
  131LYS     CE 1278   4.680   5.795   4.414
  131LYS     NZ 1279   4.581   5.782   4.306
  131LYS    HZ1 1280   4.613   5.788   4.212
  131LYS    HZ2 1281   4.535   5.693   4.303
  131LYS    HZ3 1282   4.511   5.851   4.321
  131LYS      C 1283   5.130   5.447   4.289
  131LYS      O 1284   5.217   5.528   4.320
  132CYS      N 1285   5.152   5.316   4.291
  132CYS      H 1286   5.084   5.245   4.273
  132CYS     CA 1287   5.280   5.247   4.314
  132CYS     CB 1288   5.254   5.097   4.324
  132CYS     SG 1289   5.308   5.000   4.469
  132CYS     HG 1290   5.203   5.028   4.545
  132CYS      C 1291   5.391   5.283   4.215
  132CYS      O 1292   5.511   5.280   4.239
  133PHE      N 1293   5.349   5.313   4.092
  133PHE      H 1294   5.269   5.273   4.047
  133PHE     CA 1295   5.439   5.373   3.992
  133PHE     CB 1296   5.359   5.390   3.862
  133PHE     CG 1297   5.437   5.470   3.757
  133PHE    CD1 1298   5.551   5.420   3.694
  133PHE    HD1 1299   5.609   5.344   3.745
  133PHE    CD2 1300   5.379   5.590   3.719
  133PHE    HD2 1301   5.280   5.625   3.748
  133PHE    CE1 1302   5.599   5.502   3.593
  133PHE    HE1 1303   5.684   5.465   3.535
  133PHE    CE2 1304   5.437   5.670   3.620
  133PHE    HE2 1305   5.392   5.763   3.588
  133PHE     CZ 1306   5.545   5.622   3.548
  133PHE     HZ 1307   5.581   5.659   3.451
  133PHE      C 1308   5.487   5.509   4.042
  133PHE      O 1309   5.604   5.546   4.028
  134GLU      N 1310   5.396   5.597   4.084
  134GLU      H 1311   5.301   5.574   4.063
  134GLU     CA 1312   5.424   5.734   4.129
  134GLU     CB 1313   5.286   5.798   4.144
  134GLU     CG 1314   5.231   5.845   4.010
  134GLU     CD 1315   5.311   5.963   3.954
  134GLU    OE1 1316   5.354   6.059   4.022
  134GLU    OE2 1317   5.323   5.974   3.830
  134GLU      C 1318   5.503   5.748   4.259
  134GLU      O 1319   5.586   5.837   4.273
  135LYS      N 1320   5.468   5.658   4.351
  135LYS      H 1321   5.375   5.622   4.350
  135LYS     CA 1322   5.540   5.641   4.479
  135LYS     CB 1323   5.449   5.552   4.565
  135LYS     CG 1324   5.317   5.612   4.615
  135LYS     CD 1325   5.215   5.526   4.689
  135LYS     CE 1326   5.085   5.597   4.727
  135LYS     NZ 1327   5.106   5.691   4.838
  135LYS    HZ1 1328   5.037   5.764   4.836
  135LYS    HZ2 1329   5.106   5.641   4.924
  135LYS    HZ3 1330   5.197   5.729   4.824
  135LYS      C 1331   5.679   5.579   4.465
  135LYS      O 1332   5.746   5.599   4.566
  136ASN      N 1333   5.687   5.469   4.391
  136ASN      H 1334   5.618   5.438   4.325
  136ASN     CA 1335   5.812   5.392   4.398
  136ASN     CB 1336   5.804   5.257   4.325
  136ASN     CG 1337   5.921   5.170   4.374
  136ASN    OD1 1338   6.034   5.186   4.329
  136ASN    ND2 1339   5.888   5.069   4.453
  136ASN   HD21 1340   5.792   5.058   4.478
  136ASN   HD22 1341   5.961   5.004   4.474
  136ASN      C 1342   5.933   5.477   4.360
  136ASN      O 1343   5.949   5.497   4.240
  137GLU      N 1344   6.033   5.489   4.447
  137GLU      H 1345   6.036   5.454   4.541
  137GLU     CA 1346   6.142   5.585   4.425
  137GLU     CB 1347   6.215   5.616   4.555
  137GLU     CG 1348   6.122   5.671   4.662
  137GLU     CD 1349   6.086   5.572   4.773
  137GLU    OE1 1350   6.005   5.606   4.861
  137GLU    OE2 1351   6.168   5.479   4.792
  137GLU      C 1352   6.241   5.541   4.317
  137GLU      O 1353   6.264   5.617   4.223
  138ALA      N 1354   6.284   5.415   4.315
  138ALA      H 1355   6.261   5.354   4.391
  138ALA     CA 1356   6.373   5.365   4.209
  138ALA     CB 1357   6.454   5.244   4.254
  138ALA      C 1358   6.315   5.343   4.069
  138ALA      O 1359   6.395   5.362   3.977
  139ILE      N 1360   6.185   5.318   4.064
  139ILE      H 1361   6.144   5.286   4.149
  139ILE     CA 1362   6.103   5.321   3.942
  139ILE     CB 1363   5.974   5.247   3.977
  139ILE    CG1 1364   5.984   5.097   4.002
  139ILE    CG2 1365   5.869   5.272   3.868
  139ILE     CD 1366   6.028   5.015   3.881
  139ILE      C 1367   6.089   5.463   3.888
  139ILE      O 1368   6.131   5.493   3.776
  140GLN      N 1369   6.055   5.558   3.975
  140GLN      H 1370   6.013   5.532   4.061
  140GLN     CA 1371   6.049   5.702   3.945
  140GLN     CB 1372   6.003   5.775   4.071
  140GLN     CG 1373   5.851   5.791   4.081
  140GLN     CD 1374   5.802   5.850   3.948
  140GLN    OE1 1375   5.852   5.943   3.886
  140GLN    NE2 1376   5.691   5.803   3.893
  140GLN   HE21 1377   5.650   5.716   3.918
  140GLN   HE22 1378   5.653   5.856   3.816
  140GLN      C 1379   6.184   5.750   3.893
  140GLN      O 1380   6.196   5.852   3.825
  141ALA      N 1381   6.293   5.702   3.953
  141ALA      H 1382   6.296   5.686   4.051
  141ALA     CA 1383   6.430   5.722   3.904
  141ALA     CB 1384   6.537   5.704   4.012
  141ALA      C 1385   6.463   5.654   3.771
  141ALA      O 1386   6.571   5.684   3.720
  142ALA      N 1387   6.365   5.605   3.696
  142ALA      H 1388   6.275   5.587   3.735
  142ALA     CA 1389   6.387   5.565   3.556
  142ALA     CB 1390   6.304   5.449   3.502
  142ALA      C 1391   6.364   5.693   3.475
  142ALA      O 1392   6.458   5.737   3.409
  143HISE     N 1393   6.248   5.757   3.474
  143HISE     H 1394   6.160   5.719   3.504
  143HISE    CA 1395   6.229   5.888   3.410
  143HISE    CB 1396   6.082   5.908   3.371
  143HISE    CG 1397   5.981   5.851   3.471
  143HISE   ND1 1398   5.975   5.734   3.533
  143HISE   CD2 1399   5.877   5.920   3.518
  143HISE   HD2 1400   5.840   6.009   3.465
  143HISE   CE1 1401   5.871   5.729   3.617
  143HISE   HE1 1402   5.845   5.647   3.684
  143HISE   NE2 1403   5.805   5.842   3.598
  143HISE   HE2 1404   5.726   5.873   3.650
  143HISE     C 1405   6.303   6.007   3.472
  143HISE     O 1406   6.332   6.100   3.397
  144ASP      N 1407   6.336   6.009   3.601
  144ASP      H 1408   6.293   5.951   3.671
  144ASP     CA 1409   6.445   6.093   3.653
  144ASP     CB 1410   6.471   6.081   3.803
  144ASP     CG 1411   6.381   6.166   3.893
  144ASP    OD1 1412   6.341   6.120   4.002
  144ASP    OD2 1413   6.364   6.283   3.853
  144ASP      C 1414   6.573   6.095   3.568
  144ASP      O 1415   6.613   6.193   3.506
  145ALA      N 1416   6.626   5.972   3.557
  145ALA      H 1417   6.579   5.897   3.604
  145ALA     CA 1418   6.745   5.940   3.478
  145ALA     CB 1419   6.768   5.789   3.479
  145ALA      C 1420   6.741   5.995   3.335
  145ALA      O 1421   6.839   6.049   3.284
  146VAL      N 1422   6.633   5.973   3.261
  146VAL      H 1423   6.557   5.923   3.302
  146VAL     CA 1424   6.622   6.026   3.124
  146VAL     CB 1425   6.497   5.950   3.077
  146VAL    CG1 1426   6.441   6.009   2.947
  146VAL    CG2 1427   6.518   5.799   3.064
  146VAL      C 1428   6.601   6.177   3.125
  146VAL      O 1429   6.690   6.243   3.071
  147ALA      N 1430   6.515   6.235   3.209
  147ALA      H 1431   6.458   6.177   3.268
  147ALA     CA 1432   6.494   6.379   3.223
  147ALA     CB 1433   6.381   6.405   3.322
  147ALA      C 1434   6.626   6.452   3.254
  147ALA      O 1435   6.637   6.570   3.222
  148GLN      N 1436   6.708   6.392   3.340
  148GLN      H 1437   6.680   6.319   3.402
  148GLN     CA 1438   6.838   6.450   3.376
  148GLN     CB 1439   6.919   6.365   3.475
  148GLN     CG 1440   6.864   6.384   3.616
  148GLN     CD 1441   6.894   6.273   3.718
  148GLN    OE1 1442   6.814   6.187   3.753
  148GLN    NE2 1443   7.001   6.292   3.795
  148GLN   HE21 1444   7.062   6.371   3.784
  148GLN   HE22 1445   7.022   6.222   3.863
  148GLN      C 1446   6.934   6.457   3.257
  148GLN      O 1447   6.983   6.564   3.221
  149GLU      N 1448   6.935   6.344   3.187
  149GLU      H 1449   6.874   6.264   3.187
  149GLU     CA 1450   7.036   6.311   3.085
  149GLU     CB 1451   7.066   6.162   3.072
  149GLU     CG 1452   7.170   6.137   3.182
  149GLU     CD 1453   7.195   5.987   3.176
  149GLU    OE1 1454   7.282   5.939   3.099
  149GLU    OE2 1455   7.128   5.910   3.249
  149GLU      C 1456   6.989   6.367   2.950
  149GLU      O 1457   7.077   6.415   2.879
  150GLY      N 1458   6.861   6.361   2.915
  150GLY      H 1459   6.783   6.329   2.968
  150GLY     CA 1460   6.810   6.434   2.798
  150GLY      C 1461   6.662   6.402   2.778
  150GLY      O 1462   6.609   6.296   2.810
  151GLN      N 1463   6.595   6.507   2.730
  151GLN      H 1464   6.640   6.591   2.701
  151GLN     CA 1465   6.449   6.515   2.724
  151GLN     CB 1466   6.408   6.663   2.723
  151GLN     CG 1467   6.452   6.729   2.854
  151GLN     CD 1468   6.377   6.860   2.876
  151GLN    OE1 1469   6.332   6.942   2.795
  151GLN    NE2 1470   6.347   6.886   3.003
  151GLN   HE21 1471   6.363   6.829   3.083
  151GLN   HE22 1472   6.272   6.951   3.008
  151GLN      C 1473   6.393   6.438   2.604
  151GLN      O 1474   6.365   6.497   2.500
  152CYS      N 1475   6.367   6.309   2.624
  152CYS      H 1476   6.403   6.262   2.704
  152CYS     CA 1477   6.279   6.234   2.533
  152CYS     CB 1478   6.299   6.083   2.549
  152CYS     SG 1479   6.473   6.030   2.532
  152CYS     HG 1480   6.472   6.064   2.403
  152CYS      C 1481   6.133   6.272   2.556
  152CYS      O 1482   6.053   6.199   2.616
  153ARG      N 1483   6.096   6.383   2.494
  153ARG      H 1484   6.171   6.428   2.446
  153ARG     CA 1485   5.967   6.453   2.505
  153ARG     CB 1486   6.011   6.600   2.496
  153ARG     CG 1487   5.899   6.704   2.489
  153ARG     CD 1488   5.955   6.844   2.463
  153ARG     NE 1489   5.850   6.937   2.420
  153ARG     HE 1490   5.815   6.933   2.326
  153ARG     CZ 1491   5.819   7.043   2.495
  153ARG    NH1 1492   5.859   7.069   2.620
  153ARG   HH11 1493   5.901   7.006   2.685
  153ARG   HH12 1494   5.804   7.138   2.668
  153ARG    NH2 1495   5.728   7.132   2.453
  153ARG   HH21 1496   5.679   7.113   2.368
  153ARG   HH22 1497   5.702   7.208   2.513
  153ARG      C 1498   5.866   6.416   2.396
  153ARG      O 1499   5.909   6.362   2.294
  154VAL      N 1500   5.739   6.415   2.433
  154VAL      H 1501   5.716   6.412   2.531
  154VAL     CA 1502   5.627   6.410   2.337
  154VAL     CB 1503   5.545   6.282   2.355
  154VAL    CG1 1504   5.621   6.155   2.319
  154VAL    CG2 1505   5.474   6.258   2.488
  154VAL      C 1506   5.532   6.527   2.362
  154VAL      O 1507   5.532   6.589   2.468
  155ASP      N 1508   5.486   6.590   2.255
  155ASP      H 1509   5.518   6.564   2.164
  155ASP     CA 1510   5.403   6.711   2.264
  155ASP     CB 1511   5.406   6.775   2.125
  155ASP     CG 1512   5.346   6.914   2.103
  155ASP    OD1 1513   5.236   6.939   2.157
  155ASP    OD2 1514   5.419   7.004   2.056
  155ASP      C 1515   5.259   6.688   2.311
  155ASP      O 1516   5.183   6.608   2.259
  156ASP      N 1517   5.236   6.766   2.417
  156ASP      H 1518   5.315   6.814   2.454
  156ASP     CA 1519   5.113   6.763   2.497
  156ASP     CB 1520   5.119   6.848   2.624
  156ASP     CG 1521   5.206   6.791   2.736
  156ASP    OD1 1522   5.173   6.814   2.854
  156ASP    OD2 1523   5.316   6.741   2.704
  156ASP      C 1524   4.981   6.792   2.425
  156ASP      O 1525   4.873   6.756   2.471
  157LYS      N 1526   4.987   6.850   2.306
  157LYS      H 1527   5.071   6.883   2.264
  157LYS     CA 1528   4.870   6.864   2.218
  157LYS     CB 1529   4.908   6.967   2.110
  157LYS     CG 1530   4.882   7.104   2.173
  157LYS     CD 1531   4.882   7.210   2.063
  157LYS     CE 1532   4.815   7.340   2.106
  157LYS     NZ 1533   4.808   7.435   1.994
  157LYS    HZ1 1534   4.892   7.488   1.989
  157LYS    HZ2 1535   4.797   7.382   1.909
  157LYS    HZ3 1536   4.736   7.504   2.004
  157LYS      C 1537   4.812   6.747   2.139
  157LYS      O 1538   4.690   6.746   2.119
  158VAL      N 1539   4.892   6.643   2.116
  158VAL      H 1540   4.986   6.648   2.149
  158VAL     CA 1541   4.855   6.519   2.047
  158VAL     CB 1542   4.931   6.479   1.920
  158VAL    CG1 1543   4.907   6.587   1.814
  158VAL    CG2 1544   5.081   6.455   1.937
  158VAL      C 1545   4.859   6.408   2.152
  158VAL      O 1546   4.954   6.387   2.227
  159ASN      N 1547   4.762   6.318   2.136
  159ASN      H 1548   4.715   6.305   2.049
  159ASN     CA 1549   4.741   6.215   2.239
  159ASN     CB 1550   4.596   6.179   2.270
  159ASN     CG 1551   4.562   6.130   2.411
  159ASN    OD1 1552   4.568   6.012   2.445
  159ASN    ND2 1553   4.541   6.232   2.494
  159ASN   HD21 1554   4.557   6.328   2.472
  159ASN   HD22 1555   4.498   6.214   2.582
  159ASN      C 1556   4.818   6.085   2.216
  159ASN      O 1557   4.769   5.996   2.146
  160PHE      N 1558   4.944   6.089   2.256
  160PHE      H 1559   4.995   6.172   2.281
  160PHE     CA 1560   5.025   5.966   2.254
  160PHE     CB 1561   5.174   5.995   2.273
  160PHE     CG 1562   5.236   6.057   2.147
  160PHE    CD1 1563   5.276   5.964   2.051
  160PHE    HD1 1564   5.254   5.859   2.069
  160PHE    CD2 1565   5.256   6.193   2.129
  160PHE    HD2 1566   5.207   6.265   2.195
  160PHE    CE1 1567   5.343   6.004   1.936
  160PHE    HE1 1568   5.377   5.928   1.865
  160PHE    CE2 1569   5.320   6.232   2.012
  160PHE    HE2 1570   5.335   6.336   1.983
  160PHE     CZ 1571   5.365   6.140   1.918
  160PHE     HZ 1572   5.443   6.180   1.853
  160PHE      C 1573   4.984   5.847   2.342
  160PHE      O 1574   5.039   5.795   2.439
  161HISE     N 1575   4.893   5.771   2.282
  161HISE     H 1576   4.858   5.809   2.196
  161HISE    CA 1577   4.838   5.646   2.337
  161HISE    CB 1578   4.691   5.642   2.296
  161HISE    CG 1579   4.602   5.542   2.372
  161HISE   ND1 1580   4.518   5.559   2.473
  161HISE   CD2 1581   4.580   5.416   2.336
  161HISE   HD2 1582   4.629   5.366   2.251
  161HISE   CE1 1583   4.451   5.446   2.494
  161HISE   HE1 1584   4.388   5.427   2.581
  161HISE   NE2 1585   4.501   5.349   2.419
  161HISE   HE2 1586   4.472   5.254   2.407
  161HISE     C 1587   4.914   5.517   2.307
  161HISE     O 1588   4.961   5.488   2.196
  162PHE      N 1589   4.949   5.462   2.423
  162PHE      H 1590   4.920   5.497   2.512
  162PHE     CA 1591   5.018   5.332   2.430
  162PHE     CB 1592   5.079   5.323   2.570
  162PHE     CG 1593   5.182   5.212   2.587
  162PHE    CD1 1594   5.301   5.219   2.516
  162PHE    HD1 1595   5.338   5.312   2.473
  162PHE    CD2 1596   5.151   5.105   2.671
  162PHE    HD2 1597   5.084   5.138   2.750
  162PHE    CE1 1598   5.388   5.111   2.525
  162PHE    HE1 1599   5.489   5.121   2.484
  162PHE    CE2 1600   5.233   4.993   2.665
  162PHE    HE2 1601   5.208   4.900   2.716
  162PHE     CZ 1602   5.347   4.993   2.585
  162PHE     HZ 1603   5.402   4.900   2.571
  162PHE      C 1604   4.935   5.205   2.408
  162PHE      O 1605   4.830   5.200   2.471
  163ILE      N 1606   4.971   5.130   2.304
  163ILE      H 1607   5.016   5.170   2.224
  163ILE     CA 1608   4.922   4.993   2.289
  163ILE     CB 1609   4.855   4.987   2.151
  163ILE    CG1 1610   4.781   5.113   2.107
  163ILE    CG2 1611   4.768   4.863   2.134
  163ILE     CD 1612   4.748   5.121   1.958
  163ILE      C 1613   5.038   4.893   2.296
  163ILE      O 1614   5.148   4.916   2.247
  164LEU      N 1615   5.004   4.786   2.368
  164LEU      H 1616   4.913   4.772   2.408
  164LEU     CA 1617   5.098   4.675   2.390
  164LEU     CB 1618   5.130   4.645   2.537
  164LEU     CG 1619   5.220   4.526   2.568
  164LEU    CD1 1620   5.360   4.574   2.529
  164LEU    CD2 1621   5.216   4.491   2.716
  164LEU      C 1622   5.048   4.550   2.318
  164LEU      O 1623   4.938   4.498   2.338
  165PHE      N 1624   5.137   4.496   2.235
  165PHE      H 1625   5.210   4.553   2.198
  165PHE     CA 1626   5.117   4.364   2.173
  165PHE     CB 1627   5.128   4.392   2.023
  165PHE     CG 1628   5.011   4.467   1.960
  165PHE    CD1 1629   5.038   4.599   1.923
  165PHE    HD1 1630   5.138   4.641   1.933
  165PHE    CD2 1631   4.891   4.399   1.943
  165PHE    HD2 1632   4.869   4.300   1.981
  165PHE    CE1 1633   4.932   4.675   1.874
  165PHE    HE1 1634   4.944   4.782   1.856
  165PHE    CE2 1635   4.789   4.475   1.885
  165PHE    HE2 1636   4.699   4.419   1.860
  165PHE     CZ 1637   4.813   4.608   1.854
  165PHE     HZ 1638   4.720   4.661   1.831
  165PHE      C 1639   5.213   4.255   2.222
  165PHE      O 1640   5.332   4.281   2.236
  166ASN      N 1641   5.164   4.137   2.261
  166ASN      H 1642   5.071   4.108   2.238
  166ASN     CA 1643   5.244   4.034   2.328
  166ASN     CB 1644   5.274   4.068   2.474
  166ASN     CG 1645   5.392   3.992   2.536
  166ASN    OD1 1646   5.501   3.962   2.490
  166ASN    ND2 1647   5.374   3.977   2.667
  166ASN   HD21 1648   5.292   4.017   2.707
  166ASN   HD22 1649   5.423   3.901   2.710
  166ASN      C 1650   5.201   3.887   2.324
  166ASN      O 1651   5.083   3.854   2.329
  167ASN      N 1652   5.297   3.795   2.312
  167ASN      H 1653   5.391   3.823   2.291
  167ASN     CA 1654   5.277   3.649   2.317
  167ASN     CB 1655   5.396   3.581   2.250
  167ASN     CG 1656   5.415   3.629   2.107
  167ASN    OD1 1657   5.469   3.736   2.077
  167ASN    ND2 1658   5.357   3.556   2.012
  167ASN   HD21 1659   5.303   3.475   2.034
  167ASN   HD22 1660   5.378   3.570   1.916
  167ASN      C 1661   5.265   3.606   2.464
  167ASN      O 1662   5.365   3.566   2.523
  168VAL      N 1663   5.149   3.614   2.529
  168VAL      H 1664   5.067   3.634   2.475
  168VAL     CA 1665   5.122   3.570   2.666
  168VAL     CB 1666   5.006   3.647   2.730
  168VAL    CG1 1667   4.969   3.600   2.871
  168VAL    CG2 1668   5.016   3.799   2.724
  168VAL      C 1669   5.079   3.423   2.668
  168VAL      O 1670   4.977   3.383   2.614
  169ASP      N 1671   5.174   3.339   2.707
  169ASP      H 1672   5.252   3.381   2.752
  169ASP     CA 1673   5.169   3.192   2.718
  169ASP     CB 1674   5.082   3.148   2.836
  169ASP     CG 1675   5.179   3.122   2.952
  169ASP    OD1 1676   5.223   3.219   3.018
  169ASP    OD2 1677   5.231   3.009   2.966
  169ASP      C 1678   5.137   3.121   2.587
  169ASP      O 1679   5.062   3.023   2.581
  170GLY      N 1680   5.219   3.159   2.489
  170GLY      H 1681   5.309   3.200   2.499
  170GLY     CA 1682   5.198   3.110   2.351
  170GLY      C 1683   5.077   3.178   2.286
  170GLY      O 1684   5.032   3.125   2.185
  171HISE     N 1685   5.001   3.267   2.348
  171HISE     H 1686   5.014   3.291   2.444
  171HISE    CA 1687   4.892   3.340   2.281
  171HISE    CB 1688   4.750   3.321   2.336
  171HISE    CG 1689   4.679   3.188   2.364
  171HISE   ND1 1690   4.549   3.163   2.358
  171HISE   CD2 1691   4.742   3.081   2.411
  171HISE   HD2 1692   4.845   3.076   2.449
  171HISE   CE1 1693   4.535   3.036   2.396
  171HISE   HE1 1694   4.442   2.982   2.414
  171HISE   NE2 1695   4.653   2.983   2.424
  171HISE   HE2 1696   4.674   2.897   2.471
  171HISE     C 1697   4.898   3.491   2.261
  171HISE     O 1698   4.943   3.568   2.346
  172LEU      N 1699   4.858   3.535   2.142
  172LEU      H 1700   4.798   3.481   2.082
  172LEU     CA 1701   4.882   3.675   2.107
  172LEU     CB 1702   4.890   3.686   1.955
  172LEU     CG 1703   4.926   3.821   1.891
  172LEU    CD1 1704   5.077   3.824   1.869
  172LEU    CD2 1705   4.832   3.845   1.773
  172LEU      C 1706   4.772   3.768   2.159
  172LEU      O 1707   4.657   3.765   2.117
  173TYR      N 1708   4.818   3.838   2.262
  173TYR      H 1709   4.910   3.829   2.302
  173TYR     CA 1710   4.743   3.936   2.342
  173TYR     CB 1711   4.768   3.922   2.492
  173TYR     CG 1712   4.667   3.826   2.557
  173TYR    CD1 1713   4.682   3.689   2.569
  173TYR    HD1 1714   4.767   3.639   2.520
  173TYR    CD2 1715   4.551   3.875   2.615
  173TYR    HD2 1716   4.528   3.980   2.596
  173TYR    CE1 1717   4.595   3.609   2.643
  173TYR    HE1 1718   4.623   3.504   2.647
  173TYR    CE2 1719   4.458   3.796   2.683
  173TYR    HE2 1720   4.378   3.846   2.737
  173TYR     CZ 1721   4.481   3.660   2.702
  173TYR     OH 1722   4.404   3.577   2.778
  173TYR     HH 1723   4.331   3.629   2.820
  173TYR      C 1724   4.759   4.080   2.292
  173TYR      O 1725   4.869   4.124   2.259
  174GLU      N 1726   4.638   4.135   2.288
  174GLU      H 1727   4.558   4.079   2.310
  174GLU     CA 1728   4.612   4.278   2.267
  174GLU     CB 1729   4.503   4.303   2.162
  174GLU     CG 1730   4.468   4.451   2.150
  174GLU     CD 1731   4.341   4.472   2.067
  174GLU    OE1 1732   4.236   4.508   2.124
  174GLU    OE2 1733   4.340   4.465   1.942
  174GLU      C 1734   4.572   4.347   2.397
  174GLU      O 1735   4.460   4.326   2.444
  175LEU      N 1736   4.661   4.433   2.446
  175LEU      H 1737   4.753   4.431   2.406
  175LEU     CA 1738   4.662   4.519   2.565
  175LEU     CB 1739   4.782   4.491   2.657
  175LEU     CG 1740   4.788   4.355   2.726
  175LEU    CD1 1741   4.848   4.257   2.625
  175LEU    CD2 1742   4.882   4.370   2.845
  175LEU      C 1743   4.666   4.669   2.541
  175LEU      O 1744   4.769   4.737   2.536
  176ASP      N 1745   4.547   4.728   2.540
  176ASP      H 1746   4.463   4.684   2.571
  176ASP     CA 1747   4.528   4.873   2.525
  176ASP     CB 1748   4.384   4.910   2.487
  176ASP     CG 1749   4.356   5.057   2.456
  176ASP    OD1 1750   4.372   5.097   2.338
  176ASP    OD2 1751   4.316   5.138   2.541
  176ASP      C 1752   4.553   4.944   2.659
  176ASP      O 1753   4.511   4.898   2.765
  177GLY      N 1754   4.597   5.068   2.638
  177GLY      H 1755   4.622   5.106   2.549
  177GLY     CA 1756   4.644   5.151   2.750
  177GLY      C 1757   4.536   5.213   2.838
  177GLY      O 1758   4.566   5.293   2.927
  178ARG      N 1759   4.410   5.186   2.804
  178ARG      H 1760   4.388   5.133   2.723
  178ARG     CA 1761   4.293   5.222   2.886
  178ARG     CB 1762   4.236   5.350   2.823
  178ARG     CG 1763   4.115   5.417   2.888
  178ARG     CD 1764   4.090   5.545   2.809
  178ARG     NE 1765   4.200   5.641   2.826
  178ARG     HE 1766   4.234   5.643   2.920
  178ARG     CZ 1767   4.248   5.702   2.717
  178ARG    NH1 1768   4.198   5.681   2.594
  178ARG   HH11 1769   4.119   5.620   2.582
  178ARG   HH12 1770   4.253   5.712   2.517
  178ARG    NH2 1771   4.347   5.789   2.737
  178ARG   HH21 1772   4.381   5.796   2.831
  178ARG   HH22 1773   4.400   5.826   2.661
  178ARG      C 1774   4.185   5.116   2.905
  178ARG      O 1775   4.151   5.091   3.020
  179MET      N 1776   4.131   5.058   2.798
  179MET      H 1777   4.160   5.084   2.705
  179MET     CA 1778   4.019   4.964   2.785
  179MET     CB 1779   4.005   4.932   2.636
  179MET     CG 1780   3.864   4.888   2.594
  179MET     SD 1781   3.725   5.006   2.607
  179MET     CE 1782   3.594   4.907   2.539
  179MET      C 1783   4.039   4.831   2.859
  179MET      O 1784   4.114   4.746   2.813
  180PRO      N 1785   3.953   4.799   2.955
  180PRO     CA 1786   3.962   4.679   3.040
  180PRO     CB 1787   3.843   4.688   3.137
  180PRO     CG 1788   3.746   4.782   3.065
  180PRO     CD 1789   3.842   4.883   3.002
  180PRO      C 1790   3.952   4.544   2.971
  180PRO      O 1791   3.895   4.536   2.862
  181PHE      N 1792   3.999   4.437   3.034
  181PHE      H 1793   4.057   4.449   3.115
  181PHE     CA 1794   4.015   4.300   2.981
  181PHE     CB 1795   3.881   4.227   2.974
  181PHE     CG 1796   3.833   4.190   3.115
  181PHE    CD1 1797   3.840   4.058   3.156
  181PHE    HD1 1798   3.862   3.977   3.087
  181PHE    CD2 1799   3.788   4.288   3.204
  181PHE    HD2 1800   3.774   4.390   3.169
  181PHE    CE1 1801   3.809   4.023   3.287
  181PHE    HE1 1802   3.802   3.917   3.311
  181PHE    CE2 1803   3.767   4.254   3.337
  181PHE    HE2 1804   3.729   4.325   3.410
  181PHE     CZ 1805   3.785   4.123   3.380
  181PHE     HZ 1806   3.790   4.084   3.482
  181PHE      C 1807   4.097   4.288   2.853
  181PHE      O 1808   4.048   4.332   2.749
  182PRO      N 1809   4.213   4.223   2.849
  182PRO     CA 1810   4.298   4.218   2.729
  182PRO     CB 1811   4.436   4.181   2.783
  182PRO     CG 1812   4.433   4.244   2.922
  182PRO     CD 1813   4.294   4.206   2.971
  182PRO      C 1814   4.250   4.110   2.632
  182PRO      O 1815   4.199   4.007   2.674
  183VAL      N 1816   4.230   4.159   2.510
  183VAL      H 1817   4.284   4.240   2.486
  183VAL     CA 1818   4.187   4.071   2.399
  183VAL     CB 1819   4.171   4.171   2.284
  183VAL    CG1 1820   4.132   4.115   2.146
  183VAL    CG2 1821   4.051   4.258   2.319
  183VAL      C 1822   4.298   3.970   2.368
  183VAL      O 1823   4.414   4.004   2.345
  184ASN      N 1824   4.238   3.863   2.317
  184ASN      H 1825   4.139   3.857   2.318
  184ASN     CA 1826   4.323   3.756   2.262
  184ASN     CB 1827   4.294   3.632   2.347
  184ASN     CG 1828   4.391   3.518   2.314
  184ASN    OD1 1829   4.442   3.500   2.204
  184ASN    ND2 1830   4.426   3.444   2.419
  184ASN   HD21 1831   4.398   3.470   2.511
  184ASN   HD22 1832   4.477   3.359   2.405
  184ASN      C 1833   4.286   3.721   2.118
  184ASN      O 1834   4.179   3.674   2.081
  185HISE     N 1835   4.386   3.749   2.034
  185HISE     H 1836   4.475   3.785   2.063
  185HISE    CA 1837   4.377   3.737   1.888
  185HISE    CB 1838   4.451   3.853   1.821
  185HISE    CG 1839   4.370   3.983   1.824
  185HISE   ND1 1840   4.257   4.010   1.759
  185HISE   CD2 1841   4.407   4.099   1.877
  185HISE   HD2 1842   4.505   4.123   1.919
  185HISE   CE1 1843   4.218   4.134   1.782
  185HISE   HE1 1844   4.116   4.172   1.784
  185HISE   NE2 1845   4.316   4.192   1.850
  185HISE   HE2 1846   4.327   4.291   1.866
  185HISE     C 1847   4.417   3.605   1.823
  185HISE     O 1848   4.379   3.594   1.707
  186GLY      N 1849   4.481   3.506   1.884
  186GLY      H 1850   4.492   3.508   1.984
  186GLY     CA 1851   4.526   3.385   1.813
  186GLY      C 1852   4.629   3.318   1.904
  186GLY      O 1853   4.721   3.388   1.947
  187ALA      N 1854   4.640   3.185   1.895
  187ALA      H 1855   4.560   3.126   1.898
  187ALA     CA 1856   4.759   3.108   1.933
  187ALA     CB 1857   4.722   2.961   1.910
  187ALA      C 1858   4.874   3.152   1.841
  187ALA      O 1859   4.870   3.137   1.719
  188SER      N 1860   4.975   3.206   1.909
  188SER      H 1861   4.988   3.184   2.006
  188SER     CA 1862   5.095   3.252   1.837
  188SER     CB 1863   5.086   3.392   1.776
  188SER     OG 1864   5.198   3.422   1.693
  188SER     HG 1865   5.147   3.433   1.608
  188SER      C 1866   5.209   3.262   1.939
  188SER      O 1867   5.186   3.332   2.037
  189SER      N 1868   5.328   3.221   1.897
  189SER      H 1869   5.337   3.198   1.800
  189SER     CA 1870   5.450   3.209   1.979
  189SER     CB 1871   5.483   3.060   1.991
  189SER     OG 1872   5.515   2.990   1.870
  189SER     HG 1873   5.609   3.004   1.841
  189SER      C 1874   5.564   3.288   1.914
  189SER      O 1875   5.562   3.289   1.791
  190GLU      N 1876   5.663   3.310   2.000
  190GLU      H 1877   5.660   3.263   2.088
  190GLU     CA 1878   5.766   3.413   1.982
  190GLU     CB 1879   5.853   3.414   2.108
  190GLU     CG 1880   5.765   3.448   2.229
  190GLU     CD 1881   5.722   3.333   2.320
  190GLU    OE1 1882   5.629   3.261   2.277
  190GLU    OE2 1883   5.805   3.295   2.405
  190GLU      C 1884   5.846   3.394   1.853
  190GLU      O 1885   5.921   3.482   1.812
  191ASP      N 1886   5.859   3.272   1.802
  191ASP      H 1887   5.786   3.206   1.818
  191ASP     CA 1888   5.939   3.226   1.687
  191ASP     CB 1889   5.934   3.075   1.661
  191ASP     CG 1890   5.888   2.973   1.765
  191ASP    OD1 1891   5.969   2.884   1.801
  191ASP    OD2 1892   5.773   2.984   1.815
  191ASP      C 1893   5.903   3.292   1.554
  191ASP      O 1894   5.986   3.290   1.463
  192THR      N 1895   5.784   3.348   1.534
  192THR      H 1896   5.721   3.350   1.612
  192THR     CA 1897   5.747   3.415   1.408
  192THR     CB 1898   5.598   3.417   1.375
  192THR    OG1 1899   5.536   3.514   1.460
  192THR    HG1 1900   5.442   3.523   1.427
  192THR    CG2 1901   5.521   3.285   1.385
  192THR      C 1902   5.811   3.553   1.391
  192THR      O 1903   5.805   3.609   1.282
  193LEU      N 1904   5.878   3.610   1.490
  193LEU      H 1905   5.847   3.593   1.584
  193LEU     CA 1906   5.959   3.733   1.483
  193LEU     CB 1907   6.097   3.715   1.419
  193LEU     CG 1908   6.183   3.598   1.466
  193LEU    CD1 1909   6.320   3.604   1.398
  193LEU    CD2 1910   6.197   3.595   1.618
  193LEU      C 1911   5.887   3.860   1.438
  193LEU      O 1912   5.933   3.933   1.350
  194LEU      N 1913   5.780   3.881   1.514
  194LEU      H 1914   5.758   3.823   1.592
  194LEU     CA 1915   5.687   3.993   1.496
  194LEU     CB 1916   5.746   4.131   1.524
  194LEU     CG 1917   5.771   4.149   1.674
  194LEU    CD1 1918   5.882   4.252   1.693
  194LEU    CD2 1919   5.651   4.186   1.761
  194LEU      C 1920   5.583   3.991   1.384
  194LEU      O 1921   5.508   4.089   1.387
  195LYS      N 1922   5.567   3.884   1.307
  195LYS      H 1923   5.612   3.799   1.332
  195LYS     CA 1924   5.471   3.883   1.196
  195LYS     CB 1925   5.482   3.761   1.104
  195LYS     CG 1926   5.621   3.746   1.041
  195LYS     CD 1927   5.665   3.843   0.932
  195LYS     CE 1928   5.812   3.820   0.895
  195LYS     NZ 1929   5.861   3.916   0.795
  195LYS    HZ1 1930   5.960   3.932   0.794
  195LYS    HZ2 1931   5.830   3.891   0.704
  195LYS    HZ3 1932   5.812   4.002   0.811
  195LYS      C 1933   5.321   3.895   1.222
  195LYS      O 1934   5.242   3.949   1.146
  196ASP      N 1935   5.280   3.830   1.331
  196ASP      H 1936   5.333   3.750   1.359
  196ASP     CA 1937   5.139   3.826   1.372
  196ASP     CB 1938   5.122   3.715   1.476
  196ASP     CG 1939   5.144   3.577   1.414
  196ASP    OD1 1940   5.256   3.541   1.372
  196ASP    OD2 1941   5.061   3.491   1.453
  196ASP      C 1942   5.108   3.966   1.425
  196ASP      O 1943   5.010   4.020   1.373
  197ALA      N 1944   5.187   4.016   1.520
  197ALA      H 1945   5.247   3.952   1.568
  197ALA     CA 1946   5.175   4.152   1.575
  197ALA     CB 1947   5.267   4.160   1.697
  197ALA      C 1948   5.184   4.263   1.471
  197ALA      O 1949   5.099   4.351   1.467
  198ALA      N 1950   5.271   4.245   1.372
  198ALA      H 1951   5.341   4.176   1.390
  198ALA     CA 1952   5.288   4.329   1.253
  198ALA     CB 1953   5.392   4.280   1.152
  198ALA      C 1954   5.159   4.332   1.170
  198ALA      O 1955   5.110   4.441   1.140
  199LYS      N 1956   5.115   4.213   1.130
  199LYS      H 1957   5.176   4.135   1.118
  199LYS     CA 1958   4.981   4.196   1.072
  199LYS     CB 1959   4.953   4.046   1.060
  199LYS     CG 1960   4.849   4.010   0.953
  199LYS     CD 1961   4.860   3.860   0.927
  199LYS     CE 1962   4.757   3.808   0.826
  199LYS     NZ 1963   4.754   3.662   0.808
  199LYS    HZ1 1964   4.717   3.614   0.887
  199LYS    HZ2 1965   4.712   3.640   0.721
  199LYS    HZ3 1966   4.850   3.635   0.804
  199LYS      C 1967   4.867   4.269   1.144
  199LYS      O 1968   4.803   4.358   1.088
  200VAL      N 1969   4.872   4.278   1.276
  200VAL      H 1970   4.930   4.221   1.334
  200VAL     CA 1971   4.767   4.349   1.351
  200VAL     CB 1972   4.737   4.291   1.490
  200VAL    CG1 1973   4.607   4.345   1.550
  200VAL    CG2 1974   4.737   4.138   1.482
  200VAL      C 1975   4.784   4.501   1.355
  200VAL      O 1976   4.687   4.575   1.363
  201CYS      N 1977   4.910   4.536   1.380
  201CYS      H 1978   4.973   4.473   1.426
  201CYS     CA 1979   4.961   4.673   1.372
  201CYS     CB 1980   5.102   4.697   1.426
  201CYS     SG 1981   5.134   4.637   1.596
  201CYS     HG 1982   5.103   4.510   1.575
  201CYS      C 1983   4.935   4.736   1.235
  201CYS      O 1984   4.869   4.840   1.227
  202ARG      N 1985   4.938   4.652   1.132
  202ARG      H 1986   4.996   4.571   1.130
  202ARG     CA 1987   4.888   4.691   1.000
  202ARG     CB 1988   4.935   4.585   0.900
  202ARG     CG 1989   4.925   4.622   0.752
  202ARG     CD 1990   5.002   4.751   0.722
  202ARG     NE 1991   4.964   4.800   0.589
  202ARG     HE 1992   4.998   4.754   0.507
  202ARG     CZ 1993   4.857   4.877   0.564
  202ARG    NH1 1994   4.789   4.949   0.654
  202ARG   HH11 1995   4.818   4.947   0.749
  202ARG   HH12 1996   4.718   5.015   0.628
  202ARG    NH2 1997   4.806   4.877   0.441
  202ARG   HH21 1998   4.856   4.828   0.368
  202ARG   HH22 1999   4.740   4.949   0.419
  202ARG      C 2000   4.739   4.714   0.976
  202ARG      O 2001   4.695   4.828   0.965
  203GLU      N 2002   4.665   4.616   1.027
  203GLU      H 2003   4.704   4.524   1.026
  203GLU     CA 2004   4.521   4.635   1.049
  203GLU     CB 2005   4.464   4.511   1.119
  203GLU     CG 2006   4.474   4.387   1.030
  203GLU     CD 2007   4.423   4.393   0.886
  203GLU    OE1 2008   4.299   4.411   0.879
  203GLU    OE2 2009   4.498   4.365   0.790
  203GLU      C 2010   4.497   4.759   1.135
  203GLU      O 2011   4.405   4.833   1.100
  204PHE      N 2012   4.568   4.792   1.243
  204PHE      H 2013   4.628   4.722   1.280
  204PHE     CA 2014   4.549   4.905   1.335
  204PHE     CB 2015   4.639   4.906   1.459
  204PHE     CG 2016   4.570   4.970   1.580
  204PHE    CD1 2017   4.450   4.933   1.640
  204PHE    HD1 2018   4.405   4.837   1.615
  204PHE    CD2 2019   4.623   5.093   1.618
  204PHE    HD2 2020   4.698   5.136   1.552
  204PHE    CE1 2021   4.382   5.013   1.730
  204PHE    HE1 2022   4.280   4.986   1.757
  204PHE    CE2 2023   4.557   5.176   1.708
  204PHE    HE2 2024   4.588   5.278   1.732
  204PHE     CZ 2025   4.437   5.136   1.764
  204PHE     HZ 2026   4.389   5.199   1.840
  204PHE      C 2027   4.565   5.037   1.260
  204PHE      O 2028   4.472   5.107   1.221
  205THR      N 2029   4.681   5.040   1.195
  205THR      H 2030   4.742   4.961   1.198
  205THR     CA 2031   4.729   5.154   1.116
  205THR     CB 2032   4.874   5.154   1.068
  205THR    OG1 2033   4.907   5.051   0.974
  205THR    HG1 2034   5.007   5.042   0.971
  205THR    CG2 2035   4.964   5.134   1.189
  205THR      C 2036   4.632   5.187   1.002
  205THR      O 2037   4.627   5.302   0.960
  206GLU      N 2038   4.568   5.084   0.948
  206GLU      H 2039   4.600   4.991   0.965
  206GLU     CA 2040   4.461   5.091   0.847
  206GLU     CB 2041   4.440   4.956   0.778
  206GLU     CG 2042   4.348   4.964   0.656
  206GLU     CD 2043   4.406   5.036   0.535
  206GLU    OE1 2044   4.508   4.989   0.480
  206GLU    OE2 2045   4.343   5.134   0.488
  206GLU      C 2046   4.322   5.136   0.894
  206GLU      O 2047   4.268   5.235   0.843
  207ARG      N 2048   4.269   5.070   0.996
  207ARG      H 2049   4.314   4.988   1.031
  207ARG     CA 2050   4.147   5.111   1.068
  207ARG     CB 2051   4.101   4.997   1.158
  207ARG     CG 2052   4.073   4.866   1.083
  207ARG     CD 2053   4.026   4.761   1.183
  207ARG     NE 2054   4.048   4.634   1.113
  207ARG     HE 2055   4.025   4.628   1.015
  207ARG     CZ 2056   4.046   4.513   1.170
  207ARG    NH1 2057   4.039   4.495   1.303
  207ARG   HH11 2058   4.030   4.578   1.358
  207ARG   HH12 2059   4.056   4.407   1.347
  207ARG    NH2 2060   4.085   4.403   1.103
  207ARG   HH21 2061   4.115   4.401   1.007
  207ARG   HH22 2062   4.109   4.316   1.145
  207ARG      C 2063   4.156   5.245   1.141
  207ARG      O 2064   4.059   5.320   1.135
  208GLU      N 2065   4.263   5.272   1.215
  208GLU      H 2066   4.349   5.221   1.220
  208GLU     CA 2067   4.254   5.386   1.308
  208GLU     CB 2068   4.285   5.333   1.448
  208GLU     CG 2069   4.245   5.436   1.554
  208GLU     CD 2070   4.097   5.455   1.585
  208GLU    OE1 2071   4.054   5.572   1.577
  208GLU    OE2 2072   4.033   5.352   1.616
  208GLU      C 2073   4.340   5.505   1.267
  208GLU      O 2074   4.458   5.499   1.232
  209GLN      N 2075   4.262   5.610   1.243
  209GLN      H 2076   4.163   5.601   1.240
  209GLN     CA 2077   4.318   5.743   1.212
  209GLN     CB 2078   4.224   5.835   1.134
  209GLN     CG 2079   4.163   5.759   1.016
  209GLN     CD 2080   4.061   5.850   0.947
  209GLN    OE1 2081   3.944   5.859   0.984
  209GLN    NE2 2082   4.092   5.917   0.837
  209GLN   HE21 2083   4.181   5.916   0.791
  209GLN   HE22 2084   4.015   5.966   0.798
  209GLN      C 2085   4.378   5.825   1.327
  209GLN      O 2086   4.353   5.803   1.445
  210GLY      N 2087   4.464   5.918   1.289
  210GLY      H 2088   4.457   5.965   1.201
  210GLY     CA 2089   4.544   5.996   1.385
  210GLY      C 2090   4.647   6.082   1.310
  210GLY      O 2091   4.630   6.112   1.192
  211GLU      N 2092   4.750   6.122   1.384
  211GLU      H 2093   4.753   6.085   1.477
  211GLU     CA 2094   4.856   6.211   1.336
  211GLU     CB 2095   4.912   6.268   1.467
  211GLU     CG 2096   4.949   6.415   1.487
  211GLU     CD 2097   5.060   6.458   1.391
  211GLU    OE1 2098   5.178   6.420   1.403
  211GLU    OE2 2099   5.022   6.539   1.303
  211GLU      C 2100   4.959   6.142   1.247
  211GLU      O 2101   4.942   6.024   1.215
  212VAL      N 2102   5.073   6.203   1.213
  212VAL      H 2103   5.085   6.298   1.240
  212VAL     CA 2104   5.185   6.137   1.145
  212VAL     CB 2105   5.231   6.223   1.027
  212VAL    CG1 2106   5.112   6.273   0.946
  212VAL    CG2 2107   5.319   6.346   1.051
  212VAL      C 2108   5.310   6.096   1.222
  212VAL      O 2109   5.399   6.022   1.181
  213ARG      N 2110   5.309   6.137   1.349
  213ARG      H 2111   5.247   6.211   1.377
  213ARG     CA 2112   5.412   6.109   1.449
  213ARG     CB 2113   5.407   6.223   1.551
  213ARG     CG 2114   5.493   6.339   1.500
  213ARG     CD 2115   5.497   6.451   1.605
  213ARG     NE 2116   5.375   6.532   1.587
  213ARG     HE 2117   5.303   6.492   1.531
  213ARG     CZ 2118   5.339   6.635   1.664
  213ARG    NH1 2119   5.403   6.670   1.776
  213ARG   HH11 2120   5.474   6.612   1.819
  213ARG   HH12 2121   5.359   6.750   1.816
  213ARG    NH2 2122   5.215   6.685   1.651
  213ARG   HH21 2123   5.143   6.634   1.603
  213ARG   HH22 2124   5.206   6.776   1.692
  213ARG      C 2125   5.415   5.971   1.516
  213ARG      O 2126   5.427   5.957   1.638
  214PHE      N 2127   5.409   5.871   1.428
  214PHE      H 2128   5.386   5.881   1.332
  214PHE     CA 2129   5.417   5.730   1.470
  214PHE     CB 2130   5.389   5.645   1.346
  214PHE     CG 2131   5.255   5.629   1.273
  214PHE    CD1 2132   5.223   5.703   1.160
  214PHE    HD1 2133   5.304   5.746   1.101
  214PHE    CD2 2134   5.169   5.550   1.347
  214PHE    HD2 2135   5.185   5.513   1.449
  214PHE    CE1 2136   5.091   5.696   1.117
  214PHE    HE1 2137   5.058   5.742   1.024
  214PHE    CE2 2138   5.038   5.545   1.300
  214PHE    HE2 2139   4.974   5.460   1.325
  214PHE     CZ 2140   5.000   5.620   1.190
  214PHE     HZ 2141   4.899   5.633   1.151
  214PHE      C 2142   5.551   5.691   1.532
  214PHE      O 2143   5.663   5.718   1.487
  215SER      N 2144   5.534   5.616   1.640
  215SER      H 2145   5.441   5.596   1.672
  215SER     CA 2146   5.645   5.546   1.706
  215SER     CB 2147   5.714   5.613   1.825
  215SER     OG 2148   5.785   5.733   1.795
  215SER     HG 2149   5.877   5.714   1.760
  215SER      C 2150   5.623   5.402   1.751
  215SER      O 2151   5.516   5.366   1.800
  216ALA      N 2152   5.726   5.322   1.726
  216ALA      H 2153   5.799   5.346   1.662
  216ALA     CA 2154   5.734   5.185   1.781
  216ALA     CB 2155   5.659   5.089   1.689
  216ALA      C 2156   5.878   5.142   1.811
  216ALA      O 2157   5.978   5.180   1.750
  217VAL      N 2158   5.890   5.064   1.918
  217VAL      H 2159   5.814   5.056   1.983
  217VAL     CA 2160   6.007   4.991   1.967
  217VAL     CB 2161   6.085   5.058   2.080
  217VAL    CG1 2162   6.171   5.173   2.029
  217VAL    CG2 2163   5.992   5.096   2.196
  217VAL      C 2164   5.964   4.849   2.008
  217VAL      O 2165   5.852   4.826   2.051
  218ALA      N 2166   6.046   4.746   1.989
  218ALA      H 2167   6.131   4.762   1.939
  218ALA     CA 2168   6.031   4.608   2.038
  218ALA     CB 2169   5.986   4.527   1.916
  218ALA      C 2170   6.132   4.532   2.124
  218ALA      O 2171   6.252   4.531   2.099
  219LEU      N 2172   6.077   4.451   2.214
  219LEU      H 2173   5.985   4.473   2.244
  219LEU     CA 2174   6.146   4.360   2.307
  219LEU     CB 2175   6.074   4.329   2.439
  219LEU     CG 2176   6.154   4.270   2.555
  219LEU    CD1 2177   6.266   4.364   2.598
  219LEU    CD2 2178   6.054   4.237   2.666
  219LEU      C 2179   6.204   4.233   2.245
  219LEU      O 2180   6.136   4.139   2.205
  220CYS      N 2181   6.333   4.246   2.213
  220CYS      H 2182   6.381   4.333   2.226
  220CYS     CA 2183   6.405   4.143   2.138
  220CYS     CB 2184   6.426   4.179   1.991
  220CYS     SG 2185   6.291   4.260   1.897
  220CYS     HG 2186   6.290   4.371   1.972
  220CYS      C 2187   6.538   4.097   2.197
  220CYS      O 2188   6.621   4.178   2.236
  221LYS      N 2189   6.566   3.967   2.187
  221LYS      H 2190   6.491   3.903   2.166
  221LYS     CA 2191   6.690   3.910   2.240
  221LYS     CB 2192   6.661   3.766   2.282
  221LYS     CG 2193   6.756   3.714   2.391
  221LYS     CD 2194   6.737   3.562   2.402
  221LYS     CE 2195   6.853   3.503   2.482
  221LYS     NZ 2196   6.950   3.458   2.381
  221LYS    HZ1 2197   7.007   3.537   2.359
  221LYS    HZ2 2198   7.012   3.389   2.416
  221LYS    HZ3 2199   6.898   3.428   2.301
  221LYS      C 2200   6.815   3.926   2.154
  221LYS      O 2201   6.863   3.837   2.084
  222ALA      N 2202   6.893   4.027   2.193
  222ALA      H 2203   6.869   4.076   2.276
  222ALA     CA 2204   7.011   4.078   2.121
  222ALA     CB 2205   7.063   4.213   2.169
  222ALA      C 2206   7.135   3.987   2.115
  222ALA      O 2207   7.213   4.007   2.022
  223ALA      N 2208   7.163   3.917   2.224
  223ALA      H 2209   7.100   3.920   2.302
  223ALA     CA 2210   7.247   3.796   2.223
  223ALA     CB 2211   7.389   3.851   2.226
  223ALA      C 2212   7.223   3.703   2.342
  223ALA     O1 2213   7.120   3.728   2.407
  223ALA     O2 2214   7.307   3.615   2.372
   6.92523   6.92523   4.89686   0.00000   0.00000   0.00000   0.00000   3.46262   3.46262
