# Supplementary material for: Is There a Functional Role for the Knotted Topology in Protein UCH-L1?
Source: J Chem Inf Model. 2024 Jul 24;64(17):6827–37. doi: 10.1021/acs.jcim.4c00880 (PMC11388461; doi:10.1021/acs.jcim.4c00880)
Supplement: Supplementary file 2 — ci4c00880_si_002.zip [file ci4c00880_si_002.zip › UCH-L1_files/APO/APO_E7A/REP_2/traj_initial.gro]

Protein in water t=   0.00000 step= 0
 2214
    1MET      N    1   6.158   3.526   3.365
    1MET     H1    2   6.090   3.510   3.436
    1MET     H2    3   6.217   3.447   3.381
    1MET     H3    4   6.196   3.615   3.392
    1MET     CA    5   6.100   3.511   3.231
    1MET     CB    6   6.046   3.369   3.218
    1MET     CG    7   6.143   3.251   3.214
    1MET     SD    8   6.238   3.250   3.370
    1MET     CE    9   6.370   3.136   3.335
    1MET      C   10   5.992   3.612   3.191
    1MET      O   11   6.020   3.698   3.107
    2GLN      N   12   5.872   3.599   3.246
    2GLN      H   13   5.849   3.529   3.314
    2GLN     CA   14   5.764   3.694   3.214
    2GLN     CB   15   5.677   3.635   3.103
    2GLN     CG   16   5.581   3.525   3.149
    2GLN     CD   17   5.527   3.452   3.025
    2GLN    OE1   18   5.568   3.343   2.986
    2GLN    NE2   19   5.431   3.517   2.960
    2GLN   HE21   20   5.391   3.602   2.995
    2GLN   HE22   21   5.372   3.470   2.895
    2GLN      C   22   5.683   3.749   3.331
    2GLN      O   23   5.682   3.680   3.433
    3LEU      N   24   5.639   3.873   3.317
    3LEU      H   25   5.663   3.922   3.233
    3LEU     CA   26   5.547   3.942   3.410
    3LEU     CB   27   5.536   4.089   3.369
    3LEU     CG   28   5.668   4.166   3.366
    3LEU    CD1   29   5.639   4.316   3.373
    3LEU    CD2   30   5.744   4.136   3.495
    3LEU      C   31   5.409   3.876   3.407
    3LEU      O   32   5.383   3.800   3.314
    4LYS      N   33   5.322   3.887   3.507
    4LYS      H   34   5.349   3.913   3.599
    4LYS     CA   35   5.182   3.847   3.483
    4LYS     CB   36   5.112   3.848   3.619
    4LYS     CG   37   5.170   3.757   3.727
    4LYS     CD   38   5.107   3.787   3.863
    4LYS     CE   39   5.138   3.711   3.992
    4LYS     NZ   40   5.279   3.677   4.018
    4LYS    HZ1   41   5.334   3.737   3.960
    4LYS    HZ2   42   5.301   3.710   4.110
    4LYS    HZ3   43   5.304   3.583   3.997
    4LYS      C   44   5.105   3.935   3.384
    4LYS      O   45   5.139   4.053   3.377
    5PRO      N   46   4.997   3.882   3.328
    5PRO     CA   47   4.906   3.961   3.244
    5PRO     CB   48   4.820   3.866   3.160
    5PRO     CG   49   4.831   3.735   3.237
    5PRO     CD   50   4.964   3.740   3.313
    5PRO      C   51   4.812   4.046   3.330
    5PRO      O   52   4.741   3.995   3.417
    6MET      N   53   4.799   4.173   3.293
    6MET      H   54   4.836   4.187   3.201
    6MET     CA   55   4.718   4.278   3.357
    6MET     CB   56   4.818   4.393   3.374
    6MET     CG   57   4.770   4.513   3.455
    6MET     SD   58   4.891   4.651   3.449
    6MET     CE   59   4.860   4.676   3.276
    6MET      C   60   4.606   4.315   3.260
    6MET      O   61   4.633   4.345   3.144
    7ALA      N   62   4.492   4.357   3.314
    7ALA      H   63   4.478   4.337   3.411
    7ALA     CA   64   4.380   4.417   3.239
    7ALA     CB   65   4.257   4.435   3.327
    7ALA      C   66   4.403   4.555   3.177
    7ALA      O   67   4.438   4.648   3.251
    8ILE      N   68   4.429   4.552   3.047
    8ILE      H   69   4.457   4.469   3.000
    8ILE     CA   70   4.458   4.675   2.971
    8ILE     CB   71   4.523   4.652   2.834
    8ILE    CG1   72   4.649   4.568   2.857
    8ILE    CG2   73   4.569   4.788   2.782
    8ILE     CD   74   4.764   4.641   2.928
    8ILE      C   75   4.333   4.760   2.948
    8ILE      O   76   4.242   4.724   2.874
    9ASN      N   77   4.316   4.851   3.043
    9ASN      H   78   4.369   4.837   3.127
    9ASN     CA   79   4.215   4.959   3.044
    9ASN     CB   80   4.098   4.894   3.118
    9ASN     CG   81   4.112   4.887   3.270
    9ASN    OD1   82   4.177   4.971   3.331
    9ASN    ND2   83   4.065   4.776   3.328
    9ASN   HD21   84   4.020   4.705   3.274
    9ASN   HD22   85   4.069   4.766   3.427
    9ASN      C   86   4.267   5.096   3.087
    9ASN      O   87   4.368   5.102   3.157
   10PRO      N   88   4.210   5.208   3.042
   10PRO     CA   89   4.238   5.345   3.088
   10PRO     CB   90   4.115   5.423   3.040
   10PRO     CG   91   4.075   5.353   2.909
   10PRO     CD   92   4.115   5.207   2.931
   10PRO      C   93   4.256   5.367   3.238
   10PRO      O   94   4.352   5.424   3.289
   11GLU      N   95   4.174   5.300   3.317
   11GLU      H   96   4.089   5.260   3.282
   11GLU     CA   97   4.175   5.307   3.464
   11GLU     CB   98   4.048   5.243   3.520
   11GLU     CG   99   4.039   5.268   3.671
   11GLU     CD  100   3.946   5.173   3.747
   11GLU    OE1  101   3.969   5.051   3.756
   11GLU    OE2  102   3.861   5.225   3.822
   11GLU      C  103   4.307   5.260   3.525
   11GLU      O  104   4.388   5.340   3.573
   12MET      N  105   4.335   5.139   3.478
   12MET      H  106   4.262   5.085   3.436
   12MET     CA  107   4.458   5.064   3.507
   12MET     CB  108   4.471   4.919   3.461
   12MET     CG  109   4.389   4.832   3.557
   12MET     SD  110   4.426   4.852   3.735
   12MET     CE  111   4.261   4.832   3.798
   12MET      C  112   4.583   5.139   3.461
   12MET      O  113   4.671   5.164   3.543
   13LEU      N  114   4.585   5.198   3.342
   13LEU      H  115   4.512   5.181   3.276
   13LEU     CA  116   4.695   5.281   3.293
   13LEU     CB  117   4.681   5.298   3.142
   13LEU     CG  118   4.763   5.198   3.059
   13LEU    CD1  119   4.690   5.064   3.063
   13LEU    CD2  120   4.773   5.258   2.918
   13LEU      C  121   4.719   5.413   3.367
   13LEU      O  122   4.831   5.458   3.392
   14ASN      N  123   4.611   5.474   3.413
   14ASN      H  124   4.518   5.458   3.379
   14ASN     CA  125   4.625   5.584   3.511
   14ASN     CB  126   4.492   5.659   3.518
   14ASN     CG  127   4.437   5.728   3.393
   14ASN    OD1  128   4.491   5.824   3.338
   14ASN    ND2  129   4.316   5.686   3.357
   14ASN   HD21  130   4.268   5.618   3.413
   14ASN   HD22  131   4.277   5.710   3.268
   14ASN      C  132   4.671   5.534   3.648
   14ASN      O  133   4.751   5.603   3.711
   15LYS      N  134   4.610   5.428   3.701
   15LYS      H  135   4.528   5.382   3.667
   15LYS     CA  136   4.658   5.371   3.828
   15LYS     CB  137   4.569   5.253   3.868
   15LYS     CG  138   4.444   5.293   3.948
   15LYS     CD  139   4.355   5.174   3.985
   15LYS     CE  140   4.209   5.213   4.008
   15LYS     NZ  141   4.123   5.095   4.023
   15LYS    HZ1  142   4.167   5.015   4.063
   15LYS    HZ2  143   4.049   5.122   4.085
   15LYS    HZ3  144   4.087   5.068   3.934
   15LYS      C  145   4.803   5.322   3.829
   15LYS      O  146   4.865   5.335   3.934
   16VAL      N  147   4.862   5.279   3.718
   16VAL      H  148   4.811   5.233   3.645
   16VAL     CA  149   5.006   5.272   3.693
   16VAL     CB  150   5.043   5.199   3.564
   16VAL    CG1  151   5.192   5.179   3.534
   16VAL    CG2  152   4.992   5.055   3.569
   16VAL      C  153   5.079   5.407   3.696
   16VAL      O  154   5.163   5.414   3.785
   17LEU      N  155   5.017   5.519   3.660
   17LEU      H  156   4.928   5.515   3.615
   17LEU     CA  157   5.082   5.650   3.677
   17LEU     CB  158   5.024   5.764   3.593
   17LEU     CG  159   5.061   5.739   3.446
   17LEU    CD1  160   4.966   5.827   3.364
   17LEU    CD2  161   5.201   5.788   3.409
   17LEU      C  162   5.078   5.688   3.825
   17LEU      O  163   5.179   5.726   3.884
   18SER      N  164   4.966   5.656   3.890
   18SER      H  165   4.890   5.611   3.843
   18SER     CA  166   4.947   5.679   4.034
   18SER     CB  167   4.809   5.636   4.083
   18SER     OG  168   4.768   5.674   4.215
   18SER     HG  169   4.719   5.606   4.270
   18SER      C  170   5.052   5.600   4.113
   18SER      O  171   5.131   5.666   4.179
   19ARG      N  172   5.054   5.468   4.093
   19ARG      H  173   4.970   5.424   4.060
   19ARG     CA  174   5.159   5.393   4.163
   19ARG     CB  175   5.138   5.243   4.140
   19ARG     CG  176   5.020   5.201   4.227
   19ARG     CD  177   5.009   5.049   4.215
   19ARG     NE  178   4.883   4.998   4.272
   19ARG     HE  179   4.807   5.046   4.230
   19ARG     CZ  180   4.875   4.901   4.365
   19ARG    NH1  181   4.987   4.845   4.413
   19ARG   HH11  182   5.076   4.867   4.373
   19ARG   HH12  183   4.971   4.803   4.502
   19ARG    NH2  184   4.758   4.842   4.391
   19ARG   HH21  185   4.675   4.858   4.337
   19ARG   HH22  186   4.754   4.766   4.456
   19ARG      C  187   5.301   5.437   4.127
   19ARG      O  188   5.383   5.437   4.219
   20LEU      N  189   5.322   5.480   4.003
   20LEU      H  190   5.263   5.446   3.930
   20LEU     CA  191   5.461   5.514   3.967
   20LEU     CB  192   5.475   5.505   3.815
   20LEU     CG  193   5.484   5.366   3.753
   20LEU    CD1  194   5.451   5.394   3.606
   20LEU    CD2  195   5.622   5.305   3.776
   20LEU      C  196   5.508   5.654   4.007
   20LEU      O  197   5.624   5.685   3.983
   21GLY      N  198   5.414   5.738   4.049
   21GLY      H  199   5.319   5.706   4.049
   21GLY     CA  200   5.445   5.870   4.106
   21GLY      C  201   5.451   5.983   4.004
   21GLY      O  202   5.554   6.050   3.993
   22VAL      N  203   5.351   5.994   3.917
   22VAL      H  204   5.284   5.919   3.919
   22VAL     CA  205   5.329   6.090   3.808
   22VAL     CB  206   5.329   6.023   3.671
   22VAL    CG1  207   5.299   6.114   3.551
   22VAL    CG2  208   5.462   5.950   3.654
   22VAL      C  209   5.195   6.161   3.833
   22VAL      O  210   5.094   6.098   3.862
   23ALA      N  211   5.206   6.293   3.823
   23ALA      H  212   5.290   6.336   3.789
   23ALA     CA  213   5.088   6.380   3.839
   23ALA     CB  214   5.129   6.527   3.833
   23ALA      C  215   4.961   6.361   3.757
   23ALA      O  216   4.954   6.385   3.636
   24GLY      N  217   4.856   6.380   3.836
   24GLY      H  218   4.871   6.424   3.925
   24GLY     CA  219   4.714   6.359   3.805
   24GLY      C  220   4.652   6.443   3.694
   24GLY      O  221   4.558   6.401   3.626
   25GLN      N  222   4.712   6.556   3.658
   25GLN      H  223   4.791   6.580   3.715
   25GLN     CA  224   4.683   6.655   3.554
   25GLN     CB  225   4.786   6.768   3.545
   25GLN     CG  226   4.812   6.856   3.667
   25GLN     CD  227   4.867   6.993   3.624
   25GLN    OE1  228   4.788   7.086   3.632
   25GLN    NE2  229   4.992   7.003   3.578
   25GLN   HE21  230   5.037   6.914   3.574
   25GLN   HE22  231   5.030   7.091   3.550
   25GLN      C  232   4.659   6.602   3.413
   25GLN      O  233   4.565   6.656   3.354
   26TRP      N  234   4.716   6.488   3.376
   26TRP      H  235   4.755   6.421   3.440
   26TRP     CA  236   4.700   6.423   3.245
   26TRP     CB  237   4.836   6.429   3.175
   26TRP     CG  238   4.870   6.561   3.105
   26TRP    CD1  239   4.949   6.654   3.157
   26TRP    HD1  240   5.015   6.639   3.243
   26TRP    CD2  241   4.838   6.599   2.975
   26TRP    NE1  242   4.960   6.754   3.071
   26TRP    HE1  243   5.018   6.834   3.085
   26TRP    CE2  244   4.899   6.723   2.957
   26TRP    CE3  245   4.764   6.533   2.878
   26TRP    HE3  246   4.729   6.431   2.891
   26TRP    CZ2  247   4.889   6.787   2.834
   26TRP    HZ2  248   4.927   6.888   2.818
   26TRP    CZ3  249   4.756   6.601   2.757
   26TRP    HZ3  250   4.692   6.557   2.681
   26TRP    CH2  251   4.814   6.725   2.734
   26TRP    HH2  252   4.812   6.770   2.635
   26TRP      C  253   4.640   6.283   3.256
   26TRP      O  254   4.679   6.211   3.348
   27ARG      N  255   4.548   6.242   3.168
   27ARG      H  256   4.509   6.305   3.102
   27ARG     CA  257   4.482   6.112   3.184
   27ARG     CB  258   4.339   6.136   3.234
   27ARG     CG  259   4.332   6.184   3.379
   27ARG     CD  260   4.352   6.069   3.478
   27ARG     NE  261   4.489   6.067   3.531
   27ARG     HE  262   4.559   6.113   3.477
   27ARG     CZ  263   4.535   5.993   3.633
   27ARG    NH1  264   4.456   5.925   3.718
   27ARG   HH11  265   4.358   5.934   3.701
   27ARG   HH12  266   4.484   5.868   3.795
   27ARG    NH2  267   4.662   6.010   3.671
   27ARG   HH21  268   4.726   6.055   3.608
   27ARG   HH22  269   4.695   5.972   3.757
   27ARG      C  270   4.463   6.021   3.062
   27ARG      O  271   4.433   6.065   2.951
   28PHE      N  272   4.461   5.889   3.077
   28PHE      H  273   4.506   5.857   3.161
   28PHE     CA  274   4.409   5.795   2.977
   28PHE     CB  275   4.469   5.656   2.990
   28PHE     CG  276   4.619   5.647   2.959
   28PHE    CD1  277   4.711   5.661   3.062
   28PHE    HD1  278   4.677   5.652   3.165
   28PHE    CD2  279   4.660   5.620   2.829
   28PHE    HD2  280   4.600   5.636   2.739
   28PHE    CE1  281   4.847   5.650   3.035
   28PHE    HE1  282   4.925   5.663   3.110
   28PHE    CE2  283   4.796   5.606   2.805
   28PHE    HE2  284   4.837   5.597   2.704
   28PHE     CZ  285   4.890   5.625   2.906
   28PHE     HZ  286   4.991   5.633   2.864
   28PHE      C  287   4.256   5.796   2.973
   28PHE      O  288   4.188   5.754   3.067
   29VAL      N  289   4.201   5.808   2.852
   29VAL      H  290   4.261   5.832   2.776
   29VAL     CA  291   4.057   5.815   2.823
   29VAL     CB  292   4.019   5.958   2.785
   29VAL    CG1  293   4.010   6.045   2.911
   29VAL    CG2  294   4.109   6.015   2.675
   29VAL      C  295   4.016   5.721   2.709
   29VAL      O  296   4.092   5.710   2.613
   30ASP      N  297   3.892   5.674   2.702
   30ASP      H  298   3.842   5.677   2.789
   30ASP     CA  299   3.842   5.578   2.603
   30ASP     CB  300   3.716   5.512   2.660
   30ASP     CG  301   3.750   5.419   2.777
   30ASP    OD1  302   3.709   5.451   2.890
   30ASP    OD2  303   3.783   5.300   2.756
   30ASP      C  304   3.803   5.655   2.477
   30ASP      O  305   3.723   5.747   2.487
   31VAL      N  306   3.838   5.593   2.364
   31VAL      H  307   3.903   5.518   2.353
   31VAL     CA  308   3.790   5.652   2.239
   31VAL     CB  309   3.909   5.677   2.146
   31VAL    CG1  310   3.863   5.762   2.027
   31VAL    CG2  311   4.027   5.748   2.213
   31VAL      C  312   3.692   5.550   2.180
   31VAL      O  313   3.725   5.446   2.124
   32LEU      N  314   3.566   5.592   2.189
   32LEU      H  315   3.555   5.665   2.256
   32LEU     CA  316   3.438   5.530   2.151
   32LEU     CB  317   3.322   5.593   2.227
   32LEU     CG  318   3.308   5.567   2.377
   32LEU    CD1  319   3.190   5.648   2.430
   32LEU    CD2  320   3.281   5.422   2.419
   32LEU      C  321   3.417   5.511   2.000
   32LEU      O  322   3.345   5.425   1.949
   33GLY      N  323   3.457   5.616   1.930
   33GLY      H  324   3.508   5.688   1.977
   33GLY     CA  325   3.454   5.626   1.783
   33GLY      C  326   3.582   5.672   1.714
   33GLY      O  327   3.661   5.741   1.777
   34LEU      N  328   3.610   5.590   1.613
   34LEU      H  329   3.549   5.519   1.576
   34LEU     CA  330   3.737   5.594   1.538
   34LEU     CB  331   3.763   5.462   1.465
   34LEU     CG  332   3.769   5.341   1.559
   34LEU    CD1  333   3.777   5.205   1.491
   34LEU    CD2  334   3.864   5.352   1.678
   34LEU      C  335   3.743   5.712   1.441
   34LEU      O  336   3.851   5.754   1.402
   35GLU      N  337   3.634   5.755   1.377
   35GLU      H  338   3.556   5.693   1.377
   35GLU     CA  339   3.595   5.865   1.288
   35GLU     CB  340   3.444   5.852   1.267
   35GLU     CG  341   3.406   5.726   1.191
   35GLU     CD  342   3.350   5.634   1.300
   35GLU    OE1  343   3.226   5.620   1.297
   35GLU    OE2  344   3.427   5.560   1.364
   35GLU      C  345   3.628   6.009   1.329
   35GLU      O  346   3.688   6.025   1.435
   36GLU      N  347   3.589   6.105   1.245
   36GLU      H  348   3.534   6.081   1.165
   36GLU     CA  349   3.591   6.246   1.288
   36GLU     CB  350   3.584   6.333   1.162
   36GLU     CG  351   3.680   6.307   1.046
   36GLU     CD  352   3.823   6.359   1.063
   36GLU    OE1  353   3.866   6.404   0.955
   36GLU    OE2  354   3.888   6.361   1.169
   36GLU      C  355   3.482   6.275   1.391
   36GLU      O  356   3.508   6.347   1.488
   37GLU      N  357   3.357   6.236   1.366
   37GLU      H  358   3.334   6.206   1.274
   37GLU     CA  359   3.254   6.214   1.468
   37GLU     CB  360   3.128   6.158   1.400
   37GLU     CG  361   3.008   6.154   1.495
   37GLU     CD  362   2.951   6.289   1.539
   37GLU    OE1  363   2.905   6.371   1.456
   37GLU    OE2  364   2.988   6.326   1.653
   37GLU      C  365   3.293   6.117   1.580
   37GLU      O  366   3.390   6.042   1.567
   38SER      N  367   3.245   6.153   1.698
   38SER      H  368   3.170   6.219   1.703
   38SER     CA  369   3.266   6.089   1.829
   38SER     CB  370   3.253   5.937   1.845
   38SER     OG  371   3.261   5.896   1.981
   38SER     HG  372   3.173   5.852   2.001
   38SER      C  373   3.402   6.118   1.893
   38SER      O  374   3.413   6.154   2.010
   39LEU      N  375   3.499   6.138   1.805
   39LEU      H  376   3.498   6.106   1.710
   39LEU     CA  377   3.626   6.194   1.855
   39LEU     CB  378   3.735   6.180   1.749
   39LEU     CG  379   3.841   6.082   1.801
   39LEU    CD1  380   3.946   6.058   1.692
   39LEU    CD2  381   3.912   6.124   1.930
   39LEU      C  382   3.625   6.338   1.908
   39LEU      O  383   3.705   6.364   1.997
   40GLY      N  384   3.521   6.413   1.874
   40GLY      H  385   3.469   6.403   1.789
   40GLY     CA  386   3.496   6.541   1.942
   40GLY      C  387   3.478   6.531   2.094
   40GLY      O  388   3.497   6.622   2.175
   41SER      N  389   3.428   6.416   2.138
   41SER      H  390   3.398   6.344   2.076
   41SER     CA  391   3.405   6.384   2.280
   41SER     CB  392   3.313   6.262   2.293
   41SER     OG  393   3.266   6.247   2.427
   41SER     HG  394   3.213   6.328   2.454
   41SER      C  395   3.529   6.363   2.366
   41SER      O  396   3.529   6.394   2.485
   42VAL      N  397   3.635   6.313   2.303
   42VAL      H  398   3.637   6.313   2.203
   42VAL     CA  399   3.761   6.282   2.371
   42VAL     CB  400   3.859   6.199   2.287
   42VAL    CG1  401   3.990   6.163   2.357
   42VAL    CG2  402   3.794   6.072   2.232
   42VAL      C  403   3.821   6.419   2.402
   42VAL      O  404   3.832   6.502   2.312
   43PRO      N  405   3.856   6.452   2.526
   43PRO     CA  406   3.892   6.587   2.569
   43PRO     CB  407   3.885   6.569   2.721
   43PRO     CG  408   3.921   6.422   2.744
   43PRO     CD  409   3.844   6.351   2.633
   43PRO      C  410   4.025   6.650   2.527
   43PRO      O  411   4.123   6.583   2.493
   44ALA      N  412   4.038   6.782   2.538
   44ALA      H  413   3.957   6.831   2.570
   44ALA     CA  414   4.144   6.862   2.474
   44ALA     CB  415   4.079   6.977   2.396
   44ALA      C  416   4.227   6.923   2.588
   44ALA      O  417   4.170   6.969   2.687
   45PRO      N  418   4.358   6.932   2.567
   45PRO     CA  419   4.439   6.862   2.467
   45PRO     CB  420   4.562   6.952   2.449
   45PRO     CG  421   4.569   7.016   2.588
   45PRO     CD  422   4.430   7.029   2.651
   45PRO      C  423   4.482   6.718   2.497
   45PRO      O  424   4.487   6.676   2.613
   46ALA      N  425   4.503   6.647   2.387
   46ALA      H  426   4.462   6.676   2.300
   46ALA     CA  427   4.580   6.522   2.380
   46ALA     CB  428   4.524   6.425   2.275
   46ALA      C  429   4.731   6.531   2.362
   46ALA      O  430   4.783   6.636   2.325
   47CYS      N  431   4.804   6.435   2.418
   47CYS      H  432   4.751   6.384   2.485
   47CYS     CA  433   4.950   6.420   2.406
   47CYS     CB  434   5.025   6.459   2.534
   47CYS     SG  435   4.962   6.354   2.670
   47CYS     HG  436   4.915   6.450   2.749
   47CYS      C  437   5.000   6.293   2.338
   47CYS      O  438   5.115   6.292   2.295
   48ALA      N  439   4.918   6.188   2.335
   48ALA      H  440   4.840   6.190   2.397
   48ALA     CA  441   4.945   6.063   2.262
   48ALA     CB  442   5.033   5.983   2.358
   48ALA      C  443   4.818   5.985   2.232
   48ALA      O  444   4.723   5.993   2.310
   49LEU      N  445   4.811   5.916   2.118
   49LEU      H  446   4.882   5.932   2.050
   49LEU     CA  447   4.704   5.821   2.086
   49LEU     CB  448   4.637   5.865   1.956
   49LEU     CG  449   4.499   5.804   1.930
   49LEU    CD1  450   4.398   5.826   2.043
   49LEU    CD2  451   4.457   5.842   1.787
   49LEU      C  452   4.751   5.675   2.084
   49LEU      O  453   4.851   5.644   2.020
   50LEU      N  454   4.681   5.587   2.155
   50LEU      H  455   4.588   5.605   2.186
   50LEU     CA  456   4.714   5.447   2.187
   50LEU     CB  457   4.745   5.419   2.334
   50LEU     CG  458   4.861   5.510   2.375
   50LEU    CD1  459   4.821   5.647   2.430
   50LEU    CD2  460   4.957   5.438   2.470
   50LEU      C  461   4.617   5.343   2.130
   50LEU      O  462   4.495   5.357   2.132
   51LEU      N  463   4.668   5.224   2.100
   51LEU      H  464   4.764   5.215   2.072
   51LEU     CA  465   4.578   5.126   2.037
   51LEU     CB  466   4.581   5.148   1.886
   51LEU     CG  467   4.473   5.086   1.796
   51LEU    CD1  468   4.332   5.136   1.827
   51LEU    CD2  469   4.514   5.094   1.649
   51LEU      C  470   4.621   4.981   2.059
   51LEU      O  471   4.736   4.950   2.026
   52LEU      N  472   4.517   4.901   2.079
   52LEU      H  473   4.425   4.936   2.095
   52LEU     CA  474   4.537   4.758   2.108
   52LEU     CB  475   4.461   4.726   2.237
   52LEU     CG  476   4.481   4.587   2.296
   52LEU    CD1  477   4.615   4.572   2.369
   52LEU    CD2  478   4.366   4.564   2.394
   52LEU      C  479   4.469   4.684   1.993
   52LEU      O  480   4.347   4.697   1.979
   53PHE      N  481   4.534   4.585   1.932
   53PHE      H  482   4.631   4.573   1.953
   53PHE     CA  483   4.492   4.513   1.811
   53PHE     CB  484   4.506   4.597   1.684
   53PHE     CG  485   4.459   4.541   1.550
   53PHE    CD1  486   4.324   4.540   1.517
   53PHE    HD1  487   4.246   4.568   1.588
   53PHE    CD2  488   4.552   4.514   1.450
   53PHE    HD2  489   4.643   4.462   1.481
   53PHE    CE1  490   4.290   4.512   1.385
   53PHE    HE1  491   4.188   4.525   1.348
   53PHE    CE2  492   4.521   4.492   1.316
   53PHE    HE2  493   4.597   4.445   1.253
   53PHE     CZ  494   4.386   4.496   1.286
   53PHE     HZ  495   4.362   4.506   1.180
   53PHE      C  496   4.572   4.385   1.789
   53PHE      O  497   4.687   4.383   1.834
   54PRO      N  498   4.516   4.277   1.737
   54PRO     CA  499   4.601   4.159   1.714
   54PRO     CB  500   4.498   4.046   1.705
   54PRO     CG  501   4.384   4.096   1.794
   54PRO     CD  502   4.373   4.244   1.756
   54PRO      C  503   4.666   4.169   1.576
   54PRO      O  504   4.606   4.223   1.483
   55LEU      N  505   4.775   4.095   1.555
   55LEU      H  506   4.799   4.025   1.622
   55LEU     CA  507   4.839   4.085   1.423
   55LEU     CB  508   4.976   4.154   1.414
   55LEU     CG  509   4.982   4.304   1.439
   55LEU    CD1  510   5.126   4.356   1.449
   55LEU    CD2  511   4.905   4.384   1.334
   55LEU      C  512   4.863   3.937   1.392
   55LEU      O  513   4.878   3.856   1.483
   56THR      N  514   4.857   3.916   1.261
   56THR      H  515   4.857   3.994   1.198
   56THR     CA  516   4.886   3.787   1.197
   56THR     CB  517   4.823   3.767   1.059
   56THR    OG1  518   4.859   3.862   0.958
   56THR    HG1  519   4.808   3.943   0.986
   56THR    CG2  520   4.675   3.731   1.061
   56THR      C  521   5.038   3.777   1.182
   56THR      O  522   5.102   3.881   1.171
   57ALA      N  523   5.079   3.653   1.207
   57ALA      H  524   5.020   3.578   1.239
   57ALA     CA  525   5.217   3.611   1.177
   57ALA     CB  526   5.244   3.466   1.217
   57ALA      C  527   5.268   3.641   1.036
   57ALA      O  528   5.364   3.717   1.025
   58GLN      N  529   5.183   3.622   0.936
   58GLN      H  530   5.114   3.553   0.955
   58GLN     CA  531   5.215   3.670   0.800
   58GLN     CB  532   5.097   3.630   0.712
   58GLN     CG  533   5.032   3.491   0.716
   58GLN     CD  534   4.950   3.448   0.838
   58GLN    OE1  535   5.003   3.414   0.944
   58GLN    NE2  536   4.819   3.460   0.821
   58GLN   HE21  537   4.786   3.485   0.730
   58GLN   HE22  538   4.755   3.450   0.897
   58GLN      C  539   5.245   3.819   0.787
   58GLN      O  540   5.359   3.852   0.752
   59HISE     N  541   5.167   3.894   0.863
   59HISE     H  542   5.075   3.866   0.890
   59HISE    CA  543   5.187   4.040   0.869
   59HISE    CB  544   5.058   4.111   0.910
   59HISE    CG  545   5.060   4.263   0.900
   59HISE   ND1  546   4.969   4.322   0.976
   59HISE   CD2  547   5.134   4.359   0.844
   59HISE   HD2  548   5.224   4.337   0.786
   59HISE   CE1  549   4.986   4.454   0.968
   59HISE   HE1  550   4.918   4.530   1.007
   59HISE   NE2  551   5.086   4.477   0.884
   59HISE   HE2  552   5.124   4.568   0.867
   59HISE     C  553   5.307   4.083   0.954
   59HISE     O  554   5.404   4.140   0.905
   60GLU      N  555   5.302   4.030   1.076
   60GLU      H  556   5.228   3.973   1.111
   60GLU     CA  557   5.401   4.054   1.182
   60GLU     CB  558   5.371   3.979   1.312
   60GLU     CG  559   5.475   4.003   1.422
   60GLU     CD  560   5.449   3.930   1.554
   60GLU    OE1  561   5.547   3.889   1.620
   60GLU    OE2  562   5.333   3.922   1.602
   60GLU      C  563   5.543   4.022   1.134
   60GLU      O  564   5.618   4.119   1.130
   61ASN      N  565   5.561   3.908   1.069
   61ASN      H  566   5.494   3.833   1.063
   61ASN     CA  567   5.698   3.879   1.023
   61ASN     CB  568   5.724   3.736   0.975
   61ASN     CG  569   5.697   3.635   1.087
   61ASN    OD1  570   5.685   3.667   1.205
   61ASN    ND2  571   5.660   3.515   1.043
   61ASN   HD21  572   5.625   3.515   0.949
   61ASN   HD22  573   5.656   3.437   1.105
   61ASN      C  574   5.755   3.964   0.910
   61ASN      O  575   5.862   4.025   0.916
   62PHE      N  576   5.670   3.988   0.811
   62PHE      H  577   5.577   3.953   0.820
   62PHE     CA  578   5.695   4.070   0.691
   62PHE     CB  579   5.565   4.062   0.610
   62PHE     CG  580   5.522   4.167   0.508
   62PHE    CD1  581   5.425   4.261   0.540
   62PHE    HD1  582   5.354   4.232   0.618
   62PHE    CD2  583   5.605   4.195   0.400
   62PHE    HD2  584   5.675   4.118   0.367
   62PHE    CE1  585   5.413   4.382   0.472
   62PHE    HE1  586   5.329   4.444   0.503
   62PHE    CE2  587   5.593   4.313   0.328
   62PHE    HE2  588   5.657   4.338   0.243
   62PHE     CZ  589   5.503   4.410   0.370
   62PHE     HZ  590   5.491   4.500   0.309
   62PHE      C  591   5.708   4.218   0.727
   62PHE      O  592   5.791   4.295   0.679
   63ARG      N  593   5.631   4.255   0.829
   63ARG      H  594   5.562   4.197   0.872
   63ARG     CA  595   5.644   4.388   0.890
   63ARG     CB  596   5.516   4.435   0.959
   63ARG     CG  597   5.502   4.584   0.928
   63ARG     CD  598   5.385   4.649   1.001
   63ARG     NE  599   5.391   4.793   0.972
   63ARG     HE  600   5.408   4.818   0.876
   63ARG     CZ  601   5.399   4.888   1.066
   63ARG    NH1  602   5.395   4.868   1.198
   63ARG   HH11  603   5.379   4.776   1.233
   63ARG   HH12  604   5.395   4.949   1.257
   63ARG    NH2  605   5.428   5.014   1.031
   63ARG   HH21  606   5.436   5.025   0.932
   63ARG   HH22  607   5.429   5.089   1.098
   63ARG      C  608   5.774   4.396   0.971
   63ARG      O  609   5.847   4.491   0.945
   64LYS      N  610   5.813   4.293   1.046
   64LYS      H  611   5.739   4.232   1.074
   64LYS     CA  612   5.949   4.291   1.102
   64LYS     CB  613   5.976   4.170   1.192
   64LYS     CG  614   5.907   4.203   1.325
   64LYS     CD  615   5.904   4.082   1.419
   64LYS     CE  616   5.865   4.107   1.564
   64LYS     NZ  617   5.841   3.976   1.627
   64LYS    HZ1  618   5.917   3.911   1.621
   64LYS    HZ2  619   5.822   3.990   1.724
   64LYS    HZ3  620   5.759   3.938   1.584
   64LYS      C  621   6.063   4.307   1.002
   64LYS      O  622   6.164   4.372   1.032
   65LYS      N  623   6.052   4.228   0.896
   65LYS      H  624   5.979   4.160   0.902
   65LYS     CA  625   6.148   4.226   0.784
   65LYS     CB  626   6.104   4.121   0.682
   65LYS     CG  627   6.161   3.985   0.724
   65LYS     CD  628   6.096   3.875   0.639
   65LYS     CE  629   6.156   3.741   0.684
   65LYS     NZ  630   6.285   3.699   0.628
   65LYS    HZ1  631   6.353   3.767   0.654
   65LYS    HZ2  632   6.304   3.611   0.672
   65LYS    HZ3  633   6.279   3.686   0.529
   65LYS      C  634   6.158   4.364   0.718
   65LYS      O  635   6.266   4.422   0.730
   66GLN      N  636   6.044   4.420   0.679
   66GLN      H  637   5.959   4.368   0.674
   66GLN     CA  638   6.040   4.558   0.629
   66GLN     CB  639   5.893   4.589   0.596
   66GLN     CG  640   5.868   4.728   0.537
   66GLN     CD  641   5.718   4.757   0.524
   66GLN    OE1  642   5.653   4.825   0.603
   66GLN    NE2  643   5.662   4.716   0.411
   66GLN   HE21  644   5.721   4.676   0.341
   66GLN   HE22  645   5.566   4.736   0.393
   66GLN      C  646   6.090   4.664   0.728
   66GLN      O  647   6.174   4.745   0.691
   67ILE      N  648   6.050   4.653   0.854
   67ILE      H  649   5.974   4.593   0.880
   67ILE     CA  650   6.097   4.749   0.954
   67ILE     CB  651   6.002   4.764   1.073
   67ILE    CG1  652   5.868   4.820   1.022
   67ILE    CG2  653   6.050   4.849   1.191
   67ILE     CD  654   5.756   4.789   1.121
   67ILE      C  655   6.245   4.742   0.991
   67ILE      O  656   6.310   4.844   0.971
   68GLU      N  657   6.300   4.621   1.003
   68GLU      H  658   6.238   4.544   1.018
   68GLU     CA  659   6.445   4.601   1.013
   68GLU     CB  660   6.468   4.451   1.027
   68GLU     CG  661   6.602   4.411   1.089
   68GLU     CD  662   6.632   4.452   1.233
   68GLU    OE1  663   6.598   4.368   1.319
   68GLU    OE2  664   6.696   4.557   1.256
   68GLU      C  665   6.522   4.658   0.893
   68GLU      O  666   6.629   4.718   0.902
   69GLU      N  667   6.463   4.621   0.780
   69GLU      H  668   6.385   4.559   0.771
   69GLU     CA  669   6.522   4.660   0.652
   69GLU     CB  670   6.439   4.600   0.539
   69GLU     CG  671   6.488   4.649   0.402
   69GLU     CD  672   6.445   4.553   0.291
   69GLU    OE1  673   6.324   4.549   0.261
   69GLU    OE2  674   6.536   4.492   0.231
   69GLU      C  675   6.554   4.809   0.634
   69GLU      O  676   6.669   4.851   0.627
   70LEU      N  677   6.453   4.889   0.668
   70LEU      H  678   6.361   4.860   0.693
   70LEU     CA  679   6.462   5.036   0.662
   70LEU     CB  680   6.314   5.072   0.677
   70LEU     CG  681   6.243   5.060   0.542
   70LEU    CD1  682   6.093   5.033   0.558
   70LEU    CD2  683   6.283   5.183   0.461
   70LEU      C  684   6.543   5.112   0.768
   70LEU      O  685   6.530   5.234   0.779
   71LYS      N  686   6.580   5.043   0.876
   71LYS      H  687   6.516   4.977   0.914
   71LYS     CA  688   6.691   5.077   0.966
   71LYS     CB  689   6.825   5.080   0.892
   71LYS     CG  690   6.859   4.938   0.848
   71LYS     CD  691   6.904   4.859   0.971
   71LYS     CE  692   6.939   4.719   0.919
   71LYS     NZ  693   6.923   4.604   1.010
   71LYS    HZ1  694   6.920   4.517   0.962
   71LYS    HZ2  695   7.000   4.603   1.074
   71LYS    HZ3  696   6.843   4.618   1.068
   71LYS      C  697   6.678   5.201   1.055
   71LYS      O  698   6.771   5.254   1.115
   72GLY      N  699   6.553   5.248   1.058
   72GLY      H  700   6.474   5.200   1.020
   72GLY     CA  701   6.516   5.375   1.122
   72GLY      C  702   6.578   5.499   1.058
   72GLY      O  703   6.597   5.601   1.124
   73GLN      N  704   6.608   5.495   0.928
   73GLN      H  705   6.591   5.412   0.875
   73GLN     CA  706   6.653   5.611   0.849
   73GLN     CB  707   6.683   5.557   0.709
   73GLN     CG  708   6.772   5.656   0.635
   73GLN     CD  709   6.798   5.610   0.492
   73GLN    OE1  710   6.870   5.514   0.464
   73GLN    NE2  711   6.737   5.682   0.398
   73GLN   HE21  712   6.665   5.750   0.415
   73GLN   HE22  713   6.789   5.678   0.312
   73GLN      C  714   6.578   5.744   0.849
   73GLN      O  715   6.639   5.844   0.888
   74GLU      N  716   6.446   5.740   0.858
   74GLU      H  717   6.407   5.651   0.834
   74GLU     CA  718   6.356   5.856   0.864
   74GLU     CB  719   6.235   5.830   0.774
   74GLU     CG  720   6.278   5.799   0.631
   74GLU     CD  721   6.180   5.777   0.516
   74GLU    OE1  722   6.062   5.749   0.547
   74GLU    OE2  723   6.219   5.791   0.398
   74GLU      C  724   6.315   5.900   1.005
   74GLU      O  725   6.247   6.002   1.015
   75VAL      N  726   6.377   5.844   1.108
   75VAL      H  727   6.448   5.775   1.092
   75VAL     CA  728   6.352   5.876   1.249
   75VAL     CB  729   6.342   5.752   1.339
   75VAL    CG1  730   6.294   5.779   1.482
   75VAL    CG2  731   6.244   5.651   1.280
   75VAL      C  732   6.447   5.981   1.307
   75VAL      O  733   6.565   5.949   1.319
   76SER      N  734   6.390   6.089   1.360
   76SER      H  735   6.291   6.105   1.362
   76SER     CA  736   6.464   6.192   1.434
   76SER     CB  737   6.369   6.302   1.482
   76SER     OG  738   6.441   6.418   1.525
   76SER     HG  739   6.390   6.500   1.498
   76SER      C  740   6.537   6.138   1.557
   76SER      O  741   6.463   6.082   1.637
   77PRO      N  742   6.667   6.162   1.573
   77PRO     CA  743   6.748   6.122   1.689
   77PRO     CB  744   6.883   6.192   1.668
   77PRO     CG  745   6.895   6.214   1.517
   77PRO     CD  746   6.751   6.222   1.468
   77PRO      C  747   6.689   6.145   1.828
   77PRO      O  748   6.739   6.092   1.927
   78LYS      N  749   6.629   6.263   1.840
   78LYS      H  750   6.623   6.332   1.768
   78LYS     CA  751   6.554   6.306   1.959
   78LYS     CB  752   6.464   6.425   1.924
   78LYS     CG  753   6.537   6.554   1.888
   78LYS     CD  754   6.460   6.670   1.824
   78LYS     CE  755   6.345   6.732   1.903
   78LYS     NZ  756   6.288   6.845   1.828
   78LYS    HZ1  757   6.345   6.925   1.849
   78LYS    HZ2  758   6.297   6.828   1.730
   78LYS    HZ3  759   6.194   6.860   1.858
   78LYS      C  760   6.467   6.207   2.036
   78LYS      O  761   6.430   6.219   2.153
   79VAL      N  762   6.414   6.112   1.960
   79VAL      H  763   6.430   6.103   1.861
   79VAL     CA  764   6.319   6.011   2.006
   79VAL     CB  765   6.235   5.956   1.890
   79VAL    CG1  766   6.154   5.833   1.929
   79VAL    CG2  767   6.135   6.059   1.837
   79VAL      C  768   6.381   5.895   2.085
   79VAL      O  769   6.471   5.827   2.038
   80TYR      N  770   6.334   5.874   2.208
   80TYR      H  771   6.285   5.945   2.258
   80TYR     CA  772   6.362   5.756   2.291
   80TYR     CB  773   6.311   5.793   2.431
   80TYR     CG  774   6.334   5.697   2.547
   80TYR    CD1  775   6.239   5.599   2.572
   80TYR    HD1  776   6.172   5.575   2.489
   80TYR    CD2  777   6.423   5.727   2.650
   80TYR    HD2  778   6.464   5.828   2.649
   80TYR    CE1  779   6.235   5.523   2.688
   80TYR    HE1  780   6.148   5.460   2.707
   80TYR    CE2  781   6.420   5.659   2.771
   80TYR    HE2  782   6.491   5.691   2.847
   80TYR     CZ  783   6.325   5.559   2.788
   80TYR     OH  784   6.337   5.462   2.882
   80TYR     HH  785   6.413   5.485   2.943
   80TYR      C  786   6.276   5.646   2.227
   80TYR      O  787   6.155   5.667   2.220
   81PHE      N  788   6.347   5.544   2.179
   81PHE      H  789   6.423   5.552   2.115
   81PHE     CA  790   6.280   5.416   2.152
   81PHE     CB  791   6.290   5.368   2.007
   81PHE     CG  792   6.210   5.247   1.958
   81PHE    CD1  793   6.072   5.236   1.960
   81PHE    HD1  794   6.015   5.330   1.958
   81PHE    CD2  795   6.282   5.132   1.928
   81PHE    HD2  796   6.386   5.117   1.955
   81PHE    CE1  797   6.004   5.119   1.931
   81PHE    HE1  798   5.901   5.108   1.967
   81PHE    CE2  799   6.212   5.015   1.900
   81PHE    HE2  800   6.264   4.921   1.882
   81PHE     CZ  801   6.073   5.003   1.900
   81PHE     HZ  802   6.030   4.905   1.881
   81PHE      C  803   6.335   5.305   2.242
   81PHE      O  804   6.455   5.299   2.270
   82MET      N  805   6.247   5.208   2.263
   82MET      H  806   6.168   5.198   2.203
   82MET     CA  807   6.257   5.106   2.369
   82MET     CB  808   6.188   5.164   2.493
   82MET     CG  809   6.191   5.068   2.612
   82MET     SD  810   6.079   5.103   2.752
   82MET     CE  811   6.171   5.015   2.876
   82MET      C  812   6.205   4.967   2.332
   82MET      O  813   6.084   4.946   2.334
   83LYS      N  814   6.299   4.878   2.302
   83LYS      H  815   6.396   4.891   2.324
   83LYS     CA  816   6.254   4.744   2.261
   83LYS     CB  817   6.371   4.671   2.194
   83LYS     CG  818   6.418   4.727   2.060
   83LYS     CD  819   6.515   4.633   1.988
   83LYS     CE  820   6.571   4.694   1.860
   83LYS     NZ  821   6.701   4.637   1.820
   83LYS    HZ1  822   6.716   4.673   1.728
   83LYS    HZ2  823   6.770   4.669   1.885
   83LYS    HZ3  824   6.699   4.537   1.814
   83LYS      C  825   6.197   4.663   2.378
   83LYS      O  826   6.228   4.687   2.494
   84GLN      N  827   6.093   4.585   2.350
   84GLN      H  828   6.044   4.598   2.264
   84GLN     CA  829   6.027   4.498   2.448
   84GLN     CB  830   5.879   4.466   2.430
   84GLN     CG  831   5.823   4.396   2.554
   84GLN     CD  832   5.681   4.350   2.522
   84GLN    OE1  833   5.593   4.425   2.481
   84GLN    NE2  834   5.659   4.219   2.528
   84GLN   HE21  835   5.736   4.158   2.544
   84GLN   HE22  836   5.568   4.180   2.514
   84GLN      C  837   6.088   4.358   2.436
   84GLN      O  838   6.060   4.290   2.337
   85THR      N  839   6.165   4.318   2.537
   85THR      H  840   6.173   4.375   2.618
   85THR     CA  841   6.232   4.187   2.540
   85THR     CB  842   6.372   4.193   2.601
   85THR    OG1  843   6.388   4.271   2.720
   85THR    HG1  844   6.469   4.239   2.769
   85THR    CG2  845   6.468   4.238   2.491
   85THR      C  846   6.145   4.078   2.603
   85THR      O  847   6.142   3.961   2.565
   86ILE      N  848   6.113   4.109   2.728
   86ILE      H  849   6.143   4.196   2.767
   86ILE     CA  850   6.029   4.037   2.824
   86ILE     CB  851   6.032   4.109   2.960
   86ILE    CG1  852   6.174   4.129   3.011
   86ILE    CG2  853   5.954   4.038   3.071
   86ILE     CD  854   6.236   3.994   3.048
   86ILE      C  855   5.887   4.008   2.774
   86ILE      O  856   5.835   4.078   2.687
   87GLY      N  857   5.833   3.891   2.809
   87GLY      H  858   5.872   3.822   2.869
   87GLY     CA  859   5.693   3.855   2.788
   87GLY      C  860   5.588   3.937   2.864
   87GLY      O  861   5.627   3.985   2.970
   88ASN      N  862   5.463   3.930   2.819
   88ASN      H  863   5.443   3.881   2.734
   88ASN     CA  864   5.347   3.990   2.886
   88ASN     CB  865   5.306   3.921   3.016
   88ASN     CG  866   5.233   3.789   2.987
   88ASN    OD1  867   5.242   3.690   3.059
   88ASN    ND2  868   5.145   3.783   2.888
   88ASN   HD21  869   5.134   3.842   2.808
   88ASN   HD22  870   5.077   3.711   2.899
   88ASN      C  871   5.346   4.142   2.908
   88ASN      O  872   5.232   4.187   2.918
   89SER      N  873   5.457   4.214   2.901
   89SER      H  874   5.540   4.164   2.875
   89SER     CA  875   5.477   4.356   2.933
   89SER     CB  876   5.619   4.389   2.977
   89SER     OG  877   5.710   4.335   2.881
   89SER     HG  878   5.808   4.357   2.884
   89SER      C  879   5.440   4.462   2.828
   89SER      O  880   5.478   4.576   2.853
   90CYS      N  881   5.346   4.423   2.742
   90CYS      H  882   5.323   4.326   2.731
   90CYS     CA  883   5.280   4.505   2.640
   90CYS     CB  884   5.155   4.438   2.581
   90CYS     SG  885   5.055   4.360   2.713
   90CYS     HG  886   4.942   4.396   2.653
   90CYS      C  887   5.230   4.644   2.680
   90CYS      O  888   5.284   4.743   2.632
   91GLY      N  889   5.155   4.646   2.790
   91GLY      H  890   5.137   4.563   2.842
   91GLY     CA  891   5.101   4.772   2.843
   91GLY      C  892   5.199   4.866   2.913
   91GLY      O  893   5.218   4.982   2.876
   92THR      N  894   5.279   4.800   2.997
   92THR      H  895   5.244   4.724   3.052
   92THR     CA  896   5.402   4.844   3.064
   92THR     CB  897   5.463   4.728   3.144
   92THR    OG1  898   5.352   4.647   3.185
   92THR    HG1  899   5.372   4.599   3.270
   92THR    CG2  900   5.568   4.765   3.249
   92THR      C  901   5.504   4.910   2.972
   92THR      O  902   5.535   5.023   3.009
   93ILE      N  903   5.533   4.859   2.852
   93ILE      H  904   5.525   4.760   2.844
   93ILE     CA  905   5.613   4.927   2.749
   93ILE     CB  906   5.654   4.814   2.654
   93ILE    CG1  907   5.759   4.725   2.721
   93ILE    CG2  908   5.720   4.867   2.527
   93ILE     CD  909   5.888   4.795   2.766
   93ILE      C  910   5.552   5.049   2.680
   93ILE      O  911   5.617   5.154   2.686
   94GLY      N  912   5.424   5.045   2.645
   94GLY      H  913   5.378   4.957   2.639
   94GLY     CA  914   5.346   5.158   2.591
   94GLY      C  915   5.344   5.281   2.682
   94GLY      O  916   5.362   5.398   2.649
   95LEU      N  917   5.314   5.256   2.809
   95LEU      H  918   5.272   5.168   2.830
   95LEU     CA  919   5.319   5.360   2.913
   95LEU     CB  920   5.274   5.301   3.047
   95LEU     CG  921   5.244   5.395   3.165
   95LEU    CD1  922   5.129   5.337   3.247
   95LEU    CD2  923   5.365   5.421   3.255
   95LEU      C  924   5.453   5.433   2.927
   95LEU      O  925   5.454   5.556   2.923
   96ILE      N  926   5.565   5.362   2.921
   96ILE      H  927   5.571   5.262   2.930
   96ILE     CA  928   5.695   5.429   2.920
   96ILE     CB  929   5.807   5.329   2.948
   96ILE    CG1  930   5.791   5.264   3.085
   96ILE    CG2  931   5.946   5.390   2.927
   96ILE     CD  932   5.890   5.148   3.099
   96ILE      C  933   5.709   5.513   2.793
   96ILE      O  934   5.719   5.635   2.808
   97HISE     N  935   5.673   5.453   2.680
   97HISE     H  936   5.633   5.361   2.686
   97HISE    CA  937   5.681   5.515   2.547
   97HISE    CB  938   5.623   5.426   2.436
   97HISE    CG  939   5.711   5.304   2.405
   97HISE   ND1  940   5.701   5.251   2.283
   97HISE   CD2  941   5.803   5.243   2.478
   97HISE   HD2  942   5.813   5.235   2.586
   97HISE   CE1  943   5.800   5.162   2.275
   97HISE   HE1  944   5.820   5.096   2.191
   97HISE   NE2  945   5.857   5.155   2.394
   97HISE   HE2  946   5.936   5.095   2.410
   97HISE     C  947   5.608   5.650   2.544
   97HISE     O  948   5.667   5.741   2.486
   98ALA      N  949   5.484   5.654   2.591
   98ALA      H  950   5.434   5.570   2.611
   98ALA     CA  951   5.411   5.780   2.610
   98ALA     CB  952   5.262   5.748   2.626
   98ALA      C  953   5.463   5.888   2.705
   98ALA      O  954   5.480   6.006   2.672
   99VAL      N  955   5.510   5.840   2.819
   99VAL      H  956   5.524   5.743   2.838
   99VAL     CA  957   5.567   5.933   2.918
   99VAL     CB  958   5.561   5.860   3.052
   99VAL    CG1  959   5.614   5.932   3.177
   99VAL    CG2  960   5.416   5.825   3.086
   99VAL      C  961   5.703   5.989   2.874
   99VAL      O  962   5.721   6.111   2.870
  100ALA      N  963   5.788   5.904   2.818
  100ALA      H  964   5.768   5.807   2.808
  100ALA     CA  965   5.928   5.928   2.779
  100ALA     CB  966   5.975   5.801   2.707
  100ALA      C  967   5.957   6.054   2.697
  100ALA      O  968   6.021   6.150   2.739
  101ASN      N  969   5.873   6.065   2.595
  101ASN      H  970   5.806   5.993   2.579
  101ASN     CA  971   5.894   6.166   2.490
  101ASN     CB  972   5.870   6.120   2.346
  101ASN     CG  973   5.960   6.001   2.313
  101ASN    OD1  974   6.081   6.006   2.290
  101ASN    ND2  975   5.898   5.884   2.298
  101ASN   HD21  976   5.799   5.880   2.308
  101ASN   HD22  977   5.954   5.806   2.270
  101ASN      C  978   5.823   6.299   2.515
  101ASN      O  979   5.860   6.400   2.456
  102ASN      N  980   5.733   6.302   2.613
  102ASN      H  981   5.717   6.218   2.665
  102ASN     CA  982   5.662   6.425   2.650
  102ASN     CB  983   5.515   6.423   2.608
  102ASN     CG  984   5.495   6.491   2.472
  102ASN    OD1  985   5.554   6.590   2.429
  102ASN    ND2  986   5.431   6.410   2.388
  102ASN   HD21  987   5.388   6.320   2.395
  102ASN   HD22  988   5.441   6.443   2.294
  102ASN      C  989   5.674   6.472   2.795
  102ASN      O  990   5.570   6.487   2.859
  103GLN      N  991   5.798   6.482   2.842
  103GLN      H  992   5.876   6.494   2.780
  103GLN     CA  993   5.826   6.525   2.979
  103GLN     CB  994   5.966   6.484   3.025
  103GLN     CG  995   5.981   6.331   3.018
  103GLN     CD  996   6.123   6.286   3.054
  103GLN    OE1  997   6.174   6.312   3.163
  103GLN    NE2  998   6.175   6.191   2.977
  103GLN   HE21  999   6.136   6.154   2.893
  103GLN   HE22 1000   6.266   6.158   3.003
  103GLN      C 1001   5.806   6.671   3.021
  103GLN      O 1002   5.802   6.705   3.139
  104ASP      N 1003   5.802   6.756   2.918
  104ASP      H 1004   5.862   6.743   2.839
  104ASP     CA 1005   5.751   6.893   2.921
  104ASP     CB 1006   5.768   6.979   2.796
  104ASP     CG 1007   5.685   6.927   2.679
  104ASP    OD1 1008   5.605   7.012   2.633
  104ASP    OD2 1009   5.674   6.806   2.651
  104ASP      C 1010   5.605   6.889   2.968
  104ASP      O 1011   5.566   6.975   3.047
  105LYS      N 1012   5.521   6.805   2.909
  105LYS      H 1013   5.545   6.725   2.853
  105LYS     CA 1014   5.379   6.821   2.942
  105LYS     CB 1015   5.300   6.769   2.821
  105LYS     CG 1016   5.328   6.854   2.697
  105LYS     CD 1017   5.267   6.792   2.572
  105LYS     CE 1018   5.319   6.865   2.448
  105LYS     NZ 1019   5.463   6.845   2.428
  105LYS    HZ1 1020   5.488   6.748   2.420
  105LYS    HZ2 1021   5.498   6.898   2.350
  105LYS    HZ3 1022   5.504   6.877   2.513
  105LYS      C 1023   5.342   6.764   3.079
  105LYS      O 1024   5.271   6.822   3.162
  106LEU      N 1025   5.382   6.638   3.092
  106LEU      H 1026   5.405   6.581   3.013
  106LEU     CA 1027   5.369   6.559   3.216
  106LEU     CB 1028   5.389   6.410   3.187
  106LEU     CG 1029   5.263   6.340   3.136
  106LEU    CD1 1030   5.209   6.393   3.003
  106LEU    CD2 1031   5.278   6.189   3.122
  106LEU      C 1032   5.467   6.594   3.328
  106LEU      O 1033   5.566   6.663   3.308
  107GLY      N 1034   5.426   6.566   3.451
  107GLY      H 1035   5.349   6.504   3.468
  107GLY     CA 1036   5.495   6.601   3.576
  107GLY      C 1037   5.515   6.484   3.672
  107GLY      O 1038   5.420   6.410   3.698
  108PHE      N 1039   5.629   6.492   3.739
  108PHE      H 1040   5.695   6.566   3.726
  108PHE     CA 1041   5.665   6.389   3.838
  108PHE     CB 1042   5.794   6.321   3.793
  108PHE     CG 1043   5.784   6.259   3.653
  108PHE    CD1 1044   5.743   6.128   3.631
  108PHE    HD1 1045   5.722   6.074   3.724
  108PHE    CD2 1046   5.817   6.338   3.544
  108PHE    HD2 1047   5.858   6.438   3.561
  108PHE    CE1 1048   5.731   6.082   3.501
  108PHE    HE1 1049   5.721   5.974   3.488
  108PHE    CE2 1050   5.804   6.294   3.413
  108PHE    HE2 1051   5.813   6.369   3.334
  108PHE     CZ 1052   5.750   6.168   3.393
  108PHE     HZ 1053   5.723   6.144   3.290
  108PHE      C 1054   5.688   6.431   3.983
  108PHE      O 1055   5.777   6.513   4.005
  109GLU      N 1056   5.645   6.352   4.081
  109GLU      H 1057   5.615   6.257   4.071
  109GLU     CA 1058   5.668   6.383   4.223
  109GLU     CB 1059   5.566   6.309   4.309
  109GLU     CG 1060   5.559   6.157   4.308
  109GLU     CD 1061   5.441   6.131   4.403
  109GLU    OE1 1062   5.330   6.119   4.348
  109GLU    OE2 1063   5.455   6.124   4.527
  109GLU      C 1064   5.809   6.363   4.280
  109GLU      O 1065   5.881   6.276   4.230
  110ASP      N 1066   5.826   6.411   4.403
  110ASP      H 1067   5.768   6.483   4.441
  110ASP     CA 1068   5.946   6.388   4.484
  110ASP     CB 1069   5.924   6.447   4.623
  110ASP     CG 1070   5.953   6.597   4.631
  110ASP    OD1 1071   6.064   6.636   4.671
  110ASP    OD2 1072   5.860   6.676   4.603
  110ASP      C 1073   5.986   6.241   4.501
  110ASP      O 1074   5.917   6.156   4.556
  111GLY      N 1075   6.094   6.211   4.429
  111GLY      H 1076   6.131   6.281   4.367
  111GLY     CA 1077   6.151   6.076   4.416
  111GLY      C 1078   6.084   5.968   4.331
  111GLY      O 1079   6.075   5.852   4.371
  112SER      N 1080   5.999   6.009   4.237
  112SER      H 1081   5.959   6.098   4.261
  112SER     CA 1082   5.931   5.925   4.138
  112SER     CB 1083   5.882   6.009   4.020
  112SER     OG 1084   5.837   5.938   3.905
  112SER     HG 1085   5.739   5.959   3.901
  112SER      C 1086   6.008   5.808   4.077
  112SER      O 1087   6.096   5.817   3.992
  113VAL      N 1088   5.928   5.702   4.078
  113VAL      H 1089   5.832   5.713   4.103
  113VAL     CA 1090   5.967   5.568   4.031
  113VAL     CB 1091   5.867   5.475   4.100
  113VAL    CG1 1092   5.875   5.330   4.053
  113VAL    CG2 1093   5.913   5.473   4.246
  113VAL      C 1094   5.975   5.557   3.878
  113VAL      O 1095   6.067   5.504   3.816
  114LEU      N 1096   5.890   5.629   3.806
  114LEU      H 1097   5.815   5.676   3.852
  114LEU     CA 1098   5.901   5.646   3.660
  114LEU     CB 1099   5.758   5.684   3.622
  114LEU     CG 1100   5.734   5.661   3.473
  114LEU    CD1 1101   5.781   5.522   3.431
  114LEU    CD2 1102   5.592   5.694   3.425
  114LEU      C 1103   6.007   5.748   3.616
  114LEU      O 1104   6.078   5.720   3.519
  115LYS      N 1105   6.026   5.851   3.698
  115LYS      H 1106   5.965   5.867   3.775
  115LYS     CA 1107   6.141   5.941   3.677
  115LYS     CB 1108   6.127   6.064   3.766
  115LYS     CG 1109   6.235   6.172   3.753
  115LYS     CD 1110   6.234   6.225   3.609
  115LYS     CE 1111   6.341   6.333   3.593
  115LYS     NZ 1112   6.275   6.462   3.617
  115LYS    HZ1 1113   6.343   6.534   3.635
  115LYS    HZ2 1114   6.207   6.479   3.546
  115LYS    HZ3 1115   6.226   6.464   3.704
  115LYS      C 1116   6.280   5.877   3.679
  115LYS      O 1117   6.355   5.883   3.582
  116GLN      N 1118   6.304   5.790   3.777
  116GLN      H 1119   6.233   5.763   3.841
  116GLN     CA 1120   6.436   5.728   3.797
  116GLN     CB 1121   6.433   5.622   3.907
  116GLN     CG 1122   6.570   5.564   3.943
  116GLN     CD 1123   6.630   5.460   3.848
  116GLN    OE1 1124   6.572   5.372   3.785
  116GLN    NE2 1125   6.760   5.478   3.826
  116GLN   HE21 1126   6.809   5.544   3.883
  116GLN   HE22 1127   6.806   5.411   3.767
  116GLN      C 1128   6.481   5.659   3.668
  116GLN      O 1129   6.590   5.678   3.615
  117PHE      N 1130   6.388   5.581   3.615
  117PHE      H 1131   6.307   5.566   3.673
  117PHE     CA 1132   6.406   5.506   3.490
  117PHE     CB 1133   6.283   5.419   3.464
  117PHE     CG 1134   6.307   5.327   3.344
  117PHE    CD1 1135   6.359   5.203   3.379
  117PHE    HD1 1136   6.370   5.161   3.479
  117PHE    CD2 1137   6.265   5.360   3.216
  117PHE    HD2 1138   6.202   5.445   3.189
  117PHE    CE1 1139   6.396   5.120   3.274
  117PHE    HE1 1140   6.462   5.035   3.288
  117PHE    CE2 1141   6.291   5.268   3.115
  117PHE    HE2 1142   6.243   5.266   3.017
  117PHE     CZ 1143   6.366   5.154   3.143
  117PHE     HZ 1144   6.422   5.099   3.067
  117PHE      C 1145   6.422   5.601   3.371
  117PHE      O 1146   6.534   5.597   3.321
  118LEU      N 1147   6.330   5.695   3.350
  118LEU      H 1148   6.262   5.714   3.420
  118LEU     CA 1149   6.358   5.790   3.241
  118LEU     CB 1150   6.237   5.882   3.230
  118LEU     CG 1151   6.093   5.833   3.211
  118LEU    CD1 1152   5.992   5.946   3.189
  118LEU    CD2 1153   6.096   5.734   3.095
  118LEU      C 1154   6.481   5.881   3.251
  118LEU      O 1155   6.539   5.892   3.143
  119SER      N 1156   6.533   5.900   3.372
  119SER      H 1157   6.495   5.865   3.458
  119SER     CA 1158   6.653   5.984   3.382
  119SER     CB 1159   6.654   6.044   3.523
  119SER     OG 1160   6.757   6.142   3.533
  119SER     HG 1161   6.731   6.196   3.613
  119SER      C 1162   6.785   5.909   3.360
  119SER      O 1163   6.886   5.960   3.312
  120GLU      N 1164   6.787   5.786   3.409
  120GLU      H 1165   6.714   5.755   3.470
  120GLU     CA 1166   6.890   5.682   3.398
  120GLU     CB 1167   6.848   5.554   3.471
  120GLU     CG 1168   6.957   5.448   3.464
  120GLU     CD 1169   6.930   5.325   3.551
  120GLU    OE1 1170   6.970   5.337   3.669
  120GLU    OE2 1171   6.876   5.223   3.504
  120GLU      C 1172   6.897   5.634   3.253
  120GLU      O 1173   7.005   5.615   3.198
  121THR      N 1174   6.783   5.621   3.185
  121THR      H 1175   6.697   5.639   3.233
  121THR     CA 1176   6.771   5.566   3.049
  121THR     CB 1177   6.664   5.457   3.040
  121THR    OG1 1178   6.536   5.519   3.051
  121THR    HG1 1179   6.516   5.528   3.149
  121THR    CG2 1180   6.672   5.329   3.123
  121THR      C 1181   6.766   5.642   2.917
  121THR      O 1182   6.754   5.585   2.809
  122GLU      N 1183   6.759   5.773   2.939
  122GLU      H 1184   6.763   5.807   3.033
  122GLU     CA 1185   6.761   5.874   2.832
  122GLU     CB 1186   6.731   6.013   2.887
  122GLU     CG 1187   6.727   6.135   2.794
  122GLU     CD 1188   6.669   6.261   2.860
  122GLU    OE1 1189   6.748   6.337   2.920
  122GLU    OE2 1190   6.551   6.292   2.832
  122GLU      C 1191   6.880   5.871   2.736
  122GLU      O 1192   6.859   5.868   2.615
  123LYS      N 1193   7.000   5.849   2.789
  123LYS      H 1194   7.003   5.842   2.889
  123LYS     CA 1195   7.127   5.848   2.716
  123LYS     CB 1196   7.226   5.950   2.772
  123LYS     CG 1197   7.186   6.096   2.749
  123LYS     CD 1198   7.308   6.181   2.786
  123LYS     CE 1199   7.425   6.195   2.689
  123LYS     NZ 1200   7.405   6.263   2.561
  123LYS    HZ1 1201   7.336   6.335   2.566
  123LYS    HZ2 1202   7.494   6.307   2.543
  123LYS    HZ3 1203   7.386   6.195   2.490
  123LYS      C 1204   7.187   5.708   2.700
  123LYS      O 1205   7.270   5.672   2.784
  124MET      N 1206   7.127   5.633   2.608
  124MET      H 1207   7.077   5.675   2.532
  124MET     CA 1208   7.159   5.493   2.581
  124MET     CB 1209   7.146   5.405   2.706
  124MET     CG 1210   7.006   5.393   2.765
  124MET     SD 1211   6.972   5.252   2.877
  124MET     CE 1212   7.078   5.299   3.012
  124MET      C 1213   7.066   5.428   2.478
  124MET      O 1214   6.960   5.483   2.452
  125SER      N 1215   7.118   5.328   2.407
  125SER      H 1216   7.213   5.302   2.422
  125SER     CA 1217   7.050   5.249   2.303
  125SER     CB 1218   7.153   5.148   2.252
  125SER     OG 1219   7.177   5.038   2.340
  125SER     HG 1220   7.260   5.001   2.298
  125SER      C 1221   6.928   5.170   2.348
  125SER      O 1222   6.901   5.138   2.464
  126PRO      N 1223   6.839   5.152   2.251
  126PRO     CA 1224   6.710   5.087   2.279
  126PRO     CB 1225   6.644   5.071   2.142
  126PRO     CG 1226   6.702   5.186   2.060
  126PRO     CD 1227   6.844   5.207   2.115
  126PRO      C 1228   6.736   4.951   2.344
  126PRO      O 1229   6.642   4.899   2.405
  127GLU      N 1230   6.843   4.885   2.302
  127GLU      H 1231   6.885   4.898   2.212
  127GLU     CA 1232   6.887   4.758   2.361
  127GLU     CB 1233   7.007   4.705   2.283
  127GLU     CG 1234   6.991   4.667   2.136
  127GLU     CD 1235   6.998   4.786   2.041
  127GLU    OE1 1236   6.886   4.833   2.014
  127GLU    OE2 1237   7.106   4.827   1.994
  127GLU      C 1238   6.917   4.764   2.511
  127GLU      O 1239   6.859   4.687   2.587
  128ASP      N 1240   7.002   4.858   2.552
  128ASP      H 1241   7.058   4.912   2.489
  128ASP     CA 1242   7.032   4.878   2.694
  128ASP     CB 1243   7.156   4.967   2.704
  128ASP     CG 1244   7.286   4.888   2.686
  128ASP    OD1 1245   7.295   4.783   2.753
  128ASP    OD2 1246   7.360   4.923   2.592
  128ASP      C 1247   6.922   4.924   2.789
  128ASP      O 1248   6.929   4.889   2.907
  129ARG      N 1249   6.818   4.977   2.726
  129ARG      H 1250   6.841   4.995   2.630
  129ARG     CA 1251   6.688   5.013   2.783
  129ARG     CB 1252   6.597   5.084   2.683
  129ARG     CG 1253   6.636   5.232   2.680
  129ARG     CD 1254   6.550   5.313   2.583
  129ARG     NE 1255   6.606   5.448   2.577
  129ARG     HE 1256   6.625   5.489   2.666
  129ARG     CZ 1257   6.670   5.511   2.478
  129ARG    NH1 1258   6.683   5.454   2.357
  129ARG   HH11 1259   6.652   5.360   2.342
  129ARG   HH12 1260   6.730   5.500   2.282
  129ARG    NH2 1261   6.717   5.635   2.498
  129ARG   HH21 1262   6.715   5.678   2.588
  129ARG   HH22 1263   6.748   5.686   2.418
  129ARG      C 1264   6.611   4.893   2.837
  129ARG      O 1265   6.582   4.884   2.957
  130ALA      N 1266   6.607   4.789   2.754
  130ALA      H 1267   6.621   4.809   2.657
  130ALA     CA 1268   6.549   4.657   2.780
  130ALA     CB 1269   6.567   4.576   2.652
  130ALA      C 1270   6.625   4.599   2.900
  130ALA      O 1271   6.574   4.574   3.009
  131LYS      N 1272   6.757   4.607   2.886
  131LYS      H 1273   6.801   4.646   2.805
  131LYS     CA 1274   6.851   4.552   2.986
  131LYS     CB 1275   6.995   4.577   2.941
  131LYS     CG 1276   7.042   4.493   2.822
  131LYS     CD 1277   7.056   4.345   2.857
  131LYS     CE 1278   7.145   4.263   2.763
  131LYS     NZ 1279   7.283   4.311   2.776
  131LYS    HZ1 1280   7.311   4.306   2.872
  131LYS    HZ2 1281   7.344   4.248   2.728
  131LYS    HZ3 1282   7.298   4.403   2.741
  131LYS      C 1283   6.847   4.614   3.125
  131LYS      O 1284   6.882   4.560   3.230
  132CYS      N 1285   6.815   4.743   3.125
  132CYS      H 1286   6.856   4.796   3.050
  132CYS     CA 1287   6.781   4.817   3.248
  132CYS     CB 1288   6.802   4.967   3.227
  132CYS     SG 1289   6.969   5.033   3.190
  132CYS     HG 1290   7.023   4.989   3.303
  132CYS      C 1291   6.644   4.780   3.305
  132CYS      O 1292   6.637   4.758   3.425
  133PHE      N 1293   6.542   4.761   3.222
  133PHE      H 1294   6.551   4.805   3.133
  133PHE     CA 1295   6.408   4.711   3.256
  133PHE     CB 1296   6.320   4.726   3.132
  133PHE     CG 1297   6.173   4.702   3.168
  133PHE    CD1 1298   6.084   4.806   3.193
  133PHE    HD1 1299   6.126   4.906   3.189
  133PHE    CD2 1300   6.129   4.570   3.164
  133PHE    HD2 1301   6.203   4.492   3.146
  133PHE    CE1 1302   5.947   4.785   3.201
  133PHE    HE1 1303   5.876   4.867   3.195
  133PHE    CE2 1304   5.993   4.547   3.179
  133PHE    HE2 1305   5.951   4.453   3.142
  133PHE     CZ 1306   5.905   4.652   3.200
  133PHE     HZ 1307   5.797   4.639   3.193
  133PHE      C 1308   6.415   4.568   3.310
  133PHE      O 1309   6.373   4.545   3.423
  134GLU      N 1310   6.490   4.478   3.247
  134GLU      H 1311   6.533   4.492   3.158
  134GLU     CA 1312   6.505   4.338   3.289
  134GLU     CB 1313   6.600   4.280   3.184
  134GLU     CG 1314   6.535   4.259   3.047
  134GLU     CD 1315   6.621   4.169   2.958
  134GLU    OE1 1316   6.707   4.092   3.005
  134GLU    OE2 1317   6.608   4.183   2.834
  134GLU      C 1318   6.567   4.324   3.429
  134GLU      O 1319   6.522   4.241   3.508
  135LYS      N 1320   6.658   4.418   3.452
  135LYS      H 1321   6.681   4.487   3.384
  135LYS     CA 1322   6.726   4.431   3.582
  135LYS     CB 1323   6.847   4.524   3.567
  135LYS     CG 1324   6.958   4.445   3.498
  135LYS     CD 1325   7.099   4.502   3.511
  135LYS     CE 1326   7.101   4.640   3.444
  135LYS     NZ 1327   7.235   4.700   3.459
  135LYS    HZ1 1328   7.313   4.645   3.430
  135LYS    HZ2 1329   7.245   4.790   3.417
  135LYS    HZ3 1330   7.258   4.717   3.555
  135LYS      C 1331   6.636   4.480   3.695
  135LYS      O 1332   6.634   4.427   3.806
  136ASN      N 1333   6.579   4.599   3.676
  136ASN      H 1334   6.588   4.638   3.585
  136ASN     CA 1335   6.505   4.685   3.770
  136ASN     CB 1336   6.450   4.805   3.693
  136ASN     CG 1337   6.382   4.914   3.776
  136ASN    OD1 1338   6.298   4.900   3.866
  136ASN    ND2 1339   6.427   5.038   3.755
  136ASN   HD21 1340   6.499   5.061   3.690
  136ASN   HD22 1341   6.384   5.105   3.816
  136ASN      C 1342   6.388   4.618   3.843
  136ASN      O 1343   6.285   4.584   3.785
  137GLU      N 1344   6.416   4.593   3.970
  137GLU      H 1345   6.501   4.628   4.009
  137GLU     CA 1346   6.312   4.540   4.061
  137GLU     CB 1347   6.393   4.512   4.188
  137GLU     CG 1348   6.504   4.407   4.190
  137GLU     CD 1349   6.448   4.268   4.225
  137GLU    OE1 1350   6.426   4.190   4.130
  137GLU    OE2 1351   6.436   4.240   4.346
  137GLU      C 1352   6.184   4.621   4.082
  137GLU      O 1353   6.076   4.567   4.056
  138ALA      N 1354   6.199   4.752   4.096
  138ALA      H 1355   6.290   4.793   4.096
  138ALA     CA 1356   6.084   4.838   4.127
  138ALA     CB 1357   6.133   4.982   4.142
  138ALA      C 1358   5.977   4.841   4.018
  138ALA      O 1359   5.866   4.803   4.057
  139ILE      N 1360   6.012   4.841   3.890
  139ILE      H 1361   6.107   4.860   3.864
  139ILE     CA 1362   5.917   4.839   3.777
  139ILE     CB 1363   5.979   4.884   3.645
  139ILE    CG1 1364   5.993   5.036   3.662
  139ILE    CG2 1365   5.888   4.865   3.524
  139ILE     CD 1366   6.059   5.106   3.542
  139ILE      C 1367   5.846   4.704   3.767
  139ILE      O 1368   5.724   4.698   3.753
  140GLN      N 1369   5.917   4.592   3.757
  140GLN      H 1370   6.010   4.590   3.720
  140GLN     CA 1371   5.860   4.456   3.760
  140GLN     CB 1372   5.980   4.363   3.745
  140GLN     CG 1373   6.036   4.349   3.603
  140GLN     CD 1374   6.149   4.247   3.605
  140GLN    OE1 1375   6.150   4.124   3.600
  140GLN    NE2 1376   6.267   4.302   3.634
  140GLN   HE21 1377   6.288   4.395   3.663
  140GLN   HE22 1378   6.341   4.245   3.599
  140GLN      C 1379   5.769   4.426   3.879
  140GLN      O 1380   5.661   4.374   3.853
  141ALA      N 1381   5.802   4.473   3.999
  141ALA      H 1382   5.886   4.523   4.022
  141ALA     CA 1383   5.716   4.475   4.118
  141ALA     CB 1384   5.798   4.528   4.236
  141ALA      C 1385   5.597   4.570   4.101
  141ALA      O 1386   5.489   4.515   4.120
  142ALA      N 1387   5.613   4.693   4.053
  142ALA      H 1388   5.705   4.732   4.048
  142ALA     CA 1389   5.495   4.780   4.037
  142ALA     CB 1390   5.552   4.904   3.968
  142ALA      C 1391   5.388   4.721   3.945
  142ALA      O 1392   5.272   4.707   3.983
  143HISE     N 1393   5.436   4.651   3.842
  143HISE     H 1394   5.533   4.642   3.818
  143HISE    CA 1395   5.353   4.586   3.740
  143HISE    CB 1396   5.439   4.528   3.627
  143HISE    CG 1397   5.359   4.455   3.519
  143HISE   ND1 1398   5.281   4.498   3.420
  143HISE   CD2 1399   5.357   4.322   3.524
  143HISE   HD2 1400   5.398   4.265   3.607
  143HISE   CE1 1401   5.220   4.392   3.369
  143HISE   HE1 1402   5.130   4.391   3.307
  143HISE   NE2 1403   5.259   4.287   3.441
  143HISE   HE2 1404   5.209   4.201   3.432
  143HISE     C 1405   5.273   4.472   3.803
  143HISE     O 1406   5.151   4.480   3.794
  144ASP      N 1407   5.340   4.372   3.861
  144ASP      H 1408   5.440   4.369   3.862
  144ASP     CA 1409   5.277   4.263   3.937
  144ASP     CB 1410   5.382   4.163   3.984
  144ASP     CG 1411   5.420   4.049   3.889
  144ASP    OD1 1412   5.494   3.959   3.935
  144ASP    OD2 1413   5.390   4.058   3.768
  144ASP      C 1414   5.183   4.306   4.050
  144ASP      O 1415   5.086   4.237   4.082
  145ALA      N 1416   5.213   4.425   4.100
  145ALA      H 1417   5.293   4.481   4.079
  145ALA     CA 1418   5.117   4.486   4.193
  145ALA     CB 1419   5.190   4.595   4.272
  145ALA      C 1420   4.990   4.542   4.129
  145ALA      O 1421   4.884   4.503   4.177
  146VAL      N 1422   5.002   4.608   4.014
  146VAL      H 1423   5.089   4.635   3.973
  146VAL     CA 1424   4.885   4.657   3.940
  146VAL     CB 1425   4.931   4.746   3.825
  146VAL    CG1 1426   4.803   4.812   3.773
  146VAL    CG2 1427   5.027   4.857   3.869
  146VAL      C 1428   4.807   4.539   3.881
  146VAL      O 1429   4.684   4.535   3.890
  147ALA      N 1430   4.883   4.438   3.840
  147ALA      H 1431   4.979   4.458   3.822
  147ALA     CA 1432   4.826   4.313   3.788
  147ALA     CB 1433   4.931   4.205   3.764
  147ALA      C 1434   4.723   4.238   3.873
  147ALA      O 1435   4.618   4.203   3.821
  148GLN      N 1436   4.749   4.214   4.001
  148GLN      H 1437   4.840   4.234   4.037
  148GLN     CA 1438   4.653   4.146   4.090
  148GLN     CB 1439   4.726   4.075   4.204
  148GLN     CG 1440   4.832   3.979   4.150
  148GLN     CD 1441   4.941   3.928   4.245
  148GLN    OE1 1442   4.917   3.826   4.309
  148GLN    NE2 1443   5.060   3.980   4.219
  148GLN   HE21 1444   5.079   4.054   4.155
  148GLN   HE22 1445   5.136   3.937   4.268
  148GLN      C 1446   4.533   4.224   4.144
  148GLN      O 1447   4.431   4.171   4.187
  149GLU      N 1448   4.529   4.355   4.120
  149GLU      H 1449   4.602   4.408   4.076
  149GLU     CA 1450   4.409   4.431   4.158
  149GLU     CB 1451   4.457   4.576   4.171
  149GLU     CG 1452   4.369   4.660   4.264
  149GLU     CD 1453   4.369   4.811   4.239
  149GLU    OE1 1454   4.296   4.848   4.144
  149GLU    OE2 1455   4.447   4.878   4.310
  149GLU      C 1456   4.285   4.405   4.073
  149GLU      O 1457   4.184   4.355   4.121
  150GLY      N 1458   4.288   4.445   3.946
  150GLY      H 1459   4.377   4.473   3.908
  150GLY     CA 1460   4.172   4.448   3.857
  150GLY      C 1461   4.115   4.309   3.825
  150GLY      O 1462   4.190   4.220   3.784
  151GLN      N 1463   3.983   4.301   3.814
  151GLN      H 1464   3.935   4.388   3.807
  151GLN     CA 1465   3.905   4.178   3.797
  151GLN     CB 1466   3.757   4.206   3.824
  151GLN     CG 1467   3.702   4.313   3.730
  151GLN     CD 1468   3.554   4.342   3.757
  151GLN    OE1 1469   3.464   4.303   3.683
  151GLN    NE2 1470   3.540   4.428   3.858
  151GLN   HE21 1471   3.626   4.459   3.898
  151GLN   HE22 1472   3.460   4.488   3.857
  151GLN      C 1473   3.929   4.075   3.686
  151GLN      O 1474   3.959   3.961   3.723
  152CYS      N 1475   3.919   4.119   3.561
  152CYS      H 1476   3.903   4.216   3.543
  152CYS     CA 1477   3.944   4.046   3.437
  152CYS     CB 1478   3.929   4.136   3.314
  152CYS     SG 1479   3.773   4.229   3.291
  152CYS     HG 1480   3.696   4.122   3.272
  152CYS      C 1481   4.084   3.985   3.427
  152CYS      O 1482   4.187   4.041   3.463
  153ARG      N 1483   4.088   3.874   3.354
  153ARG      H 1484   3.998   3.837   3.330
  153ARG     CA 1485   4.210   3.797   3.324
  153ARG     CB 1486   4.224   3.687   3.430
  153ARG     CG 1487   4.366   3.633   3.445
  153ARG     CD 1488   4.467   3.740   3.486
  153ARG     NE 1489   4.432   3.799   3.616
  153ARG     HE 1490   4.383   3.731   3.670
  153ARG     CZ 1491   4.453   3.927   3.650
  153ARG    NH1 1492   4.502   4.017   3.563
  153ARG   HH11 1493   4.535   3.991   3.472
  153ARG   HH12 1494   4.494   4.115   3.581
  153ARG    NH2 1495   4.409   3.967   3.770
  153ARG   HH21 1496   4.368   3.899   3.830
  153ARG   HH22 1497   4.438   4.053   3.811
  153ARG      C 1498   4.218   3.740   3.182
  153ARG      O 1499   4.283   3.800   3.096
  154VAL      N 1500   4.133   3.642   3.155
  154VAL      H 1501   4.051   3.638   3.212
  154VAL     CA 1502   4.123   3.570   3.027
  154VAL     CB 1503   4.007   3.623   2.942
  154VAL    CG1 1504   3.989   3.539   2.816
  154VAL    CG2 1505   3.875   3.654   3.014
  154VAL      C 1506   4.248   3.571   2.938
  154VAL      O 1507   4.267   3.662   2.857
  155ASP      N 1508   4.345   3.487   2.972
  155ASP      H 1509   4.352   3.458   3.067
  155ASP     CA 1510   4.454   3.454   2.878
  155ASP     CB 1511   4.578   3.416   2.958
  155ASP     CG 1512   4.704   3.386   2.876
  155ASP    OD1 1513   4.696   3.372   2.752
  155ASP    OD2 1514   4.811   3.383   2.939
  155ASP      C 1515   4.410   3.348   2.777
  155ASP      O 1516   4.398   3.226   2.787
  156ASP      N 1517   4.358   3.406   2.669
  156ASP      H 1518   4.354   3.506   2.664
  156ASP     CA 1519   4.310   3.333   2.550
  156ASP     CB 1520   4.199   3.419   2.490
  156ASP     CG 1521   4.244   3.561   2.455
  156ASP    OD1 1522   4.345   3.583   2.386
  156ASP    OD2 1523   4.195   3.657   2.519
  156ASP      C 1524   4.419   3.311   2.445
  156ASP      O 1525   4.383   3.243   2.349
  157LYS      N 1526   4.547   3.344   2.464
  157LYS      H 1527   4.582   3.374   2.553
  157LYS     CA 1528   4.661   3.338   2.372
  157LYS     CB 1529   4.701   3.192   2.357
  157LYS     CG 1530   4.770   3.139   2.483
  157LYS     CD 1531   4.895   3.218   2.522
  157LYS     CE 1532   4.949   3.142   2.643
  157LYS     NZ 1533   4.878   3.146   2.771
  157LYS    HZ1 1534   4.940   3.138   2.849
  157LYS    HZ2 1535   4.838   3.238   2.772
  157LYS    HZ3 1536   4.800   3.084   2.775
  157LYS      C 1537   4.657   3.400   2.232
  157LYS      O 1538   4.746   3.371   2.152
  158VAL      N 1539   4.570   3.498   2.209
  158VAL      H 1540   4.496   3.515   2.273
  158VAL     CA 1541   4.571   3.578   2.086
  158VAL     CB 1542   4.439   3.650   2.055
  158VAL    CG1 1543   4.429   3.725   1.922
  158VAL    CG2 1544   4.333   3.540   2.063
  158VAL      C 1545   4.690   3.675   2.081
  158VAL      O 1546   4.733   3.732   2.181
  159ASN      N 1547   4.747   3.683   1.962
  159ASN      H 1548   4.702   3.632   1.888
  159ASN     CA 1549   4.872   3.757   1.939
  159ASN     CB 1550   4.932   3.707   1.807
  159ASN     CG 1551   5.070   3.766   1.778
  159ASN    OD1 1552   5.153   3.799   1.863
  159ASN    ND2 1553   5.089   3.796   1.650
  159ASN   HD21 1554   5.020   3.802   1.578
  159ASN   HD22 1555   5.181   3.833   1.640
  159ASN      C 1556   4.860   3.909   1.945
  159ASN      O 1557   4.830   3.974   1.845
  160PHE      N 1558   4.853   3.955   2.070
  160PHE      H 1559   4.869   3.895   2.148
  160PHE     CA 1560   4.818   4.095   2.099
  160PHE     CB 1561   4.737   4.105   2.229
  160PHE     CG 1562   4.584   4.104   2.222
  160PHE    CD1 1563   4.525   4.221   2.176
  160PHE    HD1 1564   4.572   4.318   2.186
  160PHE    CD2 1565   4.504   3.992   2.239
  160PHE    HD2 1566   4.529   3.906   2.300
  160PHE    CE1 1567   4.389   4.224   2.146
  160PHE    HE1 1568   4.347   4.318   2.109
  160PHE    CE2 1569   4.372   3.993   2.195
  160PHE    HE2 1570   4.316   3.899   2.199
  160PHE     CZ 1571   4.313   4.108   2.144
  160PHE     HZ 1572   4.205   4.121   2.137
  160PHE      C 1573   4.932   4.196   2.096
  160PHE      O 1574   5.039   4.158   2.143
  161HISE     N 1575   4.908   4.319   2.051
  161HISE     H 1576   4.823   4.357   2.016
  161HISE    CA 1577   5.012   4.423   2.039
  161HISE    CB 1578   5.067   4.418   1.897
  161HISE    CG 1579   5.156   4.300   1.857
  161HISE   ND1 1580   5.287   4.302   1.837
  161HISE   CD2 1581   5.117   4.187   1.800
  161HISE   HD2 1582   5.013   4.155   1.790
  161HISE   CE1 1583   5.327   4.189   1.780
  161HISE   HE1 1584   5.429   4.167   1.748
  161HISE   NE2 1585   5.220   4.113   1.760
  161HISE   HE2 1586   5.215   4.028   1.708
  161HISE     C 1587   4.953   4.562   2.065
  161HISE     O 1588   4.842   4.594   2.024
  162PHE      N 1589   5.032   4.652   2.122
  162PHE      H 1590   5.131   4.638   2.114
  162PHE     CA 1591   4.993   4.786   2.169
  162PHE     CB 1592   4.988   4.780   2.322
  162PHE     CG 1593   4.930   4.906   2.387
  162PHE    CD1 1594   4.796   4.942   2.374
  162PHE    HD1 1595   4.737   4.898   2.293
  162PHE    CD2 1596   5.002   4.967   2.488
  162PHE    HD2 1597   5.110   4.959   2.500
  162PHE    CE1 1598   4.740   5.049   2.443
  162PHE    HE1 1599   4.633   5.065   2.428
  162PHE    CE2 1600   4.946   5.075   2.556
  162PHE    HE2 1601   5.020   5.143   2.599
  162PHE     CZ 1602   4.818   5.124   2.530
  162PHE     HZ 1603   4.775   5.192   2.603
  162PHE      C 1604   5.081   4.901   2.119
  162PHE      O 1605   5.200   4.898   2.148
  163ILE      N 1606   5.022   4.994   2.044
  163ILE      H 1607   4.923   4.989   2.031
  163ILE     CA 1608   5.099   5.083   1.956
  163ILE     CB 1609   5.064   5.085   1.807
  163ILE    CG1 1610   5.007   4.954   1.752
  163ILE    CG2 1611   5.183   5.114   1.716
  163ILE     CD 1612   4.940   4.965   1.616
  163ILE      C 1613   5.076   5.225   2.008
  163ILE      O 1614   4.966   5.264   2.048
  164LEU      N 1615   5.177   5.311   2.006
  164LEU      H 1616   5.263   5.287   1.961
  164LEU     CA 1617   5.162   5.454   2.040
  164LEU     CB 1618   5.286   5.483   2.125
  164LEU     CG 1619   5.300   5.630   2.162
  164LEU    CD1 1620   5.188   5.658   2.262
  164LEU    CD2 1621   5.439   5.654   2.221
  164LEU      C 1622   5.176   5.536   1.912
  164LEU      O 1623   5.266   5.524   1.829
  165PHE      N 1624   5.089   5.636   1.901
  165PHE      H 1625   5.000   5.624   1.945
  165PHE     CA 1626   5.091   5.722   1.782
  165PHE     CB 1627   4.978   5.696   1.681
  165PHE     CG 1628   4.948   5.549   1.654
  165PHE    CD1 1629   4.833   5.495   1.711
  165PHE    HD1 1630   4.787   5.542   1.798
  165PHE    CD2 1631   5.015   5.481   1.553
  165PHE    HD2 1632   5.099   5.530   1.504
  165PHE    CE1 1633   4.790   5.374   1.658
  165PHE    HE1 1634   4.717   5.313   1.711
  165PHE    CE2 1635   4.968   5.363   1.496
  165PHE    HE2 1636   5.038   5.313   1.429
  165PHE     CZ 1637   4.851   5.311   1.550
  165PHE     HZ 1638   4.807   5.226   1.498
  165PHE      C 1639   5.083   5.869   1.821
  165PHE      O 1640   4.988   5.914   1.885
  166ASN      N 1641   5.184   5.948   1.786
  166ASN      H 1642   5.254   5.921   1.720
  166ASN     CA 1643   5.183   6.089   1.827
  166ASN     CB 1644   5.213   6.111   1.976
  166ASN     CG 1645   5.342   6.054   2.036
  166ASN    OD1 1646   5.396   5.963   1.974
  166ASN    ND2 1647   5.368   6.075   2.165
  166ASN   HD21 1648   5.312   6.130   2.227
  166ASN   HD22 1649   5.437   6.014   2.203
  166ASN      C 1650   5.289   6.172   1.755
  166ASN      O 1651   5.368   6.125   1.673
  167ASN      N 1652   5.264   6.302   1.752
  167ASN      H 1653   5.184   6.333   1.803
  167ASN     CA 1654   5.361   6.402   1.703
  167ASN     CB 1655   5.302   6.543   1.691
  167ASN     CG 1656   5.381   6.624   1.589
  167ASN    OD1 1657   5.473   6.699   1.621
  167ASN    ND2 1658   5.326   6.635   1.468
  167ASN   HD21 1659   5.244   6.586   1.437
  167ASN   HD22 1660   5.359   6.707   1.407
  167ASN      C 1661   5.484   6.411   1.794
  167ASN      O 1662   5.468   6.412   1.916
  168VAL      N 1663   5.602   6.405   1.733
  168VAL      H 1664   5.604   6.376   1.637
  168VAL     CA 1665   5.733   6.450   1.782
  168VAL     CB 1666   5.812   6.340   1.853
  168VAL    CG1 1667   5.949   6.393   1.895
  168VAL    CG2 1668   5.741   6.290   1.979
  168VAL      C 1669   5.811   6.508   1.664
  168VAL      O 1670   5.774   6.462   1.556
  169ASP      N 1671   5.862   6.629   1.684
  169ASP      H 1672   5.875   6.667   1.775
  169ASP     CA 1673   5.950   6.698   1.588
  169ASP     CB 1674   6.071   6.610   1.557
  169ASP     CG 1675   6.194   6.678   1.497
  169ASP    OD1 1676   6.226   6.794   1.531
  169ASP    OD2 1677   6.275   6.607   1.434
  169ASP      C 1678   5.876   6.743   1.462
  169ASP      O 1679   5.936   6.788   1.365
  170GLY      N 1680   5.746   6.767   1.478
  170GLY      H 1681   5.690   6.754   1.559
  170GLY     CA 1682   5.668   6.795   1.356
  170GLY      C 1683   5.648   6.681   1.256
  170GLY      O 1684   5.593   6.698   1.148
  171HISE     N 1685   5.669   6.560   1.310
  171HISE     H 1686   5.712   6.549   1.399
  171HISE    CA 1687   5.633   6.441   1.232
  171HISE    CB 1688   5.767   6.382   1.188
  171HISE    CG 1689   5.847   6.457   1.080
  171HISE   ND1 1690   5.938   6.549   1.107
  171HISE   CD2 1691   5.831   6.440   0.949
  171HISE   HD2 1692   5.765   6.371   0.896
  171HISE   CE1 1693   5.975   6.596   0.988
  171HISE   HE1 1694   6.070   6.642   0.961
  171HISE   NE2 1695   5.908   6.532   0.892
  171HISE   HE2 1696   5.909   6.557   0.795
  171HISE     C 1697   5.554   6.335   1.310
  171HISE     O 1698   5.570   6.325   1.431
  172LEU      N 1699   5.460   6.263   1.250
  172LEU      H 1700   5.445   6.278   1.152
  172LEU     CA 1701   5.372   6.166   1.317
  172LEU     CB 1702   5.238   6.142   1.248
  172LEU     CG 1703   5.115   6.073   1.307
  172LEU    CD1 1704   5.147   5.930   1.351
  172LEU    CD2 1705   5.054   6.162   1.416
  172LEU      C 1706   5.454   6.037   1.333
  172LEU      O 1707   5.480   5.964   1.238
  173TYR      N 1708   5.503   6.013   1.454
  173TYR      H 1709   5.475   6.070   1.531
  173TYR     CA 1710   5.577   5.889   1.483
  173TYR     CB 1711   5.705   5.894   1.567
  173TYR     CG 1712   5.822   5.968   1.502
  173TYR    CD1 1713   5.895   5.899   1.406
  173TYR    HD1 1714   5.865   5.798   1.381
  173TYR    CD2 1715   5.850   6.102   1.527
  173TYR    HD2 1716   5.799   6.148   1.612
  173TYR    CE1 1717   5.993   5.969   1.335
  173TYR    HE1 1718   6.043   5.919   1.252
  173TYR    CE2 1719   5.947   6.173   1.457
  173TYR    HE2 1720   5.922   6.278   1.445
  173TYR     CZ 1721   6.022   6.101   1.364
  173TYR     OH 1722   6.121   6.162   1.292
  173TYR     HH 1723   6.111   6.261   1.298
  173TYR      C 1724   5.494   5.775   1.542
  173TYR      O 1725   5.406   5.802   1.624
  174GLU      N 1726   5.511   5.653   1.491
  174GLU      H 1727   5.554   5.643   1.401
  174GLU     CA 1728   5.458   5.527   1.543
  174GLU     CB 1729   5.400   5.448   1.425
  174GLU     CG 1730   5.323   5.321   1.462
  174GLU     CD 1731   5.315   5.231   1.339
  174GLU    OE1 1732   5.217   5.251   1.263
  174GLU    OE2 1733   5.419   5.174   1.299
  174GLU      C 1734   5.553   5.437   1.623
  174GLU      O 1735   5.660   5.411   1.569
  175LEU      N 1736   5.513   5.386   1.739
  175LEU      H 1737   5.420   5.406   1.770
  175LEU     CA 1738   5.604   5.328   1.838
  175LEU     CB 1739   5.639   5.423   1.953
  175LEU     CG 1740   5.760   5.514   1.934
  175LEU    CD1 1741   5.725   5.628   1.838
  175LEU    CD2 1742   5.783   5.557   2.079
  175LEU      C 1743   5.546   5.204   1.907
  175LEU      O 1744   5.441   5.209   1.971
  176ASP      N 1745   5.604   5.090   1.872
  176ASP      H 1746   5.680   5.075   1.809
  176ASP     CA 1747   5.551   4.960   1.917
  176ASP     CB 1748   5.483   4.880   1.806
  176ASP     CG 1749   5.432   4.744   1.854
  176ASP    OD1 1750   5.310   4.738   1.877
  176ASP    OD2 1751   5.511   4.649   1.873
  176ASP      C 1752   5.672   4.887   1.976
  176ASP      O 1753   5.770   4.870   1.904
  177GLY      N 1754   5.664   4.825   2.093
  177GLY      H 1755   5.582   4.825   2.151
  177GLY     CA 1756   5.779   4.762   2.158
  177GLY      C 1757   5.841   4.637   2.093
  177GLY      O 1758   5.962   4.622   2.108
  178ARG      N 1759   5.754   4.561   2.027
  178ARG      H 1760   5.663   4.600   2.012
  178ARG     CA 1761   5.800   4.444   1.950
  178ARG     CB 1762   5.673   4.363   1.925
  178ARG     CG 1763   5.592   4.328   2.050
  178ARG     CD 1764   5.624   4.198   2.124
  178ARG     NE 1765   5.541   4.094   2.062
  178ARG     HE 1766   5.586   4.036   1.993
  178ARG     CZ 1767   5.410   4.082   2.085
  178ARG    NH1 1768   5.331   4.168   2.151
  178ARG   HH11 1769   5.364   4.251   2.196
  178ARG   HH12 1770   5.235   4.143   2.160
  178ARG    NH2 1771   5.352   3.968   2.043
  178ARG   HH21 1772   5.406   3.894   2.002
  178ARG   HH22 1773   5.254   3.975   2.028
  178ARG      C 1774   5.872   4.472   1.818
  178ARG      O 1775   5.947   4.390   1.765
  179MET      N 1776   5.842   4.589   1.762
  179MET      H 1777   5.764   4.646   1.787
  179MET     CA 1778   5.915   4.634   1.643
  179MET     CB 1779   5.835   4.743   1.571
  179MET     CG 1780   5.708   4.693   1.501
  179MET     SD 1781   5.747   4.558   1.384
  179MET     CE 1782   5.611   4.449   1.419
  179MET      C 1783   6.065   4.651   1.669
  179MET      O 1784   6.101   4.672   1.785
  180PRO      N 1785   6.152   4.638   1.570
  180PRO     CA 1786   6.294   4.675   1.577
  180PRO     CB 1787   6.353   4.611   1.451
  180PRO     CG 1788   6.239   4.568   1.358
  180PRO     CD 1789   6.123   4.550   1.456
  180PRO      C 1790   6.328   4.824   1.579
  180PRO      O 1791   6.416   4.867   1.653
  181PHE      N 1792   6.250   4.903   1.504
  181PHE      H 1793   6.180   4.859   1.448
  181PHE     CA 1794   6.256   5.049   1.489
  181PHE     CB 1795   6.338   5.074   1.362
  181PHE     CG 1796   6.485   5.033   1.366
  181PHE    CD1 1797   6.520   4.925   1.285
  181PHE    HD1 1798   6.444   4.874   1.227
  181PHE    CD2 1799   6.574   5.107   1.443
  181PHE    HD2 1800   6.549   5.197   1.499
  181PHE    CE1 1801   6.656   4.895   1.278
  181PHE    HE1 1802   6.680   4.806   1.219
  181PHE    CE2 1803   6.709   5.076   1.431
  181PHE    HE2 1804   6.786   5.129   1.486
  181PHE     CZ 1805   6.748   4.968   1.352
  181PHE     HZ 1806   6.853   4.939   1.354
  181PHE      C 1807   6.115   5.109   1.483
  181PHE      O 1808   6.017   5.036   1.469
  182PRO      N 1809   6.102   5.234   1.525
  182PRO     CA 1810   5.985   5.319   1.502
  182PRO     CB 1811   5.996   5.450   1.580
  182PRO     CG 1812   6.147   5.454   1.605
  182PRO     CD 1813   6.196   5.309   1.609
  182PRO      C 1814   5.960   5.350   1.354
  182PRO      O 1815   6.045   5.348   1.264
  183VAL      N 1816   5.838   5.393   1.326
  183VAL      H 1817   5.771   5.410   1.399
  183VAL     CA 1818   5.797   5.432   1.190
  183VAL     CB 1819   5.683   5.343   1.141
  183VAL    CG1 1820   5.633   5.354   0.997
  183VAL    CG2 1821   5.726   5.199   1.172
  183VAL      C 1822   5.760   5.581   1.186
  183VAL      O 1823   5.696   5.629   1.280
  184ASN      N 1824   5.800   5.647   1.078
  184ASN      H 1825   5.854   5.595   1.012
  184ASN     CA 1826   5.761   5.787   1.056
  184ASN     CB 1827   5.889   5.862   1.017
  184ASN     CG 1828   5.870   6.013   1.006
  184ASN    OD1 1829   5.762   6.070   0.990
  184ASN    ND2 1830   5.983   6.082   1.024
  184ASN   HD21 1831   6.070   6.035   1.038
  184ASN   HD22 1832   5.990   6.174   0.985
  184ASN      C 1833   5.646   5.797   0.955
  184ASN      O 1834   5.659   5.774   0.835
  185HISE     N 1835   5.534   5.850   1.004
  185HISE     H 1836   5.525   5.868   1.102
  185HISE    CA 1837   5.418   5.869   0.916
  185HISE    CB 1838   5.291   5.810   0.979
  185HISE    CG 1839   5.299   5.658   0.997
  185HISE   ND1 1840   5.284   5.567   0.902
  185HISE   CD2 1841   5.285   5.590   1.110
  185HISE   HD2 1842   5.270   5.635   1.209
  185HISE   CE1 1843   5.273   5.445   0.953
  185HISE   HE1 1844   5.248   5.354   0.897
  185HISE   NE2 1845   5.267   5.461   1.085
  185HISE   HE2 1846   5.254   5.390   1.154
  185HISE     C 1847   5.408   6.012   0.862
  185HISE     O 1848   5.311   6.042   0.793
  186GLY      N 1849   5.520   6.083   0.859
  186GLY      H 1850   5.595   6.059   0.921
  186GLY     CA 1851   5.541   6.214   0.795
  186GLY      C 1852   5.496   6.345   0.858
  186GLY      O 1853   5.458   6.340   0.975
  187ALA      N 1854   5.481   6.450   0.778
  187ALA      H 1855   5.476   6.433   0.679
  187ALA     CA 1856   5.443   6.585   0.822
  187ALA     CB 1857   5.446   6.678   0.700
  187ALA      C 1858   5.307   6.586   0.892
  187ALA      O 1859   5.208   6.546   0.830
  188SER      N 1860   5.312   6.651   1.007
  188SER      H 1861   5.392   6.708   1.028
  188SER     CA 1862   5.209   6.645   1.112
  188SER     CB 1863   5.206   6.505   1.173
  188SER     OG 1864   5.114   6.497   1.283
  188SER     HG 1865   5.026   6.507   1.237
  188SER      C 1866   5.231   6.760   1.211
  188SER      O 1867   5.342   6.798   1.248
  189SER      N 1868   5.122   6.794   1.279
  189SER      H 1869   5.038   6.739   1.276
  189SER     CA 1870   5.118   6.908   1.372
  189SER     CB 1871   5.031   7.020   1.314
  189SER     OG 1872   4.988   7.112   1.415
  189SER     HG 1873   4.932   7.185   1.375
  189SER      C 1874   5.056   6.858   1.503
  189SER      O 1875   4.972   6.769   1.510
  190GLU      N 1876   5.102   6.911   1.616
  190GLU      H 1877   5.149   6.999   1.605
  190GLU     CA 1878   5.067   6.877   1.755
  190GLU     CB 1879   5.168   6.939   1.851
  190GLU     CG 1880   5.210   6.829   1.948
  190GLU     CD 1881   5.321   6.867   2.046
  190GLU    OE1 1882   5.435   6.814   2.052
  190GLU    OE2 1883   5.295   6.974   2.106
  190GLU      C 1884   4.926   6.923   1.790
  190GLU      O 1885   4.864   6.883   1.888
  191ASP      N 1886   4.877   7.016   1.707
  191ASP      H 1887   4.937   7.061   1.641
  191ASP     CA 1888   4.737   7.059   1.712
  191ASP     CB 1889   4.720   7.194   1.640
  191ASP     CG 1890   4.589   7.267   1.670
  191ASP    OD1 1891   4.563   7.307   1.786
  191ASP    OD2 1892   4.525   7.315   1.574
  191ASP      C 1893   4.641   6.956   1.651
  191ASP      O 1894   4.552   6.905   1.719
  192THR      N 1895   4.682   6.902   1.537
  192THR      H 1896   4.753   6.937   1.476
  192THR     CA 1897   4.602   6.804   1.462
  192THR     CB 1898   4.603   6.834   1.312
  192THR    OG1 1899   4.736   6.871   1.276
  192THR    HG1 1900   4.778   6.788   1.239
  192THR    CG2 1901   4.502   6.943   1.277
  192THR      C 1902   4.655   6.663   1.487
  192THR      O 1903   4.613   6.568   1.421
  193LEU      N 1904   4.702   6.638   1.610
  193LEU      H 1905   4.737   6.715   1.664
  193LEU     CA 1906   4.765   6.509   1.638
  193LEU     CB 1907   4.866   6.529   1.751
  193LEU     CG 1908   4.819   6.517   1.896
  193LEU    CD1 1909   4.937   6.536   1.992
  193LEU    CD2 1910   4.705   6.614   1.929
  193LEU      C 1911   4.672   6.389   1.656
  193LEU      O 1912   4.703   6.279   1.611
  194LEU      N 1913   4.546   6.408   1.694
  194LEU      H 1914   4.520   6.482   1.756
  194LEU     CA 1915   4.444   6.302   1.696
  194LEU     CB 1916   4.319   6.340   1.776
  194LEU     CG 1917   4.340   6.328   1.927
  194LEU    CD1 1918   4.241   6.422   1.996
  194LEU    CD2 1919   4.316   6.187   1.980
  194LEU      C 1920   4.394   6.271   1.554
  194LEU      O 1921   4.428   6.163   1.506
  195LYS      N 1922   4.356   6.371   1.475
  195LYS      H 1923   4.320   6.448   1.527
  195LYS     CA 1924   4.330   6.361   1.330
  195LYS     CB 1925   4.258   6.485   1.276
  195LYS     CG 1926   4.216   6.480   1.129
  195LYS     CD 1927   4.164   6.614   1.078
  195LYS     CE 1928   4.113   6.612   0.933
  195LYS     NZ 1929   4.229   6.609   0.843
  195LYS    HZ1 1930   4.309   6.653   0.885
  195LYS    HZ2 1931   4.243   6.513   0.818
  195LYS    HZ3 1932   4.211   6.661   0.760
  195LYS      C 1933   4.439   6.317   1.232
  195LYS      O 1934   4.407   6.218   1.167
  196ASP      N 1935   4.563   6.357   1.261
  196ASP      H 1936   4.577   6.431   1.326
  196ASP     CA 1937   4.680   6.312   1.184
  196ASP     CB 1938   4.799   6.405   1.205
  196ASP     CG 1939   4.810   6.547   1.148
  196ASP    OD1 1940   4.878   6.638   1.200
  196ASP    OD2 1941   4.746   6.576   1.044
  196ASP      C 1942   4.699   6.162   1.206
  196ASP      O 1943   4.684   6.081   1.115
  197ALA      N 1944   4.690   6.119   1.332
  197ALA      H 1945   4.699   6.174   1.415
  197ALA     CA 1946   4.699   5.974   1.357
  197ALA     CB 1947   4.742   5.942   1.500
  197ALA      C 1948   4.575   5.894   1.321
  197ALA      O 1949   4.588   5.781   1.274
  198ALA      N 1950   4.458   5.949   1.353
  198ALA      H 1951   4.452   6.040   1.395
  198ALA     CA 1952   4.334   5.875   1.327
  198ALA     CB 1953   4.220   5.966   1.373
  198ALA      C 1954   4.319   5.827   1.182
  198ALA      O 1955   4.262   5.720   1.164
  199LYS      N 1956   4.391   5.893   1.092
  199LYS      H 1957   4.437   5.978   1.118
  199LYS     CA 1958   4.399   5.864   0.948
  199LYS     CB 1959   4.463   5.985   0.881
  199LYS     CG 1960   4.462   5.980   0.728
  199LYS     CD 1961   4.555   6.088   0.672
  199LYS     CE 1962   4.700   6.064   0.715
  199LYS     NZ 1963   4.774   6.168   0.640
  199LYS    HZ1 1964   4.867   6.164   0.676
  199LYS    HZ2 1965   4.766   6.149   0.542
  199LYS    HZ3 1966   4.731   6.252   0.674
  199LYS      C 1967   4.473   5.733   0.917
  199LYS      O 1968   4.415   5.651   0.846
  200VAL      N 1969   4.573   5.710   1.001
  200VAL      H 1970   4.599   5.771   1.075
  200VAL     CA 1971   4.663   5.595   0.984
  200VAL     CB 1972   4.809   5.622   1.018
  200VAL    CG1 1973   4.895   5.531   0.930
  200VAL    CG2 1974   4.848   5.764   0.978
  200VAL      C 1975   4.602   5.476   1.058
  200VAL      O 1976   4.602   5.361   1.014
  201CYS      N 1977   4.571   5.505   1.184
  201CYS      H 1978   4.597   5.596   1.216
  201CYS     CA 1979   4.509   5.411   1.279
  201CYS     CB 1980   4.446   5.475   1.403
  201CYS     SG 1981   4.560   5.584   1.496
  201CYS     HG 1982   4.521   5.522   1.607
  201CYS      C 1983   4.394   5.338   1.210
  201CYS      O 1984   4.379   5.216   1.217
  202ARG      N 1985   4.315   5.414   1.133
  202ARG      H 1986   4.321   5.513   1.133
  202ARG     CA 1987   4.205   5.352   1.058
  202ARG     CB 1988   4.096   5.445   1.003
  202ARG     CG 1989   4.038   5.521   1.123
  202ARG     CD 1990   3.913   5.601   1.087
  202ARG     NE 1991   3.950   5.708   0.993
  202ARG     HE 1992   3.979   5.692   0.899
  202ARG     CZ 1993   3.970   5.834   1.033
  202ARG    NH1 1994   3.957   5.866   1.162
  202ARG   HH11 1995   3.930   5.797   1.229
  202ARG   HH12 1996   3.977   5.961   1.185
  202ARG    NH2 1997   4.007   5.932   0.949
  202ARG   HH21 1998   4.040   5.911   0.857
  202ARG   HH22 1999   4.011   6.024   0.989
  202ARG      C 2000   4.247   5.261   0.943
  202ARG      O 2001   4.207   5.145   0.942
  203GLU      N 2002   4.356   5.285   0.870
  203GLU      H 2003   4.408   5.370   0.880
  203GLU     CA 2004   4.392   5.193   0.762
  203GLU     CB 2005   4.481   5.256   0.654
  203GLU     CG 2006   4.618   5.302   0.704
  203GLU     CD 2007   4.703   5.359   0.591
  203GLU    OE1 2008   4.650   5.427   0.501
  203GLU    OE2 2009   4.823   5.324   0.585
  203GLU      C 2010   4.452   5.058   0.802
  203GLU      O 2011   4.431   4.955   0.739
  204PHE      N 2012   4.522   5.065   0.916
  204PHE      H 2013   4.549   5.154   0.952
  204PHE     CA 2014   4.575   4.956   0.998
  204PHE     CB 2015   4.635   5.015   1.126
  204PHE     CG 2016   4.760   4.942   1.176
  204PHE    CD1 2017   4.872   5.017   1.212
  204PHE    HD1 2018   4.885   5.121   1.182
  204PHE    CD2 2019   4.765   4.804   1.196
  204PHE    HD2 2020   4.673   4.747   1.202
  204PHE    CE1 2021   4.983   4.959   1.272
  204PHE    HE1 2022   5.061   5.027   1.306
  204PHE    CE2 2023   4.880   4.745   1.246
  204PHE    HE2 2024   4.885   4.638   1.267
  204PHE     CZ 2025   4.987   4.822   1.292
  204PHE     HZ 2026   5.067   4.773   1.348
  204PHE      C 2027   4.465   4.855   1.033
  204PHE      O 2028   4.471   4.737   0.998
  205THR      N 2029   4.356   4.911   1.083
  205THR      H 2030   4.359   4.997   1.135
  205THR     CA 2031   4.228   4.845   1.112
  205THR     CB 2032   4.136   4.946   1.181
  205THR    OG1 2033   4.194   4.963   1.311
  205THR    HG1 2034   4.275   4.904   1.307
  205THR    CG2 2035   3.993   4.897   1.205
  205THR      C 2036   4.160   4.802   0.982
  205THR      O 2037   4.147   4.681   0.959
  206GLU      N 2038   4.128   4.891   0.889
  206GLU      H 2039   4.168   4.981   0.906
  206GLU     CA 2040   4.055   4.863   0.764
  206GLU     CB 2041   4.028   4.988   0.680
  206GLU     CG 2042   3.948   5.100   0.746
  206GLU     CD 2043   3.937   5.214   0.645
  206GLU    OE1 2044   4.043   5.261   0.598
  206GLU    OE2 2045   3.822   5.245   0.606
  206GLU      C 2046   4.112   4.766   0.661
  206GLU      O 2047   4.031   4.702   0.595
  207ARG      N 2048   4.243   4.742   0.656
  207ARG      H 2049   4.312   4.798   0.701
  207ARG     CA 2050   4.309   4.633   0.582
  207ARG     CB 2051   4.462   4.633   0.582
  207ARG     CG 2052   4.513   4.751   0.501
  207ARG     CD 2053   4.665   4.756   0.486
  207ARG     NE 2054   4.736   4.809   0.603
  207ARG     HE 2055   4.740   4.740   0.676
  207ARG     CZ 2056   4.808   4.921   0.618
  207ARG    NH1 2057   4.821   4.997   0.508
  207ARG   HH11 2058   4.782   4.964   0.422
  207ARG   HH12 2059   4.869   5.085   0.507
  207ARG    NH2 2060   4.882   4.945   0.727
  207ARG   HH21 2061   4.900   4.880   0.800
  207ARG   HH22 2062   4.943   5.023   0.715
  207ARG      C 2063   4.262   4.497   0.636
  207ARG      O 2064   4.195   4.430   0.558
  208GLU      N 2065   4.261   4.481   0.768
  208GLU      H 2066   4.333   4.530   0.817
  208GLU     CA 2067   4.219   4.352   0.823
  208GLU     CB 2068   4.293   4.320   0.954
  208GLU     CG 2069   4.446   4.325   0.950
  208GLU     CD 2070   4.496   4.221   0.849
  208GLU    OE1 2071   4.550   4.244   0.739
  208GLU    OE2 2072   4.507   4.103   0.889
  208GLU      C 2073   4.070   4.337   0.852
  208GLU      O 2074   4.028   4.351   0.967
  209GLN      N 2075   3.996   4.312   0.744
  209GLN      H 2076   4.032   4.325   0.652
  209GLN     CA 2077   3.850   4.296   0.747
  209GLN     CB 2078   3.800   4.272   0.605
  209GLN     CG 2079   3.814   4.370   0.488
  209GLN     CD 2080   3.792   4.303   0.352
  209GLN    OE1 2081   3.877   4.274   0.268
  209GLN    NE2 2082   3.666   4.268   0.326
  209GLN   HE21 2083   3.584   4.271   0.383
  209GLN   HE22 2084   3.657   4.234   0.233
  209GLN      C 2085   3.778   4.201   0.843
  209GLN      O 2086   3.661   4.204   0.878
  210GLY      N 2087   3.853   4.096   0.877
  210GLY      H 2088   3.939   4.082   0.828
  210GLY     CA 2089   3.812   3.986   0.965
  210GLY      C 2090   3.800   4.018   1.114
  210GLY      O 2091   3.737   3.938   1.182
  211GLU      N 2092   3.863   4.125   1.161
  211GLU      H 2093   3.891   4.197   1.097
  211GLU     CA 2094   3.898   4.126   1.304
  211GLU     CB 2095   4.045   4.168   1.314
  211GLU     CG 2096   4.102   4.150   1.455
  211GLU     CD 2097   4.052   4.022   1.523
  211GLU    OE1 2098   3.996   4.027   1.635
  211GLU    OE2 2099   4.070   3.914   1.463
  211GLU      C 2100   3.808   4.211   1.394
  211GLU      O 2101   3.788   4.332   1.390
  212VAL      N 2102   3.764   4.144   1.501
  212VAL      H 2103   3.823   4.070   1.533
  212VAL     CA 2104   3.663   4.206   1.587
  212VAL     CB 2105   3.541   4.114   1.600
  212VAL    CG1 2106   3.468   4.084   1.469
  212VAL    CG2 2107   3.582   3.999   1.693
  212VAL      C 2108   3.725   4.262   1.715
  212VAL      O 2109   3.673   4.365   1.760
  213ARG      N 2110   3.840   4.215   1.762
  213ARG      H 2111   3.900   4.151   1.714
  213ARG     CA 2112   3.912   4.268   1.879
  213ARG     CB 2113   4.003   4.152   1.921
  213ARG     CG 2114   3.914   4.034   1.960
  213ARG     CD 2115   3.990   3.903   1.983
  213ARG     NE 2116   4.019   3.845   1.851
  213ARG     HE 2117   4.009   3.900   1.768
  213ARG     CZ 2118   4.040   3.713   1.835
  213ARG    NH1 2119   4.056   3.632   1.940
  213ARG   HH11 2120   4.068   3.674   2.030
  213ARG   HH12 2121   4.073   3.535   1.921
  213ARG    NH2 2122   4.027   3.657   1.714
  213ARG   HH21 2123   4.009   3.698   1.625
  213ARG   HH22 2124   4.062   3.564   1.705
  213ARG      C 2125   3.993   4.396   1.856
  213ARG      O 2126   4.091   4.395   1.781
  214PHE      N 2127   3.948   4.503   1.921
  214PHE      H 2128   3.887   4.487   1.998
  214PHE     CA 2129   4.019   4.632   1.923
  214PHE     CB 2130   4.012   4.710   1.791
  214PHE     CG 2131   3.873   4.746   1.738
  214PHE    CD1 2132   3.817   4.868   1.774
  214PHE    HD1 2133   3.892   4.933   1.819
  214PHE    CD2 2134   3.799   4.653   1.666
  214PHE    HD2 2135   3.845   4.585   1.594
  214PHE    CE1 2136   3.687   4.906   1.744
  214PHE    HE1 2137   3.651   5.005   1.773
  214PHE    CE2 2138   3.666   4.685   1.641
  214PHE    HE2 2139   3.607   4.616   1.580
  214PHE     CZ 2140   3.614   4.808   1.679
  214PHE     HZ 2141   3.508   4.830   1.667
  214PHE      C 2142   3.968   4.724   2.034
  214PHE      O 2143   3.855   4.707   2.081
  215SER      N 2144   4.064   4.793   2.094
  215SER      H 2145   4.159   4.787   2.063
  215SER     CA 2146   4.039   4.901   2.191
  215SER     CB 2147   4.037   4.837   2.330
  215SER     OG 2148   4.017   4.935   2.432
  215SER     HG 2149   4.041   4.896   2.521
  215SER      C 2150   4.144   5.012   2.184
  215SER      O 2151   4.258   4.991   2.143
  216ALA      N 2152   4.083   5.130   2.192
  216ALA      H 2153   3.991   5.137   2.232
  216ALA     CA 2154   4.154   5.257   2.173
  216ALA     CB 2155   4.086   5.329   2.057
  216ALA      C 2156   4.143   5.352   2.293
  216ALA      O 2157   4.035   5.375   2.348
  217VAL      N 2158   4.255   5.421   2.310
  217VAL      H 2159   4.327   5.433   2.241
  217VAL     CA 2160   4.274   5.499   2.433
  217VAL     CB 2161   4.317   5.415   2.553
  217VAL    CG1 2162   4.461   5.366   2.532
  217VAL    CG2 2163   4.322   5.499   2.681
  217VAL      C 2164   4.359   5.622   2.399
  217VAL      O 2165   4.445   5.614   2.311
  218ALA      N 2166   4.320   5.736   2.455
  218ALA      H 2167   4.253   5.731   2.530
  218ALA     CA 2168   4.397   5.858   2.431
  218ALA     CB 2169   4.324   5.958   2.341
  218ALA      C 2170   4.445   5.929   2.558
  218ALA      O 2171   4.401   5.895   2.668
  219LEU      N 2172   4.562   5.993   2.552
  219LEU      H 2173   4.620   5.981   2.472
  219LEU     CA 2174   4.624   6.061   2.667
  219LEU     CB 2175   4.776   6.058   2.676
  219LEU     CG 2176   4.822   6.035   2.820
  219LEU    CD1 2177   4.966   5.989   2.801
  219LEU    CD2 2178   4.814   6.160   2.908
  219LEU      C 2179   4.582   6.207   2.650
  219LEU      O 2180   4.644   6.282   2.575
  220CYS      N 2181   4.502   6.251   2.747
  220CYS      H 2182   4.466   6.180   2.808
  220CYS     CA 2183   4.431   6.380   2.745
  220CYS     CB 2184   4.286   6.362   2.702
  220CYS     SG 2185   4.257   6.279   2.542
  220CYS     HG 2186   4.365   6.309   2.471
  220CYS      C 2187   4.436   6.456   2.878
  220CYS      O 2188   4.453   6.395   2.984
  221LYS      N 2189   4.432   6.589   2.876
  221LYS      H 2190   4.442   6.639   2.790
  221LYS     CA 2191   4.422   6.673   2.996
  221LYS     CB 2192   4.424   6.821   2.960
  221LYS     CG 2193   4.472   6.913   3.073
  221LYS     CD 2194   4.624   6.909   3.083
  221LYS     CE 2195   4.663   6.971   3.218
  221LYS     NZ 2196   4.622   7.111   3.240
  221LYS    HZ1 2197   4.682   7.170   3.186
  221LYS    HZ2 2198   4.525   7.128   3.223
  221LYS    HZ3 2199   4.617   7.127   3.339
  221LYS      C 2200   4.300   6.643   3.083
  221LYS      O 2201   4.190   6.632   3.027
  222ALA      N 2202   4.311   6.630   3.215
  222ALA      H 2203   4.403   6.639   3.254
  222ALA     CA 2204   4.206   6.632   3.317
  222ALA     CB 2205   4.276   6.598   3.449
  222ALA      C 2206   4.138   6.769   3.327
  222ALA      O 2207   4.199   6.869   3.289
  223ALA      N 2208   4.019   6.776   3.385
  223ALA      H 2209   3.952   6.701   3.389
  223ALA     CA 2210   3.959   6.909   3.405
  223ALA     CB 2211   3.816   6.926   3.353
  223ALA      C 2212   3.961   6.949   3.553
  223ALA     O1 2213   3.980   7.069   3.583
  223ALA     O2 2214   3.973   6.855   3.634
   6.93250   6.93250   4.90201   0.00000   0.00000   0.00000   0.00000   3.46624   3.46624
