# Supplementary material for: Is There a Functional Role for the Knotted Topology in Protein UCH-L1?
Source: J Chem Inf Model. 2024 Jul 24;64(17):6827–37. doi: 10.1021/acs.jcim.4c00880 (PMC11388461; doi:10.1021/acs.jcim.4c00880)
Supplement: Supplementary file 2 — ci4c00880_si_002.zip [file ci4c00880_si_002.zip › UCH-L1_files/APO/APO_E7A/REP_3/traj_final.gro]

Protein in water t= 500000.00000 step= 5000000
 2214
    1MET      N    1   3.773   3.782   2.792
    1MET     H1    2   3.789   3.880   2.775
    1MET     H2    3   3.796   3.769   2.887
    1MET     H3    4   3.838   3.742   2.727
    1MET     CA    5   3.639   3.734   2.757
    1MET     CB    6   3.595   3.765   2.614
    1MET     CG    7   3.595   3.911   2.569
    1MET     SD    8   3.750   4.002   2.602
    1MET     CE    9   3.724   4.157   2.518
    1MET      C   10   3.637   3.585   2.789
    1MET      O   11   3.737   3.518   2.760
    2GLN      N   12   3.522   3.537   2.836
    2GLN      H   13   3.443   3.596   2.853
    2GLN     CA   14   3.515   3.401   2.890
    2GLN     CB   15   3.386   3.374   2.969
    2GLN     CG   16   3.367   3.466   3.090
    2GLN     CD   17   3.254   3.422   3.183
    2GLN    OE1   18   3.208   3.308   3.186
    2GLN    NE2   19   3.211   3.518   3.265
    2GLN   HE21   20   3.247   3.610   3.251
    2GLN   HE22   21   3.126   3.506   3.316
    2GLN      C   22   3.529   3.306   2.772
    2GLN      O   23   3.503   3.345   2.658
    3LEU      N   24   3.606   3.203   2.806
    3LEU      H   25   3.645   3.198   2.898
    3LEU     CA   26   3.648   3.089   2.724
    3LEU     CB   27   3.522   3.020   2.672
    3LEU     CG   28   3.443   2.938   2.774
    3LEU    CD1   29   3.324   2.879   2.697
    3LEU    CD2   30   3.515   2.811   2.819
    3LEU      C   31   3.743   3.121   2.609
    3LEU      O   32   3.775   3.032   2.529
    4LYS      N   33   3.765   3.250   2.588
    4LYS      H   34   3.738   3.311   2.662
    4LYS     CA   35   3.863   3.300   2.490
    4LYS     CB   36   3.787   3.369   2.378
    4LYS     CG   37   3.881   3.384   2.257
    4LYS     CD   38   3.802   3.435   2.137
    4LYS     CE   39   3.886   3.470   2.014
    4LYS     NZ   40   3.802   3.530   1.909
    4LYS    HZ1   41   3.729   3.467   1.881
    4LYS    HZ2   42   3.774   3.623   1.930
    4LYS    HZ3   43   3.866   3.530   1.832
    4LYS      C   44   3.973   3.384   2.555
    4LYS      O   45   3.951   3.502   2.583
    5PRO      N   46   4.085   3.327   2.597
    5PRO     CA   47   4.204   3.392   2.655
    5PRO     CB   48   4.305   3.278   2.661
    5PRO     CG   49   4.221   3.153   2.688
    5PRO     CD   50   4.101   3.181   2.598
    5PRO      C   51   4.266   3.515   2.586
    5PRO      O   52   4.293   3.505   2.467
    6MET      N   53   4.284   3.623   2.662
    6MET      H   54   4.245   3.628   2.754
    6MET     CA   55   4.354   3.739   2.605
    6MET     CB   56   4.319   3.872   2.670
    6MET     CG   57   4.167   3.889   2.688
    6MET     SD   58   4.093   3.768   2.802
    6MET     CE   59   4.166   3.836   2.949
    6MET      C   60   4.506   3.730   2.597
    6MET      O   61   4.582   3.715   2.693
    7ALA      N   62   4.550   3.736   2.472
    7ALA      H   63   4.488   3.709   2.398
    7ALA     CA   64   4.689   3.769   2.435
    7ALA     CB   65   4.755   3.641   2.382
    7ALA      C   66   4.684   3.863   2.314
    7ALA      O   67   4.582   3.872   2.247
    8ILE      N   68   4.794   3.935   2.297
    8ILE      H   69   4.871   3.916   2.359
    8ILE     CA   70   4.821   4.044   2.203
    8ILE     CB   71   4.935   4.130   2.259
    8ILE    CG1   72   4.908   4.176   2.401
    8ILE    CG2   73   4.972   4.248   2.167
    8ILE     CD   74   5.042   4.200   2.472
    8ILE      C   75   4.862   3.984   2.069
    8ILE      O   76   4.979   3.954   2.044
    9ASN      N   77   4.766   3.976   1.977
    9ASN      H   78   4.683   4.031   1.988
    9ASN     CA   79   4.782   3.890   1.859
    9ASN     CB   80   4.644   3.851   1.807
    9ASN     CG   81   4.630   3.754   1.690
    9ASN    OD1   82   4.632   3.800   1.576
    9ASN    ND2   83   4.660   3.626   1.714
    9ASN   HD21   84   4.684   3.599   1.807
    9ASN   HD22   85   4.671   3.559   1.641
    9ASN      C   86   4.872   3.947   1.749
    9ASN      O   87   4.827   4.030   1.670
   10PRO      N   88   4.974   3.871   1.709
   10PRO     CA   89   5.079   3.913   1.615
   10PRO     CB   90   5.183   3.802   1.622
   10PRO     CG   91   5.159   3.719   1.748
   10PRO     CD   92   5.010   3.742   1.770
   10PRO      C   93   5.024   3.925   1.472
   10PRO      O   94   5.024   4.037   1.421
   11GLU      N   95   4.961   3.830   1.404
   11GLU      H   96   4.967   3.738   1.442
   11GLU     CA   97   4.904   3.833   1.268
   11GLU     CB   98   4.849   3.699   1.219
   11GLU     CG   99   4.935   3.574   1.241
   11GLU     CD  100   4.906   3.517   1.380
   11GLU    OE1  101   4.802   3.450   1.396
   11GLU    OE2  102   4.974   3.553   1.479
   11GLU      C  103   4.809   3.950   1.242
   11GLU      O  104   4.824   4.024   1.145
   12MET      N  105   4.721   3.978   1.338
   12MET      H  106   4.714   3.925   1.422
   12MET     CA  107   4.621   4.086   1.332
   12MET     CB  108   4.505   4.058   1.427
   12MET     CG  109   4.378   4.130   1.382
   12MET     SD  110   4.232   4.107   1.491
   12MET     CE  111   4.110   4.217   1.422
   12MET      C  112   4.683   4.222   1.365
   12MET      O  113   4.646   4.321   1.302
   13LEU      N  114   4.776   4.230   1.460
   13LEU      H  115   4.789   4.151   1.520
   13LEU     CA  116   4.854   4.354   1.473
   13LEU     CB  117   4.932   4.361   1.604
   13LEU     CG  118   4.842   4.381   1.726
   13LEU    CD1  119   4.941   4.403   1.840
   13LEU    CD2  120   4.763   4.511   1.710
   13LEU      C  121   4.931   4.395   1.347
   13LEU      O  122   4.945   4.510   1.308
   14ASN      N  123   4.984   4.288   1.289
   14ASN      H  124   5.000   4.198   1.330
   14ASN     CA  125   5.058   4.302   1.162
   14ASN     CB  126   5.141   4.178   1.129
   14ASN     CG  127   5.268   4.172   1.214
   14ASN    OD1  128   5.275   4.095   1.310
   14ASN    ND2  129   5.364   4.262   1.197
   14ASN   HD21  130   5.353   4.343   1.139
   14ASN   HD22  131   5.456   4.243   1.232
   14ASN      C  132   4.971   4.337   1.042
   14ASN      O  133   5.016   4.409   0.952
   15LYS      N  134   4.846   4.292   1.052
   15LYS      H  135   4.809   4.230   1.121
   15LYS     CA  136   4.750   4.324   0.945
   15LYS     CB  137   4.641   4.218   0.961
   15LYS     CG  138   4.528   4.227   0.858
   15LYS     CD  139   4.406   4.137   0.874
   15LYS     CE  140   4.338   4.112   0.739
   15LYS     NZ  141   4.195   4.089   0.764
   15LYS    HZ1  142   4.156   4.178   0.787
   15LYS    HZ2  143   4.158   4.063   0.675
   15LYS    HZ3  144   4.170   4.014   0.826
   15LYS      C  145   4.715   4.472   0.961
   15LYS      O  146   4.775   4.541   0.879
   16VAL      N  147   4.688   4.524   1.081
   16VAL      H  148   4.658   4.462   1.153
   16VAL     CA  149   4.674   4.668   1.106
   16VAL     CB  150   4.643   4.697   1.252
   16VAL    CG1  151   4.629   4.846   1.286
   16VAL    CG2  152   4.511   4.631   1.291
   16VAL      C  153   4.796   4.752   1.065
   16VAL      O  154   4.786   4.839   0.980
   17LEU      N  155   4.915   4.702   1.100
   17LEU      H  156   4.934   4.630   1.166
   17LEU     CA  157   5.039   4.775   1.072
   17LEU     CB  158   5.173   4.712   1.114
   17LEU     CG  159   5.201   4.730   1.263
   17LEU    CD1  160   5.325   4.647   1.294
   17LEU    CD2  161   5.206   4.878   1.299
   17LEU      C  162   5.068   4.805   0.924
   17LEU      O  163   5.110   4.913   0.883
   18SER      N  164   5.019   4.709   0.847
   18SER      H  165   4.967   4.636   0.892
   18SER     CA  166   5.029   4.702   0.701
   18SER     CB  167   5.013   4.563   0.637
   18SER     OG  168   5.105   4.472   0.697
   18SER     HG  169   5.076   4.450   0.790
   18SER      C  170   4.939   4.805   0.631
   18SER      O  171   4.980   4.890   0.553
   19ARG      N  172   4.816   4.814   0.681
   19ARG      H  173   4.777   4.747   0.744
   19ARG     CA  174   4.708   4.902   0.633
   19ARG     CB  175   4.582   4.855   0.705
   19ARG     CG  176   4.452   4.920   0.660
   19ARG     CD  177   4.448   4.944   0.509
   19ARG     NE  178   4.321   5.000   0.459
   19ARG     HE  179   4.248   4.997   0.527
   19ARG     CZ  180   4.299   5.049   0.336
   19ARG    NH1  181   4.391   5.040   0.239
   19ARG   HH11  182   4.482   5.002   0.251
   19ARG   HH12  183   4.350   5.062   0.150
   19ARG    NH2  184   4.187   5.114   0.305
   19ARG   HH21  185   4.121   5.150   0.371
   19ARG   HH22  186   4.181   5.134   0.207
   19ARG      C  187   4.749   5.047   0.659
   19ARG      O  188   4.719   5.135   0.578
   20LEU      N  189   4.803   5.070   0.779
   20LEU      H  190   4.813   5.003   0.852
   20LEU     CA  191   4.855   5.202   0.815
   20LEU     CB  192   4.888   5.194   0.964
   20LEU     CG  193   4.756   5.185   1.040
   20LEU    CD1  194   4.778   5.160   1.189
   20LEU    CD2  195   4.671   5.312   1.023
   20LEU      C  196   4.986   5.246   0.749
   20LEU      O  197   5.046   5.342   0.797
   21GLY      N  198   5.032   5.156   0.663
   21GLY      H  199   4.982   5.078   0.624
   21GLY     CA  200   5.157   5.183   0.592
   21GLY      C  201   5.275   5.221   0.683
   21GLY      O  202   5.346   5.320   0.667
   22VAL      N  203   5.312   5.134   0.776
   22VAL      H  204   5.253   5.055   0.797
   22VAL     CA  205   5.437   5.140   0.853
   22VAL     CB  206   5.414   5.082   0.993
   22VAL    CG1  207   5.532   5.043   1.083
   22VAL    CG2  208   5.313   5.165   1.072
   22VAL      C  209   5.537   5.058   0.772
   22VAL      O  210   5.522   4.937   0.757
   23ALA      N  211   5.653   5.121   0.756
   23ALA      H  212   5.679   5.205   0.803
   23ALA     CA  213   5.759   5.073   0.666
   23ALA     CB  214   5.833   5.185   0.593
   23ALA      C  215   5.860   4.978   0.731
   23ALA      O  216   5.893   4.997   0.848
   24GLY      N  217   5.914   4.882   0.656
   24GLY      H  218   5.891   4.868   0.559
   24GLY     CA  219   6.012   4.783   0.702
   24GLY      C  220   5.947   4.662   0.770
   24GLY      O  221   5.831   4.650   0.810
   25GLN      N  222   6.044   4.576   0.802
   25GLN      H  223   6.138   4.608   0.798
   25GLN     CA  224   6.025   4.445   0.867
   25GLN     CB  225   6.117   4.337   0.811
   25GLN     CG  226   6.083   4.303   0.666
   25GLN     CD  227   6.188   4.220   0.592
   25GLN    OE1  228   6.250   4.126   0.641
   25GLN    NE2  229   6.183   4.231   0.459
   25GLN   HE21  230   6.109   4.282   0.416
   25GLN   HE22  231   6.244   4.171   0.408
   25GLN      C  232   6.000   4.434   1.017
   25GLN      O  233   6.076   4.370   1.090
   26TRP      N  234   5.879   4.472   1.058
   26TRP      H  235   5.812   4.508   0.993
   26TRP     CA  236   5.840   4.480   1.199
   26TRP     CB  237   5.763   4.609   1.226
   26TRP     CG  238   5.856   4.730   1.217
   26TRP    CD1  239   5.879   4.819   1.121
   26TRP    HD1  240   5.827   4.813   1.025
   26TRP    CD2  241   5.942   4.771   1.319
   26TRP    NE1  242   5.972   4.907   1.157
   26TRP    HE1  243   6.011   4.982   1.104
   26TRP    CE2  244   6.018   4.881   1.279
   26TRP    CE3  245   5.951   4.725   1.450
   26TRP    HE3  246   5.887   4.644   1.485
   26TRP    CZ2  247   6.104   4.937   1.373
   26TRP    HZ2  248   6.171   5.018   1.343
   26TRP    CZ3  249   6.035   4.787   1.541
   26TRP    HZ3  250   6.045   4.748   1.642
   26TRP    CH2  251   6.111   4.899   1.506
   26TRP    HH2  252   6.201   4.933   1.556
   26TRP      C  253   5.767   4.355   1.249
   26TRP      O  254   5.656   4.328   1.204
   27ARG      N  255   5.809   4.299   1.362
   27ARG      H  256   5.878   4.344   1.419
   27ARG     CA  257   5.734   4.187   1.422
   27ARG     CB  258   5.819   4.060   1.414
   27ARG     CG  259   5.867   4.028   1.273
   27ARG     CD  260   5.963   3.909   1.261
   27ARG     NE  261   5.968   3.864   1.121
   27ARG     HE  262   5.948   3.939   1.059
   27ARG     CZ  263   5.974   3.743   1.063
   27ARG    NH1  264   5.966   3.630   1.134
   27ARG   HH11  265   5.969   3.646   1.232
   27ARG   HH12  266   5.959   3.534   1.105
   27ARG    NH2  267   6.004   3.730   0.933
   27ARG   HH21  268   6.045   3.806   0.882
   27ARG   HH22  269   6.008   3.639   0.892
   27ARG      C  270   5.699   4.212   1.569
   27ARG      O  271   5.783   4.252   1.649
   28PHE      N  272   5.593   4.143   1.610
   28PHE      H  273   5.534   4.088   1.552
   28PHE     CA  274   5.558   4.140   1.753
   28PHE     CB  275   5.412   4.173   1.783
   28PHE     CG  276   5.385   4.323   1.769
   28PHE    CD1  277   5.364   4.378   1.643
   28PHE    HD1  278   5.384   4.323   1.552
   28PHE    CD2  279   5.358   4.397   1.883
   28PHE    HD2  280   5.391   4.346   1.974
   28PHE    CE1  281   5.303   4.503   1.641
   28PHE    HE1  282   5.284   4.554   1.546
   28PHE    CE2  283   5.297   4.522   1.878
   28PHE    HE2  284   5.294   4.586   1.966
   28PHE     CZ  285   5.261   4.573   1.754
   28PHE     HZ  286   5.197   4.662   1.755
   28PHE      C  287   5.593   4.005   1.815
   28PHE      O  288   5.517   3.912   1.788
   29VAL      N  289   5.719   3.991   1.855
   29VAL      H  290   5.772   4.075   1.870
   29VAL     CA  291   5.779   3.865   1.902
   29VAL     CB  292   5.924   3.883   1.858
   29VAL    CG1  293   6.001   3.765   1.917
   29VAL    CG2  294   5.944   3.861   1.708
   29VAL      C  295   5.744   3.834   2.049
   29VAL      O  296   5.796   3.890   2.145
   30ASP      N  297   5.684   3.716   2.062
   30ASP      H  298   5.685   3.650   1.986
   30ASP     CA  299   5.643   3.673   2.195
   30ASP     CB  300   5.541   3.559   2.188
   30ASP     CG  301   5.487   3.540   2.330
   30ASP    OD1  302   5.545   3.462   2.409
   30ASP    OD2  303   5.375   3.591   2.349
   30ASP      C  304   5.757   3.632   2.288
   30ASP      O  305   5.840   3.557   2.236
   31VAL      N  306   5.766   3.685   2.411
   31VAL      H  307   5.689   3.741   2.440
   31VAL     CA  308   5.877   3.650   2.500
   31VAL     CB  309   5.943   3.771   2.568
   31VAL    CG1  310   5.996   3.878   2.470
   31VAL    CG2  311   5.852   3.841   2.669
   31VAL      C  312   5.862   3.534   2.599
   31VAL      O  313   5.952   3.516   2.681
   32LEU      N  314   5.744   3.475   2.615
   32LEU      H  315   5.680   3.484   2.537
   32LEU     CA  316   5.698   3.400   2.731
   32LEU     CB  317   5.751   3.256   2.740
   32LEU     CG  318   5.694   3.158   2.637
   32LEU    CD1  319   5.798   3.047   2.648
   32LEU    CD2  320   5.557   3.107   2.682
   32LEU      C  321   5.723   3.465   2.867
   32LEU      O  322   5.770   3.407   2.965
   33GLY      N  323   5.674   3.588   2.870
   33GLY      H  324   5.664   3.627   2.780
   33GLY     CA  325   5.660   3.676   2.987
   33GLY      C  326   5.796   3.714   3.046
   33GLY      O  327   5.838   3.830   3.053
   34LEU      N  328   5.850   3.620   3.122
   34LEU      H  329   5.803   3.543   3.166
   34LEU     CA  330   5.980   3.648   3.186
   34LEU     CB  331   5.968   3.687   3.333
   34LEU     CG  332   5.882   3.585   3.408
   34LEU    CD1  333   5.965   3.464   3.454
   34LEU    CD2  334   5.816   3.653   3.528
   34LEU      C  335   6.093   3.551   3.151
   34LEU      O  336   6.202   3.560   3.207
   35GLU      N  337   6.070   3.453   3.063
   35GLU      H  338   6.008   3.472   2.987
   35GLU     CA  339   6.178   3.355   3.044
   35GLU     CB  340   6.126   3.234   2.966
   35GLU     CG  341   6.204   3.105   2.992
   35GLU     CD  342   6.333   3.091   2.911
   35GLU    OE1  343   6.320   3.092   2.787
   35GLU    OE2  344   6.448   3.087   2.961
   35GLU      C  345   6.306   3.412   2.984
   35GLU      O  346   6.284   3.472   2.879
   36GLU      N  347   6.419   3.391   3.050
   36GLU      H  348   6.418   3.329   3.129
   36GLU     CA  349   6.546   3.453   3.012
   36GLU     CB  350   6.649   3.426   3.122
   36GLU     CG  351   6.608   3.516   3.238
   36GLU     CD  352   6.688   3.489   3.366
   36GLU    OE1  353   6.652   3.385   3.425
   36GLU    OE2  354   6.768   3.570   3.417
   36GLU      C  355   6.605   3.422   2.874
   36GLU      O  356   6.641   3.517   2.805
   37GLU      N  357   6.581   3.299   2.831
   37GLU      H  358   6.515   3.236   2.872
   37GLU     CA  359   6.630   3.258   2.697
   37GLU     CB  360   6.662   3.109   2.684
   37GLU     CG  361   6.786   3.065   2.762
   37GLU     CD  362   6.814   2.918   2.727
   37GLU    OE1  363   6.851   2.901   2.609
   37GLU    OE2  364   6.795   2.836   2.819
   37GLU      C  365   6.543   3.307   2.582
   37GLU      O  366   6.594   3.389   2.504
   38SER      N  367   6.413   3.305   2.609
   38SER      H  368   6.386   3.250   2.688
   38SER     CA  369   6.302   3.363   2.531
   38SER     CB  370   6.174   3.330   2.608
   38SER     OG  371   6.142   3.192   2.588
   38SER     HG  372   6.194   3.147   2.661
   38SER      C  373   6.308   3.515   2.522
   38SER      O  374   6.266   3.565   2.418
   39LEU      N  375   6.332   3.578   2.636
   39LEU      H  376   6.285   3.554   2.720
   39LEU     CA  377   6.379   3.718   2.634
   39LEU     CB  378   6.422   3.781   2.766
   39LEU     CG  379   6.307   3.807   2.864
   39LEU    CD1  380   6.358   3.833   3.005
   39LEU    CD2  381   6.209   3.917   2.821
   39LEU      C  382   6.496   3.740   2.536
   39LEU      O  383   6.478   3.805   2.433
   40GLY      N  384   6.612   3.681   2.564
   40GLY      H  385   6.620   3.641   2.655
   40GLY     CA  386   6.735   3.689   2.484
   40GLY      C  387   6.733   3.658   2.334
   40GLY      O  388   6.826   3.695   2.262
   41SER      N  389   6.644   3.566   2.299
   41SER      H  390   6.584   3.530   2.371
   41SER     CA  391   6.629   3.515   2.161
   41SER     CB  392   6.535   3.395   2.169
   41SER     OG  393   6.549   3.321   2.047
   41SER     HG  394   6.475   3.254   2.049
   41SER      C  395   6.574   3.612   2.056
   41SER      O  396   6.581   3.584   1.936
   42VAL      N  397   6.519   3.722   2.105
   42VAL      H  398   6.521   3.742   2.203
   42VAL     CA  399   6.460   3.832   2.026
   42VAL     CB  400   6.397   3.951   2.096
   42VAL    CG1  401   6.288   3.924   2.201
   42VAL    CG2  402   6.504   4.036   2.165
   42VAL      C  403   6.529   3.874   1.895
   42VAL      O  404   6.652   3.874   1.895
   43PRO      N  405   6.457   3.898   1.786
   43PRO     CA  406   6.510   3.978   1.674
   43PRO     CB  407   6.404   3.965   1.565
   43PRO     CG  408   6.362   3.820   1.585
   43PRO     CD  409   6.345   3.816   1.737
   43PRO      C  410   6.538   4.125   1.708
   43PRO      O  411   6.472   4.179   1.796
   44ALA      N  412   6.659   4.161   1.665
   44ALA      H  413   6.716   4.096   1.614
   44ALA     CA  414   6.723   4.293   1.675
   44ALA     CB  415   6.867   4.282   1.624
   44ALA      C  416   6.660   4.408   1.597
   44ALA      O  417   6.653   4.398   1.475
   45PRO      N  418   6.628   4.518   1.667
   45PRO     CA  419   6.609   4.526   1.812
   45PRO     CB  420   6.689   4.650   1.853
   45PRO     CG  421   6.670   4.743   1.732
   45PRO     CD  422   6.664   4.649   1.611
   45PRO      C  423   6.472   4.529   1.879
   45PRO      O  424   6.375   4.580   1.823
   46ALA      N  425   6.479   4.500   2.008
   46ALA      H  426   6.550   4.438   2.043
   46ALA     CA  427   6.368   4.536   2.098
   46ALA     CB  428   6.386   4.466   2.234
   46ALA      C  429   6.346   4.687   2.110
   46ALA      O  430   6.444   4.760   2.126
   47CYS      N  431   6.224   4.725   2.076
   47CYS      H  432   6.170   4.659   2.023
   47CYS     CA  433   6.191   4.867   2.060
   47CYS     CB  434   6.162   4.889   1.912
   47CYS     SG  435   6.305   4.876   1.799
   47CYS     HG  436   6.336   4.752   1.833
   47CYS      C  437   6.078   4.926   2.145
   47CYS      O  438   6.043   5.044   2.135
   48ALA      N  439   6.002   4.836   2.207
   48ALA      H  440   6.029   4.739   2.204
   48ALA     CA  441   5.890   4.859   2.299
   48ALA     CB  442   5.775   4.927   2.224
   48ALA      C  443   5.846   4.722   2.349
   48ALA      O  444   5.854   4.625   2.274
   49LEU      N  445   5.828   4.707   2.480
   49LEU      H  446   5.862   4.767   2.552
   49LEU     CA  447   5.776   4.581   2.534
   49LEU     CB  448   5.873   4.526   2.639
   49LEU     CG  449   5.825   4.391   2.694
   49LEU    CD1  450   5.848   4.274   2.599
   49LEU    CD2  451   5.903   4.350   2.819
   49LEU      C  452   5.629   4.593   2.576
   49LEU      O  453   5.597   4.672   2.664
   50LEU      N  454   5.540   4.516   2.513
   50LEU      H  455   5.562   4.436   2.457
   50LEU     CA  456   5.395   4.536   2.518
   50LEU     CB  457   5.315   4.540   2.387
   50LEU     CG  458   5.342   4.657   2.293
   50LEU    CD1  459   5.473   4.629   2.220
   50LEU    CD2  460   5.224   4.697   2.204
   50LEU      C  461   5.326   4.437   2.612
   50LEU      O  462   5.326   4.320   2.575
   51LEU      N  463   5.297   4.482   2.734
   51LEU      H  464   5.279   4.580   2.749
   51LEU     CA  465   5.254   4.408   2.853
   51LEU     CB  466   5.325   4.474   2.971
   51LEU     CG  467   5.477   4.461   2.977
   51LEU    CD1  468   5.544   4.564   3.068
   51LEU    CD2  469   5.500   4.322   3.036
   51LEU      C  470   5.104   4.413   2.882
   51LEU      O  471   5.061   4.508   2.947
   52LEU      N  472   5.029   4.311   2.845
   52LEU      H  473   5.073   4.222   2.831
   52LEU     CA  474   4.885   4.298   2.873
   52LEU     CB  475   4.825   4.227   2.753
   52LEU     CG  476   4.672   4.238   2.749
   52LEU    CD1  477   4.618   4.378   2.718
   52LEU    CD2  478   4.624   4.126   2.656
   52LEU      C  479   4.878   4.236   3.012
   52LEU      O  480   4.907   4.118   3.032
   53PHE      N  481   4.875   4.326   3.110
   53PHE      H  482   4.866   4.424   3.092
   53PHE     CA  483   4.853   4.287   3.250
   53PHE     CB  484   4.920   4.387   3.344
   53PHE     CG  485   5.050   4.327   3.399
   53PHE    CD1  486   5.036   4.272   3.526
   53PHE    HD1  487   4.944   4.280   3.584
   53PHE    CD2  488   5.174   4.330   3.336
   53PHE    HD2  489   5.199   4.390   3.249
   53PHE    CE1  490   5.148   4.212   3.581
   53PHE    HE1  491   5.148   4.168   3.681
   53PHE    CE2  492   5.285   4.277   3.400
   53PHE    HE2  493   5.374   4.258   3.339
   53PHE     CZ  494   5.275   4.212   3.522
   53PHE     HZ  495   5.363   4.155   3.552
   53PHE      C  496   4.707   4.272   3.292
   53PHE      O  497   4.620   4.335   3.232
   54PRO      N  498   4.684   4.201   3.402
   54PRO     CA  499   4.558   4.202   3.478
   54PRO     CB  500   4.572   4.102   3.593
   54PRO     CG  501   4.664   3.999   3.527
   54PRO     CD  502   4.757   4.077   3.434
   54PRO      C  503   4.523   4.338   3.538
   54PRO      O  504   4.608   4.427   3.544
   55LEU      N  505   4.402   4.366   3.586
   55LEU      H  506   4.326   4.305   3.566
   55LEU     CA  507   4.361   4.486   3.661
   55LEU     CB  508   4.210   4.510   3.653
   55LEU     CG  509   4.171   4.649   3.602
   55LEU    CD1  510   4.165   4.629   3.451
   55LEU    CD2  511   4.039   4.700   3.660
   55LEU      C  512   4.415   4.490   3.804
   55LEU      O  513   4.340   4.504   3.900
   56THR      N  514   4.546   4.513   3.805
   56THR      H  515   4.600   4.520   3.721
   56THR     CA  516   4.645   4.505   3.913
   56THR     CB  517   4.785   4.469   3.862
   56THR    OG1  518   4.827   4.534   3.742
   56THR    HG1  519   4.925   4.554   3.745
   56THR    CG2  520   4.806   4.318   3.848
   56THR      C  521   4.642   4.636   3.993
   56THR      O  522   4.722   4.721   3.953
   57ALA      N  523   4.583   4.644   4.111
   57ALA      H  524   4.520   4.572   4.140
   57ALA     CA  525   4.610   4.753   4.206
   57ALA     CB  526   4.515   4.741   4.325
   57ALA      C  527   4.755   4.789   4.241
   57ALA      O  528   4.785   4.905   4.269
   58GLN      N  529   4.845   4.693   4.257
   58GLN      H  530   4.819   4.599   4.235
   58GLN     CA  531   4.984   4.721   4.295
   58GLN     CB  532   5.058   4.590   4.320
   58GLN     CG  533   5.064   4.541   4.465
   58GLN     CD  534   5.151   4.627   4.556
   58GLN    OE1  535   5.269   4.598   4.574
   58GLN    NE2  536   5.089   4.720   4.628
   58GLN   HE21  537   4.990   4.730   4.620
   58GLN   HE22  538   5.132   4.790   4.687
   58GLN      C  539   5.062   4.811   4.200
   58GLN      O  540   5.126   4.905   4.249
   59HISE     N  541   5.027   4.794   4.072
   59HISE     H  542   4.995   4.708   4.032
   59HISE    CA  543   5.075   4.892   3.974
   59HISE    CB  544   5.052   4.846   3.830
   59HISE    CG  545   5.127   4.717   3.799
   59HISE   ND1  546   5.095   4.594   3.840
   59HISE   CD2  547   5.225   4.705   3.709
   59HISE   HD2  548   5.254   4.781   3.636
   59HISE   CE1  549   5.179   4.510   3.778
   59HISE   HE1  550   5.173   4.402   3.766
   59HISE   NE2  551   5.267   4.579   3.706
   59HISE   HE2  552   5.343   4.543   3.652
   59HISE     C  553   5.026   5.036   3.985
   59HISE     O  554   5.108   5.127   3.992
   60GLU      N  555   4.895   5.049   4.005
   60GLU      H  556   4.826   4.979   3.986
   60GLU     CA  557   4.830   5.174   4.047
   60GLU     CB  558   4.680   5.144   4.055
   60GLU     CG  559   4.588   5.266   4.055
   60GLU     CD  560   4.441   5.240   4.086
   60GLU    OE1  561   4.379   5.296   4.180
   60GLU    OE2  562   4.382   5.163   4.007
   60GLU      C  563   4.880   5.231   4.180
   60GLU      O  564   4.897   5.352   4.183
   61ASN      N  565   4.916   5.148   4.278
   61ASN      H  566   4.861   5.065   4.279
   61ASN     CA  567   4.981   5.197   4.401
   61ASN     CB  568   4.986   5.095   4.514
   61ASN     CG  569   5.008   5.134   4.661
   61ASN    OD1  570   5.111   5.191   4.695
   61ASN    ND2  571   4.924   5.083   4.750
   61ASN   HD21  572   4.842   5.031   4.725
   61ASN   HD22  573   4.954   5.075   4.845
   61ASN      C  574   5.116   5.270   4.389
   61ASN      O  575   5.129   5.388   4.418
   62PHE      N  576   5.214   5.201   4.330
   62PHE      H  577   5.213   5.103   4.314
   62PHE     CA  578   5.341   5.270   4.302
   62PHE     CB  579   5.447   5.176   4.244
   62PHE     CG  580   5.513   5.080   4.342
   62PHE    CD1  581   5.639   5.120   4.386
   62PHE    HD1  582   5.695   5.192   4.327
   62PHE    CD2  583   5.441   4.980   4.406
   62PHE    HD2  584   5.339   4.962   4.371
   62PHE    CE1  585   5.691   5.062   4.500
   62PHE    HE1  586   5.784   5.102   4.542
   62PHE    CE2  587   5.493   4.924   4.522
   62PHE    HE2  588   5.437   4.849   4.577
   62PHE     CZ  589   5.614   4.971   4.572
   62PHE     HZ  590   5.639   4.929   4.669
   62PHE      C  591   5.335   5.396   4.216
   62PHE      O  592   5.409   5.491   4.241
   63ARG      N  593   5.262   5.387   4.105
   63ARG      H  594   5.222   5.297   4.087
   63ARG     CA  595   5.241   5.501   4.014
   63ARG     CB  596   5.165   5.468   3.886
   63ARG     CG  597   5.223   5.351   3.806
   63ARG     CD  598   5.122   5.308   3.699
   63ARG     NE  599   5.159   5.199   3.608
   63ARG     HE  600   5.100   5.119   3.608
   63ARG     CZ  601   5.243   5.203   3.503
   63ARG    NH1  602   5.308   5.314   3.465
   63ARG   HH11  603   5.295   5.396   3.522
   63ARG   HH12  604   5.384   5.313   3.400
   63ARG    NH2  605   5.244   5.099   3.418
   63ARG   HH21  606   5.201   5.012   3.441
   63ARG   HH22  607   5.307   5.115   3.343
   63ARG      C  608   5.184   5.622   4.088
   63ARG      O  609   5.227   5.736   4.076
   64LYS      N  610   5.078   5.598   4.166
   64LYS      H  611   5.046   5.504   4.160
   64LYS     CA  612   5.019   5.701   4.253
   64LYS     CB  613   4.905   5.653   4.343
   64LYS     CG  614   4.768   5.630   4.278
   64LYS     CD  615   4.659   5.587   4.377
   64LYS     CE  616   4.532   5.559   4.296
   64LYS     NZ  617   4.409   5.558   4.375
   64LYS    HZ1  618   4.390   5.645   4.421
   64LYS    HZ2  619   4.326   5.541   4.322
   64LYS    HZ3  620   4.420   5.481   4.438
   64LYS      C  621   5.116   5.776   4.344
   64LYS      O  622   5.134   5.896   4.326
   65LYS      N  623   5.205   5.698   4.406
   65LYS      H  624   5.192   5.599   4.396
   65LYS     CA  625   5.315   5.742   4.492
   65LYS     CB  626   5.398   5.627   4.551
   65LYS     CG  627   5.305   5.534   4.629
   65LYS     CD  628   5.252   5.598   4.757
   65LYS     CE  629   5.159   5.499   4.827
   65LYS     NZ  630   5.236   5.382   4.871
   65LYS    HZ1  631   5.194   5.325   4.943
   65LYS    HZ2  632   5.253   5.334   4.785
   65LYS    HZ3  633   5.321   5.413   4.913
   65LYS      C  634   5.409   5.841   4.423
   65LYS      O  635   5.445   5.948   4.471
   66GLN      N  636   5.441   5.807   4.298
   66GLN      H  637   5.431   5.710   4.278
   66GLN     CA  638   5.526   5.888   4.210
   66GLN     CB  639   5.589   5.812   4.093
   66GLN     CG  640   5.713   5.736   4.140
   66GLN     CD  641   5.729   5.606   4.062
   66GLN    OE1  642   5.837   5.578   4.010
   66GLN    NE2  643   5.643   5.506   4.080
   66GLN   HE21  644   5.565   5.503   4.142
   66GLN   HE22  645   5.665   5.427   4.022
   66GLN      C  646   5.466   6.020   4.160
   66GLN      O  647   5.539   6.115   4.131
   67ILE      N  648   5.337   6.010   4.132
   67ILE      H  649   5.287   5.923   4.133
   67ILE     CA  650   5.261   6.132   4.102
   67ILE     CB  651   5.125   6.101   4.040
   67ILE    CG1  652   5.137   6.010   3.918
   67ILE    CG2  653   5.043   6.224   4.001
   67ILE     CD  654   5.018   5.915   3.923
   67ILE      C  655   5.266   6.238   4.213
   67ILE      O  656   5.245   6.356   4.185
   68GLU      N  657   5.317   6.213   4.333
   68GLU      H  658   5.345   6.121   4.360
   68GLU     CA  659   5.340   6.318   4.432
   68GLU     CB  660   5.367   6.248   4.565
   68GLU     CG  661   5.243   6.172   4.612
   68GLU     CD  662   5.235   6.168   4.765
   68GLU    OE1  663   5.306   6.087   4.828
   68GLU    OE2  664   5.162   6.253   4.821
   68GLU      C  665   5.439   6.429   4.395
   68GLU      O  666   5.406   6.547   4.393
   69GLU      N  667   5.539   6.380   4.323
   69GLU      H  668   5.541   6.281   4.308
   69GLU     CA  669   5.645   6.456   4.255
   69GLU     CB  670   5.779   6.394   4.294
   69GLU     CG  671   5.902   6.483   4.273
   69GLU     CD  672   6.032   6.413   4.313
   69GLU    OE1  673   6.068   6.307   4.259
   69GLU    OE2  674   6.098   6.451   4.413
   69GLU      C  675   5.639   6.483   4.105
   69GLU      O  676   5.655   6.601   4.073
   70LEU      N  677   5.610   6.381   4.025
   70LEU      H  678   5.616   6.288   4.062
   70LEU     CA  679   5.585   6.395   3.881
   70LEU     CB  680   5.593   6.265   3.801
   70LEU     CG  681   5.719   6.178   3.805
   70LEU    CD1  682   5.683   6.032   3.832
   70LEU    CD2  683   5.811   6.179   3.683
   70LEU      C  684   5.461   6.476   3.842
   70LEU      O  685   5.353   6.417   3.850
   71LYS      N  686   5.483   6.599   3.798
   71LYS      H  687   5.570   6.617   3.751
   71LYS     CA  688   5.377   6.697   3.769
   71LYS     CB  689   5.367   6.804   3.878
   71LYS     CG  690   5.370   6.765   4.026
   71LYS     CD  691   5.340   6.891   4.108
   71LYS     CE  692   5.322   6.870   4.259
   71LYS     NZ  693   5.333   7.004   4.319
   71LYS    HZ1  694   5.428   7.020   4.345
   71LYS    HZ2  695   5.305   7.070   4.249
   71LYS    HZ3  696   5.271   7.023   4.396
   71LYS      C  697   5.384   6.764   3.632
   71LYS      O  698   5.279   6.811   3.588
   72GLY      N  699   5.498   6.780   3.565
   72GLY      H  700   5.583   6.757   3.612
   72GLY     CA  701   5.508   6.840   3.431
   72GLY      C  702   5.645   6.865   3.369
   72GLY      O  703   5.681   6.824   3.258
   73GLN      N  704   5.735   6.913   3.453
   73GLN      H  705   5.710   6.947   3.544
   73GLN     CA  706   5.866   6.954   3.400
   73GLN     CB  707   5.909   7.083   3.471
   73GLN     CG  708   5.811   7.200   3.481
   73GLN     CD  709   5.870   7.311   3.568
   73GLN    OE1  710   5.838   7.338   3.684
   73GLN    NE2  711   5.959   7.396   3.518
   73GLN   HE21  712   5.970   7.417   3.421
   73GLN   HE22  713   6.011   7.449   3.586
   73GLN      C  714   5.978   6.850   3.414
   73GLN      O  715   6.080   6.858   3.346
   74GLU      N  716   5.967   6.749   3.500
   74GLU      H  717   5.875   6.726   3.533
   74GLU     CA  718   6.067   6.652   3.544
   74GLU     CB  719   6.045   6.638   3.695
   74GLU     CG  720   5.916   6.568   3.740
   74GLU     CD  721   5.789   6.633   3.686
   74GLU    OE1  722   5.747   6.743   3.730
   74GLU    OE2  723   5.725   6.581   3.592
   74GLU      C  724   6.065   6.524   3.461
   74GLU      O  725   6.147   6.435   3.479
   75VAL      N  726   5.945   6.499   3.410
   75VAL      H  727   5.868   6.532   3.465
   75VAL     CA  728   5.918   6.400   3.304
   75VAL     CB  729   5.767   6.387   3.282
   75VAL    CG1  730   5.698   6.478   3.180
   75VAL    CG2  731   5.726   6.241   3.268
   75VAL      C  732   5.995   6.443   3.179
   75VAL      O  733   6.001   6.559   3.139
   76SER      N  734   6.063   6.347   3.116
   76SER      H  735   6.066   6.253   3.150
   76SER     CA  736   6.158   6.383   3.010
   76SER     CB  737   6.241   6.262   2.968
   76SER     OG  738   6.340   6.312   2.877
   76SER     HG  739   6.406   6.237   2.875
   76SER      C  740   6.090   6.429   2.880
   76SER      O  741   6.017   6.343   2.832
   77PRO      N  742   6.116   6.540   2.812
   77PRO     CA  743   6.048   6.592   2.694
   77PRO     CB  744   6.129   6.715   2.651
   77PRO     CG  745   6.174   6.770   2.786
   77PRO     CD  746   6.211   6.642   2.860
   77PRO      C  747   6.046   6.497   2.573
   77PRO      O  748   5.997   6.518   2.464
   78LYS      N  749   6.112   6.381   2.582
   78LYS      H  750   6.185   6.380   2.649
   78LYS     CA  751   6.114   6.264   2.492
   78LYS     CB  752   6.233   6.171   2.518
   78LYS     CG  753   6.367   6.245   2.517
   78LYS     CD  754   6.469   6.139   2.560
   78LYS     CE  755   6.613   6.190   2.573
   78LYS     NZ  756   6.716   6.101   2.629
   78LYS    HZ1  757   6.698   6.072   2.723
   78LYS    HZ2  758   6.719   6.014   2.580
   78LYS    HZ3  759   6.800   6.156   2.624
   78LYS      C  760   5.987   6.179   2.498
   78LYS      O  761   5.958   6.111   2.399
   79VAL      N  762   5.910   6.185   2.606
   79VAL      H  763   5.932   6.235   2.690
   79VAL     CA  764   5.794   6.097   2.626
   79VAL     CB  765   5.770   6.052   2.770
   79VAL    CG1  766   5.883   5.954   2.803
   79VAL    CG2  767   5.765   6.158   2.880
   79VAL      C  768   5.669   6.169   2.576
   79VAL      O  769   5.673   6.291   2.556
   80TYR      N  770   5.568   6.095   2.531
   80TYR      H  771   5.566   5.995   2.538
   80TYR     CA  772   5.445   6.145   2.467
   80TYR     CB  773   5.426   6.072   2.334
   80TYR     CG  774   5.328   6.133   2.234
   80TYR    CD1  775   5.199   6.083   2.218
   80TYR    HD1  776   5.165   5.994   2.271
   80TYR    CD2  777   5.374   6.226   2.141
   80TYR    HD2  778   5.465   6.284   2.155
   80TYR    CE1  779   5.118   6.125   2.113
   80TYR    HE1  780   5.033   6.065   2.080
   80TYR    CE2  781   5.290   6.271   2.040
   80TYR    HE2  782   5.328   6.360   1.990
   80TYR     CZ  783   5.164   6.217   2.020
   80TYR     OH  784   5.078   6.278   1.933
   80TYR     HH  785   5.133   6.345   1.883
   80TYR      C  786   5.332   6.112   2.565
   80TYR      O  787   5.339   6.021   2.648
   81PHE      N  788   5.234   6.202   2.559
   81PHE      H  789   5.254   6.289   2.513
   81PHE     CA  790   5.113   6.193   2.642
   81PHE     CB  791   5.077   6.327   2.707
   81PHE     CG  792   5.165   6.368   2.823
   81PHE    CD1  793   5.120   6.333   2.950
   81PHE    HD1  794   5.028   6.275   2.956
   81PHE    CD2  795   5.301   6.397   2.808
   81PHE    HD2  796   5.334   6.454   2.721
   81PHE    CE1  797   5.197   6.330   3.065
   81PHE    HE1  798   5.163   6.288   3.160
   81PHE    CE2  799   5.381   6.387   2.920
   81PHE    HE2  800   5.484   6.423   2.910
   81PHE     CZ  801   5.334   6.350   3.045
   81PHE     HZ  802   5.402   6.355   3.130
   81PHE      C  803   4.991   6.124   2.580
   81PHE      O  804   4.944   6.174   2.478
   82MET      N  805   4.930   6.027   2.648
   82MET      H  806   4.951   6.005   2.742
   82MET     CA  807   4.814   5.955   2.593
   82MET     CB  808   4.855   5.832   2.511
   82MET     CG  809   4.939   5.838   2.385
   82MET     SD  810   4.859   5.954   2.266
   82MET     CE  811   4.698   5.879   2.253
   82MET      C  812   4.731   5.904   2.711
   82MET      O  813   4.775   5.924   2.825
   83LYS      N  814   4.605   5.865   2.694
   83LYS      H  815   4.577   5.847   2.599
   83LYS     CA  816   4.516   5.804   2.793
   83LYS     CB  817   4.464   5.915   2.884
   83LYS     CG  818   4.363   5.863   2.987
   83LYS     CD  819   4.311   5.988   3.059
   83LYS     CE  820   4.226   5.950   3.180
   83LYS     NZ  821   4.153   6.069   3.226
   83LYS    HZ1  822   4.117   6.127   3.153
   83LYS    HZ2  823   4.079   6.034   3.285
   83LYS    HZ3  824   4.208   6.126   3.287
   83LYS      C  825   4.396   5.743   2.720
   83LYS      O  826   4.351   5.800   2.621
   84GLN      N  827   4.369   5.617   2.751
   84GLN      H  828   4.442   5.565   2.797
   84GLN     CA  829   4.253   5.545   2.696
   84GLN     CB  830   4.261   5.397   2.734
   84GLN     CG  831   4.171   5.312   2.643
   84GLN     CD  832   4.232   5.268   2.510
   84GLN    OE1  833   4.308   5.172   2.500
   84GLN    NE2  834   4.198   5.343   2.406
   84GLN   HE21  835   4.138   5.423   2.409
   84GLN   HE22  836   4.232   5.318   2.316
   84GLN      C  837   4.123   5.609   2.746
   84GLN      O  838   4.100   5.609   2.866
   85THR      N  839   4.056   5.671   2.648
   85THR      H  840   4.095   5.678   2.556
   85THR     CA  841   3.918   5.720   2.655
   85THR     CB  842   3.882   5.813   2.537
   85THR    OG1  843   3.856   5.743   2.415
   85THR    HG1  844   3.760   5.749   2.388
   85THR    CG2  845   3.984   5.926   2.523
   85THR      C  846   3.803   5.622   2.676
   85THR      O  847   3.711   5.646   2.754
   86ILE      N  848   3.798   5.506   2.612
   86ILE      H  849   3.863   5.476   2.543
   86ILE     CA  850   3.686   5.410   2.621
   86ILE     CB  851   3.707   5.299   2.517
   86ILE    CG1  852   3.837   5.220   2.534
   86ILE    CG2  853   3.688   5.353   2.375
   86ILE     CD  854   3.813   5.070   2.513
   86ILE      C  855   3.669   5.352   2.760
   86ILE      O  856   3.763   5.321   2.834
   87GLY      N  857   3.543   5.328   2.793
   87GLY      H  858   3.467   5.359   2.735
   87GLY     CA  859   3.507   5.283   2.929
   87GLY      C  860   3.515   5.131   2.950
   87GLY      O  861   3.429   5.079   3.019
   88ASN      N  862   3.627   5.070   2.911
   88ASN      H  863   3.687   5.123   2.852
   88ASN     CA  864   3.631   4.923   2.913
   88ASN     CB  865   3.550   4.861   2.800
   88ASN     CG  866   3.521   4.713   2.831
   88ASN    OD1  867   3.584   4.621   2.779
   88ASN    ND2  868   3.423   4.698   2.920
   88ASN   HD21  869   3.368   4.778   2.944
   88ASN   HD22  870   3.425   4.622   2.984
   88ASN      C  871   3.780   4.887   2.913
   88ASN      O  872   3.863   4.978   2.923
   89SER      N  873   3.815   4.760   2.898
   89SER      H  874   3.761   4.678   2.878
   89SER     CA  875   3.956   4.718   2.898
   89SER     CB  876   3.958   4.566   2.884
   89SER     OG  877   3.920   4.519   3.014
   89SER     HG  878   3.981   4.563   3.080
   89SER      C  879   4.033   4.788   2.786
   89SER      O  880   3.995   4.780   2.668
   90CYS      N  881   4.141   4.850   2.832
   90CYS      H  882   4.159   4.852   2.930
   90CYS     CA  883   4.236   4.928   2.751
   90CYS     CB  884   4.350   4.972   2.842
   90CYS     SG  885   4.284   5.064   2.986
   90CYS     HG  886   4.286   4.960   3.069
   90CYS      C  887   4.298   4.842   2.641
   90CYS      O  888   4.341   4.729   2.663
   91GLY      N  889   4.300   4.899   2.520
   91GLY      H  890   4.279   4.995   2.504
   91GLY     CA  891   4.348   4.825   2.404
   91GLY      C  892   4.449   4.899   2.315
   91GLY      O  893   4.569   4.899   2.343
   92THR      N  894   4.395   4.948   2.203
   92THR      H  895   4.305   4.913   2.177
   92THR     CA  896   4.459   5.038   2.108
   92THR     CB  897   4.370   5.124   2.017
   92THR    OG1  898   4.288   5.208   2.100
   92THR    HG1  899   4.194   5.218   2.069
   92THR    CG2  900   4.269   5.032   1.948
   92THR      C  901   4.576   5.130   2.145
   92THR      O  902   4.674   5.152   2.075
   93ILE      N  903   4.578   5.174   2.270
   93ILE      H  904   4.495   5.174   2.326
   93ILE     CA  905   4.691   5.246   2.330
   93ILE     CB  906   4.650   5.278   2.474
   93ILE    CG1  907   4.753   5.376   2.532
   93ILE    CG2  908   4.644   5.153   2.562
   93ILE     CD  909   4.776   5.502   2.450
   93ILE      C  910   4.823   5.171   2.312
   93ILE      O  911   4.923   5.242   2.315
   94GLY      N  912   4.824   5.039   2.297
   94GLY      H  913   4.745   4.985   2.326
   94GLY     CA  914   4.950   4.965   2.277
   94GLY      C  915   5.035   5.014   2.161
   94GLY      O  916   5.130   5.090   2.176
   95LEU      N  917   4.979   4.990   2.042
   95LEU      H  918   4.904   4.924   2.037
   95LEU     CA  919   5.029   5.038   1.911
   95LEU     CB  920   4.933   4.986   1.804
   95LEU     CG  921   4.978   4.996   1.659
   95LEU    CD1  922   4.903   4.892   1.575
   95LEU    CD2  923   4.959   5.133   1.594
   95LEU      C  924   5.047   5.190   1.916
   95LEU      O  925   5.162   5.232   1.901
   96ILE      N  926   4.948   5.257   1.974
   96ILE      H  927   4.859   5.213   1.968
   96ILE     CA  928   4.958   5.404   1.970
   96ILE     CB  929   4.820   5.471   1.975
   96ILE    CG1  930   4.756   5.455   1.837
   96ILE    CG2  931   4.806   5.609   2.040
   96ILE     CD  932   4.838   5.520   1.726
   96ILE      C  933   5.073   5.469   2.045
   96ILE      O  934   5.155   5.544   1.991
   97HISE     N  935   5.080   5.425   2.171
   97HISE     H  936   5.013   5.369   2.220
   97HISE    CA  937   5.191   5.464   2.259
   97HISE    CB  938   5.169   5.416   2.402
   97HISE    CG  939   5.147   5.529   2.503
   97HISE   ND1  940   5.212   5.645   2.490
   97HISE   CD2  941   5.106   5.523   2.628
   97HISE   HD2  942   5.035   5.452   2.672
   97HISE   CE1  943   5.209   5.706   2.606
   97HISE   HE1  944   5.248   5.807   2.624
   97HISE   NE2  945   5.148   5.630   2.696
   97HISE   HE2  946   5.106   5.670   2.777
   97HISE     C  947   5.328   5.415   2.211
   97HISE     O  948   5.417   5.497   2.195
   98ALA      N  949   5.333   5.291   2.162
   98ALA      H  950   5.252   5.233   2.169
   98ALA     CA  951   5.461   5.239   2.112
   98ALA     CB  952   5.460   5.088   2.087
   98ALA      C  953   5.505   5.312   1.984
   98ALA      O  954   5.619   5.356   1.979
   99VAL      N  955   5.413   5.353   1.897
   99VAL      H  956   5.315   5.338   1.908
   99VAL     CA  957   5.450   5.426   1.774
   99VAL     CB  958   5.356   5.426   1.654
   99VAL    CG1  959   5.346   5.275   1.629
   99VAL    CG2  960   5.216   5.484   1.676
   99VAL      C  961   5.497   5.568   1.805
   99VAL      O  962   5.616   5.586   1.781
  100ALA      N  963   5.418   5.646   1.879
  100ALA      H  964   5.336   5.615   1.927
  100ALA     CA  965   5.448   5.787   1.907
  100ALA     CB  966   5.342   5.849   1.998
  100ALA      C  967   5.582   5.816   1.977
  100ALA      O  968   5.651   5.908   1.932
  101ASN      N  969   5.615   5.744   2.082
  101ASN      H  970   5.544   5.679   2.109
  101ASN     CA  971   5.737   5.751   2.164
  101ASN     CB  972   5.708   5.660   2.284
  101ASN     CG  973   5.609   5.719   2.385
  101ASN    OD1  974   5.638   5.803   2.470
  101ASN    ND2  975   5.486   5.669   2.392
  101ASN   HD21  976   5.454   5.594   2.335
  101ASN   HD22  977   5.424   5.708   2.460
  101ASN      C  978   5.866   5.703   2.096
  101ASN      O  979   5.963   5.679   2.169
  102ASN      N  980   5.839   5.625   1.992
  102ASN      H  981   5.759   5.565   1.997
  102ASN     CA  982   5.949   5.584   1.904
  102ASN     CB  983   5.964   5.433   1.920
  102ASN     CG  984   5.985   5.384   2.064
  102ASN    OD1  985   6.079   5.404   2.141
  102ASN    ND2  986   5.887   5.308   2.110
  102ASN   HD21  987   5.799   5.302   2.062
  102ASN   HD22  988   5.916   5.243   2.181
  102ASN      C  989   5.936   5.612   1.754
  102ASN      O  990   5.990   5.538   1.671
  103GLN      N  991   5.889   5.731   1.718
  103GLN      H  992   5.845   5.793   1.783
  103GLN     CA  993   5.880   5.772   1.577
  103GLN     CB  994   5.827   5.916   1.578
  103GLN     CG  995   5.675   5.908   1.565
  103GLN     CD  996   5.607   6.042   1.591
  103GLN    OE1  997   5.587   6.120   1.497
  103GLN    NE2  998   5.615   6.088   1.715
  103GLN   HE21  999   5.650   6.022   1.782
  103GLN   HE22 1000   5.613   6.186   1.734
  103GLN      C 1001   6.012   5.772   1.500
  103GLN      O 1002   6.027   5.770   1.378
  104ASP      N 1003   6.116   5.789   1.582
  104ASP      H 1004   6.094   5.817   1.675
  104ASP     CA 1005   6.259   5.761   1.563
  104ASP     CB 1006   6.343   5.800   1.684
  104ASP     CG 1007   6.292   5.752   1.820
  104ASP    OD1 1008   6.336   5.644   1.867
  104ASP    OD2 1009   6.207   5.824   1.876
  104ASP      C 1010   6.300   5.621   1.515
  104ASP      O 1011   6.384   5.606   1.426
  105LYS      N 1012   6.267   5.518   1.592
  105LYS      H 1013   6.211   5.526   1.674
  105LYS     CA 1014   6.308   5.379   1.563
  105LYS     CB 1015   6.284   5.287   1.682
  105LYS     CG 1016   6.358   5.322   1.811
  105LYS     CD 1017   6.327   5.216   1.917
  105LYS     CE 1018   6.437   5.232   2.023
  105LYS     NZ 1019   6.405   5.313   2.141
  105LYS    HZ1 1020   6.484   5.355   2.184
  105LYS    HZ2 1021   6.358   5.395   2.109
  105LYS    HZ3 1022   6.341   5.260   2.197
  105LYS      C 1023   6.235   5.326   1.439
  105LYS      O 1024   6.283   5.245   1.360
  106LEU      N 1025   6.107   5.362   1.443
  106LEU      H 1026   6.069   5.421   1.514
  106LEU     CA 1027   6.013   5.312   1.341
  106LEU     CB 1028   5.869   5.296   1.389
  106LEU     CG 1029   5.828   5.170   1.467
  106LEU    CD1 1030   5.882   5.184   1.610
  106LEU    CD2 1031   5.676   5.156   1.461
  106LEU      C 1032   6.014   5.404   1.219
  106LEU      O 1033   6.056   5.519   1.227
  107GLY      N 1034   5.983   5.341   1.106
  107GLY      H 1035   5.923   5.261   1.109
  107GLY     CA 1036   5.976   5.412   0.978
  107GLY      C 1037   5.833   5.402   0.924
  107GLY      O 1038   5.764   5.302   0.947
  108PHE      N 1039   5.793   5.500   0.844
  108PHE      H 1040   5.837   5.590   0.844
  108PHE     CA 1041   5.667   5.508   0.769
  108PHE     CB 1042   5.578   5.611   0.840
  108PHE     CG 1043   5.564   5.582   0.989
  108PHE    CD1 1044   5.454   5.510   1.034
  108PHE    HD1 1045   5.382   5.464   0.967
  108PHE    CD2 1046   5.647   5.650   1.078
  108PHE    HD2 1047   5.714   5.719   1.026
  108PHE    CE1 1048   5.427   5.505   1.171
  108PHE    HE1 1049   5.374   5.417   1.206
  108PHE    CE2 1050   5.613   5.653   1.213
  108PHE    HE2 1051   5.669   5.718   1.281
  108PHE     CZ 1052   5.502   5.583   1.258
  108PHE     HZ 1053   5.464   5.605   1.358
  108PHE      C 1054   5.685   5.550   0.623
  108PHE      O 1055   5.798   5.574   0.582
  109GLU      N 1056   5.581   5.520   0.546
  109GLU      H 1057   5.503   5.481   0.594
  109GLU     CA 1058   5.563   5.543   0.402
  109GLU     CB 1059   5.473   5.424   0.364
  109GLU     CG 1060   5.541   5.290   0.337
  109GLU     CD 1061   5.620   5.299   0.206
  109GLU    OE1 1062   5.745   5.301   0.207
  109GLU    OE2 1063   5.545   5.292   0.106
  109GLU      C 1064   5.511   5.684   0.373
  109GLU      O 1065   5.426   5.744   0.439
  110ASP      N 1066   5.549   5.732   0.255
  110ASP      H 1067   5.590   5.667   0.191
  110ASP     CA 1068   5.520   5.866   0.201
  110ASP     CB 1069   5.581   5.883   0.062
  110ASP     CG 1070   5.734   5.895   0.065
  110ASP    OD1 1071   5.789   5.910   0.176
  110ASP    OD2 1072   5.796   5.901  -0.043
  110ASP      C 1073   5.374   5.910   0.194
  110ASP      O 1074   5.340   6.029   0.201
  111GLY      N 1075   5.287   5.810   0.183
  111GLY      H 1076   5.315   5.715   0.178
  111GLY     CA 1077   5.142   5.830   0.200
  111GLY      C 1078   5.084   5.737   0.306
  111GLY      O 1079   4.995   5.656   0.279
  112SER      N 1080   5.124   5.757   0.431
  112SER      H 1081   5.182   5.837   0.447
  112SER     CA 1082   5.071   5.686   0.548
  112SER     CB 1083   5.180   5.647   0.649
  112SER     OG 1084   5.113   5.601   0.766
  112SER     HG 1085   5.137   5.504   0.776
  112SER      C 1086   4.956   5.764   0.613
  112SER      O 1087   4.984   5.860   0.684
  113VAL      N 1088   4.846   5.692   0.629
  113VAL      H 1089   4.834   5.601   0.589
  113VAL     CA 1090   4.742   5.733   0.725
  113VAL     CB 1091   4.622   5.638   0.728
  113VAL    CG1 1092   4.500   5.700   0.796
  113VAL    CG2 1093   4.603   5.575   0.590
  113VAL      C 1094   4.790   5.751   0.869
  113VAL      O 1095   4.772   5.858   0.928
  114LEU      N 1096   4.880   5.662   0.909
  114LEU      H 1097   4.914   5.589   0.849
  114LEU     CA 1098   4.934   5.670   1.045
  114LEU     CB 1099   5.002   5.539   1.085
  114LEU     CG 1100   5.033   5.523   1.234
  114LEU    CD1 1101   4.908   5.537   1.320
  114LEU    CD2 1102   5.094   5.393   1.287
  114LEU      C 1103   5.032   5.785   1.066
  114LEU      O 1104   5.022   5.863   1.161
  115LYS      N 1105   5.118   5.815   0.970
  115LYS      H 1106   5.138   5.750   0.896
  115LYS     CA 1107   5.207   5.932   0.981
  115LYS     CB 1108   5.323   5.940   0.882
  115LYS     CG 1109   5.450   5.922   0.965
  115LYS     CD 1110   5.495   6.040   1.050
  115LYS     CE 1111   5.617   6.023   1.142
  115LYS     NZ 1112   5.681   6.154   1.159
  115LYS    HZ1 1113   5.769   6.152   1.207
  115LYS    HZ2 1114   5.697   6.213   1.079
  115LYS    HZ3 1115   5.625   6.203   1.225
  115LYS      C 1116   5.127   6.062   0.981
  115LYS      O 1117   5.156   6.157   1.054
  116GLN      N 1118   5.022   6.062   0.899
  116GLN      H 1119   5.008   5.994   0.828
  116GLN     CA 1120   4.925   6.172   0.904
  116GLN     CB 1121   4.828   6.156   0.786
  116GLN     CG 1122   4.902   6.185   0.655
  116GLN     CD 1123   4.830   6.150   0.524
  116GLN    OE1 1124   4.713   6.181   0.501
  116GLN    NE2 1125   4.905   6.103   0.425
  116GLN   HE21 1126   5.002   6.081   0.430
  116GLN   HE22 1127   4.858   6.073   0.342
  116GLN      C 1128   4.855   6.187   1.039
  116GLN      O 1129   4.837   6.304   1.073
  117PHE      N 1130   4.833   6.081   1.116
  117PHE      H 1131   4.845   5.987   1.084
  117PHE     CA 1132   4.773   6.100   1.249
  117PHE     CB 1133   4.713   5.963   1.275
  117PHE     CG 1134   4.567   5.944   1.231
  117PHE    CD1 1135   4.516   5.984   1.108
  117PHE    HD1 1136   4.589   6.012   1.032
  117PHE    CD2 1137   4.493   5.865   1.318
  117PHE    HD2 1138   4.527   5.813   1.408
  117PHE    CE1 1139   4.387   5.944   1.077
  117PHE    HE1 1140   4.346   5.955   0.976
  117PHE    CE2 1141   4.361   5.833   1.291
  117PHE    HE2 1142   4.302   5.767   1.355
  117PHE     CZ 1143   4.308   5.878   1.171
  117PHE     HZ 1144   4.201   5.871   1.152
  117PHE      C 1145   4.870   6.155   1.354
  117PHE      O 1146   4.845   6.265   1.404
  118LEU      N 1147   4.992   6.103   1.347
  118LEU      H 1148   5.022   6.026   1.290
  118LEU     CA 1149   5.112   6.146   1.421
  118LEU     CB 1150   5.230   6.054   1.389
  118LEU     CG 1151   5.209   5.919   1.457
  118LEU    CD1 1152   5.329   5.826   1.438
  118LEU    CD2 1153   5.177   5.925   1.607
  118LEU      C 1154   5.147   6.294   1.408
  118LEU      O 1155   5.217   6.352   1.491
  119SER      N 1156   5.113   6.346   1.290
  119SER      H 1157   5.080   6.286   1.218
  119SER     CA 1158   5.127   6.491   1.266
  119SER     CB 1159   5.142   6.506   1.114
  119SER     OG 1160   5.266   6.445   1.077
  119SER     HG 1161   5.292   6.464   0.982
  119SER      C 1162   5.009   6.576   1.313
  119SER      O 1163   5.024   6.686   1.367
  120GLU      N 1164   4.887   6.534   1.283
  120GLU      H 1165   4.878   6.446   1.237
  120GLU     CA 1166   4.764   6.607   1.319
  120GLU     CB 1167   4.641   6.540   1.257
  120GLU     CG 1168   4.512   6.621   1.266
  120GLU     CD 1169   4.510   6.745   1.177
  120GLU    OE1 1170   4.468   6.732   1.060
  120GLU    OE2 1171   4.542   6.856   1.224
  120GLU      C 1172   4.751   6.608   1.471
  120GLU      O 1173   4.718   6.715   1.522
  121THR      N 1174   4.776   6.500   1.545
  121THR      H 1175   4.797   6.413   1.500
  121THR     CA 1176   4.772   6.495   1.692
  121THR     CB 1177   4.781   6.349   1.736
  121THR    OG1 1178   4.899   6.290   1.680
  121THR    HG1 1179   4.976   6.293   1.744
  121THR    CG2 1180   4.664   6.264   1.686
  121THR      C 1181   4.864   6.580   1.779
  121THR      O 1182   4.845   6.587   1.900
  122GLU      N 1183   4.936   6.669   1.711
  122GLU      H 1184   4.946   6.679   1.612
  122GLU     CA 1185   5.026   6.760   1.785
  122GLU     CB 1186   5.123   6.837   1.695
  122GLU     CG 1187   5.261   6.776   1.669
  122GLU     CD 1188   5.359   6.772   1.786
  122GLU    OE1 1189   5.400   6.880   1.832
  122GLU    OE2 1190   5.408   6.663   1.822
  122GLU      C 1191   4.984   6.841   1.907
  122GLU      O 1192   5.027   6.813   2.018
  123LYS      N 1193   4.889   6.931   1.883
  123LYS      H 1194   4.821   6.931   1.810
  123LYS     CA 1195   4.840   7.020   1.990
  123LYS     CB 1196   4.788   7.149   1.928
  123LYS     CG 1197   4.912   7.230   1.890
  123LYS     CD 1198   4.886   7.353   1.803
  123LYS     CE 1199   5.021   7.405   1.756
  123LYS     NZ 1200   5.025   7.534   1.685
  123LYS    HZ1 1201   5.001   7.606   1.749
  123LYS    HZ2 1202   5.112   7.557   1.641
  123LYS    HZ3 1203   4.950   7.533   1.619
  123LYS      C 1204   4.732   6.962   2.082
  123LYS      O 1205   4.712   7.009   2.194
  124MET      N 1206   4.683   6.847   2.036
  124MET      H 1207   4.722   6.798   1.958
  124MET     CA 1208   4.571   6.776   2.099
  124MET     CB 1209   4.520   6.664   2.008
  124MET     CG 1210   4.465   6.722   1.877
  124MET     SD 1211   4.401   6.578   1.784
  124MET     CE 1212   4.321   6.661   1.649
  124MET      C 1213   4.599   6.708   2.234
  124MET      O 1214   4.694   6.633   2.253
  125SER      N 1215   4.499   6.707   2.320
  125SER      H 1216   4.407   6.735   2.290
  125SER     CA 1217   4.488   6.648   2.455
  125SER     CB 1218   4.369   6.709   2.530
  125SER     OG 1219   4.256   6.656   2.458
  125SER     HG 1220   4.228   6.704   2.375
  125SER      C 1221   4.480   6.496   2.448
  125SER      O 1222   4.449   6.440   2.343
  126PRO      N 1223   4.507   6.424   2.556
  126PRO     CA 1224   4.475   6.280   2.556
  126PRO     CB 1225   4.530   6.244   2.694
  126PRO     CG 1226   4.651   6.334   2.721
  126PRO     CD 1227   4.601   6.465   2.661
  126PRO      C 1228   4.332   6.234   2.526
  126PRO      O 1229   4.317   6.129   2.465
  127GLU      N 1230   4.229   6.314   2.556
  127GLU      H 1231   4.249   6.365   2.638
  127GLU     CA 1232   4.088   6.294   2.522
  127GLU     CB 1233   4.010   6.402   2.596
  127GLU     CG 1234   3.859   6.377   2.584
  127GLU     CD 1235   3.773   6.457   2.682
  127GLU    OE1 1236   3.764   6.580   2.661
  127GLU    OE2 1237   3.711   6.412   2.781
  127GLU      C 1238   4.072   6.302   2.368
  127GLU      O 1239   4.045   6.199   2.308
  128ASP      N 1240   4.122   6.411   2.310
  128ASP      H 1241   4.169   6.487   2.356
  128ASP     CA 1242   4.126   6.421   2.164
  128ASP     CB 1243   4.193   6.551   2.118
  128ASP     CG 1244   4.111   6.665   2.178
  128ASP    OD1 1245   4.183   6.759   2.220
  128ASP    OD2 1246   3.987   6.667   2.190
  128ASP      C 1247   4.207   6.313   2.091
  128ASP      O 1248   4.154   6.248   2.001
  129ARG      N 1249   4.333   6.296   2.129
  129ARG      H 1250   4.381   6.364   2.185
  129ARG     CA 1251   4.423   6.196   2.069
  129ARG     CB 1252   4.556   6.192   2.144
  129ARG     CG 1253   4.650   6.310   2.119
  129ARG     CD 1254   4.778   6.299   2.203
  129ARG     NE 1255   4.874   6.405   2.169
  129ARG     HE 1256   4.833   6.476   2.113
  129ARG     CZ 1257   4.998   6.425   2.215
  129ARG    NH1 1258   5.048   6.346   2.312
  129ARG   HH11 1259   4.997   6.270   2.353
  129ARG   HH12 1260   5.140   6.370   2.342
  129ARG    NH2 1261   5.077   6.515   2.155
  129ARG   HH21 1262   5.038   6.559   2.075
  129ARG   HH22 1263   5.166   6.531   2.198
  129ARG      C 1264   4.357   6.059   2.052
  129ARG      O 1265   4.332   6.011   1.941
  130ALA      N 1266   4.324   5.990   2.161
  130ALA      H 1267   4.354   6.029   2.249
  130ALA     CA 1268   4.261   5.858   2.171
  130ALA     CB 1269   4.247   5.812   2.316
  130ALA      C 1270   4.126   5.845   2.100
  130ALA      O 1271   4.100   5.733   2.057
  131LYS      N 1272   4.052   5.956   2.095
  131LYS      H 1273   4.063   6.033   2.157
  131LYS     CA 1274   3.935   5.961   2.005
  131LYS     CB 1275   3.832   6.067   2.044
  131LYS     CG 1276   3.761   6.042   2.177
  131LYS     CD 1277   3.680   6.165   2.218
  131LYS     CE 1278   3.645   6.162   2.367
  131LYS     NZ 1279   3.581   6.291   2.394
  131LYS    HZ1 1280   3.632   6.372   2.365
  131LYS    HZ2 1281   3.488   6.303   2.359
  131LYS    HZ3 1282   3.571   6.295   2.494
  131LYS      C 1283   3.969   5.972   1.856
  131LYS      O 1284   3.917   5.896   1.775
  132CYS      N 1285   4.060   6.060   1.816
  132CYS      H 1286   4.107   6.118   1.883
  132CYS     CA 1287   4.097   6.086   1.676
  132CYS     CB 1288   4.198   6.200   1.671
  132CYS     SG 1289   4.107   6.357   1.693
  132CYS     HG 1290   4.215   6.428   1.723
  132CYS      C 1291   4.172   5.964   1.621
  132CYS      O 1292   4.134   5.915   1.515
  133PHE      N 1293   4.273   5.916   1.693
  133PHE      H 1294   4.293   5.963   1.779
  133PHE     CA 1295   4.342   5.790   1.662
  133PHE     CB 1296   4.459   5.749   1.751
  133PHE     CG 1297   4.582   5.840   1.754
  133PHE    CD1 1298   4.616   5.884   1.881
  133PHE    HD1 1299   4.553   5.864   1.968
  133PHE    CD2 1300   4.672   5.860   1.650
  133PHE    HD2 1301   4.673   5.797   1.561
  133PHE    CE1 1302   4.738   5.948   1.899
  133PHE    HE1 1303   4.771   5.978   1.998
  133PHE    CE2 1304   4.792   5.928   1.670
  133PHE    HE2 1305   4.873   5.935   1.597
  133PHE     CZ 1306   4.828   5.972   1.796
  133PHE     HZ 1307   4.919   6.031   1.813
  133PHE      C 1308   4.251   5.667   1.653
  133PHE      O 1309   4.277   5.589   1.562
  134GLU      N 1310   4.147   5.651   1.735
  134GLU      H 1311   4.132   5.706   1.816
  134GLU     CA 1312   4.064   5.529   1.733
  134GLU     CB 1313   3.985   5.515   1.863
  134GLU     CG 1314   3.959   5.368   1.897
  134GLU     CD 1315   3.934   5.340   2.045
  134GLU    OE1 1316   4.034   5.352   2.119
  134GLU    OE2 1317   3.822   5.297   2.080
  134GLU      C 1318   3.971   5.538   1.612
  134GLU      O 1319   3.910   5.432   1.595
  135LYS      N 1320   3.955   5.648   1.539
  135LYS      H 1321   4.025   5.718   1.550
  135LYS     CA 1322   3.854   5.663   1.433
  135LYS     CB 1323   3.834   5.809   1.394
  135LYS     CG 1324   3.712   5.870   1.465
  135LYS     CD 1325   3.587   5.836   1.383
  135LYS     CE 1326   3.457   5.888   1.444
  135LYS     NZ 1327   3.335   5.866   1.365
  135LYS    HZ1 1328   3.349   5.893   1.270
  135LYS    HZ2 1329   3.307   5.770   1.376
  135LYS    HZ3 1330   3.267   5.933   1.395
  135LYS      C 1331   3.865   5.571   1.311
  135LYS      O 1332   3.769   5.505   1.271
  136ASN      N 1333   3.989   5.569   1.264
  136ASN      H 1334   4.055   5.610   1.327
  136ASN     CA 1335   4.034   5.478   1.157
  136ASN     CB 1336   4.166   5.532   1.101
  136ASN     CG 1337   4.241   5.440   1.005
  136ASN    OD1 1338   4.282   5.328   1.037
  136ASN    ND2 1339   4.265   5.488   0.883
  136ASN   HD21 1340   4.242   5.582   0.859
  136ASN   HD22 1341   4.325   5.438   0.822
  136ASN      C 1342   4.019   5.329   1.186
  136ASN      O 1343   4.061   5.283   1.292
  137GLU      N 1344   3.959   5.255   1.093
  137GLU      H 1345   3.963   5.279   0.996
  137GLU     CA 1346   3.912   5.119   1.123
  137GLU     CB 1347   3.802   5.083   1.023
  137GLU     CG 1348   3.854   5.071   0.879
  137GLU     CD 1349   3.760   5.012   0.774
  137GLU    OE1 1350   3.674   5.087   0.723
  137GLU    OE2 1351   3.781   4.900   0.722
  137GLU      C 1352   4.025   5.019   1.146
  137GLU      O 1353   3.995   4.936   1.233
  138ALA      N 1354   4.149   5.047   1.107
  138ALA      H 1355   4.179   5.122   1.047
  138ALA     CA 1356   4.259   4.955   1.137
  138ALA     CB 1357   4.380   4.975   1.045
  138ALA      C 1358   4.315   4.970   1.278
  138ALA      O 1359   4.307   4.879   1.361
  139ILE      N 1360   4.336   5.097   1.311
  139ILE      H 1361   4.339   5.170   1.243
  139ILE     CA 1362   4.373   5.135   1.448
  139ILE     CB 1363   4.388   5.287   1.457
  139ILE    CG1 1364   4.482   5.338   1.348
  139ILE    CG2 1365   4.444   5.318   1.596
  139ILE     CD 1366   4.472   5.489   1.333
  139ILE      C 1367   4.271   5.082   1.549
  139ILE      O 1368   4.312   5.001   1.633
  140GLN      N 1369   4.142   5.107   1.530
  140GLN      H 1370   4.117   5.191   1.481
  140GLN     CA 1371   4.033   5.049   1.610
  140GLN     CB 1372   3.903   5.089   1.541
  140GLN     CG 1373   3.780   5.090   1.632
  140GLN     CD 1374   3.657   5.149   1.564
  140GLN    OE1 1375   3.556   5.082   1.547
  140GLN    NE2 1376   3.671   5.279   1.538
  140GLN   HE21 1377   3.750   5.326   1.579
  140GLN   HE22 1378   3.592   5.330   1.505
  140GLN      C 1379   4.045   4.899   1.638
  140GLN      O 1380   4.050   4.851   1.752
  141ALA      N 1381   4.073   4.821   1.534
  141ALA      H 1382   4.097   4.858   1.444
  141ALA     CA 1383   4.086   4.675   1.537
  141ALA     CB 1384   4.095   4.616   1.397
  141ALA      C 1385   4.191   4.614   1.630
  141ALA      O 1386   4.175   4.504   1.683
  142ALA      N 1387   4.285   4.696   1.676
  142ALA      H 1388   4.295   4.795   1.662
  142ALA     CA 1389   4.377   4.660   1.785
  142ALA     CB 1390   4.476   4.776   1.802
  142ALA      C 1391   4.312   4.621   1.918
  142ALA      O 1392   4.379   4.537   1.978
  143HISE     N 1393   4.187   4.659   1.942
  143HISE     H 1394   4.149   4.737   1.893
  143HISE    CA 1395   4.110   4.615   2.060
  143HISE    CB 1396   3.981   4.696   2.071
  143HISE    CG 1397   3.991   4.843   2.113
  143HISE   ND1 1398   4.082   4.887   2.201
  143HISE   CD2 1399   3.909   4.944   2.084
  143HISE   HD2 1400   3.830   4.949   2.010
  143HISE   CE1 1401   4.048   5.012   2.231
  143HISE   HE1 1402   4.106   5.072   2.301
  143HISE   NE2 1403   3.947   5.051   2.155
  143HISE   HE2 1404   3.904   5.141   2.141
  143HISE     C 1405   4.080   4.466   2.050
  143HISE     O 1406   4.086   4.384   2.142
  144ASP      N 1407   4.042   4.425   1.929
  144ASP      H 1408   4.028   4.487   1.852
  144ASP     CA 1409   4.015   4.283   1.904
  144ASP     CB 1410   3.953   4.276   1.764
  144ASP     CG 1411   3.881   4.145   1.728
  144ASP    OD1 1412   3.939   4.035   1.728
  144ASP    OD2 1413   3.765   4.149   1.681
  144ASP      C 1414   4.143   4.200   1.907
  144ASP      O 1415   4.159   4.098   1.974
  145ALA      N 1416   4.248   4.256   1.848
  145ALA      H 1417   4.230   4.328   1.781
  145ALA     CA 1418   4.381   4.193   1.842
  145ALA     CB 1419   4.462   4.284   1.749
  145ALA      C 1420   4.457   4.183   1.974
  145ALA      O 1421   4.530   4.085   1.990
  146VAL      N 1422   4.436   4.280   2.063
  146VAL      H 1423   4.397   4.371   2.049
  146VAL     CA 1424   4.489   4.256   2.198
  146VAL     CB 1425   4.508   4.384   2.280
  146VAL    CG1 1426   4.615   4.477   2.222
  146VAL    CG2 1427   4.384   4.468   2.310
  146VAL      C 1428   4.416   4.153   2.284
  146VAL      O 1429   4.460   4.125   2.395
  147ALA      N 1430   4.304   4.104   2.234
  147ALA      H 1431   4.262   4.147   2.154
  147ALA     CA 1432   4.213   4.018   2.310
  147ALA     CB 1433   4.077   4.087   2.322
  147ALA      C 1434   4.218   3.870   2.268
  147ALA      O 1435   4.157   3.785   2.333
  148GLN      N 1436   4.306   3.840   2.174
  148GLN      H 1437   4.385   3.894   2.144
  148GLN     CA 1438   4.296   3.719   2.091
  148GLN     CB 1439   4.322   3.772   1.950
  148GLN     CG 1440   4.230   3.708   1.845
  148GLN     CD 1441   4.261   3.765   1.706
  148GLN    OE1 1442   4.290   3.688   1.615
  148GLN    NE2 1443   4.203   3.883   1.686
  148GLN   HE21 1444   4.151   3.941   1.748
  148GLN   HE22 1445   4.221   3.932   1.601
  148GLN      C 1446   4.391   3.605   2.130
  148GLN      O 1447   4.474   3.619   2.220
  149GLU      N 1448   4.387   3.492   2.060
  149GLU      H 1449   4.305   3.468   2.008
  149GLU     CA 1450   4.500   3.397   2.060
  149GLU     CB 1451   4.482   3.302   1.942
  149GLU     CG 1452   4.361   3.208   1.945
  149GLU     CD 1453   4.228   3.279   1.924
  149GLU    OE1 1454   4.148   3.312   2.016
  149GLU    OE2 1455   4.198   3.297   1.804
  149GLU      C 1456   4.644   3.449   2.059
  149GLU      O 1457   4.683   3.518   1.965
  150GLY      N 1458   4.729   3.372   2.128
  150GLY      H 1459   4.703   3.282   2.161
  150GLY     CA 1460   4.870   3.409   2.144
  150GLY      C 1461   4.953   3.300   2.211
  150GLY      O 1462   4.902   3.194   2.247
  151GLN      N 1463   5.083   3.327   2.227
  151GLN      H 1464   5.128   3.408   2.190
  151GLN     CA 1465   5.156   3.224   2.302
  151GLN     CB 1466   5.303   3.220   2.259
  151GLN     CG 1467   5.406   3.128   2.322
  151GLN     CD 1468   5.542   3.132   2.251
  151GLN    OE1 1469   5.569   3.046   2.168
  151GLN    NE2 1470   5.616   3.240   2.275
  151GLN   HE21 1471   5.580   3.320   2.323
  151GLN   HE22 1472   5.712   3.236   2.247
  151GLN      C 1473   5.138   3.243   2.452
  151GLN      O 1474   5.126   3.149   2.531
  152CYS      N 1475   5.180   3.363   2.490
  152CYS      H 1476   5.237   3.420   2.431
  152CYS     CA 1477   5.162   3.406   2.629
  152CYS     CB 1478   5.285   3.485   2.677
  152CYS     SG 1479   5.306   3.652   2.604
  152CYS     HG 1480   5.347   3.600   2.490
  152CYS      C 1481   5.025   3.468   2.658
  152CYS      O 1482   5.001   3.573   2.599
  153ARG      N 1483   4.938   3.401   2.734
  153ARG      H 1484   4.965   3.306   2.749
  153ARG     CA 1485   4.806   3.443   2.781
  153ARG     CB 1486   4.704   3.329   2.773
  153ARG     CG 1487   4.664   3.295   2.629
  153ARG     CD 1488   4.762   3.216   2.543
  153ARG     NE 1489   4.791   3.080   2.591
  153ARG     HE 1490   4.784   3.074   2.690
  153ARG     CZ 1491   4.839   2.974   2.526
  153ARG    NH1 1492   4.850   2.965   2.393
  153ARG   HH11 1493   4.817   3.040   2.336
  153ARG   HH12 1494   4.914   2.904   2.345
  153ARG    NH2 1495   4.880   2.866   2.595
  153ARG   HH21 1496   4.877   2.873   2.694
  153ARG   HH22 1497   4.913   2.791   2.536
  153ARG      C 1498   4.773   3.505   2.917
  153ARG      O 1499   4.835   3.477   3.019
  154VAL      N 1500   4.684   3.604   2.923
  154VAL      H 1501   4.653   3.654   2.842
  154VAL     CA 1502   4.610   3.649   3.041
  154VAL     CB 1503   4.582   3.800   3.038
  154VAL    CG1 1504   4.511   3.851   3.164
  154VAL    CG2 1505   4.704   3.874   2.985
  154VAL      C 1506   4.482   3.568   3.064
  154VAL      O 1507   4.430   3.503   2.973
  155ASP      N 1508   4.443   3.553   3.190
  155ASP      H 1509   4.491   3.604   3.262
  155ASP     CA 1510   4.332   3.467   3.234
  155ASP     CB 1511   4.320   3.456   3.386
  155ASP     CG 1512   4.289   3.313   3.432
  155ASP    OD1 1513   4.311   3.289   3.552
  155ASP    OD2 1514   4.198   3.249   3.375
  155ASP      C 1515   4.201   3.507   3.167
  155ASP      O 1516   4.161   3.622   3.181
  156ASP      N 1517   4.115   3.411   3.131
  156ASP      H 1518   4.142   3.316   3.144
  156ASP     CA 1519   3.997   3.437   3.048
  156ASP     CB 1520   3.942   3.306   2.991
  156ASP     CG 1521   3.860   3.214   3.081
  156ASP    OD1 1522   3.736   3.232   3.082
  156ASP    OD2 1523   3.911   3.113   3.134
  156ASP      C 1524   3.884   3.524   3.103
  156ASP      O 1525   3.851   3.621   3.036
  157LYS      N 1526   3.835   3.496   3.223
  157LYS      H 1527   3.841   3.410   3.274
  157LYS     CA 1528   3.735   3.594   3.268
  157LYS     CB 1529   3.639   3.537   3.372
  157LYS     CG 1530   3.717   3.512   3.502
  157LYS     CD 1531   3.626   3.442   3.603
  157LYS     CE 1532   3.585   3.299   3.569
  157LYS     NZ 1533   3.698   3.206   3.583
  157LYS    HZ1 1534   3.751   3.206   3.499
  157LYS    HZ2 1535   3.768   3.234   3.649
  157LYS    HZ3 1536   3.672   3.112   3.602
  157LYS      C 1537   3.783   3.731   3.318
  157LYS      O 1538   3.706   3.825   3.334
  158VAL      N 1539   3.914   3.742   3.338
  158VAL      H 1540   3.971   3.688   3.276
  158VAL     CA 1541   3.984   3.856   3.398
  158VAL     CB 1542   4.108   3.801   3.469
  158VAL    CG1 1543   4.212   3.900   3.521
  158VAL    CG2 1544   4.069   3.704   3.581
  158VAL      C 1545   4.011   3.981   3.314
  158VAL      O 1546   4.031   3.967   3.193
  159ASN      N 1547   4.004   4.094   3.383
  159ASN      H 1548   4.006   4.090   3.483
  159ASN     CA 1549   4.002   4.228   3.323
  159ASN     CB 1550   3.931   4.319   3.423
  159ASN     CG 1551   3.785   4.287   3.454
  159ASN    OD1 1552   3.699   4.301   3.367
  159ASN    ND2 1553   3.743   4.283   3.580
  159ASN   HD21 1554   3.797   4.323   3.654
  159ASN   HD22 1555   3.651   4.246   3.588
  159ASN      C 1556   4.146   4.278   3.311
  159ASN      O 1557   4.220   4.262   3.408
  160PHE      N 1558   4.187   4.285   3.184
  160PHE      H 1559   4.136   4.226   3.122
  160PHE     CA 1560   4.312   4.336   3.125
  160PHE     CB 1561   4.317   4.267   2.988
  160PHE     CG 1562   4.218   4.310   2.880
  160PHE    CD1 1563   4.095   4.246   2.874
  160PHE    HD1 1564   4.046   4.222   2.968
  160PHE    CD2 1565   4.265   4.385   2.773
  160PHE    HD2 1566   4.355   4.445   2.790
  160PHE    CE1 1567   4.026   4.249   2.753
  160PHE    HE1 1568   3.944   4.178   2.740
  160PHE    CE2 1569   4.196   4.386   2.651
  160PHE    HE2 1570   4.234   4.435   2.562
  160PHE     CZ 1571   4.077   4.315   2.642
  160PHE     HZ 1572   4.015   4.313   2.552
  160PHE      C 1573   4.326   4.488   3.111
  160PHE      O 1574   4.235   4.566   3.136
  161HISE     N 1575   4.455   4.517   3.116
  161HISE     H 1576   4.516   4.446   3.153
  161HISE    CA 1577   4.511   4.653   3.108
  161HISE    CB 1578   4.532   4.702   3.251
  161HISE    CG 1579   4.571   4.849   3.267
  161HISE   ND1 1580   4.505   4.947   3.206
  161HISE   CD2 1581   4.672   4.905   3.334
  161HISE   HD2 1582   4.757   4.844   3.364
  161HISE   CE1 1583   4.560   5.064   3.237
  161HISE   HE1 1584   4.524   5.162   3.205
  161HISE   NE2 1585   4.663   5.037   3.316
  161HISE   HE2 1586   4.731   5.102   3.349
  161HISE     C 1587   4.637   4.652   3.022
  161HISE     O 1588   4.724   4.567   3.040
  162PHE      N 1589   4.665   4.773   2.975
  162PHE      H 1590   4.610   4.855   2.985
  162PHE     CA 1591   4.785   4.787   2.891
  162PHE     CB 1592   4.757   4.864   2.761
  162PHE     CG 1593   4.830   4.810   2.638
  162PHE    CD1 1594   4.761   4.743   2.537
  162PHE    HD1 1595   4.652   4.743   2.544
  162PHE    CD2 1596   4.968   4.800   2.652
  162PHE    HD2 1597   5.019   4.880   2.705
  162PHE    CE1 1598   4.833   4.666   2.447
  162PHE    HE1 1599   4.785   4.607   2.368
  162PHE    CE2 1600   5.037   4.722   2.562
  162PHE    HE2 1601   5.145   4.731   2.557
  162PHE     CZ 1602   4.970   4.650   2.461
  162PHE     HZ 1603   5.020   4.572   2.405
  162PHE      C 1604   4.894   4.864   2.966
  162PHE      O 1605   4.879   4.974   3.019
  163ILE      N 1606   4.997   4.788   3.003
  163ILE      H 1607   4.999   4.690   2.982
  163ILE     CA 1608   5.124   4.853   3.038
  163ILE     CB 1609   5.177   4.788   3.166
  163ILE    CG1 1610   5.082   4.827   3.280
  163ILE    CG2 1611   5.315   4.840   3.204
  163ILE     CD 1612   5.069   4.709   3.377
  163ILE      C 1613   5.224   4.851   2.922
  163ILE      O 1614   5.229   4.755   2.846
  164LEU      N 1615   5.307   4.955   2.915
  164LEU      H 1616   5.312   5.031   2.980
  164LEU     CA 1617   5.412   4.949   2.812
  164LEU     CB 1618   5.369   5.030   2.690
  164LEU     CG 1619   5.436   4.987   2.559
  164LEU    CD1 1620   5.338   5.014   2.445
  164LEU    CD2 1621   5.571   5.058   2.538
  164LEU      C 1622   5.549   4.991   2.866
  164LEU      O 1623   5.558   5.086   2.943
  165PHE      N 1624   5.651   4.914   2.829
  165PHE      H 1625   5.639   4.828   2.781
  165PHE     CA 1626   5.788   4.944   2.873
  165PHE     CB 1627   5.857   4.816   2.918
  165PHE     CG 1628   5.922   4.838   3.055
  165PHE    CD1 1629   5.857   4.812   3.175
  165PHE    HD1 1630   5.761   4.763   3.159
  165PHE    CD2 1631   6.044   4.903   3.063
  165PHE    HD2 1632   6.108   4.918   2.976
  165PHE    CE1 1633   5.908   4.849   3.299
  165PHE    HE1 1634   5.838   4.863   3.382
  165PHE    CE2 1635   6.097   4.943   3.185
  165PHE    HE2 1636   6.205   4.953   3.184
  165PHE     CZ 1637   6.029   4.917   3.304
  165PHE     HZ 1638   6.059   4.958   3.400
  165PHE      C 1639   5.870   4.987   2.750
  165PHE      O 1640   5.901   4.910   2.659
  166ASN      N 1641   5.919   5.109   2.768
  166ASN      H 1642   5.881   5.173   2.835
  166ASN     CA 1643   5.998   5.172   2.661
  166ASN     CB 1644   5.913   5.283   2.602
  166ASN     CG 1645   5.954   5.311   2.457
  166ASN    OD1 1646   5.961   5.214   2.381
  166ASN    ND2 1647   5.957   5.438   2.418
  166ASN   HD21 1648   5.916   5.509   2.474
  166ASN   HD22 1649   5.992   5.462   2.326
  166ASN      C 1650   6.130   5.232   2.710
  166ASN      O 1651   6.134   5.294   2.816
  167ASN      N 1652   6.231   5.242   2.625
  167ASN      H 1653   6.206   5.227   2.530
  167ASN     CA 1654   6.362   5.304   2.649
  167ASN     CB 1655   6.475   5.203   2.634
  167ASN     CG 1656   6.611   5.258   2.674
  167ASN    OD1 1657   6.659   5.367   2.642
  167ASN    ND2 1658   6.701   5.165   2.704
  167ASN   HD21 1659   6.682   5.067   2.697
  167ASN   HD22 1660   6.791   5.190   2.740
  167ASN      C 1661   6.393   5.415   2.549
  167ASN      O 1662   6.436   5.385   2.437
  168VAL      N 1663   6.379   5.537   2.596
  168VAL      H 1664   6.372   5.541   2.696
  168VAL     CA 1665   6.394   5.668   2.531
  168VAL     CB 1666   6.297   5.770   2.593
  168VAL    CG1 1667   6.160   5.748   2.530
  168VAL    CG2 1668   6.290   5.783   2.746
  168VAL      C 1669   6.537   5.722   2.533
  168VAL      O 1670   6.564   5.824   2.597
  169ASP      N 1671   6.621   5.640   2.471
  169ASP      H 1672   6.588   5.570   2.407
  169ASP     CA 1673   6.766   5.665   2.463
  169ASP     CB 1674   6.805   5.771   2.360
  169ASP     CG 1675   6.829   5.707   2.223
  169ASP    OD1 1676   6.736   5.696   2.141
  169ASP    OD2 1677   6.950   5.678   2.207
  169ASP      C 1678   6.833   5.690   2.597
  169ASP      O 1679   6.886   5.798   2.624
  170GLY      N 1680   6.856   5.579   2.668
  170GLY      H 1681   6.820   5.491   2.635
  170GLY     CA 1682   6.924   5.578   2.797
  170GLY      C 1683   6.812   5.545   2.896
  170GLY      O 1684   6.825   5.444   2.965
  171HISE     N 1685   6.724   5.641   2.921
  171HISE     H 1686   6.731   5.738   2.899
  171HISE    CA 1687   6.616   5.609   3.016
  171HISE    CB 1688   6.540   5.740   3.039
  171HISE    CG 1689   6.619   5.866   3.073
  171HISE   ND1 1690   6.701   5.928   2.988
  171HISE   CD2 1691   6.645   5.911   3.196
  171HISE   HD2 1692   6.618   5.871   3.293
  171HISE   CE1 1693   6.774   6.011   3.062
  171HISE   HE1 1694   6.865   6.061   3.029
  171HISE   NE2 1695   6.740   6.004   3.190
  171HISE   HE2 1696   6.761   6.071   3.261
  171HISE     C 1697   6.508   5.510   2.972
  171HISE     O 1698   6.454   5.516   2.862
  172LEU      N 1699   6.473   5.421   3.065
  172LEU      H 1700   6.544   5.397   3.131
  172LEU     CA 1701   6.345   5.350   3.067
  172LEU     CB 1702   6.358   5.221   3.149
  172LEU     CG 1703   6.466   5.123   3.101
  172LEU    CD1 1704   6.477   5.011   3.204
  172LEU    CD2 1705   6.429   5.071   2.962
  172LEU      C 1706   6.233   5.431   3.133
  172LEU      O 1707   6.244   5.483   3.244
  173TYR      N 1708   6.118   5.428   3.066
  173TYR      H 1709   6.118   5.382   2.977
  173TYR     CA 1710   5.988   5.486   3.101
  173TYR     CB 1711   5.953   5.617   3.030
  173TYR     CG 1712   6.004   5.746   3.092
  173TYR    CD1 1713   6.138   5.780   3.074
  173TYR    HD1 1714   6.205   5.695   3.060
  173TYR    CD2 1715   5.914   5.836   3.149
  173TYR    HD2 1716   5.810   5.811   3.173
  173TYR    CE1 1717   6.186   5.900   3.124
  173TYR    HE1 1718   6.280   5.933   3.080
  173TYR    CE2 1719   5.966   5.955   3.197
  173TYR    HE2 1720   5.898   6.031   3.236
  173TYR     CZ 1721   6.100   5.989   3.187
  173TYR     OH 1722   6.144   6.111   3.228
  173TYR     HH 1723   6.244   6.111   3.237
  173TYR      C 1724   5.874   5.386   3.084
  173TYR      O 1725   5.856   5.349   2.968
  174GLU      N 1726   5.806   5.354   3.194
  174GLU      H 1727   5.836   5.399   3.278
  174GLU     CA 1728   5.693   5.262   3.208
  174GLU     CB 1729   5.695   5.187   3.341
  174GLU     CG 1730   5.601   5.066   3.354
  174GLU     CD 1731   5.606   4.994   3.489
  174GLU    OE1 1732   5.705   5.022   3.560
  174GLU    OE2 1733   5.533   4.897   3.519
  174GLU      C 1734   5.568   5.348   3.185
  174GLU      O 1735   5.504   5.407   3.272
  175LEU      N 1736   5.519   5.338   3.062
  175LEU      H 1737   5.567   5.277   2.999
  175LEU     CA 1738   5.394   5.393   3.008
  175LEU     CB 1739   5.380   5.392   2.855
  175LEU     CG 1740   5.496   5.456   2.780
  175LEU    CD1 1741   5.496   5.405   2.635
  175LEU    CD2 1742   5.503   5.608   2.783
  175LEU      C 1743   5.280   5.312   3.069
  175LEU      O 1744   5.282   5.189   3.069
  176ASP      N 1745   5.162   5.373   3.068
  176ASP      H 1746   5.147   5.472   3.077
  176ASP     CA 1747   5.034   5.319   3.116
  176ASP     CB 1748   5.000   5.369   3.256
  176ASP     CG 1749   4.881   5.304   3.327
  176ASP    OD1 1750   4.767   5.354   3.319
  176ASP    OD2 1751   4.897   5.189   3.374
  176ASP      C 1752   4.915   5.348   3.025
  176ASP      O 1753   4.899   5.465   2.991
  177GLY      N 1754   4.815   5.260   3.025
  177GLY      H 1755   4.826   5.164   3.051
  177GLY     CA 1756   4.698   5.275   2.938
  177GLY      C 1757   4.615   5.398   2.974
  177GLY      O 1758   4.581   5.472   2.882
  178ARG      N 1759   4.595   5.423   3.103
  178ARG      H 1760   4.656   5.383   3.171
  178ARG     CA 1761   4.501   5.522   3.157
  178ARG     CB 1762   4.411   5.465   3.267
  178ARG     CG 1763   4.296   5.381   3.209
  178ARG     CD 1764   4.210   5.302   3.308
  178ARG     NE 1765   4.115   5.230   3.223
  178ARG     HE 1766   4.106   5.272   3.133
  178ARG     CZ 1767   4.024   5.142   3.267
  178ARG    NH1 1768   3.997   5.128   3.398
  178ARG   HH11 1769   4.054   5.179   3.463
  178ARG   HH12 1770   3.914   5.082   3.428
  178ARG    NH2 1771   3.971   5.050   3.186
  178ARG   HH21 1772   3.984   5.030   3.089
  178ARG   HH22 1773   3.892   5.003   3.226
  178ARG      C 1774   4.570   5.645   3.218
  178ARG      O 1775   4.493   5.738   3.243
  179MET      N 1776   4.690   5.639   3.274
  179MET      H 1777   4.751   5.559   3.274
  179MET     CA 1778   4.759   5.752   3.337
  179MET     CB 1779   4.855   5.711   3.448
  179MET     CG 1780   4.767   5.654   3.559
  179MET     SD 1781   4.884   5.587   3.682
  179MET     CE 1782   4.779   5.520   3.809
  179MET      C 1783   4.840   5.827   3.230
  179MET      O 1784   4.911   5.773   3.146
  180PRO      N 1785   4.806   5.956   3.234
  180PRO     CA 1786   4.886   6.043   3.147
  180PRO     CB 1787   4.823   6.180   3.171
  180PRO     CG 1788   4.675   6.157   3.205
  180PRO     CD 1789   4.688   6.027   3.284
  180PRO      C 1790   5.035   6.051   3.180
  180PRO      O 1791   5.116   6.052   3.087
  181PHE      N 1792   5.071   6.062   3.307
  181PHE      H 1793   5.008   6.088   3.381
  181PHE     CA 1794   5.210   6.057   3.354
  181PHE     CB 1795   5.228   6.128   3.489
  181PHE     CG 1796   5.261   6.274   3.460
  181PHE    CD1 1797   5.389   6.326   3.450
  181PHE    HD1 1798   5.473   6.257   3.452
  181PHE    CD2 1799   5.152   6.355   3.432
  181PHE    HD2 1800   5.054   6.321   3.466
  181PHE    CE1 1801   5.401   6.457   3.405
  181PHE    HE1 1802   5.499   6.505   3.412
  181PHE    CE2 1803   5.160   6.486   3.386
  181PHE    HE2 1804   5.079   6.559   3.378
  181PHE     CZ 1805   5.290   6.532   3.366
  181PHE     HZ 1806   5.313   6.636   3.346
  181PHE      C 1807   5.262   5.913   3.367
  181PHE      O 1808   5.192   5.828   3.422
  182PRO      N 1809   5.368   5.900   3.288
  182PRO     CA 1810   5.446   5.776   3.287
  182PRO     CB 1811   5.524   5.771   3.155
  182PRO     CG 1812   5.533   5.919   3.115
  182PRO     CD 1813   5.408   5.983   3.173
  182PRO      C 1814   5.533   5.771   3.413
  182PRO      O 1815   5.550   5.868   3.487
  183VAL      N 1816   5.592   5.654   3.435
  183VAL      H 1817   5.562   5.564   3.404
  183VAL     CA 1818   5.700   5.650   3.535
  183VAL     CB 1819   5.661   5.567   3.658
  183VAL    CG1 1820   5.567   5.653   3.742
  183VAL    CG2 1821   5.601   5.430   3.628
  183VAL      C 1822   5.846   5.629   3.495
  183VAL      O 1823   5.876   5.526   3.435
  184ASN      N 1824   5.936   5.713   3.547
  184ASN      H 1825   5.905   5.777   3.617
  184ASN     CA 1826   6.078   5.698   3.511
  184ASN     CB 1827   6.136   5.838   3.490
  184ASN     CG 1828   6.286   5.832   3.462
  184ASN    OD1 1829   6.336   5.740   3.398
  184ASN    ND2 1830   6.362   5.929   3.514
  184ASN   HD21 1831   6.336   6.007   3.570
  184ASN   HD22 1832   6.454   5.927   3.476
  184ASN      C 1833   6.160   5.606   3.601
  184ASN      O 1834   6.144   5.597   3.723
  185HISE     N 1835   6.229   5.516   3.532
  185HISE     H 1836   6.225   5.515   3.432
  185HISE    CA 1837   6.314   5.418   3.602
  185HISE    CB 1838   6.287   5.276   3.551
  185HISE    CG 1839   6.149   5.226   3.593
  185HISE   ND1 1840   6.106   5.219   3.719
  185HISE   CD2 1841   6.049   5.188   3.514
  185HISE   HD2 1842   6.053   5.192   3.405
  185HISE   CE1 1843   5.978   5.183   3.713
  185HISE   HE1 1844   5.914   5.166   3.800
  185HISE   NE2 1845   5.941   5.159   3.588
  185HISE   HE2 1846   5.854   5.117   3.563
  185HISE     C 1847   6.464   5.445   3.586
  185HISE     O 1848   6.549   5.386   3.653
  186GLY      N 1849   6.492   5.537   3.494
  186GLY      H 1850   6.416   5.591   3.459
  186GLY     CA 1851   6.631   5.573   3.459
  186GLY      C 1852   6.690   5.471   3.361
  186GLY      O 1853   6.621   5.391   3.298
  187ALA      N 1854   6.822   5.462   3.370
  187ALA      H 1855   6.881   5.510   3.435
  187ALA     CA 1856   6.890   5.369   3.279
  187ALA     CB 1857   7.035   5.415   3.262
  187ALA      C 1858   6.874   5.224   3.327
  187ALA      O 1859   6.864   5.186   3.443
  188SER      N 1860   6.866   5.139   3.225
  188SER      H 1861   6.863   5.164   3.128
  188SER     CA 1862   6.856   4.994   3.244
  188SER     CB 1863   6.814   4.931   3.111
  188SER     OG 1864   6.900   4.980   3.008
  188SER     HG 1865   6.933   4.893   2.970
  188SER      C 1866   6.986   4.927   3.288
  188SER      O 1867   7.095   4.950   3.236
  189SER      N 1868   6.975   4.846   3.393
  189SER      H 1869   6.882   4.822   3.420
  189SER     CA 1870   7.075   4.764   3.463
  189SER     CB 1871   7.027   4.690   3.588
  189SER     OG 1872   6.915   4.604   3.571
  189SER     HG 1873   6.853   4.643   3.502
  189SER      C 1874   7.147   4.659   3.378
  189SER      O 1875   7.270   4.650   3.382
  190GLU      N 1876   7.068   4.580   3.307
  190GLU      H 1877   6.968   4.586   3.305
  190GLU     CA 1878   7.120   4.468   3.227
  190GLU     CB 1879   7.020   4.354   3.248
  190GLU     CG 1880   7.008   4.305   3.392
  190GLU     CD 1881   7.102   4.192   3.436
  190GLU    OE1 1882   7.046   4.080   3.435
  190GLU    OE2 1883   7.214   4.222   3.482
  190GLU      C 1884   7.149   4.492   3.079
  190GLU      O 1885   7.254   4.456   3.027
  191ASP      N 1886   7.043   4.516   3.001
  191ASP      H 1887   6.952   4.498   3.038
  191ASP     CA 1888   7.054   4.544   2.858
  191ASP     CB 1889   6.988   4.433   2.775
  191ASP     CG 1890   6.836   4.431   2.796
  191ASP    OD1 1891   6.764   4.408   2.697
  191ASP    OD2 1892   6.789   4.433   2.912
  191ASP      C 1893   6.999   4.683   2.823
  191ASP      O 1894   7.017   4.773   2.904
  192THR      N 1895   6.960   4.706   2.698
  192THR      H 1896   7.003   4.654   2.624
  192THR     CA 1897   6.867   4.813   2.659
  192THR     CB 1898   6.896   4.859   2.516
  192THR    OG1 1899   6.865   4.757   2.421
  192THR    HG1 1900   6.850   4.801   2.332
  192THR    CG2 1901   7.036   4.915   2.487
  192THR      C 1902   6.717   4.807   2.689
  192THR      O 1903   6.654   4.911   2.671
  193LEU      N 1904   6.661   4.689   2.716
  193LEU      H 1905   6.701   4.599   2.734
  193LEU     CA 1906   6.517   4.684   2.747
  193LEU     CB 1907   6.428   4.691   2.622
  193LEU     CG 1908   6.282   4.717   2.661
  193LEU    CD1 1909   6.263   4.865   2.694
  193LEU    CD2 1910   6.196   4.674   2.543
  193LEU      C 1911   6.468   4.569   2.834
  193LEU      O 1912   6.428   4.586   2.949
  194LEU      N 1913   6.489   4.447   2.786
  194LEU      H 1914   6.559   4.437   2.714
  194LEU     CA 1915   6.427   4.320   2.826
  194LEU     CB 1916   6.442   4.212   2.720
  194LEU     CG 1917   6.384   4.248   2.583
  194LEU    CD1 1918   6.433   4.142   2.484
  194LEU    CD2 1919   6.231   4.259   2.590
  194LEU      C 1920   6.449   4.262   2.966
  194LEU      O 1921   6.356   4.271   3.047
  195LYS      N 1922   6.576   4.248   3.002
  195LYS      H 1923   6.647   4.308   2.966
  195LYS     CA 1924   6.615   4.187   3.131
  195LYS     CB 1925   6.764   4.152   3.127
  195LYS     CG 1926   6.799   4.068   3.004
  195LYS     CD 1927   6.777   3.919   3.030
  195LYS     CE 1928   6.875   3.844   3.121
  195LYS     NZ 1929   7.008   3.846   3.059
  195LYS    HZ1 1930   7.069   3.793   3.117
  195LYS    HZ2 1931   7.005   3.809   2.966
  195LYS    HZ3 1932   7.038   3.941   3.050
  195LYS      C 1933   6.568   4.282   3.241
  195LYS      O 1934   6.510   4.232   3.337
  196ASP      N 1935   6.584   4.413   3.228
  196ASP      H 1936   6.645   4.451   3.158
  196ASP     CA 1937   6.521   4.506   3.323
  196ASP     CB 1938   6.549   4.655   3.299
  196ASP     CG 1939   6.695   4.688   3.330
  196ASP    OD1 1940   6.715   4.746   3.439
  196ASP    OD2 1941   6.789   4.651   3.255
  196ASP      C 1942   6.369   4.502   3.337
  196ASP      O 1943   6.316   4.505   3.448
  197ALA      N 1944   6.306   4.516   3.220
  197ALA      H 1945   6.361   4.547   3.143
  197ALA     CA 1946   6.160   4.506   3.209
  197ALA     CB 1947   6.119   4.523   3.062
  197ALA      C 1948   6.099   4.376   3.261
  197ALA      O 1949   6.008   4.390   3.342
  198ALA      N 1950   6.169   4.263   3.257
  198ALA      H 1951   6.238   4.258   3.185
  198ALA     CA 1952   6.134   4.139   3.328
  198ALA     CB 1953   6.207   4.021   3.266
  198ALA      C 1954   6.156   4.149   3.479
  198ALA      O 1955   6.065   4.108   3.551
  199LYS      N 1956   6.269   4.204   3.523
  199LYS      H 1957   6.352   4.217   3.469
  199LYS     CA 1958   6.290   4.244   3.663
  199LYS     CB 1959   6.431   4.294   3.694
  199LYS     CG 1960   6.532   4.181   3.677
  199LYS     CD 1961   6.667   4.225   3.734
  199LYS     CE 1962   6.738   4.348   3.677
  199LYS     NZ 1963   6.866   4.367   3.746
  199LYS    HZ1 1964   6.860   4.366   3.846
  199LYS    HZ2 1965   6.923   4.287   3.727
  199LYS    HZ3 1966   6.904   4.456   3.721
  199LYS      C 1967   6.184   4.334   3.724
  199LYS      O 1968   6.141   4.310   3.837
  200VAL      N 1969   6.134   4.430   3.647
  200VAL      H 1970   6.194   4.484   3.586
  200VAL     CA 1971   6.020   4.509   3.694
  200VAL     CB 1972   6.010   4.641   3.616
  200VAL    CG1 1973   5.930   4.742   3.698
  200VAL    CG2 1974   6.146   4.707   3.592
  200VAL      C 1975   5.894   4.423   3.699
  200VAL      O 1976   5.839   4.408   3.807
  201CYS      N 1977   5.878   4.331   3.603
  201CYS      H 1978   5.947   4.315   3.532
  201CYS     CA 1979   5.762   4.242   3.600
  201CYS     CB 1980   5.738   4.161   3.472
  201CYS     SG 1981   5.697   4.266   3.328
  201CYS     HG 1982   5.718   4.171   3.237
  201CYS      C 1983   5.772   4.131   3.705
  201CYS      O 1984   5.675   4.096   3.773
  202ARG      N 1985   5.893   4.083   3.731
  202ARG      H 1986   5.972   4.093   3.670
  202ARG     CA 1987   5.923   3.997   3.847
  202ARG     CB 1988   6.072   3.966   3.862
  202ARG     CG 1989   6.117   3.853   3.770
  202ARG     CD 1990   6.248   3.784   3.808
  202ARG     NE 1991   6.272   3.673   3.714
  202ARG     HE 1992   6.310   3.700   3.626
  202ARG     CZ 1993   6.268   3.541   3.739
  202ARG    NH1 1994   6.228   3.497   3.859
  202ARG   HH11 1995   6.217   3.569   3.927
  202ARG   HH12 1996   6.195   3.405   3.882
  202ARG    NH2 1997   6.320   3.454   3.651
  202ARG   HH21 1998   6.357   3.485   3.564
  202ARG   HH22 1999   6.301   3.356   3.656
  202ARG      C 2000   5.885   4.056   3.983
  202ARG      O 2001   5.778   4.018   4.031
  203GLU      N 2002   5.934   4.176   4.013
  203GLU      H 2003   6.001   4.224   3.957
  203GLU     CA 2004   5.908   4.253   4.135
  203GLU     CB 2005   6.002   4.372   4.153
  203GLU     CG 2006   6.146   4.336   4.191
  203GLU     CD 2007   6.242   4.454   4.190
  203GLU    OE1 2008   6.223   4.540   4.279
  203GLU    OE2 2009   6.329   4.449   4.100
  203GLU      C 2010   5.758   4.286   4.141
  203GLU      O 2011   5.693   4.250   4.240
  204PHE      N 2012   5.693   4.323   4.032
  204PHE      H 2013   5.740   4.344   3.946
  204PHE     CA 2014   5.550   4.355   4.025
  204PHE     CB 2015   5.516   4.443   3.904
  204PHE     CG 2016   5.537   4.584   3.960
  204PHE    CD1 2017   5.441   4.641   4.043
  204PHE    HD1 2018   5.336   4.612   4.037
  204PHE    CD2 2019   5.656   4.652   3.939
  204PHE    HD2 2020   5.721   4.618   3.858
  204PHE    CE1 2021   5.464   4.759   4.113
  204PHE    HE1 2022   5.383   4.822   4.149
  204PHE    CE2 2023   5.688   4.762   4.017
  204PHE    HE2 2024   5.786   4.810   4.013
  204PHE     CZ 2025   5.591   4.815   4.101
  204PHE     HZ 2026   5.634   4.884   4.173
  204PHE      C 2027   5.457   4.233   4.026
  204PHE      O 2028   5.349   4.251   4.083
  205THR      N 2029   5.508   4.113   4.003
  205THR      H 2030   5.606   4.098   3.991
  205THR     CA 2031   5.427   3.990   4.012
  205THR     CB 2032   5.454   3.882   3.908
  205THR    OG1 2033   5.593   3.873   3.877
  205THR    HG1 2034   5.627   3.950   3.823
  205THR    CG2 2035   5.372   3.913   3.782
  205THR      C 2036   5.458   3.929   4.149
  205THR      O 2037   5.362   3.907   4.224
  206GLU      N 2038   5.578   3.937   4.205
  206GLU      H 2039   5.661   3.952   4.151
  206GLU     CA 2040   5.597   3.908   4.348
  206GLU     CB 2041   5.746   3.913   4.382
  206GLU     CG 2042   5.823   3.810   4.300
  206GLU     CD 2043   5.974   3.825   4.321
  206GLU    OE1 2044   6.046   3.771   4.234
  206GLU    OE2 2045   6.015   3.874   4.429
  206GLU      C 2046   5.519   4.001   4.442
  206GLU      O 2047   5.510   3.971   4.561
  207ARG      N 2048   5.478   4.120   4.402
  207ARG      H 2049   5.519   4.162   4.321
  207ARG     CA 2050   5.405   4.214   4.489
  207ARG     CB 2051   5.430   4.357   4.440
  207ARG     CG 2052   5.563   4.414   4.487
  207ARG     CD 2053   5.593   4.552   4.429
  207ARG     NE 2054   5.733   4.571   4.469
  207ARG     HE 2055   5.784   4.493   4.506
  207ARG     CZ 2056   5.806   4.680   4.441
  207ARG    NH1 2057   5.760   4.790   4.380
  207ARG   HH11 2058   5.665   4.795   4.349
  207ARG   HH12 2059   5.815   4.873   4.378
  207ARG    NH2 2060   5.938   4.658   4.448
  207ARG   HH21 2061   5.980   4.573   4.481
  207ARG   HH22 2062   6.007   4.719   4.411
  207ARG      C 2063   5.255   4.188   4.498
  207ARG      O 2064   5.197   4.197   4.607
  208GLU      N 2065   5.189   4.183   4.383
  208GLU      H 2066   5.225   4.196   4.291
  208GLU     CA 2067   5.042   4.171   4.382
  208GLU     CB 2068   5.011   4.207   4.236
  208GLU     CG 2069   4.866   4.213   4.188
  208GLU     CD 2070   4.769   4.287   4.279
  208GLU    OE1 2071   4.716   4.230   4.377
  208GLU    OE2 2072   4.744   4.408   4.255
  208GLU      C 2073   4.997   4.034   4.432
  208GLU      O 2074   5.062   3.933   4.406
  209GLN      N 2075   4.871   4.025   4.475
  209GLN      H 2076   4.811   4.093   4.435
  209GLN     CA 2077   4.811   3.903   4.530
  209GLN     CB 2078   4.687   3.954   4.605
  209GLN     CG 2079   4.723   3.997   4.747
  209GLN     CD 2080   4.623   4.079   4.829
  209GLN    OE1 2081   4.529   4.030   4.890
  209GLN    NE2 2082   4.637   4.211   4.833
  209GLN   HE21 2083   4.712   4.256   4.784
  209GLN   HE22 2084   4.563   4.267   4.872
  209GLN      C 2085   4.776   3.794   4.428
  209GLN      O 2086   4.709   3.821   4.329
  210GLY      N 2087   4.804   3.674   4.478
  210GLY      H 2088   4.864   3.665   4.558
  210GLY     CA 2089   4.777   3.550   4.404
  210GLY      C 2090   4.842   3.549   4.266
  210GLY      O 2091   4.930   3.628   4.231
  211GLU      N 2092   4.764   3.500   4.170
  211GLU      H 2093   4.666   3.485   4.178
  211GLU     CA 2094   4.823   3.428   4.055
  211GLU     CB 2095   4.740   3.300   4.043
  211GLU     CG 2096   4.757   3.199   4.156
  211GLU     CD 2097   4.649   3.090   4.163
  211GLU    OE1 2098   4.545   3.130   4.219
  211GLU    OE2 2099   4.662   2.979   4.108
  211GLU      C 2100   4.816   3.498   3.919
  211GLU      O 2101   4.795   3.432   3.817
  212VAL      N 2102   4.852   3.626   3.920
  212VAL      H 2103   4.876   3.662   4.010
  212VAL     CA 2104   4.845   3.727   3.813
  212VAL     CB 2105   4.855   3.871   3.863
  212VAL    CG1 2106   4.723   3.909   3.931
  212VAL    CG2 2107   4.972   3.879   3.961
  212VAL      C 2108   4.936   3.713   3.691
  212VAL      O 2109   5.049   3.763   3.686
  213ARG      N 2110   4.905   3.612   3.611
  213ARG      H 2111   4.834   3.550   3.646
  213ARG     CA 2112   4.958   3.581   3.477
  213ARG     CB 2113   4.894   3.451   3.427
  213ARG     CG 2114   4.974   3.327   3.466
  213ARG     CD 2115   4.904   3.203   3.408
  213ARG     NE 2116   4.907   3.196   3.261
  213ARG     HE 2117   4.998   3.183   3.222
  213ARG     CZ 2118   4.797   3.201   3.185
  213ARG    NH1 2119   4.675   3.226   3.234
  213ARG   HH11 2120   4.681   3.248   3.332
  213ARG   HH12 2121   4.599   3.254   3.177
  213ARG    NH2 2122   4.797   3.176   3.054
  213ARG   HH21 2123   4.877   3.153   2.998
  213ARG   HH22 2124   4.710   3.177   3.004
  213ARG      C 2125   4.934   3.690   3.373
  213ARG      O 2126   4.825   3.743   3.352
  214PHE      N 2127   5.047   3.723   3.311
  214PHE      H 2128   5.132   3.672   3.312
  214PHE     CA 2129   5.043   3.827   3.207
  214PHE     CB 2130   5.107   3.955   3.261
  214PHE     CG 2131   5.256   3.927   3.283
  214PHE    CD1 2132   5.354   3.953   3.188
  214PHE    HD1 2133   5.336   4.044   3.131
  214PHE    CD2 2134   5.301   3.864   3.398
  214PHE    HD2 2135   5.226   3.855   3.477
  214PHE    CE1 2136   5.486   3.919   3.211
  214PHE    HE1 2137   5.557   3.959   3.138
  214PHE    CE2 2138   5.434   3.832   3.426
  214PHE    HE2 2139   5.466   3.785   3.519
  214PHE     CZ 2140   5.529   3.859   3.329
  214PHE     HZ 2141   5.637   3.856   3.347
  214PHE      C 2142   5.097   3.796   3.067
  214PHE      O 2143   5.158   3.692   3.045
  215SER      N 2144   5.063   3.890   2.979
  215SER      H 2145   5.030   3.980   3.009
  215SER     CA 2146   5.094   3.875   2.836
  215SER     CB 2147   4.977   3.891   2.740
  215SER     OG 2148   5.006   3.835   2.612
  215SER     HG 2149   4.989   3.738   2.628
  215SER      C 2150   5.199   3.976   2.792
  215SER      O 2151   5.181   4.096   2.810
  216ALA      N 2152   5.306   3.930   2.727
  216ALA      H 2153   5.309   3.841   2.682
  216ALA     CA 2154   5.426   4.011   2.697
  216ALA     CB 2155   5.532   4.012   2.807
  216ALA      C 2156   5.496   3.979   2.565
  216ALA      O 2157   5.556   3.873   2.549
  217VAL      N 2158   5.469   4.072   2.473
  217VAL      H 2159   5.429   4.162   2.490
  217VAL     CA 2160   5.537   4.059   2.345
  217VAL     CB 2161   5.437   4.065   2.228
  217VAL    CG1 2162   5.330   3.957   2.244
  217VAL    CG2 2163   5.361   4.198   2.220
  217VAL      C 2164   5.636   4.175   2.326
  217VAL      O 2165   5.616   4.276   2.394
  218ALA      N 2166   5.734   4.157   2.240
  218ALA      H 2167   5.759   4.070   2.195
  218ALA     CA 2168   5.828   4.264   2.202
  218ALA     CB 2169   5.971   4.232   2.247
  218ALA      C 2170   5.825   4.319   2.059
  218ALA      O 2171   5.800   4.245   1.965
  219LEU      N 2172   5.805   4.450   2.054
  219LEU      H 2173   5.805   4.507   2.136
  219LEU     CA 2174   5.814   4.522   1.926
  219LEU     CB 2175   5.754   4.661   1.945
  219LEU     CG 2176   5.719   4.743   1.821
  219LEU    CD1 2177   5.651   4.653   1.717
  219LEU    CD2 2178   5.611   4.842   1.865
  219LEU      C 2179   5.959   4.514   1.877
  219LEU      O 2180   6.051   4.561   1.943
  220CYS      N 2181   5.976   4.428   1.776
  220CYS      H 2182   5.903   4.375   1.734
  220CYS     CA 2183   6.109   4.411   1.716
  220CYS     CB 2184   6.160   4.269   1.738
  220CYS     SG 2185   6.168   4.203   1.909
  220CYS     HG 2186   6.291   4.245   1.937
  220CYS      C 2187   6.111   4.437   1.565
  220CYS      O 2188   6.021   4.388   1.497
  221LYS      N 2189   6.214   4.502   1.512
  221LYS      H 2190   6.266   4.568   1.567
  221LYS     CA 2191   6.257   4.491   1.372
  221LYS     CB 2192   6.349   4.606   1.331
  221LYS     CG 2193   6.328   4.637   1.182
  221LYS     CD 2194   6.386   4.772   1.140
  221LYS     CE 2195   6.332   4.796   0.999
  221LYS     NZ 2196   6.405   4.914   0.949
  221LYS    HZ1 2197   6.375   4.923   0.854
  221LYS    HZ2 2198   6.371   4.997   0.994
  221LYS    HZ3 2199   6.505   4.912   0.953
  221LYS      C 2200   6.319   4.353   1.349
  221LYS      O 2201   6.374   4.286   1.437
  222ALA      N 2202   6.308   4.299   1.228
  222ALA      H 2203   6.253   4.341   1.156
  222ALA     CA 2204   6.368   4.171   1.187
  222ALA     CB 2205   6.263   4.085   1.117
  222ALA      C 2206   6.497   4.172   1.106
  222ALA      O 2207   6.536   4.260   1.029
  223ALA      N 2208   6.569   4.068   1.149
  223ALA      H 2209   6.527   3.983   1.181
  223ALA     CA 2210   6.714   4.061   1.132
  223ALA     CB 2211   6.798   4.148   1.225
  223ALA      C 2212   6.761   3.915   1.141
  223ALA     O1 2213   6.827   3.862   1.050
  223ALA     O2 2214   6.729   3.850   1.243
   6.93101   6.93101   4.90095   0.00000   0.00000   0.00000   0.00000   3.46549   3.46549
