# Supplementary material for: Is There a Functional Role for the Knotted Topology in Protein UCH-L1?
Source: J Chem Inf Model. 2024 Jul 24;64(17):6827–37. doi: 10.1021/acs.jcim.4c00880 (PMC11388461; doi:10.1021/acs.jcim.4c00880)
Supplement: Supplementary file 2 — ci4c00880_si_002.zip [file ci4c00880_si_002.zip › UCH-L1_files/APO/APO_E7A/REP_3/traj_initial.gro]

Protein in water t=   0.00000 step= 0
 2214
    1MET      N    1   6.130   3.560   3.301
    1MET     H1    2   6.205   3.626   3.302
    1MET     H2    3   6.065   3.600   3.366
    1MET     H3    4   6.163   3.474   3.339
    1MET     CA    5   6.092   3.534   3.162
    1MET     CB    6   6.073   3.384   3.138
    1MET     CG    7   6.201   3.303   3.158
    1MET     SD    8   6.242   3.271   3.333
    1MET     CE    9   6.410   3.216   3.309
    1MET      C   10   5.976   3.621   3.113
    1MET      O   11   6.002   3.704   3.026
    2GLN      N   12   5.861   3.597   3.176
    2GLN      H   13   5.843   3.518   3.234
    2GLN     CA   14   5.743   3.684   3.163
    2GLN     CB   15   5.644   3.615   3.068
    2GLN     CG   16   5.564   3.502   3.132
    2GLN     CD   17   5.497   3.424   3.019
    2GLN    OE1   18   5.420   3.474   2.937
    2GLN    NE2   19   5.497   3.291   3.030
    2GLN   HE21   20   5.538   3.241   3.106
    2GLN   HE22   21   5.458   3.243   2.951
    2GLN      C   22   5.678   3.747   3.286
    2GLN      O   23   5.687   3.683   3.391
    3LEU      N   24   5.607   3.857   3.265
    3LEU      H   25   5.598   3.902   3.176
    3LEU     CA   26   5.530   3.930   3.367
    3LEU     CB   27   5.538   4.079   3.333
    3LEU     CG   28   5.668   4.150   3.374
    3LEU    CD1   29   5.660   4.301   3.351
    3LEU    CD2   30   5.710   4.117   3.518
    3LEU      C   31   5.383   3.886   3.368
    3LEU      O   32   5.337   3.800   3.294
    4LYS      N   33   5.313   3.925   3.474
    4LYS      H   34   5.358   3.971   3.550
    4LYS     CA   35   5.173   3.892   3.502
    4LYS     CB   36   5.130   3.925   3.645
    4LYS     CG   37   5.165   3.812   3.742
    4LYS     CD   38   5.079   3.805   3.868
    4LYS     CE   39   5.118   3.697   3.969
    4LYS     NZ   40   5.253   3.715   4.023
    4LYS    HZ1   41   5.298   3.626   4.029
    4LYS    HZ2   42   5.303   3.779   3.965
    4LYS    HZ3   43   5.255   3.748   4.118
    4LYS      C   44   5.085   3.954   3.393
    4LYS      O   45   5.077   4.077   3.390
    5PRO      N   46   4.988   3.880   3.342
    5PRO     CA   47   4.878   3.913   3.250
    5PRO     CB   48   4.789   3.792   3.223
    5PRO     CG   49   4.888   3.679   3.253
    5PRO     CD   50   4.976   3.735   3.364
    5PRO      C   51   4.796   4.016   3.328
    5PRO      O   52   4.760   3.990   3.443
    6MET      N   53   4.770   4.125   3.256
    6MET      H   54   4.829   4.151   3.180
    6MET     CA   55   4.692   4.239   3.307
    6MET     CB   56   4.793   4.352   3.330
    6MET     CG   57   4.729   4.479   3.388
    6MET     SD   58   4.850   4.613   3.414
    6MET     CE   59   4.857   4.694   3.255
    6MET      C   60   4.578   4.285   3.216
    6MET      O   61   4.591   4.286   3.093
    7ALA      N   62   4.468   4.337   3.269
    7ALA      H   63   4.449   4.331   3.367
    7ALA     CA   64   4.373   4.419   3.192
    7ALA     CB   65   4.246   4.434   3.276
    7ALA      C   66   4.424   4.555   3.146
    7ALA      O   67   4.424   4.657   3.215
    8ILE      N   68   4.429   4.560   3.013
    8ILE      H   69   4.397   4.481   2.960
    8ILE     CA   70   4.478   4.681   2.946
    8ILE     CB   71   4.549   4.646   2.815
    8ILE    CG1   72   4.645   4.527   2.819
    8ILE    CG2   73   4.609   4.766   2.742
    8ILE     CD   74   4.755   4.547   2.924
    8ILE      C   75   4.356   4.774   2.934
    8ILE      O   76   4.287   4.775   2.833
    9ASN      N   77   4.336   4.851   3.040
    9ASN      H   78   4.347   4.811   3.131
    9ASN     CA   79   4.230   4.953   3.038
    9ASN     CB   80   4.109   4.883   3.102
    9ASN     CG   81   4.111   4.861   3.253
    9ASN    OD1   82   4.124   4.960   3.325
    9ASN    ND2   83   4.057   4.749   3.303
    9ASN   HD21   84   4.014   4.683   3.241
    9ASN   HD22   85   4.041   4.741   3.401
    9ASN      C   86   4.270   5.081   3.111
    9ASN      O   87   4.365   5.081   3.189
   10PRO      N   88   4.214   5.194   3.068
   10PRO     CA   89   4.258   5.323   3.122
   10PRO     CB   90   4.160   5.425   3.064
   10PRO     CG   91   4.132   5.369   2.925
   10PRO     CD   92   4.132   5.218   2.948
   10PRO      C   93   4.256   5.338   3.274
   10PRO      O   94   4.351   5.399   3.324
   11GLU      N   95   4.152   5.289   3.341
   11GLU      H   96   4.058   5.286   3.308
   11GLU     CA   97   4.152   5.289   3.488
   11GLU     CB   98   4.018   5.226   3.527
   11GLU     CG   99   4.011   5.216   3.679
   11GLU     CD  100   3.942   5.088   3.727
   11GLU    OE1  101   4.019   4.996   3.763
   11GLU    OE2  102   3.818   5.080   3.739
   11GLU      C  103   4.279   5.233   3.552
   11GLU      O  104   4.360   5.308   3.605
   12MET      N  105   4.309   5.111   3.508
   12MET      H  106   4.246   5.064   3.447
   12MET     CA  107   4.438   5.045   3.534
   12MET     CB  108   4.423   4.904   3.476
   12MET     CG  109   4.341   4.822   3.576
   12MET     SD  110   4.420   4.824   3.741
   12MET     CE  111   4.269   4.794   3.829
   12MET      C  112   4.566   5.119   3.495
   12MET      O  113   4.656   5.130   3.578
   13LEU      N  114   4.570   5.182   3.378
   13LEU      H  115   4.496   5.185   3.311
   13LEU     CA  116   4.688   5.262   3.340
   13LEU     CB  117   4.679   5.297   3.191
   13LEU     CG  118   4.740   5.195   3.095
   13LEU    CD1  119   4.649   5.072   3.082
   13LEU    CD2  120   4.747   5.259   2.956
   13LEU      C  121   4.703   5.386   3.428
   13LEU      O  122   4.814   5.409   3.477
   14ASN      N  123   4.594   5.454   3.461
   14ASN      H  124   4.505   5.435   3.421
   14ASN     CA  125   4.598   5.569   3.553
   14ASN     CB  126   4.459   5.631   3.539
   14ASN     CG  127   4.420   5.700   3.408
   14ASN    OD1  128   4.501   5.773   3.352
   14ASN    ND2  129   4.292   5.711   3.375
   14ASN   HD21  130   4.227   5.693   3.449
   14ASN   HD22  131   4.249   5.717   3.285
   14ASN      C  132   4.638   5.536   3.697
   14ASN      O  133   4.722   5.596   3.763
   15LYS      N  134   4.589   5.418   3.736
   15LYS      H  135   4.525   5.377   3.670
   15LYS     CA  136   4.627   5.343   3.856
   15LYS     CB  137   4.546   5.215   3.875
   15LYS     CG  138   4.416   5.251   3.947
   15LYS     CD  139   4.309   5.142   3.949
   15LYS     CE  140   4.206   5.193   4.050
   15LYS     NZ  141   4.099   5.093   4.050
   15LYS    HZ1  142   4.029   5.091   4.121
   15LYS    HZ2  143   4.042   5.100   3.968
   15LYS    HZ3  144   4.155   5.010   4.050
   15LYS      C  145   4.777   5.315   3.867
   15LYS      O  146   4.845   5.323   3.969
   16VAL      N  147   4.832   5.268   3.755
   16VAL      H  148   4.775   5.261   3.674
   16VAL     CA  149   4.975   5.244   3.727
   16VAL     CB  150   5.002   5.173   3.595
   16VAL    CG1  151   5.153   5.162   3.571
   16VAL    CG2  152   4.945   5.031   3.591
   16VAL      C  153   5.052   5.375   3.744
   16VAL      O  154   5.131   5.379   3.838
   17LEU      N  155   5.015   5.487   3.683
   17LEU      H  156   4.963   5.480   3.598
   17LEU     CA  157   5.076   5.620   3.702
   17LEU     CB  158   5.020   5.720   3.600
   17LEU     CG  159   5.038   5.683   3.453
   17LEU    CD1  160   4.976   5.797   3.372
   17LEU    CD2  161   5.184   5.656   3.414
   17LEU      C  162   5.084   5.671   3.846
   17LEU      O  163   5.174   5.747   3.878
   18SER      N  164   4.984   5.634   3.925
   18SER      H  165   4.898   5.618   3.876
   18SER     CA  166   4.983   5.667   4.068
   18SER     CB  167   4.842   5.640   4.120
   18SER     OG  168   4.815   5.687   4.252
   18SER     HG  169   4.790   5.607   4.307
   18SER      C  170   5.087   5.594   4.152
   18SER      O  171   5.168   5.652   4.225
   19ARG      N  172   5.106   5.466   4.119
   19ARG      H  173   5.051   5.415   4.052
   19ARG     CA  174   5.212   5.390   4.186
   19ARG     CB  175   5.192   5.239   4.173
   19ARG     CG  176   5.071   5.195   4.256
   19ARG     CD  177   5.057   5.043   4.242
   19ARG     NE  178   4.926   5.007   4.300
   19ARG     HE  179   4.855   5.052   4.245
   19ARG     CZ  180   4.896   4.933   4.407
   19ARG    NH1  181   4.990   4.869   4.479
   19ARG   HH11  182   5.085   4.895   4.466
   19ARG   HH12  183   4.958   4.814   4.556
   19ARG    NH2  184   4.765   4.910   4.423
   19ARG   HH21  185   4.693   4.945   4.362
   19ARG   HH22  186   4.732   4.871   4.509
   19ARG      C  187   5.353   5.422   4.137
   19ARG      O  188   5.445   5.449   4.215
   20LEU      N  189   5.358   5.454   4.008
   20LEU      H  190   5.286   5.430   3.943
   20LEU     CA  191   5.477   5.496   3.933
   20LEU     CB  192   5.448   5.471   3.785
   20LEU     CG  193   5.463   5.327   3.735
   20LEU    CD1  194   5.458   5.323   3.582
   20LEU    CD2  195   5.596   5.267   3.781
   20LEU      C  196   5.527   5.640   3.949
   20LEU      O  197   5.614   5.692   3.880
   21GLY      N  198   5.467   5.703   4.050
   21GLY      H  199   5.398   5.655   4.105
   21GLY     CA  200   5.467   5.846   4.085
   21GLY      C  201   5.468   5.952   3.975
   21GLY      O  202   5.561   6.029   3.955
   22VAL      N  203   5.360   5.956   3.897
   22VAL      H  204   5.282   5.893   3.900
   22VAL     CA  205   5.331   6.064   3.802
   22VAL     CB  206   5.302   6.005   3.664
   22VAL    CG1  207   5.303   6.111   3.553
   22VAL    CG2  208   5.406   5.902   3.622
   22VAL      C  209   5.213   6.144   3.859
   22VAL      O  210   5.111   6.096   3.909
   23ALA      N  211   5.215   6.271   3.820
   23ALA      H  212   5.298   6.311   3.781
   23ALA     CA  213   5.107   6.365   3.851
   23ALA     CB  214   5.134   6.514   3.832
   23ALA      C  215   4.974   6.348   3.776
   23ALA      O  216   4.965   6.317   3.657
   24GLY      N  217   4.871   6.363   3.858
   24GLY      H  218   4.885   6.374   3.956
   24GLY     CA  219   4.733   6.345   3.809
   24GLY      C  220   4.682   6.455   3.715
   24GLY      O  221   4.566   6.442   3.677
   25GLN      N  222   4.755   6.549   3.657
   25GLN      H  223   4.836   6.587   3.702
   25GLN     CA  224   4.715   6.645   3.553
   25GLN     CB  225   4.826   6.749   3.535
   25GLN     CG  226   4.864   6.840   3.652
   25GLN     CD  227   4.912   6.981   3.615
   25GLN    OE1  228   4.857   7.074   3.673
   25GLN    NE2  229   5.035   6.998   3.566
   25GLN   HE21  230   5.099   6.923   3.551
   25GLN   HE22  231   5.058   7.094   3.549
   25GLN      C  232   4.677   6.586   3.417
   25GLN      O  233   4.584   6.635   3.352
   26TRP      N  234   4.750   6.483   3.374
   26TRP      H  235   4.842   6.472   3.411
   26TRP     CA  236   4.718   6.410   3.251
   26TRP     CB  237   4.847   6.393   3.169
   26TRP     CG  238   4.886   6.519   3.092
   26TRP    CD1  239   4.961   6.618   3.141
   26TRP    HD1  240   5.000   6.621   3.243
   26TRP    CD2  241   4.853   6.562   2.964
   26TRP    NE1  242   4.980   6.714   3.052
   26TRP    HE1  243   5.031   6.798   3.074
   26TRP    CE2  244   4.923   6.679   2.937
   26TRP    CE3  245   4.778   6.503   2.863
   26TRP    HE3  246   4.713   6.420   2.891
   26TRP    CZ2  247   4.924   6.739   2.812
   26TRP    HZ2  248   4.964   6.839   2.798
   26TRP    CZ3  249   4.770   6.567   2.740
   26TRP    HZ3  250   4.724   6.510   2.659
   26TRP    CH2  251   4.839   6.685   2.716
   26TRP    HH2  252   4.817   6.737   2.623
   26TRP      C  253   4.663   6.273   3.291
   26TRP      O  254   4.713   6.199   3.375
   27ARG      N  255   4.559   6.228   3.221
   27ARG      H  256   4.527   6.287   3.147
   27ARG     CA  257   4.484   6.102   3.234
   27ARG     CB  258   4.344   6.127   3.290
   27ARG     CG  259   4.338   6.172   3.436
   27ARG     CD  260   4.374   6.076   3.549
   27ARG     NE  261   4.518   6.049   3.564
   27ARG     HE  262   4.578   6.100   3.502
   27ARG     CZ  263   4.573   5.972   3.659
   27ARG    NH1  264   4.501   5.891   3.736
   27ARG   HH11  265   4.401   5.882   3.730
   27ARG   HH12  266   4.544   5.856   3.820
   27ARG    NH2  267   4.705   5.949   3.662
   27ARG   HH21  268   4.760   6.001   3.597
   27ARG   HH22  269   4.760   5.890   3.721
   27ARG      C  270   4.465   6.030   3.100
   27ARG      O  271   4.475   6.091   2.993
   28PHE      N  272   4.443   5.899   3.108
   28PHE      H  273   4.473   5.850   3.190
   28PHE     CA  274   4.406   5.808   2.999
   28PHE     CB  275   4.477   5.675   3.026
   28PHE     CG  276   4.625   5.672   2.988
   28PHE    CD1  277   4.717   5.675   3.093
   28PHE    HD1  278   4.672   5.683   3.192
   28PHE    CD2  279   4.676   5.644   2.862
   28PHE    HD2  280   4.614   5.635   2.773
   28PHE    CE1  281   4.852   5.649   3.074
   28PHE    HE1  282   4.909   5.621   3.163
   28PHE    CE2  283   4.812   5.625   2.841
   28PHE    HE2  284   4.837   5.582   2.744
   28PHE     CZ  285   4.901   5.615   2.948
   28PHE     HZ  286   4.994   5.562   2.929
   28PHE      C  287   4.256   5.783   2.991
   28PHE      O  288   4.195   5.735   3.086
   29VAL      N  289   4.200   5.793   2.870
   29VAL      H  290   4.258   5.819   2.793
   29VAL     CA  291   4.056   5.777   2.843
   29VAL     CB  292   3.981   5.908   2.817
   29VAL    CG1  293   3.980   5.982   2.951
   29VAL    CG2  294   4.052   5.986   2.706
   29VAL      C  295   4.042   5.677   2.728
   29VAL      O  296   4.112   5.670   2.628
   30ASP      N  297   3.927   5.610   2.731
   30ASP      H  298   3.866   5.608   2.811
   30ASP     CA  299   3.876   5.527   2.621
   30ASP     CB  300   3.757   5.447   2.672
   30ASP     CG  301   3.790   5.339   2.775
   30ASP    OD1  302   3.752   5.370   2.890
   30ASP    OD2  303   3.829   5.228   2.733
   30ASP      C  304   3.827   5.601   2.496
   30ASP      O  305   3.760   5.703   2.509
   31VAL      N  306   3.838   5.548   2.374
   31VAL      H  307   3.901   5.471   2.366
   31VAL     CA  308   3.773   5.596   2.251
   31VAL     CB  309   3.872   5.603   2.134
   31VAL    CG1  310   3.805   5.665   2.011
   31VAL    CG2  311   3.987   5.698   2.169
   31VAL      C  312   3.650   5.513   2.216
   31VAL      O  313   3.653   5.391   2.200
   32LEU      N  314   3.534   5.578   2.202
   32LEU      H  315   3.509   5.668   2.238
   32LEU     CA  316   3.421   5.507   2.141
   32LEU     CB  317   3.290   5.580   2.175
   32LEU     CG  318   3.231   5.535   2.309
   32LEU    CD1  319   3.117   5.622   2.362
   32LEU    CD2  320   3.165   5.398   2.294
   32LEU      C  321   3.430   5.501   1.989
   32LEU      O  322   3.375   5.407   1.931
   33GLY      N  323   3.464   5.614   1.929
   33GLY      H  324   3.482   5.698   1.981
   33GLY     CA  325   3.455   5.633   1.783
   33GLY      C  326   3.580   5.697   1.723
   33GLY      O  327   3.607   5.816   1.740
   34LEU      N  328   3.633   5.613   1.635
   34LEU      H  329   3.579   5.529   1.623
   34LEU     CA  330   3.766   5.623   1.574
   34LEU     CB  331   3.824   5.486   1.538
   34LEU     CG  332   3.829   5.405   1.667
   34LEU    CD1  333   3.783   5.260   1.650
   34LEU    CD2  334   3.973   5.393   1.717
   34LEU      C  335   3.762   5.723   1.458
   34LEU      O  336   3.863   5.745   1.391
   35GLU      N  337   3.643   5.733   1.398
   35GLU      H  338   3.571   5.686   1.449
   35GLU     CA  339   3.605   5.831   1.295
   35GLU     CB  340   3.452   5.830   1.287
   35GLU     CG  341   3.403   5.698   1.227
   35GLU     CD  342   3.372   5.589   1.330
   35GLU    OE1  343   3.339   5.626   1.445
   35GLU    OE2  344   3.379   5.466   1.306
   35GLU      C  345   3.633   5.979   1.324
   35GLU      O  346   3.680   6.015   1.432
   36GLU      N  347   3.607   6.058   1.220
   36GLU      H  348   3.594   6.011   1.133
   36GLU     CA  349   3.606   6.204   1.236
   36GLU     CB  350   3.571   6.277   1.106
   36GLU     CG  351   3.693   6.277   1.013
   36GLU     CD  352   3.795   6.383   1.056
   36GLU    OE1  353   3.784   6.499   1.012
   36GLU    OE2  354   3.891   6.347   1.128
   36GLU      C  355   3.511   6.253   1.345
   36GLU      O  356   3.546   6.339   1.426
   37GLU      N  357   3.384   6.217   1.323
   37GLU      H  358   3.359   6.182   1.233
   37GLU     CA  359   3.286   6.231   1.431
   37GLU     CB  360   3.148   6.202   1.370
   37GLU     CG  361   3.021   6.240   1.446
   37GLU     CD  362   3.012   6.381   1.504
   37GLU    OE1  363   2.957   6.465   1.430
   37GLU    OE2  364   3.034   6.389   1.627
   37GLU      C  365   3.313   6.136   1.548
   37GLU      O  366   3.391   6.041   1.543
   38SER      N  367   3.249   6.171   1.659
   38SER      H  368   3.213   6.264   1.660
   38SER     CA  369   3.265   6.116   1.794
   38SER     CB  370   3.223   5.969   1.796
   38SER     OG  371   3.206   5.914   1.927
   38SER     HG  372   3.296   5.915   1.970
   38SER      C  373   3.404   6.131   1.855
   38SER      O  374   3.419   6.130   1.977
   39LEU      N  375   3.512   6.137   1.777
   39LEU      H  376   3.521   6.080   1.696
   39LEU     CA  377   3.637   6.187   1.836
   39LEU     CB  378   3.744   6.202   1.728
   39LEU     CG  379   3.850   6.091   1.728
   39LEU    CD1  380   3.937   6.096   1.602
   39LEU    CD2  381   3.918   6.068   1.863
   39LEU      C  382   3.637   6.308   1.930
   39LEU      O  383   3.687   6.295   2.041
   40GLY      N  384   3.560   6.410   1.894
   40GLY      H  385   3.534   6.426   1.799
   40GLY     CA  386   3.534   6.525   1.982
   40GLY      C  387   3.474   6.488   2.118
   40GLY      O  388   3.466   6.586   2.192
   41SER      N  389   3.422   6.371   2.153
   41SER      H  390   3.412   6.303   2.080
   41SER     CA  391   3.394   6.333   2.292
   41SER     CB  392   3.314   6.203   2.282
   41SER     OG  393   3.280   6.154   2.412
   41SER     HG  394   3.250   6.061   2.390
   41SER      C  395   3.519   6.315   2.379
   41SER      O  396   3.517   6.346   2.498
   42VAL      N  397   3.632   6.296   2.311
   42VAL      H  398   3.645   6.327   2.217
   42VAL     CA  399   3.755   6.275   2.389
   42VAL     CB  400   3.854   6.196   2.305
   42VAL    CG1  401   3.977   6.160   2.388
   42VAL    CG2  402   3.784   6.070   2.255
   42VAL      C  403   3.812   6.411   2.430
   42VAL      O  404   3.822   6.493   2.338
   43PRO      N  405   3.845   6.443   2.555
   43PRO     CA  406   3.901   6.576   2.584
   43PRO     CB  407   3.928   6.575   2.735
   43PRO     CG  408   3.833   6.469   2.791
   43PRO     CD  409   3.807   6.371   2.677
   43PRO      C  410   4.031   6.621   2.518
   43PRO      O  411   4.123   6.540   2.510
   44ALA      N  412   4.033   6.752   2.496
   44ALA      H  413   3.965   6.818   2.528
   44ALA     CA  414   4.136   6.829   2.423
   44ALA     CB  415   4.060   6.933   2.341
   44ALA      C  416   4.208   6.896   2.540
   44ALA      O  417   4.142   6.934   2.636
   45PRO      N  418   4.341   6.906   2.531
   45PRO     CA  419   4.426   6.848   2.426
   45PRO     CB  420   4.542   6.947   2.412
   45PRO     CG  421   4.557   6.988   2.559
   45PRO     CD  422   4.414   7.007   2.609
   45PRO      C  423   4.481   6.712   2.470
   45PRO      O  424   4.481   6.678   2.588
   46ALA      N  425   4.524   6.638   2.369
   46ALA      H  426   4.513   6.665   2.273
   46ALA     CA  427   4.579   6.503   2.384
   46ALA     CB  428   4.502   6.419   2.281
   46ALA      C  429   4.727   6.488   2.348
   46ALA      O  430   4.785   6.590   2.312
   47CYS      N  431   4.792   6.379   2.389
   47CYS      H  432   4.752   6.318   2.457
   47CYS     CA  433   4.936   6.366   2.366
   47CYS     CB  434   5.010   6.398   2.496
   47CYS     SG  435   4.992   6.298   2.648
   47CYS     HG  436   4.953   6.398   2.727
   47CYS      C  437   4.990   6.233   2.313
   47CYS      O  438   5.091   6.243   2.243
   48ALA      N  439   4.902   6.134   2.306
   48ALA      H  440   4.805   6.158   2.316
   48ALA     CA  441   4.939   5.997   2.266
   48ALA     CB  442   5.021   5.921   2.370
   48ALA      C  443   4.812   5.915   2.243
   48ALA      O  444   4.708   5.940   2.304
   49LEU      N  445   4.820   5.844   2.130
   49LEU      H  446   4.891   5.856   2.061
   49LEU     CA  447   4.704   5.761   2.096
   49LEU     CB  448   4.653   5.798   1.956
   49LEU     CG  449   4.519   5.732   1.923
   49LEU    CD1  450   4.406   5.743   2.026
   49LEU    CD2  451   4.485   5.778   1.782
   49LEU      C  452   4.746   5.614   2.096
   49LEU      O  453   4.840   5.574   2.028
   50LEU      N  454   4.685   5.532   2.181
   50LEU      H  455   4.617   5.558   2.250
   50LEU     CA  456   4.735   5.395   2.197
   50LEU     CB  457   4.784   5.360   2.338
   50LEU     CG  458   4.874   5.462   2.408
   50LEU    CD1  459   4.803   5.588   2.457
   50LEU    CD2  460   4.969   5.387   2.502
   50LEU      C  461   4.634   5.288   2.156
   50LEU      O  462   4.526   5.281   2.215
   51LEU      N  463   4.672   5.205   2.059
   51LEU      H  464   4.765   5.216   2.025
   51LEU     CA  465   4.585   5.106   1.994
   51LEU     CB  466   4.598   5.113   1.842
   51LEU     CG  467   4.497   5.036   1.756
   51LEU    CD1  468   4.359   5.102   1.750
   51LEU    CD2  469   4.546   5.019   1.612
   51LEU      C  470   4.619   4.969   2.053
   51LEU      O  471   4.737   4.939   2.067
   52LEU      N  472   4.515   4.891   2.082
   52LEU      H  473   4.419   4.919   2.075
   52LEU     CA  474   4.533   4.748   2.108
   52LEU     CB  475   4.454   4.708   2.232
   52LEU     CG  476   4.492   4.574   2.295
   52LEU    CD1  477   4.604   4.601   2.395
   52LEU    CD2  478   4.385   4.490   2.366
   52LEU      C  479   4.458   4.675   1.996
   52LEU      O  480   4.338   4.690   1.977
   53PHE      N  481   4.531   4.584   1.932
   53PHE      H  482   4.627   4.571   1.957
   53PHE     CA  483   4.478   4.494   1.829
   53PHE     CB  484   4.464   4.581   1.704
   53PHE     CG  485   4.397   4.509   1.586
   53PHE    CD1  486   4.258   4.505   1.574
   53PHE    HD1  487   4.184   4.549   1.640
   53PHE    CD2  488   4.475   4.465   1.480
   53PHE    HD2  489   4.583   4.469   1.490
   53PHE    CE1  490   4.202   4.472   1.451
   53PHE    HE1  491   4.094   4.460   1.445
   53PHE    CE2  492   4.421   4.427   1.358
   53PHE    HE2  493   4.482   4.377   1.283
   53PHE     CZ  494   4.282   4.428   1.346
   53PHE     HZ  495   4.236   4.400   1.252
   53PHE      C  496   4.566   4.369   1.818
   53PHE      O  497   4.687   4.375   1.842
   54PRO      N  498   4.503   4.258   1.782
   54PRO     CA  499   4.589   4.146   1.741
   54PRO     CB  500   4.501   4.028   1.780
   54PRO     CG  501   4.360   4.075   1.743
   54PRO     CD  502   4.362   4.219   1.794
   54PRO      C  503   4.648   4.140   1.600
   54PRO      O  504   4.596   4.192   1.501
   55LEU      N  505   4.759   4.068   1.586
   55LEU      H  506   4.799   4.023   1.666
   55LEU     CA  507   4.827   4.058   1.456
   55LEU     CB  508   4.971   4.107   1.473
   55LEU     CG  509   4.998   4.257   1.456
   55LEU    CD1  510   5.146   4.289   1.477
   55LEU    CD2  511   4.952   4.307   1.319
   55LEU      C  512   4.846   3.916   1.403
   55LEU      O  513   4.885   3.826   1.477
   56THR      N  514   4.843   3.905   1.270
   56THR      H  515   4.823   3.977   1.204
   56THR     CA  516   4.872   3.778   1.202
   56THR     CB  517   4.792   3.737   1.078
   56THR    OG1  518   4.817   3.831   0.973
   56THR    HG1  519   4.798   3.922   1.009
   56THR    CG2  520   4.642   3.717   1.099
   56THR      C  521   5.023   3.762   1.186
   56THR      O  522   5.082   3.858   1.138
   57ALA      N  523   5.075   3.639   1.187
   57ALA      H  524   5.018   3.561   1.213
   57ALA     CA  525   5.215   3.596   1.177
   57ALA     CB  526   5.220   3.446   1.208
   57ALA      C  527   5.272   3.636   1.041
   57ALA      O  528   5.379   3.695   1.035
   58GLN      N  529   5.188   3.623   0.939
   58GLN      H  530   5.093   3.595   0.955
   58GLN     CA  531   5.214   3.653   0.797
   58GLN     CB  532   5.095   3.618   0.708
   58GLN     CG  533   5.066   3.469   0.690
   58GLN     CD  534   4.975   3.400   0.791
   58GLN    OE1  535   4.981   3.407   0.913
   58GLN    NE2  536   4.886   3.312   0.745
   58GLN   HE21  537   4.878   3.302   0.646
   58GLN   HE22  538   4.811   3.278   0.801
   58GLN      C  539   5.255   3.798   0.775
   58GLN      O  540   5.364   3.823   0.723
   59HISE     N  541   5.180   3.879   0.849
   59HISE     H  542   5.092   3.841   0.877
   59HISE    CA  543   5.189   4.025   0.863
   59HISE    CB  544   5.060   4.096   0.905
   59HISE    CG  545   5.053   4.248   0.889
   59HISE   ND1  546   4.978   4.326   0.966
   59HISE   CD2  547   5.125   4.330   0.814
   59HISE   HD2  548   5.201   4.295   0.744
   59HISE   CE1  549   5.009   4.454   0.946
   59HISE   HE1  550   4.976   4.537   1.009
   59HISE   NE2  551   5.100   4.456   0.849
   59HISE   HE2  552   5.145   4.539   0.816
   59HISE     C  553   5.305   4.061   0.956
   59HISE     O  554   5.396   4.123   0.901
   60GLU      N  555   5.321   3.997   1.072
   60GLU      H  556   5.273   3.911   1.089
   60GLU     CA  557   5.419   4.039   1.173
   60GLU     CB  558   5.396   3.971   1.308
   60GLU     CG  559   5.476   4.026   1.426
   60GLU     CD  560   5.469   3.948   1.557
   60GLU    OE1  561   5.565   3.960   1.636
   60GLU    OE2  562   5.351   3.918   1.585
   60GLU      C  563   5.564   4.016   1.130
   60GLU      O  564   5.637   4.112   1.106
   61ASN      N  565   5.581   3.894   1.079
   61ASN      H  566   5.503   3.834   1.066
   61ASN     CA  567   5.709   3.853   1.018
   61ASN     CB  568   5.699   3.704   0.983
   61ASN     CG  569   5.713   3.618   1.109
   61ASN    OD1  570   5.775   3.644   1.212
   61ASN    ND2  571   5.670   3.493   1.095
   61ASN   HD21  572   5.627   3.459   1.011
   61ASN   HD22  573   5.710   3.424   1.155
   61ASN      C  574   5.762   3.927   0.895
   61ASN      O  575   5.876   3.972   0.905
   62PHE      N  576   5.674   3.953   0.799
   62PHE      H  577   5.589   3.901   0.800
   62PHE     CA  578   5.703   4.041   0.685
   62PHE     CB  579   5.584   4.035   0.590
   62PHE     CG  580   5.545   4.151   0.497
   62PHE    CD1  581   5.411   4.169   0.465
   62PHE    HD1  582   5.342   4.093   0.502
   62PHE    CD2  583   5.635   4.227   0.423
   62PHE    HD2  584   5.742   4.227   0.446
   62PHE    CE1  585   5.360   4.255   0.369
   62PHE    HE1  586   5.255   4.264   0.342
   62PHE    CE2  587   5.585   4.320   0.333
   62PHE    HE2  588   5.660   4.373   0.274
   62PHE     CZ  589   5.452   4.331   0.297
   62PHE     HZ  590   5.413   4.390   0.213
   62PHE      C  591   5.731   4.185   0.728
   62PHE      O  592   5.838   4.235   0.695
   63ARG      N  593   5.663   4.240   0.828
   63ARG      H  594   5.591   4.186   0.872
   63ARG     CA  595   5.687   4.380   0.868
   63ARG     CB  596   5.556   4.436   0.925
   63ARG     CG  597   5.548   4.589   0.926
   63ARG     CD  598   5.411   4.650   0.955
   63ARG     NE  599   5.428   4.795   0.940
   63ARG     HE  600   5.455   4.821   0.847
   63ARG     CZ  601   5.414   4.884   1.040
   63ARG    NH1  602   5.364   4.854   1.160
   63ARG   HH11  603   5.330   4.763   1.183
   63ARG   HH12  604   5.371   4.925   1.230
   63ARG    NH2  605   5.449   5.011   1.020
   63ARG   HH21  606   5.499   5.036   0.937
   63ARG   HH22  607   5.429   5.080   1.090
   63ARG      C  608   5.800   4.398   0.969
   63ARG      O  609   5.869   4.498   0.951
   64LYS      N  610   5.842   4.297   1.045
   64LYS      H  611   5.781   4.225   1.078
   64LYS     CA  612   5.974   4.297   1.110
   64LYS     CB  613   5.988   4.166   1.189
   64LYS     CG  614   5.908   4.178   1.319
   64LYS     CD  615   5.948   4.050   1.391
   64LYS     CE  616   5.863   4.007   1.510
   64LYS     NZ  617   5.888   4.083   1.634
   64LYS    HZ1  618   5.821   4.155   1.651
   64LYS    HZ2  619   5.880   4.023   1.714
   64LYS    HZ3  620   5.980   4.121   1.629
   64LYS      C  621   6.089   4.297   1.009
   64LYS      O  622   6.169   4.390   1.018
   65LYS      N  623   6.068   4.229   0.897
   65LYS      H  624   5.982   4.181   0.879
   65LYS     CA  625   6.163   4.226   0.785
   65LYS     CB  626   6.136   4.112   0.687
   65LYS     CG  627   6.170   3.973   0.740
   65LYS     CD  628   6.164   3.855   0.643
   65LYS     CE  629   6.189   3.726   0.721
   65LYS     NZ  630   6.152   3.600   0.655
   65LYS    HZ1  631   6.062   3.572   0.688
   65LYS    HZ2  632   6.156   3.605   0.555
   65LYS    HZ3  633   6.205   3.521   0.685
   65LYS      C  634   6.166   4.360   0.710
   65LYS      O  635   6.272   4.420   0.701
   66GLN      N  636   6.049   4.417   0.684
   66GLN      H  637   5.963   4.370   0.704
   66GLN     CA  638   6.036   4.550   0.623
   66GLN     CB  639   5.892   4.588   0.590
   66GLN     CG  640   5.881   4.726   0.525
   66GLN     CD  641   5.732   4.757   0.511
   66GLN    OE1  642   5.656   4.809   0.593
   66GLN    NE2  643   5.689   4.720   0.391
   66GLN   HE21  644   5.753   4.679   0.326
   66GLN   HE22  645   5.594   4.736   0.363
   66GLN      C  646   6.103   4.660   0.706
   66GLN      O  647   6.190   4.731   0.655
   67ILE      N  648   6.072   4.670   0.835
   67ILE      H  649   6.007   4.610   0.882
   67ILE     CA  650   6.113   4.777   0.927
   67ILE     CB  651   6.017   4.792   1.045
   67ILE    CG1  652   5.868   4.800   1.010
   67ILE    CG2  653   6.065   4.919   1.114
   67ILE     CD  654   5.779   4.810   1.134
   67ILE      C  655   6.262   4.768   0.960
   67ILE      O  656   6.335   4.867   0.959
   68GLU      N  657   6.313   4.646   0.975
   68GLU      H  658   6.248   4.570   0.984
   68GLU     CA  659   6.455   4.615   0.993
   68GLU     CB  660   6.471   4.466   1.022
   68GLU     CG  661   6.615   4.426   1.053
   68GLU     CD  662   6.671   4.458   1.192
   68GLU    OE1  663   6.618   4.395   1.286
   68GLU    OE2  664   6.743   4.557   1.217
   68GLU      C  665   6.529   4.659   0.866
   68GLU      O  666   6.630   4.727   0.884
   69GLU      N  667   6.480   4.636   0.745
   69GLU      H  668   6.406   4.570   0.735
   69GLU     CA  669   6.546   4.687   0.624
   69GLU     CB  670   6.482   4.643   0.492
   69GLU     CG  671   6.480   4.494   0.459
   69GLU     CD  672   6.457   4.481   0.308
   69GLU    OE1  673   6.354   4.535   0.262
   69GLU    OE2  674   6.538   4.418   0.236
   69GLU      C  675   6.563   4.838   0.608
   69GLU      O  676   6.659   4.886   0.547
   70LEU      N  677   6.453   4.905   0.641
   70LEU      H  678   6.374   4.850   0.666
   70LEU     CA  679   6.453   5.051   0.659
   70LEU     CB  680   6.313   5.094   0.705
   70LEU     CG  681   6.206   5.115   0.597
   70LEU    CD1  682   6.072   5.125   0.670
   70LEU    CD2  683   6.233   5.235   0.507
   70LEU      C  684   6.557   5.106   0.756
   70LEU      O  685   6.584   5.226   0.749
   71LYS      N  686   6.590   5.038   0.866
   71LYS      H  687   6.542   4.953   0.885
   71LYS     CA  688   6.697   5.073   0.960
   71LYS     CB  689   6.833   5.079   0.889
   71LYS     CG  690   6.884   4.939   0.856
   71LYS     CD  691   6.927   4.865   0.983
   71LYS     CE  692   6.991   4.729   0.955
   71LYS     NZ  693   6.882   4.631   0.952
   71LYS    HZ1  694   6.898   4.580   0.867
   71LYS    HZ2  695   6.885   4.573   1.034
   71LYS    HZ3  696   6.792   4.674   0.952
   71LYS      C  697   6.679   5.194   1.053
   71LYS      O  698   6.775   5.237   1.116
   72GLY      N  699   6.563   5.257   1.041
   72GLY      H  700   6.490   5.232   0.977
   72GLY     CA  701   6.526   5.371   1.127
   72GLY      C  702   6.597   5.496   1.074
   72GLY      O  703   6.609   5.589   1.154
   73GLN      N  704   6.628   5.500   0.945
   73GLN      H  705   6.621   5.422   0.883
   73GLN     CA  706   6.682   5.624   0.887
   73GLN     CB  707   6.732   5.584   0.748
   73GLN     CG  708   6.814   5.681   0.662
   73GLN     CD  709   6.833   5.613   0.527
   73GLN    OE1  710   6.920   5.526   0.516
   73GLN    NE2  711   6.755   5.649   0.426
   73GLN   HE21  712   6.688   5.722   0.443
   73GLN   HE22  713   6.763   5.607   0.336
   73GLN      C  714   6.591   5.747   0.884
   73GLN      O  715   6.627   5.862   0.908
   74GLU      N  716   6.461   5.726   0.869
   74GLU      H  717   6.424   5.634   0.856
   74GLU     CA  718   6.363   5.836   0.864
   74GLU     CB  719   6.229   5.793   0.802
   74GLU     CG  720   6.243   5.781   0.650
   74GLU     CD  721   6.111   5.719   0.602
   74GLU    OE1  722   6.003   5.728   0.663
   74GLU    OE2  723   6.118   5.667   0.488
   74GLU      C  724   6.318   5.887   1.001
   74GLU      O  725   6.242   5.983   1.012
   75VAL      N  726   6.357   5.821   1.109
   75VAL      H  727   6.417   5.741   1.109
   75VAL     CA  728   6.343   5.876   1.245
   75VAL     CB  729   6.331   5.752   1.335
   75VAL    CG1  730   6.314   5.795   1.481
   75VAL    CG2  731   6.204   5.678   1.294
   75VAL      C  732   6.440   5.986   1.287
   75VAL      O  733   6.560   5.959   1.291
   76SER      N  734   6.388   6.092   1.348
   76SER      H  735   6.311   6.132   1.299
   76SER     CA  736   6.457   6.188   1.435
   76SER     CB  737   6.357   6.280   1.506
   76SER     OG  738   6.415   6.367   1.604
   76SER     HG  739   6.370   6.456   1.597
   76SER      C  740   6.526   6.119   1.553
   76SER      O  741   6.469   6.039   1.627
   77PRO      N  742   6.648   6.163   1.579
   77PRO     CA  743   6.729   6.124   1.695
   77PRO     CB  744   6.873   6.169   1.666
   77PRO     CG  745   6.846   6.288   1.575
   77PRO     CD  746   6.718   6.263   1.496
   77PRO      C  747   6.678   6.173   1.831
   77PRO      O  748   6.709   6.116   1.935
   78LYS      N  749   6.585   6.268   1.835
   78LYS      H  750   6.561   6.325   1.756
   78LYS     CA  751   6.511   6.299   1.958
   78LYS     CB  752   6.425   6.425   1.956
   78LYS     CG  753   6.526   6.540   1.960
   78LYS     CD  754   6.453   6.672   1.986
   78LYS     CE  755   6.376   6.705   1.858
   78LYS     NZ  756   6.268   6.803   1.880
   78LYS    HZ1  757   6.305   6.882   1.929
   78LYS    HZ2  758   6.237   6.836   1.791
   78LYS    HZ3  759   6.191   6.771   1.935
   78LYS      C  760   6.428   6.187   2.021
   78LYS      O  761   6.370   6.210   2.127
   79VAL      N  762   6.388   6.089   1.940
   79VAL      H  763   6.395   6.101   1.841
   79VAL     CA  764   6.292   5.984   1.978
   79VAL     CB  765   6.201   5.928   1.868
   79VAL    CG1  766   6.066   5.883   1.923
   79VAL    CG2  767   6.177   6.031   1.758
   79VAL      C  768   6.353   5.872   2.062
   79VAL      O  769   6.456   5.819   2.020
   80TYR      N  770   6.278   5.856   2.171
   80TYR      H  771   6.198   5.914   2.186
   80TYR     CA  772   6.316   5.757   2.273
   80TYR     CB  773   6.280   5.809   2.412
   80TYR     CG  774   6.310   5.717   2.530
   80TYR    CD1  775   6.228   5.612   2.568
   80TYR    HD1  776   6.136   5.595   2.512
   80TYR    CD2  777   6.413   5.745   2.620
   80TYR    HD2  778   6.466   5.840   2.616
   80TYR    CE1  779   6.237   5.538   2.686
   80TYR    HE1  780   6.175   5.449   2.693
   80TYR    CE2  781   6.427   5.667   2.735
   80TYR    HE2  782   6.497   5.713   2.805
   80TYR     CZ  783   6.345   5.562   2.771
   80TYR     OH  784   6.358   5.473   2.873
   80TYR     HH  785   6.438   5.486   2.931
   80TYR      C  786   6.238   5.628   2.245
   80TYR      O  787   6.115   5.627   2.258
   81PHE      N  788   6.307   5.529   2.190
   81PHE      H  789   6.398   5.542   2.151
   81PHE     CA  790   6.251   5.396   2.158
   81PHE     CB  791   6.266   5.369   2.009
   81PHE     CG  792   6.222   5.229   1.966
   81PHE    CD1  793   6.087   5.201   1.950
   81PHE    HD1  794   6.010   5.278   1.954
   81PHE    CD2  795   6.317   5.129   1.950
   81PHE    HD2  796   6.423   5.151   1.940
   81PHE    CE1  797   6.045   5.073   1.915
   81PHE    HE1  798   5.939   5.051   1.901
   81PHE    CE2  799   6.275   5.000   1.919
   81PHE    HE2  800   6.351   4.934   1.878
   81PHE     CZ  801   6.139   4.972   1.906
   81PHE     HZ  802   6.104   4.875   1.870
   81PHE      C  803   6.326   5.290   2.239
   81PHE      O  804   6.445   5.300   2.268
   82MET      N  805   6.242   5.198   2.286
   82MET      H  806   6.145   5.191   2.262
   82MET     CA  807   6.288   5.082   2.364
   82MET     CB  808   6.285   5.102   2.516
   82MET     CG  809   6.155   5.155   2.577
   82MET     SD  810   6.136   5.153   2.759
   82MET     CE  811   6.169   4.978   2.761
   82MET      C  812   6.228   4.946   2.327
   82MET      O  813   6.107   4.937   2.306
   83LYS      N  814   6.323   4.859   2.295
   83LYS      H  815   6.421   4.873   2.306
   83LYS     CA  816   6.297   4.722   2.247
   83LYS     CB  817   6.429   4.658   2.205
   83LYS     CG  818   6.459   4.692   2.059
   83LYS     CD  819   6.583   4.623   2.002
   83LYS     CE  820   6.603   4.678   1.861
   83LYS     NZ  821   6.706   4.600   1.791
   83LYS    HZ1  822   6.664   4.512   1.771
   83LYS    HZ2  823   6.733   4.652   1.710
   83LYS    HZ3  824   6.783   4.598   1.854
   83LYS      C  825   6.224   4.640   2.354
   83LYS      O  826   6.264   4.642   2.470
   84GLN      N  827   6.137   4.548   2.311
   84GLN      H  828   6.092   4.560   2.223
   84GLN     CA  829   6.063   4.461   2.403
   84GLN     CB  830   5.913   4.462   2.374
   84GLN     CG  831   5.840   4.428   2.504
   84GLN     CD  832   5.689   4.414   2.485
   84GLN    OE1  833   5.629   4.487   2.406
   84GLN    NE2  834   5.625   4.345   2.579
   84GLN   HE21  835   5.684   4.320   2.655
   84GLN   HE22  836   5.528   4.322   2.582
   84GLN      C  837   6.119   4.319   2.407
   84GLN      O  838   6.132   4.254   2.303
   85THR      N  839   6.178   4.294   2.524
   85THR      H  840   6.182   4.350   2.606
   85THR     CA  841   6.239   4.163   2.546
   85THR     CB  842   6.378   4.154   2.610
   85THR    OG1  843   6.382   4.236   2.727
   85THR    HG1  844   6.477   4.235   2.758
   85THR    CG2  845   6.479   4.183   2.498
   85THR      C  846   6.141   4.078   2.628
   85THR      O  847   6.111   3.966   2.587
   86ILE      N  848   6.117   4.116   2.753
   86ILE      H  849   6.160   4.198   2.790
   86ILE     CA  850   6.031   4.038   2.843
   86ILE     CB  851   6.045   4.102   2.982
   86ILE    CG1  852   6.184   4.092   3.044
   86ILE    CG2  853   5.953   4.031   3.082
   86ILE     CD  854   6.228   3.950   3.082
   86ILE      C  855   5.887   4.023   2.794
   86ILE      O  856   5.830   4.122   2.747
   87GLY      N  857   5.834   3.903   2.819
   87GLY      H  858   5.878   3.854   2.894
   87GLY     CA  859   5.698   3.859   2.784
   87GLY      C  860   5.593   3.932   2.869
   87GLY      O  861   5.602   3.963   2.987
   88ASN      N  862   5.475   3.937   2.808
   88ASN      H  863   5.468   3.902   2.715
   88ASN     CA  864   5.344   3.989   2.853
   88ASN     CB  865   5.284   3.924   2.978
   88ASN     CG  866   5.217   3.792   2.940
   88ASN    OD1  867   5.273   3.683   2.940
   88ASN    ND2  868   5.090   3.801   2.903
   88ASN   HD21  869   5.043   3.889   2.903
   88ASN   HD22  870   5.056   3.722   2.852
   88ASN      C  871   5.328   4.135   2.896
   88ASN      O  872   5.215   4.183   2.896
   89SER      N  873   5.438   4.201   2.930
   89SER      H  874   5.519   4.149   2.903
   89SER     CA  875   5.461   4.343   2.956
   89SER     CB  876   5.610   4.366   2.982
   89SER     OG  877   5.696   4.304   2.885
   89SER     HG  878   5.791   4.332   2.897
   89SER      C  879   5.415   4.447   2.854
   89SER      O  880   5.469   4.557   2.843
   90CYS      N  881   5.301   4.418   2.792
   90CYS      H  882   5.232   4.355   2.828
   90CYS     CA  883   5.248   4.496   2.680
   90CYS     CB  884   5.135   4.421   2.609
   90CYS     SG  885   5.029   4.347   2.739
   90CYS     HG  886   4.911   4.331   2.680
   90CYS      C  887   5.215   4.642   2.711
   90CYS      O  888   5.284   4.735   2.669
   91GLY      N  889   5.105   4.664   2.782
   91GLY      H  890   5.042   4.589   2.804
   91GLY     CA  891   5.058   4.797   2.824
   91GLY      C  892   5.169   4.877   2.892
   91GLY      O  893   5.204   4.992   2.863
   92THR      N  894   5.243   4.804   2.975
   92THR      H  895   5.224   4.711   3.005
   92THR     CA  896   5.362   4.849   3.048
   92THR     CB  897   5.433   4.734   3.120
   92THR    OG1  898   5.344   4.634   3.168
   92THR    HG1  899   5.336   4.634   3.268
   92THR    CG2  900   5.521   4.784   3.236
   92THR      C  901   5.469   4.914   2.960
   92THR      O  902   5.519   5.024   2.985
   93ILE      N  903   5.504   4.843   2.853
   93ILE      H  904   5.483   4.745   2.850
   93ILE     CA  905   5.590   4.903   2.750
   93ILE     CB  906   5.636   4.786   2.663
   93ILE    CG1  907   5.739   4.701   2.737
   93ILE    CG2  908   5.681   4.842   2.528
   93ILE     CD  909   5.851   4.784   2.801
   93ILE      C  910   5.522   5.022   2.681
   93ILE      O  911   5.576   5.133   2.680
   94GLY      N  912   5.397   5.012   2.639
   94GLY      H  913   5.351   4.923   2.648
   94GLY     CA  914   5.326   5.118   2.566
   94GLY      C  915   5.318   5.252   2.640
   94GLY      O  916   5.365   5.358   2.600
   95LEU      N  917   5.298   5.230   2.770
   95LEU      H  918   5.280   5.141   2.811
   95LEU     CA  919   5.302   5.342   2.865
   95LEU     CB  920   5.257   5.278   2.996
   95LEU     CG  921   5.234   5.383   3.106
   95LEU    CD1  922   5.112   5.342   3.189
   95LEU    CD2  923   5.354   5.378   3.200
   95LEU      C  924   5.440   5.407   2.884
   95LEU      O  925   5.451   5.529   2.875
   96ILE      N  926   5.549   5.331   2.882
   96ILE      H  927   5.559   5.235   2.857
   96ILE     CA  928   5.679   5.399   2.894
   96ILE     CB  929   5.796   5.302   2.911
   96ILE    CG1  930   5.778   5.206   3.028
   96ILE    CG2  931   5.924   5.381   2.940
   96ILE     CD  932   5.865   5.080   3.018
   96ILE      C  933   5.708   5.476   2.765
   96ILE      O  934   5.734   5.596   2.771
   97HISE     N  935   5.681   5.414   2.651
   97HISE     H  936   5.657   5.317   2.640
   97HISE    CA  937   5.697   5.472   2.517
   97HISE    CB  938   5.640   5.375   2.413
   97HISE    CG  939   5.751   5.283   2.362
   97HISE   ND1  940   5.795   5.283   2.236
   97HISE   CD2  941   5.789   5.165   2.409
   97HISE   HD2  942   5.764   5.131   2.509
   97HISE   CE1  943   5.861   5.171   2.209
   97HISE   HE1  944   5.894   5.140   2.110
   97HISE   NE2  945   5.852   5.093   2.316
   97HISE   HE2  946   5.868   4.994   2.322
   97HISE     C  947   5.632   5.611   2.507
   97HISE     O  948   5.676   5.695   2.429
   98ALA      N  949   5.512   5.618   2.564
   98ALA      H  950   5.463   5.539   2.600
   98ALA     CA  951   5.434   5.741   2.583
   98ALA     CB  952   5.295   5.711   2.637
   98ALA      C  953   5.510   5.840   2.672
   98ALA      O  954   5.584   5.920   2.614
   99VAL      N  955   5.523   5.803   2.799
   99VAL      H  956   5.495   5.714   2.833
   99VAL     CA  957   5.574   5.893   2.904
   99VAL     CB  958   5.559   5.832   3.044
   99VAL    CG1  959   5.591   5.925   3.161
   99VAL    CG2  960   5.409   5.810   3.062
   99VAL      C  961   5.714   5.949   2.882
   99VAL      O  962   5.716   6.072   2.891
  100ALA      N  963   5.806   5.886   2.810
  100ALA      H  964   5.781   5.808   2.752
  100ALA     CA  965   5.938   5.943   2.778
  100ALA     CB  966   6.037   5.837   2.731
  100ALA      C  967   5.940   6.061   2.681
  100ALA      O  968   6.005   6.160   2.712
  101ASN      N  969   5.871   6.042   2.569
  101ASN      H  970   5.802   5.970   2.569
  101ASN     CA  971   5.871   6.136   2.455
  101ASN     CB  972   5.828   6.060   2.329
  101ASN     CG  973   5.926   5.951   2.286
  101ASN    OD1  974   6.036   5.975   2.238
  101ASN    ND2  975   5.890   5.825   2.310
  101ASN   HD21  976   5.800   5.802   2.347
  101ASN   HD22  977   5.959   5.754   2.303
  101ASN      C  978   5.801   6.271   2.471
  101ASN      O  979   5.843   6.364   2.402
  102ASN      N  980   5.716   6.282   2.572
  102ASN      H  981   5.674   6.206   2.621
  102ASN     CA  982   5.659   6.411   2.613
  102ASN     CB  983   5.509   6.427   2.584
  102ASN     CG  984   5.490   6.460   2.436
  102ASN    OD1  985   5.546   6.558   2.387
  102ASN    ND2  986   5.414   6.380   2.361
  102ASN   HD21  987   5.359   6.307   2.400
  102ASN   HD22  988   5.393   6.409   2.268
  102ASN      C  989   5.670   6.446   2.762
  102ASN      O  990   5.575   6.460   2.838
  103GLN      N  991   5.794   6.438   2.809
  103GLN      H  992   5.868   6.400   2.753
  103GLN     CA  993   5.831   6.485   2.943
  103GLN     CB  994   5.979   6.458   2.973
  103GLN     CG  995   5.993   6.307   2.996
  103GLN     CD  996   6.138   6.262   3.014
  103GLN    OE1  997   6.174   6.253   3.131
  103GLN    NE2  998   6.205   6.225   2.906
  103GLN   HE21  999   6.149   6.212   2.824
  103GLN   HE22 1000   6.300   6.195   2.911
  103GLN      C 1001   5.802   6.632   2.978
  103GLN      O 1002   5.794   6.670   3.094
  104ASP      N 1003   5.790   6.715   2.875
  104ASP      H 1004   5.805   6.699   2.778
  104ASP     CA 1005   5.751   6.857   2.887
  104ASP     CB 1006   5.762   6.937   2.757
  104ASP     CG 1007   5.692   6.879   2.634
  104ASP    OD1 1008   5.632   6.959   2.559
  104ASP    OD2 1009   5.664   6.758   2.625
  104ASP      C 1010   5.608   6.881   2.935
  104ASP      O 1011   5.586   6.958   3.029
  105LYS      N 1012   5.513   6.810   2.875
  105LYS      H 1013   5.539   6.775   2.785
  105LYS     CA 1014   5.371   6.801   2.911
  105LYS     CB 1015   5.292   6.736   2.797
  105LYS     CG 1016   5.301   6.816   2.667
  105LYS     CD 1017   5.247   6.724   2.557
  105LYS     CE 1018   5.268   6.783   2.418
  105LYS     NZ 1019   5.412   6.805   2.400
  105LYS    HZ1 1020   5.458   6.856   2.473
  105LYS    HZ2 1021   5.451   6.713   2.400
  105LYS    HZ3 1022   5.433   6.837   2.307
  105LYS      C 1023   5.334   6.731   3.041
  105LYS      O 1024   5.276   6.791   3.132
  106LEU      N 1025   5.407   6.622   3.064
  106LEU      H 1026   5.482   6.604   3.000
  106LEU     CA 1027   5.385   6.542   3.185
  106LEU     CB 1028   5.400   6.392   3.159
  106LEU     CG 1029   5.266   6.327   3.125
  106LEU    CD1 1030   5.195   6.369   2.997
  106LEU    CD2 1031   5.283   6.175   3.126
  106LEU      C 1032   5.472   6.586   3.302
  106LEU      O 1033   5.583   6.637   3.283
  107GLY      N 1034   5.426   6.579   3.427
  107GLY      H 1035   5.335   6.557   3.462
  107GLY     CA 1036   5.516   6.605   3.541
  107GLY      C 1037   5.498   6.503   3.654
  107GLY      O 1038   5.402   6.426   3.662
  108PHE      N 1039   5.600   6.503   3.739
  108PHE      H 1040   5.657   6.585   3.749
  108PHE     CA 1041   5.626   6.396   3.836
  108PHE     CB 1042   5.748   6.317   3.787
  108PHE     CG 1043   5.757   6.268   3.642
  108PHE    CD1 1044   5.721   6.135   3.620
  108PHE    HD1 1045   5.723   6.061   3.699
  108PHE    CD2 1046   5.797   6.351   3.539
  108PHE    HD2 1047   5.823   6.454   3.564
  108PHE    CE1 1048   5.710   6.093   3.488
  108PHE    HE1 1049   5.675   5.991   3.474
  108PHE    CE2 1050   5.798   6.302   3.409
  108PHE    HE2 1051   5.863   6.358   3.342
  108PHE     CZ 1052   5.754   6.173   3.383
  108PHE     HZ 1053   5.727   6.148   3.280
  108PHE      C 1054   5.649   6.457   3.974
  108PHE      O 1055   5.674   6.576   3.993
  109GLU      N 1056   5.629   6.378   4.080
  109GLU      H 1057   5.627   6.283   4.051
  109GLU     CA 1058   5.654   6.408   4.222
  109GLU     CB 1059   5.541   6.360   4.314
  109GLU     CG 1060   5.506   6.212   4.317
  109GLU     CD 1061   5.387   6.168   4.403
  109GLU    OE1 1062   5.283   6.138   4.340
  109GLU    OE2 1063   5.407   6.139   4.523
  109GLU      C 1064   5.792   6.373   4.278
  109GLU      O 1065   5.874   6.312   4.210
  110ASP      N 1066   5.829   6.412   4.400
  110ASP      H 1067   5.770   6.477   4.449
  110ASP     CA 1068   5.957   6.374   4.460
  110ASP     CB 1069   5.959   6.435   4.600
  110ASP     CG 1070   5.963   6.588   4.605
  110ASP    OD1 1071   6.036   6.648   4.523
  110ASP    OD2 1072   5.889   6.645   4.688
  110ASP      C 1073   5.990   6.225   4.463
  110ASP      O 1074   5.914   6.143   4.515
  111GLY      N 1075   6.110   6.194   4.415
  111GLY      H 1076   6.175   6.266   4.388
  111GLY     CA 1077   6.168   6.059   4.417
  111GLY      C 1078   6.088   5.949   4.347
  111GLY      O 1079   6.071   5.843   4.406
  112SER      N 1080   6.031   5.981   4.231
  112SER      H 1081   6.072   6.062   4.187
  112SER     CA 1082   5.942   5.898   4.150
  112SER     CB 1083   5.882   5.981   4.036
  112SER     OG 1084   5.822   5.909   3.928
  112SER     HG 1085   5.725   5.929   3.941
  112SER      C 1086   6.011   5.778   4.085
  112SER      O 1087   6.121   5.777   4.031
  113VAL      N 1088   5.932   5.671   4.096
  113VAL      H 1089   5.866   5.661   4.170
  113VAL     CA 1090   5.973   5.543   4.035
  113VAL     CB 1091   5.882   5.427   4.077
  113VAL    CG1 1092   5.922   5.293   4.015
  113VAL    CG2 1093   5.892   5.409   4.228
  113VAL      C 1094   5.995   5.552   3.884
  113VAL      O 1095   6.108   5.529   3.840
  114LEU      N 1096   5.905   5.613   3.807
  114LEU      H 1097   5.830   5.669   3.842
  114LEU     CA 1098   5.913   5.613   3.661
  114LEU     CB 1099   5.774   5.632   3.599
  114LEU     CG 1100   5.770   5.600   3.450
  114LEU    CD1 1101   5.840   5.470   3.409
  114LEU    CD2 1102   5.631   5.617   3.388
  114LEU      C 1103   6.003   5.720   3.597
  114LEU      O 1104   6.093   5.679   3.525
  115LYS      N 1105   6.012   5.836   3.661
  115LYS      H 1106   5.930   5.870   3.707
  115LYS     CA 1107   6.117   5.937   3.643
  115LYS     CB 1108   6.081   6.051   3.738
  115LYS     CG 1109   6.179   6.167   3.720
  115LYS     CD 1110   6.145   6.246   3.593
  115LYS     CE 1111   6.251   6.354   3.572
  115LYS     NZ 1112   6.388   6.314   3.534
  115LYS    HZ1 1113   6.388   6.263   3.448
  115LYS    HZ2 1114   6.447   6.392   3.514
  115LYS    HZ3 1115   6.431   6.257   3.603
  115LYS      C 1116   6.262   5.890   3.658
  115LYS      O 1117   6.347   5.915   3.573
  116GLN      N 1118   6.277   5.789   3.744
  116GLN      H 1119   6.208   5.769   3.813
  116GLN     CA 1120   6.406   5.724   3.769
  116GLN     CB 1121   6.410   5.632   3.891
  116GLN     CG 1122   6.548   5.583   3.934
  116GLN     CD 1123   6.605   5.469   3.848
  116GLN    OE1 1124   6.533   5.382   3.801
  116GLN    NE2 1125   6.733   5.474   3.812
  116GLN   HE21 1126   6.794   5.550   3.833
  116GLN   HE22 1127   6.776   5.413   3.745
  116GLN      C 1128   6.446   5.643   3.645
  116GLN      O 1129   6.534   5.696   3.577
  117PHE      N 1130   6.366   5.549   3.598
  117PHE      H 1131   6.286   5.530   3.656
  117PHE     CA 1132   6.388   5.474   3.474
  117PHE     CB 1133   6.269   5.383   3.442
  117PHE     CG 1134   6.286   5.288   3.323
  117PHE    CD1 1135   6.376   5.183   3.336
  117PHE    HD1 1136   6.427   5.167   3.431
  117PHE    CD2 1137   6.222   5.324   3.205
  117PHE    HD2 1138   6.158   5.412   3.195
  117PHE    CE1 1139   6.404   5.103   3.226
  117PHE    HE1 1140   6.475   5.021   3.237
  117PHE    CE2 1141   6.249   5.242   3.096
  117PHE    HE2 1142   6.211   5.266   2.997
  117PHE     CZ 1143   6.336   5.134   3.108
  117PHE     HZ 1144   6.362   5.086   3.014
  117PHE      C 1145   6.419   5.564   3.354
  117PHE      O 1146   6.521   5.540   3.291
  118LEU      N 1147   6.349   5.677   3.346
  118LEU      H 1148   6.261   5.693   3.391
  118LEU     CA 1149   6.363   5.782   3.244
  118LEU     CB 1150   6.236   5.866   3.223
  118LEU     CG 1151   6.118   5.773   3.194
  118LEU    CD1 1152   5.995   5.858   3.161
  118LEU    CD2 1153   6.131   5.672   3.080
  118LEU      C 1154   6.491   5.865   3.239
  118LEU      O 1155   6.545   5.880   3.130
  119SER      N 1156   6.547   5.885   3.358
  119SER      H 1157   6.504   5.861   3.445
  119SER     CA 1158   6.670   5.964   3.371
  119SER     CB 1159   6.646   6.038   3.503
  119SER     OG 1160   6.747   6.137   3.525
  119SER     HG 1161   6.745   6.205   3.451
  119SER      C 1162   6.795   5.876   3.376
  119SER      O 1163   6.897   5.918   3.321
  120GLU      N 1164   6.769   5.751   3.416
  120GLU      H 1165   6.695   5.738   3.481
  120GLU     CA 1166   6.866   5.644   3.388
  120GLU     CB 1167   6.840   5.517   3.468
  120GLU     CG 1168   6.936   5.401   3.441
  120GLU     CD 1169   6.907   5.280   3.531
  120GLU    OE1 1170   6.878   5.299   3.651
  120GLU    OE2 1171   6.931   5.170   3.478
  120GLU      C 1172   6.885   5.612   3.240
  120GLU      O 1173   6.995   5.618   3.186
  121THR      N 1174   6.774   5.595   3.168
  121THR      H 1175   6.685   5.619   3.207
  121THR     CA 1176   6.789   5.532   3.037
  121THR     CB 1177   6.691   5.415   3.029
  121THR    OG1 1178   6.562   5.476   3.037
  121THR    HG1 1179   6.525   5.467   3.130
  121THR    CG2 1180   6.700   5.309   3.139
  121THR      C 1181   6.771   5.623   2.915
  121THR      O 1182   6.758   5.579   2.801
  122GLU      N 1183   6.816   5.746   2.938
  122GLU      H 1184   6.853   5.767   3.029
  122GLU     CA 1185   6.824   5.855   2.840
  122GLU     CB 1186   6.816   5.994   2.903
  122GLU     CG 1187   6.818   6.092   2.785
  122GLU     CD 1188   6.767   6.230   2.826
  122GLU    OE1 1189   6.831   6.296   2.911
  122GLU    OE2 1190   6.659   6.267   2.776
  122GLU      C 1191   6.932   5.832   2.733
  122GLU      O 1192   6.894   5.767   2.636
  123LYS      N 1193   7.055   5.851   2.778
  123LYS      H 1194   7.069   5.847   2.877
  123LYS     CA 1195   7.169   5.845   2.686
  123LYS     CB 1196   7.270   5.952   2.730
  123LYS     CG 1197   7.200   6.088   2.743
  123LYS     CD 1198   7.284   6.209   2.782
  123LYS     CE 1199   7.393   6.246   2.681
  123LYS     NZ 1200   7.358   6.319   2.558
  123LYS    HZ1 1201   7.439   6.327   2.499
  123LYS    HZ2 1202   7.283   6.280   2.505
  123LYS    HZ3 1203   7.323   6.409   2.585
  123LYS      C 1204   7.223   5.704   2.665
  123LYS      O 1205   7.318   5.662   2.731
  124MET      N 1206   7.133   5.620   2.614
  124MET      H 1207   7.043   5.645   2.578
  124MET     CA 1208   7.169   5.480   2.587
  124MET     CB 1209   7.159   5.393   2.713
  124MET     CG 1210   7.035   5.391   2.802
  124MET     SD 1211   7.053   5.271   2.938
  124MET     CE 1212   7.144   5.372   3.053
  124MET      C 1213   7.076   5.420   2.482
  124MET      O 1214   6.978   5.477   2.438
  125SER      N 1215   7.118   5.313   2.415
  125SER      H 1216   7.213   5.284   2.424
  125SER     CA 1217   7.044   5.240   2.311
  125SER     CB 1218   7.128   5.122   2.262
  125SER     OG 1219   7.142   5.011   2.350
  125SER     HG 1220   7.198   5.036   2.429
  125SER      C 1221   6.913   5.180   2.361
  125SER      O 1222   6.906   5.146   2.479
  126PRO      N 1223   6.829   5.138   2.267
  126PRO     CA 1224   6.712   5.053   2.292
  126PRO     CB 1225   6.655   5.029   2.152
  126PRO     CG 1226   6.664   5.169   2.091
  126PRO     CD 1227   6.797   5.217   2.147
  126PRO      C 1228   6.745   4.923   2.366
  126PRO      O 1229   6.685   4.901   2.471
  127GLU      N 1230   6.838   4.842   2.316
  127GLU      H 1231   6.858   4.841   2.218
  127GLU     CA 1232   6.897   4.724   2.381
  127GLU     CB 1233   7.010   4.668   2.296
  127GLU     CG 1234   6.970   4.585   2.175
  127GLU     CD 1235   6.942   4.675   2.054
  127GLU    OE1 1236   6.870   4.777   2.065
  127GLU    OE2 1237   6.957   4.618   1.944
  127GLU      C 1238   6.927   4.746   2.529
  127GLU      O 1239   6.909   4.652   2.607
  128ASP      N 1240   7.008   4.847   2.557
  128ASP      H 1241   7.047   4.906   2.486
  128ASP     CA 1242   7.049   4.889   2.692
  128ASP     CB 1243   7.152   5.002   2.696
  128ASP     CG 1244   7.284   4.963   2.630
  128ASP    OD1 1245   7.346   4.858   2.659
  128ASP    OD2 1246   7.314   5.029   2.528
  128ASP      C 1247   6.928   4.925   2.778
  128ASP      O 1248   6.919   4.882   2.893
  129ARG      N 1249   6.831   5.001   2.729
  129ARG      H 1250   6.843   5.047   2.641
  129ARG     CA 1251   6.700   5.024   2.791
  129ARG     CB 1252   6.616   5.127   2.716
  129ARG     CG 1253   6.673   5.265   2.681
  129ARG     CD 1254   6.602   5.339   2.567
  129ARG     NE 1255   6.642   5.479   2.550
  129ARG     HE 1256   6.646   5.536   2.633
  129ARG     CZ 1257   6.662   5.549   2.438
  129ARG    NH1 1258   6.649   5.490   2.318
  129ARG   HH11 1259   6.619   5.396   2.305
  129ARG   HH12 1260   6.691   5.543   2.244
  129ARG    NH2 1261   6.726   5.667   2.444
  129ARG   HH21 1262   6.757   5.705   2.531
  129ARG   HH22 1263   6.764   5.707   2.360
  129ARG      C 1264   6.617   4.900   2.826
  129ARG      O 1265   6.560   4.889   2.934
  130ALA      N 1266   6.625   4.806   2.732
  130ALA      H 1267   6.652   4.830   2.639
  130ALA     CA 1268   6.586   4.666   2.752
  130ALA     CB 1269   6.582   4.594   2.617
  130ALA      C 1270   6.659   4.594   2.866
  130ALA      O 1271   6.591   4.555   2.962
  131LYS      N 1272   6.792   4.594   2.865
  131LYS      H 1273   6.840   4.612   2.779
  131LYS     CA 1274   6.868   4.544   2.980
  131LYS     CB 1275   7.016   4.552   2.947
  131LYS     CG 1276   7.072   4.448   2.849
  131LYS     CD 1277   7.090   4.318   2.927
  131LYS     CE 1278   7.137   4.187   2.862
  131LYS     NZ 1279   7.272   4.201   2.806
  131LYS    HZ1 1280   7.278   4.258   2.724
  131LYS    HZ2 1281   7.343   4.231   2.870
  131LYS    HZ3 1282   7.308   4.111   2.780
  131LYS      C 1283   6.824   4.605   3.113
  131LYS      O 1284   6.816   4.532   3.212
  132CYS      N 1285   6.827   4.737   3.127
  132CYS      H 1286   6.880   4.797   3.067
  132CYS     CA 1287   6.791   4.799   3.256
  132CYS     CB 1288   6.812   4.950   3.241
  132CYS     SG 1289   6.983   5.015   3.250
  132CYS     HG 1290   6.963   5.100   3.350
  132CYS      C 1291   6.647   4.763   3.291
  132CYS      O 1292   6.628   4.723   3.406
  133PHE      N 1293   6.552   4.748   3.200
  133PHE      H 1294   6.560   4.783   3.106
  133PHE     CA 1295   6.416   4.698   3.226
  133PHE     CB 1296   6.332   4.713   3.100
  133PHE     CG 1297   6.183   4.694   3.131
  133PHE    CD1 1298   6.108   4.803   3.173
  133PHE    HD1 1299   6.154   4.901   3.161
  133PHE    CD2 1300   6.126   4.567   3.132
  133PHE    HD2 1301   6.187   4.485   3.095
  133PHE    CE1 1302   5.977   4.781   3.216
  133PHE    HE1 1303   5.925   4.869   3.254
  133PHE    CE2 1304   5.996   4.546   3.175
  133PHE    HE2 1305   5.953   4.446   3.165
  133PHE     CZ 1306   5.921   4.654   3.220
  133PHE     HZ 1307   5.817   4.632   3.246
  133PHE      C 1308   6.413   4.555   3.282
  133PHE      O 1309   6.334   4.519   3.369
  134GLU      N 1310   6.486   4.463   3.219
  134GLU      H 1311   6.530   4.481   3.131
  134GLU     CA 1312   6.518   4.332   3.276
  134GLU     CB 1313   6.613   4.259   3.180
  134GLU     CG 1314   6.542   4.232   3.047
  134GLU     CD 1315   6.636   4.176   2.940
  134GLU    OE1 1316   6.706   4.076   2.968
  134GLU    OE2 1317   6.644   4.232   2.829
  134GLU      C 1318   6.568   4.338   3.420
  134GLU      O 1319   6.513   4.259   3.497
  135LYS      N 1320   6.669   4.419   3.451
  135LYS      H 1321   6.709   4.479   3.382
  135LYS     CA 1322   6.729   4.414   3.586
  135LYS     CB 1323   6.871   4.470   3.579
  135LYS     CG 1324   6.971   4.389   3.497
  135LYS     CD 1325   7.103   4.464   3.482
  135LYS     CE 1326   7.087   4.584   3.389
  135LYS     NZ 1327   7.177   4.692   3.430
  135LYS    HZ1 1328   7.177   4.721   3.526
  135LYS    HZ2 1329   7.270   4.657   3.419
  135LYS    HZ3 1330   7.170   4.767   3.364
  135LYS      C 1331   6.635   4.474   3.691
  135LYS      O 1332   6.622   4.420   3.801
  136ASN      N 1333   6.560   4.578   3.657
  136ASN      H 1334   6.568   4.617   3.565
  136ASN     CA 1335   6.487   4.654   3.759
  136ASN     CB 1336   6.446   4.788   3.696
  136ASN     CG 1337   6.383   4.889   3.792
  136ASN    OD1 1338   6.285   4.864   3.862
  136ASN    ND2 1339   6.435   5.011   3.791
  136ASN   HD21 1340   6.515   5.039   3.737
  136ASN   HD22 1341   6.386   5.079   3.845
  136ASN      C 1342   6.366   4.585   3.822
  136ASN      O 1343   6.265   4.562   3.755
  137GLU      N 1344   6.377   4.558   3.952
  137GLU      H 1345   6.464   4.581   3.996
  137GLU     CA 1346   6.292   4.502   4.057
  137GLU     CB 1347   6.360   4.490   4.194
  137GLU     CG 1348   6.476   4.391   4.191
  137GLU     CD 1349   6.437   4.243   4.176
  137GLU    OE1 1350   6.523   4.158   4.145
  137GLU    OE2 1351   6.322   4.209   4.210
  137GLU      C 1352   6.162   4.580   4.078
  137GLU      O 1353   6.052   4.532   4.050
  138ALA      N 1354   6.177   4.708   4.111
  138ALA      H 1355   6.252   4.766   4.080
  138ALA     CA 1356   6.063   4.791   4.153
  138ALA     CB 1357   6.115   4.924   4.209
  138ALA      C 1358   5.967   4.814   4.036
  138ALA      O 1359   5.846   4.827   4.057
  139ILE      N 1360   6.007   4.831   3.911
  139ILE      H 1361   6.105   4.847   3.898
  139ILE     CA 1362   5.916   4.841   3.796
  139ILE     CB 1363   5.993   4.877   3.669
  139ILE    CG1 1364   6.045   5.020   3.688
  139ILE    CG2 1365   5.907   4.881   3.542
  139ILE     CD 1366   6.149   5.050   3.580
  139ILE      C 1367   5.830   4.717   3.770
  139ILE      O 1368   5.707   4.722   3.767
  140GLN      N 1369   5.894   4.601   3.770
  140GLN      H 1370   5.993   4.602   3.784
  140GLN     CA 1371   5.825   4.471   3.771
  140GLN     CB 1372   5.933   4.364   3.780
  140GLN     CG 1373   6.017   4.373   3.652
  140GLN     CD 1374   6.138   4.282   3.634
  140GLN    OE1 1375   6.148   4.165   3.672
  140GLN    NE2 1376   6.241   4.333   3.568
  140GLN   HE21 1377   6.235   4.424   3.527
  140GLN   HE22 1378   6.331   4.300   3.598
  140GLN      C 1379   5.722   4.444   3.881
  140GLN      O 1380   5.607   4.411   3.856
  141ALA      N 1381   5.766   4.474   4.003
  141ALA      H 1382   5.863   4.494   4.019
  141ALA     CA 1383   5.683   4.476   4.124
  141ALA     CB 1384   5.764   4.514   4.248
  141ALA      C 1385   5.561   4.568   4.118
  141ALA      O 1386   5.446   4.523   4.113
  142ALA      N 1387   5.587   4.686   4.062
  142ALA      H 1388   5.680   4.720   4.047
  142ALA     CA 1389   5.476   4.774   4.021
  142ALA     CB 1390   5.529   4.913   3.986
  142ALA      C 1391   5.372   4.718   3.925
  142ALA      O 1392   5.253   4.730   3.955
  143HISE     N 1393   5.424   4.648   3.825
  143HISE     H 1394   5.523   4.648   3.809
  143HISE    CA 1395   5.344   4.585   3.719
  143HISE    CB 1396   5.431   4.538   3.602
  143HISE    CG 1397   5.353   4.462   3.495
  143HISE   ND1 1398   5.274   4.520   3.404
  143HISE   CD2 1399   5.312   4.336   3.502
  143HISE   HD2 1400   5.351   4.263   3.574
  143HISE   CE1 1401   5.197   4.428   3.348
  143HISE   HE1 1402   5.113   4.443   3.280
  143HISE   NE2 1403   5.222   4.312   3.408
  143HISE   HE2 1404   5.180   4.222   3.392
  143HISE     C 1405   5.260   4.474   3.783
  143HISE     O 1406   5.138   4.475   3.768
  144ASP      N 1407   5.331   4.374   3.835
  144ASP      H 1408   5.430   4.368   3.822
  144ASP     CA 1409   5.266   4.259   3.899
  144ASP     CB 1410   5.372   4.156   3.937
  144ASP     CG 1411   5.413   4.061   3.824
  144ASP    OD1 1412   5.464   3.954   3.865
  144ASP    OD2 1413   5.400   4.094   3.704
  144ASP      C 1414   5.179   4.288   4.021
  144ASP      O 1415   5.090   4.211   4.057
  145ALA      N 1416   5.199   4.406   4.080
  145ALA      H 1417   5.291   4.444   4.084
  145ALA     CA 1418   5.114   4.466   4.184
  145ALA     CB 1419   5.191   4.568   4.268
  145ALA      C 1420   4.980   4.520   4.132
  145ALA      O 1421   4.872   4.477   4.173
  146VAL      N 1422   4.986   4.599   4.025
  146VAL      H 1423   5.072   4.622   3.980
  146VAL     CA 1424   4.862   4.639   3.957
  146VAL     CB 1425   4.893   4.754   3.861
  146VAL    CG1 1426   4.777   4.780   3.765
  146VAL    CG2 1427   4.925   4.886   3.931
  146VAL      C 1428   4.791   4.523   3.888
  146VAL      O 1429   4.674   4.495   3.913
  147ALA      N 1430   4.865   4.439   3.815
  147ALA      H 1431   4.959   4.463   3.791
  147ALA     CA 1432   4.809   4.320   3.750
  147ALA     CB 1433   4.916   4.228   3.689
  147ALA      C 1434   4.713   4.231   3.829
  147ALA      O 1435   4.608   4.197   3.774
  148GLN      N 1436   4.740   4.231   3.959
  148GLN      H 1437   4.827   4.261   3.997
  148GLN     CA 1438   4.651   4.159   4.051
  148GLN     CB 1439   4.723   4.086   4.165
  148GLN     CG 1440   4.818   3.979   4.109
  148GLN     CD 1441   4.919   3.935   4.215
  148GLN    OE1 1442   4.906   3.828   4.274
  148GLN    NE2 1443   5.012   4.023   4.250
  148GLN   HE21 1444   5.031   4.111   4.206
  148GLN   HE22 1445   5.062   3.995   4.332
  148GLN      C 1446   4.526   4.225   4.110
  148GLN      O 1447   4.428   4.159   4.146
  149GLU      N 1448   4.535   4.357   4.112
  149GLU      H 1449   4.606   4.408   4.063
  149GLU     CA 1450   4.420   4.444   4.143
  149GLU     CB 1451   4.466   4.589   4.154
  149GLU     CG 1452   4.355   4.664   4.228
  149GLU     CD 1453   4.370   4.815   4.238
  149GLU    OE1 1454   4.307   4.895   4.166
  149GLU    OE2 1455   4.439   4.859   4.333
  149GLU      C 1456   4.291   4.422   4.064
  149GLU      O 1457   4.183   4.396   4.118
  150GLY      N 1458   4.303   4.436   3.933
  150GLY      H 1459   4.390   4.459   3.888
  150GLY     CA 1460   4.191   4.440   3.837
  150GLY      C 1461   4.124   4.305   3.812
  150GLY      O 1462   4.186   4.204   3.780
  151GLN      N 1463   3.991   4.302   3.812
  151GLN      H 1464   3.943   4.390   3.814
  151GLN     CA 1465   3.907   4.182   3.800
  151GLN     CB 1466   3.767   4.235   3.830
  151GLN     CG 1467   3.705   4.348   3.748
  151GLN     CD 1468   3.557   4.363   3.781
  151GLN    OE1 1469   3.470   4.312   3.711
  151GLN    NE2 1470   3.524   4.444   3.881
  151GLN   HE21 1471   3.590   4.507   3.922
  151GLN   HE22 1472   3.427   4.467   3.886
  151GLN      C 1473   3.913   4.088   3.679
  151GLN      O 1474   3.844   3.986   3.678
  152CYS      N 1475   3.957   4.147   3.568
  152CYS      H 1476   3.973   4.245   3.564
  152CYS     CA 1477   3.960   4.073   3.441
  152CYS     CB 1478   3.932   4.162   3.320
  152CYS     SG 1479   3.779   4.262   3.311
  152CYS     HG 1480   3.709   4.163   3.258
  152CYS      C 1481   4.093   4.001   3.416
  152CYS      O 1482   4.193   4.039   3.475
  153ARG      N 1483   4.085   3.896   3.334
  153ARG      H 1484   3.995   3.855   3.322
  153ARG     CA 1485   4.204   3.815   3.306
  153ARG     CB 1486   4.225   3.717   3.422
  153ARG     CG 1487   4.354   3.637   3.435
  153ARG     CD 1488   4.466   3.727   3.488
  153ARG     NE 1489   4.420   3.787   3.614
  153ARG     HE 1490   4.372   3.727   3.677
  153ARG     CZ 1491   4.430   3.914   3.655
  153ARG    NH1 1492   4.498   4.001   3.579
  153ARG   HH11 1493   4.553   3.981   3.497
  153ARG   HH12 1494   4.486   4.099   3.597
  153ARG    NH2 1495   4.366   3.950   3.767
  153ARG   HH21 1496   4.324   3.879   3.824
  153ARG   HH22 1497   4.341   4.043   3.793
  153ARG      C 1498   4.202   3.751   3.167
  153ARG      O 1499   4.247   3.819   3.074
  154VAL      N 1500   4.176   3.621   3.156
  154VAL      H 1501   4.171   3.559   3.234
  154VAL     CA 1502   4.171   3.549   3.028
  154VAL     CB 1503   4.035   3.582   2.966
  154VAL    CG1 1504   4.026   3.512   2.830
  154VAL    CG2 1505   3.913   3.544   3.049
  154VAL      C 1506   4.297   3.545   2.942
  154VAL      O 1507   4.329   3.632   2.860
  155ASP      N 1508   4.365   3.433   2.959
  155ASP      H 1509   4.354   3.362   3.028
  155ASP     CA 1510   4.474   3.402   2.864
  155ASP     CB 1511   4.599   3.375   2.948
  155ASP     CG 1512   4.734   3.385   2.876
  155ASP    OD1 1513   4.729   3.368   2.752
  155ASP    OD2 1514   4.841   3.406   2.936
  155ASP      C 1515   4.435   3.299   2.757
  155ASP      O 1516   4.477   3.184   2.759
  156ASP      N 1517   4.365   3.354   2.659
  156ASP      H 1518   4.320   3.444   2.662
  156ASP     CA 1519   4.339   3.285   2.532
  156ASP     CB 1520   4.221   3.361   2.470
  156ASP     CG 1521   4.239   3.513   2.470
  156ASP    OD1 1522   4.336   3.562   2.408
  156ASP    OD2 1523   4.155   3.581   2.533
  156ASP      C 1524   4.443   3.261   2.422
  156ASP      O 1525   4.421   3.174   2.339
  157LYS      N 1526   4.566   3.304   2.453
  157LYS      H 1527   4.575   3.349   2.542
  157LYS     CA 1528   4.690   3.296   2.375
  157LYS     CB 1529   4.741   3.152   2.367
  157LYS     CG 1530   4.778   3.100   2.506
  157LYS     CD 1531   4.905   3.165   2.561
  157LYS     CE 1532   4.937   3.103   2.697
  157LYS     NZ 1533   5.018   3.198   2.774
  157LYS    HZ1 1534   5.099   3.238   2.731
  157LYS    HZ2 1535   4.958   3.268   2.813
  157LYS    HZ3 1536   5.049   3.148   2.855
  157LYS      C 1537   4.692   3.365   2.238
  157LYS      O 1538   4.801   3.371   2.181
  158VAL      N 1539   4.595   3.453   2.217
  158VAL      H 1540   4.518   3.471   2.278
  158VAL     CA 1541   4.591   3.532   2.093
  158VAL     CB 1542   4.459   3.602   2.062
  158VAL    CG1 1543   4.443   3.698   1.944
  158VAL    CG2 1544   4.349   3.495   2.053
  158VAL      C 1545   4.708   3.631   2.092
  158VAL      O 1546   4.730   3.706   2.187
  159ASN      N 1547   4.768   3.644   1.974
  159ASN      H 1548   4.732   3.588   1.899
  159ASN     CA 1549   4.882   3.730   1.939
  159ASN     CB 1550   4.948   3.689   1.807
  159ASN     CG 1551   5.087   3.752   1.792
  159ASN    OD1 1552   5.170   3.752   1.883
  159ASN    ND2 1553   5.112   3.786   1.666
  159ASN   HD21 1554   5.041   3.771   1.597
  159ASN   HD22 1555   5.199   3.832   1.646
  159ASN      C 1556   4.853   3.880   1.933
  159ASN      O 1557   4.865   3.950   1.833
  160PHE      N 1558   4.828   3.937   2.050
  160PHE      H 1559   4.822   3.875   2.129
  160PHE     CA 1560   4.792   4.075   2.085
  160PHE     CB 1561   4.723   4.084   2.221
  160PHE     CG 1562   4.570   4.075   2.219
  160PHE    CD1 1563   4.491   4.184   2.184
  160PHE    HD1 1564   4.532   4.285   2.179
  160PHE    CD2 1565   4.510   3.952   2.246
  160PHE    HD2 1566   4.571   3.871   2.285
  160PHE    CE1 1567   4.354   4.166   2.175
  160PHE    HE1 1568   4.297   4.257   2.194
  160PHE    CE2 1569   4.374   3.933   2.229
  160PHE    HE2 1570   4.329   3.834   2.225
  160PHE     CZ 1571   4.294   4.041   2.192
  160PHE     HZ 1572   4.185   4.039   2.187
  160PHE      C 1573   4.908   4.174   2.093
  160PHE      O 1574   5.001   4.137   2.165
  161HISE     N 1575   4.900   4.290   2.030
  161HISE     H 1576   4.818   4.321   1.981
  161HISE    CA 1577   5.008   4.390   2.031
  161HISE    CB 1578   5.067   4.406   1.891
  161HISE    CG 1579   5.170   4.301   1.848
  161HISE   ND1 1580   5.303   4.304   1.857
  161HISE   CD2 1581   5.136   4.185   1.795
  161HISE   HD2 1582   5.031   4.160   1.777
  161HISE   CE1 1583   5.350   4.196   1.795
  161HISE   HE1 1584   5.453   4.179   1.763
  161HISE   NE2 1585   5.246   4.124   1.753
  161HISE   HE2 1586   5.253   4.057   1.679
  161HISE     C 1587   4.955   4.525   2.080
  161HISE     O 1588   4.835   4.547   2.063
  162PHE      N 1589   5.037   4.619   2.124
  162PHE      H 1590   5.136   4.606   2.123
  162PHE     CA 1591   4.996   4.750   2.179
  162PHE     CB 1592   4.963   4.742   2.328
  162PHE     CG 1593   4.911   4.869   2.395
  162PHE    CD1 1594   4.775   4.898   2.389
  162PHE    HD1 1595   4.725   4.872   2.296
  162PHE    CD2 1596   4.995   4.947   2.474
  162PHE    HD2 1597   5.103   4.941   2.461
  162PHE    CE1 1598   4.719   4.993   2.474
  162PHE    HE1 1599   4.610   4.999   2.475
  162PHE    CE2 1600   4.936   5.031   2.567
  162PHE    HE2 1601   5.000   5.084   2.638
  162PHE     CZ 1602   4.799   5.055   2.569
  162PHE     HZ 1603   4.753   5.133   2.629
  162PHE      C 1604   5.086   4.868   2.144
  162PHE      O 1605   5.205   4.872   2.176
  163ILE      N 1606   5.029   4.949   2.055
  163ILE      H 1607   4.931   4.967   2.061
  163ILE     CA 1608   5.098   5.047   1.970
  163ILE     CB 1609   5.054   5.056   1.824
  163ILE    CG1 1610   4.965   4.939   1.781
  163ILE    CG2 1611   5.165   5.089   1.724
  163ILE     CD 1612   4.925   4.936   1.633
  163ILE      C 1613   5.075   5.192   2.012
  163ILE      O 1614   4.960   5.236   2.005
  164LEU      N 1615   5.182   5.271   2.013
  164LEU      H 1616   5.268   5.225   1.991
  164LEU     CA 1617   5.172   5.417   2.022
  164LEU     CB 1618   5.288   5.459   2.114
  164LEU     CG 1619   5.294   5.599   2.174
  164LEU    CD1 1620   5.199   5.609   2.293
  164LEU    CD2 1621   5.434   5.647   2.212
  164LEU      C 1622   5.169   5.488   1.887
  164LEU      O 1623   5.255   5.469   1.802
  165PHE      N 1624   5.084   5.591   1.885
  165PHE      H 1625   5.005   5.579   1.945
  165PHE     CA 1626   5.079   5.690   1.776
  165PHE     CB 1627   4.962   5.661   1.683
  165PHE     CG 1628   4.950   5.521   1.624
  165PHE    CD1 1629   4.853   5.439   1.680
  165PHE    HD1 1630   4.792   5.471   1.764
  165PHE    CD2 1631   5.038   5.473   1.527
  165PHE    HD2 1632   5.115   5.538   1.487
  165PHE    CE1 1633   4.831   5.314   1.623
  165PHE    HE1 1634   4.750   5.251   1.660
  165PHE    CE2 1635   5.020   5.347   1.471
  165PHE    HE2 1636   5.089   5.309   1.395
  165PHE     CZ 1637   4.910   5.275   1.516
  165PHE     HZ 1638   4.875   5.184   1.467
  165PHE      C 1639   5.081   5.836   1.822
  165PHE      O 1640   4.994   5.872   1.901
  166ASN      N 1641   5.182   5.913   1.783
  166ASN      H 1642   5.261   5.883   1.729
  166ASN     CA 1643   5.190   6.056   1.816
  166ASN     CB 1644   5.199   6.074   1.967
  166ASN     CG 1645   5.335   6.053   2.034
  166ASN    OD1 1646   5.436   6.007   1.980
  166ASN    ND2 1647   5.355   6.112   2.151
  166ASN   HD21 1648   5.279   6.153   2.202
  166ASN   HD22 1649   5.447   6.091   2.185
  166ASN      C 1650   5.294   6.144   1.747
  166ASN      O 1651   5.369   6.090   1.666
  167ASN      N 1652   5.273   6.275   1.758
  167ASN      H 1653   5.202   6.309   1.820
  167ASN     CA 1654   5.366   6.372   1.699
  167ASN     CB 1655   5.283   6.497   1.670
  167ASN     CG 1656   5.366   6.602   1.595
  167ASN    OD1 1657   5.465   6.664   1.632
  167ASN    ND2 1658   5.333   6.608   1.466
  167ASN   HD21 1659   5.259   6.551   1.430
  167ASN   HD22 1660   5.385   6.680   1.420
  167ASN      C 1661   5.489   6.398   1.786
  167ASN      O 1662   5.488   6.446   1.899
  168VAL      N 1663   5.601   6.357   1.725
  168VAL      H 1664   5.607   6.287   1.654
  168VAL     CA 1665   5.734   6.402   1.769
  168VAL     CB 1666   5.796   6.278   1.834
  168VAL    CG1 1667   5.947   6.293   1.859
  168VAL    CG2 1668   5.734   6.252   1.971
  168VAL      C 1669   5.812   6.475   1.660
  168VAL      O 1670   5.806   6.455   1.539
  169ASP      N 1671   5.865   6.587   1.708
  169ASP      H 1672   5.825   6.618   1.794
  169ASP     CA 1673   5.956   6.682   1.642
  169ASP     CB 1674   6.082   6.601   1.611
  169ASP     CG 1675   6.196   6.680   1.546
  169ASP    OD1 1676   6.226   6.795   1.584
  169ASP    OD2 1677   6.272   6.609   1.476
  169ASP      C 1678   5.905   6.751   1.516
  169ASP      O 1679   5.975   6.842   1.472
  170GLY      N 1680   5.777   6.736   1.483
  170GLY      H 1681   5.706   6.724   1.552
  170GLY     CA 1682   5.725   6.769   1.349
  170GLY      C 1683   5.652   6.666   1.262
  170GLY      O 1684   5.569   6.698   1.176
  171HISE     N 1685   5.682   6.540   1.292
  171HISE     H 1686   5.734   6.508   1.371
  171HISE    CA 1687   5.615   6.431   1.221
  171HISE    CB 1688   5.719   6.347   1.146
  171HISE    CG 1689   5.791   6.423   1.034
  171HISE   ND1 1690   5.896   6.505   1.028
  171HISE   CD2 1691   5.760   6.385   0.911
  171HISE   HD2 1692   5.683   6.311   0.888
  171HISE   CE1 1693   5.922   6.522   0.899
  171HISE   HE1 1694   5.993   6.591   0.853
  171HISE   NE2 1695   5.848   6.439   0.827
  171HISE   HE2 1696   5.853   6.432   0.727
  171HISE     C 1697   5.536   6.331   1.305
  171HISE     O 1698   5.577   6.299   1.417
  172LEU      N 1699   5.460   6.249   1.233
  172LEU      H 1700   5.479   6.249   1.135
  172LEU     CA 1701   5.376   6.147   1.299
  172LEU     CB 1702   5.250   6.131   1.213
  172LEU     CG 1703   5.128   6.092   1.296
  172LEU    CD1 1704   5.126   5.941   1.321
  172LEU    CD2 1705   5.129   6.163   1.432
  172LEU      C 1706   5.456   6.017   1.312
  172LEU      O 1707   5.504   5.965   1.212
  173TYR      N 1708   5.503   5.986   1.433
  173TYR      H 1709   5.465   6.038   1.509
  173TYR     CA 1710   5.565   5.856   1.461
  173TYR     CB 1711   5.682   5.882   1.556
  173TYR     CG 1712   5.801   5.951   1.489
  173TYR    CD1 1713   5.887   5.894   1.396
  173TYR    HD1 1714   5.860   5.793   1.366
  173TYR    CD2 1715   5.813   6.089   1.501
  173TYR    HD2 1716   5.743   6.143   1.565
  173TYR    CE1 1717   5.976   5.970   1.321
  173TYR    HE1 1718   6.007   5.923   1.228
  173TYR    CE2 1719   5.897   6.168   1.424
  173TYR    HE2 1720   5.886   6.276   1.411
  173TYR     CZ 1721   5.992   6.106   1.343
  173TYR     OH 1722   6.094   6.172   1.282
  173TYR     HH 1723   6.098   6.269   1.306
  173TYR      C 1724   5.468   5.750   1.514
  173TYR      O 1725   5.388   5.767   1.606
  174GLU      N 1726   5.502   5.628   1.471
  174GLU      H 1727   5.582   5.609   1.414
  174GLU     CA 1728   5.456   5.502   1.531
  174GLU     CB 1729   5.432   5.409   1.413
  174GLU     CG 1730   5.354   5.283   1.453
  174GLU     CD 1731   5.384   5.181   1.344
  174GLU    OE1 1732   5.321   5.192   1.236
  174GLU    OE2 1733   5.472   5.093   1.359
  174GLU      C 1734   5.567   5.437   1.615
  174GLU      O 1735   5.675   5.418   1.560
  175LEU      N 1736   5.532   5.402   1.738
  175LEU      H 1737   5.435   5.414   1.761
  175LEU     CA 1738   5.616   5.329   1.833
  175LEU     CB 1739   5.653   5.417   1.953
  175LEU     CG 1740   5.774   5.510   1.942
  175LEU    CD1 1741   5.756   5.617   1.834
  175LEU    CD2 1742   5.831   5.561   2.074
  175LEU      C 1743   5.564   5.199   1.895
  175LEU      O 1744   5.469   5.210   1.973
  176ASP      N 1745   5.606   5.086   1.840
  176ASP      H 1746   5.642   5.076   1.747
  176ASP     CA 1747   5.571   4.957   1.902
  176ASP     CB 1748   5.472   4.887   1.809
  176ASP     CG 1749   5.456   4.736   1.825
  176ASP    OD1 1750   5.341   4.693   1.803
  176ASP    OD2 1751   5.549   4.657   1.853
  176ASP      C 1752   5.695   4.881   1.948
  176ASP      O 1753   5.785   4.872   1.865
  177GLY      N 1754   5.694   4.837   2.074
  177GLY      H 1755   5.611   4.848   2.129
  177GLY     CA 1756   5.813   4.779   2.137
  177GLY      C 1757   5.857   4.650   2.066
  177GLY      O 1758   5.974   4.616   2.085
  178ARG      N 1759   5.764   4.576   2.007
  178ARG      H 1760   5.680   4.617   1.971
  178ARG     CA 1761   5.786   4.440   1.956
  178ARG     CB 1762   5.645   4.381   1.951
  178ARG     CG 1763   5.586   4.379   2.092
  178ARG     CD 1764   5.595   4.240   2.156
  178ARG     NE 1765   5.497   4.146   2.101
  178ARG     HE 1766   5.530   4.090   2.025
  178ARG     CZ 1767   5.365   4.133   2.120
  178ARG    NH1 1768   5.299   4.224   2.194
  178ARG   HH11 1769   5.343   4.303   2.236
  178ARG   HH12 1770   5.205   4.199   2.219
  178ARG    NH2 1771   5.302   4.026   2.070
  178ARG   HH21 1772   5.358   3.955   2.028
  178ARG   HH22 1773   5.202   4.022   2.072
  178ARG      C 1774   5.848   4.436   1.817
  178ARG      O 1775   5.928   4.347   1.787
  179MET      N 1776   5.820   4.542   1.742
  179MET      H 1777   5.751   4.610   1.769
  179MET     CA 1778   5.901   4.595   1.631
  179MET     CB 1779   5.834   4.718   1.570
  179MET     CG 1780   5.714   4.672   1.487
  179MET     SD 1781   5.747   4.553   1.352
  179MET     CE 1782   5.589   4.471   1.366
  179MET      C 1783   6.049   4.632   1.649
  179MET      O 1784   6.087   4.676   1.758
  180PRO      N 1785   6.131   4.601   1.550
  180PRO     CA 1786   6.274   4.638   1.549
  180PRO     CB 1787   6.335   4.565   1.429
  180PRO     CG 1788   6.216   4.527   1.340
  180PRO     CD 1789   6.097   4.514   1.436
  180PRO      C 1790   6.309   4.787   1.557
  180PRO      O 1791   6.399   4.823   1.633
  181PHE      N 1792   6.225   4.874   1.500
  181PHE      H 1793   6.135   4.844   1.469
  181PHE     CA 1794   6.234   5.020   1.485
  181PHE     CB 1795   6.311   5.047   1.356
  181PHE     CG 1796   6.461   5.020   1.368
  181PHE    CD1 1797   6.517   4.901   1.322
  181PHE    HD1 1798   6.447   4.827   1.282
  181PHE    CD2 1799   6.547   5.125   1.397
  181PHE    HD2 1800   6.507   5.223   1.423
  181PHE    CE1 1801   6.654   4.880   1.310
  181PHE    HE1 1802   6.703   4.802   1.252
  181PHE    CE2 1803   6.684   5.100   1.399
  181PHE    HE2 1804   6.760   5.176   1.417
  181PHE     CZ 1805   6.737   4.977   1.363
  181PHE     HZ 1806   6.845   4.959   1.367
  181PHE      C 1807   6.101   5.096   1.490
  181PHE      O 1808   5.993   5.040   1.471
  182PRO      N 1809   6.112   5.226   1.514
  182PRO     CA 1810   6.002   5.323   1.501
  182PRO     CB 1811   6.018   5.430   1.609
  182PRO     CG 1812   6.171   5.434   1.617
  182PRO     CD 1813   6.221   5.293   1.587
  182PRO      C 1814   5.986   5.374   1.357
  182PRO      O 1815   6.074   5.389   1.273
  183VAL      N 1816   5.860   5.389   1.320
  183VAL      H 1817   5.798   5.403   1.397
  183VAL     CA 1818   5.809   5.411   1.183
  183VAL     CB 1819   5.709   5.305   1.136
  183VAL    CG1 1820   5.642   5.324   0.999
  183VAL    CG2 1821   5.779   5.170   1.144
  183VAL      C 1822   5.746   5.550   1.175
  183VAL      O 1823   5.673   5.589   1.266
  184ASN      N 1824   5.788   5.627   1.075
  184ASN      H 1825   5.836   5.578   1.002
  184ASN     CA 1826   5.734   5.758   1.038
  184ASN     CB 1827   5.854   5.827   0.973
  184ASN     CG 1828   5.842   5.978   0.951
  184ASN    OD1 1829   5.743   6.035   0.905
  184ASN    ND2 1830   5.966   6.025   0.940
  184ASN   HD21 1831   6.044   5.962   0.937
  184ASN   HD22 1832   5.979   6.124   0.937
  184ASN      C 1833   5.616   5.749   0.941
  184ASN      O 1834   5.625   5.668   0.849
  185HISE     N 1835   5.505   5.803   0.991
  185HISE     H 1836   5.511   5.856   1.075
  185HISE    CA 1837   5.381   5.820   0.914
  185HISE    CB 1838   5.255   5.766   0.983
  185HISE    CG 1839   5.259   5.615   1.010
  185HISE   ND1 1840   5.264   5.527   0.910
  185HISE   CD2 1841   5.259   5.554   1.128
  185HISE   HD2 1842   5.233   5.599   1.223
  185HISE   CE1 1843   5.265   5.409   0.970
  185HISE   HE1 1844   5.285   5.315   0.918
  185HISE   NE2 1845   5.260   5.423   1.102
  185HISE   HE2 1846   5.273   5.342   1.159
  185HISE     C 1847   5.349   5.958   0.857
  185HISE     O 1848   5.236   6.004   0.872
  186GLY      N 1849   5.453   6.032   0.818
  186GLY      H 1850   5.546   5.996   0.828
  186GLY     CA 1851   5.442   6.157   0.742
  186GLY      C 1852   5.417   6.279   0.832
  186GLY      O 1853   5.453   6.268   0.949
  187ALA      N 1854   5.391   6.391   0.766
  187ALA      H 1855   5.378   6.374   0.668
  187ALA     CA 1856   5.372   6.519   0.837
  187ALA     CB 1857   5.362   6.634   0.737
  187ALA      C 1858   5.248   6.521   0.927
  187ALA      O 1859   5.142   6.485   0.876
  188SER      N 1860   5.251   6.613   1.022
  188SER      H 1861   5.299   6.698   0.997
  188SER     CA 1862   5.158   6.623   1.135
  188SER     CB 1863   5.191   6.500   1.220
  188SER     OG 1864   5.097   6.482   1.326
  188SER     HG 1865   5.010   6.524   1.300
  188SER      C 1866   5.180   6.752   1.215
  188SER      O 1867   5.293   6.802   1.220
  189SER      N 1868   5.079   6.795   1.289
  189SER      H 1869   4.991   6.748   1.290
  189SER     CA 1870   5.088   6.909   1.382
  189SER     CB 1871   5.005   7.031   1.342
  189SER     OG 1872   4.867   7.007   1.373
  189SER     HG 1873   4.817   6.932   1.331
  189SER      C 1874   5.053   6.857   1.522
  189SER      O 1875   4.976   6.764   1.543
  190GLU      N 1876   5.097   6.930   1.624
  190GLU      H 1877   5.163   7.002   1.605
  190GLU     CA 1878   5.068   6.893   1.764
  190GLU     CB 1879   5.170   6.952   1.862
  190GLU     CG 1880   5.160   6.880   1.996
  190GLU     CD 1881   5.279   6.924   2.081
  190GLU    OE1 1882   5.374   6.843   2.093
  190GLU    OE2 1883   5.283   7.039   2.130
  190GLU      C 1884   4.925   6.931   1.801
  190GLU      O 1885   4.869   6.896   1.905
  191ASP      N 1886   4.863   7.019   1.723
  191ASP      H 1887   4.917   7.084   1.670
  191ASP     CA 1888   4.720   7.054   1.733
  191ASP     CB 1889   4.688   7.182   1.656
  191ASP     CG 1890   4.549   7.239   1.685
  191ASP    OD1 1891   4.538   7.296   1.796
  191ASP    OD2 1892   4.469   7.239   1.589
  191ASP      C 1893   4.637   6.934   1.687
  191ASP      O 1894   4.540   6.896   1.753
  192THR      N 1895   4.667   6.902   1.561
  192THR      H 1896   4.737   6.954   1.511
  192THR     CA 1897   4.589   6.803   1.486
  192THR     CB 1898   4.588   6.821   1.334
  192THR    OG1 1899   4.717   6.818   1.273
  192THR    HG1 1900   4.754   6.727   1.255
  192THR    CG2 1901   4.541   6.964   1.306
  192THR      C 1902   4.629   6.656   1.506
  192THR      O 1903   4.582   6.565   1.438
  193LEU      N 1904   4.688   6.631   1.623
  193LEU      H 1905   4.714   6.700   1.691
  193LEU     CA 1906   4.750   6.499   1.644
  193LEU     CB 1907   4.869   6.500   1.739
  193LEU     CG 1908   4.866   6.482   1.891
  193LEU    CD1 1909   5.010   6.500   1.941
  193LEU    CD2 1910   4.776   6.591   1.952
  193LEU      C 1911   4.671   6.370   1.669
  193LEU      O 1912   4.719   6.258   1.654
  194LEU      N 1913   4.542   6.380   1.700
  194LEU      H 1914   4.507   6.458   1.752
  194LEU     CA 1915   4.442   6.274   1.687
  194LEU     CB 1916   4.323   6.304   1.779
  194LEU     CG 1917   4.353   6.299   1.929
  194LEU    CD1 1918   4.264   6.396   2.008
  194LEU    CD2 1919   4.336   6.156   1.982
  194LEU      C 1920   4.395   6.248   1.544
  194LEU      O 1921   4.425   6.137   1.500
  195LYS      N 1922   4.359   6.351   1.468
  195LYS      H 1923   4.348   6.444   1.505
  195LYS     CA 1924   4.310   6.331   1.331
  195LYS     CB 1925   4.270   6.467   1.273
  195LYS     CG 1926   4.203   6.440   1.138
  195LYS     CD 1927   4.155   6.572   1.077
  195LYS     CE 1928   4.151   6.565   0.924
  195LYS     NZ 1929   4.287   6.562   0.868
  195LYS    HZ1 1930   4.363   6.610   0.913
  195LYS    HZ2 1931   4.329   6.471   0.868
  195LYS    HZ3 1932   4.283   6.592   0.773
  195LYS      C 1933   4.413   6.266   1.238
  195LYS      O 1934   4.389   6.155   1.191
  196ASP      N 1935   4.535   6.314   1.263
  196ASP      H 1936   4.551   6.397   1.316
  196ASP     CA 1937   4.659   6.275   1.194
  196ASP     CB 1938   4.775   6.370   1.225
  196ASP     CG 1939   4.771   6.510   1.164
  196ASP    OD1 1940   4.846   6.595   1.217
  196ASP    OD2 1941   4.690   6.527   1.071
  196ASP      C 1942   4.705   6.132   1.221
  196ASP      O 1943   4.755   6.069   1.128
  197ALA      N 1944   4.697   6.090   1.347
  197ALA      H 1945   4.719   6.144   1.428
  197ALA     CA 1946   4.708   5.946   1.377
  197ALA     CB 1947   4.724   5.932   1.528
  197ALA      C 1948   4.591   5.855   1.340
  197ALA      O 1949   4.604   5.755   1.269
  198ALA      N 1950   4.471   5.907   1.364
  198ALA      H 1951   4.454   5.998   1.403
  198ALA     CA 1952   4.343   5.845   1.328
  198ALA     CB 1953   4.221   5.918   1.383
  198ALA      C 1954   4.322   5.810   1.180
  198ALA      O 1955   4.271   5.699   1.164
  199LYS      N 1956   4.370   5.886   1.083
  199LYS      H 1957   4.400   5.980   1.101
  199LYS     CA 1958   4.388   5.836   0.946
  199LYS     CB 1959   4.450   5.953   0.869
  199LYS     CG 1960   4.485   5.922   0.724
  199LYS     CD 1961   4.575   6.026   0.656
  199LYS     CE 1962   4.721   6.011   0.699
  199LYS     NZ 1963   4.812   6.052   0.591
  199LYS    HZ1 1964   4.908   6.058   0.617
  199LYS    HZ2 1965   4.803   5.980   0.522
  199LYS    HZ3 1966   4.783   6.139   0.551
  199LYS      C 1967   4.457   5.702   0.921
  199LYS      O 1968   4.409   5.599   0.871
  200VAL      N 1969   4.564   5.697   0.998
  200VAL      H 1970   4.588   5.769   1.064
  200VAL     CA 1971   4.649   5.577   0.997
  200VAL     CB 1972   4.796   5.613   1.021
  200VAL    CG1 1973   4.891   5.494   1.003
  200VAL    CG2 1974   4.842   5.719   0.922
  200VAL      C 1975   4.607   5.462   1.089
  200VAL      O 1976   4.600   5.349   1.041
  201CYS      N 1977   4.543   5.498   1.200
  201CYS      H 1978   4.540   5.591   1.237
  201CYS     CA 1979   4.482   5.407   1.298
  201CYS     CB 1980   4.418   5.459   1.426
  201CYS     SG 1981   4.552   5.510   1.540
  201CYS     HG 1982   4.641   5.413   1.519
  201CYS      C 1983   4.375   5.330   1.220
  201CYS      O 1984   4.366   5.207   1.232
  202ARG      N 1985   4.303   5.391   1.127
  202ARG      H 1986   4.303   5.490   1.116
  202ARG     CA 1987   4.194   5.328   1.051
  202ARG     CB 1988   4.104   5.435   0.989
  202ARG     CG 1989   4.029   5.510   1.100
  202ARG     CD 1990   3.914   5.598   1.051
  202ARG     NE 1991   3.966   5.708   0.968
  202ARG     HE 1992   3.989   5.684   0.874
  202ARG     CZ 1993   3.972   5.834   1.012
  202ARG    NH1 1994   3.931   5.863   1.136
  202ARG   HH11 1995   3.891   5.799   1.201
  202ARG   HH12 1996   3.938   5.960   1.159
  202ARG    NH2 1997   4.036   5.926   0.938
  202ARG   HH21 1998   4.086   5.902   0.855
  202ARG   HH22 1999   4.039   6.019   0.974
  202ARG      C 2000   4.251   5.234   0.944
  202ARG      O 2001   4.230   5.116   0.974
  203GLU      N 2002   4.354   5.274   0.871
  203GLU      H 2003   4.382   5.369   0.881
  203GLU     CA 2004   4.417   5.182   0.774
  203GLU     CB 2005   4.514   5.249   0.677
  203GLU     CG 2006   4.642   5.303   0.741
  203GLU     CD 2007   4.748   5.345   0.639
  203GLU    OE1 2008   4.708   5.352   0.521
  203GLU    OE2 2009   4.864   5.375   0.675
  203GLU      C 2010   4.485   5.060   0.836
  203GLU      O 2011   4.457   4.953   0.783
  204PHE      N 2012   4.560   5.070   0.946
  204PHE      H 2013   4.580   5.158   0.989
  204PHE     CA 2014   4.597   4.952   1.026
  204PHE     CB 2015   4.666   5.001   1.153
  204PHE     CG 2016   4.802   4.943   1.194
  204PHE    CD1 2017   4.908   5.029   1.221
  204PHE    HD1 2018   4.888   5.136   1.218
  204PHE    CD2 2019   4.828   4.808   1.173
  204PHE    HD2 2020   4.761   4.742   1.117
  204PHE    CE1 2021   5.032   4.975   1.250
  204PHE    HE1 2022   5.116   5.043   1.261
  204PHE    CE2 2023   4.952   4.753   1.203
  204PHE    HE2 2024   4.956   4.646   1.225
  204PHE     CZ 2025   5.051   4.837   1.252
  204PHE     HZ 2026   5.128   4.795   1.317
  204PHE      C 2027   4.491   4.846   1.059
  204PHE      O 2028   4.521   4.730   1.031
  205THR      N 2029   4.371   4.893   1.091
  205THR      H 2030   4.355   4.992   1.098
  205THR     CA 2031   4.257   4.803   1.114
  205THR     CB 2032   4.168   4.844   1.232
  205THR    OG1 2033   4.066   4.747   1.257
  205THR    HG1 2034   4.113   4.659   1.246
  205THR    CG2 2035   4.108   4.984   1.220
  205THR      C 2036   4.171   4.750   0.999
  205THR      O 2037   4.183   4.630   0.977
  206GLU      N 2038   4.134   4.843   0.911
  206GLU      H 2039   4.153   4.940   0.928
  206GLU     CA 2040   4.055   4.824   0.789
  206GLU     CB 2041   4.058   4.956   0.712
  206GLU     CG 2042   3.957   5.050   0.777
  206GLU     CD 2043   3.922   5.168   0.685
  206GLU    OE1 2044   3.985   5.276   0.689
  206GLU    OE2 2045   3.819   5.151   0.617
  206GLU      C 2046   4.081   4.711   0.689
  206GLU      O 2047   3.981   4.650   0.651
  207ARG      N 2048   4.203   4.660   0.699
  207ARG      H 2049   4.262   4.683   0.777
  207ARG     CA 2050   4.255   4.558   0.607
  207ARG     CB 2051   4.405   4.588   0.595
  207ARG     CG 2052   4.432   4.712   0.511
  207ARG     CD 2053   4.573   4.750   0.462
  207ARG     NE 2054   4.655   4.772   0.582
  207ARG     HE 2055   4.645   4.700   0.651
  207ARG     CZ 2056   4.741   4.873   0.602
  207ARG    NH1 2057   4.750   4.972   0.513
  207ARG   HH11 2058   4.686   4.991   0.439
  207ARG   HH12 2059   4.840   5.017   0.508
  207ARG    NH2 2060   4.815   4.881   0.713
  207ARG   HH21 2061   4.814   4.806   0.780
  207ARG   HH22 2062   4.868   4.958   0.749
  207ARG      C 2063   4.225   4.414   0.650
  207ARG      O 2064   4.184   4.336   0.564
  208GLU      N 2065   4.223   4.396   0.781
  208GLU      H 2066   4.231   4.471   0.847
  208GLU     CA 2067   4.189   4.264   0.838
  208GLU     CB 2068   4.271   4.228   0.963
  208GLU     CG 2069   4.422   4.250   0.963
  208GLU     CD 2070   4.485   4.162   0.855
  208GLU    OE1 2071   4.525   4.216   0.749
  208GLU    OE2 2072   4.495   4.040   0.882
  208GLU      C 2073   4.039   4.257   0.868
  208GLU      O 2074   4.000   4.243   0.984
  209GLN      N 2075   3.967   4.249   0.757
  209GLN      H 2076   4.010   4.242   0.667
  209GLN     CA 2077   3.822   4.271   0.755
  209GLN     CB 2078   3.773   4.265   0.611
  209GLN     CG 2079   3.832   4.384   0.534
  209GLN     CD 2080   3.807   4.373   0.384
  209GLN    OE1 2081   3.890   4.331   0.303
  209GLN    NE2 2082   3.679   4.389   0.353
  209GLN   HE21 2083   3.612   4.393   0.428
  209GLN   HE22 2084   3.641   4.384   0.261
  209GLN      C 2085   3.740   4.170   0.836
  209GLN      O 2086   3.662   4.211   0.922
  210GLY      N 2087   3.779   4.043   0.836
  210GLY      H 2088   3.865   4.013   0.795
  210GLY     CA 2089   3.719   3.946   0.929
  210GLY      C 2090   3.727   3.968   1.080
  210GLY      O 2091   3.640   3.928   1.158
  211GLU      N 2092   3.827   4.039   1.131
  211GLU      H 2093   3.866   4.108   1.070
  211GLU     CA 2094   3.850   4.062   1.275
  211GLU     CB 2095   4.000   4.090   1.289
  211GLU     CG 2096   4.056   4.102   1.431
  211GLU     CD 2097   4.055   3.970   1.509
  211GLU    OE1 2098   3.946   3.930   1.556
  211GLU    OE2 2099   4.163   3.907   1.518
  211GLU      C 2100   3.759   4.155   1.355
  211GLU      O 2101   3.739   4.270   1.317
  212VAL      N 2102   3.720   4.095   1.467
  212VAL      H 2103   3.762   4.007   1.491
  212VAL     CA 2104   3.638   4.162   1.569
  212VAL     CB 2105   3.537   4.067   1.633
  212VAL    CG1 2106   3.421   4.028   1.542
  212VAL    CG2 2107   3.606   3.941   1.684
  212VAL      C 2108   3.705   4.243   1.682
  212VAL      O 2109   3.656   4.344   1.732
  213ARG      N 2110   3.822   4.193   1.720
  213ARG      H 2111   3.887   4.142   1.663
  213ARG     CA 2112   3.889   4.243   1.840
  213ARG     CB 2113   3.991   4.138   1.886
  213ARG     CG 2114   3.925   4.012   1.943
  213ARG     CD 2115   4.025   3.898   1.961
  213ARG     NE 2116   4.054   3.839   1.830
  213ARG     HE 2117   4.048   3.890   1.744
  213ARG     CZ 2118   4.070   3.707   1.813
  213ARG    NH1 2119   4.064   3.620   1.914
  213ARG   HH11 2120   4.081   3.652   2.007
  213ARG   HH12 2121   4.045   3.524   1.892
  213ARG    NH2 2122   4.078   3.656   1.689
  213ARG   HH21 2123   4.056   3.720   1.615
  213ARG   HH22 2124   4.099   3.560   1.669
  213ARG      C 2125   3.959   4.377   1.818
  213ARG      O 2126   4.032   4.372   1.720
  214PHE      N 2127   3.934   4.480   1.899
  214PHE      H 2128   3.854   4.472   1.958
  214PHE     CA 2129   4.007   4.608   1.899
  214PHE     CB 2130   3.993   4.685   1.767
  214PHE     CG 2131   3.854   4.725   1.720
  214PHE    CD1 2132   3.802   4.843   1.772
  214PHE    HD1 2133   3.873   4.909   1.822
  214PHE    CD2 2134   3.777   4.641   1.640
  214PHE    HD2 2135   3.821   4.556   1.588
  214PHE    CE1 2136   3.669   4.870   1.739
  214PHE    HE1 2137   3.619   4.956   1.783
  214PHE    CE2 2138   3.649   4.678   1.601
  214PHE    HE2 2139   3.585   4.620   1.535
  214PHE     CZ 2140   3.594   4.797   1.647
  214PHE     HZ 2141   3.521   4.852   1.589
  214PHE      C 2142   3.969   4.697   2.017
  214PHE      O 2143   3.862   4.677   2.075
  215SER      N 2144   4.063   4.784   2.053
  215SER      H 2145   4.143   4.800   1.995
  215SER     CA 2146   4.046   4.886   2.157
  215SER     CB 2147   4.075   4.814   2.289
  215SER     OG 2148   4.048   4.902   2.400
  215SER     HG 2149   4.066   4.849   2.482
  215SER      C 2150   4.149   4.999   2.149
  215SER      O 2151   4.260   4.980   2.099
  216ALA      N 2152   4.097   5.120   2.164
  216ALA      H 2153   4.009   5.131   2.209
  216ALA     CA 2154   4.172   5.247   2.158
  216ALA     CB 2155   4.143   5.310   2.021
  216ALA      C 2156   4.167   5.336   2.282
  216ALA      O 2157   4.059   5.365   2.334
  217VAL      N 2158   4.286   5.378   2.324
  217VAL      H 2159   4.369   5.337   2.286
  217VAL     CA 2160   4.309   5.469   2.437
  217VAL     CB 2161   4.375   5.395   2.554
  217VAL    CG1 2162   4.512   5.332   2.531
  217VAL    CG2 2163   4.374   5.481   2.681
  217VAL      C 2164   4.380   5.599   2.401
  217VAL      O 2165   4.476   5.606   2.324
  218ALA      N 2166   4.334   5.711   2.457
  218ALA      H 2167   4.249   5.718   2.509
  218ALA     CA 2168   4.402   5.837   2.425
  218ALA     CB 2169   4.302   5.932   2.359
  218ALA      C 2170   4.450   5.905   2.553
  218ALA      O 2171   4.379   5.901   2.653
  219LEU      N 2172   4.568   5.967   2.561
  219LEU      H 2173   4.638   5.955   2.490
  219LEU     CA 2174   4.617   6.048   2.673
  219LEU     CB 2175   4.770   6.036   2.681
  219LEU     CG 2176   4.807   5.999   2.824
  219LEU    CD1 2177   4.956   5.967   2.813
  219LEU    CD2 2178   4.790   6.111   2.927
  219LEU      C 2179   4.576   6.194   2.651
  219LEU      O 2180   4.646   6.275   2.590
  220CYS      N 2181   4.500   6.230   2.754
  220CYS      H 2182   4.498   6.172   2.836
  220CYS     CA 2183   4.429   6.359   2.757
  220CYS     CB 2184   4.281   6.332   2.732
  220CYS     SG 2185   4.251   6.255   2.569
  220CYS     HG 2186   4.210   6.371   2.518
  220CYS      C 2187   4.450   6.443   2.883
  220CYS      O 2188   4.477   6.394   2.993
  221LYS      N 2189   4.459   6.573   2.858
  221LYS      H 2190   4.459   6.590   2.760
  221LYS     CA 2191   4.478   6.675   2.963
  221LYS     CB 2192   4.522   6.809   2.903
  221LYS     CG 2193   4.521   6.916   3.012
  221LYS     CD 2194   4.651   6.899   3.090
  221LYS     CE 2195   4.660   6.983   3.218
  221LYS     NZ 2196   4.732   7.111   3.210
  221LYS    HZ1 2197   4.699   7.164   3.132
  221LYS    HZ2 2198   4.708   7.169   3.288
  221LYS    HZ3 2199   4.831   7.106   3.200
  221LYS      C 2200   4.341   6.682   3.030
  221LYS      O 2201   4.240   6.687   2.960
  222ALA      N 2202   4.353   6.682   3.162
  222ALA      H 2203   4.436   6.669   3.216
  222ALA     CA 2204   4.237   6.674   3.252
  222ALA     CB 2205   4.272   6.584   3.370
  222ALA      C 2206   4.184   6.811   3.295
  222ALA      O 2207   4.255   6.911   3.290
  223ALA      N 2208   4.052   6.813   3.311
  223ALA      H 2209   4.007   6.727   3.334
  223ALA     CA 2210   3.992   6.936   3.364
  223ALA     CB 2211   3.908   7.013   3.262
  223ALA      C 2212   3.918   6.920   3.497
  223ALA     O1 2213   3.874   7.023   3.553
  223ALA     O2 2214   3.894   6.806   3.542
   6.93079   6.93079   4.90080   0.00000   0.00000   0.00000   0.00000   3.46539   3.46539
