# Supplementary material for: Is There a Functional Role for the Knotted Topology in Protein UCH-L1?
Source: J Chem Inf Model. 2024 Jul 24;64(17):6827–37. doi: 10.1021/acs.jcim.4c00880 (PMC11388461; doi:10.1021/acs.jcim.4c00880)
Supplement: Supplementary file 2 — ci4c00880_si_002.zip [file ci4c00880_si_002.zip › UCH-L1_files/APO/APO_E7A/REP_4/traj_final.gro]

Protein in water t= 500000.00000 step= 5000000
 2214
    1MET      N    1   6.691   5.245   3.796
    1MET     H1    2   6.623   5.190   3.844
    1MET     H2    3   6.783   5.209   3.813
    1MET     H3    4   6.678   5.338   3.829
    1MET     CA    5   6.674   5.246   3.650
    1MET     CB    6   6.625   5.120   3.578
    1MET     CG    7   6.719   4.999   3.574
    1MET     SD    8   6.745   4.947   3.748
    1MET     CE    9   6.728   4.774   3.710
    1MET      C   10   6.575   5.356   3.612
    1MET      O   11   6.468   5.362   3.673
    2GLN      N   12   6.606   5.445   3.518
    2GLN      H   13   6.702   5.442   3.489
    2GLN     CA   14   6.538   5.569   3.478
    2GLN     CB   15   6.615   5.653   3.376
    2GLN     CG   16   6.753   5.689   3.430
    2GLN     CD   17   6.823   5.752   3.310
    2GLN    OE1   18   6.782   5.854   3.253
    2GLN    NE2   19   6.940   5.702   3.272
    2GLN   HE21   20   6.988   5.626   3.317
    2GLN   HE22   21   6.984   5.752   3.198
    2GLN      C   22   6.400   5.547   3.415
    2GLN      O   23   6.311   5.631   3.427
    3LEU      N   24   6.400   5.446   3.329
    3LEU      H   25   6.467   5.373   3.339
    3LEU     CA   26   6.300   5.416   3.225
    3LEU     CB   27   6.182   5.333   3.275
    3LEU     CG   28   6.226   5.201   3.339
    3LEU    CD1   29   6.107   5.147   3.419
    3LEU    CD2   30   6.253   5.092   3.235
    3LEU      C   31   6.253   5.528   3.131
    3LEU      O   32   6.142   5.580   3.143
    4LYS      N   33   6.330   5.549   3.025
    4LYS      H   34   6.424   5.517   3.033
    4LYS     CA   35   6.304   5.654   2.925
    4LYS     CB   36   6.435   5.691   2.855
    4LYS     CG   37   6.515   5.795   2.933
    4LYS     CD   38   6.647   5.811   2.858
    4LYS     CE   39   6.707   5.930   2.933
    4LYS     NZ   40   6.827   5.984   2.868
    4LYS    HZ1   41   6.862   6.055   2.929
    4LYS    HZ2   42   6.899   5.916   2.855
    4LYS    HZ3   43   6.814   6.031   2.781
    4LYS      C   44   6.197   5.618   2.822
    4LYS      O   45   6.208   5.511   2.761
    5PRO      N   46   6.126   5.720   2.776
    5PRO     CA   47   6.025   5.705   2.670
    5PRO     CB   48   5.954   5.840   2.660
    5PRO     CG   49   5.961   5.880   2.807
    5PRO     CD   50   6.104   5.846   2.848
    5PRO      C   51   6.104   5.682   2.541
    5PRO      O   52   6.153   5.782   2.491
    6MET      N   53   6.087   5.562   2.486
    6MET      H   54   6.045   5.490   2.542
    6MET     CA   55   6.155   5.506   2.368
    6MET     CB   56   6.144   5.354   2.358
    6MET     CG   57   6.008   5.300   2.401
    6MET     SD   58   5.978   5.324   2.580
    6MET     CE   59   5.811   5.264   2.566
    6MET      C   60   6.102   5.569   2.238
    6MET      O   61   5.983   5.585   2.216
    7ALA      N   62   6.197   5.615   2.157
    7ALA      H   63   6.294   5.610   2.180
    7ALA     CA   64   6.170   5.683   2.030
    7ALA     CB   65   6.296   5.672   1.945
    7ALA      C   66   6.048   5.627   1.955
    7ALA      O   67   6.043   5.505   1.935
    8ILE      N   68   5.988   5.719   1.880
    8ILE      H   69   6.006   5.817   1.889
    8ILE     CA   70   5.859   5.689   1.816
    8ILE     CB   71   5.788   5.817   1.770
    8ILE    CG1   72   5.862   5.898   1.664
    8ILE    CG2   73   5.750   5.896   1.895
    8ILE     CD   74   5.770   6.001   1.597
    8ILE      C   75   5.856   5.586   1.703
    8ILE      O   76   5.747   5.532   1.684
    9ASN      N   77   5.970   5.567   1.638
    9ASN      H   78   6.053   5.598   1.683
    9ASN     CA   79   6.004   5.480   1.524
    9ASN     CB   80   6.136   5.515   1.455
    9ASN     CG   81   6.263   5.502   1.540
    9ASN    OD1   82   6.318   5.393   1.550
    9ASN    ND2   83   6.316   5.613   1.591
    9ASN   HD21   84   6.272   5.701   1.571
    9ASN   HD22   85   6.402   5.624   1.641
    9ASN      C   86   5.996   5.330   1.555
    9ASN      O   87   6.022   5.291   1.669
   10PRO      N   88   5.940   5.261   1.456
   10PRO     CA   89   5.921   5.116   1.464
   10PRO     CB   90   5.854   5.068   1.335
   10PRO     CG   91   5.768   5.189   1.296
   10PRO     CD   92   5.849   5.307   1.350
   10PRO      C   93   6.039   5.029   1.506
   10PRO      O   94   6.023   4.947   1.597
   11GLU      N   95   6.155   5.055   1.446
   11GLU      H   96   6.159   5.116   1.366
   11GLU     CA   97   6.276   4.988   1.495
   11GLU     CB   98   6.400   5.033   1.417
   11GLU     CG   99   6.530   4.953   1.431
   11GLU     CD  100   6.643   5.010   1.346
   11GLU    OE1  101   6.674   4.961   1.236
   11GLU    OE2  102   6.714   5.101   1.395
   11GLU      C  103   6.293   4.995   1.646
   11GLU      O  104   6.303   4.887   1.705
   12MET      N  105   6.274   5.113   1.704
   12MET      H  106   6.236   5.192   1.655
   12MET     CA  107   6.299   5.120   1.848
   12MET     CB  108   6.294   5.266   1.895
   12MET     CG  109   6.427   5.327   1.851
   12MET     SD  110   6.566   5.264   1.952
   12MET     CE  111   6.549   5.361   2.100
   12MET      C  112   6.203   5.027   1.924
   12MET      O  113   6.245   4.931   1.988
   13LEU      N  114   6.075   5.036   1.890
   13LEU      H  115   6.046   5.115   1.836
   13LEU     CA  116   5.969   4.955   1.954
   13LEU     CB  117   5.835   4.999   1.895
   13LEU     CG  118   5.796   5.142   1.933
   13LEU    CD1  119   5.685   5.193   1.840
   13LEU    CD2  120   5.739   5.149   2.075
   13LEU      C  121   5.997   4.807   1.928
   13LEU      O  122   5.971   4.723   2.014
   14ASN      N  123   6.056   4.775   1.813
   14ASN      H  124   6.072   4.836   1.736
   14ASN     CA  125   6.087   4.636   1.778
   14ASN     CB  126   6.115   4.610   1.630
   14ASN     CG  127   5.976   4.609   1.565
   14ASN    OD1  128   5.876   4.567   1.622
   14ASN    ND2  129   5.973   4.647   1.438
   14ASN   HD21  130   6.061   4.664   1.394
   14ASN   HD22  131   5.892   4.665   1.382
   14ASN      C  132   6.202   4.578   1.862
   14ASN      O  133   6.214   4.460   1.892
   15LYS      N  134   6.301   4.664   1.881
   15LYS      H  135   6.300   4.746   1.823
   15LYS     CA  136   6.425   4.638   1.956
   15LYS     CB  137   6.525   4.752   1.942
   15LYS     CG  138   6.657   4.705   1.881
   15LYS     CD  139   6.751   4.821   1.848
   15LYS     CE  140   6.899   4.787   1.866
   15LYS     NZ  141   6.969   4.913   1.839
   15LYS    HZ1  142   6.953   4.975   1.916
   15LYS    HZ2  143   7.066   4.896   1.819
   15LYS    HZ3  144   6.933   4.955   1.755
   15LYS      C  145   6.396   4.604   2.103
   15LYS      O  146   6.438   4.498   2.149
   16VAL      N  147   6.299   4.673   2.162
   16VAL      H  148   6.272   4.758   2.117
   16VAL     CA  149   6.230   4.640   2.288
   16VAL     CB  150   6.130   4.751   2.321
   16VAL    CG1  151   6.042   4.713   2.440
   16VAL    CG2  152   6.206   4.882   2.344
   16VAL      C  153   6.166   4.501   2.284
   16VAL      O  154   6.201   4.426   2.375
   17LEU      N  155   6.103   4.459   2.175
   17LEU      H  156   6.075   4.527   2.107
   17LEU     CA  157   6.050   4.322   2.159
   17LEU     CB  158   5.966   4.304   2.032
   17LEU     CG  159   5.841   4.390   2.015
   17LEU    CD1  160   5.751   4.354   1.896
   17LEU    CD2  161   5.754   4.382   2.141
   17LEU      C  162   6.150   4.207   2.165
   17LEU      O  163   6.132   4.115   2.246
   18SER      N  164   6.267   4.212   2.103
   18SER      H  165   6.287   4.293   2.048
   18SER     CA  166   6.374   4.111   2.109
   18SER     CB  167   6.477   4.118   1.997
   18SER     OG  168   6.560   4.235   2.008
   18SER     HG  169   6.574   4.261   1.913
   18SER      C  170   6.435   4.110   2.249
   18SER      O  171   6.443   4.009   2.319
   19ARG      N  172   6.451   4.231   2.302
   19ARG      H  173   6.453   4.312   2.243
   19ARG     CA  174   6.498   4.256   2.439
   19ARG     CB  175   6.548   4.396   2.475
   19ARG     CG  176   6.691   4.421   2.426
   19ARG     CD  177   6.794   4.317   2.470
   19ARG     NE  178   6.926   4.360   2.421
   19ARG     HE  179   6.977   4.402   2.496
   19ARG     CZ  180   6.968   4.367   2.294
   19ARG    NH1  181   6.904   4.305   2.194
   19ARG   HH11  182   6.816   4.260   2.210
   19ARG   HH12  183   6.947   4.302   2.104
   19ARG    NH2  184   7.059   4.462   2.264
   19ARG   HH21  185   7.071   4.526   2.339
   19ARG   HH22  186   7.094   4.472   2.171
   19ARG      C  187   6.416   4.200   2.555
   19ARG      O  188   6.467   4.158   2.659
   20LEU      N  189   6.285   4.207   2.538
   20LEU      H  190   6.257   4.287   2.485
   20LEU     CA  191   6.191   4.123   2.614
   20LEU     CB  192   6.052   4.186   2.617
   20LEU     CG  193   6.054   4.322   2.688
   20LEU    CD1  194   5.911   4.377   2.695
   20LEU    CD2  195   6.099   4.312   2.833
   20LEU      C  196   6.170   3.974   2.585
   20LEU      O  197   6.161   3.896   2.679
   21GLY      N  198   6.197   3.929   2.463
   21GLY      H  199   6.250   3.982   2.396
   21GLY     CA  200   6.180   3.788   2.428
   21GLY      C  201   6.037   3.751   2.388
   21GLY      O  202   5.991   3.639   2.411
   22VAL      N  203   5.968   3.848   2.329
   22VAL      H  204   6.006   3.939   2.314
   22VAL     CA  205   5.846   3.823   2.251
   22VAL     CB  206   5.790   3.956   2.201
   22VAL    CG1  207   5.643   3.947   2.159
   22VAL    CG2  208   5.798   4.074   2.298
   22VAL      C  209   5.873   3.722   2.139
   22VAL      O  210   5.986   3.712   2.090
   23ALA      N  211   5.769   3.647   2.107
   23ALA      H  212   5.682   3.672   2.149
   23ALA     CA  213   5.753   3.561   1.988
   23ALA     CB  214   5.612   3.507   1.969
   23ALA      C  215   5.805   3.620   1.856
   23ALA      O  216   5.745   3.720   1.816
   24GLY      N  217   5.867   3.534   1.777
   24GLY      H  218   5.887   3.438   1.800
   24GLY     CA  219   5.909   3.575   1.642
   24GLY      C  220   5.813   3.626   1.535
   24GLY      O  221   5.691   3.609   1.545
   25GLN      N  222   5.864   3.713   1.449
   25GLN      H  223   5.964   3.714   1.436
   25GLN     CA  224   5.796   3.772   1.332
   25GLN     CB  225   5.755   3.654   1.243
   25GLN     CG  226   5.869   3.625   1.146
   25GLN     CD  227   5.818   3.502   1.070
   25GLN    OE1  228   5.841   3.390   1.115
   25GLN    NE2  229   5.762   3.512   0.950
   25GLN   HE21  230   5.758   3.602   0.906
   25GLN   HE22  231   5.710   3.436   0.912
   25GLN      C  232   5.692   3.882   1.351
   25GLN      O  233   5.677   3.972   1.268
   26TRP      N  234   5.642   3.892   1.474
   26TRP      H  235   5.654   3.817   1.540
   26TRP     CA  236   5.567   4.011   1.515
   26TRP     CB  237   5.487   3.996   1.644
   26TRP     CG  238   5.382   3.885   1.630
   26TRP    CD1  239   5.411   3.756   1.641
   26TRP    HD1  240   5.491   3.716   1.703
   26TRP    CD2  241   5.252   3.905   1.585
   26TRP    NE1  242   5.300   3.693   1.605
   26TRP    HE1  243   5.299   3.594   1.591
   26TRP    CE2  244   5.205   3.776   1.563
   26TRP    CE3  245   5.174   4.020   1.576
   26TRP    HE3  246   5.204   4.116   1.618
   26TRP    CZ2  247   5.077   3.761   1.509
   26TRP    HZ2  248   5.054   3.669   1.455
   26TRP    CZ3  249   5.043   3.994   1.537
   26TRP    HZ3  250   4.964   4.066   1.558
   26TRP    CH2  251   4.994   3.871   1.496
   26TRP    HH2  252   4.895   3.874   1.450
   26TRP      C  253   5.659   4.132   1.536
   26TRP      O  254   5.762   4.122   1.602
   27ARG      N  255   5.627   4.236   1.459
   27ARG      H  256   5.561   4.224   1.386
   27ARG     CA  257   5.685   4.371   1.469
   27ARG     CB  258   5.763   4.394   1.339
   27ARG     CG  259   5.875   4.291   1.314
   27ARG     CD  260   5.984   4.363   1.235
   27ARG     NE  261   6.093   4.273   1.196
   27ARG     HE  262   6.102   4.192   1.253
   27ARG     CZ  263   6.172   4.278   1.087
   27ARG    NH1  264   6.167   4.385   1.007
   27ARG   HH11  265   6.107   4.465   1.016
   27ARG   HH12  266   6.205   4.372   0.916
   27ARG    NH2  267   6.227   4.166   1.039
   27ARG   HH21  268   6.183   4.084   1.074
   27ARG   HH22  269   6.300   4.162   0.970
   27ARG      C  270   5.583   4.483   1.482
   27ARG      O  271   5.468   4.468   1.441
   28PHE      N  272   5.626   4.604   1.516
   28PHE      H  273   5.710   4.611   1.570
   28PHE     CA  274   5.552   4.730   1.499
   28PHE     CB  275   5.583   4.829   1.611
   28PHE     CG  276   5.528   4.783   1.746
   28PHE    CD1  277   5.394   4.802   1.776
   28PHE    HD1  278   5.337   4.856   1.700
   28PHE    CD2  279   5.613   4.735   1.845
   28PHE    HD2  280   5.718   4.726   1.817
   28PHE    CE1  281   5.341   4.782   1.903
   28PHE    HE1  282   5.238   4.810   1.924
   28PHE    CE2  283   5.559   4.710   1.971
   28PHE    HE2  284   5.620   4.643   2.032
   28PHE     CZ  285   5.427   4.738   2.003
   28PHE     HZ  286   5.387   4.744   2.105
   28PHE      C  287   5.573   4.783   1.357
   28PHE      O  288   5.682   4.793   1.302
   29VAL      N  289   5.461   4.786   1.285
   29VAL      H  290   5.382   4.735   1.319
   29VAL     CA  291   5.446   4.854   1.156
   29VAL     CB  292   5.411   4.757   1.043
   29VAL    CG1  293   5.543   4.687   1.011
   29VAL    CG2  294   5.296   4.663   1.078
   29VAL      C  295   5.355   4.977   1.163
   29VAL      O  296   5.241   4.971   1.209
   30ASP      N  297   5.399   5.086   1.101
   30ASP      H  298   5.479   5.087   1.042
   30ASP     CA  299   5.332   5.216   1.095
   30ASP     CB  300   5.429   5.318   1.034
   30ASP     CG  301   5.382   5.460   1.067
   30ASP    OD1  302   5.306   5.515   0.985
   30ASP    OD2  303   5.404   5.507   1.181
   30ASP      C  304   5.202   5.219   1.015
   30ASP      O  305   5.217   5.202   0.894
   31VAL      N  306   5.097   5.270   1.078
   31VAL      H  307   5.117   5.333   1.153
   31VAL     CA  308   4.963   5.283   1.019
   31VAL     CB  309   4.852   5.292   1.124
   31VAL    CG1  310   4.859   5.193   1.241
   31VAL    CG2  311   4.834   5.434   1.178
   31VAL      C  312   4.947   5.381   0.903
   31VAL      O  313   4.849   5.360   0.831
   32LEU      N  314   5.031   5.482   0.883
   32LEU      H  315   5.122   5.480   0.924
   32LEU     CA  316   5.008   5.590   0.787
   32LEU     CB  317   4.988   5.552   0.640
   32LEU     CG  318   5.114   5.525   0.557
   32LEU    CD1  319   5.200   5.425   0.634
   32LEU    CD2  320   5.101   5.469   0.415
   32LEU      C  321   4.901   5.693   0.824
   32LEU      O  322   4.936   5.809   0.839
   33GLY      N  323   4.782   5.641   0.856
   33GLY      H  324   4.771   5.542   0.845
   33GLY     CA  325   4.669   5.726   0.895
   33GLY      C  326   4.575   5.656   0.994
   33GLY      O  327   4.517   5.551   0.969
   34LEU      N  328   4.547   5.729   1.101
   34LEU      H  329   4.578   5.823   1.119
   34LEU     CA  330   4.446   5.685   1.199
   34LEU     CB  331   4.449   5.756   1.334
   34LEU     CG  332   4.576   5.727   1.415
   34LEU    CD1  333   4.602   5.851   1.501
   34LEU    CD2  334   4.562   5.607   1.508
   34LEU      C  335   4.301   5.690   1.151
   34LEU      O  336   4.214   5.751   1.212
   35GLU      N  337   4.278   5.619   1.041
   35GLU      H  338   4.346   5.560   0.998
   35GLU     CA  339   4.153   5.626   0.964
   35GLU     CB  340   4.163   5.753   0.880
   35GLU     CG  341   4.040   5.808   0.806
   35GLU     CD  342   4.033   5.747   0.666
   35GLU    OE1  343   4.109   5.788   0.577
   35GLU    OE2  344   3.942   5.662   0.651
   35GLU      C  345   4.141   5.504   0.873
   35GLU      O  346   4.241   5.457   0.820
   36GLU      N  347   4.015   5.463   0.858
   36GLU      H  348   3.936   5.516   0.887
   36GLU     CA  349   3.989   5.334   0.792
   36GLU     CB  350   3.839   5.305   0.775
   36GLU     CG  351   3.756   5.311   0.904
   36GLU     CD  352   3.609   5.291   0.867
   36GLU    OE1  353   3.547   5.358   0.782
   36GLU    OE2  354   3.562   5.183   0.908
   36GLU      C  355   4.046   5.304   0.653
   36GLU      O  356   4.092   5.192   0.630
   37GLU      N  357   4.050   5.411   0.574
   37GLU      H  358   4.010   5.498   0.602
   37GLU     CA  359   4.099   5.407   0.436
   37GLU     CB  360   4.018   5.489   0.335
   37GLU     CG  361   3.874   5.436   0.340
   37GLU     CD  362   3.834   5.378   0.204
   37GLU    OE1  363   3.787   5.262   0.197
   37GLU    OE2  364   3.823   5.458   0.109
   37GLU      C  365   4.245   5.452   0.427
   37GLU      O  366   4.320   5.401   0.343
   38SER      N  367   4.296   5.520   0.529
   38SER      H  368   4.248   5.536   0.615
   38SER     CA  369   4.436   5.562   0.542
   38SER     CB  370   4.439   5.695   0.618
   38SER     OG  371   4.393   5.813   0.551
   38SER     HG  372   4.297   5.811   0.525
   38SER      C  373   4.516   5.459   0.623
   38SER      O  374   4.638   5.472   0.615
   39LEU      N  375   4.451   5.351   0.664
   39LEU      H  376   4.359   5.341   0.628
   39LEU     CA  377   4.506   5.231   0.730
   39LEU     CB  378   4.381   5.158   0.779
   39LEU     CG  379   4.411   5.038   0.869
   39LEU    CD1  380   4.475   5.067   1.004
   39LEU    CD2  381   4.295   4.939   0.875
   39LEU      C  382   4.596   5.162   0.627
   39LEU      O  383   4.546   5.111   0.526
   40GLY      N  384   4.726   5.160   0.655
   40GLY      H  385   4.770   5.231   0.709
   40GLY     CA  386   4.819   5.092   0.564
   40GLY      C  387   4.802   4.940   0.552
   40GLY      O  388   4.712   4.876   0.607
   41SER      N  389   4.881   4.887   0.459
   41SER      H  390   4.948   4.943   0.410
   41SER     CA  391   4.882   4.745   0.421
   41SER     CB  392   4.953   4.717   0.289
   41SER     OG  393   4.930   4.582   0.246
   41SER     HG  394   4.854   4.580   0.181
   41SER      C  395   4.950   4.662   0.531
   41SER      O  396   5.071   4.667   0.550
   42VAL      N  397   4.868   4.590   0.607
   42VAL      H  398   4.774   4.576   0.575
   42VAL     CA  399   4.903   4.528   0.736
   42VAL     CB  400   4.826   4.564   0.863
   42VAL    CG1  401   4.890   4.699   0.900
   42VAL    CG2  402   4.677   4.588   0.837
   42VAL      C  403   4.899   4.380   0.700
   42VAL      O  404   4.800   4.326   0.651
   43PRO      N  405   5.009   4.310   0.726
   43PRO     CA  406   5.028   4.172   0.681
   43PRO     CB  407   5.178   4.147   0.672
   43PRO     CG  408   5.226   4.234   0.789
   43PRO     CD  409   5.131   4.354   0.794
   43PRO      C  410   4.957   4.074   0.775
   43PRO      O  411   4.891   4.111   0.871
   44ALA      N  412   4.942   3.951   0.726
   44ALA      H  413   4.948   3.934   0.628
   44ALA     CA  414   4.876   3.840   0.795
   44ALA     CB  415   4.824   3.751   0.681
   44ALA      C  416   4.961   3.757   0.891
   44ALA      O  417   5.080   3.733   0.869
   45PRO      N  418   4.906   3.719   1.006
   45PRO     CA  419   4.790   3.787   1.066
   45PRO     CB  420   4.720   3.679   1.149
   45PRO     CG  421   4.841   3.598   1.196
   45PRO     CD  422   4.933   3.591   1.074
   45PRO      C  423   4.828   3.907   1.152
   45PRO      O  424   4.947   3.935   1.165
   46ALA      N  425   4.736   3.973   1.222
   46ALA      H  426   4.648   3.927   1.231
   46ALA     CA  427   4.756   4.096   1.300
   46ALA     CB  428   4.701   4.211   1.216
   46ALA      C  429   4.700   4.102   1.443
   46ALA      O  430   4.617   4.019   1.480
   47CYS      N  431   4.743   4.207   1.513
   47CYS      H  432   4.819   4.265   1.483
   47CYS     CA  433   4.670   4.247   1.634
   47CYS     CB  434   4.680   4.162   1.760
   47CYS     SG  435   4.849   4.150   1.829
   47CYS     HG  436   4.810   4.045   1.901
   47CYS      C  437   4.689   4.394   1.673
   47CYS      O  438   4.660   4.474   1.584
   48ALA      N  439   4.717   4.421   1.800
   48ALA      H  440   4.765   4.351   1.854
   48ALA     CA  441   4.697   4.546   1.874
   48ALA     CB  442   4.753   4.531   2.015
   48ALA      C  443   4.753   4.674   1.811
   48ALA      O  444   4.854   4.680   1.742
   49LEU      N  445   4.682   4.781   1.849
   49LEU      H  446   4.593   4.769   1.893
   49LEU     CA  447   4.717   4.919   1.814
   49LEU     CB  448   4.605   5.012   1.766
   49LEU     CG  449   4.645   5.125   1.671
   49LEU    CD1  450   4.700   5.062   1.543
   49LEU    CD2  451   4.530   5.218   1.634
   49LEU      C  452   4.789   4.987   1.931
   49LEU      O  453   4.727   5.016   2.033
   50LEU      N  454   4.909   5.040   1.907
   50LEU      H  455   4.956   5.023   1.820
   50LEU     CA  456   4.974   5.124   2.009
   50LEU     CB  457   5.123   5.094   2.032
   50LEU     CG  458   5.186   5.144   2.162
   50LEU    CD1  459   5.160   5.054   2.283
   50LEU    CD2  460   5.334   5.169   2.129
   50LEU      C  461   4.990   5.268   1.961
   50LEU      O  462   5.046   5.297   1.856
   51LEU      N  463   4.926   5.358   2.036
   51LEU      H  464   4.881   5.327   2.120
   51LEU     CA  465   4.925   5.504   2.025
   51LEU     CB  466   4.794   5.565   2.076
   51LEU     CG  467   4.757   5.699   2.013
   51LEU    CD1  468   4.744   5.686   1.861
   51LEU    CD2  469   4.635   5.749   2.091
   51LEU      C  470   5.032   5.569   2.114
   51LEU      O  471   5.041   5.568   2.237
   52LEU      N  472   5.127   5.628   2.042
   52LEU      H  473   5.135   5.605   1.945
   52LEU     CA  474   5.223   5.728   2.094
   52LEU     CB  475   5.342   5.714   2.000
   52LEU     CG  476   5.413   5.581   2.022
   52LEU    CD1  477   5.356   5.462   1.942
   52LEU    CD2  478   5.563   5.599   2.003
   52LEU      C  479   5.164   5.869   2.097
   52LEU      O  480   5.137   5.921   1.989
   53PHE      N  481   5.120   5.896   2.220
   53PHE      H  482   5.124   5.840   2.302
   53PHE     CA  483   5.067   6.029   2.251
   53PHE     CB  484   4.916   6.018   2.272
   53PHE     CG  485   4.846   6.153   2.293
   53PHE    CD1  486   4.757   6.161   2.399
   53PHE    HD1  487   4.758   6.075   2.466
   53PHE    CD2  488   4.851   6.251   2.195
   53PHE    HD2  489   4.914   6.238   2.107
   53PHE    CE1  490   4.666   6.266   2.399
   53PHE    HE1  491   4.600   6.276   2.485
   53PHE    CE2  492   4.765   6.360   2.200
   53PHE    HE2  493   4.763   6.435   2.121
   53PHE     CZ  494   4.671   6.365   2.302
   53PHE     HZ  495   4.603   6.450   2.299
   53PHE      C  496   5.136   6.095   2.371
   53PHE      O  497   5.149   6.028   2.473
   54PRO      N  498   5.171   6.221   2.347
   54PRO     CA  499   5.218   6.298   2.463
   54PRO     CB  500   5.303   6.409   2.399
   54PRO     CG  501   5.348   6.353   2.264
   54PRO     CD  502   5.221   6.280   2.222
   54PRO      C  503   5.094   6.345   2.539
   54PRO      O  504   5.029   6.433   2.483
   55LEU      N  505   5.079   6.308   2.666
   55LEU      H  506   5.140   6.246   2.715
   55LEU     CA  507   4.976   6.367   2.753
   55LEU     CB  508   4.948   6.261   2.860
   55LEU     CG  509   4.864   6.140   2.819
   55LEU    CD1  510   4.846   6.049   2.940
   55LEU    CD2  511   4.731   6.209   2.787
   55LEU      C  512   5.034   6.491   2.821
   55LEU      O  513   5.155   6.514   2.819
   56THR      N  514   4.951   6.568   2.891
   56THR      H  515   4.852   6.558   2.879
   56THR     CA  516   5.003   6.660   2.993
   56THR     CB  517   4.897   6.759   3.042
   56THR    OG1  518   4.798   6.694   3.122
   56THR    HG1  519   4.738   6.757   3.171
   56THR    CG2  520   4.843   6.856   2.937
   56THR      C  521   5.054   6.589   3.118
   56THR      O  522   5.022   6.474   3.148
   57ALA      N  523   5.164   6.637   3.175
   57ALA      H  524   5.228   6.692   3.120
   57ALA     CA  525   5.209   6.602   3.310
   57ALA     CB  526   5.322   6.693   3.359
   57ALA      C  527   5.103   6.597   3.420
   57ALA      O  528   5.102   6.504   3.501
   58GLN      N  529   5.015   6.697   3.422
   58GLN      H  530   5.027   6.777   3.363
   58GLN     CA  531   4.900   6.696   3.512
   58GLN     CB  532   4.832   6.833   3.518
   58GLN     CG  533   4.763   6.859   3.652
   58GLN     CD  534   4.868   6.883   3.761
   58GLN    OE1  535   4.895   6.810   3.856
   58GLN    NE2  536   4.918   7.006   3.750
   58GLN   HE21  537   4.887   7.072   3.680
   58GLN   HE22  538   5.003   7.026   3.798
   58GLN      C  539   4.797   6.586   3.484
   58GLN      O  540   4.742   6.541   3.585
   59HISE     N  541   4.774   6.544   3.360
   59HISE     H  542   4.795   6.593   3.276
   59HISE    CA  543   4.698   6.419   3.344
   59HISE    CB  544   4.660   6.383   3.200
   59HISE    CG  545   4.587   6.258   3.150
   59HISE   ND1  546   4.582   6.138   3.207
   59HISE   CD2  547   4.492   6.265   3.057
   59HISE   HD2  548   4.459   6.358   3.012
   59HISE   CE1  549   4.490   6.069   3.140
   59HISE   HE1  550   4.482   5.961   3.154
   59HISE   NE2  551   4.433   6.146   3.048
   59HISE   HE2  552   4.365   6.125   2.977
   59HISE     C  553   4.765   6.295   3.404
   59HISE     O  554   4.708   6.220   3.483
   60GLU      N  555   4.896   6.297   3.383
   60GLU      H  556   4.936   6.344   3.304
   60GLU     CA  557   4.988   6.199   3.442
   60GLU     CB  558   5.131   6.212   3.390
   60GLU     CG  559   5.215   6.085   3.408
   60GLU     CD  560   5.362   6.111   3.376
   60GLU    OE1  561   5.400   6.217   3.323
   60GLU    OE2  562   5.445   6.020   3.401
   60GLU      C  563   4.994   6.199   3.595
   60GLU      O  564   4.968   6.098   3.660
   61ASN      N  565   5.010   6.318   3.653
   61ASN      H  566   5.038   6.396   3.598
   61ASN     CA  567   4.996   6.335   3.799
   61ASN     CB  568   5.032   6.474   3.849
   61ASN     CG  569   5.164   6.535   3.805
   61ASN    OD1  570   5.268   6.471   3.791
   61ASN    ND2  571   5.158   6.667   3.787
   61ASN   HD21  572   5.076   6.715   3.819
   61ASN   HD22  573   5.233   6.724   3.754
   61ASN      C  574   4.857   6.298   3.851
   61ASN      O  575   4.851   6.214   3.940
   62PHE      N  576   4.752   6.342   3.781
   62PHE      H  577   4.760   6.409   3.708
   62PHE     CA  578   4.616   6.311   3.829
   62PHE     CB  579   4.517   6.385   3.740
   62PHE     CG  580   4.435   6.489   3.817
   62PHE    CD1  581   4.300   6.472   3.846
   62PHE    HD1  582   4.249   6.380   3.816
   62PHE    CD2  583   4.494   6.614   3.830
   62PHE    HD2  584   4.602   6.618   3.813
   62PHE    CE1  585   4.224   6.569   3.909
   62PHE    HE1  586   4.120   6.559   3.942
   62PHE    CE2  587   4.423   6.716   3.893
   62PHE    HE2  588   4.470   6.811   3.918
   62PHE     CZ  589   4.292   6.689   3.929
   62PHE     HZ  590   4.234   6.775   3.963
   62PHE      C  591   4.584   6.162   3.816
   62PHE      O  592   4.505   6.113   3.897
   63ARG      N  593   4.642   6.093   3.718
   63ARG      H  594   4.651   6.136   3.628
   63ARG     CA  595   4.643   5.946   3.706
   63ARG     CB  596   4.700   5.907   3.569
   63ARG     CG  597   4.667   5.759   3.549
   63ARG     CD  598   4.519   5.725   3.528
   63ARG     NE  599   4.457   5.815   3.430
   63ARG     HE  600   4.512   5.895   3.406
   63ARG     CZ  601   4.334   5.801   3.377
   63ARG    NH1  602   4.265   5.687   3.389
   63ARG   HH11  603   4.298   5.615   3.450
   63ARG   HH12  604   4.180   5.673   3.339
   63ARG    NH2  605   4.271   5.909   3.330
   63ARG   HH21  606   4.297   6.003   3.308
   63ARG   HH22  607   4.171   5.900   3.334
   63ARG      C  608   4.729   5.884   3.817
   63ARG      O  609   4.674   5.795   3.882
   64LYS      N  610   4.852   5.926   3.841
   64LYS      H  611   4.907   5.989   3.785
   64LYS     CA  612   4.927   5.875   3.957
   64LYS     CB  613   5.063   5.945   3.965
   64LYS     CG  614   5.170   5.915   3.859
   64LYS     CD  615   5.307   5.974   3.893
   64LYS     CE  616   5.399   5.962   3.771
   64LYS     NZ  617   5.537   5.991   3.813
   64LYS    HZ1  618   5.595   5.984   3.731
   64LYS    HZ2  619   5.534   6.085   3.847
   64LYS    HZ3  620   5.565   5.924   3.882
   64LYS      C  621   4.860   5.881   4.094
   64LYS      O  622   4.874   5.793   4.178
   65LYS      N  623   4.789   5.992   4.113
   65LYS      H  624   4.801   6.069   4.050
   65LYS     CA  625   4.701   6.006   4.230
   65LYS     CB  626   4.656   6.152   4.235
   65LYS     CG  627   4.768   6.253   4.263
   65LYS     CD  628   4.715   6.394   4.237
   65LYS     CE  629   4.826   6.500   4.233
   65LYS     NZ  630   4.903   6.510   4.358
   65LYS    HZ1  631   4.959   6.429   4.376
   65LYS    HZ2  632   4.960   6.592   4.354
   65LYS    HZ3  633   4.835   6.530   4.429
   65LYS      C  634   4.578   5.915   4.240
   65LYS      O  635   4.541   5.872   4.349
   66GLN      N  636   4.509   5.895   4.128
   66GLN      H  637   4.529   5.950   4.046
   66GLN     CA  638   4.400   5.803   4.094
   66GLN     CB  639   4.378   5.818   3.943
   66GLN     CG  640   4.233   5.797   3.899
   66GLN     CD  641   4.213   5.833   3.752
   66GLN    OE1  642   4.269   5.925   3.692
   66GLN    NE2  643   4.106   5.779   3.694
   66GLN   HE21  644   4.044   5.720   3.747
   66GLN   HE22  645   4.081   5.811   3.603
   66GLN      C  646   4.421   5.653   4.112
   66GLN      O  647   4.355   5.587   4.192
   67ILE      N  648   4.543   5.609   4.083
   67ILE      H  649   4.607   5.677   4.047
   67ILE     CA  650   4.573   5.465   4.072
   67ILE     CB  651   4.668   5.437   3.955
   67ILE    CG1  652   4.798   5.516   3.968
   67ILE    CG2  653   4.592   5.472   3.827
   67ILE     CD  654   4.906   5.477   3.866
   67ILE      C  655   4.618   5.392   4.199
   67ILE      O  656   4.680   5.287   4.181
   68GLU      N  657   4.587   5.448   4.315
   68GLU      H  658   4.569   5.546   4.305
   68GLU     CA  659   4.606   5.393   4.450
   68GLU     CB  660   4.584   5.499   4.558
   68GLU     CG  661   4.701   5.598   4.571
   68GLU     CD  662   4.806   5.535   4.663
   68GLU    OE1  663   4.909   5.505   4.599
   68GLU    OE2  664   4.786   5.512   4.784
   68GLU      C  665   4.512   5.275   4.477
   68GLU      O  666   4.557   5.161   4.487
   69GLU      N  667   4.382   5.302   4.489
   69GLU      H  668   4.358   5.393   4.523
   69GLU     CA  669   4.277   5.200   4.475
   69GLU     CB  670   4.149   5.281   4.491
   69GLU     CG  671   4.113   5.348   4.624
   69GLU     CD  672   4.169   5.489   4.648
   69GLU    OE1  673   4.084   5.574   4.684
   69GLU    OE2  674   4.292   5.506   4.651
   69GLU      C  675   4.273   5.126   4.341
   69GLU      O  676   4.312   5.182   4.239
   70LEU      N  677   4.199   5.015   4.343
   70LEU      H  678   4.148   4.989   4.425
   70LEU     CA  679   4.187   4.925   4.227
   70LEU     CB  680   4.153   4.787   4.282
   70LEU     CG  681   4.272   4.711   4.343
   70LEU    CD1  682   4.207   4.584   4.399
   70LEU    CD2  683   4.378   4.684   4.236
   70LEU      C  684   4.089   4.986   4.127
   70LEU      O  685   3.973   4.944   4.132
   71LYS      N  686   4.129   5.086   4.049
   71LYS      H  687   4.227   5.098   4.034
   71LYS     CA  688   4.051   5.156   3.946
   71LYS     CB  689   4.123   5.284   3.905
   71LYS     CG  690   4.160   5.373   4.024
   71LYS     CD  691   4.033   5.442   4.073
   71LYS     CE  692   4.057   5.535   4.192
   71LYS     NZ  693   3.930   5.557   4.263
   71LYS    HZ1  694   3.871   5.611   4.203
   71LYS    HZ2  695   3.879   5.475   4.289
   71LYS    HZ3  696   3.957   5.607   4.346
   71LYS      C  697   4.033   5.074   3.818
   71LYS      O  698   4.111   4.984   3.787
   72GLY      N  699   3.950   5.128   3.729
   72GLY      H  700   3.885   5.199   3.752
   72GLY     CA  701   3.910   5.071   3.599
   72GLY      C  702   3.770   5.010   3.600
   72GLY      O  703   3.687   5.043   3.684
   73GLN      N  704   3.757   4.917   3.506
   73GLN      H  705   3.837   4.881   3.458
   73GLN     CA  706   3.636   4.833   3.496
   73GLN     CB  707   3.571   4.867   3.362
   73GLN     CG  708   3.514   5.009   3.349
   73GLN     CD  709   3.477   5.025   3.201
   73GLN    OE1  710   3.563   5.045   3.116
   73GLN    NE2  711   3.358   4.974   3.169
   73GLN   HE21  712   3.309   4.933   3.246
   73GLN   HE22  713   3.312   4.961   3.081
   73GLN      C  714   3.656   4.682   3.508
   73GLN      O  715   3.767   4.640   3.542
   74GLU      N  716   3.552   4.602   3.494
   74GLU      H  717   3.457   4.634   3.500
   74GLU     CA  718   3.554   4.455   3.479
   74GLU     CB  719   3.412   4.398   3.479
   74GLU     CG  720   3.307   4.436   3.374
   74GLU     CD  721   3.254   4.580   3.372
   74GLU    OE1  722   3.257   4.641   3.482
   74GLU    OE2  723   3.205   4.623   3.266
   74GLU      C  724   3.631   4.412   3.354
   74GLU      O  725   3.610   4.469   3.246
   75VAL      N  726   3.724   4.319   3.373
   75VAL      H  727   3.732   4.281   3.466
   75VAL     CA  728   3.810   4.260   3.270
   75VAL     CB  729   3.954   4.309   3.292
   75VAL    CG1  730   3.963   4.460   3.268
   75VAL    CG2  731   4.009   4.262   3.427
   75VAL      C  732   3.802   4.108   3.280
   75VAL      O  733   3.766   4.063   3.389
   76SER      N  734   3.821   4.047   3.163
   76SER      H  735   3.815   4.102   3.080
   76SER     CA  736   3.843   3.903   3.146
   76SER     CB  737   3.852   3.866   2.998
   76SER     OG  738   3.834   3.726   2.974
   76SER     HG  739   3.820   3.713   2.876
   76SER      C  740   3.976   3.865   3.211
   76SER      O  741   4.073   3.933   3.177
   77PRO      N  742   3.988   3.759   3.291
   77PRO     CA  743   4.116   3.719   3.351
   77PRO     CB  744   4.078   3.608   3.449
   77PRO     CG  745   3.928   3.625   3.476
   77PRO     CD  746   3.879   3.674   3.340
   77PRO      C  747   4.236   3.688   3.261
   77PRO      O  748   4.341   3.642   3.307
   78LYS      N  749   4.224   3.695   3.129
   78LYS      H  750   4.138   3.716   3.082
   78LYS     CA  751   4.344   3.686   3.046
   78LYS     CB  752   4.303   3.664   2.900
   78LYS     CG  753   4.255   3.520   2.882
   78LYS     CD  754   4.214   3.500   2.736
   78LYS     CE  755   4.110   3.600   2.686
   78LYS     NZ  756   4.127   3.620   2.541
   78LYS    HZ1  757   4.186   3.544   2.513
   78LYS    HZ2  758   4.040   3.624   2.491
   78LYS    HZ3  759   4.185   3.699   2.521
   78LYS      C  760   4.441   3.803   3.059
   78LYS      O  761   4.559   3.780   3.088
   79VAL      N  762   4.391   3.925   3.075
   79VAL      H  763   4.297   3.940   3.107
   79VAL     CA  764   4.477   4.043   3.068
   79VAL     CB  765   4.399   4.173   3.044
   79VAL    CG1  766   4.333   4.163   2.906
   79VAL    CG2  767   4.303   4.200   3.159
   79VAL      C  768   4.574   4.057   3.186
   79VAL      O  769   4.545   4.027   3.302
   80TYR      N  770   4.690   4.115   3.158
   80TYR      H  771   4.684   4.193   3.095
   80TYR     CA  772   4.793   4.115   3.263
   80TYR     CB  773   4.931   4.085   3.205
   80TYR     CG  774   5.000   3.990   3.303
   80TYR    CD1  775   4.976   3.854   3.317
   80TYR    HD1  776   4.909   3.804   3.247
   80TYR    CD2  777   5.091   4.057   3.385
   80TYR    HD2  778   5.097   4.166   3.384
   80TYR    CE1  779   5.040   3.786   3.420
   80TYR    HE1  780   5.007   3.685   3.443
   80TYR    CE2  781   5.155   3.985   3.485
   80TYR    HE2  782   5.232   4.037   3.542
   80TYR     CZ  783   5.133   3.849   3.501
   80TYR     OH  784   5.198   3.779   3.599
   80TYR     HH  785   5.282   3.826   3.627
   80TYR      C  786   4.797   4.236   3.357
   80TYR      O  787   4.885   4.322   3.351
   81PHE      N  788   4.684   4.249   3.425
   81PHE      H  789   4.623   4.171   3.418
   81PHE     CA  790   4.661   4.360   3.518
   81PHE     CB  791   4.529   4.350   3.595
   81PHE     CG  792   4.486   4.216   3.656
   81PHE    CD1  793   4.532   4.161   3.775
   81PHE    HD1  794   4.590   4.219   3.847
   81PHE    CD2  795   4.388   4.151   3.581
   81PHE    HD2  796   4.376   4.176   3.475
   81PHE    CE1  797   4.491   4.034   3.813
   81PHE    HE1  798   4.532   3.991   3.905
   81PHE    CE2  799   4.340   4.029   3.627
   81PHE    HE2  800   4.288   3.969   3.553
   81PHE     CZ  801   4.390   3.970   3.742
   81PHE     HZ  802   4.349   3.879   3.785
   81PHE      C  803   4.776   4.398   3.612
   81PHE      O  804   4.810   4.323   3.704
   82MET      N  805   4.830   4.518   3.598
   82MET      H  806   4.802   4.574   3.519
   82MET     CA  807   4.942   4.580   3.669
   82MET     CB  808   5.075   4.506   3.678
   82MET     CG  809   5.128   4.458   3.543
   82MET     SD  810   5.259   4.337   3.584
   82MET     CE  811   5.384   4.456   3.628
   82MET      C  812   4.980   4.726   3.642
   82MET      O  813   4.988   4.770   3.528
   83LYS      N  814   4.985   4.797   3.755
   83LYS      H  815   4.996   4.746   3.841
   83LYS     CA  816   5.014   4.941   3.762
   83LYS     CB  817   4.955   4.992   3.893
   83LYS     CG  818   5.003   4.915   4.016
   83LYS     CD  819   4.931   4.954   4.145
   83LYS     CE  820   4.963   5.100   4.178
   83LYS     NZ  821   4.883   5.135   4.296
   83LYS    HZ1  822   4.790   5.104   4.276
   83LYS    HZ2  823   4.916   5.081   4.374
   83LYS    HZ3  824   4.876   5.230   4.326
   83LYS      C  825   5.155   4.994   3.735
   83LYS      O  826   5.253   4.922   3.757
   84GLN      N  827   5.165   5.102   3.658
   84GLN      H  828   5.087   5.129   3.602
   84GLN     CA  829   5.286   5.184   3.645
   84GLN     CB  830   5.278   5.271   3.519
   84GLN     CG  831   5.402   5.361   3.517
   84GLN     CD  832   5.394   5.449   3.393
   84GLN    OE1  833   5.413   5.405   3.280
   84GLN    NE2  834   5.348   5.572   3.414
   84GLN   HE21  835   5.319   5.597   3.506
   84GLN   HE22  836   5.379   5.643   3.350
   84GLN      C  837   5.317   5.260   3.774
   84GLN      O  838   5.249   5.346   3.829
   85THR      N  839   5.437   5.223   3.818
   85THR      H  840   5.492   5.148   3.780
   85THR     CA  841   5.506   5.283   3.933
   85THR     CB  842   5.511   5.200   4.061
   85THR    OG1  843   5.592   5.263   4.160
   85THR    HG1  844   5.616   5.188   4.221
   85THR    CG2  845   5.523   5.048   4.045
   85THR      C  846   5.639   5.351   3.898
   85THR      O  847   5.637   5.474   3.901
   86ILE      N  848   5.735   5.283   3.837
   86ILE      H  849   5.716   5.187   3.814
   86ILE     CA  850   5.867   5.340   3.804
   86ILE     CB  851   5.974   5.239   3.845
   86ILE    CG1  852   6.115   5.300   3.850
   86ILE    CG2  853   5.966   5.102   3.777
   86ILE     CD  854   6.228   5.205   3.891
   86ILE      C  855   5.879   5.383   3.658
   86ILE      O  856   5.817   5.330   3.566
   87GLY      N  857   5.951   5.494   3.641
   87GLY      H  858   5.990   5.542   3.719
   87GLY     CA  859   5.973   5.557   3.510
   87GLY      C  860   5.855   5.580   3.415
   87GLY      O  861   5.746   5.616   3.461
   88ASN      N  862   5.883   5.543   3.291
   88ASN      H  863   5.976   5.535   3.254
   88ASN     CA  864   5.776   5.535   3.191
   88ASN     CB  865   5.789   5.622   3.066
   88ASN     CG  866   5.650   5.666   3.021
   88ASN    OD1  867   5.551   5.601   2.990
   88ASN    ND2  868   5.640   5.799   3.009
   88ASN   HD21  869   5.712   5.863   3.037
   88ASN   HD22  870   5.562   5.840   2.962
   88ASN      C  871   5.768   5.391   3.139
   88ASN      O  872   5.851   5.347   3.060
   89SER      N  873   5.689   5.317   3.217
   89SER      H  874   5.616   5.368   3.262
   89SER     CA  875   5.683   5.170   3.208
   89SER     CB  876   5.711   5.093   3.336
   89SER     OG  877   5.660   5.153   3.456
   89SER     HG  878   5.714   5.234   3.478
   89SER      C  879   5.559   5.112   3.141
   89SER      O  880   5.552   4.990   3.125
   90CYS      N  881   5.469   5.204   3.106
   90CYS      H  882   5.460   5.288   3.159
   90CYS     CA  883   5.349   5.170   3.028
   90CYS     CB  884   5.274   5.297   2.986
   90CYS     SG  885   5.186   5.398   3.111
   90CYS     HG  886   5.288   5.412   3.195
   90CYS      C  887   5.353   5.079   2.905
   90CYS      O  888   5.257   5.007   2.877
   91GLY      N  889   5.450   5.089   2.815
   91GLY      H  890   5.528   5.152   2.820
   91GLY     CA  891   5.468   5.000   2.700
   91GLY      C  892   5.492   4.851   2.723
   91GLY      O  893   5.419   4.773   2.662
   92THR      N  894   5.584   4.822   2.815
   92THR      H  895   5.652   4.893   2.835
   92THR     CA  896   5.617   4.688   2.864
   92THR     CB  897   5.743   4.678   2.951
   92THR    OG1  898   5.743   4.782   3.049
   92THR    HG1  899   5.835   4.794   3.087
   92THR    CG2  900   5.864   4.687   2.858
   92THR      C  901   5.493   4.623   2.924
   92THR      O  902   5.443   4.522   2.873
   93ILE      N  903   5.427   4.700   3.010
   93ILE      H  904   5.478   4.773   3.055
   93ILE     CA  905   5.301   4.654   3.071
   93ILE     CB  906   5.255   4.743   3.186
   93ILE    CG1  907   5.362   4.755   3.295
   93ILE    CG2  908   5.118   4.711   3.246
   93ILE     CD  909   5.340   4.870   3.395
   93ILE      C  910   5.192   4.626   2.967
   93ILE      O  911   5.124   4.524   2.975
   94GLY      N  912   5.172   4.721   2.876
   94GLY      H  913   5.195   4.818   2.884
   94GLY     CA  914   5.094   4.690   2.755
   94GLY      C  915   5.131   4.568   2.670
   94GLY      O  916   5.042   4.487   2.644
   95LEU      N  917   5.254   4.554   2.623
   95LEU      H  918   5.322   4.627   2.621
   95LEU     CA  919   5.312   4.426   2.578
   95LEU     CB  920   5.462   4.435   2.548
   95LEU     CG  921   5.487   4.517   2.421
   95LEU    CD1  922   5.635   4.554   2.418
   95LEU    CD2  923   5.446   4.442   2.294
   95LEU      C  924   5.277   4.299   2.655
   95LEU      O  925   5.236   4.202   2.591
   96ILE      N  926   5.285   4.300   2.788
   96ILE      H  927   5.292   4.384   2.843
   96ILE     CA  928   5.248   4.186   2.872
   96ILE     CB  929   5.288   4.202   3.019
   96ILE    CG1  930   5.429   4.254   3.045
   96ILE    CG2  931   5.287   4.068   3.093
   96ILE     CD  932   5.438   4.305   3.189
   96ILE      C  933   5.097   4.162   2.860
   96ILE      O  934   5.057   4.049   2.833
   97HISE     N  935   5.015   4.267   2.866
   97HISE     H  936   5.044   4.360   2.889
   97HISE    CA  937   4.869   4.262   2.851
   97HISE    CB  938   4.792   4.393   2.859
   97HISE    CG  939   4.759   4.445   2.999
   97HISE   ND1  940   4.650   4.406   3.064
   97HISE   CD2  941   4.822   4.534   3.074
   97HISE   HD2  942   4.903   4.599   3.040
   97HISE   CE1  943   4.635   4.482   3.172
   97HISE   HE1  944   4.553   4.481   3.243
   97HISE   NE2  945   4.742   4.562   3.176
   97HISE   HE2  946   4.757   4.629   3.249
   97HISE     C  947   4.831   4.195   2.719
   97HISE     O  948   4.761   4.093   2.711
   98ALA      N  949   4.904   4.232   2.615
   98ALA      H  950   4.975   4.298   2.639
   98ALA     CA  951   4.892   4.183   2.476
   98ALA     CB  952   4.980   4.265   2.381
   98ALA      C  953   4.931   4.036   2.462
   98ALA      O  954   4.849   3.955   2.420
   99VAL      N  955   5.043   3.991   2.518
   99VAL      H  956   5.120   4.053   2.534
   99VAL     CA  957   5.088   3.850   2.516
   99VAL     CB  958   5.238   3.833   2.536
   99VAL    CG1  959   5.312   3.924   2.438
   99VAL    CG2  960   5.293   3.860   2.676
   99VAL      C  961   5.017   3.756   2.614
   99VAL      O  962   5.055   3.639   2.610
  100ALA      N  963   4.959   3.808   2.722
  100ALA      H  964   4.973   3.903   2.749
  100ALA     CA  965   4.851   3.747   2.800
  100ALA     CB  966   4.837   3.837   2.923
  100ALA      C  967   4.715   3.715   2.737
  100ALA      O  968   4.637   3.636   2.790
  101ASN      N  969   4.659   3.820   2.678
  101ASN      H  970   4.685   3.915   2.697
  101ASN     CA  971   4.536   3.808   2.599
  101ASN     CB  972   4.481   3.948   2.570
  101ASN     CG  973   4.335   3.936   2.527
  101ASN    OD1  974   4.253   3.883   2.602
  101ASN    ND2  975   4.308   3.959   2.399
  101ASN   HD21  976   4.373   3.975   2.325
  101ASN   HD22  977   4.219   3.931   2.363
  101ASN      C  978   4.552   3.722   2.473
  101ASN      O  979   4.498   3.612   2.466
  102ASN      N  980   4.630   3.771   2.377
  102ASN      H  981   4.679   3.856   2.394
  102ASN     CA  982   4.645   3.713   2.243
  102ASN     CB  983   4.667   3.828   2.145
  102ASN     CG  984   4.559   3.936   2.136
  102ASN    OD1  985   4.541   4.027   2.217
  102ASN    ND2  986   4.460   3.900   2.054
  102ASN   HD21  987   4.458   3.806   2.020
  102ASN   HD22  988   4.398   3.969   2.017
  102ASN      C  989   4.742   3.597   2.219
  102ASN      O  990   4.761   3.573   2.100
  103GLN      N  991   4.724   3.501   2.310
  103GLN      H  992   4.643   3.496   2.369
  103GLN     CA  993   4.812   3.384   2.323
  103GLN     CB  994   4.766   3.308   2.447
  103GLN     CG  995   4.773   3.383   2.580
  103GLN     CD  996   4.707   3.292   2.684
  103GLN    OE1  997   4.716   3.170   2.685
  103GLN    NE2  998   4.642   3.352   2.783
  103GLN   HE21  999   4.653   3.451   2.796
  103GLN   HE22 1000   4.564   3.312   2.830
  103GLN      C 1001   4.837   3.296   2.200
  103GLN      O 1002   4.950   3.251   2.179
  104ASP      N 1003   4.737   3.280   2.114
  104ASP      H 1004   4.647   3.311   2.145
  104ASP     CA 1005   4.736   3.209   1.986
  104ASP     CB 1006   4.592   3.195   1.935
  104ASP     CG 1007   4.509   3.323   1.933
  104ASP    OD1 1008   4.534   3.405   1.843
  104ASP    OD2 1009   4.410   3.324   2.010
  104ASP      C 1010   4.841   3.263   1.888
  104ASP      O 1011   4.948   3.203   1.874
  105LYS      N 1012   4.820   3.381   1.833
  105LYS      H 1013   4.727   3.416   1.843
  105LYS     CA 1014   4.903   3.462   1.742
  105LYS     CB 1015   4.822   3.584   1.697
  105LYS     CG 1016   4.707   3.550   1.602
  105LYS     CD 1017   4.580   3.632   1.629
  105LYS     CE 1018   4.499   3.632   1.500
  105LYS     NZ 1019   4.359   3.668   1.529
  105LYS    HZ1 1020   4.351   3.759   1.569
  105LYS    HZ2 1021   4.318   3.660   1.438
  105LYS    HZ3 1022   4.311   3.605   1.590
  105LYS      C 1023   5.031   3.514   1.806
  105LYS      O 1024   5.140   3.477   1.762
  106LEU      N 1025   5.018   3.584   1.919
  106LEU      H 1026   4.934   3.576   1.972
  106LEU     CA 1027   5.127   3.651   1.991
  106LEU     CB 1028   5.088   3.799   1.990
  106LEU     CG 1029   5.165   3.909   2.064
  106LEU    CD1 1030   5.269   3.966   1.969
  106LEU    CD2 1031   5.073   4.018   2.118
  106LEU      C 1032   5.141   3.597   2.133
  106LEU      O 1033   5.048   3.584   2.212
  107GLY      N 1034   5.270   3.580   2.163
  107GLY      H 1035   5.349   3.589   2.103
  107GLY     CA 1036   5.306   3.534   2.298
  107GLY      C 1037   5.457   3.548   2.315
  107GLY      O 1038   5.511   3.644   2.260
  108PHE      N 1039   5.519   3.489   2.417
  108PHE      H 1040   5.465   3.438   2.485
  108PHE     CA 1041   5.665   3.498   2.433
  108PHE     CB 1042   5.705   3.527   2.578
  108PHE     CG 1043   5.621   3.457   2.685
  108PHE    CD1 1044   5.638   3.321   2.707
  108PHE    HD1 1045   5.707   3.266   2.643
  108PHE    CD2 1046   5.529   3.527   2.763
  108PHE    HD2 1047   5.545   3.634   2.772
  108PHE    CE1 1048   5.564   3.247   2.799
  108PHE    HE1 1049   5.574   3.139   2.808
  108PHE    CE2 1050   5.452   3.459   2.856
  108PHE    HE2 1051   5.370   3.512   2.904
  108PHE     CZ 1052   5.476   3.323   2.875
  108PHE     HZ 1053   5.438   3.278   2.966
  108PHE      C 1054   5.744   3.383   2.372
  108PHE      O 1055   5.685   3.285   2.328
  109GLU      N 1056   5.876   3.399   2.364
  109GLU      H 1057   5.927   3.479   2.395
  109GLU     CA 1058   5.968   3.292   2.322
  109GLU     CB 1059   6.090   3.334   2.240
  109GLU     CG 1060   6.222   3.390   2.294
  109GLU     CD 1061   6.315   3.413   2.175
  109GLU    OE1 1062   6.439   3.405   2.188
  109GLU    OE2 1063   6.270   3.442   2.062
  109GLU      C 1064   6.016   3.215   2.445
  109GLU      O 1065   6.040   3.277   2.548
  110ASP      N 1066   6.069   3.095   2.423
  110ASP      H 1067   6.046   3.047   2.338
  110ASP     CA 1068   6.100   3.012   2.540
  110ASP     CB 1069   6.115   2.861   2.516
  110ASP     CG 1070   6.114   2.775   2.642
  110ASP    OD1 1071   6.003   2.733   2.681
  110ASP    OD2 1072   6.224   2.733   2.682
  110ASP      C 1073   6.227   3.066   2.606
  110ASP      O 1074   6.329   3.096   2.544
  111GLY      N 1075   6.222   3.052   2.738
  111GLY      H 1076   6.168   2.973   2.767
  111GLY     CA 1077   6.321   3.098   2.835
  111GLY      C 1078   6.375   3.241   2.840
  111GLY      O 1079   6.495   3.260   2.858
  112SER      N 1080   6.284   3.338   2.828
  112SER      H 1081   6.187   3.318   2.821
  112SER     CA 1082   6.305   3.484   2.828
  112SER     CB 1083   6.212   3.542   2.722
  112SER     OG 1084   6.073   3.525   2.750
  112SER     HG 1085   6.037   3.484   2.666
  112SER      C 1086   6.269   3.558   2.957
  112SER      O 1087   6.181   3.510   3.029
  113VAL      N 1088   6.299   3.688   2.959
  113VAL      H 1089   6.357   3.715   2.882
  113VAL     CA 1090   6.253   3.786   3.058
  113VAL     CB 1091   6.306   3.927   3.028
  113VAL    CG1 1092   6.256   4.030   3.129
  113VAL    CG2 1093   6.459   3.926   3.026
  113VAL      C 1094   6.100   3.792   3.064
  113VAL      O 1095   6.056   3.800   3.179
  114LEU      N 1096   6.034   3.790   2.948
  114LEU      H 1097   6.086   3.764   2.867
  114LEU     CA 1098   5.888   3.782   2.958
  114LEU     CB 1099   5.831   3.784   2.816
  114LEU     CG 1100   5.787   3.927   2.785
  114LEU    CD1 1101   5.772   3.947   2.634
  114LEU    CD2 1102   5.658   3.958   2.860
  114LEU      C 1103   5.829   3.664   3.037
  114LEU      O 1104   5.753   3.693   3.129
  115LYS      N 1105   5.889   3.547   3.015
  115LYS      H 1106   5.970   3.552   2.957
  115LYS     CA 1107   5.848   3.418   3.072
  115LYS     CB 1108   5.916   3.303   2.998
  115LYS     CG 1109   5.845   3.170   3.021
  115LYS     CD 1110   5.922   3.049   2.966
  115LYS     CE 1111   5.814   2.941   2.957
  115LYS     NZ 1112   5.858   2.811   3.010
  115LYS    HZ1 1113   5.847   2.808   3.109
  115LYS    HZ2 1114   5.801   2.735   2.977
  115LYS    HZ3 1115   5.955   2.792   2.997
  115LYS      C 1116   5.881   3.411   3.222
  115LYS      O 1117   5.789   3.422   3.302
  116GLN      N 1118   5.998   3.470   3.242
  116GLN      H 1119   6.057   3.506   3.169
  116GLN     CA 1120   6.063   3.481   3.374
  116GLN     CB 1121   6.215   3.495   3.356
  116GLN     CG 1122   6.270   3.368   3.292
  116GLN     CD 1123   6.419   3.394   3.268
  116GLN    OE1 1124   6.464   3.476   3.188
  116GLN    NE2 1125   6.506   3.338   3.352
  116GLN   HE21 1126   6.476   3.272   3.421
  116GLN   HE22 1127   6.598   3.373   3.364
  116GLN      C 1128   5.999   3.584   3.467
  116GLN      O 1129   6.014   3.569   3.588
  117PHE      N 1130   5.933   3.688   3.417
  117PHE      H 1131   5.938   3.710   3.320
  117PHE     CA 1132   5.840   3.776   3.490
  117PHE     CB 1133   5.811   3.902   3.410
  117PHE     CG 1134   5.748   4.017   3.489
  117PHE    CD1 1135   5.620   4.065   3.465
  117PHE    HD1 1136   5.576   4.042   3.368
  117PHE    CD2 1137   5.818   4.077   3.593
  117PHE    HD2 1138   5.926   4.065   3.602
  117PHE    CE1 1139   5.555   4.151   3.553
  117PHE    HE1 1140   5.492   4.223   3.500
  117PHE    CE2 1141   5.752   4.163   3.680
  117PHE    HE2 1142   5.806   4.196   3.769
  117PHE     CZ 1143   5.619   4.199   3.667
  117PHE     HZ 1144   5.568   4.267   3.736
  117PHE      C 1145   5.704   3.715   3.528
  117PHE      O 1146   5.648   3.729   3.636
  118LEU      N 1147   5.644   3.643   3.433
  118LEU      H 1148   5.692   3.625   3.348
  118LEU     CA 1149   5.513   3.580   3.458
  118LEU     CB 1150   5.429   3.567   3.331
  118LEU     CG 1151   5.361   3.693   3.275
  118LEU    CD1 1152   5.466   3.798   3.238
  118LEU    CD2 1153   5.267   3.659   3.159
  118LEU      C 1154   5.527   3.453   3.542
  118LEU      O 1155   5.453   3.437   3.639
  119SER      N 1156   5.649   3.400   3.542
  119SER      H 1157   5.697   3.405   3.454
  119SER     CA 1158   5.687   3.290   3.632
  119SER     CB 1159   5.821   3.226   3.597
  119SER     OG 1160   5.801   3.130   3.493
  119SER     HG 1161   5.853   3.051   3.523
  119SER      C 1162   5.687   3.325   3.781
  119SER      O 1163   5.667   3.239   3.866
  120GLU      N 1164   5.713   3.454   3.803
  120GLU      H 1165   5.718   3.517   3.725
  120GLU     CA 1166   5.704   3.513   3.937
  120GLU     CB 1167   5.813   3.620   3.942
  120GLU     CG 1168   5.862   3.652   4.083
  120GLU     CD 1169   5.953   3.548   4.149
  120GLU    OE1 1170   5.940   3.518   4.270
  120GLU    OE2 1171   6.036   3.492   4.074
  120GLU      C 1172   5.570   3.571   3.983
  120GLU      O 1173   5.521   3.550   4.094
  121THR      N 1174   5.521   3.664   3.903
  121THR      H 1175   5.579   3.696   3.828
  121THR     CA 1176   5.396   3.738   3.927
  121THR     CB 1177   5.404   3.876   3.861
  121THR    OG1 1178   5.417   3.876   3.719
  121THR    HG1 1179   5.513   3.870   3.693
  121THR    CG2 1180   5.511   3.969   3.919
  121THR      C 1181   5.257   3.684   3.896
  121THR      O 1182   5.156   3.754   3.903
  122GLU      N 1183   5.247   3.556   3.862
  122GLU      H 1184   5.326   3.499   3.840
  122GLU     CA 1185   5.119   3.488   3.839
  122GLU     CB 1186   5.156   3.345   3.798
  122GLU     CG 1187   5.044   3.250   3.754
  122GLU     CD 1188   4.963   3.307   3.638
  122GLU    OE1 1189   4.844   3.338   3.660
  122GLU    OE2 1190   5.030   3.340   3.537
  122GLU      C 1191   5.025   3.495   3.960
  122GLU      O 1192   5.063   3.499   4.077
  123LYS      N 1193   4.895   3.502   3.932
  123LYS      H 1194   4.865   3.469   3.843
  123LYS     CA 1195   4.781   3.538   4.018
  123LYS     CB 1196   4.759   3.429   4.124
  123LYS     CG 1197   4.616   3.438   4.177
  123LYS     CD 1198   4.610   3.440   4.330
  123LYS     CE 1199   4.469   3.476   4.377
  123LYS     NZ 1200   4.457   3.507   4.520
  123LYS    HZ1 1201   4.525   3.579   4.535
  123LYS    HZ2 1202   4.368   3.551   4.531
  123LYS    HZ3 1203   4.475   3.428   4.579
  123LYS      C 1204   4.782   3.675   4.086
  123LYS      O 1205   4.675   3.721   4.127
  124MET      N 1206   4.896   3.743   4.101
  124MET      H 1207   4.979   3.716   4.052
  124MET     CA 1208   4.914   3.859   4.189
  124MET     CB 1209   5.063   3.882   4.213
  124MET     CG 1210   5.109   3.765   4.301
  124MET     SD 1211   5.291   3.761   4.312
  124MET     CE 1212   5.331   3.818   4.476
  124MET      C 1213   4.844   3.991   4.154
  124MET      O 1214   4.832   4.038   4.041
  125SER      N 1215   4.793   4.049   4.262
  125SER      H 1216   4.801   4.003   4.350
  125SER     CA 1217   4.714   4.173   4.261
  125SER     CB 1218   4.670   4.197   4.406
  125SER     OG 1219   4.574   4.302   4.419
  125SER     HG 1220   4.620   4.390   4.435
  125SER      C 1221   4.804   4.285   4.209
  125SER      O 1222   4.923   4.274   4.241
  126PRO      N 1223   4.756   4.383   4.134
  126PRO     CA 1224   4.843   4.489   4.081
  126PRO     CB 1225   4.741   4.597   4.043
  126PRO     CG 1226   4.627   4.515   3.982
  126PRO     CD 1227   4.619   4.401   4.084
  126PRO      C 1228   4.966   4.539   4.156
  126PRO      O 1229   5.054   4.594   4.090
  127GLU      N 1230   4.949   4.549   4.287
  127GLU      H 1231   4.859   4.546   4.330
  127GLU     CA 1232   5.050   4.603   4.379
  127GLU     CB 1233   5.002   4.618   4.524
  127GLU     CG 1234   4.871   4.698   4.527
  127GLU     CD 1235   4.752   4.625   4.465
  127GLU    OE1 1236   4.748   4.500   4.467
  127GLU    OE2 1237   4.668   4.692   4.401
  127GLU      C 1238   5.167   4.504   4.379
  127GLU      O 1239   5.277   4.555   4.357
  128ASP      N 1240   5.140   4.380   4.417
  128ASP      H 1241   5.059   4.352   4.468
  128ASP     CA 1242   5.248   4.279   4.418
  128ASP     CB 1243   5.188   4.147   4.467
  128ASP     CG 1244   5.134   4.153   4.610
  128ASP    OD1 1245   5.031   4.221   4.626
  128ASP    OD2 1246   5.199   4.103   4.705
  128ASP      C 1247   5.312   4.253   4.282
  128ASP      O 1248   5.434   4.243   4.272
  129ARG      N 1249   5.230   4.280   4.180
  129ARG      H 1250   5.132   4.269   4.198
  129ARG     CA 1251   5.290   4.284   4.046
  129ARG     CB 1252   5.169   4.280   3.953
  129ARG     CG 1253   5.137   4.137   3.910
  129ARG     CD 1254   5.023   4.124   3.808
  129ARG     NE 1255   5.006   3.986   3.762
  129ARG     HE 1256   5.091   3.935   3.747
  129ARG     CZ 1257   4.893   3.921   3.734
  129ARG    NH1 1258   4.777   3.987   3.725
  129ARG   HH11 1259   4.769   4.082   3.756
  129ARG   HH12 1260   4.703   3.952   3.666
  129ARG    NH2 1261   4.902   3.787   3.734
  129ARG   HH21 1262   4.990   3.744   3.756
  129ARG   HH22 1263   4.825   3.736   3.696
  129ARG      C 1264   5.380   4.405   4.020
  129ARG      O 1265   5.496   4.383   3.986
  130ALA      N 1266   5.333   4.529   4.034
  130ALA      H 1267   5.235   4.547   4.040
  130ALA     CA 1268   5.418   4.647   4.053
  130ALA     CB 1269   5.329   4.765   4.092
  130ALA      C 1270   5.537   4.632   4.148
  130ALA      O 1271   5.651   4.655   4.107
  131LYS      N 1272   5.526   4.588   4.273
  131LYS      H 1273   5.431   4.586   4.304
  131LYS     CA 1274   5.636   4.560   4.365
  131LYS     CB 1275   5.577   4.530   4.503
  131LYS     CG 1276   5.502   4.648   4.566
  131LYS     CD 1277   5.604   4.761   4.582
  131LYS     CE 1278   5.530   4.895   4.579
  131LYS     NZ 1279   5.612   5.011   4.617
  131LYS    HZ1 1280   5.668   4.991   4.697
  131LYS    HZ2 1281   5.660   5.054   4.540
  131LYS    HZ3 1282   5.546   5.082   4.642
  131LYS      C 1283   5.744   4.462   4.319
  131LYS      O 1284   5.863   4.489   4.329
  132CYS      N 1285   5.705   4.368   4.234
  132CYS      H 1286   5.615   4.325   4.248
  132CYS     CA 1287   5.801   4.275   4.172
  132CYS     CB 1288   5.752   4.131   4.154
  132CYS     SG 1289   5.721   4.050   4.316
  132CYS     HG 1290   5.849   4.032   4.346
  132CYS      C 1291   5.869   4.335   4.049
  132CYS      O 1292   5.991   4.329   4.041
  133PHE      N 1293   5.798   4.415   3.969
  133PHE      H 1294   5.704   4.437   3.995
  133PHE     CA 1295   5.854   4.492   3.858
  133PHE     CB 1296   5.734   4.564   3.796
  133PHE     CG 1297   5.749   4.636   3.662
  133PHE    CD1 1298   5.801   4.764   3.648
  133PHE    HD1 1299   5.863   4.804   3.728
  133PHE    CD2 1300   5.704   4.567   3.550
  133PHE    HD2 1301   5.661   4.467   3.559
  133PHE    CE1 1302   5.812   4.824   3.522
  133PHE    HE1 1303   5.862   4.920   3.508
  133PHE    CE2 1304   5.722   4.621   3.423
  133PHE    HE2 1305   5.710   4.551   3.340
  133PHE     CZ 1306   5.774   4.749   3.412
  133PHE     HZ 1307   5.837   4.756   3.323
  133PHE      C 1308   5.948   4.602   3.909
  133PHE      O 1309   6.053   4.616   3.847
  134GLU      N 1310   5.910   4.671   4.016
  134GLU      H 1311   5.828   4.654   4.072
  134GLU     CA 1312   5.988   4.776   4.082
  134GLU     CB 1313   5.922   4.829   4.210
  134GLU     CG 1314   5.831   4.950   4.185
  134GLU     CD 1315   5.783   5.006   4.319
  134GLU    OE1 1316   5.666   5.048   4.321
  134GLU    OE2 1317   5.863   5.026   4.413
  134GLU      C 1318   6.128   4.724   4.117
  134GLU      O 1319   6.222   4.804   4.122
  135LYS      N 1320   6.139   4.602   4.168
  135LYS      H 1321   6.057   4.551   4.194
  135LYS     CA 1322   6.262   4.532   4.207
  135LYS     CB 1323   6.238   4.454   4.336
  135LYS     CG 1324   6.202   4.547   4.451
  135LYS     CD 1325   6.166   4.476   4.582
  135LYS     CE 1326   6.041   4.387   4.575
  135LYS     NZ 1327   5.978   4.363   4.705
  135LYS    HZ1 1328   6.032   4.295   4.754
  135LYS    HZ2 1329   5.980   4.451   4.751
  135LYS    HZ3 1330   5.880   4.340   4.708
  135LYS      C 1331   6.333   4.452   4.097
  135LYS      O 1332   6.456   4.449   4.104
  136ASN      N 1333   6.260   4.395   4.002
  136ASN      H 1334   6.170   4.427   3.973
  136ASN     CA 1335   6.326   4.306   3.906
  136ASN     CB 1336   6.226   4.223   3.824
  136ASN     CG 1337   6.284   4.133   3.715
  136ASN    OD1 1338   6.265   4.173   3.601
  136ASN    ND2 1339   6.328   4.009   3.738
  136ASN   HD21 1340   6.338   3.969   3.829
  136ASN   HD22 1341   6.346   3.952   3.658
  136ASN      C 1342   6.407   4.384   3.802
  136ASN      O 1343   6.366   4.468   3.722
  137GLU      N 1344   6.527   4.328   3.796
  137GLU      H 1345   6.560   4.254   3.855
  137GLU     CA 1346   6.635   4.392   3.720
  137GLU     CB 1347   6.768   4.332   3.768
  137GLU     CG 1348   6.885   4.395   3.693
  137GLU     CD 1349   7.017   4.322   3.719
  137GLU    OE1 1350   7.099   4.387   3.787
  137GLU    OE2 1351   7.033   4.213   3.659
  137GLU      C 1352   6.612   4.382   3.569
  137GLU      O 1353   6.622   4.483   3.500
  138ALA      N 1354   6.578   4.262   3.522
  138ALA      H 1355   6.568   4.186   3.586
  138ALA     CA 1356   6.552   4.236   3.380
  138ALA     CB 1357   6.538   4.087   3.350
  138ALA      C 1358   6.434   4.307   3.312
  138ALA      O 1359   6.451   4.363   3.204
  139ILE      N 1360   6.317   4.319   3.374
  139ILE      H 1361   6.293   4.277   3.462
  139ILE     CA 1362   6.203   4.394   3.319
  139ILE     CB 1363   6.068   4.360   3.383
  139ILE    CG1 1364   5.952   4.395   3.290
  139ILE    CG2 1365   6.043   4.431   3.516
  139ILE     CD 1366   5.845   4.287   3.281
  139ILE      C 1367   6.231   4.544   3.315
  139ILE      O 1368   6.190   4.603   3.214
  140GLN      N 1369   6.318   4.593   3.403
  140GLN      H 1370   6.344   4.549   3.488
  140GLN     CA 1371   6.366   4.732   3.400
  140GLN     CB 1372   6.411   4.774   3.540
  140GLN     CG 1373   6.291   4.806   3.629
  140GLN     CD 1374   6.356   4.843   3.762
  140GLN    OE1 1375   6.379   4.958   3.797
  140GLN    NE2 1376   6.379   4.731   3.830
  140GLN   HE21 1377   6.357   4.641   3.791
  140GLN   HE22 1378   6.418   4.732   3.923
  140GLN      C 1379   6.476   4.744   3.295
  140GLN      O 1380   6.456   4.823   3.202
  141ALA      N 1381   6.578   4.659   3.299
  141ALA      H 1382   6.589   4.593   3.373
  141ALA     CA 1383   6.693   4.686   3.211
  141ALA     CB 1384   6.822   4.617   3.256
  141ALA      C 1385   6.675   4.665   3.060
  141ALA      O 1386   6.715   4.745   2.976
  142ALA      N 1387   6.589   4.567   3.035
  142ALA      H 1388   6.546   4.511   3.106
  142ALA     CA 1389   6.558   4.518   2.900
  142ALA     CB 1390   6.449   4.411   2.892
  142ALA      C 1391   6.518   4.629   2.803
  142ALA      O 1392   6.587   4.649   2.703
  143HISE     N 1393   6.433   4.720   2.849
  143HISE     H 1394   6.396   4.709   2.941
  143HISE    CA 1395   6.394   4.844   2.781
  143HISE    CB 1396   6.252   4.867   2.835
  143HISE    CG 1397   6.182   5.003   2.828
  143HISE   ND1 1398   6.113   5.052   2.930
  143HISE   CD2 1399   6.213   5.106   2.750
  143HISE   HD2 1400   6.244   5.095   2.646
  143HISE   CE1 1401   6.101   5.184   2.915
  143HISE   HE1 1402   6.057   5.251   2.988
  143HISE   NE2 1403   6.172   5.219   2.808
  143HISE   HE2 1404   6.163   5.309   2.766
  143HISE     C 1405   6.491   4.959   2.806
  143HISE     O 1406   6.534   5.012   2.703
  144ASP      N 1407   6.516   4.990   2.933
  144ASP      H 1408   6.471   4.949   3.013
  144ASP     CA 1409   6.597   5.107   2.968
  144ASP     CB 1410   6.617   5.105   3.120
  144ASP     CG 1411   6.705   5.212   3.185
  144ASP    OD1 1412   6.642   5.289   3.261
  144ASP    OD2 1413   6.826   5.230   3.162
  144ASP      C 1414   6.723   5.124   2.883
  144ASP      O 1415   6.733   5.232   2.825
  145ALA      N 1416   6.802   5.017   2.879
  145ALA      H 1417   6.786   4.936   2.935
  145ALA     CA 1418   6.928   5.026   2.804
  145ALA     CB 1419   7.022   4.913   2.847
  145ALA      C 1420   6.940   5.042   2.652
  145ALA      O 1421   7.022   5.115   2.596
  146VAL      N 1422   6.852   4.977   2.577
  146VAL      H 1423   6.809   4.891   2.604
  146VAL     CA 1424   6.818   5.021   2.441
  146VAL     CB 1425   6.748   4.910   2.362
  146VAL    CG1 1426   6.841   4.793   2.327
  146VAL    CG2 1427   6.626   4.853   2.434
  146VAL      C 1428   6.743   5.154   2.428
  146VAL      O 1429   6.786   5.235   2.346
  147ALA      N 1430   6.655   5.181   2.524
  147ALA      H 1431   6.638   5.112   2.594
  147ALA     CA 1432   6.575   5.304   2.532
  147ALA     CB 1433   6.462   5.303   2.635
  147ALA      C 1434   6.665   5.426   2.554
  147ALA      O 1435   6.628   5.538   2.518
  148GLN      N 1436   6.775   5.408   2.627
  148GLN      H 1437   6.775   5.333   2.693
  148GLN     CA 1438   6.885   5.504   2.639
  148GLN     CB 1439   6.994   5.447   2.731
  148GLN     CG 1440   6.955   5.441   2.879
  148GLN     CD 1441   7.083   5.420   2.960
  148GLN    OE1 1442   7.186   5.486   2.942
  148GLN    NE2 1443   7.072   5.313   3.038
  148GLN   HE21 1444   6.983   5.278   3.064
  148GLN   HE22 1445   7.155   5.258   3.051
  148GLN      C 1446   6.953   5.560   2.513
  148GLN      O 1447   6.995   5.675   2.509
  149GLU      N 1448   6.963   5.478   2.409
  149GLU      H 1449   6.953   5.379   2.421
  149GLU     CA 1450   7.026   5.519   2.283
  149GLU     CB 1451   7.083   5.392   2.220
  149GLU     CG 1452   7.198   5.326   2.297
  149GLU     CD 1453   7.245   5.195   2.233
  149GLU    OE1 1454   7.324   5.202   2.136
  149GLU    OE2 1455   7.213   5.083   2.276
  149GLU      C 1456   6.943   5.600   2.183
  149GLU      O 1457   7.001   5.659   2.091
  150GLY      N 1458   6.820   5.628   2.225
  150GLY      H 1459   6.784   5.586   2.308
  150GLY     CA 1460   6.721   5.685   2.132
  150GLY      C 1461   6.592   5.718   2.207
  150GLY      O 1462   6.493   5.646   2.190
  151GLN      N 1463   6.590   5.821   2.291
  151GLN      H 1464   6.665   5.886   2.309
  151GLN     CA 1465   6.472   5.863   2.367
  151GLN     CB 1466   6.521   5.937   2.492
  151GLN     CG 1467   6.415   5.964   2.598
  151GLN     CD 1468   6.436   6.092   2.680
  151GLN    OE1 1469   6.501   6.096   2.784
  151GLN    NE2 1470   6.373   6.200   2.634
  151GLN   HE21 1471   6.329   6.199   2.545
  151GLN   HE22 1472   6.394   6.285   2.683
  151GLN      C 1473   6.383   5.963   2.293
  151GLN      O 1474   6.431   6.043   2.213
  152CYS      N 1475   6.251   5.959   2.308
  152CYS      H 1476   6.207   5.878   2.348
  152CYS     CA 1477   6.158   6.048   2.236
  152CYS     CB 1478   6.028   5.982   2.189
  152CYS     SG 1479   5.923   5.963   2.338
  152CYS     HG 1480   5.814   5.942   2.263
  152CYS      C 1481   6.126   6.185   2.296
  152CYS      O 1482   6.185   6.218   2.399
  153ARG      N 1483   6.071   6.275   2.216
  153ARG      H 1484   6.089   6.266   2.118
  153ARG     CA 1485   6.025   6.407   2.259
  153ARG     CB 1486   5.965   6.480   2.138
  153ARG     CG 1487   6.068   6.512   2.029
  153ARG     CD 1488   6.016   6.558   1.893
  153ARG     NE 1489   6.136   6.564   1.808
  153ARG     HE 1490   6.218   6.532   1.854
  153ARG     CZ 1491   6.137   6.597   1.678
  153ARG    NH1 1492   6.020   6.625   1.619
  153ARG   HH11 1493   5.928   6.622   1.657
  153ARG   HH12 1494   6.033   6.682   1.538
  153ARG    NH2 1495   6.251   6.581   1.611
  153ARG   HH21 1496   6.335   6.558   1.661
  153ARG   HH22 1497   6.257   6.592   1.511
  153ARG      C 1498   5.939   6.426   2.385
  153ARG      O 1499   5.817   6.441   2.383
  154VAL      N 1500   6.007   6.451   2.496
  154VAL      H 1501   6.106   6.469   2.496
  154VAL     CA 1502   5.936   6.473   2.622
  154VAL     CB 1503   5.967   6.354   2.714
  154VAL    CG1 1504   5.890   6.233   2.663
  154VAL    CG2 1505   6.110   6.306   2.739
  154VAL      C 1506   5.990   6.607   2.672
  154VAL      O 1507   6.103   6.654   2.655
  155ASP      N 1508   5.893   6.671   2.736
  155ASP      H 1509   5.799   6.637   2.741
  155ASP     CA 1510   5.893   6.811   2.784
  155ASP     CB 1511   5.794   6.883   2.691
  155ASP     CG 1512   5.791   7.033   2.721
  155ASP    OD1 1513   5.888   7.100   2.679
  155ASP    OD2 1514   5.716   7.075   2.811
  155ASP      C 1515   5.850   6.815   2.931
  155ASP      O 1516   5.779   6.722   2.969
  156ASP      N 1517   5.906   6.908   3.008
  156ASP      H 1518   5.976   6.972   2.976
  156ASP     CA 1519   5.864   6.939   3.145
  156ASP     CB 1520   5.922   7.076   3.183
  156ASP     CG 1521   5.878   7.124   3.322
  156ASP    OD1 1522   5.924   7.067   3.423
  156ASP    OD2 1523   5.812   7.230   3.328
  156ASP      C 1524   5.717   6.935   3.190
  156ASP      O 1525   5.682   6.874   3.290
  157LYS      N 1526   5.641   6.978   3.090
  157LYS      H 1527   5.684   7.023   3.012
  157LYS     CA 1528   5.494   6.986   3.101
  157LYS     CB 1529   5.439   7.124   3.066
  157LYS     CG 1530   5.502   7.227   3.160
  157LYS     CD 1531   5.447   7.363   3.117
  157LYS     CE 1532   5.545   7.472   3.161
  157LYS     NZ 1533   5.468   7.592   3.197
  157LYS    HZ1 1534   5.430   7.638   3.116
  157LYS    HZ2 1535   5.387   7.567   3.250
  157LYS    HZ3 1536   5.521   7.647   3.261
  157LYS      C 1537   5.422   6.878   3.020
  157LYS      O 1538   5.321   6.829   3.069
  158VAL      N 1539   5.479   6.829   2.910
  158VAL      H 1540   5.565   6.871   2.880
  158VAL     CA 1541   5.409   6.732   2.823
  158VAL     CB 1542   5.351   6.801   2.700
  158VAL    CG1 1543   5.277   6.708   2.603
  158VAL    CG2 1544   5.236   6.895   2.737
  158VAL      C 1545   5.489   6.603   2.805
  158VAL      O 1546   5.605   6.596   2.765
  159ASN      N 1547   5.423   6.492   2.839
  159ASN      H 1548   5.324   6.492   2.828
  159ASN     CA 1549   5.493   6.364   2.855
  159ASN     CB 1550   5.523   6.337   3.002
  159ASN     CG 1551   5.619   6.222   3.034
  159ASN    OD1 1552   5.722   6.201   2.970
  159ASN    ND2 1553   5.592   6.148   3.141
  159ASN   HD21 1554   5.519   6.165   3.207
  159ASN   HD22 1555   5.644   6.062   3.146
  159ASN      C 1556   5.423   6.247   2.786
  159ASN      O 1557   5.301   6.230   2.793
  160PHE      N 1558   5.513   6.161   2.742
  160PHE      H 1559   5.605   6.161   2.782
  160PHE     CA 1560   5.469   6.052   2.653
  160PHE     CB 1561   5.592   5.995   2.581
  160PHE     CG 1562   5.589   6.029   2.432
  160PHE    CD1 1563   5.538   5.936   2.342
  160PHE    HD1 1564   5.518   5.838   2.385
  160PHE    CD2 1565   5.631   6.154   2.387
  160PHE    HD2 1566   5.660   6.236   2.453
  160PHE    CE1 1567   5.533   5.957   2.205
  160PHE    HE1 1568   5.506   5.875   2.139
  160PHE    CE2 1569   5.624   6.177   2.250
  160PHE    HE2 1570   5.656   6.275   2.214
  160PHE     CZ 1571   5.581   6.080   2.160
  160PHE     HZ 1572   5.573   6.117   2.058
  160PHE      C 1573   5.394   5.938   2.722
  160PHE      O 1574   5.430   5.893   2.831
  161HISE     N 1575   5.299   5.885   2.647
  161HISE     H 1576   5.249   5.933   2.575
  161HISE    CA 1577   5.226   5.762   2.683
  161HISE    CB 1578   5.090   5.803   2.739
  161HISE    CG 1579   5.015   5.700   2.824
  161HISE   ND1 1580   5.055   5.580   2.865
  161HISE   CD2 1581   4.882   5.701   2.832
  161HISE   HD2 1582   4.825   5.792   2.814
  161HISE   CE1 1583   4.948   5.509   2.901
  161HISE   HE1 1584   4.950   5.402   2.922
  161HISE   NE2 1585   4.841   5.586   2.883
  161HISE   HE2 1586   4.745   5.559   2.875
  161HISE     C 1587   5.215   5.666   2.564
  161HISE     O 1588   5.170   5.706   2.457
  162PHE      N 1589   5.203   5.540   2.607
  162PHE      H 1590   5.148   5.527   2.689
  162PHE     CA 1591   5.199   5.424   2.518
  162PHE     CB 1592   5.326   5.339   2.533
  162PHE     CG 1593   5.449   5.428   2.542
  162PHE    CD1 1594   5.494   5.492   2.657
  162PHE    HD1 1595   5.422   5.499   2.739
  162PHE    CD2 1596   5.499   5.472   2.420
  162PHE    HD2 1597   5.483   5.414   2.329
  162PHE    CE1 1598   5.600   5.581   2.646
  162PHE    HE1 1599   5.660   5.595   2.736
  162PHE    CE2 1600   5.591   5.576   2.407
  162PHE    HE2 1601   5.615   5.617   2.309
  162PHE     CZ 1602   5.648   5.625   2.523
  162PHE     HZ 1603   5.736   5.689   2.528
  162PHE      C 1604   5.064   5.352   2.528
  162PHE      O 1605   5.049   5.241   2.579
  163ILE      N 1606   4.963   5.422   2.479
  163ILE      H 1607   4.991   5.498   2.421
  163ILE     CA 1608   4.821   5.384   2.488
  163ILE     CB 1609   4.718   5.492   2.457
  163ILE    CG1 1610   4.740   5.622   2.535
  163ILE    CG2 1611   4.579   5.438   2.489
  163ILE     CD 1612   4.836   5.725   2.477
  163ILE      C 1613   4.788   5.270   2.392
  163ILE      O 1614   4.815   5.268   2.272
  164LEU      N 1615   4.753   5.153   2.445
  164LEU      H 1616   4.746   5.150   2.544
  164LEU     CA 1617   4.729   5.027   2.372
  164LEU     CB 1618   4.799   4.913   2.448
  164LEU     CG 1619   4.805   4.782   2.370
  164LEU    CD1 1620   4.905   4.794   2.255
  164LEU    CD2 1621   4.846   4.657   2.449
  164LEU      C 1622   4.580   4.999   2.358
  164LEU      O 1623   4.507   4.967   2.452
  165PHE      N 1624   4.538   4.995   2.231
  165PHE      H 1625   4.604   4.990   2.157
  165PHE     CA 1626   4.395   4.975   2.206
  165PHE     CB 1627   4.365   5.090   2.109
  165PHE     CG 1628   4.331   5.224   2.172
  165PHE    CD1 1629   4.209   5.253   2.232
  165PHE    HD1 1630   4.137   5.175   2.257
  165PHE    CD2 1631   4.424   5.327   2.157
  165PHE    HD2 1632   4.528   5.297   2.147
  165PHE    CE1 1633   4.189   5.384   2.274
  165PHE    HE1 1634   4.110   5.406   2.346
  165PHE    CE2 1635   4.394   5.458   2.193
  165PHE    HE2 1636   4.456   5.538   2.154
  165PHE     CZ 1637   4.274   5.493   2.253
  165PHE     HZ 1638   4.239   5.595   2.268
  165PHE      C 1639   4.388   4.837   2.141
  165PHE      O 1640   4.458   4.817   2.042
  166ASN      N 1641   4.312   4.744   2.197
  166ASN      H 1642   4.259   4.767   2.279
  166ASN     CA 1643   4.305   4.603   2.154
  166ASN     CB 1644   4.435   4.533   2.195
  166ASN     CG 1645   4.453   4.389   2.147
  166ASN    OD1 1646   4.412   4.348   2.039
  166ASN    ND2 1647   4.515   4.304   2.229
  166ASN   HD21 1648   4.540   4.337   2.320
  166ASN   HD22 1649   4.514   4.205   2.215
  166ASN      C 1650   4.178   4.528   2.196
  166ASN      O 1651   4.114   4.552   2.299
  167ASN      N 1652   4.135   4.444   2.103
  167ASN      H 1653   4.196   4.429   2.025
  167ASN     CA 1654   4.021   4.352   2.113
  167ASN     CB 1655   3.979   4.310   1.972
  167ASN     CG 1656   3.847   4.233   1.972
  167ASN    OD1 1657   3.820   4.148   2.057
  167ASN    ND2 1658   3.754   4.276   1.888
  167ASN   HD21 1659   3.770   4.348   1.820
  167ASN   HD22 1660   3.661   4.239   1.885
  167ASN      C 1661   4.039   4.239   2.215
  167ASN      O 1662   4.093   4.134   2.180
  168VAL      N 1663   3.976   4.251   2.332
  168VAL      H 1664   3.899   4.314   2.339
  168VAL     CA 1665   3.985   4.149   2.437
  168VAL     CB 1666   4.010   4.221   2.570
  168VAL    CG1 1667   4.044   4.128   2.686
  168VAL    CG2 1668   4.130   4.316   2.565
  168VAL      C 1669   3.848   4.081   2.436
  168VAL      O 1670   3.741   4.138   2.457
  169ASP      N 1671   3.847   3.953   2.401
  169ASP      H 1672   3.926   3.903   2.365
  169ASP     CA 1673   3.726   3.868   2.401
  169ASP     CB 1674   3.692   3.821   2.542
  169ASP     CG 1675   3.788   3.706   2.575
  169ASP    OD1 1676   3.812   3.695   2.697
  169ASP    OD2 1677   3.813   3.609   2.499
  169ASP      C 1678   3.606   3.922   2.323
  169ASP      O 1679   3.494   3.902   2.371
  170GLY      N 1680   3.632   3.986   2.209
  170GLY      H 1681   3.726   4.013   2.189
  170GLY     CA 1682   3.529   4.059   2.134
  170GLY      C 1683   3.476   4.193   2.185
  170GLY      O 1684   3.371   4.244   2.146
  171HISE     N 1685   3.552   4.251   2.277
  171HISE     H 1686   3.619   4.203   2.335
  171HISE    CA 1687   3.534   4.393   2.310
  171HISE    CB 1688   3.497   4.422   2.456
  171HISE    CG 1689   3.362   4.372   2.507
  171HISE   ND1 1690   3.245   4.435   2.494
  171HISE   CD2 1691   3.337   4.251   2.557
  171HISE   HD2 1692   3.408   4.170   2.575
  171HISE   CE1 1693   3.153   4.360   2.553
  171HISE   HE1 1694   3.056   4.397   2.589
  171HISE   NE2 1695   3.210   4.248   2.596
  171HISE   HE2 1696   3.170   4.177   2.654
  171HISE     C 1697   3.665   4.468   2.288
  171HISE     O 1698   3.776   4.422   2.313
  172LEU      N 1699   3.652   4.596   2.255
  172LEU      H 1700   3.566   4.645   2.241
  172LEU     CA 1701   3.765   4.688   2.238
  172LEU     CB 1702   3.731   4.799   2.137
  172LEU     CG 1703   3.845   4.862   2.057
  172LEU    CD1 1704   3.875   4.776   1.933
  172LEU    CD2 1705   3.829   5.010   2.021
  172LEU      C 1706   3.804   4.762   2.366
  172LEU      O 1707   3.732   4.845   2.421
  173TYR      N 1708   3.919   4.724   2.422
  173TYR      H 1709   3.976   4.653   2.381
  173TYR     CA 1710   3.962   4.778   2.551
  173TYR     CB 1711   4.008   4.665   2.643
  173TYR     CG 1712   3.895   4.610   2.730
  173TYR    CD1 1713   3.903   4.635   2.867
  173TYR    HD1 1714   3.982   4.700   2.906
  173TYR    CD2 1715   3.792   4.531   2.680
  173TYR    HD2 1716   3.787   4.511   2.573
  173TYR    CE1 1717   3.807   4.586   2.954
  173TYR    HE1 1718   3.822   4.608   3.060
  173TYR    CE2 1719   3.701   4.476   2.770
  173TYR    HE2 1720   3.626   4.407   2.731
  173TYR     CZ 1721   3.710   4.499   2.906
  173TYR     OH 1722   3.628   4.430   2.991
  173TYR     HH 1723   3.617   4.469   3.082
  173TYR      C 1724   4.085   4.867   2.533
  173TYR      O 1725   4.158   4.848   2.435
  174GLU      N 1726   4.105   4.958   2.628
  174GLU      H 1727   4.036   4.975   2.698
  174GLU     CA 1728   4.227   5.039   2.642
  174GLU     CB 1729   4.178   5.179   2.677
  174GLU     CG 1730   4.294   5.279   2.687
  174GLU     CD 1731   4.237   5.405   2.752
  174GLU    OE1 1732   4.307   5.479   2.825
  174GLU    OE2 1733   4.119   5.435   2.725
  174GLU      C 1734   4.319   4.979   2.749
  174GLU      O 1735   4.270   4.955   2.859
  175LEU      N 1736   4.419   4.902   2.708
  175LEU      H 1737   4.450   4.910   2.613
  175LEU     CA 1738   4.507   4.815   2.787
  175LEU     CB 1739   4.572   4.714   2.693
  175LEU     CG 1740   4.459   4.630   2.633
  175LEU    CD1 1741   4.513   4.535   2.526
  175LEU    CD2 1742   4.387   4.550   2.742
  175LEU      C 1743   4.611   4.892   2.868
  175LEU      O 1744   4.733   4.886   2.854
  176ASP      N 1745   4.561   4.966   2.966
  176ASP      H 1746   4.463   4.976   2.982
  176ASP     CA 1747   4.645   5.068   3.030
  176ASP     CB 1748   4.559   5.182   3.085
  176ASP     CG 1749   4.613   5.320   3.124
  176ASP    OD1 1750   4.539   5.395   3.191
  176ASP    OD2 1751   4.734   5.348   3.108
  176ASP      C 1752   4.741   5.010   3.135
  176ASP      O 1753   4.706   4.931   3.223
  177GLY      N 1754   4.862   5.060   3.112
  177GLY      H 1755   4.890   5.102   3.026
  177GLY     CA 1756   4.973   5.038   3.206
  177GLY      C 1757   4.959   5.126   3.332
  177GLY      O 1758   5.028   5.100   3.430
  178ARG      N 1759   4.892   5.240   3.325
  178ARG      H 1760   4.849   5.272   3.241
  178ARG     CA 1761   4.842   5.316   3.441
  178ARG     CB 1762   4.830   5.463   3.404
  178ARG     CG 1763   4.961   5.516   3.346
  178ARG     CD 1764   4.950   5.655   3.282
  178ARG     NE 1765   5.049   5.656   3.173
  178ARG     HE 1766   5.059   5.571   3.120
  178ARG     CZ 1767   5.118   5.760   3.125
  178ARG    NH1 1768   5.083   5.888   3.141
  178ARG   HH11 1769   5.004   5.914   3.197
  178ARG   HH12 1770   5.138   5.961   3.098
  178ARG    NH2 1771   5.241   5.737   3.078
  178ARG   HH21 1772   5.281   5.645   3.080
  178ARG   HH22 1773   5.293   5.810   3.034
  178ARG      C 1774   4.718   5.275   3.520
  178ARG      O 1775   4.723   5.278   3.643
  179MET      N 1776   4.613   5.240   3.446
  179MET      H 1777   4.603   5.274   3.353
  179MET     CA 1778   4.492   5.184   3.509
  179MET     CB 1779   4.379   5.188   3.405
  179MET     CG 1780   4.244   5.247   3.447
  179MET     SD 1781   4.245   5.413   3.524
  179MET     CE 1782   4.078   5.468   3.501
  179MET      C 1783   4.513   5.042   3.561
  179MET      O 1784   4.555   4.962   3.478
  180PRO      N 1785   4.506   5.017   3.691
  180PRO     CA 1786   4.519   4.886   3.756
  180PRO     CB 1787   4.480   4.907   3.903
  180PRO     CG 1788   4.505   5.055   3.933
  180PRO     CD 1789   4.491   5.120   3.795
  180PRO      C 1790   4.431   4.778   3.693
  180PRO      O 1791   4.479   4.665   3.687
  181PHE      N 1792   4.310   4.808   3.647
  181PHE      H 1793   4.248   4.848   3.715
  181PHE     CA 1794   4.245   4.725   3.545
  181PHE     CB 1795   4.112   4.673   3.600
  181PHE     CG 1796   4.131   4.589   3.726
  181PHE    CD1 1797   4.167   4.456   3.706
  181PHE    HD1 1798   4.165   4.410   3.607
  181PHE    CD2 1799   4.110   4.635   3.855
  181PHE    HD2 1800   4.078   4.737   3.876
  181PHE    CE1 1801   4.188   4.374   3.816
  181PHE    HE1 1802   4.240   4.279   3.800
  181PHE    CE2 1803   4.126   4.551   3.964
  181PHE    HE2 1804   4.105   4.597   4.061
  181PHE     CZ 1805   4.167   4.419   3.945
  181PHE     HZ 1806   4.184   4.352   4.029
  181PHE      C 1807   4.207   4.809   3.423
  181PHE      O 1808   4.175   4.926   3.445
  182PRO      N 1809   4.220   4.756   3.301
  182PRO     CA 1810   4.176   4.827   3.180
  182PRO     CB 1811   4.191   4.722   3.069
  182PRO     CG 1812   4.320   4.649   3.110
  182PRO     CD 1813   4.307   4.645   3.262
  182PRO      C 1814   4.028   4.866   3.175
  182PRO      O 1815   3.941   4.805   3.237
  183VAL      N 1816   4.015   4.983   3.113
  183VAL      H 1817   4.094   5.042   3.097
  183VAL     CA 1818   3.887   5.040   3.069
  183VAL     CB 1819   3.885   5.193   3.081
  183VAL    CG1 1820   3.901   5.229   3.229
  183VAL    CG2 1821   3.992   5.272   3.005
  183VAL      C 1822   3.842   5.005   2.927
  183VAL      O 1823   3.912   5.005   2.826
  184ASN      N 1824   3.710   4.993   2.915
  184ASN      H 1825   3.647   5.008   2.992
  184ASN     CA 1826   3.641   4.949   2.793
  184ASN     CB 1827   3.540   4.839   2.826
  184ASN     CG 1828   3.496   4.752   2.708
  184ASN    OD1 1829   3.540   4.772   2.595
  184ASN    ND2 1830   3.412   4.651   2.730
  184ASN   HD21 1831   3.376   4.625   2.820
  184ASN   HD22 1832   3.397   4.589   2.653
  184ASN      C 1833   3.586   5.064   2.708
  184ASN      O 1834   3.542   5.165   2.763
  185HISE     N 1835   3.584   5.045   2.577
  185HISE     H 1836   3.634   4.965   2.543
  185HISE    CA 1837   3.545   5.145   2.476
  185HISE    CB 1838   3.668   5.184   2.395
  185HISE    CG 1839   3.754   5.281   2.476
  185HISE   ND1 1840   3.740   5.413   2.471
  185HISE   CD2 1841   3.868   5.250   2.539
  185HISE   HD2 1842   3.913   5.151   2.543
  185HISE   CE1 1843   3.837   5.463   2.547
  185HISE   HE1 1844   3.833   5.562   2.591
  185HISE   NE2 1845   3.917   5.364   2.585
  185HISE   HE2 1846   3.999   5.381   2.640
  185HISE     C 1847   3.433   5.084   2.391
  185HISE     O 1848   3.366   5.158   2.320
  186GLY      N 1849   3.404   4.955   2.407
  186GLY      H 1850   3.459   4.888   2.456
  186GLY     CA 1851   3.284   4.898   2.343
  186GLY      C 1852   3.304   4.782   2.245
  186GLY      O 1853   3.396   4.786   2.163
  187ALA      N 1854   3.192   4.714   2.225
  187ALA      H 1855   3.111   4.739   2.278
  187ALA     CA 1856   3.190   4.589   2.147
  187ALA     CB 1857   3.061   4.507   2.150
  187ALA      C 1858   3.236   4.581   2.001
  187ALA      O 1859   3.186   4.659   1.920
  188SER      N 1860   3.294   4.470   1.957
  188SER      H 1861   3.297   4.382   2.004
  188SER     CA 1862   3.305   4.456   1.811
  188SER     CB 1863   3.408   4.552   1.753
  188SER     OG 1864   3.416   4.544   1.610
  188SER     HG 1865   3.498   4.597   1.587
  188SER      C 1866   3.365   4.321   1.774
  188SER      O 1867   3.441   4.267   1.854
  189SER      N 1868   3.334   4.269   1.656
  189SER      H 1869   3.271   4.316   1.594
  189SER     CA 1870   3.392   4.142   1.608
  189SER     CB 1871   3.288   4.064   1.527
  189SER     OG 1872   3.229   4.130   1.415
  189SER     HG 1873   3.298   4.184   1.367
  189SER      C 1874   3.534   4.145   1.552
  189SER      O 1875   3.566   4.243   1.485
  190GLU      N 1876   3.609   4.038   1.578
  190GLU      H 1877   3.570   3.958   1.624
  190GLU     CA 1878   3.750   4.028   1.538
  190GLU     CB 1879   3.808   3.887   1.548
  190GLU     CG 1880   3.838   3.860   1.696
  190GLU     CD 1881   3.941   3.753   1.734
  190GLU    OE1 1882   4.019   3.773   1.829
  190GLU    OE2 1883   3.932   3.644   1.673
  190GLU      C 1884   3.796   4.084   1.403
  190GLU      O 1885   3.856   4.191   1.410
  191ASP      N 1886   3.716   4.050   1.303
  191ASP      H 1887   3.624   4.010   1.301
  191ASP     CA 1888   3.764   4.084   1.168
  191ASP     CB 1889   3.686   4.015   1.057
  191ASP     CG 1890   3.536   4.033   1.078
  191ASP    OD1 1891   3.470   3.940   1.128
  191ASP    OD2 1892   3.493   4.145   1.041
  191ASP      C 1893   3.785   4.232   1.134
  191ASP      O 1894   3.830   4.256   1.022
  192THR      N 1895   3.739   4.328   1.214
  192THR      H 1896   3.678   4.316   1.292
  192THR     CA 1897   3.759   4.469   1.183
  192THR     CB 1898   3.633   4.553   1.159
  192THR    OG1 1899   3.532   4.534   1.258
  192THR    HG1 1900   3.563   4.590   1.334
  192THR    CG2 1901   3.593   4.541   1.012
  192THR      C 1902   3.845   4.550   1.281
  192THR      O 1903   3.869   4.665   1.245
  193LEU      N 1904   3.940   4.478   1.340
  193LEU      H 1905   3.962   4.397   1.288
  193LEU     CA 1906   3.999   4.528   1.466
  193LEU     CB 1907   4.100   4.422   1.507
  193LEU     CG 1908   4.140   4.403   1.653
  193LEU    CD1 1909   4.187   4.257   1.658
  193LEU    CD2 1910   4.256   4.489   1.703
  193LEU      C 1911   4.074   4.661   1.454
  193LEU      O 1912   4.046   4.751   1.533
  194LEU      N 1913   4.160   4.677   1.354
  194LEU      H 1914   4.197   4.609   1.290
  194LEU     CA 1915   4.238   4.800   1.339
  194LEU     CB 1916   4.367   4.775   1.262
  194LEU     CG 1917   4.471   4.684   1.328
  194LEU    CD1 1918   4.601   4.679   1.248
  194LEU    CD2 1919   4.483   4.730   1.474
  194LEU      C 1920   4.163   4.922   1.284
  194LEU      O 1921   4.195   5.039   1.302
  195LYS      N 1922   4.051   4.893   1.218
  195LYS      H 1923   4.031   4.804   1.178
  195LYS     CA 1924   3.954   4.997   1.181
  195LYS     CB 1925   3.847   4.951   1.082
  195LYS     CG 1926   3.926   4.924   0.953
  195LYS     CD 1927   3.845   4.863   0.838
  195LYS     CE 1928   3.933   4.872   0.713
  195LYS     NZ 1929   3.851   4.822   0.601
  195LYS    HZ1 1930   3.881   4.853   0.511
  195LYS    HZ2 1931   3.864   4.723   0.599
  195LYS    HZ3 1932   3.755   4.843   0.618
  195LYS      C 1933   3.875   5.053   1.300
  195LYS      O 1934   3.868   5.173   1.328
  196ASP      N 1935   3.829   4.963   1.385
  196ASP      H 1936   3.815   4.868   1.356
  196ASP     CA 1937   3.764   4.992   1.514
  196ASP     CB 1938   3.720   4.863   1.584
  196ASP     CG 1939   3.623   4.774   1.506
  196ASP    OD1 1940   3.504   4.811   1.491
  196ASP    OD2 1941   3.654   4.656   1.482
  196ASP      C 1942   3.848   5.076   1.610
  196ASP      O 1943   3.799   5.166   1.679
  197ALA      N 1944   3.976   5.043   1.623
  197ALA      H 1945   4.012   4.960   1.581
  197ALA     CA 1946   4.078   5.103   1.710
  197ALA     CB 1947   4.201   5.014   1.692
  197ALA      C 1948   4.102   5.246   1.660
  197ALA      O 1949   4.058   5.343   1.720
  198ALA      N 1950   4.125   5.257   1.530
  198ALA      H 1951   4.112   5.173   1.477
  198ALA     CA 1952   4.135   5.388   1.465
  198ALA     CB 1953   4.168   5.358   1.319
  198ALA      C 1954   4.014   5.480   1.485
  198ALA      O 1955   4.033   5.600   1.508
  199LYS      N 1956   3.899   5.414   1.484
  199LYS      H 1957   3.892   5.334   1.424
  199LYS     CA 1958   3.776   5.489   1.515
  199LYS     CB 1959   3.647   5.409   1.499
  199LYS     CG 1960   3.609   5.382   1.353
  199LYS     CD 1961   3.479   5.304   1.327
  199LYS     CE 1962   3.459   5.288   1.176
  199LYS     NZ 1963   3.349   5.198   1.139
  199LYS    HZ1 1964   3.353   5.201   1.040
  199LYS    HZ2 1965   3.371   5.109   1.181
  199LYS    HZ3 1966   3.258   5.228   1.166
  199LYS      C 1967   3.779   5.559   1.651
  199LYS      O 1968   3.743   5.677   1.653
  200VAL      N 1969   3.828   5.493   1.755
  200VAL      H 1970   3.861   5.399   1.752
  200VAL     CA 1971   3.827   5.549   1.891
  200VAL     CB 1972   3.811   5.439   1.996
  200VAL    CG1 1973   3.842   5.490   2.137
  200VAL    CG2 1974   3.663   5.403   1.983
  200VAL      C 1975   3.946   5.643   1.911
  200VAL      O 1976   3.918   5.754   1.955
  201CYS      N 1977   4.064   5.617   1.854
  201CYS      H 1978   4.066   5.547   1.783
  201CYS     CA 1979   4.193   5.685   1.869
  201CYS     CB 1980   4.306   5.608   1.799
  201CYS     SG 1981   4.314   5.438   1.866
  201CYS     HG 1982   4.353   5.468   1.990
  201CYS      C 1983   4.199   5.820   1.798
  201CYS      O 1984   4.260   5.911   1.854
  202ARG      N 1985   4.123   5.837   1.690
  202ARG      H 1986   4.096   5.761   1.631
  202ARG     CA 1987   4.101   5.970   1.631
  202ARG     CB 1988   4.032   5.936   1.498
  202ARG     CG 1989   3.986   6.063   1.425
  202ARG     CD 1990   3.958   6.049   1.275
  202ARG     NE 1991   4.074   6.027   1.187
  202ARG     HE 1992   4.135   5.949   1.203
  202ARG     CZ 1993   4.102   6.110   1.085
  202ARG    NH1 1994   4.035   6.221   1.055
  202ARG   HH11 1995   3.964   6.258   1.115
  202ARG   HH12 1996   4.047   6.250   0.960
  202ARG    NH2 1997   4.222   6.090   1.027
  202ARG   HH21 1998   4.284   6.016   1.051
  202ARG   HH22 1999   4.241   6.157   0.955
  202ARG      C 2000   4.027   6.067   1.722
  202ARG      O 2001   4.077   6.176   1.750
  203GLU      N 2002   3.923   6.018   1.790
  203GLU      H 2003   3.902   5.923   1.768
  203GLU     CA 2004   3.847   6.092   1.891
  203GLU     CB 2005   3.707   6.034   1.914
  203GLU     CG 2006   3.607   6.080   1.808
  203GLU     CD 2007   3.466   6.080   1.868
  203GLU    OE1 2008   3.384   5.995   1.826
  203GLU    OE2 2009   3.430   6.179   1.937
  203GLU      C 2010   3.922   6.113   2.023
  203GLU      O 2011   3.928   6.226   2.070
  204PHE      N 2012   3.990   6.009   2.071
  204PHE      H 2013   3.982   5.918   2.030
  204PHE     CA 2014   4.083   6.010   2.185
  204PHE     CB 2015   4.127   5.865   2.201
  204PHE     CG 2016   4.213   5.840   2.326
  204PHE    CD1 2017   4.350   5.861   2.331
  204PHE    HD1 2018   4.395   5.918   2.250
  204PHE    CD2 2019   4.150   5.772   2.429
  204PHE    HD2 2020   4.043   5.753   2.420
  204PHE    CE1 2021   4.419   5.815   2.443
  204PHE    HE1 2022   4.528   5.816   2.436
  204PHE    CE2 2023   4.218   5.720   2.539
  204PHE    HE2 2024   4.182   5.640   2.604
  204PHE     CZ 2025   4.356   5.738   2.540
  204PHE     HZ 2026   4.416   5.697   2.621
  204PHE      C 2027   4.200   6.109   2.176
  204PHE      O 2028   4.212   6.185   2.272
  205THR      N 2029   4.272   6.113   2.065
  205THR      H 2030   4.250   6.051   1.988
  205THR     CA 2031   4.375   6.214   2.036
  205THR     CB 2032   4.433   6.214   1.895
  205THR    OG1 2033   4.326   6.216   1.801
  205THR    HG1 2034   4.282   6.126   1.805
  205THR    CG2 2035   4.526   6.093   1.887
  205THR      C 2036   4.322   6.355   2.063
  205THR      O 2037   4.400   6.439   2.108
  206GLU      N 2038   4.210   6.393   2.002
  206GLU      H 2039   4.176   6.341   1.924
  206GLU     CA 2040   4.138   6.521   2.018
  206GLU     CB 2041   4.013   6.530   1.930
  206GLU     CG 2042   4.073   6.533   1.789
  206GLU     CD 2043   3.984   6.605   1.687
  206GLU    OE1 2044   4.044   6.691   1.619
  206GLU    OE2 2045   3.865   6.570   1.679
  206GLU      C 2046   4.093   6.560   2.159
  206GLU      O 2047   4.096   6.680   2.187
  207ARG      N 2048   4.028   6.465   2.226
  207ARG      H 2049   4.015   6.375   2.186
  207ARG     CA 2050   3.981   6.497   2.362
  207ARG     CB 2051   3.846   6.432   2.395
  207ARG     CG 2052   3.848   6.281   2.423
  207ARG     CD 2053   3.709   6.232   2.463
  207ARG     NE 2054   3.721   6.088   2.491
  207ARG     HE 2055   3.737   6.069   2.588
  207ARG     CZ 2056   3.682   5.988   2.411
  207ARG    NH1 2057   3.615   6.005   2.296
  207ARG   HH11 2058   3.583   6.097   2.273
  207ARG   HH12 2059   3.585   5.928   2.240
  207ARG    NH2 2060   3.686   5.861   2.454
  207ARG   HH21 2061   3.707   5.846   2.550
  207ARG   HH22 2062   3.684   5.783   2.392
  207ARG      C 2063   4.066   6.492   2.489
  207ARG      O 2064   4.023   6.533   2.596
  208GLU      N 2065   4.175   6.416   2.488
  208GLU      H 2066   4.210   6.373   2.405
  208GLU     CA 2067   4.255   6.403   2.611
  208GLU     CB 2068   4.342   6.278   2.592
  208GLU     CG 2069   4.269   6.145   2.610
  208GLU     CD 2070   4.249   6.109   2.758
  208GLU    OE1 2071   4.319   6.019   2.810
  208GLU    OE2 2072   4.148   6.152   2.816
  208GLU      C 2073   4.324   6.534   2.647
  208GLU      O 2074   4.356   6.617   2.562
  209GLN      N 2075   4.359   6.552   2.774
  209GLN      H 2076   4.320   6.506   2.854
  209GLN     CA 2077   4.451   6.661   2.811
  209GLN     CB 2078   4.431   6.684   2.961
  209GLN     CG 2079   4.489   6.820   2.999
  209GLN     CD 2080   4.495   6.843   3.150
  209GLN    OE1 2081   4.602   6.868   3.206
  209GLN    NE2 2082   4.378   6.851   3.213
  209GLN   HE21 2083   4.288   6.856   3.169
  209GLN   HE22 2084   4.392   6.863   3.311
  209GLN      C 2085   4.597   6.637   2.772
  209GLN      O 2086   4.674   6.573   2.842
  210GLY      N 2087   4.634   6.685   2.653
  210GLY      H 2088   4.569   6.729   2.592
  210GLY     CA 2089   4.769   6.659   2.602
  210GLY      C 2090   4.790   6.736   2.471
  210GLY      O 2091   4.705   6.818   2.436
  211GLU      N 2092   4.893   6.692   2.399
  211GLU      H 2093   4.945   6.612   2.430
  211GLU     CA 2094   4.943   6.764   2.281
  211GLU     CB 2095   5.078   6.695   2.259
  211GLU     CG 2096   5.183   6.806   2.262
  211GLU     CD 2097   5.218   6.886   2.137
  211GLU    OE1 2098   5.271   6.830   2.038
  211GLU    OE2 2099   5.153   6.992   2.131
  211GLU      C 2100   4.866   6.763   2.148
  211GLU      O 2101   4.747   6.731   2.152
  212VAL      N 2102   4.926   6.827   2.048
  212VAL      H 2103   4.999   6.891   2.071
  212VAL     CA 2104   4.874   6.832   1.911
  212VAL     CB 2105   4.882   6.971   1.848
  212VAL    CG1 2106   4.802   7.068   1.935
  212VAL    CG2 2107   5.024   7.027   1.840
  212VAL      C 2108   4.944   6.733   1.817
  212VAL      O 2109   4.887   6.701   1.713
  213ARG      N 2110   5.065   6.691   1.854
  213ARG      H 2111   5.113   6.722   1.936
  213ARG     CA 2112   5.151   6.596   1.782
  213ARG     CB 2113   5.297   6.635   1.763
  213ARG     CG 2114   5.312   6.746   1.658
  213ARG     CD 2115   5.435   6.835   1.670
  213ARG     NE 2116   5.437   6.895   1.805
  213ARG     HE 2117   5.414   6.838   1.884
  213ARG     CZ 2118   5.474   7.021   1.832
  213ARG    NH1 2119   5.524   7.108   1.743
  213ARG   HH11 2120   5.530   7.079   1.648
  213ARG   HH12 2121   5.545   7.201   1.771
  213ARG    NH2 2122   5.476   7.057   1.961
  213ARG   HH21 2123   5.441   6.995   2.030
  213ARG   HH22 2124   5.508   7.148   1.989
  213ARG      C 2125   5.135   6.451   1.829
  213ARG      O 2126   5.169   6.428   1.945
  214PHE      N 2127   5.105   6.363   1.733
  214PHE      H 2128   5.086   6.405   1.645
  214PHE     CA 2129   5.069   6.223   1.757
  214PHE     CB 2130   4.930   6.210   1.819
  214PHE     CG 2131   4.821   6.258   1.723
  214PHE    CD1 2132   4.766   6.169   1.632
  214PHE    HD1 2133   4.766   6.060   1.640
  214PHE    CD2 2134   4.794   6.394   1.712
  214PHE    HD2 2135   4.810   6.460   1.798
  214PHE    CE1 2136   4.682   6.221   1.534
  214PHE    HE1 2137   4.642   6.154   1.458
  214PHE    CE2 2138   4.708   6.448   1.618
  214PHE    HE2 2139   4.657   6.542   1.635
  214PHE     CZ 2140   4.653   6.357   1.529
  214PHE     HZ 2141   4.589   6.399   1.450
  214PHE      C 2142   5.090   6.116   1.650
  214PHE      O 2143   5.062   6.141   1.532
  215SER      N 2144   5.103   5.991   1.694
  215SER      H 2145   5.103   5.963   1.790
  215SER     CA 2146   5.124   5.875   1.607
  215SER     CB 2147   5.269   5.878   1.557
  215SER     OG 2148   5.366   5.876   1.662
  215SER     HG 2149   5.410   5.786   1.669
  215SER      C 2150   5.085   5.734   1.650
  215SER      O 2151   5.046   5.714   1.765
  216ALA      N 2152   5.064   5.644   1.554
  216ALA      H 2153   5.079   5.655   1.456
  216ALA     CA 2154   5.034   5.506   1.594
  216ALA     CB 2155   4.881   5.491   1.592
  216ALA      C 2156   5.082   5.395   1.500
  216ALA      O 2157   5.099   5.408   1.378
  217VAL      N 2158   5.122   5.287   1.564
  217VAL      H 2159   5.149   5.291   1.660
  217VAL     CA 2160   5.174   5.167   1.495
  217VAL     CB 2161   5.322   5.148   1.527
  217VAL    CG1 2162   5.407   5.266   1.477
  217VAL    CG2 2163   5.346   5.145   1.678
  217VAL      C 2164   5.085   5.046   1.522
  217VAL      O 2165   5.037   5.022   1.633
  218ALA      N 2166   5.074   4.966   1.416
  218ALA      H 2167   5.125   5.000   1.337
  218ALA     CA 2168   5.010   4.834   1.415
  218ALA     CB 2169   4.962   4.805   1.273
  218ALA      C 2170   5.096   4.710   1.441
  218ALA      O 2171   5.201   4.691   1.380
  219LEU      N 2172   5.050   4.635   1.540
  219LEU      H 2173   4.972   4.665   1.596
  219LEU     CA 2174   5.125   4.515   1.581
  219LEU     CB 2175   5.109   4.486   1.731
  219LEU     CG 2176   5.218   4.390   1.780
  219LEU    CD1 2177   5.360   4.447   1.769
  219LEU    CD2 2178   5.179   4.362   1.925
  219LEU      C 2179   5.091   4.389   1.502
  219LEU      O 2180   4.976   4.346   1.504
  220CYS      N 2181   5.181   4.359   1.408
  220CYS      H 2182   5.275   4.386   1.428
  220CYS     CA 2183   5.163   4.268   1.294
  220CYS     CB 2184   5.125   4.343   1.166
  220CYS     SG 2185   4.970   4.436   1.187
  220CYS     HG 2186   4.895   4.332   1.154
  220CYS      C 2187   5.279   4.170   1.277
  220CYS      O 2188   5.394   4.205   1.300
  221LYS      N 2189   5.246   4.059   1.211
  221LYS      H 2190   5.151   4.037   1.189
  221LYS     CA 2191   5.343   3.961   1.160
  221LYS     CB 2192   5.276   3.825   1.135
  221LYS     CG 2193   5.384   3.719   1.114
  221LYS     CD 2194   5.329   3.580   1.080
  221LYS     CE 2195   5.435   3.473   1.050
  221LYS     NZ 2196   5.411   3.349   1.124
  221LYS    HZ1 2197   5.327   3.298   1.103
  221LYS    HZ2 2198   5.487   3.287   1.100
  221LYS    HZ3 2199   5.413   3.359   1.223
  221LYS      C 2200   5.419   4.018   1.041
  221LYS      O 2201   5.378   3.989   0.928
  222ALA      N 2202   5.539   4.068   1.066
  222ALA      H 2203   5.585   4.047   1.152
  222ALA     CA 2204   5.627   4.148   0.978
  222ALA     CB 2205   5.601   4.293   1.018
  222ALA      C 2206   5.778   4.126   0.968
  222ALA      O 2207   5.843   4.105   1.071
  223ALA      N 2208   5.828   4.134   0.845
  223ALA      H 2209   5.767   4.134   0.766
  223ALA     CA 2210   5.967   4.112   0.804
  223ALA     CB 2211   6.008   3.966   0.830
  223ALA      C 2212   5.981   4.147   0.656
  223ALA     O1 2213   6.065   4.235   0.627
  223ALA     O2 2214   5.877   4.127   0.590
   6.91958   6.91958   4.89289   0.00000   0.00000   0.00000   0.00000   3.45981   3.45981
