# Supplementary material for: Is There a Functional Role for the Knotted Topology in Protein UCH-L1?
Source: J Chem Inf Model. 2024 Jul 24;64(17):6827–37. doi: 10.1021/acs.jcim.4c00880 (PMC11388461; doi:10.1021/acs.jcim.4c00880)
Supplement: Supplementary file 2 — ci4c00880_si_002.zip [file ci4c00880_si_002.zip › UCH-L1_files/APO/APO_E7A/REP_4/traj_initial.gro]

Protein in water t=   0.00000 step= 0
 2214
    1MET      N    1   6.117   3.557   3.322
    1MET     H1    2   6.192   3.494   3.339
    1MET     H2    3   6.142   3.651   3.347
    1MET     H3    4   6.035   3.532   3.374
    1MET     CA    5   6.089   3.559   3.178
    1MET     CB    6   6.069   3.418   3.122
    1MET     CG    7   6.199   3.338   3.117
    1MET     SD    8   6.249   3.299   3.289
    1MET     CE    9   6.410   3.228   3.258
    1MET      C   10   5.954   3.624   3.148
    1MET      O   11   5.943   3.700   3.052
    2GLN      N   12   5.848   3.601   3.225
    2GLN      H   13   5.841   3.523   3.287
    2GLN     CA   14   5.724   3.678   3.204
    2GLN     CB   15   5.614   3.600   3.132
    2GLN     CG   16   5.570   3.465   3.190
    2GLN     CD   17   5.494   3.380   3.088
    2GLN    OE1   18   5.542   3.359   2.977
    2GLN    NE2   19   5.361   3.375   3.098
    2GLN   HE21   20   5.317   3.423   3.173
    2GLN   HE22   21   5.308   3.355   3.015
    2GLN      C   22   5.658   3.736   3.329
    2GLN      O   23   5.643   3.663   3.427
    3LEU      N   24   5.616   3.862   3.324
    3LEU      H   25   5.631   3.908   3.237
    3LEU     CA   26   5.542   3.933   3.430
    3LEU     CB   27   5.554   4.084   3.411
    3LEU     CG   28   5.692   4.141   3.442
    3LEU    CD1   29   5.722   4.275   3.373
    3LEU    CD2   30   5.720   4.166   3.591
    3LEU      C   31   5.394   3.895   3.436
    3LEU      O   32   5.344   3.822   3.351
    4LYS      N   33   5.319   3.935   3.539
    4LYS      H   34   5.351   3.977   3.624
    4LYS     CA   35   5.175   3.903   3.544
    4LYS     CB   36   5.110   3.935   3.678
    4LYS     CG   37   5.151   3.832   3.784
    4LYS     CD   38   5.129   3.876   3.929
    4LYS     CE   39   5.158   3.755   4.019
    4LYS     NZ   40   5.302   3.731   4.038
    4LYS    HZ1   41   5.317   3.654   4.100
    4LYS    HZ2   42   5.331   3.712   3.944
    4LYS    HZ3   43   5.360   3.808   4.065
    4LYS      C   44   5.088   3.961   3.432
    4LYS      O   45   5.109   4.080   3.409
    5PRO      N   46   5.004   3.877   3.371
    5PRO     CA   47   4.900   3.931   3.283
    5PRO     CB   48   4.840   3.809   3.212
    5PRO     CG   49   4.856   3.698   3.316
    5PRO     CD   50   4.989   3.732   3.385
    5PRO      C   51   4.803   4.035   3.339
    5PRO      O   52   4.707   3.992   3.403
    6MET      N   53   4.816   4.156   3.285
    6MET      H   54   4.877   4.193   3.214
    6MET     CA   55   4.740   4.272   3.334
    6MET     CB   56   4.830   4.395   3.339
    6MET     CG   57   4.768   4.516   3.409
    6MET     SD   58   4.887   4.648   3.451
    6MET     CE   59   4.947   4.670   3.285
    6MET      C   60   4.617   4.304   3.249
    6MET      O   61   4.610   4.297   3.126
    7ALA      N   62   4.511   4.343   3.319
    7ALA      H   63   4.490   4.309   3.411
    7ALA     CA   64   4.395   4.413   3.262
    7ALA     CB   65   4.288   4.421   3.371
    7ALA      C   66   4.420   4.554   3.207
    7ALA      O   67   4.425   4.656   3.274
    8ILE      N   68   4.451   4.559   3.078
    8ILE      H   69   4.444   4.471   3.030
    8ILE     CA   70   4.487   4.680   3.003
    8ILE     CB   71   4.556   4.646   2.871
    8ILE    CG1   72   4.667   4.541   2.878
    8ILE    CG2   73   4.605   4.768   2.794
    8ILE     CD   74   4.799   4.578   2.947
    8ILE      C   75   4.376   4.785   2.992
    8ILE      O   76   4.304   4.795   2.893
    9ASN      N   77   4.349   4.867   3.093
    9ASN      H   78   4.390   4.855   3.184
    9ASN     CA   79   4.256   4.980   3.078
    9ASN     CB   80   4.118   4.931   3.120
    9ASN     CG   81   4.107   4.904   3.270
    9ASN    OD1   82   4.126   4.991   3.355
    9ASN    ND2   83   4.082   4.780   3.311
    9ASN   HD21   84   4.082   4.701   3.249
    9ASN   HD22   85   4.033   4.759   3.395
    9ASN      C   86   4.293   5.112   3.146
    9ASN      O   87   4.367   5.118   3.244
   10PRO      N   88   4.229   5.225   3.115
   10PRO     CA   89   4.249   5.355   3.182
   10PRO     CB   90   4.135   5.446   3.138
   10PRO     CG   91   4.109   5.401   2.994
   10PRO     CD   92   4.133   5.250   3.007
   10PRO      C   93   4.266   5.351   3.334
   10PRO      O   94   4.362   5.412   3.380
   11GLU      N   95   4.170   5.305   3.414
   11GLU      H   96   4.074   5.304   3.387
   11GLU     CA   97   4.183   5.303   3.560
   11GLU     CB   98   4.059   5.230   3.613
   11GLU     CG   99   4.050   5.261   3.763
   11GLU     CD  100   3.945   5.184   3.843
   11GLU    OE1  101   3.975   5.073   3.890
   11GLU    OE2  102   3.835   5.237   3.870
   11GLU      C  103   4.307   5.233   3.615
   11GLU      O  104   4.387   5.303   3.677
   12MET      N  105   4.338   5.119   3.554
   12MET      H  106   4.279   5.081   3.483
   12MET     CA  107   4.469   5.057   3.580
   12MET     CB  108   4.459   4.917   3.519
   12MET     CG  109   4.340   4.834   3.568
   12MET     SD  110   4.340   4.785   3.744
   12MET     CE  111   4.186   4.860   3.795
   12MET      C  112   4.594   5.138   3.544
   12MET      O  113   4.679   5.162   3.629
   13LEU      N  114   4.596   5.202   3.428
   13LEU      H  115   4.522   5.188   3.362
   13LEU     CA  116   4.701   5.294   3.381
   13LEU     CB  117   4.692   5.319   3.231
   13LEU     CG  118   4.731   5.197   3.148
   13LEU    CD1  119   4.612   5.150   3.064
   13LEU    CD2  120   4.843   5.241   3.054
   13LEU      C  121   4.714   5.423   3.462
   13LEU      O  122   4.821   5.448   3.519
   14ASN      N  123   4.602   5.487   3.492
   14ASN      H  124   4.513   5.460   3.454
   14ASN     CA  125   4.606   5.593   3.594
   14ASN     CB  126   4.476   5.674   3.582
   14ASN     CG  127   4.453   5.750   3.452
   14ASN    OD1  128   4.522   5.797   3.361
   14ASN    ND2  129   4.323   5.771   3.433
   14ASN   HD21  130   4.258   5.734   3.499
   14ASN   HD22  131   4.294   5.795   3.340
   14ASN      C  132   4.643   5.568   3.740
   14ASN      O  133   4.723   5.644   3.793
   15LYS      N  134   4.610   5.450   3.792
   15LYS      H  135   4.533   5.394   3.762
   15LYS     CA  136   4.666   5.403   3.920
   15LYS     CB  137   4.585   5.282   3.969
   15LYS     CG  138   4.450   5.327   4.025
   15LYS     CD  139   4.365   5.199   4.031
   15LYS     CE  140   4.254   5.213   4.135
   15LYS     NZ  141   4.150   5.109   4.139
   15LYS    HZ1  142   4.074   5.116   4.204
   15LYS    HZ2  143   4.117   5.103   4.045
   15LYS    HZ3  144   4.197   5.023   4.158
   15LYS      C  145   4.814   5.364   3.920
   15LYS      O  146   4.886   5.387   4.017
   16VAL      N  147   4.856   5.314   3.804
   16VAL      H  148   4.797   5.264   3.741
   16VAL     CA  149   4.999   5.296   3.775
   16VAL     CB  150   5.026   5.242   3.634
   16VAL    CG1  151   5.175   5.235   3.600
   16VAL    CG2  152   4.962   5.104   3.618
   16VAL      C  153   5.082   5.423   3.787
   16VAL      O  154   5.173   5.426   3.870
   17LEU      N  155   5.030   5.534   3.734
   17LEU      H  156   4.967   5.517   3.659
   17LEU     CA  157   5.094   5.666   3.743
   17LEU     CB  158   5.014   5.769   3.664
   17LEU     CG  159   5.028   5.763   3.511
   17LEU    CD1  160   4.960   5.884   3.447
   17LEU    CD2  161   5.173   5.743   3.466
   17LEU      C  162   5.105   5.719   3.886
   17LEU      O  163   5.218   5.754   3.919
   18SER      N  164   5.007   5.684   3.969
   18SER      H  165   4.922   5.643   3.935
   18SER     CA  166   5.004   5.718   4.112
   18SER     CB  167   4.864   5.705   4.171
   18SER     OG  168   4.863   5.771   4.298
   18SER     HG  169   4.843   5.868   4.287
   18SER      C  170   5.101   5.629   4.190
   18SER      O  171   5.171   5.695   4.267
   19ARG      N  172   5.103   5.497   4.178
   19ARG      H  173   5.054   5.438   4.114
   19ARG     CA  174   5.204   5.417   4.249
   19ARG     CB  175   5.184   5.266   4.241
   19ARG     CG  176   5.042   5.222   4.274
   19ARG     CD  177   5.057   5.077   4.320
   19ARG     NE  178   4.926   5.026   4.364
   19ARG     HE  179   4.857   5.009   4.293
   19ARG     CZ  180   4.897   4.996   4.491
   19ARG    NH1  181   4.997   4.986   4.580
   19ARG   HH11  182   5.092   4.999   4.552
   19ARG   HH12  183   4.981   4.922   4.655
   19ARG    NH2  184   4.771   4.963   4.522
   19ARG   HH21  185   4.700   4.997   4.460
   19ARG   HH22  186   4.745   4.894   4.589
   19ARG      C  187   5.345   5.451   4.202
   19ARG      O  188   5.421   5.481   4.294
   20LEU      N  189   5.363   5.485   4.074
   20LEU      H  190   5.286   5.479   4.011
   20LEU     CA  191   5.492   5.531   4.021
   20LEU     CB  192   5.508   5.504   3.871
   20LEU     CG  193   5.528   5.361   3.820
   20LEU    CD1  194   5.531   5.365   3.667
   20LEU    CD2  195   5.645   5.289   3.887
   20LEU      C  196   5.543   5.672   4.049
   20LEU      O  197   5.658   5.703   4.020
   21GLY      N  198   5.468   5.751   4.125
   21GLY      H  199   5.380   5.717   4.159
   21GLY     CA  200   5.490   5.890   4.167
   21GLY      C  201   5.487   5.988   4.050
   21GLY      O  202   5.584   6.057   4.018
   22VAL      N  203   5.377   5.989   3.974
   22VAL      H  204   5.315   5.910   3.974
   22VAL     CA  205   5.347   6.078   3.862
   22VAL     CB  206   5.334   6.010   3.725
   22VAL    CG1  207   5.314   6.113   3.614
   22VAL    CG2  208   5.467   5.942   3.689
   22VAL      C  209   5.213   6.145   3.893
   22VAL      O  210   5.120   6.086   3.948
   23ALA      N  211   5.221   6.276   3.871
   23ALA      H  212   5.298   6.324   3.828
   23ALA     CA  213   5.113   6.373   3.895
   23ALA     CB  214   5.154   6.517   3.863
   23ALA      C  215   4.984   6.348   3.816
   23ALA      O  216   4.988   6.360   3.694
   24GLY      N  217   4.881   6.365   3.898
   24GLY      H  218   4.894   6.377   3.996
   24GLY     CA  219   4.737   6.356   3.866
   24GLY      C  220   4.663   6.436   3.759
   24GLY      O  221   4.546   6.408   3.733
   25GLN      N  222   4.735   6.538   3.714
   25GLN      H  223   4.827   6.548   3.751
   25GLN     CA  224   4.682   6.619   3.603
   25GLN     CB  225   4.788   6.727   3.583
   25GLN     CG  226   4.773   6.836   3.689
   25GLN     CD  227   4.886   6.938   3.677
   25GLN    OE1  228   4.885   7.017   3.583
   25GLN    NE2  229   4.959   6.960   3.786
   25GLN   HE21  230   4.947   6.893   3.860
   25GLN   HE22  231   5.039   7.018   3.772
   25GLN      C  232   4.654   6.547   3.470
   25GLN      O  233   4.568   6.596   3.397
   26TRP      N  234   4.757   6.490   3.409
   26TRP      H  235   4.850   6.487   3.445
   26TRP     CA  236   4.734   6.417   3.283
   26TRP     CB  237   4.854   6.389   3.192
   26TRP     CG  238   4.918   6.513   3.129
   26TRP    CD1  239   5.007   6.585   3.196
   26TRP    HD1  240   5.030   6.577   3.302
   26TRP    CD2  241   4.892   6.585   3.013
   26TRP    NE1  242   5.044   6.694   3.129
   26TRP    HE1  243   5.088   6.775   3.168
   26TRP    CE2  244   4.967   6.702   3.021
   26TRP    CE3  245   4.817   6.562   2.899
   26TRP    HE3  246   4.782   6.461   2.876
   26TRP    CZ2  247   4.954   6.802   2.925
   26TRP    HZ2  248   5.005   6.898   2.926
   26TRP    CZ3  249   4.809   6.662   2.803
   26TRP    HZ3  250   4.775   6.624   2.706
   26TRP    CH2  251   4.878   6.782   2.810
   26TRP    HH2  252   4.877   6.863   2.736
   26TRP      C  253   4.664   6.284   3.310
   26TRP      O  254   4.702   6.204   3.396
   27ARG      N  255   4.566   6.252   3.226
   27ARG      H  256   4.551   6.310   3.146
   27ARG     CA  257   4.489   6.127   3.228
   27ARG     CB  258   4.352   6.142   3.296
   27ARG     CG  259   4.339   6.210   3.432
   27ARG     CD  260   4.367   6.132   3.560
   27ARG     NE  261   4.510   6.100   3.571
   27ARG     HE  262   4.567   6.117   3.490
   27ARG     CZ  263   4.577   6.061   3.680
   27ARG    NH1  264   4.519   6.036   3.798
   27ARG   HH11  265   4.422   6.053   3.818
   27ARG   HH12  266   4.583   6.003   3.868
   27ARG    NH2  267   4.709   6.040   3.674
   27ARG   HH21  268   4.753   6.047   3.585
   27ARG   HH22  269   4.759   6.022   3.759
   27ARG      C  270   4.460   6.042   3.104
   27ARG      O  271   4.440   6.083   2.989
   28PHE      N  272   4.483   5.912   3.119
   28PHE      H  273   4.512   5.866   3.203
   28PHE     CA  274   4.435   5.819   3.016
   28PHE     CB  275   4.485   5.675   3.033
   28PHE     CG  276   4.634   5.652   3.009
   28PHE    CD1  277   4.724   5.662   3.115
   28PHE    HD1  278   4.698   5.699   3.214
   28PHE    CD2  279   4.674   5.618   2.880
   28PHE    HD2  280   4.592   5.611   2.809
   28PHE    CE1  281   4.858   5.642   3.087
   28PHE    HE1  282   4.946   5.653   3.151
   28PHE    CE2  283   4.808   5.593   2.851
   28PHE    HE2  284   4.838   5.560   2.752
   28PHE     CZ  285   4.897   5.612   2.957
   28PHE     HZ  286   5.000   5.635   2.931
   28PHE      C  287   4.283   5.815   3.007
   28PHE      O  288   4.226   5.742   3.088
   29VAL      N  289   4.234   5.843   2.887
   29VAL      H  290   4.295   5.873   2.813
   29VAL     CA  291   4.093   5.840   2.846
   29VAL     CB  292   4.030   5.977   2.820
   29VAL    CG1  293   3.987   6.052   2.947
   29VAL    CG2  294   4.106   6.065   2.721
   29VAL      C  295   4.061   5.744   2.731
   29VAL      O  296   4.118   5.756   2.623
   30ASP      N  297   3.966   5.653   2.751
   30ASP      H  298   3.939   5.637   2.846
   30ASP     CA  299   3.902   5.579   2.641
   30ASP     CB  300   3.778   5.510   2.698
   30ASP     CG  301   3.815   5.424   2.819
   30ASP    OD1  302   3.794   5.465   2.935
   30ASP    OD2  303   3.849   5.305   2.800
   30ASP      C  304   3.848   5.664   2.525
   30ASP      O  305   3.784   5.763   2.559
   31VAL      N  306   3.848   5.606   2.405
   31VAL      H  307   3.908   5.527   2.394
   31VAL     CA  308   3.799   5.664   2.279
   31VAL     CB  309   3.908   5.674   2.173
   31VAL    CG1  310   3.857   5.732   2.041
   31VAL    CG2  311   4.017   5.761   2.236
   31VAL      C  312   3.687   5.585   2.211
   31VAL      O  313   3.713   5.469   2.180
   32LEU      N  314   3.563   5.632   2.223
   32LEU      H  315   3.543   5.725   2.255
   32LEU     CA  316   3.445   5.549   2.194
   32LEU     CB  317   3.319   5.604   2.262
   32LEU     CG  318   3.306   5.553   2.406
   32LEU    CD1  319   3.198   5.623   2.488
   32LEU    CD2  320   3.272   5.404   2.406
   32LEU      C  321   3.423   5.517   2.046
   32LEU      O  322   3.387   5.406   2.007
   33GLY      N  323   3.423   5.622   1.964
   33GLY      H  324   3.385   5.711   1.990
   33GLY     CA  325   3.436   5.595   1.820
   33GLY      C  326   3.556   5.664   1.755
   33GLY      O  327   3.613   5.763   1.800
   34LEU      N  328   3.603   5.597   1.650
   34LEU      H  329   3.541   5.561   1.581
   34LEU     CA  330   3.732   5.625   1.584
   34LEU     CB  331   3.790   5.501   1.517
   34LEU     CG  332   3.768   5.378   1.605
   34LEU    CD1  333   3.819   5.249   1.540
   34LEU    CD2  334   3.834   5.385   1.743
   34LEU      C  335   3.748   5.739   1.483
   34LEU      O  336   3.859   5.778   1.446
   35GLU      N  337   3.633   5.775   1.428
   35GLU      H  338   3.564   5.703   1.429
   35GLU     CA  339   3.595   5.876   1.328
   35GLU     CB  340   3.449   5.854   1.289
   35GLU     CG  341   3.398   5.717   1.244
   35GLU     CD  342   3.364   5.621   1.357
   35GLU    OE1  343   3.247   5.610   1.401
   35GLU    OE2  344   3.458   5.559   1.412
   35GLU      C  345   3.621   6.020   1.375
   35GLU      O  346   3.662   6.042   1.488
   36GLU      N  347   3.609   6.122   1.291
   36GLU      H  348   3.640   6.115   1.196
   36GLU     CA  349   3.599   6.263   1.332
   36GLU     CB  350   3.565   6.362   1.220
   36GLU     CG  351   3.634   6.349   1.084
   36GLU     CD  352   3.779   6.398   1.083
   36GLU    OE1  353   3.857   6.334   1.010
   36GLU    OE2  354   3.802   6.510   1.135
   36GLU      C  355   3.495   6.291   1.440
   36GLU      O  356   3.520   6.354   1.543
   37GLU      N  357   3.374   6.247   1.408
   37GLU      H  358   3.350   6.230   1.312
   37GLU     CA  359   3.265   6.222   1.503
   37GLU     CB  360   3.138   6.188   1.424
   37GLU     CG  361   3.013   6.210   1.509
   37GLU     CD  362   2.996   6.349   1.569
   37GLU    OE1  363   2.966   6.438   1.487
   37GLU    OE2  364   3.019   6.363   1.691
   37GLU      C  365   3.297   6.124   1.616
   37GLU      O  366   3.379   6.036   1.595
   38SER      N  367   3.242   6.152   1.734
   38SER      H  368   3.171   6.222   1.737
   38SER     CA  369   3.271   6.081   1.860
   38SER     CB  370   3.285   5.929   1.853
   38SER     OG  371   3.286   5.887   1.990
   38SER     HG  372   3.194   5.881   2.029
   38SER      C  373   3.406   6.122   1.920
   38SER      O  374   3.402   6.174   2.031
   39LEU      N  375   3.510   6.132   1.837
   39LEU      H  376   3.514   6.093   1.745
   39LEU     CA  377   3.640   6.176   1.888
   39LEU     CB  378   3.747   6.171   1.778
   39LEU     CG  379   3.867   6.079   1.801
   39LEU    CD1  380   3.942   6.075   1.668
   39LEU    CD2  381   3.949   6.131   1.918
   39LEU      C  382   3.647   6.315   1.952
   39LEU      O  383   3.738   6.346   2.028
   40GLY      N  384   3.538   6.391   1.940
   40GLY      H  385   3.445   6.363   1.915
   40GLY     CA  386   3.530   6.518   2.013
   40GLY      C  387   3.485   6.508   2.159
   40GLY      O  388   3.476   6.615   2.219
   41SER      N  389   3.434   6.392   2.198
   41SER      H  390   3.417   6.316   2.135
   41SER     CA  391   3.415   6.364   2.341
   41SER     CB  392   3.342   6.230   2.360
   41SER     OG  393   3.326   6.174   2.491
   41SER     HG  394   3.307   6.076   2.481
   41SER      C  395   3.543   6.355   2.424
   41SER      O  396   3.543   6.405   2.536
   42VAL      N  397   3.653   6.312   2.362
   42VAL      H  398   3.631   6.275   2.272
   42VAL     CA  399   3.782   6.298   2.431
   42VAL     CB  400   3.873   6.199   2.358
   42VAL    CG1  401   4.017   6.218   2.406
   42VAL    CG2  402   3.828   6.052   2.362
   42VAL      C  403   3.838   6.438   2.455
   42VAL      O  404   3.864   6.520   2.367
   43PRO      N  405   3.854   6.471   2.583
   43PRO     CA  406   3.895   6.604   2.631
   43PRO     CB  407   3.917   6.595   2.782
   43PRO     CG  408   3.821   6.479   2.810
   43PRO     CD  409   3.832   6.378   2.695
   43PRO      C  410   4.025   6.658   2.572
   43PRO      O  411   4.100   6.570   2.530
   44ALA      N  412   4.049   6.787   2.593
   44ALA      H  413   3.984   6.843   2.643
   44ALA     CA  414   4.156   6.864   2.527
   44ALA     CB  415   4.089   6.981   2.455
   44ALA      C  416   4.244   6.922   2.639
   44ALA      O  417   4.201   6.931   2.754
   45PRO      N  418   4.374   6.937   2.617
   45PRO     CA  419   4.455   6.893   2.502
   45PRO     CB  420   4.554   7.006   2.475
   45PRO     CG  421   4.594   7.038   2.619
   45PRO     CD  422   4.461   7.026   2.695
   45PRO      C  423   4.520   6.756   2.522
   45PRO      O  424   4.547   6.721   2.637
   46ALA      N  425   4.568   6.700   2.411
   46ALA      H  426   4.555   6.728   2.316
   46ALA     CA  427   4.634   6.569   2.415
   46ALA     CB  428   4.531   6.479   2.346
   46ALA      C  429   4.783   6.554   2.386
   46ALA      O  430   4.843   6.628   2.308
   47CYS      N  431   4.841   6.455   2.454
   47CYS      H  432   4.777   6.407   2.515
   47CYS     CA  433   4.982   6.418   2.441
   47CYS     CB  434   5.071   6.439   2.564
   47CYS     SG  435   5.018   6.345   2.712
   47CYS     HG  436   4.890   6.360   2.681
   47CYS      C  437   5.031   6.287   2.380
   47CYS      O  438   5.136   6.281   2.316
   48ALA      N  439   4.927   6.205   2.364
   48ALA      H  440   4.840   6.246   2.338
   48ALA     CA  441   4.944   6.065   2.322
   48ALA     CB  442   5.016   5.986   2.431
   48ALA      C  443   4.818   5.988   2.281
   48ALA      O  444   4.711   6.012   2.335
   49LEU      N  445   4.838   5.892   2.191
   49LEU      H  446   4.920   5.892   2.133
   49LEU     CA  447   4.727   5.803   2.153
   49LEU     CB  448   4.682   5.837   2.011
   49LEU     CG  449   4.543   5.787   1.971
   49LEU    CD1  450   4.436   5.811   2.079
   49LEU    CD2  451   4.500   5.844   1.836
   49LEU      C  452   4.780   5.660   2.165
   49LEU      O  453   4.873   5.625   2.093
   50LEU      N  454   4.711   5.565   2.228
   50LEU      H  455   4.619   5.588   2.259
   50LEU     CA  456   4.761   5.430   2.255
   50LEU     CB  457   4.787   5.405   2.404
   50LEU     CG  458   4.902   5.490   2.457
   50LEU    CD1  459   4.873   5.635   2.499
   50LEU    CD2  460   4.971   5.409   2.567
   50LEU      C  461   4.657   5.337   2.192
   50LEU      O  462   4.545   5.337   2.243
   51LEU      N  463   4.700   5.231   2.124
   51LEU      H  464   4.799   5.222   2.117
   51LEU     CA  465   4.614   5.136   2.052
   51LEU     CB  466   4.638   5.175   1.906
   51LEU     CG  467   4.545   5.096   1.813
   51LEU    CD1  468   4.401   5.145   1.822
   51LEU    CD2  469   4.600   5.118   1.672
   51LEU      C  470   4.652   4.990   2.081
   51LEU      O  471   4.765   4.949   2.056
   52LEU      N  472   4.552   4.919   2.131
   52LEU      H  473   4.473   4.959   2.177
   52LEU     CA  474   4.566   4.773   2.150
   52LEU     CB  475   4.512   4.743   2.290
   52LEU     CG  476   4.529   4.599   2.338
   52LEU    CD1  477   4.666   4.553   2.388
   52LEU    CD2  478   4.424   4.573   2.445
   52LEU      C  479   4.491   4.691   2.045
   52LEU      O  480   4.371   4.711   2.031
   53PHE      N  481   4.567   4.604   1.978
   53PHE      H  482   4.666   4.598   1.988
   53PHE     CA  483   4.526   4.527   1.860
   53PHE     CB  484   4.519   4.627   1.745
   53PHE     CG  485   4.454   4.583   1.613
   53PHE    CD1  486   4.318   4.555   1.609
   53PHE    HD1  487   4.259   4.550   1.700
   53PHE    CD2  488   4.532   4.552   1.502
   53PHE    HD2  489   4.635   4.587   1.503
   53PHE    CE1  490   4.264   4.513   1.488
   53PHE    HE1  491   4.156   4.496   1.485
   53PHE    CE2  492   4.475   4.505   1.384
   53PHE    HE2  493   4.534   4.483   1.295
   53PHE     CZ  494   4.338   4.489   1.373
   53PHE     HZ  495   4.288   4.466   1.278
   53PHE      C  496   4.613   4.410   1.815
   53PHE      O  497   4.733   4.430   1.795
   54PRO      N  498   4.552   4.292   1.817
   54PRO     CA  499   4.616   4.163   1.788
   54PRO     CB  500   4.508   4.056   1.812
   54PRO     CG  501   4.379   4.136   1.792
   54PRO     CD  502   4.410   4.274   1.850
   54PRO      C  503   4.668   4.149   1.645
   54PRO      O  504   4.615   4.223   1.562
   55LEU      N  505   4.770   4.068   1.619
   55LEU      H  506   4.816   4.018   1.692
   55LEU     CA  507   4.842   4.056   1.491
   55LEU     CB  508   4.986   4.107   1.489
   55LEU     CG  509   5.002   4.259   1.480
   55LEU    CD1  510   5.148   4.300   1.460
   55LEU    CD2  511   4.902   4.315   1.378
   55LEU      C  512   4.851   3.909   1.449
   55LEU      O  513   4.867   3.828   1.539
   56THR      N  514   4.857   3.886   1.318
   56THR      H  515   4.837   3.958   1.251
   56THR     CA  516   4.887   3.754   1.262
   56THR     CB  517   4.830   3.733   1.121
   56THR    OG1  518   4.893   3.800   1.012
   56THR    HG1  519   4.842   3.880   0.981
   56THR    CG2  520   4.682   3.772   1.119
   56THR      C  521   5.038   3.736   1.243
   56THR      O  522   5.109   3.835   1.222
   57ALA      N  523   5.081   3.611   1.249
   57ALA      H  524   5.030   3.544   1.303
   57ALA     CA  525   5.223   3.580   1.223
   57ALA     CB  526   5.240   3.428   1.233
   57ALA      C  527   5.285   3.635   1.095
   57ALA      O  528   5.388   3.703   1.103
   58GLN      N  529   5.207   3.636   0.987
   58GLN      H  530   5.121   3.587   0.979
   58GLN     CA  531   5.252   3.684   0.855
   58GLN     CB  532   5.145   3.672   0.746
   58GLN     CG  533   5.118   3.523   0.726
   58GLN     CD  534   5.012   3.477   0.827
   58GLN    OE1  535   5.056   3.404   0.915
   58GLN    NE2  536   4.882   3.494   0.805
   58GLN   HE21  537   4.851   3.539   0.721
   58GLN   HE22  538   4.813   3.466   0.871
   58GLN      C  539   5.291   3.832   0.851
   58GLN      O  540   5.405   3.868   0.825
   59HISE     N  541   5.195   3.914   0.894
   59HISE     H  542   5.100   3.882   0.891
   59HISE    CA  543   5.213   4.060   0.897
   59HISE    CB  544   5.086   4.138   0.927
   59HISE    CG  545   5.096   4.291   0.924
   59HISE   ND1  546   5.016   4.369   0.996
   59HISE   CD2  547   5.154   4.366   0.831
   59HISE   HD2  548   5.207   4.323   0.746
   59HISE   CE1  549   5.029   4.494   0.950
   59HISE   HE1  550   4.980   4.581   0.992
   59HISE   NE2  551   5.110   4.491   0.845
   59HISE   HE2  552   5.140   4.572   0.795
   59HISE     C  553   5.324   4.099   0.995
   59HISE     O  554   5.425   4.156   0.953
   60GLU      N  555   5.328   4.034   1.111
   60GLU      H  556   5.247   3.979   1.133
   60GLU     CA  557   5.418   4.070   1.221
   60GLU     CB  558   5.373   3.991   1.344
   60GLU     CG  559   5.440   4.039   1.473
   60GLU     CD  560   5.425   3.923   1.571
   60GLU    OE1  561   5.499   3.822   1.569
   60GLU    OE2  562   5.340   3.931   1.663
   60GLU      C  563   5.564   4.035   1.188
   60GLU      O  564   5.649   4.122   1.207
   61ASN      N  565   5.587   3.919   1.128
   61ASN      H  566   5.518   3.847   1.130
   61ASN     CA  567   5.715   3.876   1.070
   61ASN     CB  568   5.703   3.728   1.035
   61ASN     CG  569   5.718   3.625   1.148
   61ASN    OD1  570   5.720   3.638   1.270
   61ASN    ND2  571   5.745   3.503   1.104
   61ASN   HD21  572   5.736   3.482   1.006
   61ASN   HD22  573   5.780   3.426   1.158
   61ASN      C  574   5.772   3.963   0.957
   61ASN      O  575   5.878   4.024   0.962
   62PHE      N  576   5.681   4.007   0.870
   62PHE      H  577   5.587   3.974   0.884
   62PHE     CA  578   5.708   4.095   0.756
   62PHE     CB  579   5.586   4.090   0.663
   62PHE     CG  580   5.580   4.191   0.548
   62PHE    CD1  581   5.456   4.245   0.515
   62PHE    HD1  582   5.367   4.216   0.570
   62PHE    CD2  583   5.695   4.217   0.474
   62PHE    HD2  584   5.795   4.212   0.516
   62PHE    CE1  585   5.445   4.331   0.406
   62PHE    HE1  586   5.344   4.356   0.375
   62PHE    CE2  587   5.685   4.298   0.362
   62PHE    HE2  588   5.776   4.315   0.304
   62PHE     CZ  589   5.561   4.355   0.333
   62PHE     HZ  590   5.544   4.409   0.240
   62PHE      C  591   5.732   4.240   0.798
   62PHE      O  592   5.822   4.302   0.743
   63ARG      N  593   5.649   4.291   0.889
   63ARG      H  594   5.583   4.232   0.936
   63ARG     CA  595   5.672   4.427   0.938
   63ARG     CB  596   5.554   4.479   1.021
   63ARG     CG  597   5.534   4.630   1.005
   63ARG     CD  598   5.397   4.681   0.960
   63ARG     NE  599   5.400   4.828   0.970
   63ARG     HE  600   5.389   4.881   0.886
   63ARG     CZ  601   5.396   4.891   1.088
   63ARG    NH1  602   5.361   4.827   1.201
   63ARG   HH11  603   5.346   4.729   1.192
   63ARG   HH12  604   5.351   4.873   1.289
   63ARG    NH2  605   5.454   5.011   1.095
   63ARG   HH21  606   5.514   5.051   1.026
   63ARG   HH22  607   5.447   5.061   1.182
   63ARG      C  608   5.800   4.451   1.019
   63ARG      O  609   5.878   4.541   0.987
   64LYS      N  610   5.831   4.354   1.104
   64LYS      H  611   5.760   4.298   1.145
   64LYS     CA  612   5.968   4.343   1.158
   64LYS     CB  613   5.983   4.221   1.249
   64LYS     CG  614   5.943   4.256   1.393
   64LYS     CD  615   5.946   4.123   1.470
   64LYS     CE  616   5.884   4.130   1.609
   64LYS     NZ  617   5.905   4.003   1.680
   64LYS    HZ1  618   6.003   3.983   1.681
   64LYS    HZ2  619   5.868   3.993   1.772
   64LYS    HZ3  620   5.859   3.923   1.641
   64LYS      C  621   6.092   4.337   1.068
   64LYS      O  622   6.171   4.430   1.075
   65LYS      N  623   6.067   4.269   0.956
   65LYS      H  624   5.996   4.199   0.953
   65LYS     CA  625   6.163   4.272   0.845
   65LYS     CB  626   6.147   4.151   0.753
   65LYS     CG  627   6.214   4.030   0.818
   65LYS     CD  628   6.189   3.918   0.716
   65LYS     CE  629   6.253   3.794   0.780
   65LYS     NZ  630   6.259   3.679   0.688
   65LYS    HZ1  631   6.272   3.720   0.598
   65LYS    HZ2  632   6.344   3.632   0.709
   65LYS    HZ3  633   6.177   3.623   0.692
   65LYS      C  634   6.176   4.402   0.767
   65LYS      O  635   6.285   4.457   0.749
   66GLN      N  636   6.061   4.466   0.747
   66GLN      H  637   5.976   4.415   0.761
   66GLN     CA  638   6.047   4.595   0.678
   66GLN     CB  639   5.901   4.613   0.639
   66GLN     CG  640   5.873   4.748   0.572
   66GLN     CD  641   5.725   4.765   0.536
   66GLN    OE1  642   5.642   4.825   0.603
   66GLN    NE2  643   5.687   4.707   0.422
   66GLN   HE21  644   5.757   4.665   0.364
   66GLN   HE22  645   5.592   4.717   0.392
   66GLN      C  646   6.095   4.710   0.767
   66GLN      O  647   6.192   4.780   0.737
   67ILE      N  648   6.040   4.730   0.886
   67ILE      H  649   5.976   4.666   0.930
   67ILE     CA  650   6.098   4.826   0.981
   67ILE     CB  651   6.005   4.831   1.102
   67ILE    CG1  652   5.873   4.899   1.065
   67ILE    CG2  653   6.075   4.901   1.218
   67ILE     CD  654   5.770   4.879   1.175
   67ILE      C  655   6.250   4.817   0.995
   67ILE      O  656   6.317   4.920   0.993
   68GLU      N  657   6.295   4.693   1.011
   68GLU      H  658   6.231   4.615   1.010
   68GLU     CA  659   6.437   4.664   1.031
   68GLU     CB  660   6.463   4.513   1.036
   68GLU     CG  661   6.599   4.454   1.072
   68GLU     CD  662   6.631   4.477   1.220
   68GLU    OE1  663   6.623   4.377   1.294
   68GLU    OE2  664   6.696   4.581   1.248
   68GLU      C  665   6.527   4.717   0.919
   68GLU      O  666   6.623   4.793   0.931
   69GLU      N  667   6.469   4.701   0.800
   69GLU      H  668   6.369   4.701   0.799
   69GLU     CA  669   6.539   4.733   0.675
   69GLU     CB  670   6.462   4.675   0.556
   69GLU     CG  671   6.554   4.629   0.443
   69GLU     CD  672   6.470   4.567   0.330
   69GLU    OE1  673   6.375   4.624   0.272
   69GLU    OE2  674   6.492   4.447   0.301
   69GLU      C  675   6.559   4.884   0.659
   69GLU      O  676   6.652   4.927   0.591
   70LEU      N  677   6.460   4.959   0.705
   70LEU      H  678   6.370   4.927   0.736
   70LEU     CA  679   6.481   5.104   0.718
   70LEU     CB  680   6.348   5.176   0.743
   70LEU     CG  681   6.233   5.150   0.646
   70LEU    CD1  682   6.101   5.184   0.716
   70LEU    CD2  683   6.248   5.248   0.529
   70LEU      C  684   6.588   5.166   0.808
   70LEU      O  685   6.614   5.284   0.787
   71LYS      N  686   6.643   5.089   0.902
   71LYS      H  687   6.620   4.992   0.897
   71LYS     CA  688   6.742   5.122   1.006
   71LYS     CB  689   6.883   5.103   0.949
   71LYS     CG  690   6.913   4.963   0.896
   71LYS     CD  691   6.946   4.871   1.014
   71LYS     CE  692   6.951   4.727   0.961
   71LYS     NZ  693   6.952   4.639   1.079
   71LYS    HZ1  694   6.962   4.545   1.047
   71LYS    HZ2  695   7.035   4.662   1.130
   71LYS    HZ3  696   6.866   4.646   1.129
   71LYS      C  697   6.740   5.254   1.084
   71LYS      O  698   6.848   5.307   1.109
   72GLY      N  699   6.624   5.310   1.118
   72GLY      H  700   6.540   5.258   1.107
   72GLY     CA  701   6.609   5.432   1.198
   72GLY      C  702   6.616   5.565   1.123
   72GLY      O  703   6.624   5.671   1.185
   73GLN      N  704   6.616   5.558   0.990
   73GLN      H  705   6.588   5.478   0.937
   73GLN     CA  706   6.656   5.666   0.899
   73GLN     CB  707   6.675   5.625   0.753
   73GLN     CG  708   6.771   5.718   0.678
   73GLN     CD  709   6.851   5.643   0.571
   73GLN    OE1  710   6.921   5.545   0.594
   73GLN    NE2  711   6.819   5.651   0.442
   73GLN   HE21  712   6.748   5.708   0.400
   73GLN   HE22  713   6.874   5.585   0.391
   73GLN      C  714   6.561   5.786   0.893
   73GLN      O  715   6.605   5.900   0.908
   74GLU      N  716   6.431   5.758   0.889
   74GLU      H  717   6.402   5.664   0.870
   74GLU     CA  718   6.335   5.869   0.903
   74GLU     CB  719   6.205   5.840   0.828
   74GLU     CG  720   6.246   5.818   0.682
   74GLU     CD  721   6.185   5.702   0.604
   74GLU    OE1  722   6.197   5.595   0.667
   74GLU    OE2  723   6.151   5.717   0.484
   74GLU      C  724   6.304   5.898   1.050
   74GLU      O  725   6.212   5.978   1.063
   75VAL      N  726   6.388   5.855   1.144
   75VAL      H  727   6.478   5.815   1.126
   75VAL     CA  728   6.353   5.875   1.285
   75VAL     CB  729   6.321   5.750   1.366
   75VAL    CG1  730   6.272   5.778   1.508
   75VAL    CG2  731   6.224   5.659   1.290
   75VAL      C  732   6.444   5.972   1.361
   75VAL      O  733   6.567   5.967   1.363
   76SER      N  734   6.386   6.079   1.413
   76SER      H  735   6.293   6.106   1.387
   76SER     CA  736   6.455   6.190   1.481
   76SER     CB  737   6.368   6.306   1.531
   76SER     OG  738   6.446   6.415   1.579
   76SER     HG  739   6.397   6.500   1.557
   76SER      C  740   6.521   6.139   1.609
   76SER      O  741   6.445   6.093   1.694
   77PRO      N  742   6.645   6.185   1.626
   77PRO     CA  743   6.720   6.151   1.748
   77PRO     CB  744   6.868   6.180   1.724
   77PRO     CG  745   6.854   6.278   1.607
   77PRO     CD  746   6.733   6.240   1.522
   77PRO      C  747   6.677   6.191   1.889
   77PRO      O  748   6.732   6.139   1.985
   78LYS      N  749   6.575   6.277   1.891
   78LYS      H  750   6.548   6.325   1.807
   78LYS     CA  751   6.513   6.323   2.016
   78LYS     CB  752   6.429   6.449   2.003
   78LYS     CG  753   6.515   6.575   2.013
   78LYS     CD  754   6.439   6.708   2.004
   78LYS     CE  755   6.405   6.762   1.865
   78LYS     NZ  756   6.287   6.849   1.863
   78LYS    HZ1  757   6.255   6.863   1.769
   78LYS    HZ2  758   6.206   6.812   1.908
   78LYS    HZ3  759   6.316   6.934   1.907
   78LYS      C  760   6.423   6.222   2.088
   78LYS      O  761   6.412   6.219   2.210
   79VAL      N  762   6.379   6.126   2.007
   79VAL      H  763   6.424   6.111   1.919
   79VAL     CA  764   6.284   6.024   2.056
   79VAL     CB  765   6.211   5.960   1.938
   79VAL    CG1  766   6.100   5.864   1.979
   79VAL    CG2  767   6.133   6.065   1.858
   79VAL      C  768   6.351   5.917   2.143
   79VAL      O  769   6.459   5.862   2.121
   80TYR      N  770   6.290   5.880   2.255
   80TYR      H  771   6.205   5.928   2.278
   80TYR     CA  772   6.329   5.768   2.342
   80TYR     CB  773   6.283   5.804   2.483
   80TYR     CG  774   6.309   5.712   2.602
   80TYR    CD1  775   6.222   5.605   2.623
   80TYR    HD1  776   6.139   5.586   2.555
   80TYR    CD2  777   6.398   5.744   2.704
   80TYR    HD2  778   6.466   5.828   2.690
   80TYR    CE1  779   6.228   5.521   2.734
   80TYR    HE1  780   6.158   5.438   2.745
   80TYR    CE2  781   6.405   5.660   2.814
   80TYR    HE2  782   6.468   5.701   2.893
   80TYR     CZ  783   6.326   5.547   2.829
   80TYR     OH  784   6.363   5.440   2.904
   80TYR     HH  785   6.427   5.477   2.971
   80TYR      C  786   6.245   5.652   2.289
   80TYR      O  787   6.123   5.648   2.294
   81PHE      N  788   6.319   5.545   2.257
   81PHE      H  789   6.411   5.567   2.224
   81PHE     CA  790   6.268   5.412   2.222
   81PHE     CB  791   6.295   5.386   2.073
   81PHE     CG  792   6.238   5.255   2.018
   81PHE    CD1  793   6.103   5.226   2.007
   81PHE    HD1  794   6.036   5.291   2.064
   81PHE    CD2  795   6.333   5.168   1.965
   81PHE    HD2  796   6.439   5.193   1.967
   81PHE    CE1  797   6.058   5.111   1.943
   81PHE    HE1  798   5.956   5.094   1.909
   81PHE    CE2  799   6.290   5.047   1.912
   81PHE    HE2  800   6.371   4.978   1.890
   81PHE     CZ  801   6.154   5.021   1.898
   81PHE     HZ  802   6.120   4.920   1.875
   81PHE      C  803   6.328   5.299   2.305
   81PHE      O  804   6.451   5.294   2.316
   82MET      N  805   6.240   5.220   2.365
   82MET      H  806   6.152   5.259   2.392
   82MET     CA  807   6.293   5.100   2.432
   82MET     CB  808   6.291   5.125   2.583
   82MET     CG  809   6.154   5.126   2.652
   82MET     SD  810   6.167   5.147   2.834
   82MET     CE  811   6.256   5.000   2.880
   82MET      C  812   6.225   4.968   2.394
   82MET      O  813   6.103   4.960   2.382
   83LYS      N  814   6.307   4.868   2.362
   83LYS      H  815   6.407   4.866   2.367
   83LYS     CA  816   6.253   4.739   2.318
   83LYS     CB  817   6.370   4.664   2.254
   83LYS     CG  818   6.403   4.735   2.122
   83LYS     CD  819   6.540   4.676   2.085
   83LYS     CE  820   6.560   4.724   1.941
   83LYS     NZ  821   6.684   4.655   1.903
   83LYS    HZ1  822   6.743   4.682   1.980
   83LYS    HZ2  823   6.659   4.559   1.891
   83LYS    HZ3  824   6.709   4.694   1.814
   83LYS      C  825   6.200   4.649   2.430
   83LYS      O  826   6.264   4.632   2.534
   84GLN      N  827   6.089   4.583   2.398
   84GLN      H  828   6.053   4.591   2.305
   84GLN     CA  829   6.017   4.492   2.488
   84GLN     CB  830   5.872   4.495   2.439
   84GLN     CG  831   5.794   4.444   2.561
   84GLN     CD  832   5.655   4.395   2.520
   84GLN    OE1  833   5.578   4.441   2.436
   84GLN    NE2  834   5.628   4.286   2.592
   84GLN   HE21  835   5.704   4.257   2.650
   84GLN   HE22  836   5.545   4.232   2.579
   84GLN      C  837   6.086   4.356   2.474
   84GLN      O  838   6.062   4.284   2.378
   85THR      N  839   6.176   4.317   2.564
   85THR      H  840   6.205   4.382   2.634
   85THR     CA  841   6.230   4.181   2.571
   85THR     CB  842   6.363   4.177   2.646
   85THR    OG1  843   6.356   4.256   2.765
   85THR    HG1  844   6.448   4.247   2.803
   85THR    CG2  845   6.473   4.243   2.562
   85THR      C  846   6.147   4.084   2.657
   85THR      O  847   6.131   3.975   2.603
   86ILE      N  848   6.088   4.132   2.766
   86ILE      H  849   6.113   4.223   2.798
   86ILE     CA  850   6.011   4.047   2.858
   86ILE     CB  851   6.017   4.113   2.996
   86ILE    CG1  852   6.160   4.106   3.052
   86ILE    CG2  853   5.932   4.047   3.104
   86ILE     CD  854   6.223   3.968   3.039
   86ILE      C  855   5.872   4.030   2.798
   86ILE      O  856   5.823   4.121   2.731
   87GLY      N  857   5.812   3.919   2.838
   87GLY      H  858   5.872   3.848   2.875
   87GLY     CA  859   5.674   3.885   2.799
   87GLY      C  860   5.576   3.951   2.896
   87GLY      O  861   5.613   3.994   3.005
   88ASN      N  862   5.448   3.940   2.863
   88ASN      H  863   5.415   3.872   2.798
   88ASN     CA  864   5.335   4.010   2.926
   88ASN     CB  865   5.296   3.951   3.061
   88ASN     CG  866   5.237   3.812   3.038
   88ASN    OD1  867   5.296   3.704   3.047
   88ASN    ND2  868   5.110   3.801   2.998
   88ASN   HD21  869   5.063   3.887   2.977
   88ASN   HD22  870   5.066   3.716   2.971
   88ASN      C  871   5.338   4.163   2.930
   88ASN      O  872   5.234   4.228   2.937
   89SER      N  873   5.455   4.227   2.933
   89SER      H  874   5.545   4.186   2.924
   89SER     CA  875   5.466   4.371   2.962
   89SER     CB  876   5.609   4.404   3.005
   89SER     OG  877   5.698   4.366   2.901
   89SER     HG  878   5.795   4.384   2.920
   89SER      C  879   5.421   4.476   2.860
   89SER      O  880   5.451   4.590   2.895
   90CYS      N  881   5.307   4.452   2.795
   90CYS      H  882   5.244   4.379   2.822
   90CYS     CA  883   5.263   4.547   2.692
   90CYS     CB  884   5.149   4.476   2.619
   90CYS     SG  885   5.004   4.425   2.719
   90CYS     HG  886   4.976   4.342   2.619
   90CYS      C  887   5.216   4.686   2.736
   90CYS      O  888   5.272   4.789   2.699
   91GLY      N  889   5.137   4.693   2.843
   91GLY      H  890   5.125   4.605   2.890
   91GLY     CA  891   5.086   4.819   2.898
   91GLY      C  892   5.192   4.889   2.983
   91GLY      O  893   5.215   5.006   2.955
   92THR      N  894   5.274   4.806   3.048
   92THR      H  895   5.263   4.708   3.060
   92THR     CA  896   5.393   4.854   3.121
   92THR     CB  897   5.462   4.734   3.187
   92THR    OG1  898   5.371   4.626   3.213
   92THR    HG1  899   5.378   4.591   3.306
   92THR    CG2  900   5.535   4.758   3.319
   92THR      C  901   5.497   4.929   3.038
   92THR      O  902   5.541   5.037   3.079
   93ILE      N  903   5.528   4.870   2.923
   93ILE      H  904   5.491   4.778   2.910
   93ILE     CA  905   5.613   4.930   2.819
   93ILE     CB  906   5.662   4.819   2.727
   93ILE    CG1  907   5.780   4.745   2.790
   93ILE    CG2  908   5.675   4.853   2.578
   93ILE     CD  909   5.906   4.832   2.789
   93ILE      C  910   5.546   5.048   2.747
   93ILE      O  911   5.613   5.150   2.734
   94GLY      N  912   5.419   5.040   2.710
   94GLY      H  913   5.378   4.952   2.684
   94GLY     CA  914   5.341   5.149   2.650
   94GLY      C  915   5.348   5.273   2.739
   94GLY      O  916   5.388   5.382   2.698
   95LEU      N  917   5.324   5.257   2.869
   95LEU      H  918   5.301   5.167   2.906
   95LEU     CA  919   5.334   5.365   2.969
   95LEU     CB  920   5.304   5.306   3.107
   95LEU     CG  921   5.274   5.420   3.205
   95LEU    CD1  922   5.137   5.391   3.266
   95LEU    CD2  923   5.387   5.442   3.305
   95LEU      C  924   5.471   5.432   2.975
   95LEU      O  925   5.482   5.553   2.953
   96ILE      N  926   5.579   5.354   2.975
   96ILE      H  927   5.577   5.255   2.961
   96ILE     CA  928   5.715   5.410   2.974
   96ILE     CB  929   5.820   5.301   3.001
   96ILE    CG1  930   5.782   5.231   3.131
   96ILE    CG2  931   5.956   5.367   3.022
   96ILE     CD  932   5.880   5.117   3.157
   96ILE      C  933   5.732   5.493   2.846
   96ILE      O  934   5.760   5.612   2.861
   97HISE     N  935   5.696   5.432   2.734
   97HISE     H  936   5.658   5.340   2.728
   97HISE    CA  937   5.706   5.491   2.599
   97HISE    CB  938   5.645   5.393   2.499
   97HISE    CG  939   5.735   5.286   2.436
   97HISE   ND1  940   5.775   5.283   2.310
   97HISE   CD2  941   5.772   5.171   2.492
   97HISE   HD2  942   5.803   5.141   2.592
   97HISE   CE1  943   5.830   5.165   2.285
   97HISE   HE1  944   5.889   5.137   2.198
   97HISE   NE2  945   5.824   5.094   2.398
   97HISE   HE2  946   5.867   5.006   2.416
   97HISE     C  947   5.635   5.626   2.588
   97HISE     O  948   5.689   5.722   2.534
   98ALA      N  949   5.521   5.640   2.655
   98ALA      H  950   5.476   5.559   2.693
   98ALA     CA  951   5.447   5.765   2.675
   98ALA     CB  952   5.304   5.751   2.728
   98ALA      C  953   5.525   5.866   2.760
   98ALA      O  954   5.541   5.981   2.722
   99VAL      N  955   5.548   5.833   2.887
   99VAL      H  956   5.521   5.740   2.913
   99VAL     CA  957   5.590   5.931   2.988
   99VAL     CB  958   5.577   5.867   3.127
   99VAL    CG1  959   5.602   5.975   3.232
   99VAL    CG2  960   5.433   5.820   3.148
   99VAL      C  961   5.734   5.974   2.958
   99VAL      O  962   5.760   6.093   2.975
  100ALA      N  963   5.819   5.886   2.905
  100ALA      H  964   5.801   5.788   2.910
  100ALA     CA  965   5.955   5.931   2.872
  100ALA     CB  966   6.027   5.802   2.833
  100ALA      C  967   5.962   6.045   2.770
  100ALA      O  968   6.053   6.127   2.769
  101ASN      N  969   5.883   6.023   2.666
  101ASN      H  970   5.813   5.952   2.674
  101ASN     CA  971   5.877   6.120   2.555
  101ASN     CB  972   5.831   6.038   2.434
  101ASN     CG  973   5.941   5.952   2.372
  101ASN    OD1  974   6.032   6.001   2.306
  101ASN    ND2  975   5.930   5.820   2.391
  101ASN   HD21  976   5.851   5.791   2.445
  101ASN   HD22  977   5.977   5.753   2.334
  101ASN      C  978   5.813   6.259   2.567
  101ASN      O  979   5.827   6.349   2.485
  102ASN      N  980   5.736   6.280   2.673
  102ASN      H  981   5.696   6.203   2.723
  102ASN     CA  982   5.670   6.409   2.699
  102ASN     CB  983   5.527   6.416   2.644
  102ASN     CG  984   5.510   6.475   2.504
  102ASN    OD1  985   5.560   6.580   2.463
  102ASN    ND2  986   5.422   6.413   2.426
  102ASN   HD21  987   5.366   6.333   2.448
  102ASN   HD22  988   5.411   6.451   2.334
  102ASN      C  989   5.691   6.477   2.835
  102ASN      O  990   5.591   6.516   2.896
  103GLN      N  991   5.816   6.472   2.878
  103GLN      H  992   5.891   6.463   2.812
  103GLN     CA  993   5.848   6.516   3.015
  103GLN     CB  994   5.994   6.488   3.051
  103GLN     CG  995   6.003   6.339   3.087
  103GLN     CD  996   6.144   6.284   3.109
  103GLN    OE1  997   6.207   6.322   3.208
  103GLN    NE2  998   6.207   6.211   3.017
  103GLN   HE21  999   6.154   6.184   2.937
  103GLN   HE22 1000   6.304   6.190   3.028
  103GLN      C 1001   5.821   6.661   3.057
  103GLN      O 1002   5.825   6.689   3.176
  104ASP      N 1003   5.815   6.744   2.953
  104ASP      H 1004   5.831   6.720   2.857
  104ASP     CA 1005   5.773   6.884   2.963
  104ASP     CB 1006   5.805   6.947   2.827
  104ASP     CG 1007   5.728   6.912   2.699
  104ASP    OD1 1008   5.699   7.003   2.619
  104ASP    OD2 1009   5.719   6.790   2.671
  104ASP      C 1010   5.626   6.902   3.002
  104ASP      O 1011   5.587   6.990   3.078
  105LYS      N 1012   5.542   6.813   2.948
  105LYS      H 1013   5.571   6.772   2.861
  105LYS     CA 1014   5.400   6.814   2.984
  105LYS     CB 1015   5.313   6.766   2.867
  105LYS     CG 1016   5.337   6.845   2.738
  105LYS     CD 1017   5.298   6.766   2.613
  105LYS     CE 1018   5.320   6.841   2.482
  105LYS     NZ 1019   5.464   6.856   2.457
  105LYS    HZ1 1020   5.463   6.901   2.368
  105LYS    HZ2 1021   5.512   6.915   2.521
  105LYS    HZ3 1022   5.513   6.769   2.447
  105LYS      C 1023   5.362   6.746   3.115
  105LYS      O 1024   5.291   6.807   3.194
  106LEU      N 1025   5.429   6.634   3.141
  106LEU      H 1026   5.499   6.598   3.078
  106LEU     CA 1027   5.407   6.546   3.257
  106LEU     CB 1028   5.434   6.400   3.223
  106LEU     CG 1029   5.316   6.342   3.144
  106LEU    CD1 1030   5.324   6.381   2.997
  106LEU    CD2 1031   5.283   6.195   3.173
  106LEU      C 1032   5.484   6.599   3.377
  106LEU      O 1033   5.600   6.639   3.365
  107GLY      N 1034   5.428   6.562   3.492
  107GLY      H 1035   5.360   6.489   3.506
  107GLY     CA 1036   5.467   6.616   3.622
  107GLY      C 1037   5.500   6.500   3.716
  107GLY      O 1038   5.425   6.403   3.722
  108PHE      N 1039   5.619   6.505   3.775
  108PHE      H 1040   5.669   6.592   3.771
  108PHE     CA 1041   5.674   6.410   3.873
  108PHE     CB 1042   5.802   6.362   3.806
  108PHE     CG 1043   5.790   6.307   3.664
  108PHE    CD1 1044   5.753   6.176   3.639
  108PHE    HD1 1045   5.713   6.116   3.721
  108PHE    CD2 1046   5.826   6.382   3.552
  108PHE    HD2 1047   5.879   6.475   3.573
  108PHE    CE1 1048   5.768   6.115   3.515
  108PHE    HE1 1049   5.718   6.020   3.494
  108PHE    CE2 1050   5.837   6.324   3.426
  108PHE    HE2 1051   5.862   6.385   3.339
  108PHE     CZ 1052   5.810   6.190   3.406
  108PHE     HZ 1053   5.813   6.145   3.306
  108PHE      C 1054   5.690   6.473   4.012
  108PHE      O 1055   5.753   6.578   4.023
  109GLU      N 1056   5.678   6.387   4.112
  109GLU      H 1057   5.685   6.287   4.103
  109GLU     CA 1058   5.688   6.426   4.253
  109GLU     CB 1059   5.569   6.364   4.328
  109GLU     CG 1060   5.553   6.214   4.350
  109GLU     CD 1061   5.422   6.176   4.421
  109GLU    OE1 1062   5.320   6.203   4.354
  109GLU    OE2 1063   5.435   6.144   4.541
  109GLU      C 1064   5.826   6.378   4.297
  109GLU      O 1065   5.873   6.275   4.250
  110ASP      N 1066   5.862   6.423   4.417
  110ASP      H 1067   5.798   6.467   4.481
  110ASP     CA 1068   5.986   6.386   4.488
  110ASP     CB 1069   5.998   6.475   4.612
  110ASP     CG 1070   6.007   6.623   4.574
  110ASP    OD1 1071   6.123   6.664   4.555
  110ASP    OD2 1072   5.903   6.692   4.583
  110ASP      C 1073   6.014   6.240   4.522
  110ASP      O 1074   5.920   6.178   4.572
  111GLY      N 1075   6.137   6.193   4.503
  111GLY      H 1076   6.218   6.251   4.489
  111GLY     CA 1077   6.165   6.052   4.534
  111GLY      C 1078   6.090   5.961   4.437
  111GLY      O 1079   6.038   5.860   4.484
  112SER      N 1080   6.071   5.996   4.310
  112SER      H 1081   6.129   6.061   4.261
  112SER     CA 1082   5.982   5.921   4.220
  112SER     CB 1083   5.935   6.009   4.104
  112SER     OG 1084   5.867   5.924   4.011
  112SER     HG 1085   5.769   5.930   4.029
  112SER      C 1086   6.066   5.808   4.161
  112SER      O 1087   6.166   5.824   4.092
  113VAL      N 1088   5.994   5.697   4.144
  113VAL      H 1089   5.905   5.691   4.188
  113VAL     CA 1090   6.043   5.568   4.094
  113VAL     CB 1091   5.966   5.451   4.156
  113VAL    CG1 1092   6.005   5.310   4.110
  113VAL    CG2 1093   5.992   5.437   4.307
  113VAL      C 1094   6.043   5.556   3.941
  113VAL      O 1095   6.126   5.489   3.881
  114LEU      N 1096   5.949   5.624   3.875
  114LEU      H 1097   5.877   5.672   3.924
  114LEU     CA 1098   5.956   5.643   3.730
  114LEU     CB 1099   5.824   5.680   3.662
  114LEU     CG 1100   5.812   5.691   3.510
  114LEU    CD1 1101   5.863   5.558   3.453
  114LEU    CD2 1102   5.663   5.707   3.478
  114LEU      C 1103   6.062   5.746   3.688
  114LEU      O 1104   6.144   5.730   3.598
  115LYS      N 1105   6.069   5.857   3.761
  115LYS      H 1106   6.000   5.880   3.830
  115LYS     CA 1107   6.172   5.959   3.736
  115LYS     CB 1108   6.128   6.084   3.813
  115LYS     CG 1109   6.211   6.212   3.808
  115LYS     CD 1110   6.164   6.306   3.697
  115LYS     CE 1111   6.272   6.413   3.683
  115LYS     NZ 1112   6.281   6.488   3.557
  115LYS    HZ1 1113   6.292   6.415   3.490
  115LYS    HZ2 1114   6.211   6.557   3.541
  115LYS    HZ3 1115   6.368   6.538   3.559
  115LYS      C 1116   6.318   5.916   3.756
  115LYS      O 1117   6.402   5.978   3.692
  116GLN      N 1118   6.344   5.818   3.842
  116GLN      H 1119   6.282   5.805   3.919
  116GLN     CA 1120   6.476   5.752   3.848
  116GLN     CB 1121   6.483   5.668   3.976
  116GLN     CG 1122   6.619   5.606   4.007
  116GLN     CD 1123   6.678   5.503   3.912
  116GLN    OE1 1124   6.633   5.389   3.898
  116GLN    NE2 1125   6.785   5.537   3.840
  116GLN   HE21 1126   6.830   5.626   3.841
  116GLN   HE22 1127   6.818   5.466   3.778
  116GLN      C 1128   6.505   5.660   3.729
  116GLN      O 1129   6.590   5.698   3.649
  117PHE      N 1130   6.401   5.588   3.687
  117PHE      H 1131   6.313   5.580   3.733
  117PHE     CA 1132   6.420   5.514   3.562
  117PHE     CB 1133   6.318   5.400   3.551
  117PHE     CG 1134   6.337   5.303   3.434
  117PHE    CD1 1135   6.429   5.199   3.435
  117PHE    HD1 1136   6.485   5.177   3.526
  117PHE    CD2 1137   6.260   5.323   3.320
  117PHE    HD2 1138   6.184   5.400   3.327
  117PHE    CE1 1139   6.452   5.130   3.317
  117PHE    HE1 1140   6.497   5.031   3.324
  117PHE    CE2 1141   6.280   5.245   3.207
  117PHE    HE2 1142   6.223   5.272   3.118
  117PHE     CZ 1143   6.376   5.145   3.201
  117PHE     HZ 1144   6.405   5.083   3.117
  117PHE      C 1145   6.428   5.599   3.435
  117PHE      O 1146   6.522   5.584   3.357
  118LEU      N 1147   6.355   5.708   3.416
  118LEU      H 1148   6.273   5.729   3.469
  118LEU     CA 1149   6.387   5.796   3.302
  118LEU     CB 1150   6.281   5.903   3.276
  118LEU     CG 1151   6.140   5.842   3.272
  118LEU    CD1 1152   6.039   5.954   3.245
  118LEU    CD2 1153   6.127   5.740   3.160
  118LEU      C 1154   6.524   5.864   3.301
  118LEU      O 1155   6.592   5.860   3.199
  119SER      N 1156   6.553   5.915   3.421
  119SER      H 1157   6.487   5.900   3.494
  119SER     CA 1158   6.686   5.972   3.448
  119SER     CB 1159   6.722   6.021   3.588
  119SER     OG 1160   6.821   6.124   3.590
  119SER     HG 1161   6.892   6.085   3.649
  119SER      C 1162   6.809   5.885   3.421
  119SER      O 1163   6.908   5.930   3.363
  120GLU      N 1164   6.810   5.760   3.468
  120GLU      H 1165   6.723   5.729   3.506
  120GLU     CA 1166   6.907   5.654   3.438
  120GLU     CB 1167   6.873   5.521   3.506
  120GLU     CG 1168   6.985   5.417   3.500
  120GLU     CD 1169   6.944   5.287   3.570
  120GLU    OE1 1170   6.935   5.290   3.695
  120GLU    OE2 1171   6.926   5.183   3.503
  120GLU      C 1172   6.912   5.636   3.286
  120GLU      O 1173   7.018   5.653   3.227
  121THR      N 1174   6.797   5.606   3.227
  121THR      H 1175   6.708   5.612   3.272
  121THR     CA 1176   6.780   5.561   3.088
  121THR     CB 1177   6.667   5.459   3.072
  121THR    OG1 1178   6.542   5.530   3.074
  121THR    HG1 1179   6.521   5.544   3.171
  121THR    CG2 1180   6.682   5.341   3.168
  121THR      C 1181   6.777   5.658   2.970
  121THR      O 1182   6.771   5.614   2.855
  122GLU      N 1183   6.797   5.787   2.998
  122GLU      H 1184   6.789   5.820   3.092
  122GLU     CA 1185   6.802   5.889   2.893
  122GLU     CB 1186   6.792   6.032   2.948
  122GLU     CG 1187   6.786   6.146   2.846
  122GLU     CD 1188   6.772   6.274   2.928
  122GLU    OE1 1189   6.808   6.284   3.047
  122GLU    OE2 1190   6.721   6.375   2.874
  122GLU      C 1191   6.911   5.876   2.787
  122GLU      O 1192   6.883   5.844   2.671
  123LYS      N 1193   7.035   5.866   2.833
  123LYS      H 1194   7.057   5.862   2.931
  123LYS     CA 1195   7.151   5.854   2.744
  123LYS     CB 1196   7.263   5.951   2.781
  123LYS     CG 1197   7.219   6.095   2.751
  123LYS     CD 1198   7.328   6.200   2.773
  123LYS     CE 1199   7.418   6.235   2.654
  123LYS     NZ 1200   7.354   6.298   2.538
  123LYS    HZ1 1201   7.417   6.346   2.476
  123LYS    HZ2 1202   7.298   6.237   2.483
  123LYS    HZ3 1203   7.286   6.364   2.571
  123LYS      C 1204   7.208   5.712   2.749
  123LYS      O 1205   7.300   5.684   2.825
  124MET      N 1206   7.148   5.636   2.657
  124MET      H 1207   7.094   5.684   2.588
  124MET     CA 1208   7.179   5.494   2.639
  124MET     CB 1209   7.180   5.409   2.766
  124MET     CG 1210   7.044   5.391   2.834
  124MET     SD 1211   7.034   5.259   2.960
  124MET     CE 1212   7.132   5.333   3.088
  124MET      C 1213   7.092   5.432   2.529
  124MET      O 1214   6.985   5.479   2.493
  125SER      N 1215   7.141   5.324   2.469
  125SER      H 1216   7.236   5.298   2.485
  125SER     CA 1217   7.070   5.243   2.369
  125SER     CB 1218   7.157   5.128   2.316
  125SER     OG 1219   7.132   4.999   2.373
  125SER     HG 1220   7.207   4.967   2.430
  125SER      C 1221   6.929   5.193   2.402
  125SER      O 1222   6.898   5.169   2.518
  126PRO      N 1223   6.858   5.143   2.301
  126PRO     CA 1224   6.737   5.064   2.323
  126PRO     CB 1225   6.682   5.039   2.183
  126PRO     CG 1226   6.712   5.172   2.114
  126PRO     CD 1227   6.853   5.201   2.166
  126PRO      C 1228   6.748   4.936   2.406
  126PRO      O 1229   6.662   4.911   2.491
  127GLU      N 1230   6.844   4.855   2.363
  127GLU      H 1231   6.874   4.866   2.268
  127GLU     CA 1232   6.890   4.734   2.433
  127GLU     CB 1233   7.001   4.660   2.359
  127GLU     CG 1234   6.950   4.602   2.227
  127GLU     CD 1235   6.967   4.685   2.099
  127GLU    OE1 1236   6.884   4.778   2.085
  127GLU    OE2 1237   7.052   4.659   2.012
  127GLU      C 1238   6.931   4.762   2.577
  127GLU      O 1239   6.898   4.686   2.668
  128ASP      N 1240   7.008   4.869   2.592
  128ASP      H 1241   7.052   4.922   2.519
  128ASP     CA 1242   7.052   4.906   2.727
  128ASP     CB 1243   7.169   5.003   2.709
  128ASP     CG 1244   7.303   4.954   2.654
  128ASP    OD1 1245   7.311   4.904   2.540
  128ASP    OD2 1246   7.407   4.977   2.719
  128ASP      C 1247   6.937   4.941   2.822
  128ASP      O 1248   6.938   4.884   2.931
  129ARG      N 1249   6.849   5.026   2.769
  129ARG      H 1250   6.871   5.083   2.689
  129ARG     CA 1251   6.721   5.062   2.830
  129ARG     CB 1252   6.634   5.138   2.729
  129ARG     CG 1253   6.693   5.280   2.728
  129ARG     CD 1254   6.599   5.374   2.652
  129ARG     NE 1255   6.652   5.509   2.629
  129ARG     HE 1256   6.686   5.559   2.708
  129ARG     CZ 1257   6.662   5.570   2.510
  129ARG    NH1 1258   6.619   5.508   2.399
  129ARG   HH11 1259   6.586   5.414   2.406
  129ARG   HH12 1260   6.627   5.553   2.310
  129ARG    NH2 1261   6.746   5.674   2.505
  129ARG   HH21 1262   6.795   5.710   2.584
  129ARG   HH22 1263   6.766   5.717   2.417
  129ARG      C 1264   6.630   4.946   2.870
  129ARG      O 1265   6.574   4.948   2.980
  130ALA      N 1266   6.636   4.851   2.778
  130ALA      H 1267   6.635   4.867   2.679
  130ALA     CA 1268   6.589   4.713   2.799
  130ALA     CB 1269   6.567   4.650   2.662
  130ALA      C 1270   6.651   4.623   2.907
  130ALA      O 1271   6.584   4.580   3.001
  131LYS      N 1272   6.784   4.620   2.901
  131LYS      H 1273   6.837   4.639   2.818
  131LYS     CA 1274   6.860   4.551   3.006
  131LYS     CB 1275   7.009   4.540   2.971
  131LYS     CG 1276   7.022   4.428   2.867
  131LYS     CD 1277   7.168   4.382   2.857
  131LYS     CE 1278   7.195   4.273   2.753
  131LYS     NZ 1279   7.332   4.249   2.706
  131LYS    HZ1 1280   7.389   4.331   2.701
  131LYS    HZ2 1281   7.375   4.186   2.771
  131LYS    HZ3 1282   7.324   4.204   2.617
  131LYS      C 1283   6.851   4.623   3.141
  131LYS      O 1284   6.808   4.559   3.237
  132CYS      N 1285   6.828   4.754   3.141
  132CYS      H 1286   6.863   4.810   3.065
  132CYS     CA 1287   6.781   4.833   3.255
  132CYS     CB 1288   6.793   4.982   3.223
  132CYS     SG 1289   6.961   5.052   3.239
  132CYS     HG 1290   6.939   5.124   3.348
  132CYS      C 1291   6.640   4.816   3.312
  132CYS      O 1292   6.612   4.811   3.431
  133PHE      N 1293   6.551   4.775   3.222
  133PHE      H 1294   6.583   4.766   3.127
  133PHE     CA 1295   6.413   4.740   3.257
  133PHE     CB 1296   6.322   4.726   3.135
  133PHE     CG 1297   6.179   4.680   3.165
  133PHE    CD1 1298   6.079   4.774   3.190
  133PHE    HD1 1299   6.119   4.874   3.207
  133PHE    CD2 1300   6.143   4.548   3.187
  133PHE    HD2 1301   6.219   4.471   3.183
  133PHE    CE1 1302   5.948   4.743   3.224
  133PHE    HE1 1303   5.876   4.824   3.236
  133PHE    CE2 1304   6.015   4.514   3.231
  133PHE    HE2 1305   5.986   4.414   3.261
  133PHE     CZ 1306   5.915   4.610   3.246
  133PHE     HZ 1307   5.818   4.562   3.231
  133PHE      C 1308   6.410   4.606   3.331
  133PHE      O 1309   6.340   4.594   3.432
  134GLU      N 1310   6.486   4.510   3.280
  134GLU      H 1311   6.530   4.515   3.190
  134GLU     CA 1312   6.511   4.376   3.334
  134GLU     CB 1313   6.603   4.294   3.244
  134GLU     CG 1314   6.532   4.251   3.115
  134GLU     CD 1315   6.621   4.195   3.004
  134GLU    OE1 1316   6.701   4.102   3.026
  134GLU    OE2 1317   6.586   4.228   2.888
  134GLU      C 1318   6.575   4.373   3.473
  134GLU      O 1319   6.546   4.284   3.553
  135LYS      N 1320   6.669   4.465   3.496
  135LYS      H 1321   6.721   4.498   3.418
  135LYS     CA 1322   6.734   4.475   3.627
  135LYS     CB 1323   6.865   4.552   3.604
  135LYS     CG 1324   6.965   4.463   3.529
  135LYS     CD 1325   7.097   4.533   3.559
  135LYS     CE 1326   7.126   4.645   3.458
  135LYS     NZ 1327   7.223   4.739   3.514
  135LYS    HZ1 1328   7.199   4.767   3.607
  135LYS    HZ2 1329   7.314   4.698   3.523
  135LYS    HZ3 1330   7.223   4.824   3.461
  135LYS      C 1331   6.654   4.538   3.741
  135LYS      O 1332   6.677   4.497   3.855
  136ASN      N 1333   6.557   4.623   3.707
  136ASN      H 1334   6.506   4.625   3.621
  136ASN     CA 1335   6.489   4.707   3.807
  136ASN     CB 1336   6.440   4.831   3.731
  136ASN     CG 1337   6.404   4.945   3.827
  136ASN    OD1 1338   6.312   4.934   3.907
  136ASN    ND2 1339   6.485   5.050   3.823
  136ASN   HD21 1340   6.568   5.042   3.767
  136ASN   HD22 1341   6.450   5.138   3.856
  136ASN      C 1342   6.367   4.640   3.871
  136ASN      O 1343   6.261   4.634   3.809
  137GLU      N 1344   6.388   4.603   3.997
  137GLU      H 1345   6.482   4.582   4.024
  137GLU     CA 1346   6.283   4.540   4.080
  137GLU     CB 1347   6.349   4.502   4.213
  137GLU     CG 1348   6.438   4.377   4.213
  137GLU     CD 1349   6.363   4.253   4.164
  137GLU    OE1 1350   6.378   4.213   4.047
  137GLU    OE2 1351   6.298   4.193   4.252
  137GLU      C 1352   6.167   4.630   4.124
  137GLU      O 1353   6.057   4.578   4.138
  138ALA      N 1354   6.188   4.759   4.149
  138ALA      H 1355   6.282   4.794   4.151
  138ALA     CA 1356   6.067   4.840   4.169
  138ALA     CB 1357   6.115   4.981   4.204
  138ALA      C 1358   5.966   4.847   4.055
  138ALA      O 1359   5.845   4.837   4.077
  139ILE      N 1360   6.019   4.852   3.933
  139ILE      H 1361   6.113   4.885   3.926
  139ILE     CA 1362   5.938   4.841   3.812
  139ILE     CB 1363   6.007   4.870   3.679
  139ILE    CG1 1364   6.060   5.013   3.699
  139ILE    CG2 1365   5.910   4.855   3.562
  139ILE     CD 1366   6.149   5.042   3.578
  139ILE      C 1367   5.850   4.716   3.804
  139ILE      O 1368   5.728   4.717   3.794
  140GLN      N 1369   5.920   4.603   3.814
  140GLN      H 1370   6.018   4.608   3.795
  140GLN     CA 1371   5.856   4.471   3.819
  140GLN     CB 1372   5.965   4.363   3.820
  140GLN     CG 1373   6.051   4.367   3.694
  140GLN     CD 1374   6.181   4.288   3.710
  140GLN    OE1 1375   6.182   4.166   3.727
  140GLN    NE2 1376   6.300   4.344   3.691
  140GLN   HE21 1377   6.308   4.442   3.673
  140GLN   HE22 1378   6.375   4.282   3.666
  140GLN      C 1379   5.762   4.462   3.939
  140GLN      O 1380   5.644   4.434   3.919
  141ALA      N 1381   5.807   4.490   4.061
  141ALA      H 1382   5.901   4.502   4.094
  141ALA     CA 1383   5.717   4.490   4.178
  141ALA     CB 1384   5.800   4.522   4.303
  141ALA      C 1385   5.590   4.574   4.165
  141ALA      O 1386   5.483   4.526   4.201
  142ALA      N 1387   5.600   4.694   4.109
  142ALA      H 1388   5.688   4.734   4.084
  142ALA     CA 1389   5.491   4.788   4.078
  142ALA     CB 1390   5.548   4.908   4.002
  142ALA      C 1391   5.386   4.729   3.983
  142ALA      O 1392   5.265   4.736   4.000
  143HISE     N 1393   5.437   4.657   3.883
  143HISE     H 1394   5.527   4.614   3.877
  143HISE    CA 1395   5.357   4.589   3.780
  143HISE    CB 1396   5.434   4.551   3.653
  143HISE    CG 1397   5.349   4.473   3.552
  143HISE   ND1 1398   5.277   4.523   3.452
  143HISE   CD2 1399   5.346   4.340   3.548
  143HISE   HD2 1400   5.404   4.265   3.602
  143HISE   CE1 1401   5.220   4.419   3.392
  143HISE   HE1 1402   5.162   4.420   3.300
  143HISE   NE2 1403   5.258   4.307   3.454
  143HISE   HE2 1404   5.208   4.220   3.452
  143HISE     C 1405   5.292   4.464   3.840
  143HISE     O 1406   5.169   4.452   3.840
  144ASP      N 1407   5.365   4.378   3.911
  144ASP      H 1408   5.464   4.388   3.916
  144ASP     CA 1409   5.316   4.254   3.971
  144ASP     CB 1410   5.422   4.153   4.016
  144ASP     CG 1411   5.459   4.055   3.904
  144ASP    OD1 1412   5.499   3.945   3.946
  144ASP    OD2 1413   5.426   4.074   3.785
  144ASP      C 1414   5.214   4.280   4.083
  144ASP      O 1415   5.114   4.211   4.102
  145ALA      N 1416   5.223   4.400   4.140
  145ALA      H 1417   5.313   4.443   4.145
  145ALA     CA 1418   5.117   4.456   4.225
  145ALA     CB 1419   5.172   4.571   4.309
  145ALA      C 1420   4.988   4.492   4.151
  145ALA      O 1421   4.880   4.451   4.193
  146VAL      N 1422   5.005   4.590   4.063
  146VAL      H 1423   5.092   4.633   4.037
  146VAL     CA 1424   4.887   4.646   3.995
  146VAL     CB 1425   4.936   4.754   3.899
  146VAL    CG1 1426   4.834   4.789   3.791
  146VAL    CG2 1427   5.001   4.876   3.965
  146VAL      C 1428   4.805   4.538   3.925
  146VAL      O 1429   4.683   4.529   3.938
  147ALA      N 1430   4.874   4.438   3.871
  147ALA      H 1431   4.974   4.442   3.880
  147ALA     CA 1432   4.803   4.335   3.794
  147ALA     CB 1433   4.897   4.249   3.709
  147ALA      C 1434   4.703   4.247   3.868
  147ALA      O 1435   4.603   4.199   3.814
  148GLN      N 1436   4.734   4.229   3.996
  148GLN      H 1437   4.809   4.277   4.042
  148GLN     CA 1438   4.637   4.165   4.087
  148GLN     CB 1439   4.690   4.114   4.221
  148GLN     CG 1440   4.812   4.026   4.192
  148GLN     CD 1441   4.862   3.971   4.326
  148GLN    OE1 1442   4.793   3.896   4.394
  148GLN    NE2 1443   4.993   3.984   4.339
  148GLN   HE21 1444   5.052   4.014   4.264
  148GLN   HE22 1445   5.036   3.941   4.418
  148GLN      C 1446   4.503   4.232   4.118
  148GLN      O 1447   4.406   4.161   4.145
  149GLU      N 1448   4.503   4.365   4.123
  149GLU      H 1449   4.585   4.415   4.097
  149GLU     CA 1450   4.399   4.451   4.181
  149GLU     CB 1451   4.453   4.590   4.215
  149GLU     CG 1452   4.348   4.670   4.292
  149GLU     CD 1453   4.376   4.821   4.291
  149GLU    OE1 1454   4.331   4.889   4.196
  149GLU    OE2 1455   4.453   4.868   4.376
  149GLU      C 1456   4.272   4.456   4.096
  149GLU      O 1457   4.160   4.451   4.146
  150GLY      N 1458   4.293   4.470   3.966
  150GLY      H 1459   4.381   4.495   3.925
  150GLY     CA 1460   4.190   4.459   3.862
  150GLY      C 1461   4.130   4.319   3.849
  150GLY      O 1462   4.203   4.220   3.842
  151GLN      N 1463   3.998   4.317   3.829
  151GLN      H 1464   3.958   4.400   3.789
  151GLN     CA 1465   3.910   4.200   3.817
  151GLN     CB 1466   3.764   4.243   3.829
  151GLN     CG 1467   3.694   4.315   3.713
  151GLN     CD 1468   3.554   4.359   3.757
  151GLN    OE1 1469   3.448   4.304   3.727
  151GLN    NE2 1470   3.559   4.480   3.811
  151GLN   HE21 1471   3.650   4.521   3.822
  151GLN   HE22 1472   3.475   4.530   3.830
  151GLN      C 1473   3.928   4.095   3.707
  151GLN      O 1474   3.873   3.986   3.720
  152CYS      N 1475   3.969   4.151   3.594
  152CYS      H 1476   4.003   4.245   3.599
  152CYS     CA 1477   3.973   4.075   3.468
  152CYS     CB 1478   3.947   4.172   3.353
  152CYS     SG 1479   3.779   4.244   3.368
  152CYS     HG 1480   3.758   4.270   3.239
  152CYS      C 1481   4.108   4.008   3.442
  152CYS      O 1482   4.206   4.048   3.503
  153ARG      N 1483   4.100   3.894   3.374
  153ARG      H 1484   4.018   3.838   3.383
  153ARG     CA 1485   4.221   3.819   3.337
  153ARG     CB 1486   4.256   3.713   3.442
  153ARG     CG 1487   4.397   3.654   3.430
  153ARG     CD 1488   4.512   3.747   3.469
  153ARG     NE 1489   4.497   3.755   3.615
  153ARG     HE 1490   4.477   3.672   3.666
  153ARG     CZ 1491   4.512   3.871   3.681
  153ARG    NH1 1492   4.538   3.983   3.614
  153ARG   HH11 1493   4.553   3.975   3.515
  153ARG   HH12 1494   4.561   4.066   3.666
  153ARG    NH2 1495   4.483   3.866   3.812
  153ARG   HH21 1496   4.477   3.779   3.861
  153ARG   HH22 1497   4.483   3.942   3.878
  153ARG      C 1498   4.221   3.758   3.197
  153ARG      O 1499   4.258   3.827   3.102
  154VAL      N 1500   4.155   3.643   3.183
  154VAL      H 1501   4.103   3.603   3.259
  154VAL     CA 1502   4.137   3.555   3.067
  154VAL     CB 1503   4.004   3.583   2.998
  154VAL    CG1 1504   3.974   3.496   2.876
  154VAL    CG2 1505   3.872   3.565   3.074
  154VAL      C 1506   4.259   3.550   2.975
  154VAL      O 1507   4.266   3.622   2.876
  155ASP      N 1508   4.353   3.459   3.000
  155ASP      H 1509   4.324   3.394   3.070
  155ASP     CA 1510   4.476   3.438   2.922
  155ASP     CB 1511   4.587   3.401   3.020
  155ASP     CG 1512   4.727   3.385   2.961
  155ASP    OD1 1513   4.746   3.389   2.837
  155ASP    OD2 1514   4.814   3.357   3.046
  155ASP      C 1515   4.445   3.327   2.821
  155ASP      O 1516   4.478   3.211   2.844
  156ASP      N 1517   4.380   3.373   2.714
  156ASP      H 1518   4.354   3.469   2.702
  156ASP     CA 1519   4.352   3.285   2.599
  156ASP     CB 1520   4.221   3.311   2.526
  156ASP     CG 1521   4.205   3.461   2.497
  156ASP    OD1 1522   4.310   3.515   2.457
  156ASP    OD2 1523   4.097   3.523   2.505
  156ASP      C 1524   4.462   3.275   2.493
  156ASP      O 1525   4.447   3.209   2.390
  157LYS      N 1526   4.579   3.333   2.516
  157LYS      H 1527   4.591   3.399   2.590
  157LYS     CA 1528   4.705   3.311   2.444
  157LYS     CB 1529   4.755   3.167   2.449
  157LYS     CG 1530   4.803   3.126   2.589
  157LYS     CD 1531   4.930   3.192   2.643
  157LYS     CE 1532   4.989   3.121   2.765
  157LYS     NZ 1533   4.889   3.112   2.873
  157LYS    HZ1 1534   4.920   3.091   2.965
  157LYS    HZ2 1535   4.845   3.200   2.891
  157LYS    HZ3 1536   4.823   3.042   2.845
  157LYS      C 1537   4.701   3.373   2.304
  157LYS      O 1538   4.791   3.349   2.224
  158VAL      N 1539   4.624   3.481   2.290
  158VAL      H 1540   4.580   3.525   2.369
  158VAL     CA 1541   4.614   3.558   2.166
  158VAL     CB 1542   4.474   3.612   2.137
  158VAL    CG1 1543   4.470   3.699   2.011
  158VAL    CG2 1544   4.378   3.497   2.107
  158VAL      C 1545   4.728   3.659   2.151
  158VAL      O 1546   4.767   3.722   2.249
  159ASN      N 1547   4.775   3.678   2.028
  159ASN      H 1548   4.724   3.642   1.950
  159ASN     CA 1549   4.889   3.757   1.979
  159ASN     CB 1550   4.944   3.701   1.848
  159ASN     CG 1551   5.082   3.762   1.824
  159ASN    OD1 1552   5.164   3.773   1.915
  159ASN    ND2 1553   5.114   3.790   1.698
  159ASN   HD21 1554   5.058   3.766   1.619
  159ASN   HD22 1555   5.202   3.836   1.682
  159ASN      C 1556   4.867   3.907   1.964
  159ASN      O 1557   4.862   3.966   1.856
  160PHE      N 1558   4.804   3.951   2.073
  160PHE      H 1559   4.768   3.892   2.145
  160PHE     CA 1560   4.789   4.094   2.103
  160PHE     CB 1561   4.716   4.092   2.237
  160PHE     CG 1562   4.564   4.094   2.219
  160PHE    CD1 1563   4.504   4.216   2.192
  160PHE    HD1 1564   4.565   4.306   2.179
  160PHE    CD2 1565   4.479   3.987   2.245
  160PHE    HD2 1566   4.510   3.898   2.300
  160PHE    CE1 1567   4.366   4.231   2.186
  160PHE    HE1 1568   4.335   4.327   2.145
  160PHE    CE2 1569   4.341   4.005   2.240
  160PHE    HE2 1570   4.276   3.921   2.263
  160PHE     CZ 1571   4.279   4.125   2.206
  160PHE     HZ 1572   4.173   4.149   2.202
  160PHE      C 1573   4.919   4.175   2.101
  160PHE      O 1574   5.019   4.115   2.140
  161HISE     N 1575   4.908   4.305   2.075
  161HISE     H 1576   4.822   4.355   2.065
  161HISE    CA 1577   5.019   4.401   2.068
  161HISE    CB 1578   5.069   4.401   1.923
  161HISE    CG 1579   5.184   4.304   1.895
  161HISE   ND1 1580   5.307   4.314   1.945
  161HISE   CD2 1581   5.177   4.203   1.809
  161HISE   HD2 1582   5.090   4.148   1.775
  161HISE   CE1 1583   5.380   4.217   1.892
  161HISE   HE1 1584   5.489   4.206   1.900
  161HISE   NE2 1585   5.300   4.152   1.809
  161HISE   HE2 1586   5.324   4.077   1.747
  161HISE     C 1587   4.959   4.538   2.100
  161HISE     O 1588   4.842   4.568   2.078
  162PHE      N 1589   5.041   4.629   2.151
  162PHE      H 1590   5.138   4.617   2.127
  162PHE     CA 1591   4.998   4.762   2.196
  162PHE     CB 1592   4.996   4.748   2.348
  162PHE     CG 1593   4.947   4.863   2.436
  162PHE    CD1 1594   4.815   4.879   2.476
  162PHE    HD1 1595   4.745   4.829   2.409
  162PHE    CD2 1596   5.038   4.954   2.491
  162PHE    HD2 1597   5.145   4.949   2.472
  162PHE    CE1 1598   4.768   4.976   2.564
  162PHE    HE1 1599   4.660   4.977   2.575
  162PHE    CE2 1600   4.995   5.053   2.578
  162PHE    HE2 1601   5.068   5.126   2.613
  162PHE     CZ 1602   4.861   5.068   2.612
  162PHE     HZ 1603   4.833   5.155   2.671
  162PHE      C 1604   5.097   4.869   2.151
  162PHE      O 1605   5.218   4.847   2.162
  163ILE      N 1606   5.040   4.969   2.085
  163ILE      H 1607   4.943   4.968   2.061
  163ILE     CA 1608   5.124   5.065   2.011
  163ILE     CB 1609   5.093   5.061   1.861
  163ILE    CG1 1610   5.058   4.925   1.802
  163ILE    CG2 1611   5.220   5.111   1.791
  163ILE     CD 1612   4.986   4.956   1.671
  163ILE      C 1613   5.104   5.210   2.056
  163ILE      O 1614   4.995   5.248   2.097
  164LEU      N 1615   5.211   5.288   2.058
  164LEU      H 1616   5.296   5.255   2.018
  164LEU     CA 1617   5.210   5.432   2.090
  164LEU     CB 1618   5.329   5.460   2.182
  164LEU     CG 1619   5.349   5.608   2.218
  164LEU    CD1 1620   5.237   5.665   2.306
  164LEU    CD2 1621   5.491   5.647   2.259
  164LEU      C 1622   5.212   5.521   1.966
  164LEU      O 1623   5.288   5.488   1.875
  165PHE      N 1624   5.118   5.616   1.970
  165PHE      H 1625   5.029   5.596   2.011
  165PHE     CA 1626   5.126   5.719   1.866
  165PHE     CB 1627   5.014   5.711   1.763
  165PHE     CG 1628   5.003   5.578   1.689
  165PHE    CD1 1629   4.898   5.492   1.719
  165PHE    HD1 1630   4.823   5.534   1.786
  165PHE    CD2 1631   5.093   5.541   1.589
  165PHE    HD2 1632   5.172   5.611   1.561
  165PHE    CE1 1633   4.888   5.367   1.659
  165PHE    HE1 1634   4.814   5.290   1.681
  165PHE    CE2 1635   5.071   5.425   1.515
  165PHE    HE2 1636   5.136   5.408   1.429
  165PHE     CZ 1637   4.974   5.334   1.554
  165PHE     HZ 1638   4.976   5.229   1.526
  165PHE      C 1639   5.141   5.860   1.924
  165PHE      O 1640   5.065   5.890   2.016
  166ASN      N 1641   5.220   5.947   1.862
  166ASN      H 1642   5.282   5.910   1.792
  166ASN     CA 1643   5.246   6.088   1.896
  166ASN     CB 1644   5.313   6.111   2.031
  166ASN     CG 1645   5.450   6.043   2.041
  166ASN    OD1 1646   5.530   6.040   1.948
  166ASN    ND2 1647   5.492   6.026   2.166
  166ASN   HD21 1648   5.433   6.049   2.243
  166ASN   HD22 1649   5.568   5.964   2.183
  166ASN      C 1650   5.314   6.172   1.788
  166ASN      O 1651   5.329   6.124   1.676
  167ASN      N 1652   5.296   6.302   1.812
  167ASN      H 1653   5.229   6.331   1.880
  167ASN     CA 1654   5.360   6.412   1.739
  167ASN     CB 1655   5.267   6.534   1.727
  167ASN     CG 1656   5.340   6.627   1.630
  167ASN    OD1 1657   5.451   6.677   1.649
  167ASN    ND2 1658   5.297   6.630   1.504
  167ASN   HD21 1659   5.222   6.571   1.474
  167ASN   HD22 1660   5.328   6.691   1.432
  167ASN      C 1661   5.491   6.451   1.808
  167ASN      O 1662   5.487   6.498   1.921
  168VAL      N 1663   5.606   6.436   1.743
  168VAL      H 1664   5.611   6.413   1.646
  168VAL     CA 1665   5.736   6.472   1.802
  168VAL     CB 1666   5.801   6.349   1.866
  168VAL    CG1 1667   5.942   6.371   1.923
  168VAL    CG2 1668   5.716   6.304   1.985
  168VAL      C 1669   5.827   6.527   1.692
  168VAL      O 1670   5.821   6.491   1.574
  169ASP      N 1671   5.889   6.641   1.720
  169ASP      H 1672   5.888   6.678   1.813
  169ASP     CA 1673   5.971   6.723   1.630
  169ASP     CB 1674   6.098   6.646   1.594
  169ASP     CG 1675   6.219   6.710   1.524
  169ASP    OD1 1676   6.250   6.830   1.543
  169ASP    OD2 1677   6.285   6.629   1.456
  169ASP      C 1678   5.911   6.776   1.500
  169ASP      O 1679   5.976   6.858   1.436
  170GLY      N 1680   5.778   6.774   1.492
  170GLY      H 1681   5.714   6.752   1.565
  170GLY     CA 1682   5.705   6.813   1.370
  170GLY      C 1683   5.661   6.691   1.288
  170GLY      O 1684   5.600   6.713   1.183
  171HISE     N 1685   5.676   6.566   1.331
  171HISE     H 1686   5.737   6.536   1.404
  171HISE    CA 1687   5.623   6.451   1.257
  171HISE    CB 1688   5.737   6.382   1.181
  171HISE    CG 1689   5.828   6.456   1.083
  171HISE   ND1 1690   5.957   6.483   1.101
  171HISE   CD2 1691   5.809   6.479   0.954
  171HISE   HD2 1692   5.712   6.469   0.906
  171HISE   CE1 1693   6.010   6.516   0.983
  171HISE   HE1 1694   6.115   6.535   0.960
  171HISE   NE2 1695   5.917   6.520   0.888
  171HISE   HE2 1696   5.925   6.561   0.797
  171HISE     C 1697   5.547   6.355   1.349
  171HISE     O 1698   5.568   6.347   1.470
  172LEU      N 1699   5.462   6.280   1.280
  172LEU      H 1700   5.464   6.284   1.180
  172LEU     CA 1701   5.372   6.181   1.341
  172LEU     CB 1702   5.254   6.157   1.246
  172LEU     CG 1703   5.126   6.111   1.316
  172LEU    CD1 1704   5.124   5.970   1.375
  172LEU    CD2 1705   5.093   6.213   1.426
  172LEU      C 1706   5.449   6.051   1.364
  172LEU      O 1707   5.472   5.976   1.269
  173TYR      N 1708   5.499   6.035   1.486
  173TYR      H 1709   5.482   6.093   1.565
  173TYR     CA 1710   5.581   5.917   1.517
  173TYR     CB 1711   5.696   5.962   1.607
  173TYR     CG 1712   5.812   6.020   1.526
  173TYR    CD1 1713   5.894   5.938   1.449
  173TYR    HD1 1714   5.852   5.837   1.452
  173TYR    CD2 1715   5.841   6.156   1.530
  173TYR    HD2 1716   5.783   6.229   1.586
  173TYR    CE1 1717   6.005   5.991   1.386
  173TYR    HE1 1718   6.057   5.917   1.325
  173TYR    CE2 1719   5.947   6.209   1.457
  173TYR    HE2 1720   5.974   6.311   1.484
  173TYR     CZ 1721   6.033   6.127   1.385
  173TYR     OH 1722   6.125   6.178   1.298
  173TYR     HH 1723   6.120   6.278   1.296
  173TYR      C 1724   5.503   5.803   1.584
  173TYR      O 1725   5.394   5.824   1.639
  174GLU      N 1726   5.553   5.687   1.543
  174GLU      H 1727   5.637   5.680   1.490
  174GLU     CA 1728   5.501   5.556   1.583
  174GLU     CB 1729   5.458   5.467   1.467
  174GLU     CG 1730   5.410   5.328   1.510
  174GLU     CD 1731   5.433   5.232   1.393
  174GLU    OE1 1732   5.344   5.226   1.304
  174GLU    OE2 1733   5.541   5.169   1.390
  174GLU      C 1734   5.609   5.490   1.670
  174GLU      O 1735   5.725   5.498   1.630
  175LEU      N 1736   5.578   5.431   1.785
  175LEU      H 1737   5.486   5.444   1.821
  175LEU     CA 1738   5.667   5.355   1.874
  175LEU     CB 1739   5.689   5.427   2.007
  175LEU     CG 1740   5.796   5.536   1.997
  175LEU    CD1 1741   5.723   5.655   1.936
  175LEU    CD2 1742   5.861   5.583   2.127
  175LEU      C 1743   5.589   5.228   1.909
  175LEU      O 1744   5.490   5.232   1.982
  176ASP      N 1745   5.646   5.117   1.863
  176ASP      H 1746   5.696   5.125   1.776
  176ASP     CA 1747   5.613   4.982   1.910
  176ASP     CB 1748   5.536   4.910   1.799
  176ASP     CG 1749   5.498   4.768   1.841
  176ASP    OD1 1750   5.383   4.739   1.880
  176ASP    OD2 1751   5.592   4.686   1.844
  176ASP      C 1752   5.742   4.915   1.958
  176ASP      O 1753   5.835   4.880   1.886
  177GLY      N 1754   5.733   4.871   2.083
  177GLY      H 1755   5.646   4.865   2.132
  177GLY     CA 1756   5.836   4.799   2.160
  177GLY      C 1757   5.875   4.664   2.101
  177GLY      O 1758   5.982   4.610   2.131
  178ARG      N 1759   5.785   4.605   2.023
  178ARG      H 1760   5.699   4.644   1.990
  178ARG     CA 1761   5.805   4.474   1.960
  178ARG     CB 1762   5.673   4.397   1.961
  178ARG     CG 1763   5.622   4.374   2.104
  178ARG     CD 1764   5.688   4.255   2.173
  178ARG     NE 1765   5.641   4.123   2.130
  178ARG     HE 1766   5.714   4.055   2.123
  178ARG     CZ 1767   5.517   4.078   2.152
  178ARG    NH1 1768   5.430   4.144   2.229
  178ARG   HH11 1769   5.456   4.236   2.258
  178ARG   HH12 1770   5.344   4.096   2.247
  178ARG    NH2 1771   5.483   3.956   2.107
  178ARG   HH21 1772   5.553   3.895   2.069
  178ARG   HH22 1773   5.388   3.927   2.098
  178ARG      C 1774   5.878   4.477   1.826
  178ARG      O 1775   5.948   4.382   1.793
  179MET      N 1776   5.838   4.578   1.749
  179MET      H 1777   5.757   4.635   1.764
  179MET     CA 1778   5.911   4.628   1.632
  179MET     CB 1779   5.830   4.745   1.575
  179MET     CG 1780   5.702   4.685   1.517
  179MET     SD 1781   5.732   4.552   1.394
  179MET     CE 1782   5.582   4.457   1.407
  179MET      C 1783   6.056   4.659   1.671
  179MET      O 1784   6.084   4.697   1.784
  180PRO      N 1785   6.150   4.644   1.578
  180PRO     CA 1786   6.292   4.676   1.601
  180PRO     CB 1787   6.369   4.595   1.496
  180PRO     CG 1788   6.272   4.564   1.382
  180PRO     CD 1789   6.138   4.564   1.456
  180PRO      C 1790   6.338   4.822   1.597
  180PRO      O 1791   6.442   4.852   1.655
  181PHE      N 1792   6.246   4.902   1.542
  181PHE      H 1793   6.154   4.872   1.519
  181PHE     CA 1794   6.272   5.045   1.522
  181PHE     CB 1795   6.354   5.079   1.397
  181PHE     CG 1796   6.502   5.040   1.391
  181PHE    CD1 1797   6.549   4.923   1.333
  181PHE    HD1 1798   6.474   4.858   1.288
  181PHE    CD2 1799   6.593   5.135   1.437
  181PHE    HD2 1800   6.563   5.230   1.482
  181PHE    CE1 1801   6.684   4.892   1.327
  181PHE    HE1 1802   6.722   4.817   1.257
  181PHE    CE2 1803   6.729   5.110   1.426
  181PHE    HE2 1804   6.795   5.187   1.467
  181PHE     CZ 1805   6.772   4.987   1.377
  181PHE     HZ 1806   6.879   4.973   1.361
  181PHE      C 1807   6.141   5.124   1.530
  181PHE      O 1808   6.035   5.064   1.509
  182PRO      N 1809   6.145   5.256   1.549
  182PRO     CA 1810   6.023   5.336   1.532
  182PRO     CB 1811   6.052   5.463   1.612
  182PRO     CG 1812   6.154   5.422   1.718
  182PRO     CD 1813   6.238   5.317   1.645
  182PRO      C 1814   5.982   5.359   1.386
  182PRO      O 1815   6.066   5.348   1.297
  183VAL      N 1816   5.867   5.423   1.368
  183VAL      H 1817   5.801   5.445   1.439
  183VAL     CA 1818   5.815   5.454   1.234
  183VAL     CB 1819   5.703   5.359   1.190
  183VAL    CG1 1820   5.662   5.384   1.045
  183VAL    CG2 1821   5.757   5.216   1.199
  183VAL      C 1822   5.781   5.603   1.229
  183VAL      O 1823   5.745   5.658   1.333
  184ASN      N 1824   5.802   5.665   1.113
  184ASN      H 1825   5.838   5.626   1.029
  184ASN     CA 1826   5.758   5.803   1.087
  184ASN     CB 1827   5.880   5.889   1.054
  184ASN     CG 1828   5.849   6.037   1.032
  184ASN    OD1 1829   5.739   6.083   1.004
  184ASN    ND2 1830   5.946   6.127   1.049
  184ASN   HD21 1831   6.040   6.109   1.077
  184ASN   HD22 1832   5.913   6.222   1.046
  184ASN      C 1833   5.652   5.818   0.977
  184ASN      O 1834   5.673   5.763   0.869
  185HISE     N 1835   5.533   5.859   1.020
  185HISE     H 1836   5.515   5.869   1.118
  185HISE    CA 1837   5.415   5.856   0.932
  185HISE    CB 1838   5.303   5.802   1.021
  185HISE    CG 1839   5.305   5.653   1.054
  185HISE   ND1 1840   5.286   5.553   0.969
  185HISE   CD2 1841   5.318   5.605   1.177
  185HISE   HD2 1842   5.322   5.666   1.268
  185HISE   CE1 1843   5.282   5.441   1.041
  185HISE   HE1 1844   5.302   5.342   0.999
  185HISE   NE2 1845   5.291   5.475   1.169
  185HISE   HE2 1846   5.303   5.408   1.243
  185HISE     C 1847   5.392   5.995   0.873
  185HISE     O 1848   5.283   6.010   0.819
  186GLY      N 1849   5.491   6.084   0.872
  186GLY      H 1850   5.583   6.067   0.908
  186GLY     CA 1851   5.486   6.213   0.801
  186GLY      C 1852   5.453   6.341   0.878
  186GLY      O 1853   5.449   6.342   1.001
  187ALA      N 1854   5.418   6.439   0.795
  187ALA      H 1855   5.417   6.416   0.698
  187ALA     CA 1856   5.391   6.574   0.846
  187ALA     CB 1857   5.396   6.674   0.731
  187ALA      C 1858   5.257   6.575   0.921
  187ALA      O 1859   5.153   6.541   0.866
  188SER      N 1860   5.261   6.653   1.029
  188SER      H 1861   5.338   6.704   1.067
  188SER     CA 1862   5.157   6.661   1.132
  188SER     CB 1863   5.141   6.525   1.201
  188SER     OG 1864   5.087   6.534   1.333
  188SER     HG 1865   4.990   6.558   1.330
  188SER      C 1866   5.193   6.774   1.228
  188SER      O 1867   5.311   6.784   1.261
  189SER      N 1868   5.095   6.846   1.282
  189SER      H 1869   5.001   6.835   1.251
  189SER     CA 1870   5.104   6.939   1.396
  189SER     CB 1871   5.033   7.071   1.364
  189SER     OG 1872   5.023   7.144   1.486
  189SER     HG 1873   5.108   7.192   1.507
  189SER      C 1874   5.067   6.873   1.529
  189SER      O 1875   4.971   6.799   1.549
  190GLU      N 1876   5.134   6.918   1.635
  190GLU      H 1877   5.218   6.971   1.621
  190GLU     CA 1878   5.097   6.889   1.774
  190GLU     CB 1879   5.188   6.957   1.877
  190GLU     CG 1880   5.182   6.891   2.015
  190GLU     CD 1881   5.290   6.947   2.108
  190GLU    OE1 1882   5.401   6.891   2.118
  190GLU    OE2 1883   5.252   7.033   2.191
  190GLU      C 1884   4.950   6.915   1.808
  190GLU      O 1885   4.896   6.829   1.878
  191ASP      N 1886   4.892   7.022   1.755
  191ASP      H 1887   4.939   7.094   1.704
  191ASP     CA 1888   4.750   7.060   1.768
  191ASP     CB 1889   4.721   7.200   1.713
  191ASP     CG 1890   4.605   7.273   1.780
  191ASP    OD1 1891   4.592   7.282   1.904
  191ASP    OD2 1892   4.543   7.343   1.698
  191ASP      C 1893   4.648   6.966   1.704
  191ASP      O 1894   4.543   6.940   1.764
  192THR      N 1895   4.692   6.896   1.600
  192THR      H 1896   4.782   6.910   1.560
  192THR     CA 1897   4.620   6.791   1.527
  192THR     CB 1898   4.610   6.821   1.377
  192THR    OG1 1899   4.740   6.835   1.319
  192THR    HG1 1900   4.785   6.746   1.306
  192THR    CG2 1901   4.529   6.949   1.355
  192THR      C 1902   4.648   6.644   1.559
  192THR      O 1903   4.600   6.553   1.491
  193LEU      N 1904   4.734   6.617   1.657
  193LEU      H 1905   4.771   6.691   1.713
  193LEU     CA 1906   4.777   6.480   1.686
  193LEU     CB 1907   4.880   6.468   1.799
  193LEU     CG 1908   4.837   6.477   1.946
  193LEU    CD1 1909   4.965   6.504   2.026
  193LEU    CD2 1910   4.728   6.580   1.974
  193LEU      C 1911   4.674   6.367   1.701
  193LEU      O 1912   4.701   6.248   1.687
  194LEU      N 1913   4.551   6.399   1.738
  194LEU      H 1914   4.526   6.487   1.779
  194LEU     CA 1915   4.441   6.302   1.748
  194LEU     CB 1916   4.327   6.335   1.844
  194LEU     CG 1917   4.358   6.325   1.993
  194LEU    CD1 1918   4.232   6.360   2.072
  194LEU    CD2 1919   4.375   6.177   2.028
  194LEU      C 1920   4.391   6.260   1.610
  194LEU      O 1921   4.412   6.145   1.573
  195LYS      N 1922   4.337   6.353   1.531
  195LYS      H 1923   4.317   6.444   1.567
  195LYS     CA 1924   4.295   6.332   1.391
  195LYS     CB 1925   4.252   6.466   1.331
  195LYS     CG 1926   4.195   6.467   1.189
  195LYS     CD 1927   4.153   6.606   1.143
  195LYS     CE 1928   4.092   6.596   1.003
  195LYS     NZ 1929   4.174   6.525   0.903
  195LYS    HZ1 1930   4.168   6.572   0.815
  195LYS    HZ2 1931   4.270   6.510   0.927
  195LYS    HZ3 1932   4.132   6.435   0.899
  195LYS      C 1933   4.404   6.272   1.303
  195LYS      O 1934   4.385   6.176   1.228
  196ASP      N 1935   4.526   6.323   1.320
  196ASP      H 1936   4.548   6.389   1.391
  196ASP     CA 1937   4.641   6.274   1.241
  196ASP     CB 1938   4.758   6.364   1.281
  196ASP     CG 1939   4.764   6.504   1.220
  196ASP    OD1 1940   4.844   6.590   1.264
  196ASP    OD2 1941   4.705   6.518   1.110
  196ASP      C 1942   4.671   6.126   1.266
  196ASP      O 1943   4.673   6.043   1.176
  197ALA      N 1944   4.687   6.102   1.396
  197ALA      H 1945   4.651   6.156   1.472
  197ALA     CA 1946   4.707   5.962   1.439
  197ALA     CB 1947   4.739   5.962   1.588
  197ALA      C 1948   4.581   5.878   1.415
  197ALA      O 1949   4.607   5.766   1.370
  198ALA      N 1950   4.460   5.932   1.416
  198ALA      H 1951   4.444   6.023   1.456
  198ALA     CA 1952   4.337   5.859   1.381
  198ALA     CB 1953   4.216   5.951   1.400
  198ALA      C 1954   4.340   5.812   1.236
  198ALA      O 1955   4.272   5.713   1.208
  199LYS      N 1956   4.394   5.883   1.137
  199LYS      H 1957   4.452   5.964   1.152
  199LYS     CA 1958   4.412   5.837   0.999
  199LYS     CB 1959   4.494   5.931   0.911
  199LYS     CG 1960   4.480   5.916   0.759
  199LYS     CD 1961   4.582   6.005   0.688
  199LYS     CE 1962   4.720   5.941   0.681
  199LYS     NZ 1963   4.825   6.038   0.649
  199LYS    HZ1 1964   4.908   5.994   0.616
  199LYS    HZ2 1965   4.793   6.099   0.577
  199LYS    HZ3 1966   4.846   6.082   0.737
  199LYS      C 1967   4.472   5.697   0.993
  199LYS      O 1968   4.402   5.597   0.977
  200VAL      N 1969   4.591   5.693   1.052
  200VAL      H 1970   4.608   5.768   1.115
  200VAL     CA 1971   4.682   5.578   1.065
  200VAL     CB 1972   4.827   5.618   1.091
  200VAL    CG1 1973   4.914   5.498   1.054
  200VAL    CG2 1974   4.877   5.749   1.030
  200VAL      C 1975   4.623   5.472   1.158
  200VAL      O 1976   4.643   5.356   1.122
  201CYS      N 1977   4.555   5.509   1.266
  201CYS      H 1978   4.597   5.585   1.316
  201CYS     CA 1979   4.472   5.419   1.347
  201CYS     CB 1980   4.406   5.484   1.469
  201CYS     SG 1981   4.512   5.561   1.597
  201CYS     HG 1982   4.487   5.466   1.687
  201CYS      C 1983   4.361   5.345   1.272
  201CYS      O 1984   4.346   5.223   1.283
  202ARG      N 1985   4.294   5.416   1.181
  202ARG      H 1986   4.305   5.514   1.166
  202ARG     CA 1987   4.197   5.351   1.092
  202ARG     CB 1988   4.093   5.452   1.043
  202ARG     CG 1989   3.998   5.511   1.147
  202ARG     CD 1990   3.910   5.623   1.091
  202ARG     NE 1991   3.993   5.725   1.025
  202ARG     HE 1992   4.038   5.695   0.941
  202ARG     CZ 1993   4.002   5.851   1.069
  202ARG    NH1 1994   3.949   5.896   1.183
  202ARG   HH11 1995   3.902   5.839   1.251
  202ARG   HH12 1996   3.951   5.995   1.197
  202ARG    NH2 1997   4.052   5.945   0.987
  202ARG   HH21 1998   4.074   5.920   0.893
  202ARG   HH22 1999   4.075   6.035   1.023
  202ARG      C 2000   4.255   5.266   0.979
  202ARG      O 2001   4.215   5.150   0.974
  203GLU      N 2002   4.365   5.306   0.914
  203GLU      H 2003   4.403   5.398   0.910
  203GLU     CA 2004   4.434   5.215   0.822
  203GLU     CB 2005   4.531   5.286   0.728
  203GLU     CG 2006   4.663   5.333   0.791
  203GLU     CD 2007   4.754   5.391   0.682
  203GLU    OE1 2008   4.711   5.452   0.582
  203GLU    OE2 2009   4.875   5.366   0.702
  203GLU      C 2010   4.489   5.079   0.868
  203GLU      O 2011   4.493   4.981   0.794
  204PHE      N 2012   4.527   5.077   0.995
  204PHE      H 2013   4.563   5.164   1.030
  204PHE     CA 2014   4.577   4.956   1.062
  204PHE     CB 2015   4.628   4.999   1.200
  204PHE     CG 2016   4.774   4.977   1.242
  204PHE    CD1 2017   4.856   5.087   1.264
  204PHE    HD1 2018   4.817   5.187   1.282
  204PHE    CD2 2019   4.827   4.849   1.232
  204PHE    HD2 2020   4.764   4.765   1.200
  204PHE    CE1 2021   4.992   5.064   1.281
  204PHE    HE1 2022   5.059   5.143   1.315
  204PHE    CE2 2023   4.964   4.829   1.237
  204PHE    HE2 2024   5.007   4.732   1.212
  204PHE     CZ 2025   5.045   4.936   1.274
  204PHE     HZ 2026   5.150   4.924   1.302
  204PHE      C 2027   4.473   4.845   1.075
  204PHE      O 2028   4.495   4.730   1.037
  205THR      N 2029   4.357   4.890   1.124
  205THR      H 2030   4.347   4.971   1.181
  205THR     CA 2031   4.242   4.800   1.138
  205THR     CB 2032   4.145   4.844   1.248
  205THR    OG1 2033   4.063   4.732   1.284
  205THR    HG1 2034   4.014   4.755   1.368
  205THR    CG2 2035   4.063   4.969   1.213
  205THR      C 2036   4.156   4.766   1.016
  205THR      O 2037   4.132   4.646   1.003
  206GLU      N 2038   4.145   4.856   0.919
  206GLU      H 2039   4.188   4.943   0.942
  206GLU     CA 2040   4.059   4.837   0.801
  206GLU     CB 2041   4.039   4.970   0.728
  206GLU     CG 2042   3.964   5.077   0.808
  206GLU     CD 2043   3.944   5.189   0.706
  206GLU    OE1 2044   4.027   5.282   0.703
  206GLU    OE2 2045   3.843   5.194   0.632
  206GLU      C 2046   4.104   4.727   0.705
  206GLU      O 2047   4.022   4.661   0.641
  207ARG      N 2048   4.233   4.696   0.704
  207ARG      H 2049   4.299   4.764   0.735
  207ARG     CA 2050   4.283   4.582   0.625
  207ARG     CB 2051   4.432   4.599   0.598
  207ARG     CG 2052   4.476   4.725   0.523
  207ARG     CD 2053   4.628   4.742   0.509
  207ARG     NE 2054   4.691   4.767   0.639
  207ARG     HE 2055   4.716   4.688   0.695
  207ARG     CZ 2056   4.739   4.888   0.671
  207ARG    NH1 2057   4.737   4.993   0.589
  207ARG   HH11 2058   4.685   4.983   0.504
  207ARG   HH12 2059   4.791   5.076   0.606
  207ARG    NH2 2060   4.796   4.900   0.792
  207ARG   HH21 2061   4.815   4.817   0.844
  207ARG   HH22 2062   4.822   4.992   0.823
  207ARG      C 2063   4.252   4.441   0.676
  207ARG      O 2064   4.220   4.360   0.589
  208GLU      N 2065   4.228   4.426   0.806
  208GLU      H 2066   4.241   4.499   0.874
  208GLU     CA 2067   4.194   4.299   0.871
  208GLU     CB 2068   4.287   4.284   0.992
  208GLU     CG 2069   4.437   4.312   0.983
  208GLU     CD 2070   4.506   4.204   0.899
  208GLU    OE1 2071   4.537   4.237   0.783
  208GLU    OE2 2072   4.512   4.086   0.942
  208GLU      C 2073   4.044   4.277   0.894
  208GLU      O 2074   4.007   4.238   1.004
  209GLN      N 2075   3.965   4.282   0.787
  209GLN      H 2076   4.006   4.282   0.696
  209GLN     CA 2077   3.818   4.288   0.788
  209GLN     CB 2078   3.757   4.267   0.650
  209GLN     CG 2079   3.784   4.387   0.558
  209GLN     CD 2080   3.747   4.369   0.411
  209GLN    OE1 2081   3.830   4.367   0.320
  209GLN    NE2 2082   3.617   4.363   0.385
  209GLN   HE21 2083   3.551   4.357   0.460
  209GLN   HE22 2084   3.584   4.386   0.294
  209GLN      C 2085   3.745   4.191   0.881
  209GLN      O 2086   3.630   4.215   0.918
  210GLY      N 2087   3.805   4.075   0.909
  210GLY      H 2088   3.892   4.047   0.868
  210GLY     CA 2089   3.736   3.981   0.997
  210GLY      C 2090   3.754   4.008   1.147
  210GLY      O 2091   3.682   3.956   1.232
  211GLU      N 2092   3.869   4.065   1.180
  211GLU      H 2093   3.937   4.089   1.111
  211GLU     CA 2094   3.906   4.081   1.322
  211GLU     CB 2095   4.055   4.113   1.336
  211GLU     CG 2096   4.107   4.113   1.480
  211GLU     CD 2097   4.086   3.993   1.572
  211GLU    OE1 2098   3.988   3.993   1.650
  211GLU    OE2 2099   4.151   3.888   1.552
  211GLU      C 2100   3.822   4.184   1.398
  211GLU      O 2101   3.762   4.273   1.338
  212VAL      N 2102   3.774   4.150   1.517
  212VAL      H 2103   3.811   4.070   1.565
  212VAL     CA 2104   3.678   4.226   1.598
  212VAL     CB 2105   3.553   4.142   1.627
  212VAL    CG1 2106   3.489   4.094   1.496
  212VAL    CG2 2107   3.585   4.017   1.709
  212VAL      C 2108   3.736   4.279   1.729
  212VAL      O 2109   3.666   4.355   1.796
  213ARG      N 2110   3.857   4.239   1.767
  213ARG      H 2111   3.926   4.198   1.707
  213ARG     CA 2112   3.924   4.271   1.894
  213ARG     CB 2113   4.007   4.157   1.953
  213ARG     CG 2114   3.921   4.034   1.985
  213ARG     CD 2115   4.010   3.915   2.020
  213ARG     NE 2116   4.068   3.850   1.902
  213ARG     HE 2117   4.047   3.903   1.819
  213ARG     CZ 2118   4.110   3.723   1.894
  213ARG    NH1 2119   4.074   3.632   1.985
  213ARG   HH11 2120   4.005   3.663   2.051
  213ARG   HH12 2121   4.117   3.543   1.998
  213ARG    NH2 2122   4.178   3.678   1.788
  213ARG   HH21 2123   4.194   3.744   1.715
  213ARG   HH22 2124   4.198   3.580   1.778
  213ARG      C 2125   4.016   4.393   1.891
  213ARG      O 2126   4.126   4.385   1.837
  214PHE      N 2127   3.986   4.496   1.970
  214PHE      H 2128   3.932   4.477   2.052
  214PHE     CA 2129   4.047   4.630   1.968
  214PHE     CB 2130   4.020   4.715   1.844
  214PHE     CG 2131   3.872   4.740   1.813
  214PHE    CD1 2132   3.814   4.864   1.836
  214PHE    HD1 2133   3.868   4.937   1.896
  214PHE    CD2 2134   3.802   4.648   1.737
  214PHE    HD2 2135   3.863   4.565   1.701
  214PHE    CE1 2136   3.693   4.905   1.782
  214PHE    HE1 2137   3.638   4.989   1.825
  214PHE    CE2 2138   3.680   4.684   1.680
  214PHE    HE2 2139   3.613   4.607   1.640
  214PHE     CZ 2140   3.630   4.812   1.699
  214PHE     HZ 2141   3.560   4.850   1.625
  214PHE      C 2142   4.014   4.715   2.091
  214PHE      O 2143   3.926   4.677   2.168
  215SER      N 2144   4.099   4.813   2.123
  215SER      H 2145   4.192   4.814   2.088
  215SER     CA 2146   4.077   4.910   2.231
  215SER     CB 2147   4.065   4.843   2.368
  215SER     OG 2148   4.003   4.933   2.460
  215SER     HG 2149   3.925   4.883   2.499
  215SER      C 2150   4.181   5.023   2.232
  215SER      O 2151   4.302   5.003   2.232
  216ALA      N 2152   4.129   5.144   2.214
  216ALA      H 2153   4.035   5.167   2.240
  216ALA     CA 2154   4.216   5.262   2.201
  216ALA     CB 2155   4.176   5.330   2.070
  216ALA      C 2156   4.188   5.362   2.313
  216ALA      O 2157   4.074   5.396   2.347
  217VAL      N 2158   4.297   5.426   2.353
  217VAL      H 2159   4.379   5.402   2.301
  217VAL     CA 2160   4.302   5.511   2.473
  217VAL     CB 2161   4.335   5.429   2.597
  217VAL    CG1 2162   4.460   5.341   2.586
  217VAL    CG2 2163   4.344   5.500   2.732
  217VAL      C 2164   4.396   5.629   2.446
  217VAL      O 2165   4.490   5.618   2.367
  218ALA      N 2166   4.348   5.744   2.493
  218ALA      H 2167   4.263   5.753   2.544
  218ALA     CA 2168   4.409   5.877   2.483
  218ALA     CB 2169   4.300   5.968   2.426
  218ALA      C 2170   4.477   5.946   2.601
  218ALA      O 2171   4.431   5.914   2.710
  219LEU      N 2172   4.585   6.023   2.588
  219LEU      H 2173   4.619   6.052   2.498
  219LEU     CA 2174   4.656   6.084   2.702
  219LEU     CB 2175   4.804   6.048   2.706
  219LEU     CG 2176   4.844   5.987   2.840
  219LEU    CD1 2177   4.989   5.941   2.829
  219LEU    CD2 2178   4.833   6.083   2.958
  219LEU      C 2179   4.625   6.233   2.712
  219LEU      O 2180   4.705   6.321   2.679
  220CYS      N 2181   4.513   6.259   2.778
  220CYS      H 2182   4.460   6.187   2.824
  220CYS     CA 2183   4.451   6.392   2.779
  220CYS     CB 2184   4.305   6.383   2.736
  220CYS     SG 2185   4.269   6.344   2.561
  220CYS     HG 2186   4.190   6.450   2.542
  220CYS      C 2187   4.464   6.461   2.915
  220CYS      O 2188   4.482   6.400   3.020
  221LYS      N 2189   4.473   6.593   2.902
  221LYS      H 2190   4.491   6.630   2.811
  221LYS     CA 2191   4.468   6.677   3.023
  221LYS     CB 2192   4.514   6.818   2.984
  221LYS     CG 2193   4.527   6.923   3.094
  221LYS     CD 2194   4.664   6.907   3.159
  221LYS     CE 2195   4.704   7.017   3.257
  221LYS     NZ 2196   4.696   7.148   3.192
  221LYS    HZ1 2197   4.599   7.162   3.170
  221LYS    HZ2 2198   4.721   7.216   3.260
  221LYS    HZ3 2199   4.747   7.150   3.106
  221LYS      C 2200   4.334   6.689   3.095
  221LYS      O 2201   4.229   6.695   3.030
  222ALA      N 2202   4.334   6.660   3.225
  222ALA      H 2203   4.414   6.610   3.260
  222ALA     CA 2204   4.226   6.690   3.319
  222ALA     CB 2205   4.272   6.624   3.448
  222ALA      C 2206   4.195   6.839   3.336
  222ALA      O 2207   4.286   6.919   3.355
  223ALA      N 2208   4.072   6.859   3.383
  223ALA      H 2209   4.007   6.798   3.429
  223ALA     CA 2210   4.021   6.994   3.412
  223ALA     CB 2211   3.883   6.996   3.346
  223ALA      C 2212   4.005   7.008   3.563
  223ALA     O1 2213   3.985   7.124   3.606
  223ALA     O2 2214   4.006   6.906   3.636
   6.92311   6.92311   4.89537   0.00000   0.00000   0.00000   0.00000   3.46155   3.46155
