# Supplementary material for: Is There a Functional Role for the Knotted Topology in Protein UCH-L1?
Source: J Chem Inf Model. 2024 Jul 24;64(17):6827–37. doi: 10.1021/acs.jcim.4c00880 (PMC11388461; doi:10.1021/acs.jcim.4c00880)
Supplement: Supplementary file 2 — ci4c00880_si_002.zip [file ci4c00880_si_002.zip › UCH-L1_files/APO/APO_E7A/REP_5/traj_final.gro]

Protein in water t= 500000.00000 step= 5000000
 2214
    1MET      N    1   3.295   4.082   2.075
    1MET     H1    2   3.350   4.003   2.047
    1MET     H2    3   3.230   4.044   2.141
    1MET     H3    4   3.233   4.105   2.000
    1MET     CA    5   3.375   4.193   2.129
    1MET     CB    6   3.480   4.146   2.230
    1MET     CG    7   3.421   4.066   2.346
    1MET     SD    8   3.286   4.146   2.441
    1MET     CE    9   3.270   4.042   2.585
    1MET      C   10   3.451   4.258   2.013
    1MET      O   11   3.494   4.187   1.923
    2GLN      N   12   3.441   4.389   1.999
    2GLN      H   13   3.375   4.446   2.049
    2GLN     CA   14   3.508   4.447   1.882
    2GLN     CB   15   3.439   4.574   1.833
    2GLN     CG   16   3.292   4.562   1.790
    2GLN     CD   17   3.222   4.696   1.813
    2GLN    OE1   18   3.244   4.794   1.741
    2GLN    NE2   19   3.167   4.703   1.933
    2GLN   HE21   20   3.167   4.627   1.998
    2GLN   HE22   21   3.121   4.791   1.947
    2GLN      C   22   3.652   4.487   1.914
    2GLN      O   23   3.673   4.591   1.977
    3LEU      N   24   3.740   4.417   1.844
    3LEU      H   25   3.710   4.367   1.762
    3LEU     CA   26   3.886   4.418   1.865
    3LEU     CB   27   3.937   4.276   1.841
    3LEU     CG   28   3.891   4.187   1.957
    3LEU    CD1   29   3.933   4.041   1.937
    3LEU    CD2   30   3.928   4.249   2.092
    3LEU      C   31   3.964   4.527   1.790
    3LEU      O   32   4.077   4.507   1.745
    4LYS      N   33   3.893   4.636   1.765
    4LYS      H   34   3.795   4.641   1.782
    4LYS     CA   35   3.940   4.764   1.709
    4LYS     CB   36   3.823   4.862   1.706
    4LYS     CG   37   3.702   4.822   1.622
    4LYS     CD   38   3.592   4.928   1.616
    4LYS     CE   39   3.581   5.008   1.486
    4LYS     NZ   40   3.484   5.119   1.491
    4LYS    HZ1   41   3.520   5.203   1.533
    4LYS    HZ2   42   3.462   5.135   1.394
    4LYS    HZ3   43   3.398   5.092   1.533
    4LYS      C   44   4.062   4.821   1.782
    4LYS      O   45   4.057   4.835   1.904
    5PRO      N   46   4.170   4.851   1.709
    5PRO     CA   47   4.294   4.908   1.762
    5PRO     CB   48   4.385   4.929   1.641
    5PRO     CG   49   4.337   4.819   1.546
    5PRO     CD   50   4.185   4.818   1.567
    5PRO      C   51   4.263   5.041   1.831
    5PRO      O   52   4.214   5.143   1.782
    6MET      N   53   4.310   5.040   1.955
    6MET      H   54   4.335   4.951   1.994
    6MET     CA   55   4.285   5.139   2.061
    6MET     CB   56   4.293   5.093   2.206
    6MET     CG   57   4.156   5.104   2.274
    6MET     SD   58   4.121   5.281   2.302
    6MET     CE   59   4.154   5.298   2.476
    6MET      C   60   4.385   5.253   2.038
    6MET      O   61   4.505   5.232   2.054
    7ALA      N   62   4.332   5.375   2.034
    7ALA      H   63   4.234   5.382   2.056
    7ALA     CA   64   4.402   5.503   2.019
    7ALA     CB   65   4.288   5.601   1.989
    7ALA      C   66   4.491   5.539   2.138
    7ALA      O   67   4.441   5.538   2.250
    8ILE      N   68   4.611   5.586   2.106
    8ILE      H   69   4.630   5.590   2.008
    8ILE     CA   70   4.692   5.649   2.212
    8ILE     CB   71   4.839   5.618   2.182
    8ILE    CG1   72   4.943   5.635   2.292
    8ILE    CG2   73   4.888   5.691   2.056
    8ILE     CD   74   4.922   5.531   2.402
    8ILE      C   75   4.645   5.791   2.245
    8ILE      O   76   4.720   5.888   2.238
    9ASN      N   77   4.525   5.793   2.302
    9ASN      H   78   4.476   5.711   2.332
    9ASN     CA   79   4.454   5.920   2.320
    9ASN     CB   80   4.335   5.920   2.224
    9ASN     CG   81   4.230   6.028   2.250
    9ASN    OD1   82   4.145   6.012   2.337
    9ASN    ND2   83   4.227   6.133   2.168
    9ASN   HD21   84   4.275   6.125   2.081
    9ASN   HD22   85   4.182   6.220   2.186
    9ASN      C   86   4.403   5.924   2.464
    9ASN      O   87   4.334   5.830   2.503
   10PRO      N   88   4.416   6.045   2.518
   10PRO     CA   89   4.385   6.072   2.659
   10PRO     CB   90   4.437   6.214   2.681
   10PRO     CG   91   4.534   6.253   2.569
   10PRO     CD   92   4.479   6.164   2.457
   10PRO      C   93   4.246   6.053   2.719
   10PRO      O   94   4.235   5.971   2.810
   11GLU      N   95   4.147   6.096   2.641
   11GLU      H   96   4.161   6.159   2.565
   11GLU     CA   97   4.006   6.065   2.667
   11GLU     CB   98   3.925   6.133   2.557
   11GLU     CG   99   3.913   6.282   2.589
   11GLU     CD  100   4.041   6.361   2.615
   11GLU    OE1  101   4.045   6.442   2.711
   11GLU    OE2  102   4.135   6.350   2.533
   11GLU      C  103   3.976   5.915   2.667
   11GLU      O  104   3.927   5.860   2.765
   12MET      N  105   4.001   5.850   2.553
   12MET      H  106   4.036   5.898   2.473
   12MET     CA  107   3.988   5.705   2.529
   12MET     CB  108   4.037   5.671   2.389
   12MET     CG  109   3.928   5.715   2.291
   12MET     SD  110   3.785   5.605   2.323
   12MET     CE  111   3.843   5.466   2.227
   12MET      C  112   4.049   5.624   2.644
   12MET      O  113   3.970   5.545   2.695
   13LEU      N  114   4.178   5.636   2.674
   13LEU      H  115   4.234   5.698   2.620
   13LEU     CA  116   4.245   5.564   2.784
   13LEU     CB  117   4.396   5.587   2.773
   13LEU     CG  118   4.455   5.511   2.654
   13LEU    CD1  119   4.586   5.579   2.616
   13LEU    CD2  120   4.489   5.370   2.703
   13LEU      C  121   4.193   5.592   2.925
   13LEU      O  122   4.181   5.497   3.002
   14ASN      N  123   4.160   5.719   2.946
   14ASN      H  124   4.202   5.786   2.885
   14ASN     CA  125   4.104   5.770   3.072
   14ASN     CB  126   4.092   5.921   3.091
   14ASN     CG  127   4.225   5.972   3.147
   14ASN    OD1  128   4.289   5.911   3.233
   14ASN    ND2  129   4.274   6.090   3.109
   14ASN   HD21  130   4.226   6.146   3.041
   14ASN   HD22  131   4.342   6.125   3.173
   14ASN      C  132   3.966   5.711   3.105
   14ASN      O  133   3.939   5.675   3.220
   15LYS      N  134   3.885   5.691   3.002
   15LYS      H  135   3.891   5.744   2.917
   15LYS     CA  136   3.756   5.621   3.016
   15LYS     CB  137   3.670   5.634   2.890
   15LYS     CG  138   3.610   5.771   2.859
   15LYS     CD  139   3.511   5.783   2.743
   15LYS     CE  140   3.589   5.769   2.611
   15LYS     NZ  141   3.517   5.800   2.488
   15LYS    HZ1  142   3.507   5.897   2.467
   15LYS    HZ2  143   3.555   5.767   2.401
   15LYS    HZ3  144   3.425   5.759   2.485
   15LYS      C  145   3.762   5.472   3.051
   15LYS      O  146   3.692   5.429   3.142
   16VAL      N  147   3.843   5.401   2.973
   16VAL      H  148   3.852   5.422   2.875
   16VAL     CA  149   3.880   5.264   3.011
   16VAL     CB  150   3.952   5.183   2.902
   16VAL    CG1  151   3.852   5.139   2.795
   16VAL    CG2  152   4.078   5.248   2.844
   16VAL      C  153   3.954   5.237   3.142
   16VAL      O  154   3.911   5.143   3.210
   17LEU      N  155   4.035   5.332   3.187
   17LEU      H  156   4.064   5.410   3.131
   17LEU     CA  157   4.086   5.341   3.324
   17LEU     CB  158   4.182   5.456   3.352
   17LEU     CG  159   4.265   5.449   3.480
   17LEU    CD1  160   4.378   5.346   3.476
   17LEU    CD2  161   4.315   5.590   3.516
   17LEU      C  162   3.976   5.351   3.431
   17LEU      O  163   3.973   5.279   3.531
   18SER      N  164   3.895   5.453   3.404
   18SER      H  165   3.923   5.536   3.357
   18SER     CA  166   3.769   5.466   3.477
   18SER     CB  167   3.700   5.598   3.438
   18SER     OG  168   3.589   5.628   3.522
   18SER     HG  169   3.614   5.700   3.587
   18SER      C  170   3.667   5.352   3.487
   18SER      O  171   3.617   5.338   3.599
   19ARG      N  172   3.640   5.279   3.380
   19ARG      H  173   3.661   5.318   3.290
   19ARG     CA  174   3.562   5.155   3.384
   19ARG     CB  175   3.565   5.101   3.241
   19ARG     CG  176   3.474   5.187   3.153
   19ARG     CD  177   3.328   5.147   3.180
   19ARG     NE  178   3.245   5.230   3.092
   19ARG     HE  179   3.271   5.327   3.094
   19ARG     CZ  180   3.156   5.185   3.002
   19ARG    NH1  181   3.130   5.054   2.988
   19ARG   HH11  182   3.178   4.984   3.042
   19ARG   HH12  183   3.076   5.028   2.908
   19ARG    NH2  184   3.085   5.273   2.931
   19ARG   HH21  185   3.111   5.369   2.939
   19ARG   HH22  186   2.998   5.243   2.893
   19ARG      C  187   3.604   5.044   3.481
   19ARG      O  188   3.532   4.979   3.557
   20LEU      N  189   3.736   5.036   3.480
   20LEU      H  190   3.786   5.083   3.408
   20LEU     CA  191   3.814   4.972   3.588
   20LEU     CB  192   3.956   4.946   3.539
   20LEU     CG  193   3.990   4.798   3.523
   20LEU    CD1  194   3.909   4.730   3.413
   20LEU    CD2  195   4.138   4.799   3.484
   20LEU      C  196   3.797   5.038   3.725
   20LEU      O  197   3.745   4.979   3.819
   21GLY      N  198   3.845   5.161   3.742
   21GLY      H  199   3.878   5.219   3.669
   21GLY     CA  200   3.859   5.227   3.873
   21GLY      C  201   3.889   5.376   3.860
   21GLY      O  202   3.954   5.422   3.767
   22VAL      N  203   3.824   5.457   3.943
   22VAL      H  204   3.735   5.427   3.976
   22VAL     CA  205   3.855   5.597   3.977
   22VAL     CB  206   3.738   5.667   4.046
   22VAL    CG1  207   3.636   5.691   3.934
   22VAL    CG2  208   3.669   5.600   4.164
   22VAL      C  209   3.988   5.613   4.051
   22VAL      O  210   3.994   5.560   4.161
   23ALA      N  211   4.086   5.664   3.977
   23ALA      H  212   4.063   5.697   3.885
   23ALA     CA  213   4.225   5.679   4.022
   23ALA     CB  214   4.328   5.698   3.910
   23ALA      C  215   4.236   5.803   4.111
   23ALA      O  216   4.183   5.909   4.075
   24GLY      N  217   4.323   5.805   4.211
   24GLY      H  218   4.399   5.740   4.214
   24GLY     CA  219   4.349   5.924   4.293
   24GLY      C  220   4.449   6.014   4.218
   24GLY      O  221   4.566   5.982   4.202
   25GLN      N  222   4.394   6.119   4.159
   25GLN      H  223   4.295   6.132   4.159
   25GLN     CA  224   4.470   6.209   4.070
   25GLN     CB  225   4.558   6.297   4.159
   25GLN     CG  226   4.471   6.406   4.224
   25GLN     CD  227   4.551   6.471   4.337
   25GLN    OE1  228   4.530   6.433   4.453
   25GLN    NE2  229   4.624   6.579   4.311
   25GLN   HE21  230   4.629   6.624   4.221
   25GLN   HE22  231   4.674   6.618   4.388
   25GLN      C  232   4.561   6.171   3.953
   25GLN      O  233   4.613   6.259   3.884
   26TRP      N  234   4.606   6.046   3.944
   26TRP      H  235   4.608   5.987   4.025
   26TRP     CA  236   4.673   5.992   3.826
   26TRP     CB  237   4.726   5.853   3.862
   26TRP     CG  238   4.842   5.863   3.963
   26TRP    CD1  239   4.820   5.857   4.094
   26TRP    HD1  240   4.715   5.853   4.125
   26TRP    CD2  241   4.979   5.874   3.942
   26TRP    NE1  242   4.936   5.856   4.159
   26TRP    HE1  243   4.956   5.861   4.256
   26TRP    CE2  244   5.034   5.868   4.069
   26TRP    CE3  245   5.066   5.887   3.834
   26TRP    HE3  246   5.031   5.883   3.731
   26TRP    CZ2  247   5.172   5.868   4.084
   26TRP    HZ2  248   5.209   5.860   4.186
   26TRP    CZ3  249   5.204   5.892   3.849
   26TRP    HZ3  250   5.256   5.897   3.754
   26TRP    CH2  251   5.259   5.881   3.977
   26TRP    HH2  252   5.368   5.877   3.984
   26TRP      C  253   4.582   5.973   3.704
   26TRP      O  254   4.468   5.927   3.713
   27ARG      N  255   4.633   6.038   3.600
   27ARG      H  256   4.721   6.085   3.605
   27ARG     CA  257   4.560   6.052   3.473
   27ARG     CB  258   4.500   6.193   3.467
   27ARG     CG  259   4.395   6.211   3.577
   27ARG     CD  260   4.257   6.154   3.544
   27ARG     NE  261   4.157   6.175   3.648
   27ARG     HE  262   4.095   6.245   3.612
   27ARG     CZ  263   4.125   6.114   3.763
   27ARG    NH1  264   4.187   6.000   3.798
   27ARG   HH11  265   4.258   5.976   3.732
   27ARG   HH12  266   4.179   5.955   3.886
   27ARG    NH2  267   4.036   6.178   3.841
   27ARG   HH21  268   3.991   6.260   3.807
   27ARG   HH22  269   4.013   6.130   3.926
   27ARG      C  270   4.653   6.030   3.354
   27ARG      O  271   4.776   6.037   3.354
   28PHE      N  272   4.591   6.008   3.238
   28PHE      H  273   4.493   5.992   3.229
   28PHE     CA  274   4.655   5.990   3.107
   28PHE     CB  275   4.565   5.912   3.010
   28PHE     CG  276   4.611   5.767   3.013
   28PHE    CD1  277   4.710   5.720   2.927
   28PHE    HD1  278   4.722   5.774   2.833
   28PHE    CD2  279   4.556   5.677   3.104
   28PHE    HD2  280   4.458   5.694   3.148
   28PHE    CE1  281   4.754   5.588   2.937
   28PHE    HE1  282   4.812   5.549   2.854
   28PHE    CE2  283   4.612   5.552   3.126
   28PHE    HE2  284   4.591   5.489   3.212
   28PHE     CZ  285   4.707   5.503   3.037
   28PHE     HZ  286   4.714   5.396   3.022
   28PHE      C  287   4.697   6.124   3.046
   28PHE      O  288   4.627   6.178   2.961
   29VAL      N  289   4.798   6.184   3.108
   29VAL      H  290   4.861   6.118   3.148
   29VAL     CA  291   4.856   6.316   3.076
   29VAL     CB  292   4.944   6.368   3.190
   29VAL    CG1  293   4.994   6.507   3.151
   29VAL    CG2  294   4.862   6.378   3.320
   29VAL      C  295   4.938   6.295   2.948
   29VAL      O  296   5.000   6.193   2.920
   30ASP      N  297   4.902   6.383   2.855
   30ASP      H  298   4.837   6.459   2.865
   30ASP     CA  299   4.956   6.394   2.719
   30ASP     CB  300   4.879   6.471   2.611
   30ASP     CG  301   4.815   6.605   2.649
   30ASP    OD1  302   4.760   6.620   2.759
   30ASP    OD2  303   4.804   6.680   2.549
   30ASP      C  304   5.097   6.452   2.714
   30ASP      O  305   5.122   6.564   2.758
   31VAL      N  306   5.188   6.369   2.662
   31VAL      H  307   5.160   6.273   2.660
   31VAL     CA  308   5.318   6.408   2.606
   31VAL     CB  309   5.432   6.322   2.659
   31VAL    CG1  310   5.451   6.337   2.810
   31VAL    CG2  311   5.415   6.171   2.636
   31VAL      C  312   5.318   6.402   2.453
   31VAL      O  313   5.275   6.303   2.395
   32LEU      N  314   5.394   6.495   2.395
   32LEU      H  315   5.461   6.538   2.455
   32LEU     CA  316   5.364   6.540   2.259
   32LEU     CB  317   5.298   6.679   2.263
   32LEU     CG  318   5.184   6.680   2.162
   32LEU    CD1  319   5.071   6.590   2.212
   32LEU    CD2  320   5.138   6.823   2.133
   32LEU      C  321   5.478   6.544   2.158
   32LEU      O  322   5.456   6.521   2.039
   33GLY      N  323   5.593   6.593   2.204
   33GLY      H  324   5.603   6.671   2.266
   33GLY     CA  325   5.715   6.570   2.125
   33GLY      C  326   5.831   6.511   2.207
   33GLY      O  327   5.935   6.483   2.148
   34LEU      N  328   5.810   6.514   2.338
   34LEU      H  329   5.736   6.568   2.378
   34LEU     CA  330   5.900   6.465   2.443
   34LEU     CB  331   5.933   6.317   2.422
   34LEU     CG  332   5.818   6.217   2.433
   34LEU    CD1  333   5.786   6.173   2.290
   34LEU    CD2  334   5.852   6.096   2.520
   34LEU      C  335   6.033   6.540   2.458
   34LEU      O  336   6.072   6.578   2.568
   35GLU      N  337   6.097   6.580   2.348
   35GLU      H  338   6.044   6.580   2.263
   35GLU     CA  339   6.229   6.644   2.350
   35GLU     CB  340   6.281   6.667   2.208
   35GLU     CG  341   6.358   6.552   2.143
   35GLU     CD  342   6.410   6.578   2.001
   35GLU    OE1  343   6.512   6.648   1.986
   35GLU    OE2  344   6.344   6.511   1.919
   35GLU      C  345   6.236   6.776   2.426
   35GLU      O  346   6.289   6.770   2.537
   36GLU      N  347   6.143   6.865   2.393
   36GLU      H  348   6.092   6.852   2.308
   36GLU     CA  349   6.124   6.998   2.453
   36GLU     CB  350   6.035   7.080   2.360
   36GLU     CG  351   6.107   7.124   2.232
   36GLU     CD  352   6.008   7.155   2.120
   36GLU    OE1  353   5.966   7.060   2.050
   36GLU    OE2  354   5.968   7.271   2.097
   36GLU      C  355   6.068   6.999   2.595
   36GLU      O  356   6.105   7.091   2.669
   37GLU      N  357   5.997   6.889   2.620
   37GLU      H  358   5.971   6.843   2.535
   37GLU     CA  359   5.920   6.859   2.742
   37GLU     CB  360   5.804   6.771   2.694
   37GLU     CG  361   5.710   6.850   2.604
   37GLU     CD  362   5.661   6.749   2.499
   37GLU    OE1  363   5.690   6.778   2.381
   37GLU    OE2  364   5.578   6.661   2.532
   37GLU      C  365   6.013   6.812   2.855
   37GLU      O  366   6.051   6.906   2.925
   38SER      N  367   6.088   6.708   2.821
   38SER      H  368   6.075   6.661   2.733
   38SER     CA  369   6.182   6.646   2.916
   38SER     CB  370   6.266   6.530   2.864
   38SER     OG  371   6.361   6.566   2.763
   38SER     HG  372   6.308   6.580   2.680
   38SER      C  373   6.285   6.739   2.980
   38SER      O  374   6.304   6.737   3.101
   39LEU      N  375   6.344   6.821   2.893
   39LEU      H  376   6.344   6.798   2.795
   39LEU     CA  377   6.434   6.930   2.933
   39LEU     CB  378   6.482   6.998   2.805
   39LEU     CG  379   6.615   6.946   2.750
   39LEU    CD1  380   6.613   6.935   2.597
   39LEU    CD2  381   6.723   7.044   2.795
   39LEU      C  382   6.370   7.042   3.014
   39LEU      O  383   6.440   7.101   3.096
   40GLY      N  384   6.246   7.083   2.988
   40GLY      H  385   6.186   7.014   2.950
   40GLY     CA  386   6.170   7.187   3.059
   40GLY      C  387   6.048   7.127   3.130
   40GLY      O  388   6.055   7.099   3.249
   41SER      N  389   5.936   7.150   3.062
   41SER      H  390   5.933   7.215   2.985
   41SER     CA  391   5.802   7.108   3.104
   41SER     CB  392   5.697   7.196   3.035
   41SER     OG  393   5.704   7.326   3.095
   41SER     HG  394   5.640   7.380   3.040
   41SER      C  395   5.767   6.960   3.116
   41SER      O  396   5.675   6.896   3.064
   42VAL      N  397   5.850   6.898   3.199
   42VAL      H  398   5.930   6.949   3.231
   42VAL     CA  399   5.829   6.760   3.245
   42VAL     CB  400   5.960   6.707   3.305
   42VAL    CG1  401   5.988   6.752   3.449
   42VAL    CG2  402   5.981   6.557   3.288
   42VAL      C  403   5.709   6.739   3.337
   42VAL      O  404   5.695   6.819   3.430
   43PRO      N  405   5.634   6.635   3.304
   43PRO     CA  406   5.533   6.583   3.397
   43PRO     CB  407   5.470   6.472   3.312
   43PRO     CG  408   5.469   6.533   3.172
   43PRO     CD  409   5.611   6.590   3.166
   43PRO      C  410   5.595   6.524   3.524
   43PRO      O  411   5.683   6.438   3.527
   44ALA      N  412   5.547   6.574   3.637
   44ALA      H  413   5.474   6.642   3.624
   44ALA     CA  414   5.587   6.542   3.775
   44ALA     CB  415   5.712   6.619   3.818
   44ALA      C  416   5.482   6.551   3.886
   44ALA      O  417   5.381   6.618   3.864
   45PRO      N  418   5.488   6.441   3.959
   45PRO     CA  419   5.548   6.310   3.928
   45PRO     CB  420   5.556   6.231   4.059
   45PRO     CG  421   5.433   6.288   4.130
   45PRO     CD  422   5.453   6.437   4.102
   45PRO      C  423   5.474   6.224   3.826
   45PRO      O  424   5.356   6.240   3.792
   46ALA      N  425   5.555   6.137   3.767
   46ALA      H  426   5.642   6.118   3.813
   46ALA     CA  427   5.535   6.031   3.667
   46ALA     CB  428   5.630   6.056   3.549
   46ALA      C  429   5.557   5.893   3.728
   46ALA      O  430   5.592   5.867   3.843
   47CYS      N  431   5.523   5.801   3.638
   47CYS      H  432   5.478   5.826   3.552
   47CYS     CA  433   5.542   5.656   3.645
   47CYS     CB  434   5.436   5.587   3.731
   47CYS     SG  435   5.264   5.616   3.675
   47CYS     HG  436   5.227   5.515   3.753
   47CYS      C  437   5.553   5.574   3.517
   47CYS      O  438   5.641   5.488   3.509
   48ALA      N  439   5.449   5.575   3.434
   48ALA      H  440   5.359   5.610   3.459
   48ALA     CA  441   5.446   5.497   3.309
   48ALA     CB  442   5.319   5.412   3.303
   48ALA      C  443   5.438   5.582   3.181
   48ALA      O  444   5.390   5.695   3.176
   49LEU      N  445   5.507   5.540   3.076
   49LEU      H  446   5.551   5.450   3.077
   49LEU     CA  447   5.513   5.603   2.943
   49LEU     CB  448   5.641   5.682   2.914
   49LEU     CG  449   5.612   5.820   2.854
   49LEU    CD1  450   5.690   5.928   2.929
   49LEU    CD2  451   5.661   5.817   2.710
   49LEU      C  452   5.470   5.512   2.829
   49LEU      O  453   5.539   5.413   2.804
   50LEU      N  454   5.359   5.546   2.763
   50LEU      H  455   5.331   5.641   2.770
   50LEU     CA  456   5.305   5.456   2.660
   50LEU     CB  457   5.157   5.422   2.676
   50LEU     CG  458   5.122   5.376   2.818
   50LEU    CD1  459   4.973   5.343   2.807
   50LEU    CD2  460   5.216   5.270   2.877
   50LEU      C  461   5.337   5.512   2.521
   50LEU      O  462   5.288   5.618   2.483
   51LEU      N  463   5.400   5.433   2.434
   51LEU      H  464   5.411   5.338   2.461
   51LEU     CA  465   5.459   5.480   2.308
   51LEU     CB  466   5.612   5.475   2.318
   51LEU     CG  467   5.679   5.589   2.395
   51LEU    CD1  468   5.791   5.528   2.479
   51LEU    CD2  469   5.725   5.680   2.280
   51LEU      C  470   5.418   5.403   2.182
   51LEU      O  471   5.459   5.288   2.163
   52LEU      N  472   5.331   5.455   2.096
   52LEU      H  473   5.318   5.554   2.096
   52LEU     CA  474   5.290   5.384   1.973
   52LEU     CB  475   5.140   5.406   1.960
   52LEU     CG  476   5.058   5.327   1.857
   52LEU    CD1  477   4.911   5.344   1.897
   52LEU    CD2  478   5.078   5.380   1.715
   52LEU      C  479   5.372   5.413   1.847
   52LEU      O  480   5.354   5.525   1.800
   53PHE      N  481   5.461   5.323   1.806
   53PHE      H  482   5.471   5.239   1.858
   53PHE     CA  483   5.546   5.349   1.688
   53PHE     CB  484   5.688   5.295   1.707
   53PHE     CG  485   5.755   5.375   1.818
   53PHE    CD1  486   5.781   5.511   1.810
   53PHE    HD1  487   5.738   5.571   1.730
   53PHE    CD2  488   5.817   5.307   1.923
   53PHE    HD2  489   5.803   5.200   1.932
   53PHE    CE1  490   5.861   5.584   1.897
   53PHE    HE1  491   5.872   5.689   1.869
   53PHE    CE2  492   5.896   5.376   2.015
   53PHE    HE2  493   5.917   5.326   2.109
   53PHE     CZ  494   5.917   5.513   2.003
   53PHE     HZ  495   5.965   5.572   2.081
   53PHE      C  496   5.489   5.290   1.559
   53PHE      O  497   5.516   5.173   1.533
   54PRO      N  498   5.442   5.373   1.465
   54PRO     CA  499   5.394   5.326   1.334
   54PRO     CB  500   5.290   5.428   1.285
   54PRO     CG  501   5.309   5.554   1.370
   54PRO     CD  502   5.424   5.518   1.464
   54PRO      C  503   5.506   5.293   1.236
   54PRO      O  504   5.537   5.376   1.151
   55LEU      N  505   5.566   5.175   1.249
   55LEU      H  506   5.550   5.109   1.322
   55LEU     CA  507   5.663   5.115   1.156
   55LEU     CB  508   5.738   4.996   1.218
   55LEU     CG  509   5.849   5.028   1.319
   55LEU    CD1  510   5.806   5.123   1.430
   55LEU    CD2  511   5.908   4.903   1.385
   55LEU      C  512   5.615   5.073   1.017
   55LEU      O  513   5.496   5.050   0.996
   56THR      N  514   5.706   5.087   0.921
   56THR      H  515   5.802   5.105   0.943
   56THR     CA  516   5.674   5.052   0.782
   56THR     CB  517   5.634   5.175   0.700
   56THR    OG1  518   5.570   5.133   0.579
   56THR    HG1  519   5.487   5.183   0.560
   56THR    CG2  520   5.754   5.266   0.676
   56THR      C  521   5.764   4.947   0.715
   56THR      O  522   5.720   4.833   0.723
   57ALA      N  523   5.892   4.979   0.700
   57ALA      H  524   5.933   5.058   0.746
   57ALA     CA  525   5.987   4.888   0.633
   57ALA     CB  526   6.021   4.943   0.494
   57ALA      C  527   6.119   4.858   0.703
   57ALA      O  528   6.157   4.741   0.709
   58GLN      N  529   6.192   4.955   0.758
   58GLN      H  530   6.159   5.048   0.773
   58GLN     CA  531   6.324   4.928   0.815
   58GLN     CB  532   6.426   5.036   0.779
   58GLN     CG  533   6.502   5.021   0.648
   58GLN     CD  534   6.415   5.004   0.523
   58GLN    OE1  535   6.356   5.104   0.481
   58GLN    NE2  536   6.411   4.885   0.465
   58GLN   HE21  537   6.466   4.811   0.502
   58GLN   HE22  538   6.350   4.856   0.391
   58GLN      C  539   6.341   4.891   0.963
   58GLN      O  540   6.437   4.820   0.991
   59HISE     N  541   6.272   4.957   1.056
   59HISE     H  542   6.198   5.019   1.030
   59HISE    CA  543   6.300   4.951   1.200
   59HISE    CB  544   6.247   5.074   1.274
   59HISE    CG  545   6.291   5.086   1.420
   59HISE   ND1  546   6.212   5.132   1.517
   59HISE   CD2  547   6.416   5.098   1.463
   59HISE   HD2  548   6.508   5.096   1.404
   59HISE   CE1  549   6.287   5.178   1.616
   59HISE   HE1  550   6.244   5.205   1.713
   59HISE   NE2  551   6.413   5.149   1.586
   59HISE   HE2  552   6.489   5.166   1.648
   59HISE     C  553   6.275   4.815   1.265
   59HISE     O  554   6.344   4.788   1.363
   60GLU      N  555   6.185   4.731   1.214
   60GLU      H  556   6.122   4.750   1.139
   60GLU     CA  557   6.164   4.597   1.270
   60GLU     CB  558   6.047   4.530   1.198
   60GLU     CG  559   6.010   4.398   1.265
   60GLU     CD  560   5.868   4.355   1.230
   60GLU    OE1  561   5.777   4.392   1.308
   60GLU    OE2  562   5.840   4.304   1.119
   60GLU      C  563   6.284   4.502   1.264
   60GLU      O  564   6.338   4.455   1.364
   61ASN      N  565   6.359   4.517   1.155
   61ASN      H  566   6.307   4.529   1.071
   61ASN     CA  567   6.488   4.452   1.130
   61ASN     CB  568   6.531   4.470   0.984
   61ASN     CG  569   6.667   4.415   0.941
   61ASN    OD1  570   6.770   4.450   0.998
   61ASN    ND2  571   6.679   4.368   0.817
   61ASN   HD21  572   6.610   4.360   0.746
   61ASN   HD22  573   6.771   4.335   0.794
   61ASN      C  574   6.593   4.495   1.232
   61ASN      O  575   6.658   4.411   1.294
   62PHE      N  576   6.607   4.627   1.242
   62PHE      H  577   6.588   4.684   1.161
   62PHE     CA  578   6.700   4.690   1.337
   62PHE     CB  579   6.690   4.841   1.316
   62PHE     CG  580   6.745   4.891   1.182
   62PHE    CD1  581   6.881   4.889   1.153
   62PHE    HD1  582   6.946   4.829   1.217
   62PHE    CD2  583   6.669   4.984   1.112
   62PHE    HD2  584   6.567   4.998   1.148
   62PHE    CE1  585   6.937   4.967   1.054
   62PHE    HE1  586   7.044   4.967   1.037
   62PHE    CE2  587   6.722   5.062   1.010
   62PHE    HE2  588   6.661   5.116   0.939
   62PHE     CZ  589   6.857   5.053   0.978
   62PHE     HZ  590   6.894   5.110   0.893
   62PHE      C  591   6.659   4.655   1.480
   62PHE      O  592   6.746   4.630   1.564
   63ARG      N  593   6.531   4.631   1.508
   63ARG      H  594   6.458   4.663   1.447
   63ARG     CA  595   6.492   4.580   1.640
   63ARG     CB  596   6.345   4.597   1.678
   63ARG     CG  597   6.303   4.742   1.706
   63ARG     CD  598   6.154   4.755   1.671
   63ARG     NE  599   6.107   4.894   1.664
   63ARG     HE  600   6.160   4.947   1.597
   63ARG     CZ  601   6.020   4.952   1.747
   63ARG    NH1  602   5.966   4.880   1.846
   63ARG   HH11  603   5.981   4.784   1.872
   63ARG   HH12  604   5.904   4.933   1.903
   63ARG    NH2  605   5.974   5.076   1.726
   63ARG   HH21  606   5.986   5.107   1.632
   63ARG   HH22  607   5.966   5.140   1.803
   63ARG      C  608   6.524   4.436   1.680
   63ARG      O  609   6.573   4.405   1.788
   64LYS      N  610   6.531   4.351   1.578
   64LYS      H  611   6.506   4.392   1.490
   64LYS     CA  612   6.566   4.208   1.583
   64LYS     CB  613   6.515   4.139   1.456
   64LYS     CG  614   6.367   4.133   1.420
   64LYS     CD  615   6.352   4.075   1.279
   64LYS     CE  616   6.410   3.934   1.270
   64LYS     NZ  617   6.426   3.883   1.133
   64LYS    HZ1  618   6.481   3.800   1.136
   64LYS    HZ2  619   6.339   3.866   1.087
   64LYS    HZ3  620   6.481   3.946   1.077
   64LYS      C  621   6.716   4.187   1.606
   64LYS      O  622   6.743   4.124   1.709
   65LYS      N  623   6.801   4.274   1.553
   65LYS      H  624   6.774   4.342   1.485
   65LYS     CA  625   6.943   4.267   1.590
   65LYS     CB  626   7.043   4.291   1.476
   65LYS     CG  627   7.020   4.203   1.354
   65LYS     CD  628   7.135   4.234   1.257
   65LYS     CE  629   7.144   4.131   1.145
   65LYS     NZ  630   7.276   4.120   1.082
   65LYS    HZ1  631   7.315   4.209   1.062
   65LYS    HZ2  632   7.338   4.069   1.142
   65LYS    HZ3  633   7.267   4.079   0.991
   65LYS      C  634   6.997   4.329   1.720
   65LYS      O  635   7.098   4.293   1.781
   66GLN      N  636   6.919   4.425   1.770
   66GLN      H  637   6.863   4.483   1.711
   66GLN     CA  638   6.913   4.460   1.912
   66GLN     CB  639   6.838   4.593   1.924
   66GLN     CG  640   6.902   4.725   1.880
   66GLN     CD  641   6.817   4.848   1.909
   66GLN    OE1  642   6.729   4.854   1.996
   66GLN    NE2  643   6.848   4.954   1.836
   66GLN   HE21  644   6.930   4.935   1.782
   66GLN   HE22  645   6.788   5.034   1.846
   66GLN      C  646   6.863   4.342   1.996
   66GLN      O  647   6.941   4.261   2.047
   67ILE      N  648   6.734   4.312   1.992
   67ILE      H  649   6.680   4.346   1.915
   67ILE     CA  650   6.674   4.202   2.069
   67ILE     CB  651   6.522   4.216   2.062
   67ILE    CG1  652   6.448   4.188   1.931
   67ILE    CG2  653   6.475   4.351   2.115
   67ILE     CD  654   6.409   4.041   1.922
   67ILE      C  655   6.735   4.062   2.072
   67ILE      O  656   6.719   3.991   2.171
   68GLU      N  657   6.768   4.013   1.953
   68GLU      H  658   6.739   4.062   1.871
   68GLU     CA  659   6.839   3.887   1.927
   68GLU     CB  660   6.830   3.836   1.783
   68GLU     CG  661   6.691   3.778   1.758
   68GLU     CD  662   6.694   3.706   1.622
   68GLU    OE1  663   6.638   3.759   1.524
   68GLU    OE2  664   6.714   3.583   1.627
   68GLU      C  665   6.985   3.897   1.971
   68GLU      O  666   7.037   3.811   2.043
   69GLU      N  667   7.053   3.983   1.896
   69GLU      H  668   7.004   4.011   1.814
   69GLU     CA  669   7.199   3.997   1.912
   69GLU     CB  670   7.283   4.020   1.786
   69GLU     CG  671   7.273   3.922   1.669
   69GLU     CD  672   7.294   3.776   1.709
   69GLU    OE1  673   7.410   3.731   1.700
   69GLU    OE2  674   7.195   3.701   1.719
   69GLU      C  675   7.237   4.088   2.029
   69GLU      O  676   7.278   4.032   2.131
   70LEU      N  677   7.244   4.218   2.005
   70LEU      H  678   7.199   4.256   1.924
   70LEU     CA  679   7.319   4.308   2.094
   70LEU     CB  680   7.320   4.444   2.023
   70LEU     CG  681   7.418   4.443   1.906
   70LEU    CD1  682   7.366   4.544   1.803
   70LEU    CD2  683   7.549   4.493   1.968
   70LEU      C  684   7.275   4.330   2.239
   70LEU      O  685   7.354   4.399   2.304
   71LYS      N  686   7.147   4.307   2.268
   71LYS      H  687   7.088   4.254   2.207
   71LYS     CA  688   7.083   4.335   2.397
   71LYS     CB  689   6.957   4.419   2.379
   71LYS     CG  690   6.986   4.567   2.353
   71LYS     CD  691   6.854   4.644   2.367
   71LYS     CE  692   6.889   4.792   2.357
   71LYS     NZ  693   6.806   4.866   2.261
   71LYS    HZ1  694   6.821   4.849   2.163
   71LYS    HZ2  695   6.713   4.834   2.280
   71LYS    HZ3  696   6.810   4.964   2.276
   71LYS      C  697   7.048   4.211   2.479
   71LYS      O  698   7.023   4.109   2.414
   72GLY      N  699   7.053   4.228   2.610
   72GLY      H  700   7.054   4.316   2.660
   72GLY     CA  701   7.034   4.118   2.705
   72GLY      C  702   6.925   4.148   2.808
   72GLY      O  703   6.902   4.264   2.840
   73GLN      N  704   6.840   4.048   2.828
   73GLN      H  705   6.854   3.961   2.780
   73GLN     CA  706   6.735   4.065   2.930
   73GLN     CB  707   6.669   3.928   2.947
   73GLN     CG  708   6.522   3.924   2.990
   73GLN     CD  709   6.455   3.793   3.031
   73GLN    OE1  710   6.338   3.794   3.070
   73GLN    NE2  711   6.532   3.685   3.034
   73GLN   HE21  712   6.628   3.679   3.008
   73GLN   HE22  713   6.508   3.611   3.096
   73GLN      C  714   6.794   4.098   3.067
   73GLN      O  715   6.895   4.037   3.101
   74GLU      N  716   6.730   4.188   3.142
   74GLU      H  717   6.648   4.235   3.113
   74GLU     CA  718   6.771   4.220   3.280
   74GLU     CB  719   6.684   4.335   3.331
   74GLU     CG  720   6.731   4.413   3.454
   74GLU     CD  721   6.694   4.361   3.593
   74GLU    OE1  722   6.572   4.348   3.614
   74GLU    OE2  723   6.787   4.330   3.670
   74GLU      C  724   6.740   4.101   3.371
   74GLU      O  725   6.646   4.024   3.362
   75VAL      N  726   6.834   4.079   3.463
   75VAL      H  727   6.911   4.143   3.457
   75VAL     CA  728   6.842   3.955   3.541
   75VAL     CB  729   6.973   3.921   3.613
   75VAL    CG1  730   7.082   3.911   3.507
   75VAL    CG2  731   7.015   4.031   3.710
   75VAL      C  732   6.734   3.934   3.647
   75VAL      O  733   6.717   3.814   3.669
   76SER      N  734   6.661   4.032   3.700
   76SER      H  735   6.677   4.127   3.671
   76SER     CA  736   6.552   4.016   3.797
   76SER     CB  737   6.594   4.010   3.944
   76SER     OG  738   6.627   4.142   3.986
   76SER     HG  739   6.548   4.195   3.955
   76SER      C  740   6.437   4.112   3.769
   76SER      O  741   6.422   4.208   3.845
   77PRO      N  742   6.346   4.068   3.682
   77PRO     CA  743   6.244   4.155   3.622
   77PRO     CB  744   6.189   4.082   3.498
   77PRO     CG  745   6.203   3.938   3.547
   77PRO     CD  746   6.341   3.938   3.614
   77PRO      C  747   6.141   4.200   3.726
   77PRO      O  748   6.036   4.138   3.744
   78LYS      N  749   6.148   4.328   3.762
   78LYS      H  750   6.229   4.380   3.735
   78LYS     CA  751   6.062   4.399   3.857
   78LYS     CB  752   6.142   4.493   3.948
   78LYS     CG  753   6.255   4.420   4.020
   78LYS     CD  754   6.352   4.512   4.096
   78LYS     CE  755   6.448   4.584   4.001
   78LYS     NZ  756   6.553   4.654   4.075
   78LYS    HZ1  757   6.546   4.628   4.172
   78LYS    HZ2  758   6.648   4.637   4.048
   78LYS    HZ3  759   6.537   4.752   4.066
   78LYS      C  760   5.937   4.458   3.790
   78LYS      O  761   5.868   4.535   3.857
   79VAL      N  762   5.898   4.393   3.681
   79VAL      H  763   5.928   4.300   3.663
   79VAL     CA  764   5.809   4.439   3.573
   79VAL     CB  765   5.882   4.517   3.464
   79VAL    CG1  766   5.986   4.436   3.388
   79VAL    CG2  767   5.779   4.585   3.373
   79VAL      C  768   5.720   4.326   3.521
   79VAL      O  769   5.766   4.215   3.493
   80TYR      N  770   5.593   4.349   3.486
   80TYR      H  771   5.535   4.413   3.536
   80TYR     CA  772   5.499   4.257   3.422
   80TYR     CB  773   5.352   4.298   3.437
   80TYR     CG  774   5.290   4.234   3.561
   80TYR    CD1  775   5.259   4.098   3.568
   80TYR    HD1  776   5.305   4.025   3.502
   80TYR    CD2  777   5.231   4.320   3.653
   80TYR    HD2  778   5.270   4.417   3.682
   80TYR    CE1  779   5.160   4.049   3.652
   80TYR    HE1  780   5.133   3.945   3.634
   80TYR    CE2  781   5.132   4.271   3.737
   80TYR    HE2  782   5.099   4.335   3.820
   80TYR     CZ  783   5.098   4.137   3.740
   80TYR     OH  784   5.049   4.084   3.856
   80TYR     HH  785   5.008   4.162   3.903
   80TYR      C  786   5.527   4.227   3.274
   80TYR      O  787   5.510   4.310   3.186
   81PHE      N  788   5.528   4.098   3.241
   81PHE      H  789   5.537   4.027   3.311
   81PHE     CA  790   5.546   4.046   3.105
   81PHE     CB  791   5.604   3.906   3.125
   81PHE     CG  792   5.754   3.911   3.154
   81PHE    CD1  793   5.793   3.896   3.286
   81PHE    HD1  794   5.736   3.891   3.379
   81PHE    CD2  795   5.841   3.913   3.045
   81PHE    HD2  796   5.805   3.963   2.955
   81PHE    CE1  797   5.930   3.879   3.299
   81PHE    HE1  798   5.965   3.844   3.397
   81PHE    CE2  799   5.975   3.885   3.069
   81PHE    HE2  800   6.036   3.872   2.980
   81PHE     CZ  801   6.026   3.873   3.198
   81PHE     HZ  802   6.124   3.831   3.217
   81PHE      C  803   5.426   4.034   3.011
   81PHE      O  804   5.420   3.944   2.927
   82MET      N  805   5.342   4.136   3.028
   82MET      H  806   5.370   4.220   3.076
   82MET     CA  807   5.208   4.134   2.968
   82MET     CB  808   5.115   4.235   3.037
   82MET     CG  809   5.072   4.199   3.179
   82MET     SD  810   4.923   4.292   3.230
   82MET     CE  811   4.962   4.266   3.402
   82MET      C  812   5.207   4.152   2.817
   82MET      O  813   5.249   4.251   2.757
   83LYS      N  814   5.135   4.065   2.746
   83LYS      H  815   5.073   4.006   2.798
   83LYS     CA  816   5.130   4.057   2.599
   83LYS     CB  817   5.235   3.952   2.560
   83LYS     CG  818   5.213   3.808   2.607
   83LYS     CD  819   5.330   3.733   2.545
   83LYS     CE  820   5.347   3.590   2.596
   83LYS     NZ  821   5.444   3.517   2.513
   83LYS    HZ1  822   5.443   3.547   2.418
   83LYS    HZ2  823   5.538   3.543   2.537
   83LYS    HZ3  824   5.428   3.418   2.515
   83LYS      C  825   5.001   4.039   2.519
   83LYS      O  826   4.911   3.966   2.561
   84GLN      N  827   4.996   4.109   2.406
   84GLN      H  828   5.074   4.162   2.373
   84GLN     CA  829   4.878   4.127   2.320
   84GLN     CB  830   4.894   4.252   2.233
   84GLN     CG  831   4.758   4.288   2.173
   84GLN     CD  832   4.780   4.403   2.075
   84GLN    OE1  833   4.791   4.521   2.108
   84GLN    NE2  834   4.797   4.368   1.948
   84GLN   HE21  835   4.794   4.280   1.901
   84GLN   HE22  836   4.808   4.451   1.892
   84GLN      C  837   4.868   4.012   2.220
   84GLN      O  838   4.927   4.024   2.112
   85THR      N  839   4.814   3.900   2.268
   85THR      H  840   4.773   3.903   2.359
   85THR     CA  841   4.792   3.770   2.203
   85THR     CB  842   4.773   3.664   2.311
   85THR    OG1  843   4.677   3.713   2.405
   85THR    HG1  844   4.605   3.643   2.407
   85THR    CG2  845   4.901   3.638   2.390
   85THR      C  846   4.679   3.772   2.099
   85THR      O  847   4.665   3.664   2.042
   86ILE      N  848   4.606   3.879   2.071
   86ILE      H  849   4.633   3.969   2.105
   86ILE     CA  850   4.494   3.884   1.975
   86ILE     CB  851   4.364   3.834   2.039
   86ILE    CG1  852   4.250   3.820   1.938
   86ILE    CG2  853   4.321   3.906   2.167
   86ILE     CD  854   4.286   3.721   1.827
   86ILE      C  855   4.490   4.022   1.909
   86ILE      O  856   4.516   4.124   1.973
   87GLY      N  857   4.470   4.032   1.778
   87GLY      H  858   4.465   3.946   1.727
   87GLY     CA  859   4.469   4.156   1.699
   87GLY      C  860   4.340   4.239   1.711
   87GLY      O  861   4.234   4.184   1.682
   88ASN      N  862   4.346   4.364   1.757
   88ASN      H  863   4.265   4.422   1.751
   88ASN     CA  864   4.460   4.440   1.809
   88ASN     CB  865   4.548   4.505   1.701
   88ASN     CG  866   4.653   4.611   1.734
   88ASN    OD1  867   4.713   4.621   1.841
   88ASN    ND2  868   4.686   4.685   1.628
   88ASN   HD21  869   4.651   4.669   1.536
   88ASN   HD22  870   4.753   4.759   1.638
   88ASN      C  871   4.410   4.537   1.916
   88ASN      O  872   4.302   4.593   1.929
   89SER      N  873   4.503   4.548   2.011
   89SER      H  874   4.589   4.497   2.003
   89SER     CA  875   4.476   4.630   2.130
   89SER     CB  876   4.492   4.558   2.264
   89SER     OG  877   4.452   4.642   2.373
   89SER     HG  878   4.357   4.664   2.349
   89SER      C  879   4.556   4.759   2.149
   89SER      O  880   4.495   4.861   2.116
   90CYS      N  881   4.687   4.759   2.172
   90CYS      H  882   4.731   4.669   2.173
   90CYS     CA  883   4.786   4.866   2.186
   90CYS     CB  884   4.803   4.948   2.058
   90CYS     SG  885   4.878   4.853   1.921
   90CYS     HG  886   4.961   4.780   1.994
   90CYS      C  887   4.757   4.953   2.309
   90CYS      O  888   4.808   4.919   2.415
   91GLY      N  889   4.648   5.030   2.304
   91GLY      H  890   4.574   5.012   2.239
   91GLY     CA  891   4.626   5.123   2.415
   91GLY      C  892   4.568   5.038   2.529
   91GLY      O  893   4.626   5.040   2.637
   92THR      N  894   4.456   4.969   2.507
   92THR      H  895   4.421   4.930   2.422
   92THR     CA  896   4.392   4.908   2.624
   92THR     CB  897   4.248   4.858   2.609
   92THR    OG1  898   4.244   4.795   2.480
   92THR    HG1  899   4.153   4.777   2.443
   92THR    CG2  900   4.147   4.972   2.626
   92THR      C  901   4.466   4.800   2.702
   92THR      O  902   4.465   4.795   2.825
   93ILE      N  903   4.558   4.730   2.636
   93ILE      H  904   4.546   4.708   2.539
   93ILE     CA  905   4.664   4.650   2.699
   93ILE     CB  906   4.710   4.538   2.606
   93ILE    CG1  907   4.815   4.449   2.671
   93ILE    CG2  908   4.783   4.603   2.488
   93ILE     CD  909   4.744   4.336   2.747
   93ILE      C  910   4.771   4.720   2.783
   93ILE      O  911   4.784   4.693   2.902
   94GLY      N  912   4.820   4.827   2.720
   94GLY      H  913   4.795   4.859   2.628
   94GLY     CA  914   4.917   4.920   2.778
   94GLY      C  915   4.869   4.970   2.914
   94GLY      O  916   4.942   4.968   3.013
   95LEU      N  917   4.742   5.007   2.921
   95LEU      H  918   4.699   5.021   2.831
   95LEU     CA  919   4.662   5.051   3.036
   95LEU     CB  920   4.525   5.074   2.973
   95LEU     CG  921   4.430   5.134   3.078
   95LEU    CD1  922   4.430   5.287   3.075
   95LEU    CD2  923   4.294   5.066   3.060
   95LEU      C  924   4.661   4.945   3.147
   95LEU      O  925   4.691   4.983   3.260
   96ILE      N  926   4.629   4.819   3.123
   96ILE      H  927   4.596   4.782   3.036
   96ILE     CA  928   4.620   4.716   3.227
   96ILE     CB  929   4.529   4.595   3.210
   96ILE    CG1  930   4.523   4.532   3.070
   96ILE    CG2  931   4.383   4.619   3.251
   96ILE     CD  932   4.594   4.397   3.080
   96ILE      C  933   4.754   4.675   3.290
   96ILE      O  934   4.761   4.661   3.412
   97HISE     N  935   4.859   4.661   3.210
   97HISE     H  936   4.838   4.675   3.113
   97HISE    CA  937   5.001   4.656   3.247
   97HISE    CB  938   5.066   4.674   3.109
   97HISE    CG  939   5.214   4.637   3.105
   97HISE   ND1  940   5.323   4.702   3.145
   97HISE   CD2  941   5.252   4.557   3.006
   97HISE   HD2  942   5.185   4.490   2.952
   97HISE   CE1  943   5.424   4.662   3.068
   97HISE   HE1  944   5.528   4.697   3.065
   97HISE   NE2  945   5.383   4.566   2.985
   97HISE   HE2  946   5.437   4.538   2.906
   97HISE     C  947   5.041   4.771   3.340
   97HISE     O  948   5.069   4.740   3.455
   98ALA      N  949   5.019   4.898   3.304
   98ALA      H  950   4.996   4.925   3.211
   98ALA     CA  951   5.064   5.015   3.380
   98ALA     CB  952   5.015   5.136   3.300
   98ALA      C  953   5.002   5.030   3.520
   98ALA      O  954   5.079   5.038   3.615
   99VAL      N  955   4.874   4.994   3.532
   99VAL      H  956   4.822   4.967   3.451
   99VAL     CA  957   4.807   4.990   3.663
   99VAL     CB  958   4.655   4.999   3.646
   99VAL    CG1  959   4.563   4.954   3.760
   99VAL    CG2  960   4.621   5.146   3.622
   99VAL      C  961   4.856   4.879   3.757
   99VAL      O  962   4.866   4.903   3.877
  100ALA      N  963   4.879   4.761   3.699
  100ALA      H  964   4.873   4.755   3.600
  100ALA     CA  965   4.927   4.638   3.763
  100ALA     CB  966   4.916   4.521   3.665
  100ALA      C  967   5.071   4.648   3.814
  100ALA      O  968   5.103   4.595   3.921
  101ASN      N  969   5.152   4.715   3.733
  101ASN      H  970   5.125   4.711   3.637
  101ASN     CA  971   5.291   4.758   3.753
  101ASN     CB  972   5.363   4.798   3.624
  101ASN     CG  973   5.397   4.669   3.550
  101ASN    OD1  974   5.466   4.578   3.595
  101ASN    ND2  975   5.402   4.670   3.417
  101ASN   HD21  976   5.394   4.750   3.358
  101ASN   HD22  977   5.400   4.575   3.385
  101ASN      C  978   5.312   4.861   3.865
  101ASN      O  979   5.370   4.828   3.968
  102ASN      N  980   5.241   4.973   3.863
  102ASN      H  981   5.169   4.985   3.795
  102ASN     CA  982   5.282   5.089   3.944
  102ASN     CB  983   5.288   5.213   3.854
  102ASN     CG  984   5.395   5.204   3.745
  102ASN    OD1  985   5.367   5.194   3.625
  102ASN    ND2  986   5.523   5.213   3.781
  102ASN   HD21  987   5.556   5.231   3.874
  102ASN   HD22  988   5.591   5.186   3.713
  102ASN      C  989   5.205   5.112   4.074
  102ASN      O  990   5.192   5.227   4.117
  103GLN      N  991   5.182   5.002   4.145
  103GLN      H  992   5.220   4.911   4.127
  103GLN     CA  993   5.091   5.012   4.260
  103GLN     CB  994   5.059   4.876   4.322
  103GLN     CG  995   4.954   4.795   4.245
  103GLN     CD  996   4.918   4.664   4.314
  103GLN    OE1  997   4.985   4.562   4.302
  103GLN    NE2  998   4.807   4.662   4.388
  103GLN   HE21  999   4.742   4.737   4.402
  103GLN   HE22 1000   4.773   4.571   4.410
  103GLN      C 1001   5.131   5.114   4.368
  103GLN      O 1002   5.048   5.196   4.407
  104ASP      N 1003   5.260   5.112   4.400
  104ASP      H 1004   5.332   5.093   4.334
  104ASP     CA 1005   5.323   5.197   4.503
  104ASP     CB 1006   5.473   5.169   4.497
  104ASP     CG 1007   5.552   5.192   4.368
  104ASP    OD1 1008   5.514   5.141   4.260
  104ASP    OD2 1009   5.655   5.259   4.387
  104ASP      C 1010   5.304   5.346   4.477
  104ASP      O 1011   5.255   5.415   4.567
  105LYS      N 1012   5.316   5.381   4.349
  105LYS      H 1013   5.369   5.318   4.292
  105LYS     CA 1014   5.278   5.512   4.296
  105LYS     CB 1015   5.351   5.552   4.167
  105LYS     CG 1016   5.490   5.608   4.196
  105LYS     CD 1017   5.575   5.612   4.068
  105LYS     CE 1018   5.721   5.655   4.085
  105LYS     NZ 1019   5.742   5.800   4.097
  105LYS    HZ1 1020   5.831   5.817   4.138
  105LYS    HZ2 1021   5.740   5.856   4.015
  105LYS    HZ3 1022   5.681   5.840   4.165
  105LYS      C 1023   5.129   5.531   4.267
  105LYS      O 1024   5.071   5.624   4.323
  106LEU      N 1025   5.067   5.438   4.193
  106LEU      H 1026   5.112   5.354   4.163
  106LEU     CA 1027   4.925   5.445   4.158
  106LEU     CB 1028   4.884   5.352   4.043
  106LEU     CG 1029   4.850   5.413   3.907
  106LEU    CD1 1030   4.713   5.481   3.899
  106LEU    CD2 1031   4.958   5.514   3.868
  106LEU      C 1032   4.831   5.440   4.278
  106LEU      O 1033   4.780   5.331   4.305
  107GLY      N 1034   4.791   5.559   4.322
  107GLY      H 1035   4.855   5.635   4.311
  107GLY     CA 1036   4.677   5.575   4.413
  107GLY      C 1037   4.542   5.566   4.341
  107GLY      O 1038   4.521   5.640   4.245
  108PHE      N 1039   4.446   5.507   4.413
  108PHE      H 1040   4.454   5.483   4.510
  108PHE     CA 1041   4.308   5.493   4.363
  108PHE     CB 1042   4.289   5.353   4.304
  108PHE     CG 1043   4.328   5.332   4.158
  108PHE    CD1 1044   4.456   5.290   4.123
  108PHE    HD1 1045   4.532   5.322   4.194
  108PHE    CD2 1046   4.223   5.326   4.068
  108PHE    HD2 1047   4.131   5.383   4.084
  108PHE    CE1 1048   4.474   5.234   3.996
  108PHE    HE1 1049   4.568   5.199   3.954
  108PHE    CE2 1050   4.241   5.265   3.944
  108PHE    HE2 1051   4.157   5.239   3.879
  108PHE     CZ 1052   4.367   5.219   3.908
  108PHE     HZ 1053   4.365   5.140   3.833
  108PHE      C 1054   4.195   5.517   4.463
  108PHE      O 1055   4.212   5.512   4.584
  109GLU      N 1056   4.077   5.560   4.416
  109GLU      H 1057   4.053   5.588   4.324
  109GLU     CA 1058   3.969   5.589   4.511
  109GLU     CB 1059   3.883   5.709   4.471
  109GLU     CG 1060   3.961   5.840   4.457
  109GLU     CD 1061   3.873   5.956   4.409
  109GLU    OE1 1062   3.768   5.929   4.345
  109GLU    OE2 1063   3.900   6.074   4.436
  109GLU      C 1064   3.873   5.474   4.543
  109GLU      O 1065   3.833   5.463   4.659
  110ASP      N 1066   3.832   5.403   4.438
  110ASP      H 1067   3.878   5.406   4.349
  110ASP     CA 1068   3.729   5.299   4.437
  110ASP     CB 1069   3.592   5.365   4.450
  110ASP     CG 1070   3.471   5.273   4.468
  110ASP    OD1 1071   3.380   5.305   4.389
  110ASP    OD2 1072   3.474   5.174   4.545
  110ASP      C 1073   3.734   5.225   4.303
  110ASP      O 1074   3.744   5.298   4.205
  111GLY      N 1075   3.701   5.096   4.305
  111GLY      H 1076   3.631   5.064   4.369
  111GLY     CA 1077   3.718   5.009   4.187
  111GLY      C 1078   3.691   4.859   4.206
  111GLY      O 1079   3.793   4.790   4.204
  112SER      N 1080   3.566   4.818   4.224
  112SER      H 1081   3.487   4.878   4.231
  112SER     CA 1082   3.540   4.675   4.245
  112SER     CB 1083   3.393   4.661   4.285
  112SER     OG 1084   3.385   4.681   4.427
  112SER     HG 1085   3.365   4.776   4.450
  112SER      C 1086   3.576   4.574   4.136
  112SER      O 1087   3.624   4.463   4.161
  113VAL      N 1088   3.562   4.618   4.011
  113VAL      H 1089   3.508   4.701   3.997
  113VAL     CA 1090   3.626   4.559   3.893
  113VAL     CB 1091   3.581   4.627   3.764
  113VAL    CG1 1092   3.643   4.565   3.639
  113VAL    CG2 1093   3.431   4.652   3.750
  113VAL      C 1094   3.779   4.555   3.899
  113VAL      O 1095   3.840   4.449   3.887
  114LEU      N 1096   3.845   4.666   3.930
  114LEU      H 1097   3.800   4.752   3.952
  114LEU     CA 1098   3.989   4.665   3.960
  114LEU     CB 1099   4.034   4.809   3.985
  114LEU     CG 1100   4.187   4.821   3.978
  114LEU    CD1 1101   4.228   4.843   3.832
  114LEU    CD2 1102   4.234   4.932   4.072
  114LEU      C 1103   4.030   4.564   4.068
  114LEU      O 1104   4.119   4.481   4.054
  115LYS      N 1105   3.960   4.569   4.181
  115LYS      H 1106   3.898   4.644   4.205
  115LYS     CA 1107   3.986   4.472   4.288
  115LYS     CB 1108   3.885   4.488   4.402
  115LYS     CG 1109   3.886   4.621   4.477
  115LYS     CD 1110   4.018   4.663   4.542
  115LYS     CE 1111   4.010   4.787   4.631
  115LYS     NZ 1112   4.141   4.852   4.651
  115LYS    HZ1 1113   4.180   4.833   4.740
  115LYS    HZ2 1114   4.211   4.833   4.582
  115LYS    HZ3 1115   4.138   4.952   4.647
  115LYS      C 1116   3.986   4.326   4.243
  115LYS      O 1117   4.091   4.264   4.257
  116GLN      N 1118   3.891   4.292   4.157
  116GLN      H 1119   3.809   4.348   4.145
  116GLN     CA 1120   3.888   4.169   4.076
  116GLN     CB 1121   3.759   4.156   3.993
  116GLN     CG 1122   3.722   4.009   3.974
  116GLN     CD 1123   3.600   3.991   3.884
  116GLN    OE1 1124   3.488   4.034   3.911
  116GLN    NE2 1125   3.615   3.901   3.787
  116GLN   HE21 1126   3.703   3.860   3.765
  116GLN   HE22 1127   3.532   3.878   3.735
  116GLN      C 1128   4.008   4.147   3.983
  116GLN      O 1129   4.083   4.055   4.013
  117PHE      N 1130   4.041   4.253   3.910
  117PHE      H 1131   3.982   4.332   3.897
  117PHE     CA 1132   4.162   4.244   3.827
  117PHE     CB 1133   4.187   4.369   3.742
  117PHE     CG 1134   4.291   4.353   3.630
  117PHE    CD1 1135   4.256   4.293   3.510
  117PHE    HD1 1136   4.154   4.257   3.502
  117PHE    CD2 1137   4.425   4.391   3.641
  117PHE    HD2 1138   4.450   4.461   3.720
  117PHE    CE1 1139   4.345   4.272   3.405
  117PHE    HE1 1140   4.305   4.230   3.313
  117PHE    CE2 1141   4.514   4.370   3.536
  117PHE    HE2 1142   4.610   4.421   3.530
  117PHE     CZ 1143   4.479   4.309   3.416
  117PHE     HZ 1144   4.559   4.277   3.350
  117PHE      C 1145   4.295   4.225   3.899
  117PHE      O 1146   4.369   4.131   3.870
  118LEU      N 1147   4.323   4.295   4.009
  118LEU      H 1148   4.259   4.363   4.044
  118LEU     CA 1149   4.440   4.276   4.096
  118LEU     CB 1150   4.443   4.392   4.195
  118LEU     CG 1151   4.509   4.515   4.132
  118LEU    CD1 1152   4.476   4.634   4.223
  118LEU    CD2 1153   4.659   4.492   4.116
  118LEU      C 1154   4.445   4.140   4.166
  118LEU      O 1155   4.532   4.060   4.130
  119SER      N 1156   4.327   4.096   4.208
  119SER      H 1157   4.248   4.158   4.207
  119SER     CA 1158   4.303   3.962   4.263
  119SER     CB 1159   4.160   3.952   4.316
  119SER     OG 1160   4.156   3.959   4.459
  119SER     HG 1161   4.211   3.881   4.489
  119SER      C 1162   4.329   3.852   4.160
  119SER      O 1163   4.404   3.757   4.182
  120GLU      N 1164   4.268   3.853   4.042
  120GLU      H 1165   4.211   3.933   4.025
  120GLU     CA 1166   4.284   3.769   3.922
  120GLU     CB 1167   4.204   3.816   3.800
  120GLU     CG 1168   4.053   3.806   3.825
  120GLU     CD 1169   3.989   3.840   3.690
  120GLU    OE1 1170   4.038   3.788   3.587
  120GLU    OE2 1171   3.883   3.906   3.684
  120GLU      C 1172   4.429   3.743   3.881
  120GLU      O 1173   4.486   3.635   3.893
  121THR      N 1174   4.492   3.858   3.858
  121THR      H 1175   4.450   3.949   3.856
  121THR     CA 1176   4.632   3.870   3.816
  121THR     CB 1177   4.671   4.006   3.757
  121THR    OG1 1178   4.649   4.118   3.843
  121THR    HG1 1179   4.551   4.139   3.845
  121THR    CG2 1180   4.586   4.025   3.631
  121THR      C 1181   4.727   3.826   3.928
  121THR      O 1182   4.826   3.763   3.892
  122GLU      N 1183   4.703   3.858   4.055
  122GLU      H 1184   4.647   3.939   4.073
  122GLU     CA 1185   4.782   3.798   4.163
  122GLU     CB 1186   4.750   3.864   4.297
  122GLU     CG 1187   4.836   3.988   4.325
  122GLU     CD 1188   4.793   4.062   4.451
  122GLU    OE1 1189   4.795   4.186   4.466
  122GLU    OE2 1190   4.754   3.989   4.545
  122GLU      C 1191   4.760   3.649   4.188
  122GLU      O 1192   4.853   3.581   4.232
  123LYS      N 1193   4.637   3.600   4.194
  123LYS      H 1194   4.562   3.666   4.199
  123LYS     CA 1195   4.613   3.455   4.196
  123LYS     CB 1196   4.464   3.421   4.202
  123LYS     CG 1197   4.400   3.456   4.337
  123LYS     CD 1198   4.247   3.444   4.338
  123LYS     CE 1199   4.184   3.561   4.262
  123LYS     NZ 1200   4.041   3.527   4.259
  123LYS    HZ1 1201   3.991   3.605   4.221
  123LYS    HZ2 1202   4.022   3.454   4.193
  123LYS    HZ3 1203   4.004   3.491   4.344
  123LYS      C 1204   4.658   3.368   4.078
  123LYS      O 1205   4.717   3.261   4.093
  124MET      N 1206   4.647   3.420   3.956
  124MET      H 1207   4.596   3.500   3.924
  124MET     CA 1208   4.681   3.336   3.840
  124MET     CB 1209   4.610   3.400   3.721
  124MET     CG 1210   4.457   3.405   3.720
  124MET     SD 1211   4.391   3.464   3.559
  124MET     CE 1212   4.481   3.615   3.532
  124MET      C 1213   4.831   3.310   3.825
  124MET      O 1214   4.906   3.391   3.880
  125SER      N 1215   4.858   3.217   3.734
  125SER      H 1216   4.796   3.152   3.690
  125SER     CA 1217   4.993   3.184   3.687
  125SER     CB 1218   4.989   3.044   3.626
  125SER     OG 1219   4.960   3.045   3.486
  125SER     HG 1220   4.862   3.062   3.475
  125SER      C 1221   5.066   3.285   3.599
  125SER      O 1222   4.999   3.367   3.536
  126PRO      N 1223   5.198   3.279   3.584
  126PRO     CA 1224   5.273   3.364   3.489
  126PRO     CB 1225   5.416   3.309   3.489
  126PRO     CG 1226   5.429   3.236   3.623
  126PRO     CD 1227   5.288   3.195   3.665
  126PRO      C 1228   5.210   3.365   3.350
  126PRO      O 1229   5.192   3.479   3.306
  127GLU      N 1230   5.178   3.257   3.280
  127GLU      H 1231   5.193   3.162   3.309
  127GLU     CA 1232   5.103   3.266   3.154
  127GLU     CB 1233   5.105   3.131   3.083
  127GLU     CG 1234   5.241   3.080   3.035
  127GLU     CD 1235   5.319   3.163   2.932
  127GLU    OE1 1236   5.407   3.241   2.976
  127GLU    OE2 1237   5.314   3.123   2.814
  127GLU      C 1238   4.964   3.331   3.148
  127GLU      O 1239   4.941   3.418   3.064
  128ASP      N 1240   4.883   3.304   3.250
  128ASP      H 1241   4.880   3.221   3.305
  128ASP     CA 1242   4.762   3.384   3.271
  128ASP     CB 1243   4.669   3.327   3.378
  128ASP     CG 1244   4.626   3.181   3.369
  128ASP    OD1 1245   4.527   3.161   3.295
  128ASP    OD2 1246   4.694   3.089   3.421
  128ASP      C 1247   4.784   3.534   3.293
  128ASP      O 1248   4.706   3.616   3.244
  129ARG      N 1249   4.889   3.569   3.366
  129ARG      H 1250   4.940   3.495   3.411
  129ARG     CA 1251   4.933   3.709   3.379
  129ARG     CB 1252   5.043   3.716   3.484
  129ARG     CG 1253   4.991   3.696   3.626
  129ARG     CD 1254   5.111   3.674   3.719
  129ARG     NE 1255   5.091   3.646   3.862
  129ARG     HE 1256   4.996   3.659   3.893
  129ARG     CZ 1257   5.182   3.607   3.952
  129ARG    NH1 1258   5.314   3.610   3.931
  129ARG   HH11 1259   5.342   3.649   3.843
  129ARG   HH12 1260   5.381   3.559   3.985
  129ARG    NH2 1261   5.131   3.558   4.066
  129ARG   HH21 1262   5.033   3.557   4.083
  129ARG   HH22 1263   5.189   3.517   4.137
  129ARG      C 1264   4.983   3.773   3.249
  129ARG      O 1265   4.995   3.895   3.239
  130ALA      N 1266   5.023   3.694   3.151
  130ALA      H 1267   5.025   3.596   3.173
  130ALA     CA 1268   5.088   3.742   3.028
  130ALA     CB 1269   5.191   3.634   2.992
  130ALA      C 1270   4.978   3.750   2.921
  130ALA      O 1271   4.967   3.857   2.862
  131LYS      N 1272   4.891   3.651   2.904
  131LYS      H 1273   4.908   3.566   2.954
  131LYS     CA 1274   4.779   3.642   2.810
  131LYS     CB 1275   4.760   3.504   2.747
  131LYS     CG 1276   4.716   3.392   2.841
  131LYS     CD 1277   4.705   3.253   2.779
  131LYS     CE 1278   4.609   3.257   2.660
  131LYS     NZ 1279   4.546   3.126   2.634
  131LYS    HZ1 1280   4.619   3.059   2.617
  131LYS    HZ2 1281   4.495   3.094   2.713
  131LYS    HZ3 1282   4.482   3.131   2.558
  131LYS      C 1283   4.648   3.712   2.845
  131LYS      O 1284   4.541   3.702   2.785
  132CYS      N 1285   4.677   3.820   2.918
  132CYS      H 1286   4.770   3.856   2.926
  132CYS     CA 1287   4.583   3.892   3.005
  132CYS     CB 1288   4.661   3.983   3.100
  132CYS     SG 1289   4.779   4.095   3.017
  132CYS     HG 1290   4.840   4.129   3.130
  132CYS      C 1291   4.463   3.963   2.941
  132CYS      O 1292   4.351   3.942   2.986
  133PHE      N 1293   4.496   4.036   2.835
  133PHE      H 1294   4.585   4.039   2.791
  133PHE     CA 1295   4.384   4.095   2.761
  133PHE     CB 1296   4.431   4.180   2.642
  133PHE     CG 1297   4.320   4.242   2.558
  133PHE    CD1 1298   4.248   4.346   2.614
  133PHE    HD1 1299   4.289   4.401   2.699
  133PHE    CD2 1300   4.292   4.199   2.429
  133PHE    HD2 1301   4.352   4.119   2.385
  133PHE    CE1 1302   4.149   4.409   2.538
  133PHE    HE1 1303   4.105   4.501   2.574
  133PHE    CE2 1304   4.182   4.252   2.362
  133PHE    HE2 1305   4.161   4.215   2.261
  133PHE     CZ 1306   4.112   4.361   2.413
  133PHE     HZ 1307   4.067   4.424   2.336
  133PHE      C 1308   4.290   3.992   2.699
  133PHE      O 1309   4.169   4.004   2.721
  134GLU      N 1310   4.344   3.888   2.635
  134GLU      H 1311   4.441   3.874   2.615
  134GLU     CA 1312   4.263   3.778   2.579
  134GLU     CB 1313   4.355   3.685   2.500
  134GLU     CG 1314   4.271   3.593   2.411
  134GLU     CD 1315   4.345   3.461   2.388
  134GLU    OE1 1316   4.287   3.351   2.400
  134GLU    OE2 1317   4.467   3.472   2.361
  134GLU      C 1318   4.179   3.705   2.684
  134GLU      O 1319   4.065   3.666   2.657
  135LYS      N 1320   4.244   3.680   2.797
  135LYS      H 1321   4.343   3.690   2.800
  135LYS     CA 1322   4.179   3.609   2.909
  135LYS     CB 1323   4.275   3.540   3.005
  135LYS     CG 1324   4.215   3.418   3.075
  135LYS     CD 1325   4.283   3.400   3.211
  135LYS     CE 1326   4.222   3.274   3.274
  135LYS     NZ 1327   4.280   3.248   3.407
  135LYS    HZ1 1328   4.378   3.232   3.390
  135LYS    HZ2 1329   4.274   3.328   3.466
  135LYS    HZ3 1330   4.235   3.173   3.455
  135LYS      C 1331   4.065   3.686   2.976
  135LYS      O 1332   3.957   3.630   2.998
  136ASN      N 1333   4.103   3.802   3.029
  136ASN      H 1334   4.188   3.848   3.005
  136ASN     CA 1335   4.019   3.880   3.122
  136ASN     CB 1336   4.099   3.976   3.209
  136ASN     CG 1337   4.020   4.082   3.287
  136ASN    OD1 1338   3.951   4.175   3.245
  136ASN    ND2 1339   4.011   4.043   3.414
  136ASN   HD21 1340   4.040   3.960   3.461
  136ASN   HD22 1341   3.954   4.107   3.464
  136ASN      C 1342   3.895   3.942   3.057
  136ASN      O 1343   3.900   4.034   2.976
  137GLU      N 1344   3.781   3.896   3.108
  137GLU      H 1345   3.779   3.845   3.193
  137GLU     CA 1346   3.646   3.937   3.065
  137GLU     CB 1347   3.544   3.848   3.135
  137GLU     CG 1348   3.547   3.702   3.090
  137GLU     CD 1349   3.431   3.616   3.141
  137GLU    OE1 1350   3.465   3.527   3.222
  137GLU    OE2 1351   3.313   3.658   3.134
  137GLU      C 1352   3.610   4.086   3.062
  137GLU      O 1353   3.542   4.138   2.974
  138ALA      N 1354   3.625   4.144   3.181
  138ALA      H 1355   3.634   4.087   3.262
  138ALA     CA 1356   3.597   4.287   3.204
  138ALA     CB 1357   3.607   4.304   3.356
  138ALA      C 1358   3.676   4.385   3.118
  138ALA      O 1359   3.615   4.473   3.057
  139ILE      N 1360   3.801   4.362   3.079
  139ILE      H 1361   3.857   4.287   3.113
  139ILE     CA 1362   3.869   4.456   2.989
  139ILE     CB 1363   4.019   4.462   3.017
  139ILE    CG1 1364   4.072   4.575   2.928
  139ILE    CG2 1365   4.082   4.329   2.976
  139ILE     CD 1366   4.038   4.714   2.981
  139ILE      C 1367   3.815   4.440   2.846
  139ILE      O 1368   3.780   4.545   2.793
  140GLN      N 1369   3.795   4.320   2.794
  140GLN      H 1370   3.837   4.234   2.824
  140GLN     CA 1371   3.723   4.306   2.667
  140GLN     CB 1372   3.718   4.155   2.641
  140GLN     CG 1373   3.845   4.087   2.586
  140GLN     CD 1374   3.812   3.938   2.575
  140GLN    OE1 1375   3.768   3.886   2.473
  140GLN    NE2 1376   3.841   3.872   2.687
  140GLN   HE21 1377   3.908   3.907   2.753
  140GLN   HE22 1378   3.778   3.799   2.710
  140GLN      C 1379   3.584   4.368   2.651
  140GLN      O 1380   3.558   4.431   2.549
  141ALA      N 1381   3.503   4.357   2.756
  141ALA      H 1382   3.520   4.281   2.818
  141ALA     CA 1383   3.384   4.442   2.769
  141ALA     CB 1384   3.317   4.403   2.901
  141ALA      C 1385   3.400   4.594   2.762
  141ALA      O 1386   3.347   4.659   2.672
  142ALA      N 1387   3.506   4.637   2.830
  142ALA      H 1388   3.580   4.578   2.861
  142ALA     CA 1389   3.550   4.778   2.823
  142ALA     CB 1390   3.656   4.806   2.930
  142ALA      C 1391   3.597   4.823   2.685
  142ALA      O 1392   3.554   4.924   2.631
  143HISE     N 1393   3.687   4.745   2.623
  143HISE     H 1394   3.722   4.661   2.662
  143HISE    CA 1395   3.741   4.775   2.490
  143HISE    CB 1396   3.836   4.657   2.466
  143HISE    CG 1397   3.914   4.657   2.334
  143HISE   ND1 1398   4.043   4.690   2.324
  143HISE   CD2 1399   3.871   4.669   2.209
  143HISE   HD2 1400   3.764   4.659   2.189
  143HISE   CE1 1401   4.067   4.710   2.195
  143HISE   HE1 1402   4.165   4.702   2.148
  143HISE   NE2 1403   3.961   4.699   2.116
  143HISE   HE2 1404   3.949   4.729   2.021
  143HISE     C 1405   3.634   4.775   2.381
  143HISE     O 1406   3.625   4.871   2.304
  144ASP      N 1407   3.539   4.683   2.389
  144ASP      H 1408   3.556   4.602   2.447
  144ASP     CA 1409   3.417   4.678   2.308
  144ASP     CB 1410   3.334   4.557   2.353
  144ASP     CG 1411   3.205   4.541   2.270
  144ASP    OD1 1412   3.210   4.493   2.155
  144ASP    OD2 1413   3.099   4.582   2.323
  144ASP      C 1414   3.334   4.806   2.319
  144ASP      O 1415   3.277   4.850   2.219
  145ALA      N 1416   3.323   4.855   2.442
  145ALA      H 1417   3.378   4.811   2.513
  145ALA     CA 1418   3.244   4.975   2.477
  145ALA     CB 1419   3.221   4.984   2.628
  145ALA      C 1420   3.300   5.105   2.419
  145ALA      O 1421   3.242   5.166   2.329
  146VAL      N 1422   3.428   5.126   2.447
  146VAL      H 1423   3.469   5.070   2.519
  146VAL     CA 1424   3.510   5.229   2.381
  146VAL     CB 1425   3.633   5.272   2.461
  146VAL    CG1 1426   3.594   5.308   2.604
  146VAL    CG2 1427   3.745   5.168   2.456
  146VAL      C 1428   3.537   5.216   2.231
  146VAL      O 1429   3.537   5.318   2.162
  147ALA      N 1430   3.541   5.091   2.185
  147ALA      H 1431   3.555   5.013   2.245
  147ALA     CA 1432   3.552   5.070   2.040
  147ALA     CB 1433   3.546   4.920   2.013
  147ALA      C 1434   3.460   5.131   1.934
  147ALA      O 1435   3.491   5.144   1.816
  148GLN      N 1436   3.342   5.165   1.987
  148GLN      H 1437   3.309   5.116   2.067
  148GLN     CA 1438   3.244   5.249   1.914
  148GLN     CB 1439   3.119   5.279   1.996
  148GLN     CG 1440   3.038   5.154   2.031
  148GLN     CD 1441   2.990   5.057   1.923
  148GLN    OE1 1442   3.027   4.940   1.923
  148GLN    NE2 1443   2.924   5.101   1.816
  148GLN   HE21 1444   2.893   5.195   1.802
  148GLN   HE22 1445   2.875   5.047   1.748
  148GLN      C 1446   3.308   5.385   1.884
  148GLN      O 1447   3.293   5.440   1.775
  149GLU      N 1448   3.360   5.447   1.990
  149GLU      H 1449   3.405   5.391   2.060
  149GLU     CA 1450   3.384   5.592   1.994
  149GLU     CB 1451   3.390   5.640   2.139
  149GLU     CG 1452   3.253   5.628   2.205
  149GLU     CD 1453   3.253   5.711   2.334
  149GLU    OE1 1454   3.258   5.638   2.436
  149GLU    OE2 1455   3.247   5.836   2.329
  149GLU      C 1456   3.502   5.638   1.909
  149GLU      O 1457   3.483   5.739   1.842
  150GLY      N 1458   3.603   5.551   1.905
  150GLY      H 1459   3.609   5.464   1.953
  150GLY     CA 1460   3.729   5.601   1.850
  150GLY      C 1461   3.823   5.491   1.799
  150GLY      O 1462   3.832   5.386   1.862
  151GLN      N 1463   3.929   5.528   1.727
  151GLN      H 1464   3.931   5.624   1.701
  151GLN     CA 1465   4.024   5.442   1.655
  151GLN     CB 1466   3.956   5.339   1.565
  151GLN     CG 1467   4.035   5.210   1.541
  151GLN     CD 1468   3.985   5.126   1.424
  151GLN    OE1 1469   3.939   5.014   1.439
  151GLN    NE2 1470   3.975   5.185   1.305
  151GLN   HE21 1471   3.997   5.281   1.286
  151GLN   HE22 1472   3.945   5.130   1.228
  151GLN      C 1473   4.126   5.519   1.571
  151GLN      O 1474   4.096   5.606   1.489
  152CYS      N 1475   4.250   5.479   1.598
  152CYS      H 1476   4.259   5.387   1.635
  152CYS     CA 1477   4.366   5.546   1.538
  152CYS     CB 1478   4.485   5.469   1.596
  152CYS     SG 1479   4.480   5.289   1.561
  152CYS     HG 1480   4.543   5.255   1.673
  152CYS      C 1481   4.372   5.534   1.385
  152CYS      O 1482   4.299   5.454   1.328
  153ARG      N 1483   4.457   5.614   1.322
  153ARG      H 1484   4.502   5.687   1.375
  153ARG     CA 1485   4.471   5.607   1.176
  153ARG     CB 1486   4.533   5.734   1.117
  153ARG     CG 1487   4.426   5.842   1.095
  153ARG     CD 1488   4.478   5.970   1.030
  153ARG     NE 1489   4.539   5.944   0.898
  153ARG     HE 1490   4.631   5.908   0.908
  153ARG     CZ 1491   4.480   5.981   0.783
  153ARG    NH1 1492   4.359   6.037   0.774
  153ARG   HH11 1493   4.313   6.071   0.855
  153ARG   HH12 1494   4.316   6.027   0.684
  153ARG    NH2 1495   4.535   5.938   0.669
  153ARG   HH21 1496   4.614   5.877   0.676
  153ARG   HH22 1497   4.515   5.977   0.579
  153ARG      C 1498   4.521   5.483   1.102
  153ARG      O 1499   4.631   5.485   1.046
  154VAL      N 1500   4.433   5.385   1.094
  154VAL      H 1501   4.346   5.399   1.142
  154VAL     CA 1502   4.448   5.247   1.046
  154VAL     CB 1503   4.330   5.161   1.093
  154VAL    CG1 1504   4.327   5.133   1.243
  154VAL    CG2 1505   4.197   5.214   1.038
  154VAL      C 1506   4.481   5.231   0.898
  154VAL      O 1507   4.404   5.212   0.804
  155ASP      N 1508   4.605   5.270   0.867
  155ASP      H 1509   4.660   5.308   0.942
  155ASP     CA 1510   4.666   5.275   0.734
  155ASP     CB 1511   4.780   5.376   0.739
  155ASP     CG 1512   4.849   5.398   0.604
  155ASP    OD1 1513   4.940   5.318   0.573
  155ASP    OD2 1514   4.804   5.491   0.533
  155ASP      C 1515   4.720   5.136   0.700
  155ASP      O 1516   4.754   5.052   0.783
  156ASP      N 1517   4.711   5.099   0.572
  156ASP      H 1518   4.646   5.151   0.515
  156ASP     CA 1519   4.750   4.967   0.519
  156ASP     CB 1520   4.723   4.952   0.370
  156ASP     CG 1521   4.810   5.035   0.275
  156ASP    OD1 1522   4.775   5.153   0.253
  156ASP    OD2 1523   4.909   4.981   0.221
  156ASP      C 1524   4.899   4.943   0.543
  156ASP      O 1525   4.933   4.825   0.537
  157LYS      N 1526   4.981   5.040   0.582
  157LYS      H 1527   4.955   5.136   0.576
  157LYS     CA 1528   5.125   5.018   0.605
  157LYS     CB 1529   5.195   5.141   0.548
  157LYS     CG 1530   5.185   5.142   0.396
  157LYS     CD 1531   5.239   5.273   0.339
  157LYS     CE 1532   5.142   5.390   0.357
  157LYS     NZ 1533   5.024   5.365   0.273
  157LYS    HZ1 1534   4.957   5.432   0.303
  157LYS    HZ2 1535   5.040   5.373   0.174
  157LYS    HZ3 1536   4.992   5.271   0.286
  157LYS      C 1537   5.173   5.010   0.750
  157LYS      O 1538   5.280   4.952   0.769
  158VAL      N 1539   5.091   5.053   0.845
  158VAL      H 1540   4.995   5.072   0.824
  158VAL     CA 1541   5.134   5.069   0.985
  158VAL     CB 1542   5.057   5.184   1.051
  158VAL    CG1 1543   5.090   5.318   0.984
  158VAL    CG2 1544   4.906   5.161   1.044
  158VAL      C 1545   5.136   4.942   1.069
  158VAL      O 1546   5.036   4.884   1.113
  159ASN      N 1547   5.261   4.899   1.083
  159ASN      H 1548   5.332   4.939   1.025
  159ASN     CA 1549   5.311   4.801   1.180
  159ASN     CB 1550   5.449   4.752   1.136
  159ASN     CG 1551   5.517   4.635   1.207
  159ASN    OD1 1552   5.490   4.597   1.321
  159ASN    ND2 1553   5.637   4.593   1.166
  159ASN   HD21 1554   5.677   4.630   1.082
  159ASN   HD22 1555   5.681   4.509   1.196
  159ASN      C 1556   5.319   4.858   1.322
  159ASN      O 1557   5.416   4.924   1.358
  160PHE      N 1558   5.204   4.862   1.389
  160PHE      H 1559   5.130   4.799   1.366
  160PHE     CA 1560   5.194   4.904   1.530
  160PHE     CB 1561   5.045   4.892   1.560
  160PHE     CG 1562   4.952   4.966   1.464
  160PHE    CD1 1563   4.938   5.104   1.466
  160PHE    HD1 1564   5.018   5.167   1.505
  160PHE    CD2 1565   4.849   4.888   1.411
  160PHE    HD2 1566   4.865   4.796   1.356
  160PHE    CE1 1567   4.820   5.173   1.438
  160PHE    HE1 1568   4.813   5.281   1.436
  160PHE    CE2 1569   4.730   4.955   1.389
  160PHE    HE2 1570   4.642   4.892   1.377
  160PHE     CZ 1571   4.714   5.093   1.397
  160PHE     HZ 1572   4.621   5.132   1.355
  160PHE      C 1573   5.279   4.829   1.632
  160PHE      O 1574   5.236   4.746   1.712
  161HISE     N 1575   5.404   4.874   1.633
  161HISE     H 1576   5.435   4.927   1.553
  161HISE    CA 1577   5.500   4.859   1.743
  161HISE    CB 1578   5.642   4.890   1.696
  161HISE    CG 1579   5.703   4.766   1.630
  161HISE   ND1 1580   5.779   4.670   1.682
  161HISE   CD2 1581   5.677   4.741   1.502
  161HISE   HD2 1582   5.634   4.808   1.428
  161HISE   CE1 1583   5.800   4.581   1.585
  161HISE   HE1 1584   5.837   4.480   1.602
  161HISE   NE2 1585   5.734   4.623   1.478
  161HISE   HE2 1586   5.722   4.576   1.390
  161HISE     C 1587   5.470   4.938   1.871
  161HISE     O 1588   5.498   5.058   1.873
  162PHE      N 1589   5.396   4.876   1.962
  162PHE      H 1590   5.351   4.787   1.954
  162PHE     CA 1591   5.351   4.943   2.084
  162PHE     CB 1592   5.206   4.911   2.121
  162PHE     CG 1593   5.149   4.978   2.247
  162PHE    CD1 1594   5.122   5.114   2.248
  162PHE    HD1 1595   5.154   5.178   2.166
  162PHE    CD2 1596   5.153   4.902   2.363
  162PHE    HD2 1597   5.161   4.794   2.356
  162PHE    CE1 1598   5.106   5.180   2.370
  162PHE    HE1 1599   5.108   5.289   2.366
  162PHE    CE2 1600   5.131   4.969   2.482
  162PHE    HE2 1601   5.129   4.913   2.576
  162PHE     CZ 1602   5.115   5.107   2.488
  162PHE     HZ 1603   5.085   5.149   2.585
  162PHE      C 1604   5.452   4.922   2.197
  162PHE      O 1605   5.461   4.807   2.242
  163ILE      N 1606   5.504   5.031   2.252
  163ILE      H 1607   5.500   5.126   2.223
  163ILE     CA 1608   5.616   5.020   2.348
  163ILE     CB 1609   5.738   5.089   2.288
  163ILE    CG1 1610   5.777   5.037   2.149
  163ILE    CG2 1611   5.856   5.060   2.381
  163ILE     CD 1612   5.816   4.889   2.155
  163ILE      C 1613   5.591   5.083   2.485
  163ILE      O 1614   5.537   5.193   2.492
  164LEU      N 1615   5.593   4.993   2.583
  164LEU      H 1616   5.622   4.898   2.566
  164LEU     CA 1617   5.584   5.036   2.723
  164LEU     CB 1618   5.515   4.925   2.803
  164LEU     CG 1619   5.378   4.889   2.747
  164LEU    CD1 1620   5.362   4.760   2.667
  164LEU    CD2 1621   5.272   4.907   2.856
  164LEU      C 1622   5.713   5.066   2.800
  164LEU      O 1623   5.805   4.984   2.798
  165PHE      N 1624   5.727   5.191   2.843
  165PHE      H 1625   5.662   5.266   2.834
  165PHE     CA 1626   5.836   5.238   2.929
  165PHE     CB 1627   5.876   5.377   2.880
  165PHE     CG 1628   6.021   5.395   2.834
  165PHE    CD1 1629   6.096   5.495   2.895
  165PHE    HD1 1630   6.050   5.566   2.965
  165PHE    CD2 1631   6.081   5.313   2.739
  165PHE    HD2 1632   6.033   5.224   2.699
  165PHE    CE1 1633   6.229   5.517   2.861
  165PHE    HE1 1634   6.289   5.593   2.910
  165PHE    CE2 1635   6.215   5.334   2.710
  165PHE    HE2 1636   6.266   5.264   2.644
  165PHE     CZ 1637   6.289   5.438   2.764
  165PHE     HZ 1638   6.398   5.444   2.752
  165PHE      C 1639   5.783   5.250   3.072
  165PHE      O 1640   5.668   5.287   3.098
  166ASN      N 1641   5.861   5.215   3.174
  166ASN      H 1642   5.932   5.148   3.154
  166ASN     CA 1643   5.819   5.208   3.315
  166ASN     CB 1644   5.758   5.072   3.347
  166ASN     CG 1645   5.643   5.082   3.448
  166ASN    OD1 1646   5.672   5.097   3.567
  166ASN    ND2 1647   5.520   5.054   3.406
  166ASN   HD21 1648   5.499   5.038   3.310
  166ASN   HD22 1649   5.445   5.084   3.466
  166ASN      C 1650   5.933   5.236   3.414
  166ASN      O 1651   6.031   5.163   3.426
  167ASN      N 1652   5.895   5.317   3.512
  167ASN      H 1653   5.809   5.368   3.502
  167ASN     CA 1654   5.974   5.351   3.632
  167ASN     CB 1655   5.939   5.490   3.685
  167ASN     CG 1656   5.958   5.615   3.599
  167ASN    OD1 1657   5.884   5.713   3.594
  167ASN    ND2 1658   6.087   5.638   3.577
  167ASN   HD21 1659   6.162   5.574   3.593
  167ASN   HD22 1660   6.109   5.721   3.526
  167ASN      C 1661   5.961   5.248   3.744
  167ASN      O 1662   5.996   5.282   3.857
  168VAL      N 1663   5.935   5.121   3.715
  168VAL      H 1664   5.948   5.079   3.625
  168VAL     CA 1665   5.927   5.020   3.822
  168VAL     CB 1666   5.851   4.892   3.786
  168VAL    CG1 1667   5.699   4.896   3.801
  168VAL    CG2 1668   5.877   4.830   3.649
  168VAL      C 1669   6.053   4.986   3.901
  168VAL      O 1670   6.152   4.958   3.833
  169ASP      N 1671   6.048   5.023   4.028
  169ASP      H 1672   5.995   5.104   4.053
  169ASP     CA 1673   6.157   4.981   4.117
  169ASP     CB 1674   6.120   4.847   4.182
  169ASP     CG 1675   6.004   4.856   4.282
  169ASP    OD1 1676   6.038   4.849   4.402
  169ASP    OD2 1677   5.889   4.866   4.235
  169ASP      C 1678   6.305   5.001   4.084
  169ASP      O 1679   6.378   4.909   4.048
  170GLY      N 1680   6.344   5.128   4.091
  170GLY      H 1681   6.283   5.204   4.108
  170GLY     CA 1682   6.486   5.159   4.066
  170GLY      C 1683   6.543   5.161   3.924
  170GLY      O 1684   6.596   5.266   3.886
  171HISE     N 1685   6.505   5.063   3.843
  171HISE     H 1686   6.442   4.990   3.871
  171HISE    CA 1687   6.542   5.043   3.702
  171HISE    CB 1688   6.520   4.896   3.669
  171HISE    CG 1689   6.622   4.794   3.719
  171HISE   ND1 1690   6.707   4.799   3.822
  171HISE   CD2 1691   6.648   4.679   3.657
  171HISE   HD2 1692   6.592   4.646   3.570
  171HISE   CE1 1693   6.779   4.688   3.824
  171HISE   HE1 1694   6.825   4.649   3.915
  171HISE   NE2 1695   6.744   4.613   3.721
  171HISE   HE2 1696   6.751   4.514   3.706
  171HISE     C 1697   6.462   5.138   3.613
  171HISE     O 1698   6.375   5.211   3.660
  172LEU      N 1699   6.486   5.132   3.482
  172LEU      H 1700   6.568   5.083   3.451
  172LEU     CA 1701   6.405   5.211   3.389
  172LEU     CB 1702   6.476   5.337   3.339
  172LEU     CG 1703   6.389   5.418   3.243
  172LEU    CD1 1704   6.287   5.492   3.331
  172LEU    CD2 1705   6.472   5.525   3.171
  172LEU      C 1706   6.386   5.115   3.271
  172LEU      O 1707   6.475   5.095   3.189
  173TYR      N 1708   6.281   5.038   3.302
  173TYR      H 1709   6.206   5.074   3.356
  173TYR     CA 1710   6.242   4.922   3.220
  173TYR     CB 1711   6.147   4.839   3.306
  173TYR     CG 1712   6.225   4.752   3.405
  173TYR    CD1 1713   6.205   4.774   3.541
  173TYR    HD1 1714   6.201   4.875   3.581
  173TYR    CD2 1715   6.300   4.643   3.364
  173TYR    HD2 1716   6.294   4.610   3.260
  173TYR    CE1 1717   6.251   4.677   3.630
  173TYR    HE1 1718   6.218   4.682   3.734
  173TYR    CE2 1719   6.367   4.558   3.451
  173TYR    HE2 1720   6.432   4.480   3.411
  173TYR     CZ 1721   6.332   4.574   3.585
  173TYR     OH 1722   6.369   4.484   3.679
  173TYR     HH 1723   6.449   4.430   3.653
  173TYR      C 1724   6.180   4.958   3.085
  173TYR      O 1725   6.114   5.062   3.080
  174GLU      N 1726   6.190   4.866   2.990
  174GLU      H 1727   6.236   4.779   3.007
  174GLU     CA 1728   6.116   4.877   2.863
  174GLU     CB 1729   6.219   4.915   2.757
  174GLU     CG 1730   6.177   4.932   2.611
  174GLU     CD 1731   6.293   4.938   2.511
  174GLU    OE1 1732   6.288   4.848   2.424
  174GLU    OE2 1733   6.380   5.027   2.509
  174GLU      C 1734   6.066   4.738   2.823
  174GLU      O 1735   6.125   4.633   2.847
  175LEU      N 1736   5.954   4.731   2.751
  175LEU      H 1737   5.888   4.805   2.741
  175LEU     CA 1738   5.898   4.613   2.684
  175LEU     CB 1739   5.844   4.501   2.773
  175LEU     CG 1740   5.750   4.530   2.891
  175LEU    CD1 1741   5.731   4.395   2.960
  175LEU    CD2 1742   5.797   4.632   2.995
  175LEU      C 1743   5.796   4.634   2.573
  175LEU      O 1744   5.702   4.711   2.596
  176ASP      N 1745   5.799   4.559   2.463
  176ASP      H 1746   5.872   4.495   2.439
  176ASP     CA 1747   5.694   4.551   2.361
  176ASP     CB 1748   5.747   4.458   2.251
  176ASP     CG 1749   5.669   4.448   2.120
  176ASP    OD1 1750   5.611   4.551   2.079
  176ASP    OD2 1751   5.656   4.338   2.063
  176ASP      C 1752   5.558   4.506   2.413
  176ASP      O 1753   5.546   4.404   2.480
  177GLY      N 1754   5.455   4.552   2.342
  177GLY      H 1755   5.461   4.618   2.267
  177GLY     CA 1756   5.314   4.513   2.357
  177GLY      C 1757   5.275   4.380   2.293
  177GLY      O 1758   5.170   4.323   2.323
  178ARG      N 1759   5.352   4.343   2.191
  178ARG      H 1760   5.425   4.392   2.144
  178ARG     CA 1761   5.335   4.211   2.128
  178ARG     CB 1762   5.356   4.198   1.977
  178ARG     CG 1763   5.237   4.268   1.909
  178ARG     CD 1764   5.230   4.241   1.759
  178ARG     NE 1765   5.341   4.299   1.682
  178ARG     HE 1766   5.422   4.241   1.674
  178ARG     CZ 1767   5.335   4.400   1.594
  178ARG    NH1 1768   5.218   4.442   1.545
  178ARG   HH11 1769   5.131   4.407   1.580
  178ARG   HH12 1770   5.215   4.488   1.456
  178ARG    NH2 1771   5.447   4.468   1.565
  178ARG   HH21 1772   5.521   4.454   1.631
  178ARG   HH22 1773   5.457   4.515   1.477
  178ARG      C 1774   5.406   4.096   2.200
  178ARG      O 1775   5.339   3.996   2.223
  179MET      N 1776   5.537   4.106   2.221
  179MET      H 1777   5.584   4.187   2.184
  179MET     CA 1778   5.624   3.998   2.268
  179MET     CB 1779   5.678   3.915   2.151
  179MET     CG 1780   5.737   3.778   2.185
  179MET     SD 1781   5.601   3.667   2.237
  179MET     CE 1782   5.518   3.645   2.081
  179MET      C 1783   5.742   4.060   2.344
  179MET      O 1784   5.835   4.109   2.280
  180PRO      N 1785   5.736   4.051   2.476
  180PRO     CA 1786   5.820   4.123   2.573
  180PRO     CB 1787   5.760   4.116   2.714
  180PRO     CG 1788   5.611   4.116   2.678
  180PRO     CD 1789   5.610   4.031   2.550
  180PRO      C 1790   5.960   4.062   2.580
  180PRO      O 1791   5.976   3.940   2.585
  181PHE      N 1792   6.049   4.155   2.614
  181PHE      H 1793   6.030   4.247   2.578
  181PHE     CA 1794   6.186   4.132   2.660
  181PHE     CB 1795   6.268   4.108   2.533
  181PHE     CG 1796   6.413   4.061   2.550
  181PHE    CD1 1797   6.439   3.927   2.576
  181PHE    HD1 1798   6.357   3.869   2.619
  181PHE    CD2 1799   6.512   4.148   2.507
  181PHE    HD2 1800   6.477   4.236   2.454
  181PHE    CE1 1801   6.572   3.885   2.570
  181PHE    HE1 1802   6.590   3.792   2.624
  181PHE    CE2 1803   6.640   4.098   2.483
  181PHE    HE2 1804   6.708   4.162   2.427
  181PHE     CZ 1805   6.673   3.969   2.524
  181PHE     HZ 1806   6.774   3.929   2.523
  181PHE      C 1807   6.226   4.259   2.736
  181PHE      O 1808   6.242   4.363   2.673
  182PRO      N 1809   6.238   4.246   2.867
  182PRO     CA 1810   6.268   4.365   2.949
  182PRO     CB 1811   6.207   4.352   3.088
  182PRO     CG 1812   6.186   4.201   3.100
  182PRO     CD 1813   6.210   4.138   2.962
  182PRO      C 1814   6.415   4.408   2.955
  182PRO      O 1815   6.502   4.346   3.016
  183VAL      N 1816   6.454   4.499   2.866
  183VAL      H 1817   6.396   4.510   2.786
  183VAL     CA 1818   6.576   4.582   2.865
  183VAL     CB 1819   6.607   4.636   2.725
  183VAL    CG1 1820   6.745   4.701   2.718
  183VAL    CG2 1821   6.588   4.532   2.614
  183VAL      C 1822   6.572   4.691   2.973
  183VAL      O 1823   6.481   4.773   2.975
  184ASN      N 1824   6.684   4.708   3.043
  184ASN      H 1825   6.762   4.646   3.037
  184ASN     CA 1826   6.699   4.823   3.133
  184ASN     CB 1827   6.741   4.783   3.275
  184ASN     CG 1828   6.770   4.894   3.375
  184ASN    OD1 1829   6.715   5.004   3.386
  184ASN    ND2 1830   6.859   4.864   3.469
  184ASN   HD21 1831   6.917   4.782   3.463
  184ASN   HD22 1832   6.861   4.920   3.551
  184ASN      C 1833   6.794   4.925   3.070
  184ASN      O 1834   6.912   4.899   3.050
  185HISE     N 1835   6.739   5.046   3.073
  185HISE     H 1836   6.642   5.055   3.092
  185HISE    CA 1837   6.808   5.166   3.024
  185HISE    CB 1838   6.707   5.274   2.985
  185HISE    CG 1839   6.656   5.241   2.844
  185HISE   ND1 1840   6.709   5.287   2.731
  185HISE   CD2 1841   6.543   5.178   2.818
  185HISE   HD2 1842   6.477   5.134   2.893
  185HISE   CE1 1843   6.633   5.239   2.634
  185HISE   HE1 1844   6.646   5.253   2.526
  185HISE   NE2 1845   6.525   5.182   2.686
  185HISE   HE2 1846   6.461   5.130   2.630
  185HISE     C 1847   6.910   5.213   3.128
  185HISE     O 1848   7.028   5.230   3.099
  186GLY      N 1849   6.865   5.246   3.249
  186GLY      H 1850   6.768   5.248   3.271
  186GLY     CA 1851   6.951   5.294   3.358
  186GLY      C 1852   6.874   5.333   3.484
  186GLY      O 1853   6.769   5.275   3.511
  187ALA      N 1854   6.926   5.434   3.553
  187ALA      H 1855   6.984   5.493   3.497
  187ALA     CA 1856   6.873   5.486   3.680
  187ALA     CB 1857   6.981   5.564   3.755
  187ALA      C 1858   6.753   5.578   3.655
  187ALA      O 1859   6.764   5.695   3.619
  188SER      N 1860   6.640   5.531   3.706
  188SER      H 1861   6.640   5.435   3.732
  188SER     CA 1862   6.514   5.606   3.690
  188SER     CB 1863   6.404   5.520   3.752
  188SER     OG 1864   6.321   5.458   3.653
  188SER     HG 1865   6.341   5.360   3.659
  188SER      C 1866   6.502   5.745   3.752
  188SER      O 1867   6.568   5.774   3.851
  189SER      N 1868   6.438   5.819   3.663
  189SER      H 1869   6.455   5.811   3.564
  189SER     CA 1870   6.366   5.943   3.697
  189SER     CB 1871   6.462   6.061   3.714
  189SER     OG 1872   6.544   6.081   3.598
  189SER     HG 1873   6.545   6.181   3.593
  189SER      C 1874   6.261   5.984   3.594
  189SER      O 1875   6.259   5.914   3.494
  190GLU      N 1876   6.175   6.082   3.621
  190GLU      H 1877   6.166   6.105   3.718
  190GLU     CA 1878   6.067   6.129   3.533
  190GLU     CB 1879   5.951   6.200   3.604
  190GLU     CG 1880   5.981   6.325   3.686
  190GLU     CD 1881   6.023   6.309   3.833
  190GLU    OE1 1882   5.941   6.306   3.927
  190GLU    OE2 1883   6.143   6.280   3.848
  190GLU      C 1884   6.110   6.214   3.413
  190GLU      O 1885   6.069   6.192   3.299
  191ASP      N 1886   6.221   6.285   3.429
  191ASP      H 1887   6.225   6.341   3.512
  191ASP     CA 1888   6.316   6.328   3.325
  191ASP     CB 1889   6.429   6.416   3.378
  191ASP     CG 1890   6.506   6.363   3.499
  191ASP    OD1 1891   6.622   6.324   3.473
  191ASP    OD2 1892   6.469   6.363   3.619
  191ASP      C 1893   6.365   6.215   3.234
  191ASP      O 1894   6.320   6.215   3.120
  192THR      N 1895   6.450   6.126   3.284
  192THR      H 1896   6.483   6.136   3.378
  192THR     CA 1897   6.505   6.011   3.211
  192THR     CB 1898   6.608   5.922   3.281
  192THR    OG1 1899   6.567   5.882   3.412
  192THR    HG1 1900   6.567   5.951   3.484
  192THR    CG2 1901   6.749   5.980   3.278
  192THR      C 1902   6.406   5.919   3.138
  192THR      O 1903   6.434   5.880   3.025
  193LEU      N 1904   6.283   5.907   3.188
  193LEU      H 1905   6.270   5.929   3.285
  193LEU     CA 1906   6.172   5.832   3.129
  193LEU     CB 1907   6.058   5.840   3.232
  193LEU     CG 1908   5.939   5.754   3.188
  193LEU    CD1 1909   5.973   5.610   3.229
  193LEU    CD2 1910   5.820   5.810   3.266
  193LEU      C 1911   6.124   5.893   2.997
  193LEU      O 1912   6.127   5.825   2.895
  194LEU      N 1913   6.120   6.026   2.994
  194LEU      H 1914   6.101   6.074   3.080
  194LEU     CA 1915   6.082   6.105   2.876
  194LEU     CB 1916   6.033   6.244   2.919
  194LEU     CG 1917   5.882   6.261   2.939
  194LEU    CD1 1918   5.835   6.222   3.079
  194LEU    CD2 1919   5.817   6.382   2.872
  194LEU      C 1920   6.205   6.123   2.788
  194LEU      O 1921   6.180   6.119   2.667
  195LYS      N 1922   6.324   6.138   2.845
  195LYS      H 1923   6.331   6.169   2.940
  195LYS     CA 1924   6.452   6.138   2.772
  195LYS     CB 1925   6.573   6.170   2.860
  195LYS     CG 1926   6.593   6.321   2.877
  195LYS     CD 1927   6.662   6.358   3.008
  195LYS     CE 1928   6.672   6.510   3.001
  195LYS     NZ 1929   6.792   6.543   2.923
  195LYS    HZ1 1930   6.875   6.505   2.964
  195LYS    HZ2 1931   6.773   6.513   2.829
  195LYS    HZ3 1932   6.810   6.641   2.927
  195LYS      C 1933   6.480   6.010   2.694
  195LYS      O 1934   6.517   6.014   2.576
  196ASP      N 1935   6.481   5.896   2.762
  196ASP      H 1936   6.467   5.891   2.861
  196ASP     CA 1937   6.519   5.765   2.706
  196ASP     CB 1938   6.561   5.673   2.821
  196ASP     CG 1939   6.704   5.696   2.869
  196ASP    OD1 1940   6.721   5.777   2.962
  196ASP    OD2 1941   6.800   5.626   2.829
  196ASP      C 1942   6.422   5.714   2.600
  196ASP      O 1943   6.460   5.685   2.486
  197ALA      N 1944   6.295   5.740   2.632
  197ALA      H 1945   6.263   5.757   2.726
  197ALA     CA 1946   6.192   5.741   2.527
  197ALA     CB 1947   6.047   5.748   2.574
  197ALA      C 1948   6.215   5.839   2.412
  197ALA      O 1949   6.197   5.801   2.296
  198ALA      N 1950   6.253   5.965   2.432
  198ALA      H 1951   6.226   6.016   2.513
  198ALA     CA 1952   6.290   6.051   2.319
  198ALA     CB 1953   6.331   6.191   2.365
  198ALA      C 1954   6.404   5.992   2.235
  198ALA      O 1955   6.417   6.026   2.118
  199LYS      N 1956   6.498   5.925   2.301
  199LYS      H 1957   6.506   5.947   2.398
  199LYS     CA 1958   6.607   5.852   2.233
  199LYS     CB 1959   6.714   5.812   2.335
  199LYS     CG 1960   6.799   5.927   2.388
  199LYS     CD 1961   6.902   5.872   2.488
  199LYS     CE 1962   6.881   5.944   2.621
  199LYS     NZ 1963   6.980   5.892   2.715
  199LYS    HZ1 1964   6.954   5.801   2.747
  199LYS    HZ2 1965   7.072   5.886   2.675
  199LYS    HZ3 1966   6.980   5.957   2.792
  199LYS      C 1967   6.571   5.727   2.153
  199LYS      O 1968   6.619   5.722   2.040
  200VAL      N 1969   6.479   5.646   2.205
  200VAL      H 1970   6.466   5.641   2.304
  200VAL     CA 1971   6.399   5.550   2.128
  200VAL     CB 1972   6.302   5.469   2.214
  200VAL    CG1 1973   6.222   5.357   2.149
  200VAL    CG2 1974   6.392   5.404   2.319
  200VAL      C 1975   6.328   5.608   2.005
  200VAL      O 1976   6.362   5.582   1.890
  201CYS      N 1977   6.265   5.723   2.029
  201CYS      H 1978   6.261   5.760   2.122
  201CYS     CA 1979   6.209   5.808   1.923
  201CYS     CB 1980   6.117   5.914   1.983
  201CYS     SG 1981   5.971   5.844   2.068
  201CYS     HG 1982   6.023   5.840   2.191
  201CYS      C 1983   6.304   5.880   1.827
  201CYS      O 1984   6.263   5.890   1.712
  202ARG      N 1985   6.426   5.918   1.865
  202ARG      H 1986   6.440   5.956   1.957
  202ARG     CA 1987   6.530   5.941   1.765
  202ARG     CB 1988   6.646   6.015   1.833
  202ARG     CG 1989   6.616   6.164   1.854
  202ARG     CD 1990   6.589   6.248   1.729
  202ARG     NE 1991   6.696   6.307   1.648
  202ARG     HE 1992   6.762   6.245   1.605
  202ARG     CZ 1993   6.733   6.436   1.640
  202ARG    NH1 1994   6.664   6.532   1.704
  202ARG   HH11 1995   6.589   6.504   1.763
  202ARG   HH12 1996   6.701   6.625   1.695
  202ARG    NH2 1997   6.820   6.475   1.546
  202ARG   HH21 1998   6.842   6.417   1.467
  202ARG   HH22 1999   6.859   6.567   1.549
  202ARG      C 2000   6.584   5.825   1.681
  202ARG      O 2001   6.575   5.837   1.559
  203GLU      N 2002   6.595   5.707   1.743
  203GLU      H 2003   6.574   5.698   1.840
  203GLU     CA 2004   6.638   5.584   1.676
  203GLU     CB 2005   6.668   5.472   1.775
  203GLU     CG 2006   6.741   5.346   1.725
  203GLU     CD 2007   6.705   5.238   1.828
  203GLU    OE1 2008   6.630   5.148   1.785
  203GLU    OE2 2009   6.750   5.252   1.943
  203GLU      C 2010   6.524   5.545   1.581
  203GLU      O 2011   6.558   5.488   1.478
  204PHE      N 2012   6.398   5.568   1.617
  204PHE      H 2013   6.368   5.572   1.712
  204PHE     CA 2014   6.284   5.544   1.527
  204PHE     CB 2015   6.159   5.538   1.615
  204PHE     CG 2016   6.021   5.557   1.552
  204PHE    CD1 2017   5.954   5.679   1.560
  204PHE    HD1 2018   5.995   5.749   1.633
  204PHE    CD2 2019   5.979   5.457   1.464
  204PHE    HD2 2020   6.040   5.367   1.458
  204PHE    CE1 2021   5.853   5.707   1.469
  204PHE    HE1 2022   5.804   5.805   1.468
  204PHE    CE2 2023   5.865   5.479   1.388
  204PHE    HE2 2024   5.802   5.396   1.355
  204PHE     CZ 2025   5.811   5.608   1.382
  204PHE     HZ 2026   5.727   5.623   1.315
  204PHE      C 2027   6.281   5.645   1.412
  204PHE      O 2028   6.284   5.596   1.299
  205THR      N 2029   6.304   5.773   1.439
  205THR      H 2030   6.289   5.804   1.532
  205THR     CA 2031   6.317   5.871   1.330
  205THR     CB 2032   6.296   6.019   1.365
  205THR    OG1 2033   6.371   6.064   1.478
  205THR    HG1 2034   6.339   6.033   1.567
  205THR    CG2 2035   6.146   6.039   1.387
  205THR      C 2036   6.422   5.854   1.221
  205THR      O 2037   6.379   5.865   1.107
  206GLU      N 2038   6.549   5.841   1.259
  206GLU      H 2039   6.571   5.851   1.356
  206GLU     CA 2040   6.661   5.816   1.168
  206GLU     CB 2041   6.799   5.838   1.230
  206GLU     CG 2042   6.827   5.785   1.371
  206GLU     CD 2043   6.964   5.830   1.422
  206GLU    OE1 2044   6.985   5.953   1.430
  206GLU    OE2 2045   7.047   5.738   1.441
  206GLU      C 2046   6.669   5.678   1.102
  206GLU      O 2047   6.753   5.654   1.015
  207ARG      N 2048   6.578   5.586   1.132
  207ARG      H 2049   6.527   5.593   1.218
  207ARG     CA 2050   6.593   5.443   1.101
  207ARG     CB 2051   6.631   5.365   1.226
  207ARG     CG 2052   6.779   5.329   1.208
  207ARG     CD 2053   6.839   5.247   1.323
  207ARG     NE 2054   6.981   5.224   1.297
  207ARG     HE 2055   7.031   5.288   1.238
  207ARG     CZ 2056   7.066   5.150   1.370
  207ARG    NH1 2057   7.019   5.078   1.473
  207ARG   HH11 2058   6.923   5.091   1.498
  207ARG   HH12 2059   7.070   5.030   1.544
  207ARG    NH2 2060   7.196   5.159   1.343
  207ARG   HH21 2061   7.226   5.205   1.259
  207ARG   HH22 2062   7.269   5.124   1.402
  207ARG      C 2063   6.466   5.391   1.033
  207ARG      O 2064   6.482   5.304   0.948
  208GLU      N 2065   6.347   5.448   1.051
  208GLU      H 2066   6.332   5.521   1.117
  208GLU     CA 2067   6.228   5.400   0.980
  208GLU     CB 2068   6.113   5.362   1.073
  208GLU     CG 2069   5.992   5.305   0.998
  208GLU     CD 2070   6.007   5.177   0.915
  208GLU    OE1 2071   6.041   5.181   0.795
  208GLU    OE2 2072   5.977   5.074   0.979
  208GLU      C 2073   6.185   5.502   0.874
  208GLU      O 2074   6.197   5.623   0.895
  209GLN      N 2075   6.162   5.452   0.754
  209GLN      H 2076   6.137   5.355   0.745
  209GLN     CA 2077   6.158   5.514   0.621
  209GLN     CB 2078   6.123   5.407   0.516
  209GLN     CG 2079   6.209   5.420   0.390
  209GLN     CD 2080   6.158   5.331   0.276
  209GLN    OE1 2081   6.101   5.380   0.179
  209GLN    NE2 2082   6.183   5.200   0.280
  209GLN   HE21 2083   6.243   5.167   0.354
  209GLN   HE22 2084   6.136   5.144   0.212
  209GLN      C 2085   6.061   5.631   0.606
  209GLN      O 2086   5.939   5.624   0.624
  210GLY      N 2087   6.116   5.737   0.548
  210GLY      H 2088   6.213   5.745   0.524
  210GLY     CA 2089   6.041   5.858   0.512
  210GLY      C 2090   5.988   5.939   0.631
  210GLY      O 2091   6.029   5.917   0.745
  211GLU      N 2092   5.870   5.993   0.602
  211GLU      H 2093   5.812   5.962   0.527
  211GLU     CA 2094   5.803   6.094   0.686
  211GLU     CB 2095   5.709   6.175   0.597
  211GLU     CG 2096   5.597   6.102   0.524
  211GLU     CD 2097   5.643   5.985   0.436
  211GLU    OE1 2098   5.657   5.871   0.484
  211GLU    OE2 2099   5.656   6.009   0.314
  211GLU      C 2100   5.742   6.051   0.819
  211GLU      O 2101   5.641   6.106   0.863
  212VAL      N 2102   5.811   5.966   0.895
  212VAL      H 2103   5.896   5.932   0.856
  212VAL     CA 2104   5.762   5.910   1.022
  212VAL     CB 2105   5.824   5.775   1.059
  212VAL    CG1 2106   5.793   5.671   0.951
  212VAL    CG2 2107   5.975   5.791   1.077
  212VAL      C 2108   5.746   6.002   1.143
  212VAL      O 2109   5.838   6.041   1.214
  213ARG      N 2110   5.621   6.002   1.189
  213ARG      H 2111   5.545   5.958   1.141
  213ARG     CA 2112   5.578   6.075   1.309
  213ARG     CB 2113   5.504   6.203   1.271
  213ARG     CG 2114   5.536   6.326   1.358
  213ARG     CD 2115   5.476   6.323   1.498
  213ARG     NE 2116   5.514   6.448   1.566
  213ARG     HE 2117   5.551   6.516   1.503
  213ARG     CZ 2118   5.484   6.481   1.693
  213ARG    NH1 2119   5.437   6.398   1.787
  213ARG   HH11 2120   5.426   6.300   1.771
  213ARG   HH12 2121   5.411   6.436   1.876
  213ARG    NH2 2122   5.495   6.610   1.728
  213ARG   HH21 2123   5.515   6.676   1.656
  213ARG   HH22 2124   5.480   6.653   1.817
  213ARG      C 2125   5.513   5.991   1.419
  213ARG      O 2126   5.414   5.920   1.402
  214PHE      N 2127   5.586   5.996   1.530
  214PHE      H 2128   5.663   6.058   1.544
  214PHE     CA 2129   5.549   5.915   1.647
  214PHE     CB 2130   5.671   5.866   1.726
  214PHE     CG 2131   5.758   5.983   1.773
  214PHE    CD1 2132   5.715   6.069   1.873
  214PHE    HD1 2133   5.618   6.062   1.922
  214PHE    CD2 2134   5.881   6.007   1.712
  214PHE    HD2 2135   5.901   5.948   1.623
  214PHE    CE1 2136   5.790   6.182   1.904
  214PHE    HE1 2137   5.742   6.274   1.934
  214PHE    CE2 2138   5.957   6.118   1.745
  214PHE    HE2 2139   6.057   6.134   1.703
  214PHE     CZ 2140   5.909   6.209   1.838
  214PHE     HZ 2141   5.954   6.306   1.860
  214PHE      C 2142   5.445   5.982   1.738
  214PHE      O 2143   5.418   6.101   1.725
  215SER      N 2144   5.382   5.892   1.813
  215SER      H 2145   5.407   5.795   1.813
  215SER     CA 2146   5.277   5.921   1.911
  215SER     CB 2147   5.141   5.883   1.850
  215SER     OG 2148   5.097   5.998   1.779
  215SER     HG 2149   5.099   5.983   1.680
  215SER      C 2150   5.292   5.854   2.048
  215SER      O 2151   5.340   5.741   2.054
  216ALA      N 2152   5.250   5.923   2.153
  216ALA      H 2153   5.231   6.021   2.148
  216ALA     CA 2154   5.268   5.878   2.292
  216ALA     CB 2155   5.416   5.889   2.330
  216ALA      C 2156   5.184   5.952   2.397
  216ALA      O 2157   5.112   6.049   2.374
  217VAL      N 2158   5.166   5.877   2.505
  217VAL      H 2159   5.201   5.785   2.521
  217VAL     CA 2160   5.104   5.925   2.630
  217VAL     CB 2161   4.958   5.889   2.657
  217VAL    CG1 2162   4.857   5.951   2.561
  217VAL    CG2 2163   4.934   5.738   2.654
  217VAL      C 2164   5.186   5.887   2.754
  217VAL      O 2165   5.276   5.803   2.750
  218ALA      N 2166   5.159   5.960   2.862
  218ALA      H 2167   5.092   6.034   2.858
  218ALA     CA 2168   5.223   5.936   2.992
  218ALA     CB 2169   5.316   6.057   3.008
  218ALA      C 2170   5.122   5.916   3.105
  218ALA      O 2171   5.005   5.949   3.089
  219LEU      N 2172   5.154   5.825   3.197
  219LEU      H 2173   5.236   5.768   3.192
  219LEU     CA 2174   5.074   5.817   3.319
  219LEU     CB 2175   5.051   5.671   3.357
  219LEU     CG 2176   4.959   5.629   3.472
  219LEU    CD1 2177   4.818   5.686   3.455
  219LEU    CD2 2178   4.966   5.478   3.497
  219LEU      C 2179   5.125   5.906   3.433
  219LEU      O 2180   5.225   5.878   3.497
  220CYS      N 2181   5.057   6.017   3.459
  220CYS      H 2182   4.957   6.021   3.449
  220CYS     CA 2183   5.105   6.119   3.554
  220CYS     CB 2184   5.178   6.234   3.484
  220CYS     SG 2185   5.222   6.381   3.585
  220CYS     HG 2186   5.304   6.326   3.674
  220CYS      C 2187   5.004   6.175   3.653
  220CYS      O 2188   4.887   6.192   3.617
  221LYS      N 2189   5.054   6.233   3.762
  221LYS      H 2190   5.148   6.207   3.785
  221LYS     CA 2191   4.969   6.293   3.865
  221LYS     CB 2192   5.044   6.306   3.998
  221LYS     CG 2193   4.967   6.315   4.130
  221LYS     CD 2194   5.057   6.359   4.245
  221LYS     CE 2195   4.979   6.350   4.377
  221LYS     NZ 2196   5.042   6.408   4.496
  221LYS    HZ1 2197   5.028   6.342   4.569
  221LYS    HZ2 2198   5.141   6.416   4.484
  221LYS    HZ3 2199   5.002   6.497   4.518
  221LYS      C 2200   4.925   6.431   3.818
  221LYS      O 2201   5.001   6.528   3.812
  222ALA      N 2202   4.793   6.442   3.800
  222ALA      H 2203   4.730   6.365   3.809
  222ALA     CA 2204   4.725   6.569   3.772
  222ALA     CB 2205   4.776   6.621   3.638
  222ALA      C 2206   4.575   6.543   3.756
  222ALA      O 2207   4.537   6.486   3.654
  223ALA      N 2208   4.503   6.630   3.826
  223ALA      H 2209   4.544   6.692   3.892
  223ALA     CA 2210   4.356   6.635   3.814
  223ALA     CB 2211   4.286   6.510   3.869
  223ALA      C 2212   4.303   6.759   3.886
  223ALA     O1 2213   4.361   6.800   3.988
  223ALA     O2 2214   4.213   6.823   3.828
   6.94933   6.94933   4.91393   0.00000   0.00000   0.00000   0.00000   3.47469   3.47469
