# Supplementary material for: Is There a Functional Role for the Knotted Topology in Protein UCH-L1?
Source: J Chem Inf Model. 2024 Jul 24;64(17):6827–37. doi: 10.1021/acs.jcim.4c00880 (PMC11388461; doi:10.1021/acs.jcim.4c00880)
Supplement: Supplementary file 2 — ci4c00880_si_002.zip [file ci4c00880_si_002.zip › UCH-L1_files/APO/APO_E7A/REP_5/traj_initial.gro]

Protein in water t=   0.00000 step= 0
 2214
    1MET      N    1   6.233   3.566   3.310
    1MET     H1    2   6.258   3.662   3.325
    1MET     H2    3   6.184   3.536   3.392
    1MET     H3    4   6.318   3.514   3.301
    1MET     CA    5   6.146   3.543   3.194
    1MET     CB    6   6.111   3.395   3.177
    1MET     CG    7   6.226   3.316   3.114
    1MET     SD    8   6.364   3.299   3.233
    1MET     CE    9   6.455   3.166   3.158
    1MET      C   10   6.025   3.634   3.171
    1MET      O   11   6.051   3.740   3.115
    2GLN      N   12   5.910   3.610   3.233
    2GLN      H   13   5.897   3.543   3.307
    2GLN     CA   14   5.794   3.698   3.212
    2GLN     CB   15   5.694   3.642   3.110
    2GLN     CG   16   5.607   3.520   3.140
    2GLN     CD   17   5.559   3.450   3.013
    2GLN    OE1   18   5.605   3.343   2.973
    2GLN    NE2   19   5.462   3.513   2.948
    2GLN   HE21   20   5.426   3.599   2.986
    2GLN   HE22   21   5.449   3.489   2.852
    2GLN      C   22   5.725   3.746   3.340
    2GLN      O   23   5.696   3.669   3.432
    3LEU      N   24   5.692   3.874   3.322
    3LEU      H   25   5.736   3.934   3.256
    3LEU     CA   26   5.604   3.940   3.420
    3LEU     CB   27   5.598   4.087   3.380
    3LEU     CG   28   5.730   4.162   3.398
    3LEU    CD1   29   5.684   4.303   3.358
    3LEU    CD2   30   5.801   4.163   3.533
    3LEU      C   31   5.466   3.878   3.440
    3LEU      O   32   5.424   3.793   3.361
    4LYS      N   33   5.398   3.913   3.549
    4LYS      H   34   5.428   3.962   3.631
    4LYS     CA   35   5.252   3.898   3.539
    4LYS     CB   36   5.192   3.914   3.679
    4LYS     CG   37   5.256   3.813   3.774
    4LYS     CD   38   5.209   3.853   3.914
    4LYS     CE   39   5.229   3.743   4.019
    4LYS     NZ   40   5.370   3.724   4.054
    4LYS    HZ1   41   5.415   3.662   3.990
    4LYS    HZ2   42   5.414   3.814   4.050
    4LYS    HZ3   43   5.372   3.694   4.150
    4LYS      C   44   5.158   3.977   3.449
    4LYS      O   45   5.191   4.091   3.415
    5PRO      N   46   5.061   3.909   3.388
    5PRO     CA   47   4.956   3.966   3.303
    5PRO     CB   48   4.856   3.855   3.268
    5PRO     CG   49   4.964   3.749   3.244
    5PRO     CD   50   5.060   3.764   3.362
    5PRO      C   51   4.876   4.084   3.359
    5PRO      O   52   4.862   4.095   3.480
    6MET      N   53   4.832   4.186   3.287
    6MET      H   54   4.814   4.162   3.191
    6MET     CA   55   4.766   4.306   3.342
    6MET     CB   56   4.875   4.414   3.343
    6MET     CG   57   4.833   4.542   3.416
    6MET     SD   58   4.973   4.653   3.455
    6MET     CE   59   5.023   4.694   3.289
    6MET      C   60   4.651   4.347   3.250
    6MET      O   61   4.667   4.340   3.128
    7ALA      N   62   4.545   4.375   3.326
    7ALA      H   63   4.538   4.380   3.425
    7ALA     CA   64   4.431   4.441   3.262
    7ALA     CB   65   4.315   4.439   3.362
    7ALA      C   66   4.447   4.582   3.203
    7ALA      O   67   4.441   4.682   3.274
    8ILE      N   68   4.496   4.588   3.080
    8ILE      H   69   4.500   4.508   3.020
    8ILE     CA   70   4.545   4.713   3.019
    8ILE     CB   71   4.616   4.680   2.888
    8ILE    CG1   72   4.732   4.582   2.905
    8ILE    CG2   73   4.658   4.801   2.804
    8ILE     CD   74   4.843   4.634   2.997
    8ILE      C   75   4.424   4.804   2.999
    8ILE      O   76   4.335   4.770   2.921
    9ASN      N   77   4.415   4.908   3.082
    9ASN      H   78   4.465   4.906   3.168
    9ASN     CA   79   4.306   5.006   3.078
    9ASN     CB   80   4.180   4.947   3.142
    9ASN     CG   81   4.193   4.912   3.290
    9ASN    OD1   82   4.209   5.001   3.373
    9ASN    ND2   83   4.162   4.792   3.337
    9ASN   HD21   84   4.114   4.740   3.266
    9ASN   HD22   85   4.166   4.766   3.434
    9ASN      C   86   4.342   5.141   3.142
    9ASN      O   87   4.431   5.135   3.225
   10PRO      N   88   4.275   5.251   3.108
   10PRO     CA   89   4.295   5.380   3.174
   10PRO     CB   90   4.183   5.467   3.115
   10PRO     CG   91   4.170   5.411   2.974
   10PRO     CD   92   4.180   5.260   2.995
   10PRO      C   93   4.307   5.381   3.326
   10PRO      O   94   4.416   5.415   3.372
   11GLU      N   95   4.211   5.313   3.388
   11GLU      H   96   4.122   5.292   3.347
   11GLU     CA   97   4.214   5.316   3.535
   11GLU     CB   98   4.100   5.229   3.588
   11GLU     CG   99   4.093   5.224   3.741
   11GLU     CD  100   4.005   5.108   3.788
   11GLU    OE1  101   4.062   5.016   3.851
   11GLU    OE2  102   3.882   5.132   3.786
   11GLU      C  103   4.344   5.266   3.598
   11GLU      O  104   4.414   5.334   3.674
   12MET      N  105   4.383   5.148   3.551
   12MET      H  106   4.324   5.089   3.495
   12MET     CA  107   4.515   5.091   3.581
   12MET     CB  108   4.523   4.951   3.522
   12MET     CG  109   4.417   4.866   3.592
   12MET     SD  110   4.477   4.805   3.754
   12MET     CE  111   4.331   4.777   3.852
   12MET      C  112   4.630   5.183   3.538
   12MET      O  113   4.717   5.198   3.624
   13LEU      N  114   4.634   5.220   3.411
   13LEU      H  115   4.575   5.174   3.344
   13LEU     CA  116   4.737   5.312   3.359
   13LEU     CB  117   4.725   5.325   3.207
   13LEU     CG  118   4.802   5.220   3.126
   13LEU    CD1  119   4.733   5.084   3.120
   13LEU    CD2  120   4.824   5.272   2.984
   13LEU      C  121   4.754   5.443   3.435
   13LEU      O  122   4.868   5.480   3.459
   14ASN      N  123   4.643   5.492   3.491
   14ASN      H  124   4.558   5.454   3.455
   14ASN     CA  125   4.640   5.603   3.587
   14ASN     CB  126   4.504   5.673   3.586
   14ASN     CG  127   4.472   5.744   3.454
   14ASN    OD1  128   4.553   5.794   3.376
   14ASN    ND2  129   4.343   5.753   3.422
   14ASN   HD21  130   4.276   5.708   3.481
   14ASN   HD22  131   4.324   5.788   3.330
   14ASN      C  132   4.686   5.568   3.729
   14ASN      O  133   4.782   5.631   3.774
   15LYS      N  134   4.656   5.448   3.777
   15LYS      H  135   4.591   5.386   3.733
   15LYS     CA  136   4.711   5.402   3.905
   15LYS     CB  137   4.618   5.288   3.947
   15LYS     CG  138   4.479   5.337   3.989
   15LYS     CD  139   4.389   5.217   4.017
   15LYS     CE  140   4.250   5.269   4.057
   15LYS     NZ  141   4.169   5.159   4.111
   15LYS    HZ1  142   4.173   5.080   4.050
   15LYS    HZ2  143   4.214   5.132   4.196
   15LYS    HZ3  144   4.079   5.196   4.133
   15LYS      C  145   4.856   5.354   3.910
   15LYS      O  146   4.918   5.362   4.016
   16VAL      N  147   4.903   5.317   3.791
   16VAL      H  148   4.842   5.281   3.721
   16VAL     CA  149   5.044   5.296   3.755
   16VAL     CB  150   5.069   5.237   3.616
   16VAL    CG1  151   5.218   5.222   3.584
   16VAL    CG2  152   5.025   5.090   3.610
   16VAL      C  153   5.128   5.421   3.783
   16VAL      O  154   5.215   5.413   3.869
   17LEU      N  155   5.087   5.526   3.712
   17LEU      H  156   5.027   5.514   3.632
   17LEU     CA  157   5.157   5.653   3.731
   17LEU     CB  158   5.091   5.761   3.646
   17LEU     CG  159   5.080   5.715   3.500
   17LEU    CD1  160   5.023   5.828   3.414
   17LEU    CD2  161   5.224   5.715   3.448
   17LEU      C  162   5.167   5.711   3.872
   17LEU      O  163   5.275   5.754   3.912
   18SER      N  164   5.059   5.702   3.949
   18SER      H  165   4.975   5.659   3.914
   18SER     CA  166   5.058   5.735   4.092
   18SER     CB  167   4.919   5.738   4.156
   18SER     OG  168   4.912   5.797   4.286
   18SER     HG  169   4.989   5.756   4.336
   18SER      C  170   5.149   5.645   4.175
   18SER      O  171   5.223   5.701   4.256
   19ARG      N  172   5.175   5.517   4.147
   19ARG      H  173   5.130   5.469   4.072
   19ARG     CA  174   5.273   5.441   4.225
   19ARG     CB  175   5.256   5.290   4.207
   19ARG     CG  176   5.122   5.252   4.271
   19ARG     CD  177   5.120   5.104   4.229
   19ARG     NE  178   4.993   5.043   4.271
   19ARG     HE  179   4.908   5.091   4.249
   19ARG     CZ  180   4.972   4.936   4.349
   19ARG    NH1  181   5.063   4.871   4.422
   19ARG   HH11  182   5.159   4.898   4.418
   19ARG   HH12  183   5.022   4.788   4.460
   19ARG    NH2  184   4.844   4.909   4.377
   19ARG   HH21  185   4.769   4.963   4.339
   19ARG   HH22  186   4.821   4.841   4.446
   19ARG      C  187   5.417   5.476   4.185
   19ARG      O  188   5.505   5.481   4.271
   20LEU      N  189   5.433   5.496   4.054
   20LEU      H  190   5.360   5.484   3.988
   20LEU     CA  191   5.559   5.546   3.997
   20LEU     CB  192   5.562   5.541   3.844
   20LEU     CG  193   5.552   5.401   3.783
   20LEU    CD1  194   5.538   5.404   3.631
   20LEU    CD2  195   5.657   5.299   3.827
   20LEU      C  196   5.606   5.682   4.049
   20LEU      O  197   5.711   5.723   4.000
   21GLY      N  198   5.512   5.762   4.099
   21GLY      H  199   5.413   5.751   4.090
   21GLY     CA  200   5.561   5.890   4.154
   21GLY      C  201   5.540   6.002   4.051
   21GLY      O  202   5.619   6.095   4.040
   22VAL      N  203   5.447   5.988   3.957
   22VAL      H  204   5.390   5.908   3.940
   22VAL     CA  205   5.424   6.092   3.855
   22VAL     CB  206   5.405   6.020   3.721
   22VAL    CG1  207   5.387   6.111   3.600
   22VAL    CG2  208   5.522   5.931   3.677
   22VAL      C  209   5.298   6.173   3.884
   22VAL      O  210   5.193   6.126   3.926
   23ALA      N  211   5.312   6.301   3.850
   23ALA      H  212   5.391   6.333   3.798
   23ALA     CA  213   5.216   6.412   3.868
   23ALA     CB  214   5.286   6.541   3.824
   23ALA      C  215   5.081   6.387   3.801
   23ALA      O  216   5.093   6.349   3.684
   24GLY      N  217   4.963   6.418   3.854
   24GLY      H  218   4.946   6.475   3.934
   24GLY     CA  219   4.840   6.355   3.805
   24GLY      C  220   4.742   6.458   3.747
   24GLY      O  221   4.621   6.448   3.767
   25GLN      N  222   4.797   6.551   3.670
   25GLN      H  223   4.896   6.564   3.667
   25GLN     CA  224   4.720   6.644   3.587
   25GLN     CB  225   4.802   6.767   3.547
   25GLN     CG  226   4.859   6.836   3.671
   25GLN     CD  227   4.916   6.971   3.628
   25GLN    OE1  228   4.884   7.075   3.686
   25GLN    NE2  229   5.021   6.976   3.547
   25GLN   HE21  230   5.059   6.886   3.524
   25GLN   HE22  231   5.052   7.064   3.510
   25GLN      C  232   4.681   6.571   3.458
   25GLN      O  233   4.574   6.590   3.400
   26TRP      N  234   4.785   6.515   3.397
   26TRP      H  235   4.877   6.549   3.414
   26TRP     CA  236   4.764   6.428   3.280
   26TRP     CB  237   4.896   6.418   3.203
   26TRP     CG  238   4.952   6.542   3.131
   26TRP    CD1  239   4.994   6.649   3.198
   26TRP    HD1  240   5.030   6.649   3.301
   26TRP    CD2  241   4.921   6.582   3.002
   26TRP    NE1  242   4.981   6.757   3.122
   26TRP    HE1  243   5.023   6.843   3.150
   26TRP    CE2  244   4.947   6.718   2.999
   26TRP    CE3  245   4.866   6.511   2.895
   26TRP    HE3  246   4.858   6.403   2.905
   26TRP    CZ2  247   4.918   6.787   2.882
   26TRP    HZ2  248   4.979   6.870   2.846
   26TRP    CZ3  249   4.829   6.585   2.784
   26TRP    HZ3  250   4.784   6.538   2.697
   26TRP    CH2  251   4.849   6.723   2.780
   26TRP    HH2  252   4.840   6.780   2.688
   26TRP      C  253   4.700   6.294   3.316
   26TRP      O  254   4.742   6.231   3.413
   27ARG      N  255   4.628   6.243   3.216
   27ARG      H  256   4.608   6.313   3.147
   27ARG     CA  257   4.541   6.126   3.225
   27ARG     CB  258   4.402   6.152   3.285
   27ARG     CG  259   4.390   6.203   3.429
   27ARG     CD  260   4.427   6.099   3.534
   27ARG     NE  261   4.567   6.079   3.572
   27ARG     HE  262   4.636   6.101   3.503
   27ARG     CZ  263   4.607   6.013   3.681
   27ARG    NH1  264   4.516   5.958   3.763
   27ARG   HH11  265   4.420   5.965   3.735
   27ARG   HH12  266   4.541   5.920   3.852
   27ARG    NH2  267   4.738   6.004   3.709
   27ARG   HH21  268   4.804   6.045   3.646
   27ARG   HH22  269   4.768   5.944   3.783
   27ARG      C  270   4.510   6.047   3.098
   27ARG      O  271   4.491   6.109   2.993
   28PHE      N  272   4.526   5.915   3.100
   28PHE      H  273   4.572   5.870   3.176
   28PHE     CA  274   4.467   5.829   2.997
   28PHE     CB  275   4.510   5.683   3.011
   28PHE     CG  276   4.663   5.682   3.001
   28PHE    CD1  277   4.742   5.662   3.113
   28PHE    HD1  278   4.696   5.667   3.212
   28PHE    CD2  279   4.717   5.681   2.873
   28PHE    HD2  280   4.646   5.698   2.792
   28PHE    CE1  281   4.879   5.641   3.098
   28PHE    HE1  282   4.941   5.626   3.187
   28PHE    CE2  283   4.854   5.660   2.863
   28PHE    HE2  284   4.898   5.669   2.764
   28PHE     CZ  285   4.939   5.645   2.973
   28PHE     HZ  286   5.035   5.694   2.960
   28PHE      C  287   4.314   5.832   3.000
   28PHE      O  288   4.253   5.794   3.099
   29VAL      N  289   4.249   5.862   2.888
   29VAL      H  290   4.296   5.897   2.807
   29VAL     CA  291   4.104   5.843   2.868
   29VAL     CB  292   4.039   5.979   2.843
   29VAL    CG1  293   4.057   6.050   2.977
   29VAL    CG2  294   4.111   6.061   2.735
   29VAL      C  295   4.071   5.744   2.756
   29VAL      O  296   4.151   5.742   2.662
   30ASP      N  297   3.956   5.678   2.764
   30ASP      H  298   3.888   5.714   2.828
   30ASP     CA  299   3.916   5.580   2.662
   30ASP     CB  300   3.814   5.475   2.706
   30ASP     CG  301   3.844   5.395   2.833
   30ASP    OD1  302   3.823   5.445   2.946
   30ASP    OD2  303   3.876   5.278   2.806
   30ASP      C  304   3.854   5.638   2.535
   30ASP      O  305   3.749   5.703   2.535
   31VAL      N  306   3.900   5.597   2.417
   31VAL      H  307   3.978   5.535   2.409
   31VAL     CA  308   3.838   5.633   2.289
   31VAL     CB  309   3.943   5.649   2.178
   31VAL    CG1  310   3.876   5.684   2.045
   31VAL    CG2  311   4.048   5.754   2.212
   31VAL      C  312   3.715   5.549   2.256
   31VAL      O  313   3.720   5.426   2.260
   32LEU      N  314   3.614   5.622   2.209
   32LEU      H  315   3.627   5.719   2.190
   32LEU     CA  316   3.477   5.575   2.182
   32LEU     CB  317   3.381   5.675   2.247
   32LEU     CG  318   3.328   5.642   2.387
   32LEU    CD1  319   3.223   5.745   2.427
   32LEU    CD2  320   3.291   5.497   2.416
   32LEU      C  321   3.441   5.555   2.035
   32LEU      O  322   3.377   5.455   2.000
   33GLY      N  323   3.512   5.627   1.949
   33GLY      H  324   3.573   5.703   1.972
   33GLY     CA  325   3.491   5.631   1.803
   33GLY      C  326   3.618   5.689   1.739
   33GLY      O  327   3.664   5.793   1.787
   34LEU      N  328   3.646   5.633   1.622
   34LEU      H  329   3.578   5.592   1.561
   34LEU     CA  330   3.777   5.631   1.555
   34LEU     CB  331   3.800   5.490   1.501
   34LEU     CG  332   3.815   5.381   1.607
   34LEU    CD1  333   3.872   5.259   1.535
   34LEU    CD2  334   3.898   5.425   1.728
   34LEU      C  335   3.777   5.733   1.441
   34LEU      O  336   3.883   5.761   1.384
   35GLU      N  337   3.664   5.783   1.393
   35GLU      H  338   3.579   5.736   1.417
   35GLU     CA  339   3.639   5.892   1.297
   35GLU     CB  340   3.488   5.888   1.275
   35GLU     CG  341   3.427   5.755   1.230
   35GLU     CD  342   3.390   5.673   1.354
   35GLU    OE1  343   3.303   5.724   1.428
   35GLU    OE2  344   3.452   5.568   1.381
   35GLU      C  345   3.692   6.032   1.328
   35GLU      O  346   3.802   6.045   1.382
   36GLU      N  347   3.634   6.123   1.251
   36GLU      H  348   3.608   6.113   1.155
   36GLU     CA  349   3.648   6.264   1.290
   36GLU     CB  350   3.629   6.364   1.176
   36GLU     CG  351   3.751   6.386   1.086
   36GLU     CD  352   3.859   6.458   1.166
   36GLU    OE1  353   3.979   6.435   1.139
   36GLU    OE2  354   3.822   6.540   1.253
   36GLU      C  355   3.549   6.279   1.405
   36GLU      O  356   3.582   6.344   1.504
   37GLU      N  357   3.422   6.247   1.381
   37GLU      H  358   3.395   6.267   1.287
   37GLU     CA  359   3.314   6.248   1.481
   37GLU     CB  360   3.176   6.244   1.415
   37GLU     CG  361   3.057   6.254   1.511
   37GLU     CD  362   3.049   6.385   1.589
   37GLU    OE1  363   2.967   6.472   1.550
   37GLU    OE2  364   3.115   6.391   1.694
   37GLU      C  365   3.336   6.140   1.588
   37GLU      O  366   3.408   6.044   1.560
   38SER      N  367   3.299   6.170   1.712
   38SER      H  368   3.236   6.247   1.726
   38SER     CA  369   3.314   6.083   1.830
   38SER     CB  370   3.260   5.943   1.802
   38SER     OG  371   3.251   5.873   1.927
   38SER     HG  372   3.164   5.823   1.928
   38SER      C  373   3.452   6.090   1.895
   38SER      O  374   3.472   6.113   2.014
   39LEU      N  375   3.554   6.104   1.811
   39LEU      H  376   3.534   6.059   1.724
   39LEU     CA  377   3.693   6.134   1.849
   39LEU     CB  378   3.783   6.142   1.725
   39LEU     CG  379   3.920   6.084   1.759
   39LEU    CD1  380   3.993   6.066   1.625
   39LEU    CD2  381   4.002   6.169   1.855
   39LEU      C  382   3.693   6.263   1.931
   39LEU      O  383   3.751   6.267   2.040
   40GLY      N  384   3.597   6.349   1.901
   40GLY      H  385   3.552   6.357   1.812
   40GLY     CA  386   3.572   6.470   1.981
   40GLY      C  387   3.524   6.463   2.126
   40GLY      O  388   3.525   6.563   2.197
   41SER      N  389   3.487   6.343   2.171
   41SER      H  390   3.459   6.272   2.106
   41SER     CA  391   3.456   6.304   2.309
   41SER     CB  392   3.389   6.168   2.327
   41SER     OG  393   3.318   6.141   2.449
   41SER     HG  394   3.273   6.226   2.476
   41SER      C  395   3.578   6.316   2.401
   41SER      O  396   3.565   6.317   2.523
   42VAL      N  397   3.699   6.297   2.349
   42VAL      H  398   3.720   6.277   2.253
   42VAL     CA  399   3.823   6.295   2.427
   42VAL     CB  400   3.926   6.226   2.337
   42VAL    CG1  401   4.073   6.254   2.368
   42VAL    CG2  402   3.892   6.078   2.319
   42VAL      C  403   3.858   6.435   2.477
   42VAL      O  404   3.848   6.530   2.401
   43PRO      N  405   3.901   6.446   2.603
   43PRO     CA  406   3.944   6.576   2.657
   43PRO     CB  407   3.994   6.545   2.798
   43PRO     CG  408   3.875   6.456   2.834
   43PRO     CD  409   3.883   6.357   2.718
   43PRO      C  410   4.056   6.635   2.570
   43PRO      O  411   4.138   6.569   2.507
   44ALA      N  412   4.084   6.761   2.600
   44ALA      H  413   4.035   6.800   2.679
   44ALA     CA  414   4.180   6.848   2.531
   44ALA     CB  415   4.097   6.945   2.447
   44ALA      C  416   4.264   6.922   2.636
   44ALA      O  417   4.217   6.944   2.748
   45PRO      N  418   4.390   6.951   2.607
   45PRO     CA  419   4.469   6.898   2.495
   45PRO     CB  420   4.588   6.994   2.489
   45PRO     CG  421   4.599   7.050   2.631
   45PRO     CD  422   4.455   7.059   2.683
   45PRO      C  423   4.515   6.755   2.524
   45PRO      O  424   4.520   6.712   2.639
   46ALA      N  425   4.568   6.690   2.420
   46ALA      H  426   4.554   6.725   2.328
   46ALA     CA  427   4.636   6.560   2.425
   46ALA     CB  428   4.559   6.472   2.327
   46ALA      C  429   4.785   6.558   2.390
   46ALA      O  430   4.832   6.639   2.310
   47CYS      N  431   4.855   6.460   2.447
   47CYS      H  432   4.814   6.403   2.518
   47CYS     CA  433   4.996   6.437   2.413
   47CYS     CB  434   5.090   6.466   2.531
   47CYS     SG  435   5.042   6.352   2.666
   47CYS     HG  436   5.054   6.445   2.761
   47CYS      C  437   5.039   6.304   2.351
   47CYS      O  438   5.154   6.294   2.309
   48ALA      N  439   4.947   6.209   2.337
   48ALA      H  440   4.851   6.232   2.325
   48ALA     CA  441   4.978   6.070   2.298
   48ALA     CB  442   5.056   5.985   2.398
   48ALA      C  443   4.854   5.982   2.285
   48ALA      O  444   4.755   5.994   2.358
   49LEU      N  445   4.846   5.921   2.167
   49LEU      H  446   4.908   5.944   2.091
   49LEU     CA  447   4.751   5.817   2.126
   49LEU     CB  448   4.686   5.858   1.994
   49LEU     CG  449   4.567   5.786   1.929
   49LEU    CD1  450   4.443   5.756   2.013
   49LEU    CD2  451   4.525   5.849   1.796
   49LEU      C  452   4.800   5.672   2.127
   49LEU      O  453   4.895   5.635   2.058
   50LEU      N  454   4.746   5.590   2.216
   50LEU      H  455   4.671   5.610   2.279
   50LEU     CA  456   4.787   5.449   2.229
   50LEU     CB  457   4.830   5.424   2.373
   50LEU     CG  458   4.960   5.499   2.407
   50LEU    CD1  459   4.928   5.632   2.474
   50LEU    CD2  460   5.052   5.414   2.495
   50LEU      C  461   4.692   5.346   2.167
   50LEU      O  462   4.585   5.341   2.227
   51LEU      N  463   4.745   5.240   2.106
   51LEU      H  464   4.845   5.234   2.108
   51LEU     CA  465   4.658   5.153   2.026
   51LEU     CB  466   4.685   5.180   1.878
   51LEU     CG  467   4.591   5.109   1.780
   51LEU    CD1  468   4.447   5.142   1.818
   51LEU    CD2  469   4.630   5.156   1.639
   51LEU      C  470   4.682   5.007   2.066
   51LEU      O  471   4.793   4.955   2.051
   52LEU      N  472   4.574   4.936   2.096
   52LEU      H  473   4.484   4.979   2.096
   52LEU     CA  474   4.582   4.794   2.132
   52LEU     CB  475   4.515   4.773   2.268
   52LEU     CG  476   4.553   4.641   2.335
   52LEU    CD1  477   4.693   4.644   2.397
   52LEU    CD2  478   4.434   4.575   2.405
   52LEU      C  479   4.515   4.721   2.015
   52LEU      O  480   4.395   4.724   1.989
   53PHE      N  481   4.597   4.634   1.957
   53PHE      H  482   4.687   4.615   1.995
   53PHE     CA  483   4.551   4.539   1.854
   53PHE     CB  484   4.579   4.615   1.724
   53PHE     CG  485   4.513   4.550   1.603
   53PHE    CD1  486   4.374   4.560   1.603
   53PHE    HD1  487   4.320   4.547   1.696
   53PHE    CD2  488   4.584   4.527   1.486
   53PHE    HD2  489   4.693   4.525   1.483
   53PHE    CE1  490   4.304   4.540   1.484
   53PHE    HE1  491   4.197   4.559   1.484
   53PHE    CE2  492   4.511   4.501   1.370
   53PHE    HE2  493   4.564   4.459   1.284
   53PHE     CZ  494   4.373   4.511   1.366
   53PHE     HZ  495   4.332   4.495   1.267
   53PHE      C  496   4.629   4.407   1.849
   53PHE      O  497   4.747   4.411   1.884
   54PRO      N  498   4.564   4.301   1.803
   54PRO     CA  499   4.635   4.177   1.770
   54PRO     CB  500   4.525   4.070   1.775
   54PRO     CG  501   4.412   4.126   1.860
   54PRO     CD  502   4.422   4.276   1.831
   54PRO      C  503   4.702   4.191   1.634
   54PRO      O  504   4.638   4.239   1.541
   55LEU      N  505   4.822   4.137   1.614
   55LEU      H  506   4.868   4.107   1.698
   55LEU     CA  507   4.882   4.114   1.482
   55LEU     CB  508   5.029   4.156   1.487
   55LEU     CG  509   5.044   4.307   1.505
   55LEU    CD1  510   5.189   4.342   1.473
   55LEU    CD2  511   4.972   4.376   1.389
   55LEU      C  512   4.880   3.967   1.438
   55LEU      O  513   4.860   3.874   1.516
   56THR      N  514   4.884   3.953   1.306
   56THR      H  515   4.867   4.020   1.234
   56THR     CA  516   4.922   3.818   1.260
   56THR     CB  517   4.878   3.806   1.114
   56THR    OG1  518   4.964   3.886   1.032
   56THR    HG1  519   4.910   3.955   0.985
   56THR    CG2  520   4.727   3.822   1.094
   56THR      C  521   5.074   3.802   1.260
   56THR      O  522   5.149   3.899   1.264
   57ALA      N  523   5.128   3.681   1.271
   57ALA      H  524   5.073   3.601   1.293
   57ALA     CA  525   5.272   3.655   1.258
   57ALA     CB  526   5.302   3.505   1.271
   57ALA      C  527   5.322   3.690   1.118
   57ALA      O  528   5.438   3.730   1.107
   58GLN      N  529   5.232   3.679   1.021
   58GLN      H  530   5.152   3.619   1.031
   58GLN     CA  531   5.266   3.715   0.883
   58GLN     CB  532   5.165   3.688   0.770
   58GLN     CG  533   5.115   3.544   0.753
   58GLN     CD  534   5.012   3.512   0.861
   58GLN    OE1  535   5.037   3.462   0.971
   58GLN    NE2  536   4.887   3.537   0.822
   58GLN   HE21  537   4.865   3.560   0.727
   58GLN   HE22  538   4.815   3.514   0.888
   58GLN      C  539   5.305   3.863   0.878
   58GLN      O  540   5.401   3.893   0.807
   59HISE     N  541   5.218   3.954   0.921
   59HISE     H  542   5.124   3.927   0.942
   59HISE    CA  543   5.242   4.099   0.930
   59HISE    CB  544   5.113   4.175   0.960
   59HISE    CG  545   5.133   4.321   0.920
   59HISE   ND1  546   5.132   4.414   1.015
   59HISE   CD2  547   5.143   4.381   0.801
   59HISE   HD2  548   5.159   4.322   0.710
   59HISE   CE1  549   5.149   4.530   0.951
   59HISE   HE1  550   5.120   4.625   0.995
   59HISE   NE2  551   5.145   4.512   0.819
   59HISE   HE2  552   5.140   4.584   0.750
   59HISE     C  553   5.363   4.149   1.009
   59HISE     O  554   5.455   4.211   0.956
   60GLU      N  555   5.376   4.078   1.121
   60GLU      H  556   5.301   4.017   1.146
   60GLU     CA  557   5.477   4.098   1.225
   60GLU     CB  558   5.449   4.011   1.348
   60GLU     CG  559   5.544   4.038   1.465
   60GLU     CD  560   5.510   3.958   1.591
   60GLU    OE1  561   5.612   3.925   1.656
   60GLU    OE2  562   5.393   3.949   1.632
   60GLU      C  563   5.616   4.062   1.172
   60GLU      O  564   5.704   4.147   1.159
   61ASN      N  565   5.630   3.943   1.115
   61ASN      H  566   5.568   3.869   1.141
   61ASN     CA  567   5.758   3.893   1.062
   61ASN     CB  568   5.755   3.748   1.015
   61ASN     CG  569   5.767   3.664   1.143
   61ASN    OD1  570   5.728   3.701   1.254
   61ASN    ND2  571   5.855   3.565   1.133
   61ASN   HD21  572   5.898   3.546   1.045
   61ASN   HD22  573   5.883   3.514   1.215
   61ASN      C  574   5.813   3.978   0.948
   61ASN      O  575   5.925   4.028   0.963
   62PHE      N  576   5.721   4.029   0.866
   62PHE      H  577   5.633   4.030   0.914
   62PHE     CA  578   5.737   4.115   0.748
   62PHE     CB  579   5.599   4.135   0.687
   62PHE     CG  580   5.590   4.217   0.558
   62PHE    CD1  581   5.493   4.316   0.552
   62PHE    HD1  582   5.415   4.321   0.627
   62PHE    CD2  583   5.687   4.207   0.459
   62PHE    HD2  584   5.765   4.131   0.458
   62PHE    CE1  585   5.498   4.411   0.450
   62PHE    HE1  586   5.424   4.491   0.452
   62PHE    CE2  587   5.694   4.302   0.357
   62PHE    HE2  588   5.767   4.289   0.277
   62PHE     CZ  589   5.601   4.405   0.357
   62PHE     HZ  590   5.619   4.493   0.295
   62PHE      C  591   5.780   4.256   0.791
   62PHE      O  592   5.882   4.306   0.745
   63ARG      N  593   5.705   4.311   0.886
   63ARG      H  594   5.612   4.278   0.905
   63ARG     CA  595   5.731   4.446   0.937
   63ARG     CB  596   5.600   4.508   0.984
   63ARG     CG  597   5.589   4.643   0.912
   63ARG     CD  598   5.474   4.731   0.961
   63ARG     NE  599   5.502   4.873   0.987
   63ARG     HE  600   5.557   4.913   0.914
   63ARG     CZ  601   5.486   4.948   1.097
   63ARG    NH1  602   5.422   4.889   1.199
   63ARG   HH11  603   5.410   4.790   1.200
   63ARG   HH12  604   5.397   4.940   1.281
   63ARG    NH2  605   5.521   5.077   1.105
   63ARG   HH21  606   5.582   5.118   1.037
   63ARG   HH22  607   5.511   5.124   1.193
   63ARG      C  608   5.862   4.451   1.017
   63ARG      O  609   5.942   4.541   0.992
   64LYS      N  610   5.884   4.354   1.105
   64LYS      H  611   5.810   4.294   1.134
   64LYS     CA  612   6.016   4.346   1.169
   64LYS     CB  613   6.017   4.224   1.262
   64LYS     CG  614   5.933   4.242   1.388
   64LYS     CD  615   5.956   4.123   1.481
   64LYS     CE  616   5.887   4.150   1.615
   64LYS     NZ  617   5.889   4.030   1.700
   64LYS    HZ1  618   5.837   3.953   1.664
   64LYS    HZ2  619   5.984   4.001   1.712
   64LYS    HZ3  620   5.859   4.045   1.794
   64LYS      C  621   6.138   4.333   1.077
   64LYS      O  622   6.221   4.423   1.087
   65LYS      N  623   6.125   4.256   0.970
   65LYS      H  624   6.057   4.184   0.957
   65LYS     CA  625   6.221   4.259   0.858
   65LYS     CB  626   6.183   4.147   0.760
   65LYS     CG  627   6.226   4.019   0.833
   65LYS     CD  628   6.252   3.918   0.722
   65LYS     CE  629   6.218   3.775   0.766
   65LYS     NZ  630   6.273   3.682   0.667
   65LYS    HZ1  631   6.222   3.696   0.582
   65LYS    HZ2  632   6.370   3.699   0.648
   65LYS    HZ3  633   6.261   3.594   0.713
   65LYS      C  634   6.225   4.394   0.787
   65LYS      O  635   6.335   4.443   0.763
   66GLN      N  636   6.113   4.452   0.744
   66GLN      H  637   6.034   4.391   0.736
   66GLN     CA  638   6.096   4.588   0.691
   66GLN     CB  639   5.949   4.623   0.665
   66GLN     CG  640   5.912   4.753   0.593
   66GLN     CD  641   5.763   4.768   0.564
   66GLN    OE1  642   5.695   4.845   0.632
   66GLN    NE2  643   5.707   4.707   0.460
   66GLN   HE21  644   5.767   4.655   0.399
   66GLN   HE22  645   5.620   4.738   0.421
   66GLN      C  646   6.159   4.705   0.767
   66GLN      O  647   6.251   4.770   0.718
   67ILE      N  648   6.119   4.721   0.893
   67ILE      H  649   6.036   4.672   0.921
   67ILE     CA  650   6.171   4.824   0.985
   67ILE     CB  651   6.084   4.829   1.110
   67ILE    CG1  652   5.942   4.861   1.061
   67ILE    CG2  653   6.124   4.950   1.195
   67ILE     CD  654   5.833   4.866   1.168
   67ILE      C  655   6.317   4.794   1.020
   67ILE      O  656   6.393   4.891   1.010
   68GLU      N  657   6.357   4.669   1.038
   68GLU      H  658   6.292   4.594   1.041
   68GLU     CA  659   6.499   4.637   1.064
   68GLU     CB  660   6.506   4.485   1.080
   68GLU     CG  661   6.647   4.432   1.105
   68GLU     CD  662   6.692   4.440   1.251
   68GLU    OE1  663   6.668   4.346   1.330
   68GLU    OE2  664   6.759   4.539   1.286
   68GLU      C  665   6.582   4.688   0.946
   68GLU      O  666   6.673   4.768   0.968
   69GLU      N  667   6.549   4.644   0.824
   69GLU      H  668   6.485   4.570   0.804
   69GLU     CA  669   6.614   4.688   0.700
   69GLU     CB  670   6.537   4.623   0.584
   69GLU     CG  671   6.571   4.648   0.437
   69GLU     CD  672   6.506   4.557   0.333
   69GLU    OE1  673   6.401   4.602   0.282
   69GLU    OE2  674   6.554   4.443   0.312
   69GLU      C  675   6.618   4.839   0.677
   69GLU      O  676   6.716   4.889   0.621
   70LEU      N  677   6.520   4.913   0.729
   70LEU      H  678   6.436   4.872   0.765
   70LEU     CA  679   6.508   5.059   0.726
   70LEU     CB  680   6.368   5.110   0.759
   70LEU     CG  681   6.275   5.107   0.637
   70LEU    CD1  682   6.131   5.136   0.678
   70LEU    CD2  683   6.314   5.200   0.522
   70LEU      C  684   6.609   5.140   0.808
   70LEU      O  685   6.636   5.254   0.770
   71LYS      N  686   6.660   5.070   0.909
   71LYS      H  687   6.621   4.984   0.941
   71LYS     CA  688   6.761   5.113   1.007
   71LYS     CB  689   6.901   5.101   0.949
   71LYS     CG  690   6.935   4.952   0.937
   71LYS     CD  691   6.974   4.900   1.076
   71LYS     CE  692   6.982   4.748   1.065
   71LYS     NZ  693   7.016   4.681   1.192
   71LYS    HZ1  694   6.969   4.593   1.199
   71LYS    HZ2  695   7.113   4.664   1.208
   71LYS    HZ3  696   6.985   4.731   1.272
   71LYS      C  697   6.742   5.247   1.078
   71LYS      O  698   6.835   5.286   1.148
   72GLY      N  699   6.618   5.296   1.081
   72GLY      H  700   6.532   5.247   1.071
   72GLY     CA  701   6.597   5.424   1.150
   72GLY      C  702   6.653   5.552   1.087
   72GLY      O  703   6.649   5.660   1.144
   73GLN      N  704   6.673   5.553   0.956
   73GLN      H  705   6.644   5.475   0.900
   73GLN     CA  706   6.730   5.665   0.879
   73GLN     CB  707   6.737   5.642   0.728
   73GLN     CG  708   6.864   5.701   0.668
   73GLN     CD  709   6.893   5.672   0.521
   73GLN    OE1  710   6.970   5.738   0.452
   73GLN    NE2  711   6.842   5.560   0.471
   73GLN   HE21  712   6.781   5.490   0.510
   73GLN   HE22  713   6.865   5.553   0.374
   73GLN      C  714   6.644   5.791   0.894
   73GLN      O  715   6.699   5.900   0.909
   74GLU      N  716   6.512   5.773   0.900
   74GLU      H  717   6.477   5.679   0.896
   74GLU     CA  718   6.418   5.885   0.908
   74GLU     CB  719   6.284   5.845   0.844
   74GLU     CG  720   6.260   5.862   0.694
   74GLU     CD  721   6.142   5.775   0.649
   74GLU    OE1  722   6.036   5.768   0.715
   74GLU    OE2  723   6.139   5.727   0.533
   74GLU      C  724   6.384   5.930   1.050
   74GLU      O  725   6.320   6.033   1.067
   75VAL      N  726   6.443   5.858   1.145
   75VAL      H  727   6.522   5.799   1.126
   75VAL     CA  728   6.412   5.881   1.287
   75VAL     CB  729   6.392   5.743   1.350
   75VAL    CG1  730   6.385   5.738   1.503
   75VAL    CG2  731   6.280   5.664   1.281
   75VAL      C  732   6.515   5.976   1.349
   75VAL      O  733   6.637   5.963   1.342
   76SER      N  734   6.448   6.074   1.410
   76SER      H  735   6.350   6.085   1.399
   76SER     CA  736   6.506   6.178   1.496
   76SER     CB  737   6.394   6.259   1.562
   76SER     OG  738   6.433   6.329   1.680
   76SER     HG  739   6.421   6.425   1.656
   76SER      C  740   6.603   6.124   1.601
   76SER      O  741   6.571   6.039   1.684
   77PRO      N  742   6.715   6.192   1.619
   77PRO     CA  743   6.797   6.160   1.737
   77PRO     CB  744   6.924   6.241   1.710
   77PRO     CG  745   6.883   6.362   1.626
   77PRO     CD  746   6.772   6.302   1.539
   77PRO      C  747   6.734   6.182   1.875
   77PRO      O  748   6.753   6.105   1.968
   78LYS      N  749   6.647   6.281   1.894
   78LYS      H  750   6.642   6.356   1.828
   78LYS     CA  751   6.586   6.315   2.023
   78LYS     CB  752   6.519   6.453   2.021
   78LYS     CG  753   6.626   6.560   2.000
   78LYS     CD  754   6.587   6.707   1.980
   78LYS     CE  755   6.481   6.729   1.872
   78LYS     NZ  756   6.460   6.871   1.840
   78LYS    HZ1  757   6.411   6.913   1.916
   78LYS    HZ2  758   6.544   6.923   1.822
   78LYS    HZ3  759   6.406   6.894   1.759
   78LYS      C  760   6.500   6.206   2.087
   78LYS      O  761   6.452   6.231   2.198
   79VAL      N  762   6.453   6.109   2.010
   79VAL      H  763   6.490   6.095   1.918
   79VAL     CA  764   6.356   6.006   2.052
   79VAL     CB  765   6.290   5.936   1.933
   79VAL    CG1  766   6.183   5.832   1.967
   79VAL    CG2  767   6.221   6.039   1.843
   79VAL      C  768   6.414   5.902   2.148
   79VAL      O  769   6.519   5.840   2.130
   80TYR      N  770   6.353   5.887   2.265
   80TYR      H  771   6.271   5.941   2.284
   80TYR     CA  772   6.384   5.782   2.363
   80TYR     CB  773   6.334   5.825   2.501
   80TYR     CG  774   6.368   5.726   2.612
   80TYR    CD1  775   6.285   5.616   2.628
   80TYR    HD1  776   6.208   5.588   2.555
   80TYR    CD2  777   6.464   5.754   2.708
   80TYR    HD2  778   6.527   5.842   2.698
   80TYR    CE1  779   6.292   5.537   2.742
   80TYR    HE1  780   6.234   5.445   2.749
   80TYR    CE2  781   6.470   5.672   2.821
   80TYR    HE2  782   6.543   5.693   2.899
   80TYR     CZ  783   6.390   5.560   2.838
   80TYR     OH  784   6.386   5.495   2.958
   80TYR     HH  785   6.469   5.507   3.012
   80TYR      C  786   6.318   5.654   2.312
   80TYR      O  787   6.195   5.648   2.313
   81PHE      N  788   6.387   5.567   2.238
   81PHE      H  789   6.476   5.585   2.196
   81PHE     CA  790   6.340   5.431   2.211
   81PHE     CB  791   6.353   5.415   2.059
   81PHE     CG  792   6.315   5.275   2.008
   81PHE    CD1  793   6.183   5.233   2.016
   81PHE    HD1  794   6.126   5.277   2.098
   81PHE    CD2  795   6.413   5.186   1.966
   81PHE    HD2  796   6.507   5.238   1.947
   81PHE    CE1  797   6.162   5.098   1.989
   81PHE    HE1  798   6.058   5.067   1.994
   81PHE    CE2  799   6.386   5.060   1.916
   81PHE    HE2  800   6.458   5.003   1.856
   81PHE     CZ  801   6.259   5.011   1.941
   81PHE     HZ  802   6.227   4.907   1.950
   81PHE      C  803   6.403   5.315   2.289
   81PHE      O  804   6.519   5.323   2.328
   82MET      N  805   6.314   5.239   2.352
   82MET      H  806   6.224   5.271   2.382
   82MET     CA  807   6.355   5.106   2.398
   82MET     CB  808   6.374   5.110   2.550
   82MET     CG  809   6.258   5.151   2.641
   82MET     SD  810   6.289   5.127   2.820
   82MET     CE  811   6.323   4.952   2.817
   82MET      C  812   6.282   4.976   2.363
   82MET      O  813   6.159   4.972   2.361
   83LYS      N  814   6.365   4.873   2.354
   83LYS      H  815   6.463   4.890   2.366
   83LYS     CA  816   6.316   4.738   2.321
   83LYS     CB  817   6.439   4.660   2.273
   83LYS     CG  818   6.457   4.698   2.126
   83LYS     CD  819   6.597   4.672   2.071
   83LYS     CE  820   6.606   4.668   1.918
   83LYS     NZ  821   6.744   4.626   1.888
   83LYS    HZ1  822   6.767   4.628   1.791
   83LYS    HZ2  823   6.807   4.687   1.936
   83LYS    HZ3  824   6.761   4.532   1.919
   83LYS      C  825   6.247   4.668   2.439
   83LYS      O  826   6.284   4.686   2.555
   84GLN      N  827   6.139   4.596   2.409
   84GLN      H  828   6.096   4.633   2.327
   84GLN     CA  829   6.067   4.503   2.497
   84GLN     CB  830   5.918   4.492   2.463
   84GLN     CG  831   5.838   4.436   2.581
   84GLN     CD  832   5.701   4.384   2.538
   84GLN    OE1  833   5.620   4.443   2.466
   84GLN    NE2  834   5.683   4.254   2.564
   84GLN   HE21  835   5.752   4.201   2.612
   84GLN   HE22  836   5.594   4.211   2.547
   84GLN      C  837   6.139   4.369   2.487
   84GLN      O  838   6.127   4.298   2.387
   85THR      N  839   6.221   4.343   2.588
   85THR      H  840   6.259   4.419   2.641
   85THR     CA  841   6.284   4.212   2.611
   85THR     CB  842   6.430   4.237   2.649
   85THR    OG1  843   6.441   4.322   2.763
   85THR    HG1  844   6.516   4.280   2.815
   85THR    CG2  845   6.522   4.265   2.530
   85THR      C  846   6.215   4.103   2.692
   85THR      O  847   6.217   3.991   2.641
   86ILE      N  848   6.142   4.149   2.794
   86ILE      H  849   6.132   4.247   2.812
   86ILE     CA  850   6.060   4.064   2.881
   86ILE     CB  851   6.057   4.114   3.026
   86ILE    CG1  852   6.195   4.137   3.087
   86ILE    CG2  853   5.968   4.030   3.118
   86ILE     CD  854   6.269   4.004   3.104
   86ILE      C  855   5.920   4.045   2.822
   86ILE      O  856   5.875   4.129   2.745
   87GLY      N  857   5.850   3.934   2.843
   87GLY      H  858   5.893   3.855   2.888
   87GLY     CA  859   5.710   3.907   2.805
   87GLY      C  860   5.613   3.961   2.909
   87GLY      O  861   5.650   4.017   3.012
   88ASN      N  862   5.486   3.960   2.868
   88ASN      H  863   5.456   3.892   2.801
   88ASN     CA  864   5.372   4.039   2.916
   88ASN     CB  865   5.315   3.971   3.040
   88ASN     CG  866   5.255   3.838   2.994
   88ASN    OD1  867   5.297   3.730   3.036
   88ASN    ND2  868   5.146   3.841   2.917
   88ASN   HD21  869   5.103   3.930   2.900
   88ASN   HD22  870   5.130   3.753   2.873
   88ASN      C  871   5.389   4.190   2.937
   88ASN      O  872   5.290   4.257   2.965
   89SER      N  873   5.510   4.244   2.934
   89SER      H  874   5.592   4.187   2.938
   89SER     CA  875   5.542   4.386   2.959
   89SER     CB  876   5.683   4.402   3.015
   89SER     OG  877   5.767   4.323   2.931
   89SER     HG  878   5.862   4.354   2.924
   89SER      C  879   5.509   4.491   2.853
   89SER      O  880   5.544   4.608   2.868
   90CYS      N  881   5.406   4.462   2.774
   90CYS      H  882   5.355   4.381   2.802
   90CYS     CA  883   5.347   4.532   2.658
   90CYS     CB  884   5.229   4.452   2.603
   90CYS     SG  885   5.126   4.364   2.726
   90CYS     HG  886   5.046   4.278   2.663
   90CYS      C  887   5.303   4.672   2.701
   90CYS      O  888   5.359   4.773   2.659
   91GLY      N  889   5.212   4.672   2.798
   91GLY      H  890   5.176   4.583   2.826
   91GLY     CA  891   5.152   4.798   2.844
   91GLY      C  892   5.246   4.874   2.938
   91GLY      O  893   5.256   4.996   2.926
   92THR      N  894   5.328   4.809   3.020
   92THR      H  895   5.301   4.722   3.061
   92THR     CA  896   5.444   4.862   3.093
   92THR     CB  897   5.509   4.755   3.180
   92THR    OG1  898   5.413   4.659   3.223
   92THR    HG1  899   5.434   4.627   3.316
   92THR    CG2  900   5.571   4.836   3.294
   92THR      C  901   5.548   4.933   3.005
   92THR      O  902   5.567   5.051   3.034
   93ILE      N  903   5.591   4.871   2.895
   93ILE      H  904   5.559   4.781   2.866
   93ILE     CA  905   5.680   4.933   2.796
   93ILE     CB  906   5.745   4.825   2.710
   93ILE    CG1  907   5.839   4.739   2.795
   93ILE    CG2  908   5.814   4.884   2.586
   93ILE     CD  909   5.966   4.808   2.844
   93ILE      C  910   5.611   5.048   2.723
   93ILE      O  911   5.672   5.154   2.716
   94GLY      N  912   5.488   5.030   2.676
   94GLY      H  913   5.449   4.938   2.674
   94GLY     CA  914   5.415   5.143   2.617
   94GLY      C  915   5.395   5.272   2.697
   94GLY      O  916   5.390   5.381   2.640
   95LEU      N  917   5.379   5.259   2.828
   95LEU      H  918   5.374   5.166   2.866
   95LEU     CA  919   5.373   5.368   2.926
   95LEU     CB  920   5.319   5.306   3.055
   95LEU     CG  921   5.283   5.415   3.157
   95LEU    CD1  922   5.181   5.362   3.258
   95LEU    CD2  923   5.402   5.459   3.243
   95LEU      C  924   5.505   5.442   2.948
   95LEU      O  925   5.508   5.564   2.931
   96ILE      N  926   5.614   5.365   2.949
   96ILE      H  927   5.604   5.268   2.929
   96ILE     CA  928   5.747   5.427   2.955
   96ILE     CB  929   5.868   5.340   2.990
   96ILE    CG1  930   5.834   5.258   3.115
   96ILE    CG2  931   5.991   5.428   3.011
   96ILE     CD  932   5.944   5.158   3.151
   96ILE      C  933   5.771   5.510   2.829
   96ILE      O  934   5.797   5.630   2.840
   97HISE     N  935   5.736   5.450   2.715
   97HISE     H  936   5.706   5.355   2.712
   97HISE    CA  937   5.758   5.505   2.580
   97HISE    CB  938   5.703   5.417   2.468
   97HISE    CG  939   5.804   5.314   2.417
   97HISE   ND1  940   5.840   5.331   2.290
   97HISE   CD2  941   5.838   5.192   2.458
   97HISE   HD2  942   5.839   5.159   2.562
   97HISE   CE1  943   5.884   5.212   2.252
   97HISE   HE1  944   5.930   5.190   2.155
   97HISE   NE2  945   5.887   5.126   2.353
   97HISE   HE2  946   5.941   5.042   2.355
   97HISE     C  947   5.689   5.639   2.556
   97HISE     O  948   5.750   5.737   2.514
   98ALA      N  949   5.561   5.650   2.589
   98ALA      H  950   5.498   5.572   2.580
   98ALA     CA  951   5.490   5.774   2.622
   98ALA     CB  952   5.347   5.730   2.655
   98ALA      C  953   5.549   5.876   2.719
   98ALA      O  954   5.616   5.971   2.678
   99VAL      N  955   5.572   5.835   2.844
   99VAL      H  956   5.559   5.737   2.860
   99VAL     CA  957   5.613   5.931   2.947
   99VAL     CB  958   5.626   5.864   3.084
   99VAL    CG1  959   5.686   5.958   3.189
   99VAL    CG2  960   5.492   5.814   3.139
   99VAL      C  961   5.744   6.003   2.912
   99VAL      O  962   5.750   6.124   2.891
  100ALA      N  963   5.840   5.919   2.873
  100ALA      H  964   5.810   5.829   2.843
  100ALA     CA  965   5.980   5.955   2.846
  100ALA     CB  966   6.048   5.828   2.794
  100ALA      C  967   6.007   6.065   2.743
  100ALA      O  968   6.094   6.150   2.764
  101ASN      N  969   5.928   6.070   2.637
  101ASN      H  970   5.853   6.006   2.623
  101ASN     CA  971   5.953   6.170   2.532
  101ASN     CB  972   5.917   6.109   2.396
  101ASN     CG  973   6.021   6.003   2.358
  101ASN    OD1  974   6.123   6.032   2.296
  101ASN    ND2  975   5.978   5.877   2.348
  101ASN   HD21  976   5.879   5.863   2.342
  101ASN   HD22  977   6.038   5.798   2.334
  101ASN      C  978   5.882   6.304   2.549
  101ASN      O  979   5.905   6.403   2.479
  102ASN      N  980   5.780   6.317   2.634
  102ASN      H  981   5.765   6.243   2.700
  102ASN     CA  982   5.707   6.435   2.681
  102ASN     CB  983   5.566   6.428   2.623
  102ASN     CG  984   5.564   6.484   2.481
  102ASN    OD1  985   5.598   6.600   2.458
  102ASN    ND2  986   5.512   6.408   2.385
  102ASN   HD21  987   5.478   6.316   2.406
  102ASN   HD22  988   5.489   6.444   2.294
  102ASN      C  989   5.720   6.474   2.829
  102ASN      O  990   5.617   6.489   2.894
  103GLN      N  991   5.846   6.490   2.869
  103GLN      H  992   5.920   6.514   2.805
  103GLN     CA  993   5.887   6.526   3.005
  103GLN     CB  994   6.026   6.477   3.047
  103GLN     CG  995   6.037   6.333   3.098
  103GLN     CD  996   6.187   6.303   3.102
  103GLN    OE1  997   6.244   6.307   3.211
  103GLN    NE2  998   6.244   6.247   2.995
  103GLN   HE21  999   6.190   6.211   2.920
  103GLN   HE22 1000   6.344   6.250   2.998
  103GLN      C 1001   5.863   6.669   3.053
  103GLN      O 1002   5.881   6.717   3.165
  104ASP      N 1003   5.847   6.757   2.954
  104ASP      H 1004   5.867   6.730   2.860
  104ASP     CA 1005   5.805   6.898   2.966
  104ASP     CB 1006   5.820   6.968   2.831
  104ASP     CG 1007   5.746   6.915   2.708
  104ASP    OD1 1008   5.706   6.999   2.625
  104ASP    OD2 1009   5.725   6.792   2.695
  104ASP      C 1010   5.666   6.904   3.029
  104ASP      O 1011   5.657   6.936   3.147
  105LYS      N 1012   5.568   6.849   2.956
  105LYS      H 1013   5.593   6.833   2.861
  105LYS     CA 1014   5.427   6.822   2.985
  105LYS     CB 1015   5.369   6.741   2.869
  105LYS     CG 1016   5.354   6.835   2.749
  105LYS     CD 1017   5.333   6.764   2.615
  105LYS     CE 1018   5.361   6.854   2.495
  105LYS     NZ 1019   5.505   6.848   2.464
  105LYS    HZ1 1020   5.558   6.898   2.532
  105LYS    HZ2 1021   5.538   6.755   2.450
  105LYS    HZ3 1022   5.513   6.905   2.382
  105LYS      C 1023   5.404   6.745   3.116
  105LYS      O 1024   5.308   6.782   3.183
  106LEU      N 1025   5.461   6.625   3.122
  106LEU      H 1026   5.524   6.599   3.049
  106LEU     CA 1027   5.458   6.546   3.245
  106LEU     CB 1028   5.479   6.398   3.214
  106LEU     CG 1029   5.351   6.318   3.185
  106LEU    CD1 1030   5.293   6.347   3.047
  106LEU    CD2 1031   5.373   6.169   3.215
  106LEU      C 1032   5.557   6.585   3.355
  106LEU      O 1033   5.675   6.606   3.327
  107GLY      N 1034   5.505   6.594   3.477
  107GLY      H 1035   5.416   6.551   3.488
  107GLY     CA 1036   5.586   6.622   3.597
  107GLY      C 1037   5.610   6.501   3.688
  107GLY      O 1038   5.527   6.411   3.694
  108PHE      N 1039   5.725   6.504   3.755
  108PHE      H 1040   5.781   6.586   3.740
  108PHE     CA 1041   5.772   6.400   3.848
  108PHE     CB 1042   5.902   6.344   3.789
  108PHE     CG 1043   5.890   6.300   3.643
  108PHE    CD1 1044   5.830   6.178   3.615
  108PHE    HD1 1045   5.783   6.130   3.700
  108PHE    CD2 1046   5.913   6.386   3.536
  108PHE    HD2 1047   5.967   6.477   3.563
  108PHE    CE1 1048   5.791   6.145   3.485
  108PHE    HE1 1049   5.723   6.062   3.470
  108PHE    CE2 1050   5.865   6.362   3.408
  108PHE    HE2 1051   5.862   6.448   3.342
  108PHE     CZ 1052   5.802   6.240   3.384
  108PHE     HZ 1053   5.758   6.231   3.285
  108PHE      C 1054   5.802   6.453   3.988
  108PHE      O 1055   5.891   6.533   4.017
  109GLU      N 1056   5.738   6.386   4.084
  109GLU      H 1057   5.687   6.302   4.066
  109GLU     CA 1058   5.753   6.407   4.229
  109GLU     CB 1059   5.634   6.364   4.315
  109GLU     CG 1060   5.631   6.211   4.325
  109GLU     CD 1061   5.524   6.162   4.423
  109GLU    OE1 1062   5.404   6.192   4.407
  109GLU    OE2 1063   5.558   6.089   4.518
  109GLU      C 1064   5.884   6.361   4.293
  109GLU      O 1065   5.971   6.315   4.218
  110ASP      N 1066   5.924   6.412   4.409
  110ASP      H 1067   5.874   6.495   4.433
  110ASP     CA 1068   6.037   6.381   4.498
  110ASP     CB 1069   6.041   6.474   4.619
  110ASP     CG 1070   6.068   6.621   4.583
  110ASP    OD1 1071   6.185   6.664   4.577
  110ASP    OD2 1072   5.969   6.687   4.545
  110ASP      C 1073   6.057   6.232   4.524
  110ASP      O 1074   5.968   6.154   4.561
  111GLY      N 1075   6.174   6.183   4.485
  111GLY      H 1076   6.254   6.242   4.478
  111GLY     CA 1077   6.206   6.040   4.473
  111GLY      C 1078   6.121   5.945   4.388
  111GLY      O 1079   6.101   5.829   4.423
  112SER      N 1080   6.074   5.985   4.270
  112SER      H 1081   6.106   6.072   4.232
  112SER     CA 1082   5.990   5.905   4.180
  112SER     CB 1083   5.942   5.986   4.059
  112SER     OG 1084   5.899   5.902   3.952
  112SER     HG 1085   5.823   5.844   3.983
  112SER      C 1086   6.069   5.783   4.135
  112SER      O 1087   6.184   5.809   4.099
  113VAL      N 1088   6.008   5.666   4.118
  113VAL      H 1089   5.916   5.651   4.155
  113VAL     CA 1090   6.076   5.550   4.059
  113VAL     CB 1091   6.002   5.420   4.090
  113VAL    CG1 1092   6.046   5.299   4.007
  113VAL    CG2 1093   6.009   5.393   4.240
  113VAL      C 1094   6.096   5.574   3.909
  113VAL      O 1095   6.206   5.579   3.855
  114LEU      N 1096   5.990   5.623   3.845
  114LEU      H 1097   5.906   5.653   3.891
  114LEU     CA 1098   6.000   5.648   3.701
  114LEU     CB 1099   5.861   5.674   3.642
  114LEU     CG 1100   5.850   5.678   3.489
  114LEU    CD1 1101   5.879   5.546   3.416
  114LEU    CD2 1102   5.704   5.708   3.456
  114LEU      C 1103   6.094   5.752   3.639
  114LEU      O 1104   6.191   5.716   3.573
  115LYS      N 1105   6.097   5.862   3.713
  115LYS      H 1106   6.026   5.878   3.782
  115LYS     CA 1107   6.197   5.968   3.692
  115LYS     CB 1108   6.165   6.074   3.797
  115LYS     CG 1109   6.259   6.195   3.790
  115LYS     CD 1110   6.251   6.282   3.665
  115LYS     CE 1111   6.363   6.385   3.648
  115LYS     NZ 1112   6.387   6.470   3.765
  115LYS    HZ1 1113   6.357   6.426   3.850
  115LYS    HZ2 1114   6.486   6.480   3.778
  115LYS    HZ3 1115   6.335   6.555   3.756
  115LYS      C 1116   6.340   5.914   3.693
  115LYS      O 1117   6.416   5.940   3.600
  116GLN      N 1118   6.370   5.839   3.799
  116GLN      H 1119   6.298   5.792   3.850
  116GLN     CA 1120   6.507   5.792   3.824
  116GLN     CB 1121   6.507   5.699   3.946
  116GLN     CG 1122   6.648   5.650   3.982
  116GLN     CD 1123   6.709   5.544   3.891
  116GLN    OE1 1124   6.648   5.440   3.865
  116GLN    NE2 1125   6.822   5.567   3.825
  116GLN   HE21 1126   6.888   5.641   3.836
  116GLN   HE22 1127   6.830   5.494   3.757
  116GLN      C 1128   6.540   5.709   3.700
  116GLN      O 1129   6.641   5.740   3.637
  117PHE      N 1130   6.462   5.608   3.662
  117PHE      H 1131   6.402   5.567   3.731
  117PHE     CA 1132   6.472   5.527   3.540
  117PHE     CB 1133   6.342   5.449   3.519
  117PHE     CG 1134   6.353   5.345   3.407
  117PHE    CD1 1135   6.449   5.245   3.403
  117PHE    HD1 1136   6.509   5.228   3.493
  117PHE    CD2 1137   6.280   5.363   3.290
  117PHE    HD2 1138   6.200   5.435   3.308
  117PHE    CE1 1139   6.476   5.169   3.290
  117PHE    HE1 1140   6.547   5.085   3.290
  117PHE    CE2 1141   6.297   5.288   3.175
  117PHE    HE2 1142   6.267   5.328   3.078
  117PHE     CZ 1143   6.398   5.193   3.178
  117PHE     HZ 1144   6.423   5.150   3.081
  117PHE      C 1145   6.493   5.608   3.412
  117PHE      O 1146   6.591   5.590   3.340
  118LEU      N 1147   6.415   5.715   3.397
  118LEU      H 1148   6.345   5.740   3.463
  118LEU     CA 1149   6.434   5.812   3.288
  118LEU     CB 1150   6.327   5.921   3.301
  118LEU     CG 1151   6.185   5.868   3.284
  118LEU    CD1 1152   6.083   5.981   3.268
  118LEU    CD2 1153   6.167   5.776   3.163
  118LEU      C 1154   6.572   5.877   3.284
  118LEU      O 1155   6.638   5.866   3.181
  119SER      N 1156   6.615   5.922   3.402
  119SER      H 1157   6.562   5.904   3.485
  119SER     CA 1158   6.738   6.001   3.422
  119SER     CB 1159   6.741   6.075   3.556
  119SER     OG 1160   6.875   6.118   3.577
  119SER     HG 1161   6.898   6.138   3.672
  119SER      C 1162   6.863   5.917   3.398
  119SER      O 1163   6.947   5.947   3.313
  120GLU      N 1164   6.861   5.795   3.450
  120GLU      H 1165   6.804   5.778   3.530
  120GLU     CA 1166   6.962   5.690   3.428
  120GLU     CB 1167   6.906   5.573   3.509
  120GLU     CG 1168   7.017   5.469   3.528
  120GLU     CD 1169   6.971   5.329   3.570
  120GLU    OE1 1170   6.901   5.331   3.674
  120GLU    OE2 1171   7.036   5.227   3.539
  120GLU      C 1172   6.966   5.657   3.279
  120GLU      O 1173   7.077   5.640   3.228
  121THR      N 1174   6.851   5.641   3.213
  121THR      H 1175   6.765   5.633   3.264
  121THR     CA 1176   6.836   5.593   3.075
  121THR     CB 1177   6.732   5.485   3.047
  121THR    OG1 1178   6.603   5.543   3.071
  121THR    HG1 1179   6.597   5.557   3.170
  121THR    CG2 1180   6.748   5.357   3.129
  121THR      C 1181   6.838   5.683   2.951
  121THR      O 1182   6.842   5.639   2.837
  122GLU      N 1183   6.825   5.813   2.978
  122GLU      H 1184   6.800   5.850   3.068
  122GLU     CA 1185   6.827   5.904   2.863
  122GLU     CB 1186   6.825   6.045   2.920
  122GLU     CG 1187   6.800   6.149   2.810
  122GLU     CD 1188   6.848   6.286   2.859
  122GLU    OE1 1189   6.760   6.372   2.884
  122GLU    OE2 1190   6.970   6.311   2.862
  122GLU      C 1191   6.952   5.892   2.775
  122GLU      O 1192   6.945   5.873   2.653
  123LYS      N 1193   7.071   5.889   2.833
  123LYS      H 1194   7.081   5.915   2.929
  123LYS     CA 1195   7.195   5.883   2.754
  123LYS     CB 1196   7.301   5.978   2.809
  123LYS     CG 1197   7.251   6.123   2.814
  123LYS     CD 1198   7.365   6.225   2.812
  123LYS     CE 1199   7.421   6.256   2.673
  123LYS     NZ 1200   7.338   6.351   2.599
  123LYS    HZ1 1201   7.250   6.305   2.590
  123LYS    HZ2 1202   7.326   6.438   2.646
  123LYS    HZ3 1203   7.387   6.363   2.512
  123LYS      C 1204   7.247   5.739   2.744
  123LYS      O 1205   7.337   5.702   2.820
  124MET      N 1206   7.181   5.660   2.660
  124MET      H 1207   7.094   5.692   2.624
  124MET     CA 1208   7.223   5.525   2.619
  124MET     CB 1209   7.231   5.426   2.736
  124MET     CG 1210   7.104   5.412   2.820
  124MET     SD 1211   7.102   5.286   2.953
  124MET     CE 1212   7.177   5.390   3.076
  124MET      C 1213   7.126   5.460   2.520
  124MET      O 1214   7.012   5.504   2.507
  125SER      N 1215   7.184   5.357   2.459
  125SER      H 1216   7.283   5.350   2.469
  125SER     CA 1217   7.119   5.273   2.357
  125SER     CB 1218   7.205   5.155   2.313
  125SER     OG 1219   7.187   5.032   2.385
  125SER     HG 1220   7.266   5.011   2.442
  125SER      C 1221   6.981   5.218   2.394
  125SER      O 1222   6.970   5.189   2.513
  126PRO      N 1223   6.909   5.175   2.291
  126PRO     CA 1224   6.797   5.081   2.300
  126PRO     CB 1225   6.773   5.051   2.152
  126PRO     CG 1226   6.793   5.180   2.073
  126PRO     CD 1227   6.909   5.234   2.156
  126PRO      C 1228   6.810   4.950   2.378
  126PRO      O 1229   6.744   4.923   2.478
  127GLU      N 1230   6.919   4.878   2.353
  127GLU      H 1231   6.945   4.876   2.256
  127GLU     CA 1232   6.957   4.754   2.421
  127GLU     CB 1233   7.075   4.697   2.343
  127GLU     CG 1234   7.019   4.622   2.221
  127GLU     CD 1235   7.020   4.704   2.092
  127GLU    OE1 1236   6.927   4.784   2.072
  127GLU    OE2 1237   7.123   4.690   2.022
  127GLU      C 1238   6.997   4.771   2.568
  127GLU      O 1239   6.962   4.697   2.660
  128ASP      N 1240   7.075   4.876   2.594
  128ASP      H 1241   7.101   4.937   2.519
  128ASP     CA 1242   7.116   4.907   2.732
  128ASP     CB 1243   7.245   4.989   2.730
  128ASP     CG 1244   7.356   4.909   2.661
  128ASP    OD1 1245   7.419   4.825   2.730
  128ASP    OD2 1246   7.384   4.953   2.548
  128ASP      C 1247   7.007   4.978   2.813
  128ASP      O 1248   7.014   4.951   2.933
  129ARG      N 1249   6.908   5.046   2.755
  129ARG      H 1250   6.926   5.107   2.678
  129ARG     CA 1251   6.782   5.064   2.828
  129ARG     CB 1252   6.680   5.149   2.751
  129ARG     CG 1253   6.726   5.292   2.722
  129ARG     CD 1254   6.635   5.376   2.633
  129ARG     NE 1255   6.693   5.509   2.613
  129ARG     HE 1256   6.693   5.570   2.693
  129ARG     CZ 1257   6.728   5.571   2.499
  129ARG    NH1 1258   6.749   5.517   2.379
  129ARG   HH11 1259   6.735   5.418   2.372
  129ARG   HH12 1260   6.763   5.577   2.300
  129ARG    NH2 1261   6.756   5.702   2.506
  129ARG   HH21 1262   6.744   5.743   2.597
  129ARG   HH22 1263   6.778   5.751   2.422
  129ARG      C 1264   6.710   4.932   2.857
  129ARG      O 1265   6.668   4.921   2.972
  130ALA      N 1266   6.692   4.841   2.761
  130ALA      H 1267   6.704   4.862   2.664
  130ALA     CA 1268   6.634   4.709   2.790
  130ALA     CB 1269   6.642   4.627   2.661
  130ALA      C 1270   6.707   4.635   2.902
  130ALA      O 1271   6.637   4.608   3.000
  131LYS      N 1272   6.839   4.643   2.895
  131LYS      H 1273   6.888   4.645   2.807
  131LYS     CA 1274   6.922   4.605   3.010
  131LYS     CB 1275   7.072   4.612   2.980
  131LYS     CG 1276   7.131   4.532   2.864
  131LYS     CD 1277   7.179   4.396   2.914
  131LYS     CE 1278   7.221   4.295   2.807
  131LYS     NZ 1279   7.364   4.274   2.782
  131LYS    HZ1 1280   7.407   4.253   2.870
  131LYS    HZ2 1281   7.372   4.202   2.714
  131LYS    HZ3 1282   7.401   4.358   2.742
  131LYS      C 1283   6.894   4.673   3.144
  131LYS      O 1284   6.875   4.601   3.241
  132CYS      N 1285   6.871   4.804   3.139
  132CYS      H 1286   6.881   4.868   3.063
  132CYS     CA 1287   6.827   4.867   3.265
  132CYS     CB 1288   6.843   5.019   3.272
  132CYS     SG 1289   7.016   5.062   3.312
  132CYS     HG 1290   6.982   5.124   3.424
  132CYS      C 1291   6.686   4.829   3.310
  132CYS      O 1292   6.671   4.800   3.429
  133PHE      N 1293   6.590   4.809   3.220
  133PHE      H 1294   6.606   4.832   3.124
  133PHE     CA 1295   6.456   4.760   3.254
  133PHE     CB 1296   6.355   4.751   3.139
  133PHE     CG 1297   6.214   4.718   3.189
  133PHE    CD1 1298   6.134   4.826   3.222
  133PHE    HD1 1299   6.177   4.924   3.243
  133PHE    CD2 1300   6.157   4.595   3.160
  133PHE    HD2 1301   6.218   4.506   3.145
  133PHE    CE1 1302   5.996   4.810   3.228
  133PHE    HE1 1303   5.935   4.894   3.262
  133PHE    CE2 1304   6.019   4.583   3.155
  133PHE    HE2 1305   5.965   4.490   3.134
  133PHE     CZ 1306   5.937   4.688   3.194
  133PHE     HZ 1307   5.830   4.667   3.191
  133PHE      C 1308   6.468   4.624   3.323
  133PHE      O 1309   6.418   4.616   3.435
  134GLU      N 1310   6.545   4.528   3.271
  134GLU      H 1311   6.592   4.552   3.186
  134GLU     CA 1312   6.570   4.395   3.328
  134GLU     CB 1313   6.649   4.304   3.235
  134GLU     CG 1314   6.581   4.257   3.106
  134GLU     CD 1315   6.658   4.165   3.011
  134GLU    OE1 1316   6.722   4.069   3.060
  134GLU    OE2 1317   6.633   4.182   2.889
  134GLU      C 1318   6.641   4.395   3.464
  134GLU      O 1319   6.616   4.302   3.540
  135LYS      N 1320   6.736   4.486   3.481
  135LYS      H 1321   6.777   4.538   3.405
  135LYS     CA 1322   6.806   4.502   3.609
  135LYS     CB 1323   6.939   4.574   3.582
  135LYS     CG 1324   7.023   4.478   3.498
  135LYS     CD 1325   7.171   4.518   3.488
  135LYS     CE 1326   7.204   4.650   3.418
  135LYS     NZ 1327   7.341   4.698   3.442
  135LYS    HZ1 1328   7.398   4.627   3.403
  135LYS    HZ2 1329   7.358   4.780   3.388
  135LYS    HZ3 1330   7.366   4.711   3.538
  135LYS      C 1331   6.733   4.559   3.731
  135LYS      O 1332   6.761   4.514   3.842
  136ASN      N 1333   6.633   4.641   3.702
  136ASN      H 1334   6.603   4.647   3.607
  136ASN     CA 1335   6.554   4.715   3.803
  136ASN     CB 1336   6.506   4.844   3.736
  136ASN     CG 1337   6.449   4.951   3.830
  136ASN    OD1 1338   6.364   4.921   3.914
  136ASN    ND2 1339   6.478   5.078   3.803
  136ASN   HD21 1340   6.523   5.098   3.716
  136ASN   HD22 1341   6.475   5.145   3.877
  136ASN      C 1342   6.444   4.641   3.879
  136ASN      O 1343   6.339   4.602   3.829
  137GLU      N 1344   6.474   4.643   4.009
  137GLU      H 1345   6.553   4.693   4.044
  137GLU     CA 1346   6.398   4.571   4.113
  137GLU     CB 1347   6.480   4.539   4.238
  137GLU     CG 1348   6.597   4.446   4.203
  137GLU     CD 1349   6.556   4.299   4.216
  137GLU    OE1 1350   6.624   4.214   4.155
  137GLU    OE2 1351   6.465   4.272   4.297
  137GLU      C 1352   6.267   4.644   4.146
  137GLU      O 1353   6.160   4.587   4.128
  138ALA      N 1354   6.266   4.776   4.155
  138ALA      H 1355   6.353   4.821   4.175
  138ALA     CA 1356   6.140   4.850   4.173
  138ALA     CB 1357   6.190   4.993   4.197
  138ALA      C 1358   6.035   4.833   4.063
  138ALA      O 1359   5.916   4.837   4.093
  139ILE      N 1360   6.076   4.833   3.936
  139ILE      H 1361   6.174   4.844   3.917
  139ILE     CA 1362   5.991   4.831   3.817
  139ILE     CB 1363   6.067   4.851   3.686
  139ILE    CG1 1364   6.120   4.995   3.689
  139ILE    CG2 1365   5.981   4.832   3.561
  139ILE     CD 1366   6.200   5.030   3.564
  139ILE      C 1367   5.898   4.709   3.810
  139ILE      O 1368   5.777   4.726   3.824
  140GLN      N 1369   5.968   4.597   3.826
  140GLN      H 1370   6.066   4.596   3.846
  140GLN     CA 1371   5.916   4.460   3.838
  140GLN     CB 1372   6.026   4.353   3.848
  140GLN     CG 1373   6.101   4.348   3.715
  140GLN     CD 1374   6.224   4.258   3.710
  140GLN    OE1 1375   6.222   4.149   3.653
  140GLN    NE2 1376   6.334   4.322   3.751
  140GLN   HE21 1377   6.328   4.418   3.776
  140GLN   HE22 1378   6.421   4.274   3.742
  140GLN      C 1379   5.819   4.434   3.953
  140GLN      O 1380   5.709   4.383   3.931
  141ALA      N 1381   5.847   4.496   4.067
  141ALA      H 1382   5.921   4.564   4.062
  141ALA     CA 1383   5.772   4.508   4.193
  141ALA     CB 1384   5.853   4.558   4.313
  141ALA      C 1385   5.649   4.596   4.172
  141ALA      O 1386   5.545   4.537   4.202
  142ALA      N 1387   5.663   4.709   4.103
  142ALA      H 1388   5.752   4.738   4.069
  142ALA     CA 1389   5.551   4.801   4.078
  142ALA     CB 1390   5.599   4.934   4.018
  142ALA      C 1391   5.459   4.735   3.975
  142ALA      O 1392   5.336   4.736   3.984
  143HISE     N 1393   5.515   4.673   3.871
  143HISE     H 1394   5.611   4.693   3.851
  143HISE    CA 1395   5.433   4.601   3.773
  143HISE    CB 1396   5.510   4.554   3.649
  143HISE    CG 1397   5.438   4.466   3.546
  143HISE   ND1 1398   5.370   4.517   3.444
  143HISE   CD2 1399   5.406   4.338   3.565
  143HISE   HD2 1400   5.438   4.265   3.639
  143HISE   CE1 1401   5.283   4.424   3.404
  143HISE   HE1 1402   5.202   4.432   3.331
  143HISE   NE2 1403   5.309   4.316   3.477
  143HISE   HE2 1404   5.281   4.222   3.459
  143HISE     C 1405   5.339   4.493   3.825
  143HISE     O 1406   5.218   4.505   3.845
  144ASP      N 1407   5.406   4.403   3.895
  144ASP      H 1408   5.506   4.403   3.900
  144ASP     CA 1409   5.342   4.290   3.964
  144ASP     CB 1410   5.441   4.190   4.026
  144ASP     CG 1411   5.484   4.076   3.933
  144ASP    OD1 1412   5.514   3.975   4.000
  144ASP    OD2 1413   5.494   4.103   3.812
  144ASP      C 1414   5.235   4.322   4.069
  144ASP      O 1415   5.140   4.245   4.077
  145ALA      N 1416   5.253   4.435   4.138
  145ALA      H 1417   5.348   4.459   4.159
  145ALA     CA 1418   5.152   4.499   4.223
  145ALA     CB 1419   5.219   4.616   4.295
  145ALA      C 1420   5.027   4.545   4.147
  145ALA      O 1421   4.923   4.486   4.175
  146VAL      N 1422   5.037   4.635   4.049
  146VAL      H 1423   5.126   4.638   4.003
  146VAL     CA 1424   4.921   4.670   3.966
  146VAL     CB 1425   4.962   4.784   3.872
  146VAL    CG1 1426   4.845   4.821   3.782
  146VAL    CG2 1427   5.007   4.906   3.953
  146VAL      C 1428   4.868   4.552   3.884
  146VAL      O 1429   4.748   4.525   3.877
  147ALA      N 1430   4.955   4.465   3.833
  147ALA      H 1431   5.053   4.484   3.829
  147ALA     CA 1432   4.909   4.349   3.755
  147ALA     CB 1433   5.026   4.267   3.701
  147ALA      C 1434   4.819   4.252   3.833
  147ALA      O 1435   4.726   4.205   3.768
  148GLN      N 1436   4.831   4.247   3.965
  148GLN      H 1437   4.920   4.272   4.004
  148GLN     CA 1438   4.733   4.186   4.056
  148GLN     CB 1439   4.815   4.113   4.161
  148GLN     CG 1440   4.889   3.992   4.104
  148GLN     CD 1441   4.985   3.936   4.209
  148GLN    OE1 1442   4.975   3.826   4.264
  148GLN    NE2 1443   5.102   4.000   4.213
  148GLN   HE21 1444   5.118   4.084   4.162
  148GLN   HE22 1445   5.178   3.951   4.257
  148GLN      C 1446   4.622   4.266   4.125
  148GLN      O 1447   4.548   4.206   4.202
  149GLU      N 1448   4.608   4.396   4.098
  149GLU      H 1449   4.672   4.459   4.053
  149GLU     CA 1450   4.494   4.473   4.150
  149GLU     CB 1451   4.522   4.623   4.157
  149GLU     CG 1452   4.431   4.684   4.263
  149GLU     CD 1453   4.461   4.834   4.276
  149GLU    OE1 1454   4.402   4.906   4.194
  149GLU    OE2 1455   4.516   4.877   4.380
  149GLU      C 1456   4.355   4.455   4.087
  149GLU      O 1457   4.257   4.431   4.157
  150GLY      N 1458   4.368   4.431   3.957
  150GLY      H 1459   4.459   4.426   3.916
  150GLY     CA 1460   4.261   4.418   3.857
  150GLY      C 1461   4.191   4.282   3.857
  150GLY      O 1462   4.248   4.187   3.803
  151GLN      N 1463   4.059   4.297   3.853
  151GLN      H 1464   4.021   4.386   3.827
  151GLN     CA 1465   3.968   4.182   3.865
  151GLN     CB 1466   3.824   4.220   3.898
  151GLN     CG 1467   3.773   4.349   3.833
  151GLN     CD 1468   3.622   4.372   3.844
  151GLN    OE1 1469   3.555   4.388   3.742
  151GLN    NE2 1470   3.552   4.340   3.952
  151GLN   HE21 1471   3.595   4.294   4.029
  151GLN   HE22 1472   3.456   4.362   3.971
  151GLN      C 1473   3.967   4.079   3.751
  151GLN      O 1474   3.983   3.962   3.787
  152CYS      N 1475   4.002   4.126   3.632
  152CYS      H 1476   4.067   4.201   3.644
  152CYS     CA 1477   3.995   4.049   3.507
  152CYS     CB 1478   3.952   4.133   3.386
  152CYS     SG 1479   3.778   4.186   3.401
  152CYS     HG 1480   3.761   4.216   3.273
  152CYS      C 1481   4.130   3.991   3.463
  152CYS      O 1482   4.231   4.054   3.492
  153ARG      N 1483   4.129   3.880   3.390
  153ARG      H 1484   4.044   3.851   3.347
  153ARG     CA 1485   4.251   3.806   3.355
  153ARG     CB 1486   4.279   3.701   3.463
  153ARG     CG 1487   4.413   3.628   3.445
  153ARG     CD 1488   4.544   3.706   3.436
  153ARG     NE 1489   4.583   3.759   3.567
  153ARG     HE 1490   4.633   3.695   3.624
  153ARG     CZ 1491   4.593   3.888   3.603
  153ARG    NH1 1492   4.563   3.990   3.521
  153ARG   HH11 1493   4.527   3.976   3.429
  153ARG   HH12 1494   4.551   4.082   3.558
  153ARG    NH2 1495   4.625   3.927   3.727
  153ARG   HH21 1496   4.631   3.859   3.800
  153ARG   HH22 1497   4.638   4.024   3.746
  153ARG      C 1498   4.253   3.750   3.213
  153ARG      O 1499   4.293   3.818   3.118
  154VAL      N 1500   4.214   3.624   3.195
  154VAL      H 1501   4.155   3.574   3.258
  154VAL     CA 1502   4.211   3.544   3.071
  154VAL     CB 1503   4.088   3.571   2.984
  154VAL    CG1 1504   4.068   3.472   2.870
  154VAL    CG2 1505   3.955   3.585   3.058
  154VAL      C 1506   4.337   3.545   2.985
  154VAL      O 1507   4.371   3.648   2.926
  155ASP      N 1508   4.415   3.439   3.006
  155ASP      H 1509   4.396   3.382   3.086
  155ASP     CA 1510   4.532   3.423   2.919
  155ASP     CB 1511   4.666   3.401   2.989
  155ASP     CG 1512   4.793   3.371   2.910
  155ASP    OD1 1513   4.796   3.363   2.785
  155ASP    OD2 1514   4.894   3.345   2.980
  155ASP      C 1515   4.512   3.324   2.804
  155ASP      O 1516   4.533   3.204   2.815
  156ASP      N 1517   4.449   3.376   2.699
  156ASP      H 1518   4.409   3.465   2.677
  156ASP     CA 1519   4.410   3.288   2.587
  156ASP     CB 1520   4.283   3.356   2.535
  156ASP     CG 1521   4.299   3.503   2.497
  156ASP    OD1 1522   4.399   3.533   2.429
  156ASP    OD2 1523   4.203   3.581   2.516
  156ASP      C 1524   4.520   3.272   2.482
  156ASP      O 1525   4.493   3.224   2.373
  157LYS      N 1526   4.644   3.311   2.513
  157LYS      H 1527   4.652   3.362   2.598
  157LYS     CA 1528   4.755   3.323   2.417
  157LYS     CB 1529   4.801   3.180   2.388
  157LYS     CG 1530   4.868   3.105   2.504
  157LYS     CD 1531   5.006   3.155   2.547
  157LYS     CE 1532   5.050   3.081   2.674
  157LYS     NZ 1533   4.964   3.101   2.792
  157LYS    HZ1 1534   4.942   3.197   2.808
  157LYS    HZ2 1535   4.883   3.042   2.793
  157LYS    HZ3 1536   5.020   3.084   2.873
  157LYS      C 1537   4.758   3.407   2.289
  157LYS      O 1538   4.860   3.408   2.220
  158VAL      N 1539   4.652   3.479   2.254
  158VAL      H 1540   4.571   3.486   2.312
  158VAL     CA 1541   4.646   3.559   2.130
  158VAL     CB 1542   4.500   3.599   2.106
  158VAL    CG1 1543   4.482   3.679   1.976
  158VAL    CG2 1544   4.413   3.475   2.093
  158VAL      C 1545   4.749   3.671   2.115
  158VAL      O 1546   4.784   3.736   2.213
  159ASN      N 1547   4.810   3.681   1.997
  159ASN      H 1548   4.773   3.631   1.919
  159ASN     CA 1549   4.918   3.778   1.969
  159ASN     CB 1550   4.998   3.724   1.850
  159ASN     CG 1551   5.125   3.806   1.829
  159ASN    OD1 1552   5.201   3.836   1.921
  159ASN    ND2 1553   5.145   3.826   1.699
  159ASN   HD21 1554   5.079   3.786   1.636
  159ASN   HD22 1555   5.229   3.876   1.680
  159ASN      C 1556   4.881   3.926   1.965
  159ASN      O 1557   4.912   3.999   1.871
  160PHE      N 1558   4.862   3.977   2.087
  160PHE      H 1559   4.901   3.929   2.165
  160PHE     CA 1560   4.822   4.115   2.118
  160PHE     CB 1561   4.742   4.119   2.248
  160PHE     CG 1562   4.591   4.125   2.223
  160PHE    CD1 1563   4.522   4.245   2.218
  160PHE    HD1 1564   4.584   4.331   2.191
  160PHE    CD2 1565   4.526   4.003   2.243
  160PHE    HD2 1566   4.591   3.918   2.264
  160PHE    CE1 1567   4.384   4.248   2.237
  160PHE    HE1 1568   4.325   4.332   2.203
  160PHE    CE2 1569   4.388   4.004   2.258
  160PHE    HE2 1570   4.339   3.913   2.294
  160PHE     CZ 1571   4.322   4.126   2.260
  160PHE     HZ 1572   4.213   4.116   2.256
  160PHE      C 1573   4.946   4.205   2.125
  160PHE      O 1574   5.044   4.159   2.183
  161HISE     N 1575   4.935   4.325   2.068
  161HISE     H 1576   4.861   4.345   2.004
  161HISE    CA 1577   5.045   4.421   2.061
  161HISE    CB 1578   5.105   4.430   1.921
  161HISE    CG 1579   5.216   4.329   1.892
  161HISE   ND1 1580   5.347   4.351   1.884
  161HISE   CD2 1581   5.198   4.211   1.834
  161HISE   HD2 1582   5.104   4.155   1.828
  161HISE   CE1 1583   5.409   4.249   1.825
  161HISE   HE1 1584   5.513   4.243   1.794
  161HISE   NE2 1585   5.315   4.159   1.799
  161HISE   HE2 1586   5.333   4.074   1.749
  161HISE     C 1587   4.994   4.560   2.099
  161HISE     O 1588   4.874   4.587   2.091
  162PHE      N 1589   5.088   4.650   2.129
  162PHE      H 1590   5.178   4.638   2.087
  162PHE     CA 1591   5.056   4.780   2.188
  162PHE     CB 1592   5.041   4.760   2.339
  162PHE     CG 1593   5.005   4.894   2.404
  162PHE    CD1 1594   4.874   4.940   2.392
  162PHE    HD1 1595   4.809   4.911   2.310
  162PHE    CD2 1596   5.086   4.941   2.506
  162PHE    HD2 1597   5.191   4.911   2.508
  162PHE    CE1 1598   4.823   5.018   2.496
  162PHE    HE1 1599   4.715   5.022   2.509
  162PHE    CE2 1600   5.038   5.019   2.610
  162PHE    HE2 1601   5.084   5.003   2.708
  162PHE     CZ 1602   4.904   5.055   2.602
  162PHE     HZ 1603   4.860   5.110   2.686
  162PHE      C 1604   5.159   4.885   2.146
  162PHE      O 1605   5.257   4.909   2.218
  163ILE      N 1606   5.103   4.978   2.069
  163ILE      H 1607   5.019   4.954   2.021
  163ILE     CA 1608   5.170   5.096   2.012
  163ILE     CB 1609   5.130   5.099   1.865
  163ILE    CG1 1610   5.076   4.965   1.815
  163ILE    CG2 1611   5.238   5.160   1.775
  163ILE     CD 1612   5.053   4.951   1.665
  163ILE      C 1613   5.132   5.231   2.072
  163ILE      O 1614   5.023   5.252   2.126
  164LEU      N 1615   5.230   5.319   2.053
  164LEU      H 1616   5.294   5.296   1.980
  164LEU     CA 1617   5.225   5.462   2.087
  164LEU     CB 1618   5.345   5.487   2.178
  164LEU     CG 1619   5.379   5.634   2.201
  164LEU    CD1 1620   5.261   5.693   2.280
  164LEU    CD2 1621   5.515   5.662   2.265
  164LEU      C 1622   5.243   5.530   1.951
  164LEU      O 1623   5.336   5.511   1.872
  165PHE      N 1624   5.159   5.633   1.943
  165PHE      H 1625   5.077   5.622   1.999
  165PHE     CA 1626   5.165   5.728   1.831
  165PHE     CB 1627   5.048   5.711   1.734
  165PHE     CG 1628   5.041   5.571   1.671
  165PHE    CD1 1629   4.957   5.469   1.714
  165PHE    HD1 1630   4.923   5.456   1.817
  165PHE    CD2 1631   5.092   5.558   1.542
  165PHE    HD2 1632   5.155   5.642   1.515
  165PHE    CE1 1633   4.925   5.366   1.626
  165PHE    HE1 1634   4.883   5.284   1.684
  165PHE    CE2 1635   5.061   5.453   1.456
  165PHE    HE2 1636   5.084   5.456   1.350
  165PHE     CZ 1637   4.973   5.353   1.496
  165PHE     HZ 1638   4.946   5.270   1.431
  165PHE      C 1639   5.155   5.866   1.898
  165PHE      O 1640   5.059   5.907   1.963
  166ASN      N 1641   5.254   5.945   1.860
  166ASN      H 1642   5.316   5.918   1.786
  166ASN     CA 1643   5.259   6.087   1.900
  166ASN     CB 1644   5.307   6.105   2.044
  166ASN     CG 1645   5.450   6.052   2.061
  166ASN    OD1 1646   5.532   6.030   1.972
  166ASN    ND2 1647   5.487   6.041   2.188
  166ASN   HD21 1648   5.441   6.082   2.267
  166ASN   HD22 1649   5.562   5.977   2.203
  166ASN      C 1650   5.341   6.173   1.804
  166ASN      O 1651   5.391   6.137   1.697
  167ASN      N 1652   5.332   6.302   1.833
  167ASN      H 1653   5.274   6.331   1.910
  167ASN     CA 1654   5.413   6.400   1.759
  167ASN     CB 1655   5.334   6.529   1.736
  167ASN     CG 1656   5.407   6.620   1.637
  167ASN    OD1 1657   5.502   6.692   1.666
  167ASN    ND2 1658   5.360   6.623   1.512
  167ASN   HD21 1659   5.287   6.560   1.485
  167ASN   HD22 1660   5.412   6.683   1.452
  167ASN      C 1661   5.543   6.430   1.834
  167ASN      O 1662   5.535   6.502   1.933
  168VAL      N 1663   5.660   6.404   1.776
  168VAL      H 1664   5.669   6.331   1.708
  168VAL     CA 1665   5.790   6.451   1.825
  168VAL     CB 1666   5.874   6.337   1.883
  168VAL    CG1 1667   6.013   6.378   1.931
  168VAL    CG2 1668   5.807   6.264   2.000
  168VAL      C 1669   5.863   6.519   1.709
  168VAL      O 1670   5.850   6.484   1.592
  169ASP      N 1671   5.932   6.628   1.742
  169ASP      H 1672   5.950   6.652   1.837
  169ASP     CA 1673   6.005   6.707   1.642
  169ASP     CB 1674   6.122   6.626   1.586
  169ASP     CG 1675   6.235   6.705   1.522
  169ASP    OD1 1676   6.286   6.806   1.576
  169ASP    OD2 1677   6.299   6.654   1.427
  169ASP      C 1678   5.931   6.779   1.529
  169ASP      O 1679   5.988   6.849   1.446
  170GLY      N 1680   5.800   6.782   1.552
  170GLY      H 1681   5.761   6.749   1.638
  170GLY     CA 1682   5.705   6.813   1.444
  170GLY      C 1683   5.674   6.706   1.339
  170GLY      O 1684   5.604   6.739   1.243
  171HISE     N 1685   5.716   6.581   1.357
  171HISE     H 1686   5.766   6.554   1.440
  171HISE    CA 1687   5.684   6.468   1.269
  171HISE    CB 1688   5.809   6.391   1.226
  171HISE    CG 1689   5.884   6.453   1.108
  171HISE   ND1 1690   5.971   6.552   1.125
  171HISE   CD2 1691   5.894   6.408   0.983
  171HISE   HD2 1692   5.834   6.328   0.940
  171HISE   CE1 1693   6.038   6.570   1.011
  171HISE   HE1 1694   6.131   6.626   1.011
  171HISE   NE2 1695   5.989   6.482   0.925
  171HISE   HE2 1696   6.012   6.464   0.829
  171HISE     C 1697   5.596   6.370   1.348
  171HISE     O 1698   5.603   6.365   1.470
  172LEU      N 1699   5.507   6.307   1.272
  172LEU      H 1700   5.506   6.333   1.176
  172LEU     CA 1701   5.422   6.199   1.325
  172LEU     CB 1702   5.287   6.177   1.255
  172LEU     CG 1703   5.180   6.101   1.334
  172LEU    CD1 1704   5.218   5.963   1.388
  172LEU    CD2 1705   5.128   6.192   1.445
  172LEU      C 1706   5.507   6.073   1.340
  172LEU      O 1707   5.522   5.990   1.250
  173TYR      N 1708   5.531   6.049   1.468
  173TYR      H 1709   5.484   6.087   1.548
  173TYR     CA 1710   5.614   5.938   1.517
  173TYR     CB 1711   5.711   5.984   1.626
  173TYR     CG 1712   5.838   6.016   1.547
  173TYR    CD1 1713   5.938   5.929   1.504
  173TYR    HD1 1714   5.928   5.821   1.511
  173TYR    CD2 1715   5.864   6.150   1.520
  173TYR    HD2 1716   5.787   6.224   1.540
  173TYR    CE1 1717   6.055   5.969   1.440
  173TYR    HE1 1718   6.142   5.904   1.430
  173TYR    CE2 1719   5.979   6.196   1.457
  173TYR    HE2 1720   5.997   6.303   1.466
  173TYR     CZ 1721   6.077   6.105   1.418
  173TYR     OH 1722   6.182   6.137   1.337
  173TYR     HH 1723   6.187   6.235   1.317
  173TYR      C 1724   5.525   5.822   1.564
  173TYR      O 1725   5.436   5.834   1.648
  174GLU      N 1726   5.572   5.701   1.538
  174GLU      H 1727   5.642   5.688   1.468
  174GLU     CA 1728   5.518   5.573   1.585
  174GLU     CB 1729   5.481   5.481   1.468
  174GLU     CG 1730   5.407   5.354   1.511
  174GLU     CD 1731   5.396   5.247   1.402
  174GLU    OE1 1732   5.305   5.257   1.316
  174GLU    OE2 1733   5.458   5.138   1.406
  174GLU      C 1734   5.630   5.514   1.672
  174GLU      O 1735   5.728   5.471   1.612
  175LEU      N 1736   5.596   5.459   1.788
  175LEU      H 1737   5.513   5.484   1.839
  175LEU     CA 1738   5.690   5.389   1.877
  175LEU     CB 1739   5.738   5.472   1.996
  175LEU     CG 1740   5.879   5.525   1.968
  175LEU    CD1 1741   5.866   5.650   1.881
  175LEU    CD2 1742   5.944   5.574   2.098
  175LEU      C 1743   5.626   5.261   1.932
  175LEU      O 1744   5.535   5.269   2.015
  176ASP      N 1745   5.693   5.153   1.894
  176ASP      H 1746   5.740   5.149   1.806
  176ASP     CA 1747   5.643   5.021   1.935
  176ASP     CB 1748   5.601   4.944   1.810
  176ASP     CG 1749   5.528   4.814   1.842
  176ASP    OD1 1750   5.404   4.814   1.823
  176ASP    OD2 1751   5.591   4.706   1.852
  176ASP      C 1752   5.762   4.948   1.999
  176ASP      O 1753   5.879   4.959   1.965
  177GLY      N 1754   5.729   4.881   2.109
  177GLY      H 1755   5.636   4.882   2.144
  177GLY     CA 1756   5.833   4.806   2.182
  177GLY      C 1757   5.878   4.669   2.130
  177GLY      O 1758   5.990   4.627   2.160
  178ARG      N 1759   5.790   4.615   2.046
  178ARG      H 1760   5.712   4.664   2.008
  178ARG     CA 1761   5.822   4.487   1.981
  178ARG     CB 1762   5.693   4.406   1.980
  178ARG     CG 1763   5.616   4.391   2.111
  178ARG     CD 1764   5.641   4.251   2.168
  178ARG     NE 1765   5.546   4.152   2.113
  178ARG     HE 1766   5.586   4.100   2.038
  178ARG     CZ 1767   5.417   4.138   2.145
  178ARG    NH1 1768   5.346   4.224   2.220
  178ARG   HH11 1769   5.385   4.308   2.258
  178ARG   HH12 1770   5.247   4.213   2.218
  178ARG    NH2 1771   5.371   4.013   2.130
  178ARG   HH21 1772   5.428   3.940   2.092
  178ARG   HH22 1773   5.274   3.988   2.131
  178ARG      C 1774   5.893   4.491   1.845
  178ARG      O 1775   5.955   4.391   1.810
  179MET      N 1776   5.858   4.594   1.768
  179MET      H 1777   5.778   4.649   1.792
  179MET     CA 1778   5.937   4.626   1.648
  179MET     CB 1779   5.859   4.735   1.575
  179MET     CG 1780   5.729   4.683   1.513
  179MET     SD 1781   5.756   4.569   1.372
  179MET     CE 1782   5.616   4.458   1.372
  179MET      C 1783   6.081   4.665   1.683
  179MET      O 1784   6.114   4.719   1.789
  180PRO      N 1785   6.176   4.643   1.593
  180PRO     CA 1786   6.319   4.677   1.602
  180PRO     CB 1787   6.380   4.617   1.475
  180PRO     CG 1788   6.263   4.618   1.377
  180PRO     CD 1789   6.148   4.573   1.467
  180PRO      C 1790   6.358   4.824   1.620
  180PRO      O 1791   6.469   4.849   1.665
  181PHE      N 1792   6.285   4.912   1.552
  181PHE      H 1793   6.186   4.896   1.554
  181PHE     CA 1794   6.316   5.055   1.541
  181PHE     CB 1795   6.374   5.095   1.406
  181PHE     CG 1796   6.518   5.043   1.394
  181PHE    CD1 1797   6.547   4.925   1.327
  181PHE    HD1 1798   6.472   4.857   1.286
  181PHE    CD2 1799   6.619   5.124   1.444
  181PHE    HD2 1800   6.601   5.228   1.472
  181PHE    CE1 1801   6.680   4.886   1.325
  181PHE    HE1 1802   6.704   4.795   1.269
  181PHE    CE2 1803   6.753   5.088   1.429
  181PHE    HE2 1804   6.826   5.150   1.482
  181PHE     CZ 1805   6.784   4.966   1.370
  181PHE     HZ 1806   6.890   4.946   1.355
  181PHE      C 1807   6.185   5.136   1.543
  181PHE      O 1808   6.086   5.069   1.516
  182PRO      N 1809   6.199   5.267   1.561
  182PRO     CA 1810   6.088   5.361   1.541
  182PRO     CB 1811   6.141   5.492   1.601
  182PRO     CG 1812   6.224   5.438   1.718
  182PRO     CD 1813   6.300   5.324   1.651
  182PRO      C 1814   6.055   5.372   1.392
  182PRO      O 1815   6.146   5.358   1.311
  183VAL      N 1816   5.935   5.425   1.369
  183VAL      H 1817   5.864   5.422   1.439
  183VAL     CA 1818   5.874   5.457   1.239
  183VAL     CB 1819   5.773   5.348   1.202
  183VAL    CG1 1820   5.662   5.393   1.107
  183VAL    CG2 1821   5.858   5.234   1.145
  183VAL      C 1822   5.816   5.598   1.246
  183VAL      O 1823   5.736   5.639   1.331
  184ASN      N 1824   5.843   5.664   1.134
  184ASN      H 1825   5.875   5.614   1.054
  184ASN     CA 1826   5.797   5.802   1.111
  184ASN     CB 1827   5.923   5.877   1.066
  184ASN     CG 1828   5.911   6.029   1.062
  184ASN    OD1 1829   5.822   6.095   1.008
  184ASN    ND2 1830   6.027   6.092   1.079
  184ASN   HD21 1831   6.112   6.042   1.092
  184ASN   HD22 1832   6.031   6.190   1.059
  184ASN      C 1833   5.700   5.807   0.993
  184ASN      O 1834   5.727   5.764   0.881
  185HISE     N 1835   5.583   5.866   1.019
  185HISE     H 1836   5.557   5.886   1.113
  185HISE    CA 1837   5.474   5.877   0.921
  185HISE    CB 1838   5.344   5.832   0.988
  185HISE    CG 1839   5.338   5.684   1.028
  185HISE   ND1 1840   5.336   5.582   0.943
  185HISE   CD2 1841   5.329   5.636   1.151
  185HISE   HD2 1842   5.282   5.693   1.232
  185HISE   CE1 1843   5.335   5.470   1.015
  185HISE   HE1 1844   5.345   5.368   0.977
  185HISE   NE2 1845   5.327   5.503   1.143
  185HISE   HE2 1846   5.335   5.438   1.218
  185HISE     C 1847   5.458   6.015   0.857
  185HISE     O 1848   5.364   6.028   0.778
  186GLY      N 1849   5.564   6.094   0.870
  186GLY      H 1850   5.638   6.080   0.935
  186GLY     CA 1851   5.567   6.222   0.797
  186GLY      C 1852   5.516   6.338   0.882
  186GLY      O 1853   5.467   6.325   0.994
  187ALA      N 1854   5.520   6.457   0.822
  187ALA      H 1855   5.522   6.450   0.722
  187ALA     CA 1856   5.496   6.585   0.890
  187ALA     CB 1857   5.496   6.690   0.779
  187ALA      C 1858   5.360   6.603   0.957
  187ALA      O 1859   5.259   6.551   0.909
  188SER      N 1860   5.358   6.682   1.064
  188SER      H 1861   5.442   6.730   1.090
  188SER     CA 1862   5.241   6.692   1.153
  188SER     CB 1863   5.233   6.558   1.225
  188SER     OG 1864   5.146   6.553   1.339
  188SER     HG 1865   5.052   6.579   1.316
  188SER      C 1866   5.244   6.806   1.255
  188SER      O 1867   5.350   6.850   1.298
  189SER      N 1868   5.125   6.848   1.297
  189SER      H 1869   5.048   6.785   1.290
  189SER     CA 1870   5.115   6.954   1.399
  189SER     CB 1871   4.993   7.036   1.356
  189SER     OG 1872   4.977   7.137   1.456
  189SER     HG 1873   5.019   7.220   1.420
  189SER      C 1874   5.078   6.884   1.530
  189SER      O 1875   4.981   6.809   1.543
  190GLU      N 1876   5.146   6.939   1.630
  190GLU      H 1877   5.218   7.005   1.609
  190GLU     CA 1878   5.125   6.908   1.772
  190GLU     CB 1879   5.237   6.968   1.858
  190GLU     CG 1880   5.231   6.901   1.996
  190GLU     CD 1881   5.341   6.947   2.092
  190GLU    OE1 1882   5.428   6.865   2.129
  190GLU    OE2 1883   5.338   7.055   2.154
  190GLU      C 1884   4.984   6.948   1.816
  190GLU      O 1885   4.924   6.872   1.892
  191ASP      N 1886   4.932   7.061   1.768
  191ASP      H 1887   4.987   7.143   1.752
  191ASP     CA 1888   4.789   7.092   1.778
  191ASP     CB 1889   4.763   7.229   1.715
  191ASP     CG 1890   4.625   7.292   1.736
  191ASP    OD1 1891   4.596   7.345   1.845
  191ASP    OD2 1892   4.550   7.304   1.637
  191ASP      C 1893   4.697   6.983   1.723
  191ASP      O 1894   4.602   6.949   1.794
  192THR      N 1895   4.724   6.932   1.603
  192THR      H 1896   4.805   6.960   1.552
  192THR     CA 1897   4.646   6.824   1.541
  192THR     CB 1898   4.622   6.840   1.391
  192THR    OG1 1899   4.744   6.857   1.318
  192THR    HG1 1900   4.788   6.773   1.287
  192THR    CG2 1901   4.524   6.954   1.366
  192THR      C 1902   4.694   6.680   1.565
  192THR      O 1903   4.660   6.589   1.490
  193LEU      N 1904   4.772   6.660   1.671
  193LEU      H 1905   4.804   6.730   1.734
  193LEU     CA 1906   4.832   6.527   1.690
  193LEU     CB 1907   4.942   6.540   1.796
  193LEU     CG 1908   4.913   6.504   1.942
  193LEU    CD1 1909   5.040   6.541   2.020
  193LEU    CD2 1910   4.797   6.587   1.997
  193LEU      C 1911   4.749   6.401   1.712
  193LEU      O 1912   4.792   6.297   1.662
  194LEU      N 1913   4.625   6.418   1.757
  194LEU      H 1914   4.588   6.510   1.767
  194LEU     CA 1915   4.525   6.309   1.755
  194LEU     CB 1916   4.402   6.345   1.839
  194LEU     CG 1917   4.411   6.313   1.989
  194LEU    CD1 1918   4.292   6.379   2.058
  194LEU    CD2 1919   4.409   6.164   2.023
  194LEU      C 1920   4.475   6.279   1.614
  194LEU      O 1921   4.497   6.168   1.567
  195LYS      N 1922   4.423   6.378   1.542
  195LYS      H 1923   4.381   6.453   1.593
  195LYS     CA 1924   4.385   6.375   1.400
  195LYS     CB 1925   4.333   6.510   1.351
  195LYS     CG 1926   4.283   6.517   1.207
  195LYS     CD 1927   4.272   6.662   1.160
  195LYS     CE 1928   4.220   6.675   1.017
  195LYS     NZ 1929   4.308   6.623   0.911
  195LYS    HZ1 1930   4.279   6.643   0.818
  195LYS    HZ2 1931   4.402   6.656   0.914
  195LYS    HZ3 1932   4.303   6.524   0.926
  195LYS      C 1933   4.491   6.320   1.303
  195LYS      O 1934   4.463   6.228   1.227
  196ASP      N 1935   4.611   6.375   1.318
  196ASP      H 1936   4.636   6.462   1.360
  196ASP     CA 1937   4.719   6.317   1.238
  196ASP     CB 1938   4.835   6.414   1.261
  196ASP     CG 1939   4.832   6.547   1.186
  196ASP    OD1 1940   4.885   6.645   1.245
  196ASP    OD2 1941   4.770   6.552   1.078
  196ASP      C 1942   4.754   6.171   1.271
  196ASP      O 1943   4.758   6.089   1.180
  197ALA      N 1944   4.746   6.137   1.399
  197ALA      H 1945   4.747   6.194   1.481
  197ALA     CA 1946   4.758   5.994   1.433
  197ALA     CB 1947   4.788   5.978   1.582
  197ALA      C 1948   4.641   5.905   1.391
  197ALA      O 1949   4.653   5.810   1.314
  198ALA      N 1950   4.517   5.948   1.413
  198ALA      H 1951   4.508   6.030   1.470
  198ALA     CA 1952   4.395   5.874   1.380
  198ALA     CB 1953   4.277   5.965   1.414
  198ALA      C 1954   4.379   5.827   1.235
  198ALA      O 1955   4.310   5.732   1.197
  199LYS      N 1956   4.453   5.894   1.147
  199LYS      H 1957   4.516   5.962   1.182
  199LYS     CA 1958   4.448   5.861   1.003
  199LYS     CB 1959   4.532   5.962   0.925
  199LYS     CG 1960   4.498   5.947   0.777
  199LYS     CD 1961   4.609   6.000   0.686
  199LYS     CE 1962   4.726   5.901   0.688
  199LYS     NZ 1963   4.843   5.964   0.627
  199LYS    HZ1 1964   4.829   6.001   0.535
  199LYS    HZ2 1965   4.877   6.038   0.685
  199LYS    HZ3 1966   4.912   5.892   0.622
  199LYS      C 1967   4.518   5.726   0.987
  199LYS      O 1968   4.472   5.630   0.925
  200VAL      N 1969   4.641   5.719   1.037
  200VAL      H 1970   4.683   5.805   1.065
  200VAL     CA 1971   4.728   5.601   1.042
  200VAL     CB 1972   4.870   5.645   1.079
  200VAL    CG1 1973   4.972   5.533   1.058
  200VAL    CG2 1974   4.919   5.774   1.013
  200VAL      C 1975   4.692   5.488   1.138
  200VAL      O 1976   4.727   5.372   1.117
  201CYS      N 1977   4.618   5.525   1.243
  201CYS      H 1978   4.654   5.606   1.289
  201CYS     CA 1979   4.548   5.429   1.329
  201CYS     CB 1980   4.475   5.499   1.444
  201CYS     SG 1981   4.576   5.542   1.590
  201CYS     HG 1982   4.474   5.533   1.675
  201CYS      C 1983   4.432   5.362   1.254
  201CYS      O 1984   4.417   5.241   1.267
  202ARG      N 1985   4.362   5.436   1.168
  202ARG      H 1986   4.361   5.536   1.169
  202ARG     CA 1987   4.260   5.381   1.078
  202ARG     CB 1988   4.156   5.469   1.009
  202ARG     CG 1989   4.068   5.537   1.114
  202ARG     CD 1990   3.945   5.611   1.062
  202ARG     NE 1991   3.991   5.725   0.981
  202ARG     HE 1992   3.997   5.701   0.884
  202ARG     CZ 1993   4.026   5.848   1.023
  202ARG    NH1 1994   3.999   5.884   1.149
  202ARG   HH11 1995   3.944   5.829   1.212
  202ARG   HH12 1996   4.029   5.973   1.182
  202ARG    NH2 1997   4.081   5.943   0.947
  202ARG   HH21 1998   4.101   5.920   0.852
  202ARG   HH22 1999   4.109   6.028   0.993
  202ARG      C 2000   4.311   5.284   0.971
  202ARG      O 2001   4.271   5.168   0.975
  203GLU      N 2002   4.411   5.315   0.889
  203GLU      H 2003   4.426   5.411   0.867
  203GLU     CA 2004   4.456   5.215   0.791
  203GLU     CB 2005   4.550   5.285   0.692
  203GLU     CG 2006   4.682   5.345   0.741
  203GLU     CD 2007   4.776   5.382   0.627
  203GLU    OE1 2008   4.732   5.420   0.517
  203GLU    OE2 2009   4.897   5.349   0.627
  203GLU      C 2010   4.523   5.095   0.859
  203GLU      O 2011   4.541   4.990   0.798
  204PHE      N 2012   4.557   5.105   0.987
  204PHE      H 2013   4.554   5.193   1.034
  204PHE     CA 2014   4.610   4.993   1.066
  204PHE     CB 2015   4.690   5.035   1.189
  204PHE     CG 2016   4.831   4.974   1.191
  204PHE    CD1 2017   4.932   5.066   1.218
  204PHE    HD1 2018   4.917   5.169   1.187
  204PHE    CD2 2019   4.854   4.837   1.189
  204PHE    HD2 2020   4.780   4.761   1.166
  204PHE    CE1 2021   5.057   5.015   1.250
  204PHE    HE1 2022   5.147   5.076   1.239
  204PHE    CE2 2023   4.977   4.786   1.228
  204PHE    HE2 2024   4.996   4.679   1.235
  204PHE     CZ 2025   5.074   4.878   1.267
  204PHE     HZ 2026   5.166   4.839   1.310
  204PHE      C 2027   4.504   4.889   1.102
  204PHE      O 2028   4.519   4.777   1.052
  205THR      N 2029   4.381   4.934   1.126
  205THR      H 2030   4.364   5.033   1.125
  205THR     CA 2031   4.265   4.849   1.154
  205THR     CB 2032   4.171   4.892   1.267
  205THR    OG1 2033   4.070   4.797   1.304
  205THR    HG1 2034   4.088   4.699   1.296
  205THR    CG2 2035   4.102   5.021   1.225
  205THR      C 2036   4.190   4.811   1.026
  205THR      O 2037   4.149   4.696   1.032
  206GLU      N 2038   4.163   4.904   0.934
  206GLU      H 2039   4.188   5.000   0.941
  206GLU     CA 2040   4.081   4.878   0.815
  206GLU     CB 2041   4.056   5.007   0.737
  206GLU     CG 2042   3.988   5.108   0.829
  206GLU     CD 2043   3.976   5.241   0.754
  206GLU    OE1 2044   4.082   5.297   0.718
  206GLU    OE2 2045   3.864   5.285   0.721
  206GLU      C 2046   4.141   4.778   0.716
  206GLU      O 2047   4.067   4.720   0.637
  207ARG      N 2048   4.272   4.755   0.721
  207ARG      H 2049   4.341   4.802   0.775
  207ARG     CA 2050   4.328   4.648   0.637
  207ARG     CB 2051   4.480   4.656   0.621
  207ARG     CG 2052   4.530   4.775   0.539
  207ARG     CD 2053   4.681   4.767   0.516
  207ARG     NE 2054   4.751   4.810   0.637
  207ARG     HE 2055   4.750   4.737   0.705
  207ARG     CZ 2056   4.808   4.929   0.660
  207ARG    NH1 2057   4.804   5.029   0.572
  207ARG   HH11 2058   4.755   5.015   0.485
  207ARG   HH12 2059   4.843   5.119   0.592
  207ARG    NH2 2060   4.865   4.947   0.780
  207ARG   HH21 2061   4.862   4.884   0.858
  207ARG   HH22 2062   4.940   5.013   0.784
  207ARG      C 2063   4.305   4.506   0.689
  207ARG      O 2064   4.271   4.417   0.612
  208GLU      N 2065   4.270   4.494   0.817
  208GLU      H 2066   4.250   4.579   0.866
  208GLU     CA 2067   4.242   4.364   0.879
  208GLU     CB 2068   4.338   4.334   0.995
  208GLU     CG 2069   4.481   4.315   0.943
  208GLU     CD 2070   4.511   4.222   0.825
  208GLU    OE1 2071   4.567   4.279   0.729
  208GLU    OE2 2072   4.505   4.098   0.837
  208GLU      C 2073   4.093   4.351   0.912
  208GLU      O 2074   4.055   4.332   1.027
  209GLN      N 2075   4.029   4.323   0.799
  209GLN      H 2076   4.073   4.303   0.711
  209GLN     CA 2077   3.885   4.297   0.783
  209GLN     CB 2078   3.844   4.279   0.637
  209GLN     CG 2079   3.895   4.400   0.558
  209GLN     CD 2080   3.840   4.374   0.417
  209GLN    OE1 2081   3.907   4.325   0.326
  209GLN    NE2 2082   3.722   4.428   0.391
  209GLN   HE21 2083   3.686   4.493   0.457
  209GLN   HE22 2084   3.670   4.409   0.307
  209GLN      C 2085   3.835   4.183   0.872
  209GLN      O 2086   3.718   4.164   0.907
  210GLY      N 2087   3.918   4.084   0.901
  210GLY      H 2088   3.988   4.074   0.830
  210GLY     CA 2089   3.903   3.971   0.994
  210GLY      C 2090   3.892   4.005   1.143
  210GLY      O 2091   3.795   3.961   1.205
  211GLU      N 2092   3.955   4.115   1.183
  211GLU      H 2093   3.992   4.182   1.119
  211GLU     CA 2094   3.975   4.148   1.325
  211GLU     CB 2095   4.124   4.172   1.349
  211GLU     CG 2096   4.156   4.163   1.498
  211GLU     CD 2097   4.110   4.031   1.560
  211GLU    OE1 2098   4.001   4.030   1.620
  211GLU    OE2 2099   4.168   3.922   1.543
  211GLU      C 2100   3.874   4.240   1.394
  211GLU      O 2101   3.849   4.354   1.356
  212VAL      N 2102   3.813   4.183   1.498
  212VAL      H 2103   3.851   4.096   1.528
  212VAL     CA 2104   3.718   4.246   1.591
  212VAL     CB 2105   3.591   4.165   1.618
  212VAL    CG1 2106   3.499   4.158   1.496
  212VAL    CG2 2107   3.626   4.033   1.687
  212VAL      C 2108   3.777   4.305   1.719
  212VAL      O 2109   3.728   4.413   1.751
  213ARG      N 2110   3.880   4.244   1.776
  213ARG      H 2111   3.931   4.171   1.730
  213ARG     CA 2112   3.940   4.296   1.900
  213ARG     CB 2113   4.034   4.194   1.966
  213ARG     CG 2114   3.959   4.065   2.001
  213ARG     CD 2115   4.062   3.959   2.039
  213ARG     NE 2116   4.090   3.886   1.914
  213ARG     HE 2117   4.087   3.930   1.824
  213ARG     CZ 2118   4.109   3.754   1.905
  213ARG    NH1 2119   4.112   3.667   2.007
  213ARG   HH11 2120   4.107   3.699   2.102
  213ARG   HH12 2121   4.107   3.568   1.992
  213ARG    NH2 2122   4.150   3.712   1.785
  213ARG   HH21 2123   4.162   3.769   1.704
  213ARG   HH22 2124   4.137   3.615   1.764
  213ARG      C 2125   4.022   4.420   1.863
  213ARG      O 2126   4.125   4.401   1.798
  214PHE      N 2127   3.971   4.538   1.897
  214PHE      H 2128   3.871   4.543   1.896
  214PHE     CA 2129   4.045   4.665   1.905
  214PHE     CB 2130   4.032   4.745   1.775
  214PHE     CG 2131   3.897   4.790   1.719
  214PHE    CD1 2132   3.848   4.913   1.763
  214PHE    HD1 2133   3.904   4.979   1.828
  214PHE    CD2 2134   3.818   4.715   1.633
  214PHE    HD2 2135   3.857   4.631   1.577
  214PHE    CE1 2136   3.723   4.962   1.725
  214PHE    HE1 2137   3.686   5.054   1.769
  214PHE    CE2 2138   3.688   4.757   1.604
  214PHE    HE2 2139   3.623   4.697   1.540
  214PHE     CZ 2140   3.641   4.880   1.648
  214PHE     HZ 2141   3.545   4.915   1.611
  214PHE      C 2142   4.021   4.754   2.027
  214PHE      O 2143   3.904   4.758   2.064
  215SER      N 2144   4.126   4.821   2.074
  215SER      H 2145   4.218   4.792   2.046
  215SER     CA 2146   4.109   4.924   2.176
  215SER     CB 2147   4.130   4.869   2.317
  215SER     OG 2148   4.095   4.963   2.419
  215SER     HG 2149   4.154   4.940   2.497
  215SER      C 2150   4.201   5.046   2.168
  215SER      O 2151   4.320   5.035   2.139
  216ALA      N 2152   4.132   5.158   2.188
  216ALA      H 2153   4.032   5.162   2.195
  216ALA     CA 2154   4.212   5.281   2.191
  216ALA     CB 2155   4.202   5.354   2.057
  216ALA      C 2156   4.202   5.376   2.311
  216ALA      O 2157   4.095   5.394   2.370
  217VAL      N 2158   4.316   5.434   2.346
  217VAL      H 2159   4.395   5.441   2.285
  217VAL     CA 2160   4.338   5.517   2.465
  217VAL     CB 2161   4.392   5.436   2.583
  217VAL    CG1 2162   4.522   5.369   2.540
  217VAL    CG2 2163   4.397   5.512   2.716
  217VAL      C 2164   4.416   5.645   2.436
  217VAL      O 2165   4.504   5.642   2.349
  218ALA      N 2166   4.382   5.761   2.491
  218ALA      H 2167   4.292   5.775   2.532
  218ALA     CA 2168   4.443   5.890   2.454
  218ALA     CB 2169   4.343   5.991   2.398
  218ALA      C 2170   4.487   5.956   2.584
  218ALA      O 2171   4.421   5.963   2.688
  219LEU      N 2172   4.615   5.994   2.588
  219LEU      H 2173   4.678   5.980   2.512
  219LEU     CA 2174   4.677   6.074   2.695
  219LEU     CB 2175   4.829   6.062   2.699
  219LEU     CG 2176   4.895   5.999   2.823
  219LEU    CD1 2177   5.047   6.008   2.808
  219LEU    CD2 2178   4.858   6.076   2.950
  219LEU      C 2179   4.633   6.221   2.694
  219LEU      O 2180   4.710   6.303   2.645
  220CYS      N 2181   4.534   6.252   2.777
  220CYS      H 2182   4.495   6.182   2.838
  220CYS     CA 2183   4.486   6.391   2.782
  220CYS     CB 2184   4.351   6.400   2.712
  220CYS     SG 2185   4.333   6.339   2.541
  220CYS     HG 2186   4.251   6.436   2.501
  220CYS      C 2187   4.482   6.461   2.918
  220CYS      O 2188   4.466   6.408   3.028
  221LYS      N 2189   4.492   6.593   2.904
  221LYS      H 2190   4.504   6.635   2.814
  221LYS     CA 2191   4.497   6.678   3.024
  221LYS     CB 2192   4.539   6.815   2.972
  221LYS     CG 2193   4.543   6.925   3.079
  221LYS     CD 2194   4.661   6.932   3.176
  221LYS     CE 2195   4.665   7.050   3.273
  221LYS     NZ 2196   4.627   7.165   3.190
  221LYS    HZ1 2197   4.687   7.172   3.111
  221LYS    HZ2 2198   4.533   7.142   3.166
  221LYS    HZ3 2199   4.635   7.251   3.240
  221LYS      C 2200   4.363   6.683   3.097
  221LYS      O 2201   4.257   6.694   3.036
  222ALA      N 2202   4.379   6.683   3.229
  222ALA      H 2203   4.468   6.672   3.273
  222ALA     CA 2204   4.268   6.688   3.325
  222ALA     CB 2205   4.291   6.618   3.459
  222ALA      C 2206   4.232   6.834   3.353
  222ALA      O 2207   4.318   6.922   3.352
  223ALA      N 2208   4.106   6.851   3.392
  223ALA      H 2209   4.045   6.773   3.409
  223ALA     CA 2210   4.041   6.980   3.416
  223ALA     CB 2211   3.929   7.012   3.318
  223ALA      C 2212   3.998   7.013   3.560
  223ALA     O1 2213   3.984   7.131   3.597
  223ALA     O2 2214   3.974   6.913   3.631
   6.92482   6.92482   4.89658   0.00000   0.00000   0.00000   0.00000   3.46241   3.46241
