# Supplementary material for: Is There a Functional Role for the Knotted Topology in Protein UCH-L1?
Source: J Chem Inf Model. 2024 Jul 24;64(17):6827–37. doi: 10.1021/acs.jcim.4c00880 (PMC11388461; doi:10.1021/acs.jcim.4c00880)
Supplement: Supplementary file 2 — ci4c00880_si_002.zip [file ci4c00880_si_002.zip › UCH-L1_files/APO/APO_E7A/protein_2etl.top]

;
;	File 'protein_2etl.top' was generated
;	By user: unknown (1071)
;	On host: bio004
;	At date: Mon Jan 22 00:09:05 2024
;
;	This is a standalone topology file
;
;	Created by:
;	                    :-) GROMACS - gmx pdb2gmx, 2021.2 (-:
;	
;	Executable:   /gromacs/gromacs-2021.2/bin/gmx
;	Data prefix:  /gromacs/gromacs-2021.2
;	Working dir:  /home/sferreira/UCH_L1/APO_E7A/Setup
;	Command line:
;	  gmx pdb2gmx -f ../Preparation/protein_2etl.pdb -p protein_2etl.top -o protein_2etl.gro -ff gromos54a7 -water spc -ignh -merge all -renum -ter -his
;	Force field was read from the standard GROMACS share directory.
;

; Include forcefield parameters
#include "gromos54a7.ff/forcefield.itp"

[ moleculetype ]
; Name            nrexcl
Protein            3

[ atoms ]
;   nr       type  resnr residue  atom   cgnr     charge       mass  typeB    chargeB      massB
; residue   1 MET rtp MET  q +1.0
     1         NL      1    MET      N      1      0.129    14.0067
     2          H      1    MET     H1      1      0.248      1.008
     3          H      1    MET     H2      1      0.248      1.008
     4          H      1    MET     H3      1      0.248      1.008
     5        CH1      1    MET     CA      2      0.127     13.019
     6        CH2      1    MET     CB      2          0     14.027
     7        CH2      1    MET     CG      3      0.241     14.027
     8          S      1    MET     SD      3     -0.482      32.06
     9        CH3      1    MET     CE      3      0.241     15.035
    10          C      1    MET      C      4       0.45     12.011
    11          O      1    MET      O      4      -0.45    15.9994   ; qtot 1
; residue   2 GLN rtp GLN  q  0.0
    12          N      2    GLN      N      5      -0.31    14.0067
    13          H      2    GLN      H      5       0.31      1.008
    14        CH1      2    GLN     CA      6          0     13.019
    15        CH2      2    GLN     CB      6          0     14.027
    16        CH2      2    GLN     CG      6          0     14.027
    17          C      2    GLN     CD      7       0.29     12.011
    18          O      2    GLN    OE1      7      -0.45    15.9994
    19         NT      2    GLN    NE2      7      -0.72    14.0067
    20          H      2    GLN   HE21      7       0.44      1.008
    21          H      2    GLN   HE22      7       0.44      1.008
    22          C      2    GLN      C      8       0.45     12.011
    23          O      2    GLN      O      8      -0.45    15.9994   ; qtot 1
; residue   3 LEU rtp LEU  q  0.0
    24          N      3    LEU      N      9      -0.31    14.0067
    25          H      3    LEU      H      9       0.31      1.008
    26        CH1      3    LEU     CA     10          0     13.019
    27        CH2      3    LEU     CB     10          0     14.027
    28        CH1      3    LEU     CG     11          0     13.019
    29        CH3      3    LEU    CD1     11          0     15.035
    30        CH3      3    LEU    CD2     11          0     15.035
    31          C      3    LEU      C     12       0.45     12.011
    32          O      3    LEU      O     12      -0.45    15.9994   ; qtot 1
; residue   4 LYS rtp LYSH q +1.0
    33          N      4    LYS      N     13      -0.31    14.0067
    34          H      4    LYS      H     13       0.31      1.008
    35        CH1      4    LYS     CA     14          0     13.019
    36        CH2      4    LYS     CB     14          0     14.027
    37        CH2      4    LYS     CG     15          0     14.027
    38        CH2      4    LYS     CD     15          0     14.027
    39        CH2      4    LYS     CE     16      0.127     14.027
    40         NL      4    LYS     NZ     16      0.129    14.0067
    41          H      4    LYS    HZ1     16      0.248      1.008
    42          H      4    LYS    HZ2     16      0.248      1.008
    43          H      4    LYS    HZ3     16      0.248      1.008
    44          C      4    LYS      C     17       0.45     12.011
    45          O      4    LYS      O     17      -0.45    15.9994   ; qtot 2
; residue   5 PRO rtp PRO  q  0.0
    46          N      5    PRO      N     18          0    14.0067
    47        CH1      5    PRO     CA     19          0     13.019
    48       CH2r      5    PRO     CB     19          0     14.027
    49       CH2r      5    PRO     CG     20          0     14.027
    50       CH2r      5    PRO     CD     20          0     14.027
    51          C      5    PRO      C     21       0.45     12.011
    52          O      5    PRO      O     21      -0.45    15.9994   ; qtot 2
; residue   6 MET rtp MET  q  0.0
    53          N      6    MET      N     22      -0.31    14.0067
    54          H      6    MET      H     22       0.31      1.008
    55        CH1      6    MET     CA     23          0     13.019
    56        CH2      6    MET     CB     23          0     14.027
    57        CH2      6    MET     CG     24      0.241     14.027
    58          S      6    MET     SD     24     -0.482      32.06
    59        CH3      6    MET     CE     24      0.241     15.035
    60          C      6    MET      C     25       0.45     12.011
    61          O      6    MET      O     25      -0.45    15.9994   ; qtot 2
; residue   7 ALA rtp ALA  q  0.0
    62          N      7    ALA      N     26      -0.31    14.0067
    63          H      7    ALA      H     26       0.31      1.008
    64        CH1      7    ALA     CA     27          0     13.019
    65        CH3      7    ALA     CB     27          0     15.035
    66          C      7    ALA      C     28       0.45     12.011
    67          O      7    ALA      O     28      -0.45    15.9994   ; qtot 2
; residue   8 ILE rtp ILE  q  0.0
    68          N      8    ILE      N     29      -0.31    14.0067
    69          H      8    ILE      H     29       0.31      1.008
    70        CH1      8    ILE     CA     30          0     13.019
    71        CH1      8    ILE     CB     31          0     13.019
    72        CH2      8    ILE    CG1     31          0     14.027
    73        CH3      8    ILE    CG2     31          0     15.035
    74        CH3      8    ILE     CD     31          0     15.035
    75          C      8    ILE      C     32       0.45     12.011
    76          O      8    ILE      O     32      -0.45    15.9994   ; qtot 2
; residue   9 ASN rtp ASN  q  0.0
    77          N      9    ASN      N     33      -0.31    14.0067
    78          H      9    ASN      H     33       0.31      1.008
    79        CH1      9    ASN     CA     34          0     13.019
    80        CH2      9    ASN     CB     34          0     14.027
    81          C      9    ASN     CG     35       0.29     12.011
    82          O      9    ASN    OD1     35      -0.45    15.9994
    83         NT      9    ASN    ND2     35      -0.72    14.0067
    84          H      9    ASN   HD21     35       0.44      1.008
    85          H      9    ASN   HD22     35       0.44      1.008
    86          C      9    ASN      C     36       0.45     12.011
    87          O      9    ASN      O     36      -0.45    15.9994   ; qtot 2
; residue  10 PRO rtp PRO  q  0.0
    88          N     10    PRO      N     37          0    14.0067
    89        CH1     10    PRO     CA     38          0     13.019
    90       CH2r     10    PRO     CB     38          0     14.027
    91       CH2r     10    PRO     CG     39          0     14.027
    92       CH2r     10    PRO     CD     39          0     14.027
    93          C     10    PRO      C     40       0.45     12.011
    94          O     10    PRO      O     40      -0.45    15.9994   ; qtot 2
; residue  11 GLU rtp GLU  q -1.0
    95          N     11    GLU      N     41      -0.31    14.0067
    96          H     11    GLU      H     41       0.31      1.008
    97        CH1     11    GLU     CA     42          0     13.019
    98        CH2     11    GLU     CB     42          0     14.027
    99        CH2     11    GLU     CG     42          0     14.027
   100          C     11    GLU     CD     43       0.27     12.011
   101         OM     11    GLU    OE1     43     -0.635    15.9994
   102         OM     11    GLU    OE2     43     -0.635    15.9994
   103          C     11    GLU      C     44       0.45     12.011
   104          O     11    GLU      O     44      -0.45    15.9994   ; qtot 1
; residue  12 MET rtp MET  q  0.0
   105          N     12    MET      N     45      -0.31    14.0067
   106          H     12    MET      H     45       0.31      1.008
   107        CH1     12    MET     CA     46          0     13.019
   108        CH2     12    MET     CB     46          0     14.027
   109        CH2     12    MET     CG     47      0.241     14.027
   110          S     12    MET     SD     47     -0.482      32.06
   111        CH3     12    MET     CE     47      0.241     15.035
   112          C     12    MET      C     48       0.45     12.011
   113          O     12    MET      O     48      -0.45    15.9994   ; qtot 1
; residue  13 LEU rtp LEU  q  0.0
   114          N     13    LEU      N     49      -0.31    14.0067
   115          H     13    LEU      H     49       0.31      1.008
   116        CH1     13    LEU     CA     50          0     13.019
   117        CH2     13    LEU     CB     50          0     14.027
   118        CH1     13    LEU     CG     51          0     13.019
   119        CH3     13    LEU    CD1     51          0     15.035
   120        CH3     13    LEU    CD2     51          0     15.035
   121          C     13    LEU      C     52       0.45     12.011
   122          O     13    LEU      O     52      -0.45    15.9994   ; qtot 1
; residue  14 ASN rtp ASN  q  0.0
   123          N     14    ASN      N     53      -0.31    14.0067
   124          H     14    ASN      H     53       0.31      1.008
   125        CH1     14    ASN     CA     54          0     13.019
   126        CH2     14    ASN     CB     54          0     14.027
   127          C     14    ASN     CG     55       0.29     12.011
   128          O     14    ASN    OD1     55      -0.45    15.9994
   129         NT     14    ASN    ND2     55      -0.72    14.0067
   130          H     14    ASN   HD21     55       0.44      1.008
   131          H     14    ASN   HD22     55       0.44      1.008
   132          C     14    ASN      C     56       0.45     12.011
   133          O     14    ASN      O     56      -0.45    15.9994   ; qtot 1
; residue  15 LYS rtp LYSH q +1.0
   134          N     15    LYS      N     57      -0.31    14.0067
   135          H     15    LYS      H     57       0.31      1.008
   136        CH1     15    LYS     CA     58          0     13.019
   137        CH2     15    LYS     CB     58          0     14.027
   138        CH2     15    LYS     CG     59          0     14.027
   139        CH2     15    LYS     CD     59          0     14.027
   140        CH2     15    LYS     CE     60      0.127     14.027
   141         NL     15    LYS     NZ     60      0.129    14.0067
   142          H     15    LYS    HZ1     60      0.248      1.008
   143          H     15    LYS    HZ2     60      0.248      1.008
   144          H     15    LYS    HZ3     60      0.248      1.008
   145          C     15    LYS      C     61       0.45     12.011
   146          O     15    LYS      O     61      -0.45    15.9994   ; qtot 2
; residue  16 VAL rtp VAL  q  0.0
   147          N     16    VAL      N     62      -0.31    14.0067
   148          H     16    VAL      H     62       0.31      1.008
   149        CH1     16    VAL     CA     63          0     13.019
   150        CH1     16    VAL     CB     63          0     13.019
   151        CH3     16    VAL    CG1     63          0     15.035
   152        CH3     16    VAL    CG2     63          0     15.035
   153          C     16    VAL      C     64       0.45     12.011
   154          O     16    VAL      O     64      -0.45    15.9994   ; qtot 2
; residue  17 LEU rtp LEU  q  0.0
   155          N     17    LEU      N     65      -0.31    14.0067
   156          H     17    LEU      H     65       0.31      1.008
   157        CH1     17    LEU     CA     66          0     13.019
   158        CH2     17    LEU     CB     66          0     14.027
   159        CH1     17    LEU     CG     67          0     13.019
   160        CH3     17    LEU    CD1     67          0     15.035
   161        CH3     17    LEU    CD2     67          0     15.035
   162          C     17    LEU      C     68       0.45     12.011
   163          O     17    LEU      O     68      -0.45    15.9994   ; qtot 2
; residue  18 SER rtp SER  q  0.0
   164          N     18    SER      N     69      -0.31    14.0067
   165          H     18    SER      H     69       0.31      1.008
   166        CH1     18    SER     CA     70          0     13.019
   167        CH2     18    SER     CB     71      0.266     14.027
   168         OA     18    SER     OG     71     -0.674    15.9994
   169          H     18    SER     HG     71      0.408      1.008
   170          C     18    SER      C     72       0.45     12.011
   171          O     18    SER      O     72      -0.45    15.9994   ; qtot 2
; residue  19 ARG rtp ARG  q +1.0
   172          N     19    ARG      N     73      -0.31    14.0067
   173          H     19    ARG      H     73       0.31      1.008
   174        CH1     19    ARG     CA     74          0     13.019
   175        CH2     19    ARG     CB     74          0     14.027
   176        CH2     19    ARG     CG     74          0     14.027
   177        CH2     19    ARG     CD     75       0.09     14.027
   178         NE     19    ARG     NE     75      -0.11    14.0067
   179          H     19    ARG     HE     75       0.24      1.008
   180          C     19    ARG     CZ     75       0.34     12.011
   181         NZ     19    ARG    NH1     75      -0.26    14.0067
   182          H     19    ARG   HH11     75       0.24      1.008
   183          H     19    ARG   HH12     75       0.24      1.008
   184         NZ     19    ARG    NH2     75      -0.26    14.0067
   185          H     19    ARG   HH21     75       0.24      1.008
   186          H     19    ARG   HH22     75       0.24      1.008
   187          C     19    ARG      C     76       0.45     12.011
   188          O     19    ARG      O     76      -0.45    15.9994   ; qtot 3
; residue  20 LEU rtp LEU  q  0.0
   189          N     20    LEU      N     77      -0.31    14.0067
   190          H     20    LEU      H     77       0.31      1.008
   191        CH1     20    LEU     CA     78          0     13.019
   192        CH2     20    LEU     CB     78          0     14.027
   193        CH1     20    LEU     CG     79          0     13.019
   194        CH3     20    LEU    CD1     79          0     15.035
   195        CH3     20    LEU    CD2     79          0     15.035
   196          C     20    LEU      C     80       0.45     12.011
   197          O     20    LEU      O     80      -0.45    15.9994   ; qtot 3
; residue  21 GLY rtp GLY  q  0.0
   198          N     21    GLY      N     81      -0.31    14.0067
   199          H     21    GLY      H     81       0.31      1.008
   200        CH2     21    GLY     CA     82          0     14.027
   201          C     21    GLY      C     83       0.45     12.011
   202          O     21    GLY      O     83      -0.45    15.9994   ; qtot 3
; residue  22 VAL rtp VAL  q  0.0
   203          N     22    VAL      N     84      -0.31    14.0067
   204          H     22    VAL      H     84       0.31      1.008
   205        CH1     22    VAL     CA     85          0     13.019
   206        CH1     22    VAL     CB     85          0     13.019
   207        CH3     22    VAL    CG1     85          0     15.035
   208        CH3     22    VAL    CG2     85          0     15.035
   209          C     22    VAL      C     86       0.45     12.011
   210          O     22    VAL      O     86      -0.45    15.9994   ; qtot 3
; residue  23 ALA rtp ALA  q  0.0
   211          N     23    ALA      N     87      -0.31    14.0067
   212          H     23    ALA      H     87       0.31      1.008
   213        CH1     23    ALA     CA     88          0     13.019
   214        CH3     23    ALA     CB     88          0     15.035
   215          C     23    ALA      C     89       0.45     12.011
   216          O     23    ALA      O     89      -0.45    15.9994   ; qtot 3
; residue  24 GLY rtp GLY  q  0.0
   217          N     24    GLY      N     90      -0.31    14.0067
   218          H     24    GLY      H     90       0.31      1.008
   219        CH2     24    GLY     CA     91          0     14.027
   220          C     24    GLY      C     92       0.45     12.011
   221          O     24    GLY      O     92      -0.45    15.9994   ; qtot 3
; residue  25 GLN rtp GLN  q  0.0
   222          N     25    GLN      N     93      -0.31    14.0067
   223          H     25    GLN      H     93       0.31      1.008
   224        CH1     25    GLN     CA     94          0     13.019
   225        CH2     25    GLN     CB     94          0     14.027
   226        CH2     25    GLN     CG     94          0     14.027
   227          C     25    GLN     CD     95       0.29     12.011
   228          O     25    GLN    OE1     95      -0.45    15.9994
   229         NT     25    GLN    NE2     95      -0.72    14.0067
   230          H     25    GLN   HE21     95       0.44      1.008
   231          H     25    GLN   HE22     95       0.44      1.008
   232          C     25    GLN      C     96       0.45     12.011
   233          O     25    GLN      O     96      -0.45    15.9994   ; qtot 3
; residue  26 TRP rtp TRP  q  0.0
   234          N     26    TRP      N     97      -0.31    14.0067
   235          H     26    TRP      H     97       0.31      1.008
   236        CH1     26    TRP     CA     98          0     13.019
   237        CH2     26    TRP     CB     98          0     14.027
   238          C     26    TRP     CG     99      -0.21     12.011
   239          C     26    TRP    CD1     99      -0.14     12.011
   240         HC     26    TRP    HD1     99       0.14      1.008
   241          C     26    TRP    CD2     99          0     12.011
   242         NR     26    TRP    NE1     99       -0.1    14.0067
   243          H     26    TRP    HE1     99       0.31      1.008
   244          C     26    TRP    CE2     99          0     12.011
   245          C     26    TRP    CE3    100      -0.14     12.011
   246         HC     26    TRP    HE3    100       0.14      1.008
   247          C     26    TRP    CZ2    101      -0.14     12.011
   248         HC     26    TRP    HZ2    101       0.14      1.008
   249          C     26    TRP    CZ3    102      -0.14     12.011
   250         HC     26    TRP    HZ3    102       0.14      1.008
   251          C     26    TRP    CH2    103      -0.14     12.011
   252         HC     26    TRP    HH2    103       0.14      1.008
   253          C     26    TRP      C    104       0.45     12.011
   254          O     26    TRP      O    104      -0.45    15.9994   ; qtot 3
; residue  27 ARG rtp ARG  q +1.0
   255          N     27    ARG      N    105      -0.31    14.0067
   256          H     27    ARG      H    105       0.31      1.008
   257        CH1     27    ARG     CA    106          0     13.019
   258        CH2     27    ARG     CB    106          0     14.027
   259        CH2     27    ARG     CG    106          0     14.027
   260        CH2     27    ARG     CD    107       0.09     14.027
   261         NE     27    ARG     NE    107      -0.11    14.0067
   262          H     27    ARG     HE    107       0.24      1.008
   263          C     27    ARG     CZ    107       0.34     12.011
   264         NZ     27    ARG    NH1    107      -0.26    14.0067
   265          H     27    ARG   HH11    107       0.24      1.008
   266          H     27    ARG   HH12    107       0.24      1.008
   267         NZ     27    ARG    NH2    107      -0.26    14.0067
   268          H     27    ARG   HH21    107       0.24      1.008
   269          H     27    ARG   HH22    107       0.24      1.008
   270          C     27    ARG      C    108       0.45     12.011
   271          O     27    ARG      O    108      -0.45    15.9994   ; qtot 4
; residue  28 PHE rtp PHE  q  0.0
   272          N     28    PHE      N    109      -0.31    14.0067
   273          H     28    PHE      H    109       0.31      1.008
   274        CH1     28    PHE     CA    110          0     13.019
   275        CH2     28    PHE     CB    110          0     14.027
   276          C     28    PHE     CG    110          0     12.011
   277          C     28    PHE    CD1    111      -0.14     12.011
   278         HC     28    PHE    HD1    111       0.14      1.008
   279          C     28    PHE    CD2    112      -0.14     12.011
   280         HC     28    PHE    HD2    112       0.14      1.008
   281          C     28    PHE    CE1    113      -0.14     12.011
   282         HC     28    PHE    HE1    113       0.14      1.008
   283          C     28    PHE    CE2    114      -0.14     12.011
   284         HC     28    PHE    HE2    114       0.14      1.008
   285          C     28    PHE     CZ    115      -0.14     12.011
   286         HC     28    PHE     HZ    115       0.14      1.008
   287          C     28    PHE      C    116       0.45     12.011
   288          O     28    PHE      O    116      -0.45    15.9994   ; qtot 4
; residue  29 VAL rtp VAL  q  0.0
   289          N     29    VAL      N    117      -0.31    14.0067
   290          H     29    VAL      H    117       0.31      1.008
   291        CH1     29    VAL     CA    118          0     13.019
   292        CH1     29    VAL     CB    118          0     13.019
   293        CH3     29    VAL    CG1    118          0     15.035
   294        CH3     29    VAL    CG2    118          0     15.035
   295          C     29    VAL      C    119       0.45     12.011
   296          O     29    VAL      O    119      -0.45    15.9994   ; qtot 4
; residue  30 ASP rtp ASP  q -1.0
   297          N     30    ASP      N    120      -0.31    14.0067
   298          H     30    ASP      H    120       0.31      1.008
   299        CH1     30    ASP     CA    121          0     13.019
   300        CH2     30    ASP     CB    121          0     14.027
   301          C     30    ASP     CG    122       0.27     12.011
   302         OM     30    ASP    OD1    122     -0.635    15.9994
   303         OM     30    ASP    OD2    122     -0.635    15.9994
   304          C     30    ASP      C    123       0.45     12.011
   305          O     30    ASP      O    123      -0.45    15.9994   ; qtot 3
; residue  31 VAL rtp VAL  q  0.0
   306          N     31    VAL      N    124      -0.31    14.0067
   307          H     31    VAL      H    124       0.31      1.008
   308        CH1     31    VAL     CA    125          0     13.019
   309        CH1     31    VAL     CB    125          0     13.019
   310        CH3     31    VAL    CG1    125          0     15.035
   311        CH3     31    VAL    CG2    125          0     15.035
   312          C     31    VAL      C    126       0.45     12.011
   313          O     31    VAL      O    126      -0.45    15.9994   ; qtot 3
; residue  32 LEU rtp LEU  q  0.0
   314          N     32    LEU      N    127      -0.31    14.0067
   315          H     32    LEU      H    127       0.31      1.008
   316        CH1     32    LEU     CA    128          0     13.019
   317        CH2     32    LEU     CB    128          0     14.027
   318        CH1     32    LEU     CG    129          0     13.019
   319        CH3     32    LEU    CD1    129          0     15.035
   320        CH3     32    LEU    CD2    129          0     15.035
   321          C     32    LEU      C    130       0.45     12.011
   322          O     32    LEU      O    130      -0.45    15.9994   ; qtot 3
; residue  33 GLY rtp GLY  q  0.0
   323          N     33    GLY      N    131      -0.31    14.0067
   324          H     33    GLY      H    131       0.31      1.008
   325        CH2     33    GLY     CA    132          0     14.027
   326          C     33    GLY      C    133       0.45     12.011
   327          O     33    GLY      O    133      -0.45    15.9994   ; qtot 3
; residue  34 LEU rtp LEU  q  0.0
   328          N     34    LEU      N    134      -0.31    14.0067
   329          H     34    LEU      H    134       0.31      1.008
   330        CH1     34    LEU     CA    135          0     13.019
   331        CH2     34    LEU     CB    135          0     14.027
   332        CH1     34    LEU     CG    136          0     13.019
   333        CH3     34    LEU    CD1    136          0     15.035
   334        CH3     34    LEU    CD2    136          0     15.035
   335          C     34    LEU      C    137       0.45     12.011
   336          O     34    LEU      O    137      -0.45    15.9994   ; qtot 3
; residue  35 GLU rtp GLU  q -1.0
   337          N     35    GLU      N    138      -0.31    14.0067
   338          H     35    GLU      H    138       0.31      1.008
   339        CH1     35    GLU     CA    139          0     13.019
   340        CH2     35    GLU     CB    139          0     14.027
   341        CH2     35    GLU     CG    139          0     14.027
   342          C     35    GLU     CD    140       0.27     12.011
   343         OM     35    GLU    OE1    140     -0.635    15.9994
   344         OM     35    GLU    OE2    140     -0.635    15.9994
   345          C     35    GLU      C    141       0.45     12.011
   346          O     35    GLU      O    141      -0.45    15.9994   ; qtot 2
; residue  36 GLU rtp GLU  q -1.0
   347          N     36    GLU      N    142      -0.31    14.0067
   348          H     36    GLU      H    142       0.31      1.008
   349        CH1     36    GLU     CA    143          0     13.019
   350        CH2     36    GLU     CB    143          0     14.027
   351        CH2     36    GLU     CG    143          0     14.027
   352          C     36    GLU     CD    144       0.27     12.011
   353         OM     36    GLU    OE1    144     -0.635    15.9994
   354         OM     36    GLU    OE2    144     -0.635    15.9994
   355          C     36    GLU      C    145       0.45     12.011
   356          O     36    GLU      O    145      -0.45    15.9994   ; qtot 1
; residue  37 GLU rtp GLU  q -1.0
   357          N     37    GLU      N    146      -0.31    14.0067
   358          H     37    GLU      H    146       0.31      1.008
   359        CH1     37    GLU     CA    147          0     13.019
   360        CH2     37    GLU     CB    147          0     14.027
   361        CH2     37    GLU     CG    147          0     14.027
   362          C     37    GLU     CD    148       0.27     12.011
   363         OM     37    GLU    OE1    148     -0.635    15.9994
   364         OM     37    GLU    OE2    148     -0.635    15.9994
   365          C     37    GLU      C    149       0.45     12.011
   366          O     37    GLU      O    149      -0.45    15.9994   ; qtot 0
; residue  38 SER rtp SER  q  0.0
   367          N     38    SER      N    150      -0.31    14.0067
   368          H     38    SER      H    150       0.31      1.008
   369        CH1     38    SER     CA    151          0     13.019
   370        CH2     38    SER     CB    152      0.266     14.027
   371         OA     38    SER     OG    152     -0.674    15.9994
   372          H     38    SER     HG    152      0.408      1.008
   373          C     38    SER      C    153       0.45     12.011
   374          O     38    SER      O    153      -0.45    15.9994   ; qtot 0
; residue  39 LEU rtp LEU  q  0.0
   375          N     39    LEU      N    154      -0.31    14.0067
   376          H     39    LEU      H    154       0.31      1.008
   377        CH1     39    LEU     CA    155          0     13.019
   378        CH2     39    LEU     CB    155          0     14.027
   379        CH1     39    LEU     CG    156          0     13.019
   380        CH3     39    LEU    CD1    156          0     15.035
   381        CH3     39    LEU    CD2    156          0     15.035
   382          C     39    LEU      C    157       0.45     12.011
   383          O     39    LEU      O    157      -0.45    15.9994   ; qtot 0
; residue  40 GLY rtp GLY  q  0.0
   384          N     40    GLY      N    158      -0.31    14.0067
   385          H     40    GLY      H    158       0.31      1.008
   386        CH2     40    GLY     CA    159          0     14.027
   387          C     40    GLY      C    160       0.45     12.011
   388          O     40    GLY      O    160      -0.45    15.9994   ; qtot 0
; residue  41 SER rtp SER  q  0.0
   389          N     41    SER      N    161      -0.31    14.0067
   390          H     41    SER      H    161       0.31      1.008
   391        CH1     41    SER     CA    162          0     13.019
   392        CH2     41    SER     CB    163      0.266     14.027
   393         OA     41    SER     OG    163     -0.674    15.9994
   394          H     41    SER     HG    163      0.408      1.008
   395          C     41    SER      C    164       0.45     12.011
   396          O     41    SER      O    164      -0.45    15.9994   ; qtot 0
; residue  42 VAL rtp VAL  q  0.0
   397          N     42    VAL      N    165      -0.31    14.0067
   398          H     42    VAL      H    165       0.31      1.008
   399        CH1     42    VAL     CA    166          0     13.019
   400        CH1     42    VAL     CB    166          0     13.019
   401        CH3     42    VAL    CG1    166          0     15.035
   402        CH3     42    VAL    CG2    166          0     15.035
   403          C     42    VAL      C    167       0.45     12.011
   404          O     42    VAL      O    167      -0.45    15.9994   ; qtot 0
; residue  43 PRO rtp PRO  q  0.0
   405          N     43    PRO      N    168          0    14.0067
   406        CH1     43    PRO     CA    169          0     13.019
   407       CH2r     43    PRO     CB    169          0     14.027
   408       CH2r     43    PRO     CG    170          0     14.027
   409       CH2r     43    PRO     CD    170          0     14.027
   410          C     43    PRO      C    171       0.45     12.011
   411          O     43    PRO      O    171      -0.45    15.9994   ; qtot 0
; residue  44 ALA rtp ALA  q  0.0
   412          N     44    ALA      N    172      -0.31    14.0067
   413          H     44    ALA      H    172       0.31      1.008
   414        CH1     44    ALA     CA    173          0     13.019
   415        CH3     44    ALA     CB    173          0     15.035
   416          C     44    ALA      C    174       0.45     12.011
   417          O     44    ALA      O    174      -0.45    15.9994   ; qtot 0
; residue  45 PRO rtp PRO  q  0.0
   418          N     45    PRO      N    175          0    14.0067
   419        CH1     45    PRO     CA    176          0     13.019
   420       CH2r     45    PRO     CB    176          0     14.027
   421       CH2r     45    PRO     CG    177          0     14.027
   422       CH2r     45    PRO     CD    177          0     14.027
   423          C     45    PRO      C    178       0.45     12.011
   424          O     45    PRO      O    178      -0.45    15.9994   ; qtot 0
; residue  46 ALA rtp ALA  q  0.0
   425          N     46    ALA      N    179      -0.31    14.0067
   426          H     46    ALA      H    179       0.31      1.008
   427        CH1     46    ALA     CA    180          0     13.019
   428        CH3     46    ALA     CB    180          0     15.035
   429          C     46    ALA      C    181       0.45     12.011
   430          O     46    ALA      O    181      -0.45    15.9994   ; qtot 0
; residue  47 CYS rtp CYSH q  0.0
   431          N     47    CYS      N    182      -0.31    14.0067
   432          H     47    CYS      H    182       0.31      1.008
   433        CH1     47    CYS     CA    183          0     13.019
   434        CH2     47    CYS     CB    184       0.15     14.027
   435          S     47    CYS     SG    184      -0.37      32.06
   436          H     47    CYS     HG    184       0.22      1.008
   437          C     47    CYS      C    185       0.45     12.011
   438          O     47    CYS      O    185      -0.45    15.9994   ; qtot 0
; residue  48 ALA rtp ALA  q  0.0
   439          N     48    ALA      N    186      -0.31    14.0067
   440          H     48    ALA      H    186       0.31      1.008
   441        CH1     48    ALA     CA    187          0     13.019
   442        CH3     48    ALA     CB    187          0     15.035
   443          C     48    ALA      C    188       0.45     12.011
   444          O     48    ALA      O    188      -0.45    15.9994   ; qtot 0
; residue  49 LEU rtp LEU  q  0.0
   445          N     49    LEU      N    189      -0.31    14.0067
   446          H     49    LEU      H    189       0.31      1.008
   447        CH1     49    LEU     CA    190          0     13.019
   448        CH2     49    LEU     CB    190          0     14.027
   449        CH1     49    LEU     CG    191          0     13.019
   450        CH3     49    LEU    CD1    191          0     15.035
   451        CH3     49    LEU    CD2    191          0     15.035
   452          C     49    LEU      C    192       0.45     12.011
   453          O     49    LEU      O    192      -0.45    15.9994   ; qtot 0
; residue  50 LEU rtp LEU  q  0.0
   454          N     50    LEU      N    193      -0.31    14.0067
   455          H     50    LEU      H    193       0.31      1.008
   456        CH1     50    LEU     CA    194          0     13.019
   457        CH2     50    LEU     CB    194          0     14.027
   458        CH1     50    LEU     CG    195          0     13.019
   459        CH3     50    LEU    CD1    195          0     15.035
   460        CH3     50    LEU    CD2    195          0     15.035
   461          C     50    LEU      C    196       0.45     12.011
   462          O     50    LEU      O    196      -0.45    15.9994   ; qtot 0
; residue  51 LEU rtp LEU  q  0.0
   463          N     51    LEU      N    197      -0.31    14.0067
   464          H     51    LEU      H    197       0.31      1.008
   465        CH1     51    LEU     CA    198          0     13.019
   466        CH2     51    LEU     CB    198          0     14.027
   467        CH1     51    LEU     CG    199          0     13.019
   468        CH3     51    LEU    CD1    199          0     15.035
   469        CH3     51    LEU    CD2    199          0     15.035
   470          C     51    LEU      C    200       0.45     12.011
   471          O     51    LEU      O    200      -0.45    15.9994   ; qtot 0
; residue  52 LEU rtp LEU  q  0.0
   472          N     52    LEU      N    201      -0.31    14.0067
   473          H     52    LEU      H    201       0.31      1.008
   474        CH1     52    LEU     CA    202          0     13.019
   475        CH2     52    LEU     CB    202          0     14.027
   476        CH1     52    LEU     CG    203          0     13.019
   477        CH3     52    LEU    CD1    203          0     15.035
   478        CH3     52    LEU    CD2    203          0     15.035
   479          C     52    LEU      C    204       0.45     12.011
   480          O     52    LEU      O    204      -0.45    15.9994   ; qtot 0
; residue  53 PHE rtp PHE  q  0.0
   481          N     53    PHE      N    205      -0.31    14.0067
   482          H     53    PHE      H    205       0.31      1.008
   483        CH1     53    PHE     CA    206          0     13.019
   484        CH2     53    PHE     CB    206          0     14.027
   485          C     53    PHE     CG    206          0     12.011
   486          C     53    PHE    CD1    207      -0.14     12.011
   487         HC     53    PHE    HD1    207       0.14      1.008
   488          C     53    PHE    CD2    208      -0.14     12.011
   489         HC     53    PHE    HD2    208       0.14      1.008
   490          C     53    PHE    CE1    209      -0.14     12.011
   491         HC     53    PHE    HE1    209       0.14      1.008
   492          C     53    PHE    CE2    210      -0.14     12.011
   493         HC     53    PHE    HE2    210       0.14      1.008
   494          C     53    PHE     CZ    211      -0.14     12.011
   495         HC     53    PHE     HZ    211       0.14      1.008
   496          C     53    PHE      C    212       0.45     12.011
   497          O     53    PHE      O    212      -0.45    15.9994   ; qtot 0
; residue  54 PRO rtp PRO  q  0.0
   498          N     54    PRO      N    213          0    14.0067
   499        CH1     54    PRO     CA    214          0     13.019
   500       CH2r     54    PRO     CB    214          0     14.027
   501       CH2r     54    PRO     CG    215          0     14.027
   502       CH2r     54    PRO     CD    215          0     14.027
   503          C     54    PRO      C    216       0.45     12.011
   504          O     54    PRO      O    216      -0.45    15.9994   ; qtot 0
; residue  55 LEU rtp LEU  q  0.0
   505          N     55    LEU      N    217      -0.31    14.0067
   506          H     55    LEU      H    217       0.31      1.008
   507        CH1     55    LEU     CA    218          0     13.019
   508        CH2     55    LEU     CB    218          0     14.027
   509        CH1     55    LEU     CG    219          0     13.019
   510        CH3     55    LEU    CD1    219          0     15.035
   511        CH3     55    LEU    CD2    219          0     15.035
   512          C     55    LEU      C    220       0.45     12.011
   513          O     55    LEU      O    220      -0.45    15.9994   ; qtot 0
; residue  56 THR rtp THR  q  0.0
   514          N     56    THR      N    221      -0.31    14.0067
   515          H     56    THR      H    221       0.31      1.008
   516        CH1     56    THR     CA    222          0     13.019
   517        CH1     56    THR     CB    223      0.266     13.019
   518         OA     56    THR    OG1    223     -0.674    15.9994
   519          H     56    THR    HG1    223      0.408      1.008
   520        CH3     56    THR    CG2    224          0     15.035
   521          C     56    THR      C    225       0.45     12.011
   522          O     56    THR      O    225      -0.45    15.9994   ; qtot 0
; residue  57 ALA rtp ALA  q  0.0
   523          N     57    ALA      N    226      -0.31    14.0067
   524          H     57    ALA      H    226       0.31      1.008
   525        CH1     57    ALA     CA    227          0     13.019
   526        CH3     57    ALA     CB    227          0     15.035
   527          C     57    ALA      C    228       0.45     12.011
   528          O     57    ALA      O    228      -0.45    15.9994   ; qtot 0
; residue  58 GLN rtp GLN  q  0.0
   529          N     58    GLN      N    229      -0.31    14.0067
   530          H     58    GLN      H    229       0.31      1.008
   531        CH1     58    GLN     CA    230          0     13.019
   532        CH2     58    GLN     CB    230          0     14.027
   533        CH2     58    GLN     CG    230          0     14.027
   534          C     58    GLN     CD    231       0.29     12.011
   535          O     58    GLN    OE1    231      -0.45    15.9994
   536         NT     58    GLN    NE2    231      -0.72    14.0067
   537          H     58    GLN   HE21    231       0.44      1.008
   538          H     58    GLN   HE22    231       0.44      1.008
   539          C     58    GLN      C    232       0.45     12.011
   540          O     58    GLN      O    232      -0.45    15.9994   ; qtot 0
; residue  59 HISE rtp HISB q  0.0
   541          N     59   HISE      N    233      -0.31    14.0067
   542          H     59   HISE      H    233       0.31      1.008
   543        CH1     59   HISE     CA    234          0     13.019
   544        CH2     59   HISE     CB    234          0     14.027
   545          C     59   HISE     CG    235          0     12.011
   546         NR     59   HISE    ND1    235      -0.54    14.0067
   547          C     59   HISE    CD2    235          0     12.011
   548         HC     59   HISE    HD2    235       0.14      1.008
   549          C     59   HISE    CE1    235          0     12.011
   550         HC     59   HISE    HE1    235       0.14      1.008
   551         NR     59   HISE    NE2    235      -0.05    14.0067
   552          H     59   HISE    HE2    235       0.31      1.008
   553          C     59   HISE      C    236       0.45     12.011
   554          O     59   HISE      O    236      -0.45    15.9994   ; qtot 0
; residue  60 GLU rtp GLU  q -1.0
   555          N     60    GLU      N    237      -0.31    14.0067
   556          H     60    GLU      H    237       0.31      1.008
   557        CH1     60    GLU     CA    238          0     13.019
   558        CH2     60    GLU     CB    238          0     14.027
   559        CH2     60    GLU     CG    238          0     14.027
   560          C     60    GLU     CD    239       0.27     12.011
   561         OM     60    GLU    OE1    239     -0.635    15.9994
   562         OM     60    GLU    OE2    239     -0.635    15.9994
   563          C     60    GLU      C    240       0.45     12.011
   564          O     60    GLU      O    240      -0.45    15.9994   ; qtot -1
; residue  61 ASN rtp ASN  q  0.0
   565          N     61    ASN      N    241      -0.31    14.0067
   566          H     61    ASN      H    241       0.31      1.008
   567        CH1     61    ASN     CA    242          0     13.019
   568        CH2     61    ASN     CB    242          0     14.027
   569          C     61    ASN     CG    243       0.29     12.011
   570          O     61    ASN    OD1    243      -0.45    15.9994
   571         NT     61    ASN    ND2    243      -0.72    14.0067
   572          H     61    ASN   HD21    243       0.44      1.008
   573          H     61    ASN   HD22    243       0.44      1.008
   574          C     61    ASN      C    244       0.45     12.011
   575          O     61    ASN      O    244      -0.45    15.9994   ; qtot -1
; residue  62 PHE rtp PHE  q  0.0
   576          N     62    PHE      N    245      -0.31    14.0067
   577          H     62    PHE      H    245       0.31      1.008
   578        CH1     62    PHE     CA    246          0     13.019
   579        CH2     62    PHE     CB    246          0     14.027
   580          C     62    PHE     CG    246          0     12.011
   581          C     62    PHE    CD1    247      -0.14     12.011
   582         HC     62    PHE    HD1    247       0.14      1.008
   583          C     62    PHE    CD2    248      -0.14     12.011
   584         HC     62    PHE    HD2    248       0.14      1.008
   585          C     62    PHE    CE1    249      -0.14     12.011
   586         HC     62    PHE    HE1    249       0.14      1.008
   587          C     62    PHE    CE2    250      -0.14     12.011
   588         HC     62    PHE    HE2    250       0.14      1.008
   589          C     62    PHE     CZ    251      -0.14     12.011
   590         HC     62    PHE     HZ    251       0.14      1.008
   591          C     62    PHE      C    252       0.45     12.011
   592          O     62    PHE      O    252      -0.45    15.9994   ; qtot -1
; residue  63 ARG rtp ARG  q +1.0
   593          N     63    ARG      N    253      -0.31    14.0067
   594          H     63    ARG      H    253       0.31      1.008
   595        CH1     63    ARG     CA    254          0     13.019
   596        CH2     63    ARG     CB    254          0     14.027
   597        CH2     63    ARG     CG    254          0     14.027
   598        CH2     63    ARG     CD    255       0.09     14.027
   599         NE     63    ARG     NE    255      -0.11    14.0067
   600          H     63    ARG     HE    255       0.24      1.008
   601          C     63    ARG     CZ    255       0.34     12.011
   602         NZ     63    ARG    NH1    255      -0.26    14.0067
   603          H     63    ARG   HH11    255       0.24      1.008
   604          H     63    ARG   HH12    255       0.24      1.008
   605         NZ     63    ARG    NH2    255      -0.26    14.0067
   606          H     63    ARG   HH21    255       0.24      1.008
   607          H     63    ARG   HH22    255       0.24      1.008
   608          C     63    ARG      C    256       0.45     12.011
   609          O     63    ARG      O    256      -0.45    15.9994   ; qtot 0
; residue  64 LYS rtp LYSH q +1.0
   610          N     64    LYS      N    257      -0.31    14.0067
   611          H     64    LYS      H    257       0.31      1.008
   612        CH1     64    LYS     CA    258          0     13.019
   613        CH2     64    LYS     CB    258          0     14.027
   614        CH2     64    LYS     CG    259          0     14.027
   615        CH2     64    LYS     CD    259          0     14.027
   616        CH2     64    LYS     CE    260      0.127     14.027
   617         NL     64    LYS     NZ    260      0.129    14.0067
   618          H     64    LYS    HZ1    260      0.248      1.008
   619          H     64    LYS    HZ2    260      0.248      1.008
   620          H     64    LYS    HZ3    260      0.248      1.008
   621          C     64    LYS      C    261       0.45     12.011
   622          O     64    LYS      O    261      -0.45    15.9994   ; qtot 1
; residue  65 LYS rtp LYSH q +1.0
   623          N     65    LYS      N    262      -0.31    14.0067
   624          H     65    LYS      H    262       0.31      1.008
   625        CH1     65    LYS     CA    263          0     13.019
   626        CH2     65    LYS     CB    263          0     14.027
   627        CH2     65    LYS     CG    264          0     14.027
   628        CH2     65    LYS     CD    264          0     14.027
   629        CH2     65    LYS     CE    265      0.127     14.027
   630         NL     65    LYS     NZ    265      0.129    14.0067
   631          H     65    LYS    HZ1    265      0.248      1.008
   632          H     65    LYS    HZ2    265      0.248      1.008
   633          H     65    LYS    HZ3    265      0.248      1.008
   634          C     65    LYS      C    266       0.45     12.011
   635          O     65    LYS      O    266      -0.45    15.9994   ; qtot 2
; residue  66 GLN rtp GLN  q  0.0
   636          N     66    GLN      N    267      -0.31    14.0067
   637          H     66    GLN      H    267       0.31      1.008
   638        CH1     66    GLN     CA    268          0     13.019
   639        CH2     66    GLN     CB    268          0     14.027
   640        CH2     66    GLN     CG    268          0     14.027
   641          C     66    GLN     CD    269       0.29     12.011
   642          O     66    GLN    OE1    269      -0.45    15.9994
   643         NT     66    GLN    NE2    269      -0.72    14.0067
   644          H     66    GLN   HE21    269       0.44      1.008
   645          H     66    GLN   HE22    269       0.44      1.008
   646          C     66    GLN      C    270       0.45     12.011
   647          O     66    GLN      O    270      -0.45    15.9994   ; qtot 2
; residue  67 ILE rtp ILE  q  0.0
   648          N     67    ILE      N    271      -0.31    14.0067
   649          H     67    ILE      H    271       0.31      1.008
   650        CH1     67    ILE     CA    272          0     13.019
   651        CH1     67    ILE     CB    273          0     13.019
   652        CH2     67    ILE    CG1    273          0     14.027
   653        CH3     67    ILE    CG2    273          0     15.035
   654        CH3     67    ILE     CD    273          0     15.035
   655          C     67    ILE      C    274       0.45     12.011
   656          O     67    ILE      O    274      -0.45    15.9994   ; qtot 2
; residue  68 GLU rtp GLU  q -1.0
   657          N     68    GLU      N    275      -0.31    14.0067
   658          H     68    GLU      H    275       0.31      1.008
   659        CH1     68    GLU     CA    276          0     13.019
   660        CH2     68    GLU     CB    276          0     14.027
   661        CH2     68    GLU     CG    276          0     14.027
   662          C     68    GLU     CD    277       0.27     12.011
   663         OM     68    GLU    OE1    277     -0.635    15.9994
   664         OM     68    GLU    OE2    277     -0.635    15.9994
   665          C     68    GLU      C    278       0.45     12.011
   666          O     68    GLU      O    278      -0.45    15.9994   ; qtot 1
; residue  69 GLU rtp GLU  q -1.0
   667          N     69    GLU      N    279      -0.31    14.0067
   668          H     69    GLU      H    279       0.31      1.008
   669        CH1     69    GLU     CA    280          0     13.019
   670        CH2     69    GLU     CB    280          0     14.027
   671        CH2     69    GLU     CG    280          0     14.027
   672          C     69    GLU     CD    281       0.27     12.011
   673         OM     69    GLU    OE1    281     -0.635    15.9994
   674         OM     69    GLU    OE2    281     -0.635    15.9994
   675          C     69    GLU      C    282       0.45     12.011
   676          O     69    GLU      O    282      -0.45    15.9994   ; qtot 0
; residue  70 LEU rtp LEU  q  0.0
   677          N     70    LEU      N    283      -0.31    14.0067
   678          H     70    LEU      H    283       0.31      1.008
   679        CH1     70    LEU     CA    284          0     13.019
   680        CH2     70    LEU     CB    284          0     14.027
   681        CH1     70    LEU     CG    285          0     13.019
   682        CH3     70    LEU    CD1    285          0     15.035
   683        CH3     70    LEU    CD2    285          0     15.035
   684          C     70    LEU      C    286       0.45     12.011
   685          O     70    LEU      O    286      -0.45    15.9994   ; qtot 0
; residue  71 LYS rtp LYSH q +1.0
   686          N     71    LYS      N    287      -0.31    14.0067
   687          H     71    LYS      H    287       0.31      1.008
   688        CH1     71    LYS     CA    288          0     13.019
   689        CH2     71    LYS     CB    288          0     14.027
   690        CH2     71    LYS     CG    289          0     14.027
   691        CH2     71    LYS     CD    289          0     14.027
   692        CH2     71    LYS     CE    290      0.127     14.027
   693         NL     71    LYS     NZ    290      0.129    14.0067
   694          H     71    LYS    HZ1    290      0.248      1.008
   695          H     71    LYS    HZ2    290      0.248      1.008
   696          H     71    LYS    HZ3    290      0.248      1.008
   697          C     71    LYS      C    291       0.45     12.011
   698          O     71    LYS      O    291      -0.45    15.9994   ; qtot 1
; residue  72 GLY rtp GLY  q  0.0
   699          N     72    GLY      N    292      -0.31    14.0067
   700          H     72    GLY      H    292       0.31      1.008
   701        CH2     72    GLY     CA    293          0     14.027
   702          C     72    GLY      C    294       0.45     12.011
   703          O     72    GLY      O    294      -0.45    15.9994   ; qtot 1
; residue  73 GLN rtp GLN  q  0.0
   704          N     73    GLN      N    295      -0.31    14.0067
   705          H     73    GLN      H    295       0.31      1.008
   706        CH1     73    GLN     CA    296          0     13.019
   707        CH2     73    GLN     CB    296          0     14.027
   708        CH2     73    GLN     CG    296          0     14.027
   709          C     73    GLN     CD    297       0.29     12.011
   710          O     73    GLN    OE1    297      -0.45    15.9994
   711         NT     73    GLN    NE2    297      -0.72    14.0067
   712          H     73    GLN   HE21    297       0.44      1.008
   713          H     73    GLN   HE22    297       0.44      1.008
   714          C     73    GLN      C    298       0.45     12.011
   715          O     73    GLN      O    298      -0.45    15.9994   ; qtot 1
; residue  74 GLU rtp GLU  q -1.0
   716          N     74    GLU      N    299      -0.31    14.0067
   717          H     74    GLU      H    299       0.31      1.008
   718        CH1     74    GLU     CA    300          0     13.019
   719        CH2     74    GLU     CB    300          0     14.027
   720        CH2     74    GLU     CG    300          0     14.027
   721          C     74    GLU     CD    301       0.27     12.011
   722         OM     74    GLU    OE1    301     -0.635    15.9994
   723         OM     74    GLU    OE2    301     -0.635    15.9994
   724          C     74    GLU      C    302       0.45     12.011
   725          O     74    GLU      O    302      -0.45    15.9994   ; qtot 0
; residue  75 VAL rtp VAL  q  0.0
   726          N     75    VAL      N    303      -0.31    14.0067
   727          H     75    VAL      H    303       0.31      1.008
   728        CH1     75    VAL     CA    304          0     13.019
   729        CH1     75    VAL     CB    304          0     13.019
   730        CH3     75    VAL    CG1    304          0     15.035
   731        CH3     75    VAL    CG2    304          0     15.035
   732          C     75    VAL      C    305       0.45     12.011
   733          O     75    VAL      O    305      -0.45    15.9994   ; qtot 0
; residue  76 SER rtp SER  q  0.0
   734          N     76    SER      N    306      -0.31    14.0067
   735          H     76    SER      H    306       0.31      1.008
   736        CH1     76    SER     CA    307          0     13.019
   737        CH2     76    SER     CB    308      0.266     14.027
   738         OA     76    SER     OG    308     -0.674    15.9994
   739          H     76    SER     HG    308      0.408      1.008
   740          C     76    SER      C    309       0.45     12.011
   741          O     76    SER      O    309      -0.45    15.9994   ; qtot 0
; residue  77 PRO rtp PRO  q  0.0
   742          N     77    PRO      N    310          0    14.0067
   743        CH1     77    PRO     CA    311          0     13.019
   744       CH2r     77    PRO     CB    311          0     14.027
   745       CH2r     77    PRO     CG    312          0     14.027
   746       CH2r     77    PRO     CD    312          0     14.027
   747          C     77    PRO      C    313       0.45     12.011
   748          O     77    PRO      O    313      -0.45    15.9994   ; qtot 0
; residue  78 LYS rtp LYSH q +1.0
   749          N     78    LYS      N    314      -0.31    14.0067
   750          H     78    LYS      H    314       0.31      1.008
   751        CH1     78    LYS     CA    315          0     13.019
   752        CH2     78    LYS     CB    315          0     14.027
   753        CH2     78    LYS     CG    316          0     14.027
   754        CH2     78    LYS     CD    316          0     14.027
   755        CH2     78    LYS     CE    317      0.127     14.027
   756         NL     78    LYS     NZ    317      0.129    14.0067
   757          H     78    LYS    HZ1    317      0.248      1.008
   758          H     78    LYS    HZ2    317      0.248      1.008
   759          H     78    LYS    HZ3    317      0.248      1.008
   760          C     78    LYS      C    318       0.45     12.011
   761          O     78    LYS      O    318      -0.45    15.9994   ; qtot 1
; residue  79 VAL rtp VAL  q  0.0
   762          N     79    VAL      N    319      -0.31    14.0067
   763          H     79    VAL      H    319       0.31      1.008
   764        CH1     79    VAL     CA    320          0     13.019
   765        CH1     79    VAL     CB    320          0     13.019
   766        CH3     79    VAL    CG1    320          0     15.035
   767        CH3     79    VAL    CG2    320          0     15.035
   768          C     79    VAL      C    321       0.45     12.011
   769          O     79    VAL      O    321      -0.45    15.9994   ; qtot 1
; residue  80 TYR rtp TYR  q  0.0
   770          N     80    TYR      N    322      -0.31    14.0067
   771          H     80    TYR      H    322       0.31      1.008
   772        CH1     80    TYR     CA    323          0     13.019
   773        CH2     80    TYR     CB    323          0     14.027
   774          C     80    TYR     CG    323          0     12.011
   775          C     80    TYR    CD1    324      -0.14     12.011
   776         HC     80    TYR    HD1    324       0.14      1.008
   777          C     80    TYR    CD2    325      -0.14     12.011
   778         HC     80    TYR    HD2    325       0.14      1.008
   779          C     80    TYR    CE1    326      -0.14     12.011
   780         HC     80    TYR    HE1    326       0.14      1.008
   781          C     80    TYR    CE2    327      -0.14     12.011
   782         HC     80    TYR    HE2    327       0.14      1.008
   783          C     80    TYR     CZ    328      0.203     12.011
   784         OA     80    TYR     OH    328     -0.611    15.9994
   785          H     80    TYR     HH    328      0.408      1.008
   786          C     80    TYR      C    329       0.45     12.011
   787          O     80    TYR      O    329      -0.45    15.9994   ; qtot 1
; residue  81 PHE rtp PHE  q  0.0
   788          N     81    PHE      N    330      -0.31    14.0067
   789          H     81    PHE      H    330       0.31      1.008
   790        CH1     81    PHE     CA    331          0     13.019
   791        CH2     81    PHE     CB    331          0     14.027
   792          C     81    PHE     CG    331          0     12.011
   793          C     81    PHE    CD1    332      -0.14     12.011
   794         HC     81    PHE    HD1    332       0.14      1.008
   795          C     81    PHE    CD2    333      -0.14     12.011
   796         HC     81    PHE    HD2    333       0.14      1.008
   797          C     81    PHE    CE1    334      -0.14     12.011
   798         HC     81    PHE    HE1    334       0.14      1.008
   799          C     81    PHE    CE2    335      -0.14     12.011
   800         HC     81    PHE    HE2    335       0.14      1.008
   801          C     81    PHE     CZ    336      -0.14     12.011
   802         HC     81    PHE     HZ    336       0.14      1.008
   803          C     81    PHE      C    337       0.45     12.011
   804          O     81    PHE      O    337      -0.45    15.9994   ; qtot 1
; residue  82 MET rtp MET  q  0.0
   805          N     82    MET      N    338      -0.31    14.0067
   806          H     82    MET      H    338       0.31      1.008
   807        CH1     82    MET     CA    339          0     13.019
   808        CH2     82    MET     CB    339          0     14.027
   809        CH2     82    MET     CG    340      0.241     14.027
   810          S     82    MET     SD    340     -0.482      32.06
   811        CH3     82    MET     CE    340      0.241     15.035
   812          C     82    MET      C    341       0.45     12.011
   813          O     82    MET      O    341      -0.45    15.9994   ; qtot 1
; residue  83 LYS rtp LYSH q +1.0
   814          N     83    LYS      N    342      -0.31    14.0067
   815          H     83    LYS      H    342       0.31      1.008
   816        CH1     83    LYS     CA    343          0     13.019
   817        CH2     83    LYS     CB    343          0     14.027
   818        CH2     83    LYS     CG    344          0     14.027
   819        CH2     83    LYS     CD    344          0     14.027
   820        CH2     83    LYS     CE    345      0.127     14.027
   821         NL     83    LYS     NZ    345      0.129    14.0067
   822          H     83    LYS    HZ1    345      0.248      1.008
   823          H     83    LYS    HZ2    345      0.248      1.008
   824          H     83    LYS    HZ3    345      0.248      1.008
   825          C     83    LYS      C    346       0.45     12.011
   826          O     83    LYS      O    346      -0.45    15.9994   ; qtot 2
; residue  84 GLN rtp GLN  q  0.0
   827          N     84    GLN      N    347      -0.31    14.0067
   828          H     84    GLN      H    347       0.31      1.008
   829        CH1     84    GLN     CA    348          0     13.019
   830        CH2     84    GLN     CB    348          0     14.027
   831        CH2     84    GLN     CG    348          0     14.027
   832          C     84    GLN     CD    349       0.29     12.011
   833          O     84    GLN    OE1    349      -0.45    15.9994
   834         NT     84    GLN    NE2    349      -0.72    14.0067
   835          H     84    GLN   HE21    349       0.44      1.008
   836          H     84    GLN   HE22    349       0.44      1.008
   837          C     84    GLN      C    350       0.45     12.011
   838          O     84    GLN      O    350      -0.45    15.9994   ; qtot 2
; residue  85 THR rtp THR  q  0.0
   839          N     85    THR      N    351      -0.31    14.0067
   840          H     85    THR      H    351       0.31      1.008
   841        CH1     85    THR     CA    352          0     13.019
   842        CH1     85    THR     CB    353      0.266     13.019
   843         OA     85    THR    OG1    353     -0.674    15.9994
   844          H     85    THR    HG1    353      0.408      1.008
   845        CH3     85    THR    CG2    354          0     15.035
   846          C     85    THR      C    355       0.45     12.011
   847          O     85    THR      O    355      -0.45    15.9994   ; qtot 2
; residue  86 ILE rtp ILE  q  0.0
   848          N     86    ILE      N    356      -0.31    14.0067
   849          H     86    ILE      H    356       0.31      1.008
   850        CH1     86    ILE     CA    357          0     13.019
   851        CH1     86    ILE     CB    358          0     13.019
   852        CH2     86    ILE    CG1    358          0     14.027
   853        CH3     86    ILE    CG2    358          0     15.035
   854        CH3     86    ILE     CD    358          0     15.035
   855          C     86    ILE      C    359       0.45     12.011
   856          O     86    ILE      O    359      -0.45    15.9994   ; qtot 2
; residue  87 GLY rtp GLY  q  0.0
   857          N     87    GLY      N    360      -0.31    14.0067
   858          H     87    GLY      H    360       0.31      1.008
   859        CH2     87    GLY     CA    361          0     14.027
   860          C     87    GLY      C    362       0.45     12.011
   861          O     87    GLY      O    362      -0.45    15.9994   ; qtot 2
; residue  88 ASN rtp ASN  q  0.0
   862          N     88    ASN      N    363      -0.31    14.0067
   863          H     88    ASN      H    363       0.31      1.008
   864        CH1     88    ASN     CA    364          0     13.019
   865        CH2     88    ASN     CB    364          0     14.027
   866          C     88    ASN     CG    365       0.29     12.011
   867          O     88    ASN    OD1    365      -0.45    15.9994
   868         NT     88    ASN    ND2    365      -0.72    14.0067
   869          H     88    ASN   HD21    365       0.44      1.008
   870          H     88    ASN   HD22    365       0.44      1.008
   871          C     88    ASN      C    366       0.45     12.011
   872          O     88    ASN      O    366      -0.45    15.9994   ; qtot 2
; residue  89 SER rtp SER  q  0.0
   873          N     89    SER      N    367      -0.31    14.0067
   874          H     89    SER      H    367       0.31      1.008
   875        CH1     89    SER     CA    368          0     13.019
   876        CH2     89    SER     CB    369      0.266     14.027
   877         OA     89    SER     OG    369     -0.674    15.9994
   878          H     89    SER     HG    369      0.408      1.008
   879          C     89    SER      C    370       0.45     12.011
   880          O     89    SER      O    370      -0.45    15.9994   ; qtot 2
; residue  90 CYS rtp CYSH q  0.0
   881          N     90    CYS      N    371      -0.31    14.0067
   882          H     90    CYS      H    371       0.31      1.008
   883        CH1     90    CYS     CA    372          0     13.019
   884        CH2     90    CYS     CB    373       0.15     14.027
   885          S     90    CYS     SG    373      -0.37      32.06
   886          H     90    CYS     HG    373       0.22      1.008
   887          C     90    CYS      C    374       0.45     12.011
   888          O     90    CYS      O    374      -0.45    15.9994   ; qtot 2
; residue  91 GLY rtp GLY  q  0.0
   889          N     91    GLY      N    375      -0.31    14.0067
   890          H     91    GLY      H    375       0.31      1.008
   891        CH2     91    GLY     CA    376          0     14.027
   892          C     91    GLY      C    377       0.45     12.011
   893          O     91    GLY      O    377      -0.45    15.9994   ; qtot 2
; residue  92 THR rtp THR  q  0.0
   894          N     92    THR      N    378      -0.31    14.0067
   895          H     92    THR      H    378       0.31      1.008
   896        CH1     92    THR     CA    379          0     13.019
   897        CH1     92    THR     CB    380      0.266     13.019
   898         OA     92    THR    OG1    380     -0.674    15.9994
   899          H     92    THR    HG1    380      0.408      1.008
   900        CH3     92    THR    CG2    381          0     15.035
   901          C     92    THR      C    382       0.45     12.011
   902          O     92    THR      O    382      -0.45    15.9994   ; qtot 2
; residue  93 ILE rtp ILE  q  0.0
   903          N     93    ILE      N    383      -0.31    14.0067
   904          H     93    ILE      H    383       0.31      1.008
   905        CH1     93    ILE     CA    384          0     13.019
   906        CH1     93    ILE     CB    385          0     13.019
   907        CH2     93    ILE    CG1    385          0     14.027
   908        CH3     93    ILE    CG2    385          0     15.035
   909        CH3     93    ILE     CD    385          0     15.035
   910          C     93    ILE      C    386       0.45     12.011
   911          O     93    ILE      O    386      -0.45    15.9994   ; qtot 2
; residue  94 GLY rtp GLY  q  0.0
   912          N     94    GLY      N    387      -0.31    14.0067
   913          H     94    GLY      H    387       0.31      1.008
   914        CH2     94    GLY     CA    388          0     14.027
   915          C     94    GLY      C    389       0.45     12.011
   916          O     94    GLY      O    389      -0.45    15.9994   ; qtot 2
; residue  95 LEU rtp LEU  q  0.0
   917          N     95    LEU      N    390      -0.31    14.0067
   918          H     95    LEU      H    390       0.31      1.008
   919        CH1     95    LEU     CA    391          0     13.019
   920        CH2     95    LEU     CB    391          0     14.027
   921        CH1     95    LEU     CG    392          0     13.019
   922        CH3     95    LEU    CD1    392          0     15.035
   923        CH3     95    LEU    CD2    392          0     15.035
   924          C     95    LEU      C    393       0.45     12.011
   925          O     95    LEU      O    393      -0.45    15.9994   ; qtot 2
; residue  96 ILE rtp ILE  q  0.0
   926          N     96    ILE      N    394      -0.31    14.0067
   927          H     96    ILE      H    394       0.31      1.008
   928        CH1     96    ILE     CA    395          0     13.019
   929        CH1     96    ILE     CB    396          0     13.019
   930        CH2     96    ILE    CG1    396          0     14.027
   931        CH3     96    ILE    CG2    396          0     15.035
   932        CH3     96    ILE     CD    396          0     15.035
   933          C     96    ILE      C    397       0.45     12.011
   934          O     96    ILE      O    397      -0.45    15.9994   ; qtot 2
; residue  97 HISE rtp HISB q  0.0
   935          N     97   HISE      N    398      -0.31    14.0067
   936          H     97   HISE      H    398       0.31      1.008
   937        CH1     97   HISE     CA    399          0     13.019
   938        CH2     97   HISE     CB    399          0     14.027
   939          C     97   HISE     CG    400          0     12.011
   940         NR     97   HISE    ND1    400      -0.54    14.0067
   941          C     97   HISE    CD2    400          0     12.011
   942         HC     97   HISE    HD2    400       0.14      1.008
   943          C     97   HISE    CE1    400          0     12.011
   944         HC     97   HISE    HE1    400       0.14      1.008
   945         NR     97   HISE    NE2    400      -0.05    14.0067
   946          H     97   HISE    HE2    400       0.31      1.008
   947          C     97   HISE      C    401       0.45     12.011
   948          O     97   HISE      O    401      -0.45    15.9994   ; qtot 2
; residue  98 ALA rtp ALA  q  0.0
   949          N     98    ALA      N    402      -0.31    14.0067
   950          H     98    ALA      H    402       0.31      1.008
   951        CH1     98    ALA     CA    403          0     13.019
   952        CH3     98    ALA     CB    403          0     15.035
   953          C     98    ALA      C    404       0.45     12.011
   954          O     98    ALA      O    404      -0.45    15.9994   ; qtot 2
; residue  99 VAL rtp VAL  q  0.0
   955          N     99    VAL      N    405      -0.31    14.0067
   956          H     99    VAL      H    405       0.31      1.008
   957        CH1     99    VAL     CA    406          0     13.019
   958        CH1     99    VAL     CB    406          0     13.019
   959        CH3     99    VAL    CG1    406          0     15.035
   960        CH3     99    VAL    CG2    406          0     15.035
   961          C     99    VAL      C    407       0.45     12.011
   962          O     99    VAL      O    407      -0.45    15.9994   ; qtot 2
; residue 100 ALA rtp ALA  q  0.0
   963          N    100    ALA      N    408      -0.31    14.0067
   964          H    100    ALA      H    408       0.31      1.008
   965        CH1    100    ALA     CA    409          0     13.019
   966        CH3    100    ALA     CB    409          0     15.035
   967          C    100    ALA      C    410       0.45     12.011
   968          O    100    ALA      O    410      -0.45    15.9994   ; qtot 2
; residue 101 ASN rtp ASN  q  0.0
   969          N    101    ASN      N    411      -0.31    14.0067
   970          H    101    ASN      H    411       0.31      1.008
   971        CH1    101    ASN     CA    412          0     13.019
   972        CH2    101    ASN     CB    412          0     14.027
   973          C    101    ASN     CG    413       0.29     12.011
   974          O    101    ASN    OD1    413      -0.45    15.9994
   975         NT    101    ASN    ND2    413      -0.72    14.0067
   976          H    101    ASN   HD21    413       0.44      1.008
   977          H    101    ASN   HD22    413       0.44      1.008
   978          C    101    ASN      C    414       0.45     12.011
   979          O    101    ASN      O    414      -0.45    15.9994   ; qtot 2
; residue 102 ASN rtp ASN  q  0.0
   980          N    102    ASN      N    415      -0.31    14.0067
   981          H    102    ASN      H    415       0.31      1.008
   982        CH1    102    ASN     CA    416          0     13.019
   983        CH2    102    ASN     CB    416          0     14.027
   984          C    102    ASN     CG    417       0.29     12.011
   985          O    102    ASN    OD1    417      -0.45    15.9994
   986         NT    102    ASN    ND2    417      -0.72    14.0067
   987          H    102    ASN   HD21    417       0.44      1.008
   988          H    102    ASN   HD22    417       0.44      1.008
   989          C    102    ASN      C    418       0.45     12.011
   990          O    102    ASN      O    418      -0.45    15.9994   ; qtot 2
; residue 103 GLN rtp GLN  q  0.0
   991          N    103    GLN      N    419      -0.31    14.0067
   992          H    103    GLN      H    419       0.31      1.008
   993        CH1    103    GLN     CA    420          0     13.019
   994        CH2    103    GLN     CB    420          0     14.027
   995        CH2    103    GLN     CG    420          0     14.027
   996          C    103    GLN     CD    421       0.29     12.011
   997          O    103    GLN    OE1    421      -0.45    15.9994
   998         NT    103    GLN    NE2    421      -0.72    14.0067
   999          H    103    GLN   HE21    421       0.44      1.008
  1000          H    103    GLN   HE22    421       0.44      1.008
  1001          C    103    GLN      C    422       0.45     12.011
  1002          O    103    GLN      O    422      -0.45    15.9994   ; qtot 2
; residue 104 ASP rtp ASP  q -1.0
  1003          N    104    ASP      N    423      -0.31    14.0067
  1004          H    104    ASP      H    423       0.31      1.008
  1005        CH1    104    ASP     CA    424          0     13.019
  1006        CH2    104    ASP     CB    424          0     14.027
  1007          C    104    ASP     CG    425       0.27     12.011
  1008         OM    104    ASP    OD1    425     -0.635    15.9994
  1009         OM    104    ASP    OD2    425     -0.635    15.9994
  1010          C    104    ASP      C    426       0.45     12.011
  1011          O    104    ASP      O    426      -0.45    15.9994   ; qtot 1
; residue 105 LYS rtp LYSH q +1.0
  1012          N    105    LYS      N    427      -0.31    14.0067
  1013          H    105    LYS      H    427       0.31      1.008
  1014        CH1    105    LYS     CA    428          0     13.019
  1015        CH2    105    LYS     CB    428          0     14.027
  1016        CH2    105    LYS     CG    429          0     14.027
  1017        CH2    105    LYS     CD    429          0     14.027
  1018        CH2    105    LYS     CE    430      0.127     14.027
  1019         NL    105    LYS     NZ    430      0.129    14.0067
  1020          H    105    LYS    HZ1    430      0.248      1.008
  1021          H    105    LYS    HZ2    430      0.248      1.008
  1022          H    105    LYS    HZ3    430      0.248      1.008
  1023          C    105    LYS      C    431       0.45     12.011
  1024          O    105    LYS      O    431      -0.45    15.9994   ; qtot 2
; residue 106 LEU rtp LEU  q  0.0
  1025          N    106    LEU      N    432      -0.31    14.0067
  1026          H    106    LEU      H    432       0.31      1.008
  1027        CH1    106    LEU     CA    433          0     13.019
  1028        CH2    106    LEU     CB    433          0     14.027
  1029        CH1    106    LEU     CG    434          0     13.019
  1030        CH3    106    LEU    CD1    434          0     15.035
  1031        CH3    106    LEU    CD2    434          0     15.035
  1032          C    106    LEU      C    435       0.45     12.011
  1033          O    106    LEU      O    435      -0.45    15.9994   ; qtot 2
; residue 107 GLY rtp GLY  q  0.0
  1034          N    107    GLY      N    436      -0.31    14.0067
  1035          H    107    GLY      H    436       0.31      1.008
  1036        CH2    107    GLY     CA    437          0     14.027
  1037          C    107    GLY      C    438       0.45     12.011
  1038          O    107    GLY      O    438      -0.45    15.9994   ; qtot 2
; residue 108 PHE rtp PHE  q  0.0
  1039          N    108    PHE      N    439      -0.31    14.0067
  1040          H    108    PHE      H    439       0.31      1.008
  1041        CH1    108    PHE     CA    440          0     13.019
  1042        CH2    108    PHE     CB    440          0     14.027
  1043          C    108    PHE     CG    440          0     12.011
  1044          C    108    PHE    CD1    441      -0.14     12.011
  1045         HC    108    PHE    HD1    441       0.14      1.008
  1046          C    108    PHE    CD2    442      -0.14     12.011
  1047         HC    108    PHE    HD2    442       0.14      1.008
  1048          C    108    PHE    CE1    443      -0.14     12.011
  1049         HC    108    PHE    HE1    443       0.14      1.008
  1050          C    108    PHE    CE2    444      -0.14     12.011
  1051         HC    108    PHE    HE2    444       0.14      1.008
  1052          C    108    PHE     CZ    445      -0.14     12.011
  1053         HC    108    PHE     HZ    445       0.14      1.008
  1054          C    108    PHE      C    446       0.45     12.011
  1055          O    108    PHE      O    446      -0.45    15.9994   ; qtot 2
; residue 109 GLU rtp GLU  q -1.0
  1056          N    109    GLU      N    447      -0.31    14.0067
  1057          H    109    GLU      H    447       0.31      1.008
  1058        CH1    109    GLU     CA    448          0     13.019
  1059        CH2    109    GLU     CB    448          0     14.027
  1060        CH2    109    GLU     CG    448          0     14.027
  1061          C    109    GLU     CD    449       0.27     12.011
  1062         OM    109    GLU    OE1    449     -0.635    15.9994
  1063         OM    109    GLU    OE2    449     -0.635    15.9994
  1064          C    109    GLU      C    450       0.45     12.011
  1065          O    109    GLU      O    450      -0.45    15.9994   ; qtot 1
; residue 110 ASP rtp ASP  q -1.0
  1066          N    110    ASP      N    451      -0.31    14.0067
  1067          H    110    ASP      H    451       0.31      1.008
  1068        CH1    110    ASP     CA    452          0     13.019
  1069        CH2    110    ASP     CB    452          0     14.027
  1070          C    110    ASP     CG    453       0.27     12.011
  1071         OM    110    ASP    OD1    453     -0.635    15.9994
  1072         OM    110    ASP    OD2    453     -0.635    15.9994
  1073          C    110    ASP      C    454       0.45     12.011
  1074          O    110    ASP      O    454      -0.45    15.9994   ; qtot 0
; residue 111 GLY rtp GLY  q  0.0
  1075          N    111    GLY      N    455      -0.31    14.0067
  1076          H    111    GLY      H    455       0.31      1.008
  1077        CH2    111    GLY     CA    456          0     14.027
  1078          C    111    GLY      C    457       0.45     12.011
  1079          O    111    GLY      O    457      -0.45    15.9994   ; qtot 0
; residue 112 SER rtp SER  q  0.0
  1080          N    112    SER      N    458      -0.31    14.0067
  1081          H    112    SER      H    458       0.31      1.008
  1082        CH1    112    SER     CA    459          0     13.019
  1083        CH2    112    SER     CB    460      0.266     14.027
  1084         OA    112    SER     OG    460     -0.674    15.9994
  1085          H    112    SER     HG    460      0.408      1.008
  1086          C    112    SER      C    461       0.45     12.011
  1087          O    112    SER      O    461      -0.45    15.9994   ; qtot 0
; residue 113 VAL rtp VAL  q  0.0
  1088          N    113    VAL      N    462      -0.31    14.0067
  1089          H    113    VAL      H    462       0.31      1.008
  1090        CH1    113    VAL     CA    463          0     13.019
  1091        CH1    113    VAL     CB    463          0     13.019
  1092        CH3    113    VAL    CG1    463          0     15.035
  1093        CH3    113    VAL    CG2    463          0     15.035
  1094          C    113    VAL      C    464       0.45     12.011
  1095          O    113    VAL      O    464      -0.45    15.9994   ; qtot 0
; residue 114 LEU rtp LEU  q  0.0
  1096          N    114    LEU      N    465      -0.31    14.0067
  1097          H    114    LEU      H    465       0.31      1.008
  1098        CH1    114    LEU     CA    466          0     13.019
  1099        CH2    114    LEU     CB    466          0     14.027
  1100        CH1    114    LEU     CG    467          0     13.019
  1101        CH3    114    LEU    CD1    467          0     15.035
  1102        CH3    114    LEU    CD2    467          0     15.035
  1103          C    114    LEU      C    468       0.45     12.011
  1104          O    114    LEU      O    468      -0.45    15.9994   ; qtot 0
; residue 115 LYS rtp LYSH q +1.0
  1105          N    115    LYS      N    469      -0.31    14.0067
  1106          H    115    LYS      H    469       0.31      1.008
  1107        CH1    115    LYS     CA    470          0     13.019
  1108        CH2    115    LYS     CB    470          0     14.027
  1109        CH2    115    LYS     CG    471          0     14.027
  1110        CH2    115    LYS     CD    471          0     14.027
  1111        CH2    115    LYS     CE    472      0.127     14.027
  1112         NL    115    LYS     NZ    472      0.129    14.0067
  1113          H    115    LYS    HZ1    472      0.248      1.008
  1114          H    115    LYS    HZ2    472      0.248      1.008
  1115          H    115    LYS    HZ3    472      0.248      1.008
  1116          C    115    LYS      C    473       0.45     12.011
  1117          O    115    LYS      O    473      -0.45    15.9994   ; qtot 1
; residue 116 GLN rtp GLN  q  0.0
  1118          N    116    GLN      N    474      -0.31    14.0067
  1119          H    116    GLN      H    474       0.31      1.008
  1120        CH1    116    GLN     CA    475          0     13.019
  1121        CH2    116    GLN     CB    475          0     14.027
  1122        CH2    116    GLN     CG    475          0     14.027
  1123          C    116    GLN     CD    476       0.29     12.011
  1124          O    116    GLN    OE1    476      -0.45    15.9994
  1125         NT    116    GLN    NE2    476      -0.72    14.0067
  1126          H    116    GLN   HE21    476       0.44      1.008
  1127          H    116    GLN   HE22    476       0.44      1.008
  1128          C    116    GLN      C    477       0.45     12.011
  1129          O    116    GLN      O    477      -0.45    15.9994   ; qtot 1
; residue 117 PHE rtp PHE  q  0.0
  1130          N    117    PHE      N    478      -0.31    14.0067
  1131          H    117    PHE      H    478       0.31      1.008
  1132        CH1    117    PHE     CA    479          0     13.019
  1133        CH2    117    PHE     CB    479          0     14.027
  1134          C    117    PHE     CG    479          0     12.011
  1135          C    117    PHE    CD1    480      -0.14     12.011
  1136         HC    117    PHE    HD1    480       0.14      1.008
  1137          C    117    PHE    CD2    481      -0.14     12.011
  1138         HC    117    PHE    HD2    481       0.14      1.008
  1139          C    117    PHE    CE1    482      -0.14     12.011
  1140         HC    117    PHE    HE1    482       0.14      1.008
  1141          C    117    PHE    CE2    483      -0.14     12.011
  1142         HC    117    PHE    HE2    483       0.14      1.008
  1143          C    117    PHE     CZ    484      -0.14     12.011
  1144         HC    117    PHE     HZ    484       0.14      1.008
  1145          C    117    PHE      C    485       0.45     12.011
  1146          O    117    PHE      O    485      -0.45    15.9994   ; qtot 1
; residue 118 LEU rtp LEU  q  0.0
  1147          N    118    LEU      N    486      -0.31    14.0067
  1148          H    118    LEU      H    486       0.31      1.008
  1149        CH1    118    LEU     CA    487          0     13.019
  1150        CH2    118    LEU     CB    487          0     14.027
  1151        CH1    118    LEU     CG    488          0     13.019
  1152        CH3    118    LEU    CD1    488          0     15.035
  1153        CH3    118    LEU    CD2    488          0     15.035
  1154          C    118    LEU      C    489       0.45     12.011
  1155          O    118    LEU      O    489      -0.45    15.9994   ; qtot 1
; residue 119 SER rtp SER  q  0.0
  1156          N    119    SER      N    490      -0.31    14.0067
  1157          H    119    SER      H    490       0.31      1.008
  1158        CH1    119    SER     CA    491          0     13.019
  1159        CH2    119    SER     CB    492      0.266     14.027
  1160         OA    119    SER     OG    492     -0.674    15.9994
  1161          H    119    SER     HG    492      0.408      1.008
  1162          C    119    SER      C    493       0.45     12.011
  1163          O    119    SER      O    493      -0.45    15.9994   ; qtot 1
; residue 120 GLU rtp GLU  q -1.0
  1164          N    120    GLU      N    494      -0.31    14.0067
  1165          H    120    GLU      H    494       0.31      1.008
  1166        CH1    120    GLU     CA    495          0     13.019
  1167        CH2    120    GLU     CB    495          0     14.027
  1168        CH2    120    GLU     CG    495          0     14.027
  1169          C    120    GLU     CD    496       0.27     12.011
  1170         OM    120    GLU    OE1    496     -0.635    15.9994
  1171         OM    120    GLU    OE2    496     -0.635    15.9994
  1172          C    120    GLU      C    497       0.45     12.011
  1173          O    120    GLU      O    497      -0.45    15.9994   ; qtot 0
; residue 121 THR rtp THR  q  0.0
  1174          N    121    THR      N    498      -0.31    14.0067
  1175          H    121    THR      H    498       0.31      1.008
  1176        CH1    121    THR     CA    499          0     13.019
  1177        CH1    121    THR     CB    500      0.266     13.019
  1178         OA    121    THR    OG1    500     -0.674    15.9994
  1179          H    121    THR    HG1    500      0.408      1.008
  1180        CH3    121    THR    CG2    501          0     15.035
  1181          C    121    THR      C    502       0.45     12.011
  1182          O    121    THR      O    502      -0.45    15.9994   ; qtot 0
; residue 122 GLU rtp GLU  q -1.0
  1183          N    122    GLU      N    503      -0.31    14.0067
  1184          H    122    GLU      H    503       0.31      1.008
  1185        CH1    122    GLU     CA    504          0     13.019
  1186        CH2    122    GLU     CB    504          0     14.027
  1187        CH2    122    GLU     CG    504          0     14.027
  1188          C    122    GLU     CD    505       0.27     12.011
  1189         OM    122    GLU    OE1    505     -0.635    15.9994
  1190         OM    122    GLU    OE2    505     -0.635    15.9994
  1191          C    122    GLU      C    506       0.45     12.011
  1192          O    122    GLU      O    506      -0.45    15.9994   ; qtot -1
; residue 123 LYS rtp LYSH q +1.0
  1193          N    123    LYS      N    507      -0.31    14.0067
  1194          H    123    LYS      H    507       0.31      1.008
  1195        CH1    123    LYS     CA    508          0     13.019
  1196        CH2    123    LYS     CB    508          0     14.027
  1197        CH2    123    LYS     CG    509          0     14.027
  1198        CH2    123    LYS     CD    509          0     14.027
  1199        CH2    123    LYS     CE    510      0.127     14.027
  1200         NL    123    LYS     NZ    510      0.129    14.0067
  1201          H    123    LYS    HZ1    510      0.248      1.008
  1202          H    123    LYS    HZ2    510      0.248      1.008
  1203          H    123    LYS    HZ3    510      0.248      1.008
  1204          C    123    LYS      C    511       0.45     12.011
  1205          O    123    LYS      O    511      -0.45    15.9994   ; qtot 0
; residue 124 MET rtp MET  q  0.0
  1206          N    124    MET      N    512      -0.31    14.0067
  1207          H    124    MET      H    512       0.31      1.008
  1208        CH1    124    MET     CA    513          0     13.019
  1209        CH2    124    MET     CB    513          0     14.027
  1210        CH2    124    MET     CG    514      0.241     14.027
  1211          S    124    MET     SD    514     -0.482      32.06
  1212        CH3    124    MET     CE    514      0.241     15.035
  1213          C    124    MET      C    515       0.45     12.011
  1214          O    124    MET      O    515      -0.45    15.9994   ; qtot 0
; residue 125 SER rtp SER  q  0.0
  1215          N    125    SER      N    516      -0.31    14.0067
  1216          H    125    SER      H    516       0.31      1.008
  1217        CH1    125    SER     CA    517          0     13.019
  1218        CH2    125    SER     CB    518      0.266     14.027
  1219         OA    125    SER     OG    518     -0.674    15.9994
  1220          H    125    SER     HG    518      0.408      1.008
  1221          C    125    SER      C    519       0.45     12.011
  1222          O    125    SER      O    519      -0.45    15.9994   ; qtot 0
; residue 126 PRO rtp PRO  q  0.0
  1223          N    126    PRO      N    520          0    14.0067
  1224        CH1    126    PRO     CA    521          0     13.019
  1225       CH2r    126    PRO     CB    521          0     14.027
  1226       CH2r    126    PRO     CG    522          0     14.027
  1227       CH2r    126    PRO     CD    522          0     14.027
  1228          C    126    PRO      C    523       0.45     12.011
  1229          O    126    PRO      O    523      -0.45    15.9994   ; qtot 0
; residue 127 GLU rtp GLU  q -1.0
  1230          N    127    GLU      N    524      -0.31    14.0067
  1231          H    127    GLU      H    524       0.31      1.008
  1232        CH1    127    GLU     CA    525          0     13.019
  1233        CH2    127    GLU     CB    525          0     14.027
  1234        CH2    127    GLU     CG    525          0     14.027
  1235          C    127    GLU     CD    526       0.27     12.011
  1236         OM    127    GLU    OE1    526     -0.635    15.9994
  1237         OM    127    GLU    OE2    526     -0.635    15.9994
  1238          C    127    GLU      C    527       0.45     12.011
  1239          O    127    GLU      O    527      -0.45    15.9994   ; qtot -1
; residue 128 ASP rtp ASP  q -1.0
  1240          N    128    ASP      N    528      -0.31    14.0067
  1241          H    128    ASP      H    528       0.31      1.008
  1242        CH1    128    ASP     CA    529          0     13.019
  1243        CH2    128    ASP     CB    529          0     14.027
  1244          C    128    ASP     CG    530       0.27     12.011
  1245         OM    128    ASP    OD1    530     -0.635    15.9994
  1246         OM    128    ASP    OD2    530     -0.635    15.9994
  1247          C    128    ASP      C    531       0.45     12.011
  1248          O    128    ASP      O    531      -0.45    15.9994   ; qtot -2
; residue 129 ARG rtp ARG  q +1.0
  1249          N    129    ARG      N    532      -0.31    14.0067
  1250          H    129    ARG      H    532       0.31      1.008
  1251        CH1    129    ARG     CA    533          0     13.019
  1252        CH2    129    ARG     CB    533          0     14.027
  1253        CH2    129    ARG     CG    533          0     14.027
  1254        CH2    129    ARG     CD    534       0.09     14.027
  1255         NE    129    ARG     NE    534      -0.11    14.0067
  1256          H    129    ARG     HE    534       0.24      1.008
  1257          C    129    ARG     CZ    534       0.34     12.011
  1258         NZ    129    ARG    NH1    534      -0.26    14.0067
  1259          H    129    ARG   HH11    534       0.24      1.008
  1260          H    129    ARG   HH12    534       0.24      1.008
  1261         NZ    129    ARG    NH2    534      -0.26    14.0067
  1262          H    129    ARG   HH21    534       0.24      1.008
  1263          H    129    ARG   HH22    534       0.24      1.008
  1264          C    129    ARG      C    535       0.45     12.011
  1265          O    129    ARG      O    535      -0.45    15.9994   ; qtot -1
; residue 130 ALA rtp ALA  q  0.0
  1266          N    130    ALA      N    536      -0.31    14.0067
  1267          H    130    ALA      H    536       0.31      1.008
  1268        CH1    130    ALA     CA    537          0     13.019
  1269        CH3    130    ALA     CB    537          0     15.035
  1270          C    130    ALA      C    538       0.45     12.011
  1271          O    130    ALA      O    538      -0.45    15.9994   ; qtot -1
; residue 131 LYS rtp LYSH q +1.0
  1272          N    131    LYS      N    539      -0.31    14.0067
  1273          H    131    LYS      H    539       0.31      1.008
  1274        CH1    131    LYS     CA    540          0     13.019
  1275        CH2    131    LYS     CB    540          0     14.027
  1276        CH2    131    LYS     CG    541          0     14.027
  1277        CH2    131    LYS     CD    541          0     14.027
  1278        CH2    131    LYS     CE    542      0.127     14.027
  1279         NL    131    LYS     NZ    542      0.129    14.0067
  1280          H    131    LYS    HZ1    542      0.248      1.008
  1281          H    131    LYS    HZ2    542      0.248      1.008
  1282          H    131    LYS    HZ3    542      0.248      1.008
  1283          C    131    LYS      C    543       0.45     12.011
  1284          O    131    LYS      O    543      -0.45    15.9994   ; qtot 0
; residue 132 CYS rtp CYSH q  0.0
  1285          N    132    CYS      N    544      -0.31    14.0067
  1286          H    132    CYS      H    544       0.31      1.008
  1287        CH1    132    CYS     CA    545          0     13.019
  1288        CH2    132    CYS     CB    546       0.15     14.027
  1289          S    132    CYS     SG    546      -0.37      32.06
  1290          H    132    CYS     HG    546       0.22      1.008
  1291          C    132    CYS      C    547       0.45     12.011
  1292          O    132    CYS      O    547      -0.45    15.9994   ; qtot 0
; residue 133 PHE rtp PHE  q  0.0
  1293          N    133    PHE      N    548      -0.31    14.0067
  1294          H    133    PHE      H    548       0.31      1.008
  1295        CH1    133    PHE     CA    549          0     13.019
  1296        CH2    133    PHE     CB    549          0     14.027
  1297          C    133    PHE     CG    549          0     12.011
  1298          C    133    PHE    CD1    550      -0.14     12.011
  1299         HC    133    PHE    HD1    550       0.14      1.008
  1300          C    133    PHE    CD2    551      -0.14     12.011
  1301         HC    133    PHE    HD2    551       0.14      1.008
  1302          C    133    PHE    CE1    552      -0.14     12.011
  1303         HC    133    PHE    HE1    552       0.14      1.008
  1304          C    133    PHE    CE2    553      -0.14     12.011
  1305         HC    133    PHE    HE2    553       0.14      1.008
  1306          C    133    PHE     CZ    554      -0.14     12.011
  1307         HC    133    PHE     HZ    554       0.14      1.008
  1308          C    133    PHE      C    555       0.45     12.011
  1309          O    133    PHE      O    555      -0.45    15.9994   ; qtot 0
; residue 134 GLU rtp GLU  q -1.0
  1310          N    134    GLU      N    556      -0.31    14.0067
  1311          H    134    GLU      H    556       0.31      1.008
  1312        CH1    134    GLU     CA    557          0     13.019
  1313        CH2    134    GLU     CB    557          0     14.027
  1314        CH2    134    GLU     CG    557          0     14.027
  1315          C    134    GLU     CD    558       0.27     12.011
  1316         OM    134    GLU    OE1    558     -0.635    15.9994
  1317         OM    134    GLU    OE2    558     -0.635    15.9994
  1318          C    134    GLU      C    559       0.45     12.011
  1319          O    134    GLU      O    559      -0.45    15.9994   ; qtot -1
; residue 135 LYS rtp LYSH q +1.0
  1320          N    135    LYS      N    560      -0.31    14.0067
  1321          H    135    LYS      H    560       0.31      1.008
  1322        CH1    135    LYS     CA    561          0     13.019
  1323        CH2    135    LYS     CB    561          0     14.027
  1324        CH2    135    LYS     CG    562          0     14.027
  1325        CH2    135    LYS     CD    562          0     14.027
  1326        CH2    135    LYS     CE    563      0.127     14.027
  1327         NL    135    LYS     NZ    563      0.129    14.0067
  1328          H    135    LYS    HZ1    563      0.248      1.008
  1329          H    135    LYS    HZ2    563      0.248      1.008
  1330          H    135    LYS    HZ3    563      0.248      1.008
  1331          C    135    LYS      C    564       0.45     12.011
  1332          O    135    LYS      O    564      -0.45    15.9994   ; qtot 0
; residue 136 ASN rtp ASN  q  0.0
  1333          N    136    ASN      N    565      -0.31    14.0067
  1334          H    136    ASN      H    565       0.31      1.008
  1335        CH1    136    ASN     CA    566          0     13.019
  1336        CH2    136    ASN     CB    566          0     14.027
  1337          C    136    ASN     CG    567       0.29     12.011
  1338          O    136    ASN    OD1    567      -0.45    15.9994
  1339         NT    136    ASN    ND2    567      -0.72    14.0067
  1340          H    136    ASN   HD21    567       0.44      1.008
  1341          H    136    ASN   HD22    567       0.44      1.008
  1342          C    136    ASN      C    568       0.45     12.011
  1343          O    136    ASN      O    568      -0.45    15.9994   ; qtot 0
; residue 137 GLU rtp GLU  q -1.0
  1344          N    137    GLU      N    569      -0.31    14.0067
  1345          H    137    GLU      H    569       0.31      1.008
  1346        CH1    137    GLU     CA    570          0     13.019
  1347        CH2    137    GLU     CB    570          0     14.027
  1348        CH2    137    GLU     CG    570          0     14.027
  1349          C    137    GLU     CD    571       0.27     12.011
  1350         OM    137    GLU    OE1    571     -0.635    15.9994
  1351         OM    137    GLU    OE2    571     -0.635    15.9994
  1352          C    137    GLU      C    572       0.45     12.011
  1353          O    137    GLU      O    572      -0.45    15.9994   ; qtot -1
; residue 138 ALA rtp ALA  q  0.0
  1354          N    138    ALA      N    573      -0.31    14.0067
  1355          H    138    ALA      H    573       0.31      1.008
  1356        CH1    138    ALA     CA    574          0     13.019
  1357        CH3    138    ALA     CB    574          0     15.035
  1358          C    138    ALA      C    575       0.45     12.011
  1359          O    138    ALA      O    575      -0.45    15.9994   ; qtot -1
; residue 139 ILE rtp ILE  q  0.0
  1360          N    139    ILE      N    576      -0.31    14.0067
  1361          H    139    ILE      H    576       0.31      1.008
  1362        CH1    139    ILE     CA    577          0     13.019
  1363        CH1    139    ILE     CB    578          0     13.019
  1364        CH2    139    ILE    CG1    578          0     14.027
  1365        CH3    139    ILE    CG2    578          0     15.035
  1366        CH3    139    ILE     CD    578          0     15.035
  1367          C    139    ILE      C    579       0.45     12.011
  1368          O    139    ILE      O    579      -0.45    15.9994   ; qtot -1
; residue 140 GLN rtp GLN  q  0.0
  1369          N    140    GLN      N    580      -0.31    14.0067
  1370          H    140    GLN      H    580       0.31      1.008
  1371        CH1    140    GLN     CA    581          0     13.019
  1372        CH2    140    GLN     CB    581          0     14.027
  1373        CH2    140    GLN     CG    581          0     14.027
  1374          C    140    GLN     CD    582       0.29     12.011
  1375          O    140    GLN    OE1    582      -0.45    15.9994
  1376         NT    140    GLN    NE2    582      -0.72    14.0067
  1377          H    140    GLN   HE21    582       0.44      1.008
  1378          H    140    GLN   HE22    582       0.44      1.008
  1379          C    140    GLN      C    583       0.45     12.011
  1380          O    140    GLN      O    583      -0.45    15.9994   ; qtot -1
; residue 141 ALA rtp ALA  q  0.0
  1381          N    141    ALA      N    584      -0.31    14.0067
  1382          H    141    ALA      H    584       0.31      1.008
  1383        CH1    141    ALA     CA    585          0     13.019
  1384        CH3    141    ALA     CB    585          0     15.035
  1385          C    141    ALA      C    586       0.45     12.011
  1386          O    141    ALA      O    586      -0.45    15.9994   ; qtot -1
; residue 142 ALA rtp ALA  q  0.0
  1387          N    142    ALA      N    587      -0.31    14.0067
  1388          H    142    ALA      H    587       0.31      1.008
  1389        CH1    142    ALA     CA    588          0     13.019
  1390        CH3    142    ALA     CB    588          0     15.035
  1391          C    142    ALA      C    589       0.45     12.011
  1392          O    142    ALA      O    589      -0.45    15.9994   ; qtot -1
; residue 143 HISE rtp HISB q  0.0
  1393          N    143   HISE      N    590      -0.31    14.0067
  1394          H    143   HISE      H    590       0.31      1.008
  1395        CH1    143   HISE     CA    591          0     13.019
  1396        CH2    143   HISE     CB    591          0     14.027
  1397          C    143   HISE     CG    592          0     12.011
  1398         NR    143   HISE    ND1    592      -0.54    14.0067
  1399          C    143   HISE    CD2    592          0     12.011
  1400         HC    143   HISE    HD2    592       0.14      1.008
  1401          C    143   HISE    CE1    592          0     12.011
  1402         HC    143   HISE    HE1    592       0.14      1.008
  1403         NR    143   HISE    NE2    592      -0.05    14.0067
  1404          H    143   HISE    HE2    592       0.31      1.008
  1405          C    143   HISE      C    593       0.45     12.011
  1406          O    143   HISE      O    593      -0.45    15.9994   ; qtot -1
; residue 144 ASP rtp ASP  q -1.0
  1407          N    144    ASP      N    594      -0.31    14.0067
  1408          H    144    ASP      H    594       0.31      1.008
  1409        CH1    144    ASP     CA    595          0     13.019
  1410        CH2    144    ASP     CB    595          0     14.027
  1411          C    144    ASP     CG    596       0.27     12.011
  1412         OM    144    ASP    OD1    596     -0.635    15.9994
  1413         OM    144    ASP    OD2    596     -0.635    15.9994
  1414          C    144    ASP      C    597       0.45     12.011
  1415          O    144    ASP      O    597      -0.45    15.9994   ; qtot -2
; residue 145 ALA rtp ALA  q  0.0
  1416          N    145    ALA      N    598      -0.31    14.0067
  1417          H    145    ALA      H    598       0.31      1.008
  1418        CH1    145    ALA     CA    599          0     13.019
  1419        CH3    145    ALA     CB    599          0     15.035
  1420          C    145    ALA      C    600       0.45     12.011
  1421          O    145    ALA      O    600      -0.45    15.9994   ; qtot -2
; residue 146 VAL rtp VAL  q  0.0
  1422          N    146    VAL      N    601      -0.31    14.0067
  1423          H    146    VAL      H    601       0.31      1.008
  1424        CH1    146    VAL     CA    602          0     13.019
  1425        CH1    146    VAL     CB    602          0     13.019
  1426        CH3    146    VAL    CG1    602          0     15.035
  1427        CH3    146    VAL    CG2    602          0     15.035
  1428          C    146    VAL      C    603       0.45     12.011
  1429          O    146    VAL      O    603      -0.45    15.9994   ; qtot -2
; residue 147 ALA rtp ALA  q  0.0
  1430          N    147    ALA      N    604      -0.31    14.0067
  1431          H    147    ALA      H    604       0.31      1.008
  1432        CH1    147    ALA     CA    605          0     13.019
  1433        CH3    147    ALA     CB    605          0     15.035
  1434          C    147    ALA      C    606       0.45     12.011
  1435          O    147    ALA      O    606      -0.45    15.9994   ; qtot -2
; residue 148 GLN rtp GLN  q  0.0
  1436          N    148    GLN      N    607      -0.31    14.0067
  1437          H    148    GLN      H    607       0.31      1.008
  1438        CH1    148    GLN     CA    608          0     13.019
  1439        CH2    148    GLN     CB    608          0     14.027
  1440        CH2    148    GLN     CG    608          0     14.027
  1441          C    148    GLN     CD    609       0.29     12.011
  1442          O    148    GLN    OE1    609      -0.45    15.9994
  1443         NT    148    GLN    NE2    609      -0.72    14.0067
  1444          H    148    GLN   HE21    609       0.44      1.008
  1445          H    148    GLN   HE22    609       0.44      1.008
  1446          C    148    GLN      C    610       0.45     12.011
  1447          O    148    GLN      O    610      -0.45    15.9994   ; qtot -2
; residue 149 GLU rtp GLU  q -1.0
  1448          N    149    GLU      N    611      -0.31    14.0067
  1449          H    149    GLU      H    611       0.31      1.008
  1450        CH1    149    GLU     CA    612          0     13.019
  1451        CH2    149    GLU     CB    612          0     14.027
  1452        CH2    149    GLU     CG    612          0     14.027
  1453          C    149    GLU     CD    613       0.27     12.011
  1454         OM    149    GLU    OE1    613     -0.635    15.9994
  1455         OM    149    GLU    OE2    613     -0.635    15.9994
  1456          C    149    GLU      C    614       0.45     12.011
  1457          O    149    GLU      O    614      -0.45    15.9994   ; qtot -3
; residue 150 GLY rtp GLY  q  0.0
  1458          N    150    GLY      N    615      -0.31    14.0067
  1459          H    150    GLY      H    615       0.31      1.008
  1460        CH2    150    GLY     CA    616          0     14.027
  1461          C    150    GLY      C    617       0.45     12.011
  1462          O    150    GLY      O    617      -0.45    15.9994   ; qtot -3
; residue 151 GLN rtp GLN  q  0.0
  1463          N    151    GLN      N    618      -0.31    14.0067
  1464          H    151    GLN      H    618       0.31      1.008
  1465        CH1    151    GLN     CA    619          0     13.019
  1466        CH2    151    GLN     CB    619          0     14.027
  1467        CH2    151    GLN     CG    619          0     14.027
  1468          C    151    GLN     CD    620       0.29     12.011
  1469          O    151    GLN    OE1    620      -0.45    15.9994
  1470         NT    151    GLN    NE2    620      -0.72    14.0067
  1471          H    151    GLN   HE21    620       0.44      1.008
  1472          H    151    GLN   HE22    620       0.44      1.008
  1473          C    151    GLN      C    621       0.45     12.011
  1474          O    151    GLN      O    621      -0.45    15.9994   ; qtot -3
; residue 152 CYS rtp CYSH q  0.0
  1475          N    152    CYS      N    622      -0.31    14.0067
  1476          H    152    CYS      H    622       0.31      1.008
  1477        CH1    152    CYS     CA    623          0     13.019
  1478        CH2    152    CYS     CB    624       0.15     14.027
  1479          S    152    CYS     SG    624      -0.37      32.06
  1480          H    152    CYS     HG    624       0.22      1.008
  1481          C    152    CYS      C    625       0.45     12.011
  1482          O    152    CYS      O    625      -0.45    15.9994   ; qtot -3
; residue 153 ARG rtp ARG  q +1.0
  1483          N    153    ARG      N    626      -0.31    14.0067
  1484          H    153    ARG      H    626       0.31      1.008
  1485        CH1    153    ARG     CA    627          0     13.019
  1486        CH2    153    ARG     CB    627          0     14.027
  1487        CH2    153    ARG     CG    627          0     14.027
  1488        CH2    153    ARG     CD    628       0.09     14.027
  1489         NE    153    ARG     NE    628      -0.11    14.0067
  1490          H    153    ARG     HE    628       0.24      1.008
  1491          C    153    ARG     CZ    628       0.34     12.011
  1492         NZ    153    ARG    NH1    628      -0.26    14.0067
  1493          H    153    ARG   HH11    628       0.24      1.008
  1494          H    153    ARG   HH12    628       0.24      1.008
  1495         NZ    153    ARG    NH2    628      -0.26    14.0067
  1496          H    153    ARG   HH21    628       0.24      1.008
  1497          H    153    ARG   HH22    628       0.24      1.008
  1498          C    153    ARG      C    629       0.45     12.011
  1499          O    153    ARG      O    629      -0.45    15.9994   ; qtot -2
; residue 154 VAL rtp VAL  q  0.0
  1500          N    154    VAL      N    630      -0.31    14.0067
  1501          H    154    VAL      H    630       0.31      1.008
  1502        CH1    154    VAL     CA    631          0     13.019
  1503        CH1    154    VAL     CB    631          0     13.019
  1504        CH3    154    VAL    CG1    631          0     15.035
  1505        CH3    154    VAL    CG2    631          0     15.035
  1506          C    154    VAL      C    632       0.45     12.011
  1507          O    154    VAL      O    632      -0.45    15.9994   ; qtot -2
; residue 155 ASP rtp ASP  q -1.0
  1508          N    155    ASP      N    633      -0.31    14.0067
  1509          H    155    ASP      H    633       0.31      1.008
  1510        CH1    155    ASP     CA    634          0     13.019
  1511        CH2    155    ASP     CB    634          0     14.027
  1512          C    155    ASP     CG    635       0.27     12.011
  1513         OM    155    ASP    OD1    635     -0.635    15.9994
  1514         OM    155    ASP    OD2    635     -0.635    15.9994
  1515          C    155    ASP      C    636       0.45     12.011
  1516          O    155    ASP      O    636      -0.45    15.9994   ; qtot -3
; residue 156 ASP rtp ASP  q -1.0
  1517          N    156    ASP      N    637      -0.31    14.0067
  1518          H    156    ASP      H    637       0.31      1.008
  1519        CH1    156    ASP     CA    638          0     13.019
  1520        CH2    156    ASP     CB    638          0     14.027
  1521          C    156    ASP     CG    639       0.27     12.011
  1522         OM    156    ASP    OD1    639     -0.635    15.9994
  1523         OM    156    ASP    OD2    639     -0.635    15.9994
  1524          C    156    ASP      C    640       0.45     12.011
  1525          O    156    ASP      O    640      -0.45    15.9994   ; qtot -4
; residue 157 LYS rtp LYSH q +1.0
  1526          N    157    LYS      N    641      -0.31    14.0067
  1527          H    157    LYS      H    641       0.31      1.008
  1528        CH1    157    LYS     CA    642          0     13.019
  1529        CH2    157    LYS     CB    642          0     14.027
  1530        CH2    157    LYS     CG    643          0     14.027
  1531        CH2    157    LYS     CD    643          0     14.027
  1532        CH2    157    LYS     CE    644      0.127     14.027
  1533         NL    157    LYS     NZ    644      0.129    14.0067
  1534          H    157    LYS    HZ1    644      0.248      1.008
  1535          H    157    LYS    HZ2    644      0.248      1.008
  1536          H    157    LYS    HZ3    644      0.248      1.008
  1537          C    157    LYS      C    645       0.45     12.011
  1538          O    157    LYS      O    645      -0.45    15.9994   ; qtot -3
; residue 158 VAL rtp VAL  q  0.0
  1539          N    158    VAL      N    646      -0.31    14.0067
  1540          H    158    VAL      H    646       0.31      1.008
  1541        CH1    158    VAL     CA    647          0     13.019
  1542        CH1    158    VAL     CB    647          0     13.019
  1543        CH3    158    VAL    CG1    647          0     15.035
  1544        CH3    158    VAL    CG2    647          0     15.035
  1545          C    158    VAL      C    648       0.45     12.011
  1546          O    158    VAL      O    648      -0.45    15.9994   ; qtot -3
; residue 159 ASN rtp ASN  q  0.0
  1547          N    159    ASN      N    649      -0.31    14.0067
  1548          H    159    ASN      H    649       0.31      1.008
  1549        CH1    159    ASN     CA    650          0     13.019
  1550        CH2    159    ASN     CB    650          0     14.027
  1551          C    159    ASN     CG    651       0.29     12.011
  1552          O    159    ASN    OD1    651      -0.45    15.9994
  1553         NT    159    ASN    ND2    651      -0.72    14.0067
  1554          H    159    ASN   HD21    651       0.44      1.008
  1555          H    159    ASN   HD22    651       0.44      1.008
  1556          C    159    ASN      C    652       0.45     12.011
  1557          O    159    ASN      O    652      -0.45    15.9994   ; qtot -3
; residue 160 PHE rtp PHE  q  0.0
  1558          N    160    PHE      N    653      -0.31    14.0067
  1559          H    160    PHE      H    653       0.31      1.008
  1560        CH1    160    PHE     CA    654          0     13.019
  1561        CH2    160    PHE     CB    654          0     14.027
  1562          C    160    PHE     CG    654          0     12.011
  1563          C    160    PHE    CD1    655      -0.14     12.011
  1564         HC    160    PHE    HD1    655       0.14      1.008
  1565          C    160    PHE    CD2    656      -0.14     12.011
  1566         HC    160    PHE    HD2    656       0.14      1.008
  1567          C    160    PHE    CE1    657      -0.14     12.011
  1568         HC    160    PHE    HE1    657       0.14      1.008
  1569          C    160    PHE    CE2    658      -0.14     12.011
  1570         HC    160    PHE    HE2    658       0.14      1.008
  1571          C    160    PHE     CZ    659      -0.14     12.011
  1572         HC    160    PHE     HZ    659       0.14      1.008
  1573          C    160    PHE      C    660       0.45     12.011
  1574          O    160    PHE      O    660      -0.45    15.9994   ; qtot -3
; residue 161 HISE rtp HISB q  0.0
  1575          N    161   HISE      N    661      -0.31    14.0067
  1576          H    161   HISE      H    661       0.31      1.008
  1577        CH1    161   HISE     CA    662          0     13.019
  1578        CH2    161   HISE     CB    662          0     14.027
  1579          C    161   HISE     CG    663          0     12.011
  1580         NR    161   HISE    ND1    663      -0.54    14.0067
  1581          C    161   HISE    CD2    663          0     12.011
  1582         HC    161   HISE    HD2    663       0.14      1.008
  1583          C    161   HISE    CE1    663          0     12.011
  1584         HC    161   HISE    HE1    663       0.14      1.008
  1585         NR    161   HISE    NE2    663      -0.05    14.0067
  1586          H    161   HISE    HE2    663       0.31      1.008
  1587          C    161   HISE      C    664       0.45     12.011
  1588          O    161   HISE      O    664      -0.45    15.9994   ; qtot -3
; residue 162 PHE rtp PHE  q  0.0
  1589          N    162    PHE      N    665      -0.31    14.0067
  1590          H    162    PHE      H    665       0.31      1.008
  1591        CH1    162    PHE     CA    666          0     13.019
  1592        CH2    162    PHE     CB    666          0     14.027
  1593          C    162    PHE     CG    666          0     12.011
  1594          C    162    PHE    CD1    667      -0.14     12.011
  1595         HC    162    PHE    HD1    667       0.14      1.008
  1596          C    162    PHE    CD2    668      -0.14     12.011
  1597         HC    162    PHE    HD2    668       0.14      1.008
  1598          C    162    PHE    CE1    669      -0.14     12.011
  1599         HC    162    PHE    HE1    669       0.14      1.008
  1600          C    162    PHE    CE2    670      -0.14     12.011
  1601         HC    162    PHE    HE2    670       0.14      1.008
  1602          C    162    PHE     CZ    671      -0.14     12.011
  1603         HC    162    PHE     HZ    671       0.14      1.008
  1604          C    162    PHE      C    672       0.45     12.011
  1605          O    162    PHE      O    672      -0.45    15.9994   ; qtot -3
; residue 163 ILE rtp ILE  q  0.0
  1606          N    163    ILE      N    673      -0.31    14.0067
  1607          H    163    ILE      H    673       0.31      1.008
  1608        CH1    163    ILE     CA    674          0     13.019
  1609        CH1    163    ILE     CB    675          0     13.019
  1610        CH2    163    ILE    CG1    675          0     14.027
  1611        CH3    163    ILE    CG2    675          0     15.035
  1612        CH3    163    ILE     CD    675          0     15.035
  1613          C    163    ILE      C    676       0.45     12.011
  1614          O    163    ILE      O    676      -0.45    15.9994   ; qtot -3
; residue 164 LEU rtp LEU  q  0.0
  1615          N    164    LEU      N    677      -0.31    14.0067
  1616          H    164    LEU      H    677       0.31      1.008
  1617        CH1    164    LEU     CA    678          0     13.019
  1618        CH2    164    LEU     CB    678          0     14.027
  1619        CH1    164    LEU     CG    679          0     13.019
  1620        CH3    164    LEU    CD1    679          0     15.035
  1621        CH3    164    LEU    CD2    679          0     15.035
  1622          C    164    LEU      C    680       0.45     12.011
  1623          O    164    LEU      O    680      -0.45    15.9994   ; qtot -3
; residue 165 PHE rtp PHE  q  0.0
  1624          N    165    PHE      N    681      -0.31    14.0067
  1625          H    165    PHE      H    681       0.31      1.008
  1626        CH1    165    PHE     CA    682          0     13.019
  1627        CH2    165    PHE     CB    682          0     14.027
  1628          C    165    PHE     CG    682          0     12.011
  1629          C    165    PHE    CD1    683      -0.14     12.011
  1630         HC    165    PHE    HD1    683       0.14      1.008
  1631          C    165    PHE    CD2    684      -0.14     12.011
  1632         HC    165    PHE    HD2    684       0.14      1.008
  1633          C    165    PHE    CE1    685      -0.14     12.011
  1634         HC    165    PHE    HE1    685       0.14      1.008
  1635          C    165    PHE    CE2    686      -0.14     12.011
  1636         HC    165    PHE    HE2    686       0.14      1.008
  1637          C    165    PHE     CZ    687      -0.14     12.011
  1638         HC    165    PHE     HZ    687       0.14      1.008
  1639          C    165    PHE      C    688       0.45     12.011
  1640          O    165    PHE      O    688      -0.45    15.9994   ; qtot -3
; residue 166 ASN rtp ASN  q  0.0
  1641          N    166    ASN      N    689      -0.31    14.0067
  1642          H    166    ASN      H    689       0.31      1.008
  1643        CH1    166    ASN     CA    690          0     13.019
  1644        CH2    166    ASN     CB    690          0     14.027
  1645          C    166    ASN     CG    691       0.29     12.011
  1646          O    166    ASN    OD1    691      -0.45    15.9994
  1647         NT    166    ASN    ND2    691      -0.72    14.0067
  1648          H    166    ASN   HD21    691       0.44      1.008
  1649          H    166    ASN   HD22    691       0.44      1.008
  1650          C    166    ASN      C    692       0.45     12.011
  1651          O    166    ASN      O    692      -0.45    15.9994   ; qtot -3
; residue 167 ASN rtp ASN  q  0.0
  1652          N    167    ASN      N    693      -0.31    14.0067
  1653          H    167    ASN      H    693       0.31      1.008
  1654        CH1    167    ASN     CA    694          0     13.019
  1655        CH2    167    ASN     CB    694          0     14.027
  1656          C    167    ASN     CG    695       0.29     12.011
  1657          O    167    ASN    OD1    695      -0.45    15.9994
  1658         NT    167    ASN    ND2    695      -0.72    14.0067
  1659          H    167    ASN   HD21    695       0.44      1.008
  1660          H    167    ASN   HD22    695       0.44      1.008
  1661          C    167    ASN      C    696       0.45     12.011
  1662          O    167    ASN      O    696      -0.45    15.9994   ; qtot -3
; residue 168 VAL rtp VAL  q  0.0
  1663          N    168    VAL      N    697      -0.31    14.0067
  1664          H    168    VAL      H    697       0.31      1.008
  1665        CH1    168    VAL     CA    698          0     13.019
  1666        CH1    168    VAL     CB    698          0     13.019
  1667        CH3    168    VAL    CG1    698          0     15.035
  1668        CH3    168    VAL    CG2    698          0     15.035
  1669          C    168    VAL      C    699       0.45     12.011
  1670          O    168    VAL      O    699      -0.45    15.9994   ; qtot -3
; residue 169 ASP rtp ASP  q -1.0
  1671          N    169    ASP      N    700      -0.31    14.0067
  1672          H    169    ASP      H    700       0.31      1.008
  1673        CH1    169    ASP     CA    701          0     13.019
  1674        CH2    169    ASP     CB    701          0     14.027
  1675          C    169    ASP     CG    702       0.27     12.011
  1676         OM    169    ASP    OD1    702     -0.635    15.9994
  1677         OM    169    ASP    OD2    702     -0.635    15.9994
  1678          C    169    ASP      C    703       0.45     12.011
  1679          O    169    ASP      O    703      -0.45    15.9994   ; qtot -4
; residue 170 GLY rtp GLY  q  0.0
  1680          N    170    GLY      N    704      -0.31    14.0067
  1681          H    170    GLY      H    704       0.31      1.008
  1682        CH2    170    GLY     CA    705          0     14.027
  1683          C    170    GLY      C    706       0.45     12.011
  1684          O    170    GLY      O    706      -0.45    15.9994   ; qtot -4
; residue 171 HISE rtp HISB q  0.0
  1685          N    171   HISE      N    707      -0.31    14.0067
  1686          H    171   HISE      H    707       0.31      1.008
  1687        CH1    171   HISE     CA    708          0     13.019
  1688        CH2    171   HISE     CB    708          0     14.027
  1689          C    171   HISE     CG    709          0     12.011
  1690         NR    171   HISE    ND1    709      -0.54    14.0067
  1691          C    171   HISE    CD2    709          0     12.011
  1692         HC    171   HISE    HD2    709       0.14      1.008
  1693          C    171   HISE    CE1    709          0     12.011
  1694         HC    171   HISE    HE1    709       0.14      1.008
  1695         NR    171   HISE    NE2    709      -0.05    14.0067
  1696          H    171   HISE    HE2    709       0.31      1.008
  1697          C    171   HISE      C    710       0.45     12.011
  1698          O    171   HISE      O    710      -0.45    15.9994   ; qtot -4
; residue 172 LEU rtp LEU  q  0.0
  1699          N    172    LEU      N    711      -0.31    14.0067
  1700          H    172    LEU      H    711       0.31      1.008
  1701        CH1    172    LEU     CA    712          0     13.019
  1702        CH2    172    LEU     CB    712          0     14.027
  1703        CH1    172    LEU     CG    713          0     13.019
  1704        CH3    172    LEU    CD1    713          0     15.035
  1705        CH3    172    LEU    CD2    713          0     15.035
  1706          C    172    LEU      C    714       0.45     12.011
  1707          O    172    LEU      O    714      -0.45    15.9994   ; qtot -4
; residue 173 TYR rtp TYR  q  0.0
  1708          N    173    TYR      N    715      -0.31    14.0067
  1709          H    173    TYR      H    715       0.31      1.008
  1710        CH1    173    TYR     CA    716          0     13.019
  1711        CH2    173    TYR     CB    716          0     14.027
  1712          C    173    TYR     CG    716          0     12.011
  1713          C    173    TYR    CD1    717      -0.14     12.011
  1714         HC    173    TYR    HD1    717       0.14      1.008
  1715          C    173    TYR    CD2    718      -0.14     12.011
  1716         HC    173    TYR    HD2    718       0.14      1.008
  1717          C    173    TYR    CE1    719      -0.14     12.011
  1718         HC    173    TYR    HE1    719       0.14      1.008
  1719          C    173    TYR    CE2    720      -0.14     12.011
  1720         HC    173    TYR    HE2    720       0.14      1.008
  1721          C    173    TYR     CZ    721      0.203     12.011
  1722         OA    173    TYR     OH    721     -0.611    15.9994
  1723          H    173    TYR     HH    721      0.408      1.008
  1724          C    173    TYR      C    722       0.45     12.011
  1725          O    173    TYR      O    722      -0.45    15.9994   ; qtot -4
; residue 174 GLU rtp GLU  q -1.0
  1726          N    174    GLU      N    723      -0.31    14.0067
  1727          H    174    GLU      H    723       0.31      1.008
  1728        CH1    174    GLU     CA    724          0     13.019
  1729        CH2    174    GLU     CB    724          0     14.027
  1730        CH2    174    GLU     CG    724          0     14.027
  1731          C    174    GLU     CD    725       0.27     12.011
  1732         OM    174    GLU    OE1    725     -0.635    15.9994
  1733         OM    174    GLU    OE2    725     -0.635    15.9994
  1734          C    174    GLU      C    726       0.45     12.011
  1735          O    174    GLU      O    726      -0.45    15.9994   ; qtot -5
; residue 175 LEU rtp LEU  q  0.0
  1736          N    175    LEU      N    727      -0.31    14.0067
  1737          H    175    LEU      H    727       0.31      1.008
  1738        CH1    175    LEU     CA    728          0     13.019
  1739        CH2    175    LEU     CB    728          0     14.027
  1740        CH1    175    LEU     CG    729          0     13.019
  1741        CH3    175    LEU    CD1    729          0     15.035
  1742        CH3    175    LEU    CD2    729          0     15.035
  1743          C    175    LEU      C    730       0.45     12.011
  1744          O    175    LEU      O    730      -0.45    15.9994   ; qtot -5
; residue 176 ASP rtp ASP  q -1.0
  1745          N    176    ASP      N    731      -0.31    14.0067
  1746          H    176    ASP      H    731       0.31      1.008
  1747        CH1    176    ASP     CA    732          0     13.019
  1748        CH2    176    ASP     CB    732          0     14.027
  1749          C    176    ASP     CG    733       0.27     12.011
  1750         OM    176    ASP    OD1    733     -0.635    15.9994
  1751         OM    176    ASP    OD2    733     -0.635    15.9994
  1752          C    176    ASP      C    734       0.45     12.011
  1753          O    176    ASP      O    734      -0.45    15.9994   ; qtot -6
; residue 177 GLY rtp GLY  q  0.0
  1754          N    177    GLY      N    735      -0.31    14.0067
  1755          H    177    GLY      H    735       0.31      1.008
  1756        CH2    177    GLY     CA    736          0     14.027
  1757          C    177    GLY      C    737       0.45     12.011
  1758          O    177    GLY      O    737      -0.45    15.9994   ; qtot -6
; residue 178 ARG rtp ARG  q +1.0
  1759          N    178    ARG      N    738      -0.31    14.0067
  1760          H    178    ARG      H    738       0.31      1.008
  1761        CH1    178    ARG     CA    739          0     13.019
  1762        CH2    178    ARG     CB    739          0     14.027
  1763        CH2    178    ARG     CG    739          0     14.027
  1764        CH2    178    ARG     CD    740       0.09     14.027
  1765         NE    178    ARG     NE    740      -0.11    14.0067
  1766          H    178    ARG     HE    740       0.24      1.008
  1767          C    178    ARG     CZ    740       0.34     12.011
  1768         NZ    178    ARG    NH1    740      -0.26    14.0067
  1769          H    178    ARG   HH11    740       0.24      1.008
  1770          H    178    ARG   HH12    740       0.24      1.008
  1771         NZ    178    ARG    NH2    740      -0.26    14.0067
  1772          H    178    ARG   HH21    740       0.24      1.008
  1773          H    178    ARG   HH22    740       0.24      1.008
  1774          C    178    ARG      C    741       0.45     12.011
  1775          O    178    ARG      O    741      -0.45    15.9994   ; qtot -5
; residue 179 MET rtp MET  q  0.0
  1776          N    179    MET      N    742      -0.31    14.0067
  1777          H    179    MET      H    742       0.31      1.008
  1778        CH1    179    MET     CA    743          0     13.019
  1779        CH2    179    MET     CB    743          0     14.027
  1780        CH2    179    MET     CG    744      0.241     14.027
  1781          S    179    MET     SD    744     -0.482      32.06
  1782        CH3    179    MET     CE    744      0.241     15.035
  1783          C    179    MET      C    745       0.45     12.011
  1784          O    179    MET      O    745      -0.45    15.9994   ; qtot -5
; residue 180 PRO rtp PRO  q  0.0
  1785          N    180    PRO      N    746          0    14.0067
  1786        CH1    180    PRO     CA    747          0     13.019
  1787       CH2r    180    PRO     CB    747          0     14.027
  1788       CH2r    180    PRO     CG    748          0     14.027
  1789       CH2r    180    PRO     CD    748          0     14.027
  1790          C    180    PRO      C    749       0.45     12.011
  1791          O    180    PRO      O    749      -0.45    15.9994   ; qtot -5
; residue 181 PHE rtp PHE  q  0.0
  1792          N    181    PHE      N    750      -0.31    14.0067
  1793          H    181    PHE      H    750       0.31      1.008
  1794        CH1    181    PHE     CA    751          0     13.019
  1795        CH2    181    PHE     CB    751          0     14.027
  1796          C    181    PHE     CG    751          0     12.011
  1797          C    181    PHE    CD1    752      -0.14     12.011
  1798         HC    181    PHE    HD1    752       0.14      1.008
  1799          C    181    PHE    CD2    753      -0.14     12.011
  1800         HC    181    PHE    HD2    753       0.14      1.008
  1801          C    181    PHE    CE1    754      -0.14     12.011
  1802         HC    181    PHE    HE1    754       0.14      1.008
  1803          C    181    PHE    CE2    755      -0.14     12.011
  1804         HC    181    PHE    HE2    755       0.14      1.008
  1805          C    181    PHE     CZ    756      -0.14     12.011
  1806         HC    181    PHE     HZ    756       0.14      1.008
  1807          C    181    PHE      C    757       0.45     12.011
  1808          O    181    PHE      O    757      -0.45    15.9994   ; qtot -5
; residue 182 PRO rtp PRO  q  0.0
  1809          N    182    PRO      N    758          0    14.0067
  1810        CH1    182    PRO     CA    759          0     13.019
  1811       CH2r    182    PRO     CB    759          0     14.027
  1812       CH2r    182    PRO     CG    760          0     14.027
  1813       CH2r    182    PRO     CD    760          0     14.027
  1814          C    182    PRO      C    761       0.45     12.011
  1815          O    182    PRO      O    761      -0.45    15.9994   ; qtot -5
; residue 183 VAL rtp VAL  q  0.0
  1816          N    183    VAL      N    762      -0.31    14.0067
  1817          H    183    VAL      H    762       0.31      1.008
  1818        CH1    183    VAL     CA    763          0     13.019
  1819        CH1    183    VAL     CB    763          0     13.019
  1820        CH3    183    VAL    CG1    763          0     15.035
  1821        CH3    183    VAL    CG2    763          0     15.035
  1822          C    183    VAL      C    764       0.45     12.011
  1823          O    183    VAL      O    764      -0.45    15.9994   ; qtot -5
; residue 184 ASN rtp ASN  q  0.0
  1824          N    184    ASN      N    765      -0.31    14.0067
  1825          H    184    ASN      H    765       0.31      1.008
  1826        CH1    184    ASN     CA    766          0     13.019
  1827        CH2    184    ASN     CB    766          0     14.027
  1828          C    184    ASN     CG    767       0.29     12.011
  1829          O    184    ASN    OD1    767      -0.45    15.9994
  1830         NT    184    ASN    ND2    767      -0.72    14.0067
  1831          H    184    ASN   HD21    767       0.44      1.008
  1832          H    184    ASN   HD22    767       0.44      1.008
  1833          C    184    ASN      C    768       0.45     12.011
  1834          O    184    ASN      O    768      -0.45    15.9994   ; qtot -5
; residue 185 HISE rtp HISB q  0.0
  1835          N    185   HISE      N    769      -0.31    14.0067
  1836          H    185   HISE      H    769       0.31      1.008
  1837        CH1    185   HISE     CA    770          0     13.019
  1838        CH2    185   HISE     CB    770          0     14.027
  1839          C    185   HISE     CG    771          0     12.011
  1840         NR    185   HISE    ND1    771      -0.54    14.0067
  1841          C    185   HISE    CD2    771          0     12.011
  1842         HC    185   HISE    HD2    771       0.14      1.008
  1843          C    185   HISE    CE1    771          0     12.011
  1844         HC    185   HISE    HE1    771       0.14      1.008
  1845         NR    185   HISE    NE2    771      -0.05    14.0067
  1846          H    185   HISE    HE2    771       0.31      1.008
  1847          C    185   HISE      C    772       0.45     12.011
  1848          O    185   HISE      O    772      -0.45    15.9994   ; qtot -5
; residue 186 GLY rtp GLY  q  0.0
  1849          N    186    GLY      N    773      -0.31    14.0067
  1850          H    186    GLY      H    773       0.31      1.008
  1851        CH2    186    GLY     CA    774          0     14.027
  1852          C    186    GLY      C    775       0.45     12.011
  1853          O    186    GLY      O    775      -0.45    15.9994   ; qtot -5
; residue 187 ALA rtp ALA  q  0.0
  1854          N    187    ALA      N    776      -0.31    14.0067
  1855          H    187    ALA      H    776       0.31      1.008
  1856        CH1    187    ALA     CA    777          0     13.019
  1857        CH3    187    ALA     CB    777          0     15.035
  1858          C    187    ALA      C    778       0.45     12.011
  1859          O    187    ALA      O    778      -0.45    15.9994   ; qtot -5
; residue 188 SER rtp SER  q  0.0
  1860          N    188    SER      N    779      -0.31    14.0067
  1861          H    188    SER      H    779       0.31      1.008
  1862        CH1    188    SER     CA    780          0     13.019
  1863        CH2    188    SER     CB    781      0.266     14.027
  1864         OA    188    SER     OG    781     -0.674    15.9994
  1865          H    188    SER     HG    781      0.408      1.008
  1866          C    188    SER      C    782       0.45     12.011
  1867          O    188    SER      O    782      -0.45    15.9994   ; qtot -5
; residue 189 SER rtp SER  q  0.0
  1868          N    189    SER      N    783      -0.31    14.0067
  1869          H    189    SER      H    783       0.31      1.008
  1870        CH1    189    SER     CA    784          0     13.019
  1871        CH2    189    SER     CB    785      0.266     14.027
  1872         OA    189    SER     OG    785     -0.674    15.9994
  1873          H    189    SER     HG    785      0.408      1.008
  1874          C    189    SER      C    786       0.45     12.011
  1875          O    189    SER      O    786      -0.45    15.9994   ; qtot -5
; residue 190 GLU rtp GLU  q -1.0
  1876          N    190    GLU      N    787      -0.31    14.0067
  1877          H    190    GLU      H    787       0.31      1.008
  1878        CH1    190    GLU     CA    788          0     13.019
  1879        CH2    190    GLU     CB    788          0     14.027
  1880        CH2    190    GLU     CG    788          0     14.027
  1881          C    190    GLU     CD    789       0.27     12.011
  1882         OM    190    GLU    OE1    789     -0.635    15.9994
  1883         OM    190    GLU    OE2    789     -0.635    15.9994
  1884          C    190    GLU      C    790       0.45     12.011
  1885          O    190    GLU      O    790      -0.45    15.9994   ; qtot -6
; residue 191 ASP rtp ASP  q -1.0
  1886          N    191    ASP      N    791      -0.31    14.0067
  1887          H    191    ASP      H    791       0.31      1.008
  1888        CH1    191    ASP     CA    792          0     13.019
  1889        CH2    191    ASP     CB    792          0     14.027
  1890          C    191    ASP     CG    793       0.27     12.011
  1891         OM    191    ASP    OD1    793     -0.635    15.9994
  1892         OM    191    ASP    OD2    793     -0.635    15.9994
  1893          C    191    ASP      C    794       0.45     12.011
  1894          O    191    ASP      O    794      -0.45    15.9994   ; qtot -7
; residue 192 THR rtp THR  q  0.0
  1895          N    192    THR      N    795      -0.31    14.0067
  1896          H    192    THR      H    795       0.31      1.008
  1897        CH1    192    THR     CA    796          0     13.019
  1898        CH1    192    THR     CB    797      0.266     13.019
  1899         OA    192    THR    OG1    797     -0.674    15.9994
  1900          H    192    THR    HG1    797      0.408      1.008
  1901        CH3    192    THR    CG2    798          0     15.035
  1902          C    192    THR      C    799       0.45     12.011
  1903          O    192    THR      O    799      -0.45    15.9994   ; qtot -7
; residue 193 LEU rtp LEU  q  0.0
  1904          N    193    LEU      N    800      -0.31    14.0067
  1905          H    193    LEU      H    800       0.31      1.008
  1906        CH1    193    LEU     CA    801          0     13.019
  1907        CH2    193    LEU     CB    801          0     14.027
  1908        CH1    193    LEU     CG    802          0     13.019
  1909        CH3    193    LEU    CD1    802          0     15.035
  1910        CH3    193    LEU    CD2    802          0     15.035
  1911          C    193    LEU      C    803       0.45     12.011
  1912          O    193    LEU      O    803      -0.45    15.9994   ; qtot -7
; residue 194 LEU rtp LEU  q  0.0
  1913          N    194    LEU      N    804      -0.31    14.0067
  1914          H    194    LEU      H    804       0.31      1.008
  1915        CH1    194    LEU     CA    805          0     13.019
  1916        CH2    194    LEU     CB    805          0     14.027
  1917        CH1    194    LEU     CG    806          0     13.019
  1918        CH3    194    LEU    CD1    806          0     15.035
  1919        CH3    194    LEU    CD2    806          0     15.035
  1920          C    194    LEU      C    807       0.45     12.011
  1921          O    194    LEU      O    807      -0.45    15.9994   ; qtot -7
; residue 195 LYS rtp LYSH q +1.0
  1922          N    195    LYS      N    808      -0.31    14.0067
  1923          H    195    LYS      H    808       0.31      1.008
  1924        CH1    195    LYS     CA    809          0     13.019
  1925        CH2    195    LYS     CB    809          0     14.027
  1926        CH2    195    LYS     CG    810          0     14.027
  1927        CH2    195    LYS     CD    810          0     14.027
  1928        CH2    195    LYS     CE    811      0.127     14.027
  1929         NL    195    LYS     NZ    811      0.129    14.0067
  1930          H    195    LYS    HZ1    811      0.248      1.008
  1931          H    195    LYS    HZ2    811      0.248      1.008
  1932          H    195    LYS    HZ3    811      0.248      1.008
  1933          C    195    LYS      C    812       0.45     12.011
  1934          O    195    LYS      O    812      -0.45    15.9994   ; qtot -6
; residue 196 ASP rtp ASP  q -1.0
  1935          N    196    ASP      N    813      -0.31    14.0067
  1936          H    196    ASP      H    813       0.31      1.008
  1937        CH1    196    ASP     CA    814          0     13.019
  1938        CH2    196    ASP     CB    814          0     14.027
  1939          C    196    ASP     CG    815       0.27     12.011
  1940         OM    196    ASP    OD1    815     -0.635    15.9994
  1941         OM    196    ASP    OD2    815     -0.635    15.9994
  1942          C    196    ASP      C    816       0.45     12.011
  1943          O    196    ASP      O    816      -0.45    15.9994   ; qtot -7
; residue 197 ALA rtp ALA  q  0.0
  1944          N    197    ALA      N    817      -0.31    14.0067
  1945          H    197    ALA      H    817       0.31      1.008
  1946        CH1    197    ALA     CA    818          0     13.019
  1947        CH3    197    ALA     CB    818          0     15.035
  1948          C    197    ALA      C    819       0.45     12.011
  1949          O    197    ALA      O    819      -0.45    15.9994   ; qtot -7
; residue 198 ALA rtp ALA  q  0.0
  1950          N    198    ALA      N    820      -0.31    14.0067
  1951          H    198    ALA      H    820       0.31      1.008
  1952        CH1    198    ALA     CA    821          0     13.019
  1953        CH3    198    ALA     CB    821          0     15.035
  1954          C    198    ALA      C    822       0.45     12.011
  1955          O    198    ALA      O    822      -0.45    15.9994   ; qtot -7
; residue 199 LYS rtp LYSH q +1.0
  1956          N    199    LYS      N    823      -0.31    14.0067
  1957          H    199    LYS      H    823       0.31      1.008
  1958        CH1    199    LYS     CA    824          0     13.019
  1959        CH2    199    LYS     CB    824          0     14.027
  1960        CH2    199    LYS     CG    825          0     14.027
  1961        CH2    199    LYS     CD    825          0     14.027
  1962        CH2    199    LYS     CE    826      0.127     14.027
  1963         NL    199    LYS     NZ    826      0.129    14.0067
  1964          H    199    LYS    HZ1    826      0.248      1.008
  1965          H    199    LYS    HZ2    826      0.248      1.008
  1966          H    199    LYS    HZ3    826      0.248      1.008
  1967          C    199    LYS      C    827       0.45     12.011
  1968          O    199    LYS      O    827      -0.45    15.9994   ; qtot -6
; residue 200 VAL rtp VAL  q  0.0
  1969          N    200    VAL      N    828      -0.31    14.0067
  1970          H    200    VAL      H    828       0.31      1.008
  1971        CH1    200    VAL     CA    829          0     13.019
  1972        CH1    200    VAL     CB    829          0     13.019
  1973        CH3    200    VAL    CG1    829          0     15.035
  1974        CH3    200    VAL    CG2    829          0     15.035
  1975          C    200    VAL      C    830       0.45     12.011
  1976          O    200    VAL      O    830      -0.45    15.9994   ; qtot -6
; residue 201 CYS rtp CYSH q  0.0
  1977          N    201    CYS      N    831      -0.31    14.0067
  1978          H    201    CYS      H    831       0.31      1.008
  1979        CH1    201    CYS     CA    832          0     13.019
  1980        CH2    201    CYS     CB    833       0.15     14.027
  1981          S    201    CYS     SG    833      -0.37      32.06
  1982          H    201    CYS     HG    833       0.22      1.008
  1983          C    201    CYS      C    834       0.45     12.011
  1984          O    201    CYS      O    834      -0.45    15.9994   ; qtot -6
; residue 202 ARG rtp ARG  q +1.0
  1985          N    202    ARG      N    835      -0.31    14.0067
  1986          H    202    ARG      H    835       0.31      1.008
  1987        CH1    202    ARG     CA    836          0     13.019
  1988        CH2    202    ARG     CB    836          0     14.027
  1989        CH2    202    ARG     CG    836          0     14.027
  1990        CH2    202    ARG     CD    837       0.09     14.027
  1991         NE    202    ARG     NE    837      -0.11    14.0067
  1992          H    202    ARG     HE    837       0.24      1.008
  1993          C    202    ARG     CZ    837       0.34     12.011
  1994         NZ    202    ARG    NH1    837      -0.26    14.0067
  1995          H    202    ARG   HH11    837       0.24      1.008
  1996          H    202    ARG   HH12    837       0.24      1.008
  1997         NZ    202    ARG    NH2    837      -0.26    14.0067
  1998          H    202    ARG   HH21    837       0.24      1.008
  1999          H    202    ARG   HH22    837       0.24      1.008
  2000          C    202    ARG      C    838       0.45     12.011
  2001          O    202    ARG      O    838      -0.45    15.9994   ; qtot -5
; residue 203 GLU rtp GLU  q -1.0
  2002          N    203    GLU      N    839      -0.31    14.0067
  2003          H    203    GLU      H    839       0.31      1.008
  2004        CH1    203    GLU     CA    840          0     13.019
  2005        CH2    203    GLU     CB    840          0     14.027
  2006        CH2    203    GLU     CG    840          0     14.027
  2007          C    203    GLU     CD    841       0.27     12.011
  2008         OM    203    GLU    OE1    841     -0.635    15.9994
  2009         OM    203    GLU    OE2    841     -0.635    15.9994
  2010          C    203    GLU      C    842       0.45     12.011
  2011          O    203    GLU      O    842      -0.45    15.9994   ; qtot -6
; residue 204 PHE rtp PHE  q  0.0
  2012          N    204    PHE      N    843      -0.31    14.0067
  2013          H    204    PHE      H    843       0.31      1.008
  2014        CH1    204    PHE     CA    844          0     13.019
  2015        CH2    204    PHE     CB    844          0     14.027
  2016          C    204    PHE     CG    844          0     12.011
  2017          C    204    PHE    CD1    845      -0.14     12.011
  2018         HC    204    PHE    HD1    845       0.14      1.008
  2019          C    204    PHE    CD2    846      -0.14     12.011
  2020         HC    204    PHE    HD2    846       0.14      1.008
  2021          C    204    PHE    CE1    847      -0.14     12.011
  2022         HC    204    PHE    HE1    847       0.14      1.008
  2023          C    204    PHE    CE2    848      -0.14     12.011
  2024         HC    204    PHE    HE2    848       0.14      1.008
  2025          C    204    PHE     CZ    849      -0.14     12.011
  2026         HC    204    PHE     HZ    849       0.14      1.008
  2027          C    204    PHE      C    850       0.45     12.011
  2028          O    204    PHE      O    850      -0.45    15.9994   ; qtot -6
; residue 205 THR rtp THR  q  0.0
  2029          N    205    THR      N    851      -0.31    14.0067
  2030          H    205    THR      H    851       0.31      1.008
  2031        CH1    205    THR     CA    852          0     13.019
  2032        CH1    205    THR     CB    853      0.266     13.019
  2033         OA    205    THR    OG1    853     -0.674    15.9994
  2034          H    205    THR    HG1    853      0.408      1.008
  2035        CH3    205    THR    CG2    854          0     15.035
  2036          C    205    THR      C    855       0.45     12.011
  2037          O    205    THR      O    855      -0.45    15.9994   ; qtot -6
; residue 206 GLU rtp GLU  q -1.0
  2038          N    206    GLU      N    856      -0.31    14.0067
  2039          H    206    GLU      H    856       0.31      1.008
  2040        CH1    206    GLU     CA    857          0     13.019
  2041        CH2    206    GLU     CB    857          0     14.027
  2042        CH2    206    GLU     CG    857          0     14.027
  2043          C    206    GLU     CD    858       0.27     12.011
  2044         OM    206    GLU    OE1    858     -0.635    15.9994
  2045         OM    206    GLU    OE2    858     -0.635    15.9994
  2046          C    206    GLU      C    859       0.45     12.011
  2047          O    206    GLU      O    859      -0.45    15.9994   ; qtot -7
; residue 207 ARG rtp ARG  q +1.0
  2048          N    207    ARG      N    860      -0.31    14.0067
  2049          H    207    ARG      H    860       0.31      1.008
  2050        CH1    207    ARG     CA    861          0     13.019
  2051        CH2    207    ARG     CB    861          0     14.027
  2052        CH2    207    ARG     CG    861          0     14.027
  2053        CH2    207    ARG     CD    862       0.09     14.027
  2054         NE    207    ARG     NE    862      -0.11    14.0067
  2055          H    207    ARG     HE    862       0.24      1.008
  2056          C    207    ARG     CZ    862       0.34     12.011
  2057         NZ    207    ARG    NH1    862      -0.26    14.0067
  2058          H    207    ARG   HH11    862       0.24      1.008
  2059          H    207    ARG   HH12    862       0.24      1.008
  2060         NZ    207    ARG    NH2    862      -0.26    14.0067
  2061          H    207    ARG   HH21    862       0.24      1.008
  2062          H    207    ARG   HH22    862       0.24      1.008
  2063          C    207    ARG      C    863       0.45     12.011
  2064          O    207    ARG      O    863      -0.45    15.9994   ; qtot -6
; residue 208 GLU rtp GLU  q -1.0
  2065          N    208    GLU      N    864      -0.31    14.0067
  2066          H    208    GLU      H    864       0.31      1.008
  2067        CH1    208    GLU     CA    865          0     13.019
  2068        CH2    208    GLU     CB    865          0     14.027
  2069        CH2    208    GLU     CG    865          0     14.027
  2070          C    208    GLU     CD    866       0.27     12.011
  2071         OM    208    GLU    OE1    866     -0.635    15.9994
  2072         OM    208    GLU    OE2    866     -0.635    15.9994
  2073          C    208    GLU      C    867       0.45     12.011
  2074          O    208    GLU      O    867      -0.45    15.9994   ; qtot -7
; residue 209 GLN rtp GLN  q  0.0
  2075          N    209    GLN      N    868      -0.31    14.0067
  2076          H    209    GLN      H    868       0.31      1.008
  2077        CH1    209    GLN     CA    869          0     13.019
  2078        CH2    209    GLN     CB    869          0     14.027
  2079        CH2    209    GLN     CG    869          0     14.027
  2080          C    209    GLN     CD    870       0.29     12.011
  2081          O    209    GLN    OE1    870      -0.45    15.9994
  2082         NT    209    GLN    NE2    870      -0.72    14.0067
  2083          H    209    GLN   HE21    870       0.44      1.008
  2084          H    209    GLN   HE22    870       0.44      1.008
  2085          C    209    GLN      C    871       0.45     12.011
  2086          O    209    GLN      O    871      -0.45    15.9994   ; qtot -7
; residue 210 GLY rtp GLY  q  0.0
  2087          N    210    GLY      N    872      -0.31    14.0067
  2088          H    210    GLY      H    872       0.31      1.008
  2089        CH2    210    GLY     CA    873          0     14.027
  2090          C    210    GLY      C    874       0.45     12.011
  2091          O    210    GLY      O    874      -0.45    15.9994   ; qtot -7
; residue 211 GLU rtp GLU  q -1.0
  2092          N    211    GLU      N    875      -0.31    14.0067
  2093          H    211    GLU      H    875       0.31      1.008
  2094        CH1    211    GLU     CA    876          0     13.019
  2095        CH2    211    GLU     CB    876          0     14.027
  2096        CH2    211    GLU     CG    876          0     14.027
  2097          C    211    GLU     CD    877       0.27     12.011
  2098         OM    211    GLU    OE1    877     -0.635    15.9994
  2099         OM    211    GLU    OE2    877     -0.635    15.9994
  2100          C    211    GLU      C    878       0.45     12.011
  2101          O    211    GLU      O    878      -0.45    15.9994   ; qtot -8
; residue 212 VAL rtp VAL  q  0.0
  2102          N    212    VAL      N    879      -0.31    14.0067
  2103          H    212    VAL      H    879       0.31      1.008
  2104        CH1    212    VAL     CA    880          0     13.019
  2105        CH1    212    VAL     CB    880          0     13.019
  2106        CH3    212    VAL    CG1    880          0     15.035
  2107        CH3    212    VAL    CG2    880          0     15.035
  2108          C    212    VAL      C    881       0.45     12.011
  2109          O    212    VAL      O    881      -0.45    15.9994   ; qtot -8
; residue 213 ARG rtp ARG  q +1.0
  2110          N    213    ARG      N    882      -0.31    14.0067
  2111          H    213    ARG      H    882       0.31      1.008
  2112        CH1    213    ARG     CA    883          0     13.019
  2113        CH2    213    ARG     CB    883          0     14.027
  2114        CH2    213    ARG     CG    883          0     14.027
  2115        CH2    213    ARG     CD    884       0.09     14.027
  2116         NE    213    ARG     NE    884      -0.11    14.0067
  2117          H    213    ARG     HE    884       0.24      1.008
  2118          C    213    ARG     CZ    884       0.34     12.011
  2119         NZ    213    ARG    NH1    884      -0.26    14.0067
  2120          H    213    ARG   HH11    884       0.24      1.008
  2121          H    213    ARG   HH12    884       0.24      1.008
  2122         NZ    213    ARG    NH2    884      -0.26    14.0067
  2123          H    213    ARG   HH21    884       0.24      1.008
  2124          H    213    ARG   HH22    884       0.24      1.008
  2125          C    213    ARG      C    885       0.45     12.011
  2126          O    213    ARG      O    885      -0.45    15.9994   ; qtot -7
; residue 214 PHE rtp PHE  q  0.0
  2127          N    214    PHE      N    886      -0.31    14.0067
  2128          H    214    PHE      H    886       0.31      1.008
  2129        CH1    214    PHE     CA    887          0     13.019
  2130        CH2    214    PHE     CB    887          0     14.027
  2131          C    214    PHE     CG    887          0     12.011
  2132          C    214    PHE    CD1    888      -0.14     12.011
  2133         HC    214    PHE    HD1    888       0.14      1.008
  2134          C    214    PHE    CD2    889      -0.14     12.011
  2135         HC    214    PHE    HD2    889       0.14      1.008
  2136          C    214    PHE    CE1    890      -0.14     12.011
  2137         HC    214    PHE    HE1    890       0.14      1.008
  2138          C    214    PHE    CE2    891      -0.14     12.011
  2139         HC    214    PHE    HE2    891       0.14      1.008
  2140          C    214    PHE     CZ    892      -0.14     12.011
  2141         HC    214    PHE     HZ    892       0.14      1.008
  2142          C    214    PHE      C    893       0.45     12.011
  2143          O    214    PHE      O    893      -0.45    15.9994   ; qtot -7
; residue 215 SER rtp SER  q  0.0
  2144          N    215    SER      N    894      -0.31    14.0067
  2145          H    215    SER      H    894       0.31      1.008
  2146        CH1    215    SER     CA    895          0     13.019
  2147        CH2    215    SER     CB    896      0.266     14.027
  2148         OA    215    SER     OG    896     -0.674    15.9994
  2149          H    215    SER     HG    896      0.408      1.008
  2150          C    215    SER      C    897       0.45     12.011
  2151          O    215    SER      O    897      -0.45    15.9994   ; qtot -7
; residue 216 ALA rtp ALA  q  0.0
  2152          N    216    ALA      N    898      -0.31    14.0067
  2153          H    216    ALA      H    898       0.31      1.008
  2154        CH1    216    ALA     CA    899          0     13.019
  2155        CH3    216    ALA     CB    899          0     15.035
  2156          C    216    ALA      C    900       0.45     12.011
  2157          O    216    ALA      O    900      -0.45    15.9994   ; qtot -7
; residue 217 VAL rtp VAL  q  0.0
  2158          N    217    VAL      N    901      -0.31    14.0067
  2159          H    217    VAL      H    901       0.31      1.008
  2160        CH1    217    VAL     CA    902          0     13.019
  2161        CH1    217    VAL     CB    902          0     13.019
  2162        CH3    217    VAL    CG1    902          0     15.035
  2163        CH3    217    VAL    CG2    902          0     15.035
  2164          C    217    VAL      C    903       0.45     12.011
  2165          O    217    VAL      O    903      -0.45    15.9994   ; qtot -7
; residue 218 ALA rtp ALA  q  0.0
  2166          N    218    ALA      N    904      -0.31    14.0067
  2167          H    218    ALA      H    904       0.31      1.008
  2168        CH1    218    ALA     CA    905          0     13.019
  2169        CH3    218    ALA     CB    905          0     15.035
  2170          C    218    ALA      C    906       0.45     12.011
  2171          O    218    ALA      O    906      -0.45    15.9994   ; qtot -7
; residue 219 LEU rtp LEU  q  0.0
  2172          N    219    LEU      N    907      -0.31    14.0067
  2173          H    219    LEU      H    907       0.31      1.008
  2174        CH1    219    LEU     CA    908          0     13.019
  2175        CH2    219    LEU     CB    908          0     14.027
  2176        CH1    219    LEU     CG    909          0     13.019
  2177        CH3    219    LEU    CD1    909          0     15.035
  2178        CH3    219    LEU    CD2    909          0     15.035
  2179          C    219    LEU      C    910       0.45     12.011
  2180          O    219    LEU      O    910      -0.45    15.9994   ; qtot -7
; residue 220 CYS rtp CYSH q  0.0
  2181          N    220    CYS      N    911      -0.31    14.0067
  2182          H    220    CYS      H    911       0.31      1.008
  2183        CH1    220    CYS     CA    912          0     13.019
  2184        CH2    220    CYS     CB    913       0.15     14.027
  2185          S    220    CYS     SG    913      -0.37      32.06
  2186          H    220    CYS     HG    913       0.22      1.008
  2187          C    220    CYS      C    914       0.45     12.011
  2188          O    220    CYS      O    914      -0.45    15.9994   ; qtot -7
; residue 221 LYS rtp LYSH q +1.0
  2189          N    221    LYS      N    915      -0.31    14.0067
  2190          H    221    LYS      H    915       0.31      1.008
  2191        CH1    221    LYS     CA    916          0     13.019
  2192        CH2    221    LYS     CB    916          0     14.027
  2193        CH2    221    LYS     CG    917          0     14.027
  2194        CH2    221    LYS     CD    917          0     14.027
  2195        CH2    221    LYS     CE    918      0.127     14.027
  2196         NL    221    LYS     NZ    918      0.129    14.0067
  2197          H    221    LYS    HZ1    918      0.248      1.008
  2198          H    221    LYS    HZ2    918      0.248      1.008
  2199          H    221    LYS    HZ3    918      0.248      1.008
  2200          C    221    LYS      C    919       0.45     12.011
  2201          O    221    LYS      O    919      -0.45    15.9994   ; qtot -6
; residue 222 ALA rtp ALA  q  0.0
  2202          N    222    ALA      N    920      -0.31    14.0067
  2203          H    222    ALA      H    920       0.31      1.008
  2204        CH1    222    ALA     CA    921          0     13.019
  2205        CH3    222    ALA     CB    921          0     15.035
  2206          C    222    ALA      C    922       0.45     12.011
  2207          O    222    ALA      O    922      -0.45    15.9994   ; qtot -6
; residue 223 ALA rtp ALA  q -1.0
  2208          N    223    ALA      N    923      -0.31    14.0067
  2209          H    223    ALA      H    923       0.31      1.008
  2210        CH1    223    ALA     CA    924          0     13.019
  2211        CH3    223    ALA     CB    924          0     15.035
  2212          C    223    ALA      C    925       0.27     12.011
  2213         OM    223    ALA     O1    925     -0.635    15.9994
  2214         OM    223    ALA     O2    925     -0.635    15.9994   ; qtot -7

[ bonds ]
;  ai    aj funct            c0            c1            c2            c3
    1     2     2    gb_2
    1     3     2    gb_2
    1     4     2    gb_2
    1     5     2    gb_21
    5     6     2    gb_27
    5    10     2    gb_27
    6     7     2    gb_27
    7     8     2    gb_32
    8     9     2    gb_31
   10    11     2    gb_5
   10    12     2    gb_10
   12    13     2    gb_2
   12    14     2    gb_21
   14    15     2    gb_27
   14    22     2    gb_27
   15    16     2    gb_27
   16    17     2    gb_27
   17    18     2    gb_5
   17    19     2    gb_9
   19    20     2    gb_2
   19    21     2    gb_2
   22    23     2    gb_5
   22    24     2    gb_10
   24    25     2    gb_2
   24    26     2    gb_21
   26    27     2    gb_27
   26    31     2    gb_27
   27    28     2    gb_27
   28    29     2    gb_27
   28    30     2    gb_27
   31    32     2    gb_5
   31    33     2    gb_10
   33    34     2    gb_2
   33    35     2    gb_21
   35    36     2    gb_27
   35    44     2    gb_27
   36    37     2    gb_27
   37    38     2    gb_27
   38    39     2    gb_27
   39    40     2    gb_21
   40    41     2    gb_2
   40    42     2    gb_2
   40    43     2    gb_2
   44    45     2    gb_5
   44    46     2    gb_10
   46    47     2    gb_21
   46    50     2    gb_21
   47    48     2    gb_27
   47    51     2    gb_27
   48    49     2    gb_27
   49    50     2    gb_27
   51    52     2    gb_5
   51    53     2    gb_10
   53    54     2    gb_2
   53    55     2    gb_21
   55    56     2    gb_27
   55    60     2    gb_27
   56    57     2    gb_27
   57    58     2    gb_32
   58    59     2    gb_31
   60    61     2    gb_5
   60    62     2    gb_10
   62    63     2    gb_2
   62    64     2    gb_21
   64    65     2    gb_27
   64    66     2    gb_27
   66    67     2    gb_5
   66    68     2    gb_10
   68    69     2    gb_2
   68    70     2    gb_21
   70    71     2    gb_27
   70    75     2    gb_27
   71    72     2    gb_27
   71    73     2    gb_27
   72    74     2    gb_27
   75    76     2    gb_5
   75    77     2    gb_10
   77    78     2    gb_2
   77    79     2    gb_21
   79    80     2    gb_27
   79    86     2    gb_27
   80    81     2    gb_27
   81    82     2    gb_5
   81    83     2    gb_9
   83    84     2    gb_2
   83    85     2    gb_2
   86    87     2    gb_5
   86    88     2    gb_10
   88    89     2    gb_21
   88    92     2    gb_21
   89    90     2    gb_27
   89    93     2    gb_27
   90    91     2    gb_27
   91    92     2    gb_27
   93    94     2    gb_5
   93    95     2    gb_10
   95    96     2    gb_2
   95    97     2    gb_21
   97    98     2    gb_27
   97   103     2    gb_27
   98    99     2    gb_27
   99   100     2    gb_27
  100   101     2    gb_6
  100   102     2    gb_6
  103   104     2    gb_5
  103   105     2    gb_10
  105   106     2    gb_2
  105   107     2    gb_21
  107   108     2    gb_27
  107   112     2    gb_27
  108   109     2    gb_27
  109   110     2    gb_32
  110   111     2    gb_31
  112   113     2    gb_5
  112   114     2    gb_10
  114   115     2    gb_2
  114   116     2    gb_21
  116   117     2    gb_27
  116   121     2    gb_27
  117   118     2    gb_27
  118   119     2    gb_27
  118   120     2    gb_27
  121   122     2    gb_5
  121   123     2    gb_10
  123   124     2    gb_2
  123   125     2    gb_21
  125   126     2    gb_27
  125   132     2    gb_27
  126   127     2    gb_27
  127   128     2    gb_5
  127   129     2    gb_9
  129   130     2    gb_2
  129   131     2    gb_2
  132   133     2    gb_5
  132   134     2    gb_10
  134   135     2    gb_2
  134   136     2    gb_21
  136   137     2    gb_27
  136   145     2    gb_27
  137   138     2    gb_27
  138   139     2    gb_27
  139   140     2    gb_27
  140   141     2    gb_21
  141   142     2    gb_2
  141   143     2    gb_2
  141   144     2    gb_2
  145   146     2    gb_5
  145   147     2    gb_10
  147   148     2    gb_2
  147   149     2    gb_21
  149   150     2    gb_27
  149   153     2    gb_27
  150   151     2    gb_27
  150   152     2    gb_27
  153   154     2    gb_5
  153   155     2    gb_10
  155   156     2    gb_2
  155   157     2    gb_21
  157   158     2    gb_27
  157   162     2    gb_27
  158   159     2    gb_27
  159   160     2    gb_27
  159   161     2    gb_27
  162   163     2    gb_5
  162   164     2    gb_10
  164   165     2    gb_2
  164   166     2    gb_21
  166   167     2    gb_27
  166   170     2    gb_27
  167   168     2    gb_18
  168   169     2    gb_1
  170   171     2    gb_5
  170   172     2    gb_10
  172   173     2    gb_2
  172   174     2    gb_21
  174   175     2    gb_27
  174   187     2    gb_27
  175   176     2    gb_27
  176   177     2    gb_27
  177   178     2    gb_21
  178   179     2    gb_2
  178   180     2    gb_11
  180   181     2    gb_11
  180   184     2    gb_11
  181   182     2    gb_2
  181   183     2    gb_2
  184   185     2    gb_2
  184   186     2    gb_2
  187   188     2    gb_5
  187   189     2    gb_10
  189   190     2    gb_2
  189   191     2    gb_21
  191   192     2    gb_27
  191   196     2    gb_27
  192   193     2    gb_27
  193   194     2    gb_27
  193   195     2    gb_27
  196   197     2    gb_5
  196   198     2    gb_10
  198   199     2    gb_2
  198   200     2    gb_21
  200   201     2    gb_27
  201   202     2    gb_5
  201   203     2    gb_10
  203   204     2    gb_2
  203   205     2    gb_21
  205   206     2    gb_27
  205   209     2    gb_27
  206   207     2    gb_27
  206   208     2    gb_27
  209   210     2    gb_5
  209   211     2    gb_10
  211   212     2    gb_2
  211   213     2    gb_21
  213   214     2    gb_27
  213   215     2    gb_27
  215   216     2    gb_5
  215   217     2    gb_10
  217   218     2    gb_2
  217   219     2    gb_21
  219   220     2    gb_27
  220   221     2    gb_5
  220   222     2    gb_10
  222   223     2    gb_2
  222   224     2    gb_21
  224   225     2    gb_27
  224   232     2    gb_27
  225   226     2    gb_27
  226   227     2    gb_27
  227   228     2    gb_5
  227   229     2    gb_9
  229   230     2    gb_2
  229   231     2    gb_2
  232   233     2    gb_5
  232   234     2    gb_10
  234   235     2    gb_2
  234   236     2    gb_21
  236   237     2    gb_27
  236   253     2    gb_27
  237   238     2    gb_27
  238   239     2    gb_10
  238   241     2    gb_16
  239   240     2    gb_3
  239   242     2    gb_10
  241   244     2    gb_16
  241   245     2    gb_16
  242   243     2    gb_2
  242   244     2    gb_10
  244   247     2    gb_16
  245   246     2    gb_3
  245   249     2    gb_16
  247   248     2    gb_3
  247   251     2    gb_16
  249   250     2    gb_3
  249   251     2    gb_16
  251   252     2    gb_3
  253   254     2    gb_5
  253   255     2    gb_10
  255   256     2    gb_2
  255   257     2    gb_21
  257   258     2    gb_27
  257   270     2    gb_27
  258   259     2    gb_27
  259   260     2    gb_27
  260   261     2    gb_21
  261   262     2    gb_2
  261   263     2    gb_11
  263   264     2    gb_11
  263   267     2    gb_11
  264   265     2    gb_2
  264   266     2    gb_2
  267   268     2    gb_2
  267   269     2    gb_2
  270   271     2    gb_5
  270   272     2    gb_10
  272   273     2    gb_2
  272   274     2    gb_21
  274   275     2    gb_27
  274   287     2    gb_27
  275   276     2    gb_27
  276   277     2    gb_16
  276   279     2    gb_16
  277   278     2    gb_3
  277   281     2    gb_16
  279   280     2    gb_3
  279   283     2    gb_16
  281   282     2    gb_3
  281   285     2    gb_16
  283   284     2    gb_3
  283   285     2    gb_16
  285   286     2    gb_3
  287   288     2    gb_5
  287   289     2    gb_10
  289   290     2    gb_2
  289   291     2    gb_21
  291   292     2    gb_27
  291   295     2    gb_27
  292   293     2    gb_27
  292   294     2    gb_27
  295   296     2    gb_5
  295   297     2    gb_10
  297   298     2    gb_2
  297   299     2    gb_21
  299   300     2    gb_27
  299   304     2    gb_27
  300   301     2    gb_27
  301   302     2    gb_6
  301   303     2    gb_6
  304   305     2    gb_5
  304   306     2    gb_10
  306   307     2    gb_2
  306   308     2    gb_21
  308   309     2    gb_27
  308   312     2    gb_27
  309   310     2    gb_27
  309   311     2    gb_27
  312   313     2    gb_5
  312   314     2    gb_10
  314   315     2    gb_2
  314   316     2    gb_21
  316   317     2    gb_27
  316   321     2    gb_27
  317   318     2    gb_27
  318   319     2    gb_27
  318   320     2    gb_27
  321   322     2    gb_5
  321   323     2    gb_10
  323   324     2    gb_2
  323   325     2    gb_21
  325   326     2    gb_27
  326   327     2    gb_5
  326   328     2    gb_10
  328   329     2    gb_2
  328   330     2    gb_21
  330   331     2    gb_27
  330   335     2    gb_27
  331   332     2    gb_27
  332   333     2    gb_27
  332   334     2    gb_27
  335   336     2    gb_5
  335   337     2    gb_10
  337   338     2    gb_2
  337   339     2    gb_21
  339   340     2    gb_27
  339   345     2    gb_27
  340   341     2    gb_27
  341   342     2    gb_27
  342   343     2    gb_6
  342   344     2    gb_6
  345   346     2    gb_5
  345   347     2    gb_10
  347   348     2    gb_2
  347   349     2    gb_21
  349   350     2    gb_27
  349   355     2    gb_27
  350   351     2    gb_27
  351   352     2    gb_27
  352   353     2    gb_6
  352   354     2    gb_6
  355   356     2    gb_5
  355   357     2    gb_10
  357   358     2    gb_2
  357   359     2    gb_21
  359   360     2    gb_27
  359   365     2    gb_27
  360   361     2    gb_27
  361   362     2    gb_27
  362   363     2    gb_6
  362   364     2    gb_6
  365   366     2    gb_5
  365   367     2    gb_10
  367   368     2    gb_2
  367   369     2    gb_21
  369   370     2    gb_27
  369   373     2    gb_27
  370   371     2    gb_18
  371   372     2    gb_1
  373   374     2    gb_5
  373   375     2    gb_10
  375   376     2    gb_2
  375   377     2    gb_21
  377   378     2    gb_27
  377   382     2    gb_27
  378   379     2    gb_27
  379   380     2    gb_27
  379   381     2    gb_27
  382   383     2    gb_5
  382   384     2    gb_10
  384   385     2    gb_2
  384   386     2    gb_21
  386   387     2    gb_27
  387   388     2    gb_5
  387   389     2    gb_10
  389   390     2    gb_2
  389   391     2    gb_21
  391   392     2    gb_27
  391   395     2    gb_27
  392   393     2    gb_18
  393   394     2    gb_1
  395   396     2    gb_5
  395   397     2    gb_10
  397   398     2    gb_2
  397   399     2    gb_21
  399   400     2    gb_27
  399   403     2    gb_27
  400   401     2    gb_27
  400   402     2    gb_27
  403   404     2    gb_5
  403   405     2    gb_10
  405   406     2    gb_21
  405   409     2    gb_21
  406   407     2    gb_27
  406   410     2    gb_27
  407   408     2    gb_27
  408   409     2    gb_27
  410   411     2    gb_5
  410   412     2    gb_10
  412   413     2    gb_2
  412   414     2    gb_21
  414   415     2    gb_27
  414   416     2    gb_27
  416   417     2    gb_5
  416   418     2    gb_10
  418   419     2    gb_21
  418   422     2    gb_21
  419   420     2    gb_27
  419   423     2    gb_27
  420   421     2    gb_27
  421   422     2    gb_27
  423   424     2    gb_5
  423   425     2    gb_10
  425   426     2    gb_2
  425   427     2    gb_21
  427   428     2    gb_27
  427   429     2    gb_27
  429   430     2    gb_5
  429   431     2    gb_10
  431   432     2    gb_2
  431   433     2    gb_21
  433   434     2    gb_27
  433   437     2    gb_27
  434   435     2    gb_32
  435   436     2    gb_8
  437   438     2    gb_5
  437   439     2    gb_10
  439   440     2    gb_2
  439   441     2    gb_21
  441   442     2    gb_27
  441   443     2    gb_27
  443   444     2    gb_5
  443   445     2    gb_10
  445   446     2    gb_2
  445   447     2    gb_21
  447   448     2    gb_27
  447   452     2    gb_27
  448   449     2    gb_27
  449   450     2    gb_27
  449   451     2    gb_27
  452   453     2    gb_5
  452   454     2    gb_10
  454   455     2    gb_2
  454   456     2    gb_21
  456   457     2    gb_27
  456   461     2    gb_27
  457   458     2    gb_27
  458   459     2    gb_27
  458   460     2    gb_27
  461   462     2    gb_5
  461   463     2    gb_10
  463   464     2    gb_2
  463   465     2    gb_21
  465   466     2    gb_27
  465   470     2    gb_27
  466   467     2    gb_27
  467   468     2    gb_27
  467   469     2    gb_27
  470   471     2    gb_5
  470   472     2    gb_10
  472   473     2    gb_2
  472   474     2    gb_21
  474   475     2    gb_27
  474   479     2    gb_27
  475   476     2    gb_27
  476   477     2    gb_27
  476   478     2    gb_27
  479   480     2    gb_5
  479   481     2    gb_10
  481   482     2    gb_2
  481   483     2    gb_21
  483   484     2    gb_27
  483   496     2    gb_27
  484   485     2    gb_27
  485   486     2    gb_16
  485   488     2    gb_16
  486   487     2    gb_3
  486   490     2    gb_16
  488   489     2    gb_3
  488   492     2    gb_16
  490   491     2    gb_3
  490   494     2    gb_16
  492   493     2    gb_3
  492   494     2    gb_16
  494   495     2    gb_3
  496   497     2    gb_5
  496   498     2    gb_10
  498   499     2    gb_21
  498   502     2    gb_21
  499   500     2    gb_27
  499   503     2    gb_27
  500   501     2    gb_27
  501   502     2    gb_27
  503   504     2    gb_5
  503   505     2    gb_10
  505   506     2    gb_2
  505   507     2    gb_21
  507   508     2    gb_27
  507   512     2    gb_27
  508   509     2    gb_27
  509   510     2    gb_27
  509   511     2    gb_27
  512   513     2    gb_5
  512   514     2    gb_10
  514   515     2    gb_2
  514   516     2    gb_21
  516   517     2    gb_27
  516   521     2    gb_27
  517   518     2    gb_18
  517   520     2    gb_27
  518   519     2    gb_1
  521   522     2    gb_5
  521   523     2    gb_10
  523   524     2    gb_2
  523   525     2    gb_21
  525   526     2    gb_27
  525   527     2    gb_27
  527   528     2    gb_5
  527   529     2    gb_10
  529   530     2    gb_2
  529   531     2    gb_21
  531   532     2    gb_27
  531   539     2    gb_27
  532   533     2    gb_27
  533   534     2    gb_27
  534   535     2    gb_5
  534   536     2    gb_9
  536   537     2    gb_2
  536   538     2    gb_2
  539   540     2    gb_5
  539   541     2    gb_10
  541   542     2    gb_2
  541   543     2    gb_21
  543   544     2    gb_27
  543   553     2    gb_27
  544   545     2    gb_27
  545   546     2    gb_10
  545   547     2    gb_10
  546   549     2    gb_10
  547   548     2    gb_3
  547   551     2    gb_10
  549   550     2    gb_3
  549   551     2    gb_10
  551   552     2    gb_2
  553   554     2    gb_5
  553   555     2    gb_10
  555   556     2    gb_2
  555   557     2    gb_21
  557   558     2    gb_27
  557   563     2    gb_27
  558   559     2    gb_27
  559   560     2    gb_27
  560   561     2    gb_6
  560   562     2    gb_6
  563   564     2    gb_5
  563   565     2    gb_10
  565   566     2    gb_2
  565   567     2    gb_21
  567   568     2    gb_27
  567   574     2    gb_27
  568   569     2    gb_27
  569   570     2    gb_5
  569   571     2    gb_9
  571   572     2    gb_2
  571   573     2    gb_2
  574   575     2    gb_5
  574   576     2    gb_10
  576   577     2    gb_2
  576   578     2    gb_21
  578   579     2    gb_27
  578   591     2    gb_27
  579   580     2    gb_27
  580   581     2    gb_16
  580   583     2    gb_16
  581   582     2    gb_3
  581   585     2    gb_16
  583   584     2    gb_3
  583   587     2    gb_16
  585   586     2    gb_3
  585   589     2    gb_16
  587   588     2    gb_3
  587   589     2    gb_16
  589   590     2    gb_3
  591   592     2    gb_5
  591   593     2    gb_10
  593   594     2    gb_2
  593   595     2    gb_21
  595   596     2    gb_27
  595   608     2    gb_27
  596   597     2    gb_27
  597   598     2    gb_27
  598   599     2    gb_21
  599   600     2    gb_2
  599   601     2    gb_11
  601   602     2    gb_11
  601   605     2    gb_11
  602   603     2    gb_2
  602   604     2    gb_2
  605   606     2    gb_2
  605   607     2    gb_2
  608   609     2    gb_5
  608   610     2    gb_10
  610   611     2    gb_2
  610   612     2    gb_21
  612   613     2    gb_27
  612   621     2    gb_27
  613   614     2    gb_27
  614   615     2    gb_27
  615   616     2    gb_27
  616   617     2    gb_21
  617   618     2    gb_2
  617   619     2    gb_2
  617   620     2    gb_2
  621   622     2    gb_5
  621   623     2    gb_10
  623   624     2    gb_2
  623   625     2    gb_21
  625   626     2    gb_27
  625   634     2    gb_27
  626   627     2    gb_27
  627   628     2    gb_27
  628   629     2    gb_27
  629   630     2    gb_21
  630   631     2    gb_2
  630   632     2    gb_2
  630   633     2    gb_2
  634   635     2    gb_5
  634   636     2    gb_10
  636   637     2    gb_2
  636   638     2    gb_21
  638   639     2    gb_27
  638   646     2    gb_27
  639   640     2    gb_27
  640   641     2    gb_27
  641   642     2    gb_5
  641   643     2    gb_9
  643   644     2    gb_2
  643   645     2    gb_2
  646   647     2    gb_5
  646   648     2    gb_10
  648   649     2    gb_2
  648   650     2    gb_21
  650   651     2    gb_27
  650   655     2    gb_27
  651   652     2    gb_27
  651   653     2    gb_27
  652   654     2    gb_27
  655   656     2    gb_5
  655   657     2    gb_10
  657   658     2    gb_2
  657   659     2    gb_21
  659   660     2    gb_27
  659   665     2    gb_27
  660   661     2    gb_27
  661   662     2    gb_27
  662   663     2    gb_6
  662   664     2    gb_6
  665   666     2    gb_5
  665   667     2    gb_10
  667   668     2    gb_2
  667   669     2    gb_21
  669   670     2    gb_27
  669   675     2    gb_27
  670   671     2    gb_27
  671   672     2    gb_27
  672   673     2    gb_6
  672   674     2    gb_6
  675   676     2    gb_5
  675   677     2    gb_10
  677   678     2    gb_2
  677   679     2    gb_21
  679   680     2    gb_27
  679   684     2    gb_27
  680   681     2    gb_27
  681   682     2    gb_27
  681   683     2    gb_27
  684   685     2    gb_5
  684   686     2    gb_10
  686   687     2    gb_2
  686   688     2    gb_21
  688   689     2    gb_27
  688   697     2    gb_27
  689   690     2    gb_27
  690   691     2    gb_27
  691   692     2    gb_27
  692   693     2    gb_21
  693   694     2    gb_2
  693   695     2    gb_2
  693   696     2    gb_2
  697   698     2    gb_5
  697   699     2    gb_10
  699   700     2    gb_2
  699   701     2    gb_21
  701   702     2    gb_27
  702   703     2    gb_5
  702   704     2    gb_10
  704   705     2    gb_2
  704   706     2    gb_21
  706   707     2    gb_27
  706   714     2    gb_27
  707   708     2    gb_27
  708   709     2    gb_27
  709   710     2    gb_5
  709   711     2    gb_9
  711   712     2    gb_2
  711   713     2    gb_2
  714   715     2    gb_5
  714   716     2    gb_10
  716   717     2    gb_2
  716   718     2    gb_21
  718   719     2    gb_27
  718   724     2    gb_27
  719   720     2    gb_27
  720   721     2    gb_27
  721   722     2    gb_6
  721   723     2    gb_6
  724   725     2    gb_5
  724   726     2    gb_10
  726   727     2    gb_2
  726   728     2    gb_21
  728   729     2    gb_27
  728   732     2    gb_27
  729   730     2    gb_27
  729   731     2    gb_27
  732   733     2    gb_5
  732   734     2    gb_10
  734   735     2    gb_2
  734   736     2    gb_21
  736   737     2    gb_27
  736   740     2    gb_27
  737   738     2    gb_18
  738   739     2    gb_1
  740   741     2    gb_5
  740   742     2    gb_10
  742   743     2    gb_21
  742   746     2    gb_21
  743   744     2    gb_27
  743   747     2    gb_27
  744   745     2    gb_27
  745   746     2    gb_27
  747   748     2    gb_5
  747   749     2    gb_10
  749   750     2    gb_2
  749   751     2    gb_21
  751   752     2    gb_27
  751   760     2    gb_27
  752   753     2    gb_27
  753   754     2    gb_27
  754   755     2    gb_27
  755   756     2    gb_21
  756   757     2    gb_2
  756   758     2    gb_2
  756   759     2    gb_2
  760   761     2    gb_5
  760   762     2    gb_10
  762   763     2    gb_2
  762   764     2    gb_21
  764   765     2    gb_27
  764   768     2    gb_27
  765   766     2    gb_27
  765   767     2    gb_27
  768   769     2    gb_5
  768   770     2    gb_10
  770   771     2    gb_2
  770   772     2    gb_21
  772   773     2    gb_27
  772   786     2    gb_27
  773   774     2    gb_27
  774   775     2    gb_16
  774   777     2    gb_16
  775   776     2    gb_3
  775   779     2    gb_16
  777   778     2    gb_3
  777   781     2    gb_16
  779   780     2    gb_3
  779   783     2    gb_16
  781   782     2    gb_3
  781   783     2    gb_16
  783   784     2    gb_13
  784   785     2    gb_1
  786   787     2    gb_5
  786   788     2    gb_10
  788   789     2    gb_2
  788   790     2    gb_21
  790   791     2    gb_27
  790   803     2    gb_27
  791   792     2    gb_27
  792   793     2    gb_16
  792   795     2    gb_16
  793   794     2    gb_3
  793   797     2    gb_16
  795   796     2    gb_3
  795   799     2    gb_16
  797   798     2    gb_3
  797   801     2    gb_16
  799   800     2    gb_3
  799   801     2    gb_16
  801   802     2    gb_3
  803   804     2    gb_5
  803   805     2    gb_10
  805   806     2    gb_2
  805   807     2    gb_21
  807   808     2    gb_27
  807   812     2    gb_27
  808   809     2    gb_27
  809   810     2    gb_32
  810   811     2    gb_31
  812   813     2    gb_5
  812   814     2    gb_10
  814   815     2    gb_2
  814   816     2    gb_21
  816   817     2    gb_27
  816   825     2    gb_27
  817   818     2    gb_27
  818   819     2    gb_27
  819   820     2    gb_27
  820   821     2    gb_21
  821   822     2    gb_2
  821   823     2    gb_2
  821   824     2    gb_2
  825   826     2    gb_5
  825   827     2    gb_10
  827   828     2    gb_2
  827   829     2    gb_21
  829   830     2    gb_27
  829   837     2    gb_27
  830   831     2    gb_27
  831   832     2    gb_27
  832   833     2    gb_5
  832   834     2    gb_9
  834   835     2    gb_2
  834   836     2    gb_2
  837   838     2    gb_5
  837   839     2    gb_10
  839   840     2    gb_2
  839   841     2    gb_21
  841   842     2    gb_27
  841   846     2    gb_27
  842   843     2    gb_18
  842   845     2    gb_27
  843   844     2    gb_1
  846   847     2    gb_5
  846   848     2    gb_10
  848   849     2    gb_2
  848   850     2    gb_21
  850   851     2    gb_27
  850   855     2    gb_27
  851   852     2    gb_27
  851   853     2    gb_27
  852   854     2    gb_27
  855   856     2    gb_5
  855   857     2    gb_10
  857   858     2    gb_2
  857   859     2    gb_21
  859   860     2    gb_27
  860   861     2    gb_5
  860   862     2    gb_10
  862   863     2    gb_2
  862   864     2    gb_21
  864   865     2    gb_27
  864   871     2    gb_27
  865   866     2    gb_27
  866   867     2    gb_5
  866   868     2    gb_9
  868   869     2    gb_2
  868   870     2    gb_2
  871   872     2    gb_5
  871   873     2    gb_10
  873   874     2    gb_2
  873   875     2    gb_21
  875   876     2    gb_27
  875   879     2    gb_27
  876   877     2    gb_18
  877   878     2    gb_1
  879   880     2    gb_5
  879   881     2    gb_10
  881   882     2    gb_2
  881   883     2    gb_21
  883   884     2    gb_27
  883   887     2    gb_27
  884   885     2    gb_32
  885   886     2    gb_8
  887   888     2    gb_5
  887   889     2    gb_10
  889   890     2    gb_2
  889   891     2    gb_21
  891   892     2    gb_27
  892   893     2    gb_5
  892   894     2    gb_10
  894   895     2    gb_2
  894   896     2    gb_21
  896   897     2    gb_27
  896   901     2    gb_27
  897   898     2    gb_18
  897   900     2    gb_27
  898   899     2    gb_1
  901   902     2    gb_5
  901   903     2    gb_10
  903   904     2    gb_2
  903   905     2    gb_21
  905   906     2    gb_27
  905   910     2    gb_27
  906   907     2    gb_27
  906   908     2    gb_27
  907   909     2    gb_27
  910   911     2    gb_5
  910   912     2    gb_10
  912   913     2    gb_2
  912   914     2    gb_21
  914   915     2    gb_27
  915   916     2    gb_5
  915   917     2    gb_10
  917   918     2    gb_2
  917   919     2    gb_21
  919   920     2    gb_27
  919   924     2    gb_27
  920   921     2    gb_27
  921   922     2    gb_27
  921   923     2    gb_27
  924   925     2    gb_5
  924   926     2    gb_10
  926   927     2    gb_2
  926   928     2    gb_21
  928   929     2    gb_27
  928   933     2    gb_27
  929   930     2    gb_27
  929   931     2    gb_27
  930   932     2    gb_27
  933   934     2    gb_5
  933   935     2    gb_10
  935   936     2    gb_2
  935   937     2    gb_21
  937   938     2    gb_27
  937   947     2    gb_27
  938   939     2    gb_27
  939   940     2    gb_10
  939   941     2    gb_10
  940   943     2    gb_10
  941   942     2    gb_3
  941   945     2    gb_10
  943   944     2    gb_3
  943   945     2    gb_10
  945   946     2    gb_2
  947   948     2    gb_5
  947   949     2    gb_10
  949   950     2    gb_2
  949   951     2    gb_21
  951   952     2    gb_27
  951   953     2    gb_27
  953   954     2    gb_5
  953   955     2    gb_10
  955   956     2    gb_2
  955   957     2    gb_21
  957   958     2    gb_27
  957   961     2    gb_27
  958   959     2    gb_27
  958   960     2    gb_27
  961   962     2    gb_5
  961   963     2    gb_10
  963   964     2    gb_2
  963   965     2    gb_21
  965   966     2    gb_27
  965   967     2    gb_27
  967   968     2    gb_5
  967   969     2    gb_10
  969   970     2    gb_2
  969   971     2    gb_21
  971   972     2    gb_27
  971   978     2    gb_27
  972   973     2    gb_27
  973   974     2    gb_5
  973   975     2    gb_9
  975   976     2    gb_2
  975   977     2    gb_2
  978   979     2    gb_5
  978   980     2    gb_10
  980   981     2    gb_2
  980   982     2    gb_21
  982   983     2    gb_27
  982   989     2    gb_27
  983   984     2    gb_27
  984   985     2    gb_5
  984   986     2    gb_9
  986   987     2    gb_2
  986   988     2    gb_2
  989   990     2    gb_5
  989   991     2    gb_10
  991   992     2    gb_2
  991   993     2    gb_21
  993   994     2    gb_27
  993  1001     2    gb_27
  994   995     2    gb_27
  995   996     2    gb_27
  996   997     2    gb_5
  996   998     2    gb_9
  998   999     2    gb_2
  998  1000     2    gb_2
 1001  1002     2    gb_5
 1001  1003     2    gb_10
 1003  1004     2    gb_2
 1003  1005     2    gb_21
 1005  1006     2    gb_27
 1005  1010     2    gb_27
 1006  1007     2    gb_27
 1007  1008     2    gb_6
 1007  1009     2    gb_6
 1010  1011     2    gb_5
 1010  1012     2    gb_10
 1012  1013     2    gb_2
 1012  1014     2    gb_21
 1014  1015     2    gb_27
 1014  1023     2    gb_27
 1015  1016     2    gb_27
 1016  1017     2    gb_27
 1017  1018     2    gb_27
 1018  1019     2    gb_21
 1019  1020     2    gb_2
 1019  1021     2    gb_2
 1019  1022     2    gb_2
 1023  1024     2    gb_5
 1023  1025     2    gb_10
 1025  1026     2    gb_2
 1025  1027     2    gb_21
 1027  1028     2    gb_27
 1027  1032     2    gb_27
 1028  1029     2    gb_27
 1029  1030     2    gb_27
 1029  1031     2    gb_27
 1032  1033     2    gb_5
 1032  1034     2    gb_10
 1034  1035     2    gb_2
 1034  1036     2    gb_21
 1036  1037     2    gb_27
 1037  1038     2    gb_5
 1037  1039     2    gb_10
 1039  1040     2    gb_2
 1039  1041     2    gb_21
 1041  1042     2    gb_27
 1041  1054     2    gb_27
 1042  1043     2    gb_27
 1043  1044     2    gb_16
 1043  1046     2    gb_16
 1044  1045     2    gb_3
 1044  1048     2    gb_16
 1046  1047     2    gb_3
 1046  1050     2    gb_16
 1048  1049     2    gb_3
 1048  1052     2    gb_16
 1050  1051     2    gb_3
 1050  1052     2    gb_16
 1052  1053     2    gb_3
 1054  1055     2    gb_5
 1054  1056     2    gb_10
 1056  1057     2    gb_2
 1056  1058     2    gb_21
 1058  1059     2    gb_27
 1058  1064     2    gb_27
 1059  1060     2    gb_27
 1060  1061     2    gb_27
 1061  1062     2    gb_6
 1061  1063     2    gb_6
 1064  1065     2    gb_5
 1064  1066     2    gb_10
 1066  1067     2    gb_2
 1066  1068     2    gb_21
 1068  1069     2    gb_27
 1068  1073     2    gb_27
 1069  1070     2    gb_27
 1070  1071     2    gb_6
 1070  1072     2    gb_6
 1073  1074     2    gb_5
 1073  1075     2    gb_10
 1075  1076     2    gb_2
 1075  1077     2    gb_21
 1077  1078     2    gb_27
 1078  1079     2    gb_5
 1078  1080     2    gb_10
 1080  1081     2    gb_2
 1080  1082     2    gb_21
 1082  1083     2    gb_27
 1082  1086     2    gb_27
 1083  1084     2    gb_18
 1084  1085     2    gb_1
 1086  1087     2    gb_5
 1086  1088     2    gb_10
 1088  1089     2    gb_2
 1088  1090     2    gb_21
 1090  1091     2    gb_27
 1090  1094     2    gb_27
 1091  1092     2    gb_27
 1091  1093     2    gb_27
 1094  1095     2    gb_5
 1094  1096     2    gb_10
 1096  1097     2    gb_2
 1096  1098     2    gb_21
 1098  1099     2    gb_27
 1098  1103     2    gb_27
 1099  1100     2    gb_27
 1100  1101     2    gb_27
 1100  1102     2    gb_27
 1103  1104     2    gb_5
 1103  1105     2    gb_10
 1105  1106     2    gb_2
 1105  1107     2    gb_21
 1107  1108     2    gb_27
 1107  1116     2    gb_27
 1108  1109     2    gb_27
 1109  1110     2    gb_27
 1110  1111     2    gb_27
 1111  1112     2    gb_21
 1112  1113     2    gb_2
 1112  1114     2    gb_2
 1112  1115     2    gb_2
 1116  1117     2    gb_5
 1116  1118     2    gb_10
 1118  1119     2    gb_2
 1118  1120     2    gb_21
 1120  1121     2    gb_27
 1120  1128     2    gb_27
 1121  1122     2    gb_27
 1122  1123     2    gb_27
 1123  1124     2    gb_5
 1123  1125     2    gb_9
 1125  1126     2    gb_2
 1125  1127     2    gb_2
 1128  1129     2    gb_5
 1128  1130     2    gb_10
 1130  1131     2    gb_2
 1130  1132     2    gb_21
 1132  1133     2    gb_27
 1132  1145     2    gb_27
 1133  1134     2    gb_27
 1134  1135     2    gb_16
 1134  1137     2    gb_16
 1135  1136     2    gb_3
 1135  1139     2    gb_16
 1137  1138     2    gb_3
 1137  1141     2    gb_16
 1139  1140     2    gb_3
 1139  1143     2    gb_16
 1141  1142     2    gb_3
 1141  1143     2    gb_16
 1143  1144     2    gb_3
 1145  1146     2    gb_5
 1145  1147     2    gb_10
 1147  1148     2    gb_2
 1147  1149     2    gb_21
 1149  1150     2    gb_27
 1149  1154     2    gb_27
 1150  1151     2    gb_27
 1151  1152     2    gb_27
 1151  1153     2    gb_27
 1154  1155     2    gb_5
 1154  1156     2    gb_10
 1156  1157     2    gb_2
 1156  1158     2    gb_21
 1158  1159     2    gb_27
 1158  1162     2    gb_27
 1159  1160     2    gb_18
 1160  1161     2    gb_1
 1162  1163     2    gb_5
 1162  1164     2    gb_10
 1164  1165     2    gb_2
 1164  1166     2    gb_21
 1166  1167     2    gb_27
 1166  1172     2    gb_27
 1167  1168     2    gb_27
 1168  1169     2    gb_27
 1169  1170     2    gb_6
 1169  1171     2    gb_6
 1172  1173     2    gb_5
 1172  1174     2    gb_10
 1174  1175     2    gb_2
 1174  1176     2    gb_21
 1176  1177     2    gb_27
 1176  1181     2    gb_27
 1177  1178     2    gb_18
 1177  1180     2    gb_27
 1178  1179     2    gb_1
 1181  1182     2    gb_5
 1181  1183     2    gb_10
 1183  1184     2    gb_2
 1183  1185     2    gb_21
 1185  1186     2    gb_27
 1185  1191     2    gb_27
 1186  1187     2    gb_27
 1187  1188     2    gb_27
 1188  1189     2    gb_6
 1188  1190     2    gb_6
 1191  1192     2    gb_5
 1191  1193     2    gb_10
 1193  1194     2    gb_2
 1193  1195     2    gb_21
 1195  1196     2    gb_27
 1195  1204     2    gb_27
 1196  1197     2    gb_27
 1197  1198     2    gb_27
 1198  1199     2    gb_27
 1199  1200     2    gb_21
 1200  1201     2    gb_2
 1200  1202     2    gb_2
 1200  1203     2    gb_2
 1204  1205     2    gb_5
 1204  1206     2    gb_10
 1206  1207     2    gb_2
 1206  1208     2    gb_21
 1208  1209     2    gb_27
 1208  1213     2    gb_27
 1209  1210     2    gb_27
 1210  1211     2    gb_32
 1211  1212     2    gb_31
 1213  1214     2    gb_5
 1213  1215     2    gb_10
 1215  1216     2    gb_2
 1215  1217     2    gb_21
 1217  1218     2    gb_27
 1217  1221     2    gb_27
 1218  1219     2    gb_18
 1219  1220     2    gb_1
 1221  1222     2    gb_5
 1221  1223     2    gb_10
 1223  1224     2    gb_21
 1223  1227     2    gb_21
 1224  1225     2    gb_27
 1224  1228     2    gb_27
 1225  1226     2    gb_27
 1226  1227     2    gb_27
 1228  1229     2    gb_5
 1228  1230     2    gb_10
 1230  1231     2    gb_2
 1230  1232     2    gb_21
 1232  1233     2    gb_27
 1232  1238     2    gb_27
 1233  1234     2    gb_27
 1234  1235     2    gb_27
 1235  1236     2    gb_6
 1235  1237     2    gb_6
 1238  1239     2    gb_5
 1238  1240     2    gb_10
 1240  1241     2    gb_2
 1240  1242     2    gb_21
 1242  1243     2    gb_27
 1242  1247     2    gb_27
 1243  1244     2    gb_27
 1244  1245     2    gb_6
 1244  1246     2    gb_6
 1247  1248     2    gb_5
 1247  1249     2    gb_10
 1249  1250     2    gb_2
 1249  1251     2    gb_21
 1251  1252     2    gb_27
 1251  1264     2    gb_27
 1252  1253     2    gb_27
 1253  1254     2    gb_27
 1254  1255     2    gb_21
 1255  1256     2    gb_2
 1255  1257     2    gb_11
 1257  1258     2    gb_11
 1257  1261     2    gb_11
 1258  1259     2    gb_2
 1258  1260     2    gb_2
 1261  1262     2    gb_2
 1261  1263     2    gb_2
 1264  1265     2    gb_5
 1264  1266     2    gb_10
 1266  1267     2    gb_2
 1266  1268     2    gb_21
 1268  1269     2    gb_27
 1268  1270     2    gb_27
 1270  1271     2    gb_5
 1270  1272     2    gb_10
 1272  1273     2    gb_2
 1272  1274     2    gb_21
 1274  1275     2    gb_27
 1274  1283     2    gb_27
 1275  1276     2    gb_27
 1276  1277     2    gb_27
 1277  1278     2    gb_27
 1278  1279     2    gb_21
 1279  1280     2    gb_2
 1279  1281     2    gb_2
 1279  1282     2    gb_2
 1283  1284     2    gb_5
 1283  1285     2    gb_10
 1285  1286     2    gb_2
 1285  1287     2    gb_21
 1287  1288     2    gb_27
 1287  1291     2    gb_27
 1288  1289     2    gb_32
 1289  1290     2    gb_8
 1291  1292     2    gb_5
 1291  1293     2    gb_10
 1293  1294     2    gb_2
 1293  1295     2    gb_21
 1295  1296     2    gb_27
 1295  1308     2    gb_27
 1296  1297     2    gb_27
 1297  1298     2    gb_16
 1297  1300     2    gb_16
 1298  1299     2    gb_3
 1298  1302     2    gb_16
 1300  1301     2    gb_3
 1300  1304     2    gb_16
 1302  1303     2    gb_3
 1302  1306     2    gb_16
 1304  1305     2    gb_3
 1304  1306     2    gb_16
 1306  1307     2    gb_3
 1308  1309     2    gb_5
 1308  1310     2    gb_10
 1310  1311     2    gb_2
 1310  1312     2    gb_21
 1312  1313     2    gb_27
 1312  1318     2    gb_27
 1313  1314     2    gb_27
 1314  1315     2    gb_27
 1315  1316     2    gb_6
 1315  1317     2    gb_6
 1318  1319     2    gb_5
 1318  1320     2    gb_10
 1320  1321     2    gb_2
 1320  1322     2    gb_21
 1322  1323     2    gb_27
 1322  1331     2    gb_27
 1323  1324     2    gb_27
 1324  1325     2    gb_27
 1325  1326     2    gb_27
 1326  1327     2    gb_21
 1327  1328     2    gb_2
 1327  1329     2    gb_2
 1327  1330     2    gb_2
 1331  1332     2    gb_5
 1331  1333     2    gb_10
 1333  1334     2    gb_2
 1333  1335     2    gb_21
 1335  1336     2    gb_27
 1335  1342     2    gb_27
 1336  1337     2    gb_27
 1337  1338     2    gb_5
 1337  1339     2    gb_9
 1339  1340     2    gb_2
 1339  1341     2    gb_2
 1342  1343     2    gb_5
 1342  1344     2    gb_10
 1344  1345     2    gb_2
 1344  1346     2    gb_21
 1346  1347     2    gb_27
 1346  1352     2    gb_27
 1347  1348     2    gb_27
 1348  1349     2    gb_27
 1349  1350     2    gb_6
 1349  1351     2    gb_6
 1352  1353     2    gb_5
 1352  1354     2    gb_10
 1354  1355     2    gb_2
 1354  1356     2    gb_21
 1356  1357     2    gb_27
 1356  1358     2    gb_27
 1358  1359     2    gb_5
 1358  1360     2    gb_10
 1360  1361     2    gb_2
 1360  1362     2    gb_21
 1362  1363     2    gb_27
 1362  1367     2    gb_27
 1363  1364     2    gb_27
 1363  1365     2    gb_27
 1364  1366     2    gb_27
 1367  1368     2    gb_5
 1367  1369     2    gb_10
 1369  1370     2    gb_2
 1369  1371     2    gb_21
 1371  1372     2    gb_27
 1371  1379     2    gb_27
 1372  1373     2    gb_27
 1373  1374     2    gb_27
 1374  1375     2    gb_5
 1374  1376     2    gb_9
 1376  1377     2    gb_2
 1376  1378     2    gb_2
 1379  1380     2    gb_5
 1379  1381     2    gb_10
 1381  1382     2    gb_2
 1381  1383     2    gb_21
 1383  1384     2    gb_27
 1383  1385     2    gb_27
 1385  1386     2    gb_5
 1385  1387     2    gb_10
 1387  1388     2    gb_2
 1387  1389     2    gb_21
 1389  1390     2    gb_27
 1389  1391     2    gb_27
 1391  1392     2    gb_5
 1391  1393     2    gb_10
 1393  1394     2    gb_2
 1393  1395     2    gb_21
 1395  1396     2    gb_27
 1395  1405     2    gb_27
 1396  1397     2    gb_27
 1397  1398     2    gb_10
 1397  1399     2    gb_10
 1398  1401     2    gb_10
 1399  1400     2    gb_3
 1399  1403     2    gb_10
 1401  1402     2    gb_3
 1401  1403     2    gb_10
 1403  1404     2    gb_2
 1405  1406     2    gb_5
 1405  1407     2    gb_10
 1407  1408     2    gb_2
 1407  1409     2    gb_21
 1409  1410     2    gb_27
 1409  1414     2    gb_27
 1410  1411     2    gb_27
 1411  1412     2    gb_6
 1411  1413     2    gb_6
 1414  1415     2    gb_5
 1414  1416     2    gb_10
 1416  1417     2    gb_2
 1416  1418     2    gb_21
 1418  1419     2    gb_27
 1418  1420     2    gb_27
 1420  1421     2    gb_5
 1420  1422     2    gb_10
 1422  1423     2    gb_2
 1422  1424     2    gb_21
 1424  1425     2    gb_27
 1424  1428     2    gb_27
 1425  1426     2    gb_27
 1425  1427     2    gb_27
 1428  1429     2    gb_5
 1428  1430     2    gb_10
 1430  1431     2    gb_2
 1430  1432     2    gb_21
 1432  1433     2    gb_27
 1432  1434     2    gb_27
 1434  1435     2    gb_5
 1434  1436     2    gb_10
 1436  1437     2    gb_2
 1436  1438     2    gb_21
 1438  1439     2    gb_27
 1438  1446     2    gb_27
 1439  1440     2    gb_27
 1440  1441     2    gb_27
 1441  1442     2    gb_5
 1441  1443     2    gb_9
 1443  1444     2    gb_2
 1443  1445     2    gb_2
 1446  1447     2    gb_5
 1446  1448     2    gb_10
 1448  1449     2    gb_2
 1448  1450     2    gb_21
 1450  1451     2    gb_27
 1450  1456     2    gb_27
 1451  1452     2    gb_27
 1452  1453     2    gb_27
 1453  1454     2    gb_6
 1453  1455     2    gb_6
 1456  1457     2    gb_5
 1456  1458     2    gb_10
 1458  1459     2    gb_2
 1458  1460     2    gb_21
 1460  1461     2    gb_27
 1461  1462     2    gb_5
 1461  1463     2    gb_10
 1463  1464     2    gb_2
 1463  1465     2    gb_21
 1465  1466     2    gb_27
 1465  1473     2    gb_27
 1466  1467     2    gb_27
 1467  1468     2    gb_27
 1468  1469     2    gb_5
 1468  1470     2    gb_9
 1470  1471     2    gb_2
 1470  1472     2    gb_2
 1473  1474     2    gb_5
 1473  1475     2    gb_10
 1475  1476     2    gb_2
 1475  1477     2    gb_21
 1477  1478     2    gb_27
 1477  1481     2    gb_27
 1478  1479     2    gb_32
 1479  1480     2    gb_8
 1481  1482     2    gb_5
 1481  1483     2    gb_10
 1483  1484     2    gb_2
 1483  1485     2    gb_21
 1485  1486     2    gb_27
 1485  1498     2    gb_27
 1486  1487     2    gb_27
 1487  1488     2    gb_27
 1488  1489     2    gb_21
 1489  1490     2    gb_2
 1489  1491     2    gb_11
 1491  1492     2    gb_11
 1491  1495     2    gb_11
 1492  1493     2    gb_2
 1492  1494     2    gb_2
 1495  1496     2    gb_2
 1495  1497     2    gb_2
 1498  1499     2    gb_5
 1498  1500     2    gb_10
 1500  1501     2    gb_2
 1500  1502     2    gb_21
 1502  1503     2    gb_27
 1502  1506     2    gb_27
 1503  1504     2    gb_27
 1503  1505     2    gb_27
 1506  1507     2    gb_5
 1506  1508     2    gb_10
 1508  1509     2    gb_2
 1508  1510     2    gb_21
 1510  1511     2    gb_27
 1510  1515     2    gb_27
 1511  1512     2    gb_27
 1512  1513     2    gb_6
 1512  1514     2    gb_6
 1515  1516     2    gb_5
 1515  1517     2    gb_10
 1517  1518     2    gb_2
 1517  1519     2    gb_21
 1519  1520     2    gb_27
 1519  1524     2    gb_27
 1520  1521     2    gb_27
 1521  1522     2    gb_6
 1521  1523     2    gb_6
 1524  1525     2    gb_5
 1524  1526     2    gb_10
 1526  1527     2    gb_2
 1526  1528     2    gb_21
 1528  1529     2    gb_27
 1528  1537     2    gb_27
 1529  1530     2    gb_27
 1530  1531     2    gb_27
 1531  1532     2    gb_27
 1532  1533     2    gb_21
 1533  1534     2    gb_2
 1533  1535     2    gb_2
 1533  1536     2    gb_2
 1537  1538     2    gb_5
 1537  1539     2    gb_10
 1539  1540     2    gb_2
 1539  1541     2    gb_21
 1541  1542     2    gb_27
 1541  1545     2    gb_27
 1542  1543     2    gb_27
 1542  1544     2    gb_27
 1545  1546     2    gb_5
 1545  1547     2    gb_10
 1547  1548     2    gb_2
 1547  1549     2    gb_21
 1549  1550     2    gb_27
 1549  1556     2    gb_27
 1550  1551     2    gb_27
 1551  1552     2    gb_5
 1551  1553     2    gb_9
 1553  1554     2    gb_2
 1553  1555     2    gb_2
 1556  1557     2    gb_5
 1556  1558     2    gb_10
 1558  1559     2    gb_2
 1558  1560     2    gb_21
 1560  1561     2    gb_27
 1560  1573     2    gb_27
 1561  1562     2    gb_27
 1562  1563     2    gb_16
 1562  1565     2    gb_16
 1563  1564     2    gb_3
 1563  1567     2    gb_16
 1565  1566     2    gb_3
 1565  1569     2    gb_16
 1567  1568     2    gb_3
 1567  1571     2    gb_16
 1569  1570     2    gb_3
 1569  1571     2    gb_16
 1571  1572     2    gb_3
 1573  1574     2    gb_5
 1573  1575     2    gb_10
 1575  1576     2    gb_2
 1575  1577     2    gb_21
 1577  1578     2    gb_27
 1577  1587     2    gb_27
 1578  1579     2    gb_27
 1579  1580     2    gb_10
 1579  1581     2    gb_10
 1580  1583     2    gb_10
 1581  1582     2    gb_3
 1581  1585     2    gb_10
 1583  1584     2    gb_3
 1583  1585     2    gb_10
 1585  1586     2    gb_2
 1587  1588     2    gb_5
 1587  1589     2    gb_10
 1589  1590     2    gb_2
 1589  1591     2    gb_21
 1591  1592     2    gb_27
 1591  1604     2    gb_27
 1592  1593     2    gb_27
 1593  1594     2    gb_16
 1593  1596     2    gb_16
 1594  1595     2    gb_3
 1594  1598     2    gb_16
 1596  1597     2    gb_3
 1596  1600     2    gb_16
 1598  1599     2    gb_3
 1598  1602     2    gb_16
 1600  1601     2    gb_3
 1600  1602     2    gb_16
 1602  1603     2    gb_3
 1604  1605     2    gb_5
 1604  1606     2    gb_10
 1606  1607     2    gb_2
 1606  1608     2    gb_21
 1608  1609     2    gb_27
 1608  1613     2    gb_27
 1609  1610     2    gb_27
 1609  1611     2    gb_27
 1610  1612     2    gb_27
 1613  1614     2    gb_5
 1613  1615     2    gb_10
 1615  1616     2    gb_2
 1615  1617     2    gb_21
 1617  1618     2    gb_27
 1617  1622     2    gb_27
 1618  1619     2    gb_27
 1619  1620     2    gb_27
 1619  1621     2    gb_27
 1622  1623     2    gb_5
 1622  1624     2    gb_10
 1624  1625     2    gb_2
 1624  1626     2    gb_21
 1626  1627     2    gb_27
 1626  1639     2    gb_27
 1627  1628     2    gb_27
 1628  1629     2    gb_16
 1628  1631     2    gb_16
 1629  1630     2    gb_3
 1629  1633     2    gb_16
 1631  1632     2    gb_3
 1631  1635     2    gb_16
 1633  1634     2    gb_3
 1633  1637     2    gb_16
 1635  1636     2    gb_3
 1635  1637     2    gb_16
 1637  1638     2    gb_3
 1639  1640     2    gb_5
 1639  1641     2    gb_10
 1641  1642     2    gb_2
 1641  1643     2    gb_21
 1643  1644     2    gb_27
 1643  1650     2    gb_27
 1644  1645     2    gb_27
 1645  1646     2    gb_5
 1645  1647     2    gb_9
 1647  1648     2    gb_2
 1647  1649     2    gb_2
 1650  1651     2    gb_5
 1650  1652     2    gb_10
 1652  1653     2    gb_2
 1652  1654     2    gb_21
 1654  1655     2    gb_27
 1654  1661     2    gb_27
 1655  1656     2    gb_27
 1656  1657     2    gb_5
 1656  1658     2    gb_9
 1658  1659     2    gb_2
 1658  1660     2    gb_2
 1661  1662     2    gb_5
 1661  1663     2    gb_10
 1663  1664     2    gb_2
 1663  1665     2    gb_21
 1665  1666     2    gb_27
 1665  1669     2    gb_27
 1666  1667     2    gb_27
 1666  1668     2    gb_27
 1669  1670     2    gb_5
 1669  1671     2    gb_10
 1671  1672     2    gb_2
 1671  1673     2    gb_21
 1673  1674     2    gb_27
 1673  1678     2    gb_27
 1674  1675     2    gb_27
 1675  1676     2    gb_6
 1675  1677     2    gb_6
 1678  1679     2    gb_5
 1678  1680     2    gb_10
 1680  1681     2    gb_2
 1680  1682     2    gb_21
 1682  1683     2    gb_27
 1683  1684     2    gb_5
 1683  1685     2    gb_10
 1685  1686     2    gb_2
 1685  1687     2    gb_21
 1687  1688     2    gb_27
 1687  1697     2    gb_27
 1688  1689     2    gb_27
 1689  1690     2    gb_10
 1689  1691     2    gb_10
 1690  1693     2    gb_10
 1691  1692     2    gb_3
 1691  1695     2    gb_10
 1693  1694     2    gb_3
 1693  1695     2    gb_10
 1695  1696     2    gb_2
 1697  1698     2    gb_5
 1697  1699     2    gb_10
 1699  1700     2    gb_2
 1699  1701     2    gb_21
 1701  1702     2    gb_27
 1701  1706     2    gb_27
 1702  1703     2    gb_27
 1703  1704     2    gb_27
 1703  1705     2    gb_27
 1706  1707     2    gb_5
 1706  1708     2    gb_10
 1708  1709     2    gb_2
 1708  1710     2    gb_21
 1710  1711     2    gb_27
 1710  1724     2    gb_27
 1711  1712     2    gb_27
 1712  1713     2    gb_16
 1712  1715     2    gb_16
 1713  1714     2    gb_3
 1713  1717     2    gb_16
 1715  1716     2    gb_3
 1715  1719     2    gb_16
 1717  1718     2    gb_3
 1717  1721     2    gb_16
 1719  1720     2    gb_3
 1719  1721     2    gb_16
 1721  1722     2    gb_13
 1722  1723     2    gb_1
 1724  1725     2    gb_5
 1724  1726     2    gb_10
 1726  1727     2    gb_2
 1726  1728     2    gb_21
 1728  1729     2    gb_27
 1728  1734     2    gb_27
 1729  1730     2    gb_27
 1730  1731     2    gb_27
 1731  1732     2    gb_6
 1731  1733     2    gb_6
 1734  1735     2    gb_5
 1734  1736     2    gb_10
 1736  1737     2    gb_2
 1736  1738     2    gb_21
 1738  1739     2    gb_27
 1738  1743     2    gb_27
 1739  1740     2    gb_27
 1740  1741     2    gb_27
 1740  1742     2    gb_27
 1743  1744     2    gb_5
 1743  1745     2    gb_10
 1745  1746     2    gb_2
 1745  1747     2    gb_21
 1747  1748     2    gb_27
 1747  1752     2    gb_27
 1748  1749     2    gb_27
 1749  1750     2    gb_6
 1749  1751     2    gb_6
 1752  1753     2    gb_5
 1752  1754     2    gb_10
 1754  1755     2    gb_2
 1754  1756     2    gb_21
 1756  1757     2    gb_27
 1757  1758     2    gb_5
 1757  1759     2    gb_10
 1759  1760     2    gb_2
 1759  1761     2    gb_21
 1761  1762     2    gb_27
 1761  1774     2    gb_27
 1762  1763     2    gb_27
 1763  1764     2    gb_27
 1764  1765     2    gb_21
 1765  1766     2    gb_2
 1765  1767     2    gb_11
 1767  1768     2    gb_11
 1767  1771     2    gb_11
 1768  1769     2    gb_2
 1768  1770     2    gb_2
 1771  1772     2    gb_2
 1771  1773     2    gb_2
 1774  1775     2    gb_5
 1774  1776     2    gb_10
 1776  1777     2    gb_2
 1776  1778     2    gb_21
 1778  1779     2    gb_27
 1778  1783     2    gb_27
 1779  1780     2    gb_27
 1780  1781     2    gb_32
 1781  1782     2    gb_31
 1783  1784     2    gb_5
 1783  1785     2    gb_10
 1785  1786     2    gb_21
 1785  1789     2    gb_21
 1786  1787     2    gb_27
 1786  1790     2    gb_27
 1787  1788     2    gb_27
 1788  1789     2    gb_27
 1790  1791     2    gb_5
 1790  1792     2    gb_10
 1792  1793     2    gb_2
 1792  1794     2    gb_21
 1794  1795     2    gb_27
 1794  1807     2    gb_27
 1795  1796     2    gb_27
 1796  1797     2    gb_16
 1796  1799     2    gb_16
 1797  1798     2    gb_3
 1797  1801     2    gb_16
 1799  1800     2    gb_3
 1799  1803     2    gb_16
 1801  1802     2    gb_3
 1801  1805     2    gb_16
 1803  1804     2    gb_3
 1803  1805     2    gb_16
 1805  1806     2    gb_3
 1807  1808     2    gb_5
 1807  1809     2    gb_10
 1809  1810     2    gb_21
 1809  1813     2    gb_21
 1810  1811     2    gb_27
 1810  1814     2    gb_27
 1811  1812     2    gb_27
 1812  1813     2    gb_27
 1814  1815     2    gb_5
 1814  1816     2    gb_10
 1816  1817     2    gb_2
 1816  1818     2    gb_21
 1818  1819     2    gb_27
 1818  1822     2    gb_27
 1819  1820     2    gb_27
 1819  1821     2    gb_27
 1822  1823     2    gb_5
 1822  1824     2    gb_10
 1824  1825     2    gb_2
 1824  1826     2    gb_21
 1826  1827     2    gb_27
 1826  1833     2    gb_27
 1827  1828     2    gb_27
 1828  1829     2    gb_5
 1828  1830     2    gb_9
 1830  1831     2    gb_2
 1830  1832     2    gb_2
 1833  1834     2    gb_5
 1833  1835     2    gb_10
 1835  1836     2    gb_2
 1835  1837     2    gb_21
 1837  1838     2    gb_27
 1837  1847     2    gb_27
 1838  1839     2    gb_27
 1839  1840     2    gb_10
 1839  1841     2    gb_10
 1840  1843     2    gb_10
 1841  1842     2    gb_3
 1841  1845     2    gb_10
 1843  1844     2    gb_3
 1843  1845     2    gb_10
 1845  1846     2    gb_2
 1847  1848     2    gb_5
 1847  1849     2    gb_10
 1849  1850     2    gb_2
 1849  1851     2    gb_21
 1851  1852     2    gb_27
 1852  1853     2    gb_5
 1852  1854     2    gb_10
 1854  1855     2    gb_2
 1854  1856     2    gb_21
 1856  1857     2    gb_27
 1856  1858     2    gb_27
 1858  1859     2    gb_5
 1858  1860     2    gb_10
 1860  1861     2    gb_2
 1860  1862     2    gb_21
 1862  1863     2    gb_27
 1862  1866     2    gb_27
 1863  1864     2    gb_18
 1864  1865     2    gb_1
 1866  1867     2    gb_5
 1866  1868     2    gb_10
 1868  1869     2    gb_2
 1868  1870     2    gb_21
 1870  1871     2    gb_27
 1870  1874     2    gb_27
 1871  1872     2    gb_18
 1872  1873     2    gb_1
 1874  1875     2    gb_5
 1874  1876     2    gb_10
 1876  1877     2    gb_2
 1876  1878     2    gb_21
 1878  1879     2    gb_27
 1878  1884     2    gb_27
 1879  1880     2    gb_27
 1880  1881     2    gb_27
 1881  1882     2    gb_6
 1881  1883     2    gb_6
 1884  1885     2    gb_5
 1884  1886     2    gb_10
 1886  1887     2    gb_2
 1886  1888     2    gb_21
 1888  1889     2    gb_27
 1888  1893     2    gb_27
 1889  1890     2    gb_27
 1890  1891     2    gb_6
 1890  1892     2    gb_6
 1893  1894     2    gb_5
 1893  1895     2    gb_10
 1895  1896     2    gb_2
 1895  1897     2    gb_21
 1897  1898     2    gb_27
 1897  1902     2    gb_27
 1898  1899     2    gb_18
 1898  1901     2    gb_27
 1899  1900     2    gb_1
 1902  1903     2    gb_5
 1902  1904     2    gb_10
 1904  1905     2    gb_2
 1904  1906     2    gb_21
 1906  1907     2    gb_27
 1906  1911     2    gb_27
 1907  1908     2    gb_27
 1908  1909     2    gb_27
 1908  1910     2    gb_27
 1911  1912     2    gb_5
 1911  1913     2    gb_10
 1913  1914     2    gb_2
 1913  1915     2    gb_21
 1915  1916     2    gb_27
 1915  1920     2    gb_27
 1916  1917     2    gb_27
 1917  1918     2    gb_27
 1917  1919     2    gb_27
 1920  1921     2    gb_5
 1920  1922     2    gb_10
 1922  1923     2    gb_2
 1922  1924     2    gb_21
 1924  1925     2    gb_27
 1924  1933     2    gb_27
 1925  1926     2    gb_27
 1926  1927     2    gb_27
 1927  1928     2    gb_27
 1928  1929     2    gb_21
 1929  1930     2    gb_2
 1929  1931     2    gb_2
 1929  1932     2    gb_2
 1933  1934     2    gb_5
 1933  1935     2    gb_10
 1935  1936     2    gb_2
 1935  1937     2    gb_21
 1937  1938     2    gb_27
 1937  1942     2    gb_27
 1938  1939     2    gb_27
 1939  1940     2    gb_6
 1939  1941     2    gb_6
 1942  1943     2    gb_5
 1942  1944     2    gb_10
 1944  1945     2    gb_2
 1944  1946     2    gb_21
 1946  1947     2    gb_27
 1946  1948     2    gb_27
 1948  1949     2    gb_5
 1948  1950     2    gb_10
 1950  1951     2    gb_2
 1950  1952     2    gb_21
 1952  1953     2    gb_27
 1952  1954     2    gb_27
 1954  1955     2    gb_5
 1954  1956     2    gb_10
 1956  1957     2    gb_2
 1956  1958     2    gb_21
 1958  1959     2    gb_27
 1958  1967     2    gb_27
 1959  1960     2    gb_27
 1960  1961     2    gb_27
 1961  1962     2    gb_27
 1962  1963     2    gb_21
 1963  1964     2    gb_2
 1963  1965     2    gb_2
 1963  1966     2    gb_2
 1967  1968     2    gb_5
 1967  1969     2    gb_10
 1969  1970     2    gb_2
 1969  1971     2    gb_21
 1971  1972     2    gb_27
 1971  1975     2    gb_27
 1972  1973     2    gb_27
 1972  1974     2    gb_27
 1975  1976     2    gb_5
 1975  1977     2    gb_10
 1977  1978     2    gb_2
 1977  1979     2    gb_21
 1979  1980     2    gb_27
 1979  1983     2    gb_27
 1980  1981     2    gb_32
 1981  1982     2    gb_8
 1983  1984     2    gb_5
 1983  1985     2    gb_10
 1985  1986     2    gb_2
 1985  1987     2    gb_21
 1987  1988     2    gb_27
 1987  2000     2    gb_27
 1988  1989     2    gb_27
 1989  1990     2    gb_27
 1990  1991     2    gb_21
 1991  1992     2    gb_2
 1991  1993     2    gb_11
 1993  1994     2    gb_11
 1993  1997     2    gb_11
 1994  1995     2    gb_2
 1994  1996     2    gb_2
 1997  1998     2    gb_2
 1997  1999     2    gb_2
 2000  2001     2    gb_5
 2000  2002     2    gb_10
 2002  2003     2    gb_2
 2002  2004     2    gb_21
 2004  2005     2    gb_27
 2004  2010     2    gb_27
 2005  2006     2    gb_27
 2006  2007     2    gb_27
 2007  2008     2    gb_6
 2007  2009     2    gb_6
 2010  2011     2    gb_5
 2010  2012     2    gb_10
 2012  2013     2    gb_2
 2012  2014     2    gb_21
 2014  2015     2    gb_27
 2014  2027     2    gb_27
 2015  2016     2    gb_27
 2016  2017     2    gb_16
 2016  2019     2    gb_16
 2017  2018     2    gb_3
 2017  2021     2    gb_16
 2019  2020     2    gb_3
 2019  2023     2    gb_16
 2021  2022     2    gb_3
 2021  2025     2    gb_16
 2023  2024     2    gb_3
 2023  2025     2    gb_16
 2025  2026     2    gb_3
 2027  2028     2    gb_5
 2027  2029     2    gb_10
 2029  2030     2    gb_2
 2029  2031     2    gb_21
 2031  2032     2    gb_27
 2031  2036     2    gb_27
 2032  2033     2    gb_18
 2032  2035     2    gb_27
 2033  2034     2    gb_1
 2036  2037     2    gb_5
 2036  2038     2    gb_10
 2038  2039     2    gb_2
 2038  2040     2    gb_21
 2040  2041     2    gb_27
 2040  2046     2    gb_27
 2041  2042     2    gb_27
 2042  2043     2    gb_27
 2043  2044     2    gb_6
 2043  2045     2    gb_6
 2046  2047     2    gb_5
 2046  2048     2    gb_10
 2048  2049     2    gb_2
 2048  2050     2    gb_21
 2050  2051     2    gb_27
 2050  2063     2    gb_27
 2051  2052     2    gb_27
 2052  2053     2    gb_27
 2053  2054     2    gb_21
 2054  2055     2    gb_2
 2054  2056     2    gb_11
 2056  2057     2    gb_11
 2056  2060     2    gb_11
 2057  2058     2    gb_2
 2057  2059     2    gb_2
 2060  2061     2    gb_2
 2060  2062     2    gb_2
 2063  2064     2    gb_5
 2063  2065     2    gb_10
 2065  2066     2    gb_2
 2065  2067     2    gb_21
 2067  2068     2    gb_27
 2067  2073     2    gb_27
 2068  2069     2    gb_27
 2069  2070     2    gb_27
 2070  2071     2    gb_6
 2070  2072     2    gb_6
 2073  2074     2    gb_5
 2073  2075     2    gb_10
 2075  2076     2    gb_2
 2075  2077     2    gb_21
 2077  2078     2    gb_27
 2077  2085     2    gb_27
 2078  2079     2    gb_27
 2079  2080     2    gb_27
 2080  2081     2    gb_5
 2080  2082     2    gb_9
 2082  2083     2    gb_2
 2082  2084     2    gb_2
 2085  2086     2    gb_5
 2085  2087     2    gb_10
 2087  2088     2    gb_2
 2087  2089     2    gb_21
 2089  2090     2    gb_27
 2090  2091     2    gb_5
 2090  2092     2    gb_10
 2092  2093     2    gb_2
 2092  2094     2    gb_21
 2094  2095     2    gb_27
 2094  2100     2    gb_27
 2095  2096     2    gb_27
 2096  2097     2    gb_27
 2097  2098     2    gb_6
 2097  2099     2    gb_6
 2100  2101     2    gb_5
 2100  2102     2    gb_10
 2102  2103     2    gb_2
 2102  2104     2    gb_21
 2104  2105     2    gb_27
 2104  2108     2    gb_27
 2105  2106     2    gb_27
 2105  2107     2    gb_27
 2108  2109     2    gb_5
 2108  2110     2    gb_10
 2110  2111     2    gb_2
 2110  2112     2    gb_21
 2112  2113     2    gb_27
 2112  2125     2    gb_27
 2113  2114     2    gb_27
 2114  2115     2    gb_27
 2115  2116     2    gb_21
 2116  2117     2    gb_2
 2116  2118     2    gb_11
 2118  2119     2    gb_11
 2118  2122     2    gb_11
 2119  2120     2    gb_2
 2119  2121     2    gb_2
 2122  2123     2    gb_2
 2122  2124     2    gb_2
 2125  2126     2    gb_5
 2125  2127     2    gb_10
 2127  2128     2    gb_2
 2127  2129     2    gb_21
 2129  2130     2    gb_27
 2129  2142     2    gb_27
 2130  2131     2    gb_27
 2131  2132     2    gb_16
 2131  2134     2    gb_16
 2132  2133     2    gb_3
 2132  2136     2    gb_16
 2134  2135     2    gb_3
 2134  2138     2    gb_16
 2136  2137     2    gb_3
 2136  2140     2    gb_16
 2138  2139     2    gb_3
 2138  2140     2    gb_16
 2140  2141     2    gb_3
 2142  2143     2    gb_5
 2142  2144     2    gb_10
 2144  2145     2    gb_2
 2144  2146     2    gb_21
 2146  2147     2    gb_27
 2146  2150     2    gb_27
 2147  2148     2    gb_18
 2148  2149     2    gb_1
 2150  2151     2    gb_5
 2150  2152     2    gb_10
 2152  2153     2    gb_2
 2152  2154     2    gb_21
 2154  2155     2    gb_27
 2154  2156     2    gb_27
 2156  2157     2    gb_5
 2156  2158     2    gb_10
 2158  2159     2    gb_2
 2158  2160     2    gb_21
 2160  2161     2    gb_27
 2160  2164     2    gb_27
 2161  2162     2    gb_27
 2161  2163     2    gb_27
 2164  2165     2    gb_5
 2164  2166     2    gb_10
 2166  2167     2    gb_2
 2166  2168     2    gb_21
 2168  2169     2    gb_27
 2168  2170     2    gb_27
 2170  2171     2    gb_5
 2170  2172     2    gb_10
 2172  2173     2    gb_2
 2172  2174     2    gb_21
 2174  2175     2    gb_27
 2174  2179     2    gb_27
 2175  2176     2    gb_27
 2176  2177     2    gb_27
 2176  2178     2    gb_27
 2179  2180     2    gb_5
 2179  2181     2    gb_10
 2181  2182     2    gb_2
 2181  2183     2    gb_21
 2183  2184     2    gb_27
 2183  2187     2    gb_27
 2184  2185     2    gb_32
 2185  2186     2    gb_8
 2187  2188     2    gb_5
 2187  2189     2    gb_10
 2189  2190     2    gb_2
 2189  2191     2    gb_21
 2191  2192     2    gb_27
 2191  2200     2    gb_27
 2192  2193     2    gb_27
 2193  2194     2    gb_27
 2194  2195     2    gb_27
 2195  2196     2    gb_21
 2196  2197     2    gb_2
 2196  2198     2    gb_2
 2196  2199     2    gb_2
 2200  2201     2    gb_5
 2200  2202     2    gb_10
 2202  2203     2    gb_2
 2202  2204     2    gb_21
 2204  2205     2    gb_27
 2204  2206     2    gb_27
 2206  2207     2    gb_5
 2206  2208     2    gb_10
 2208  2209     2    gb_2
 2208  2210     2    gb_21
 2210  2211     2    gb_27
 2210  2212     2    gb_27
 2212  2213     2    gb_6
 2212  2214     2    gb_6

[ pairs ]
;  ai    aj funct            c0            c1            c2            c3
    1     7     1 
    1    11     1 
    1    12     1 
    2     6     1 
    2    10     1 
    3     6     1 
    3    10     1 
    4     6     1 
    4    10     1 
    5     8     1 
    5    13     1 
    5    14     1 
    6     9     1 
    6    11     1 
    6    12     1 
    7    10     1 
   10    15     1 
   10    22     1 
   11    13     1 
   11    14     1 
   12    16     1 
   12    23     1 
   12    24     1 
   13    15     1 
   13    22     1 
   14    17     1 
   14    25     1 
   14    26     1 
   15    18     1 
   15    19     1 
   15    23     1 
   15    24     1 
   16    20     1 
   16    21     1 
   16    22     1 
   18    20     1 
   18    21     1 
   22    27     1 
   22    31     1 
   23    25     1 
   23    26     1 
   24    28     1 
   24    32     1 
   24    33     1 
   25    27     1 
   25    31     1 
   26    29     1 
   26    30     1 
   26    34     1 
   26    35     1 
   27    32     1 
   27    33     1 
   28    31     1 
   31    36     1 
   31    44     1 
   32    34     1 
   32    35     1 
   33    37     1 
   33    45     1 
   33    46     1 
   34    36     1 
   34    44     1 
   35    38     1 
   35    47     1 
   35    50     1 
   36    39     1 
   36    45     1 
   36    46     1 
   37    40     1 
   37    44     1 
   38    41     1 
   38    42     1 
   38    43     1 
   44    48     1 
   44    49     1 
   44    51     1 
   45    47     1 
   45    50     1 
   46    52     1 
   46    53     1 
   47    54     1 
   47    55     1 
   48    52     1 
   48    53     1 
   49    51     1 
   50    51     1 
   51    56     1 
   51    60     1 
   52    54     1 
   52    55     1 
   53    57     1 
   53    61     1 
   53    62     1 
   54    56     1 
   54    60     1 
   55    58     1 
   55    63     1 
   55    64     1 
   56    59     1 
   56    61     1 
   56    62     1 
   57    60     1 
   60    65     1 
   60    66     1 
   61    63     1 
   61    64     1 
   62    67     1 
   62    68     1 
   63    65     1 
   63    66     1 
   64    69     1 
   64    70     1 
   65    67     1 
   65    68     1 
   66    71     1 
   66    75     1 
   67    69     1 
   67    70     1 
   68    72     1 
   68    73     1 
   68    76     1 
   68    77     1 
   69    71     1 
   69    75     1 
   70    74     1 
   70    78     1 
   70    79     1 
   71    76     1 
   71    77     1 
   72    75     1 
   73    74     1 
   73    75     1 
   75    80     1 
   75    86     1 
   76    78     1 
   76    79     1 
   77    81     1 
   77    87     1 
   77    88     1 
   78    80     1 
   78    86     1 
   79    82     1 
   79    83     1 
   79    89     1 
   79    92     1 
   80    84     1 
   80    85     1 
   80    87     1 
   80    88     1 
   81    86     1 
   82    84     1 
   82    85     1 
   86    90     1 
   86    91     1 
   86    93     1 
   87    89     1 
   87    92     1 
   88    94     1 
   88    95     1 
   89    96     1 
   89    97     1 
   90    94     1 
   90    95     1 
   91    93     1 
   92    93     1 
   93    98     1 
   93   103     1 
   94    96     1 
   94    97     1 
   95    99     1 
   95   104     1 
   95   105     1 
   96    98     1 
   96   103     1 
   97   100     1 
   97   106     1 
   97   107     1 
   98   101     1 
   98   102     1 
   98   104     1 
   98   105     1 
   99   103     1 
  103   108     1 
  103   112     1 
  104   106     1 
  104   107     1 
  105   109     1 
  105   113     1 
  105   114     1 
  106   108     1 
  106   112     1 
  107   110     1 
  107   115     1 
  107   116     1 
  108   111     1 
  108   113     1 
  108   114     1 
  109   112     1 
  112   117     1 
  112   121     1 
  113   115     1 
  113   116     1 
  114   118     1 
  114   122     1 
  114   123     1 
  115   117     1 
  115   121     1 
  116   119     1 
  116   120     1 
  116   124     1 
  116   125     1 
  117   122     1 
  117   123     1 
  118   121     1 
  121   126     1 
  121   132     1 
  122   124     1 
  122   125     1 
  123   127     1 
  123   133     1 
  123   134     1 
  124   126     1 
  124   132     1 
  125   128     1 
  125   129     1 
  125   135     1 
  125   136     1 
  126   130     1 
  126   131     1 
  126   133     1 
  126   134     1 
  127   132     1 
  128   130     1 
  128   131     1 
  132   137     1 
  132   145     1 
  133   135     1 
  133   136     1 
  134   138     1 
  134   146     1 
  134   147     1 
  135   137     1 
  135   145     1 
  136   139     1 
  136   148     1 
  136   149     1 
  137   140     1 
  137   146     1 
  137   147     1 
  138   141     1 
  138   145     1 
  139   142     1 
  139   143     1 
  139   144     1 
  145   150     1 
  145   153     1 
  146   148     1 
  146   149     1 
  147   151     1 
  147   152     1 
  147   154     1 
  147   155     1 
  148   150     1 
  148   153     1 
  149   156     1 
  149   157     1 
  150   154     1 
  150   155     1 
  151   153     1 
  152   153     1 
  153   158     1 
  153   162     1 
  154   156     1 
  154   157     1 
  155   159     1 
  155   163     1 
  155   164     1 
  156   158     1 
  156   162     1 
  157   160     1 
  157   161     1 
  157   165     1 
  157   166     1 
  158   163     1 
  158   164     1 
  159   162     1 
  162   167     1 
  162   170     1 
  163   165     1 
  163   166     1 
  164   168     1 
  164   171     1 
  164   172     1 
  165   167     1 
  165   170     1 
  166   169     1 
  166   173     1 
  166   174     1 
  167   171     1 
  167   172     1 
  168   170     1 
  170   175     1 
  170   187     1 
  171   173     1 
  171   174     1 
  172   176     1 
  172   188     1 
  172   189     1 
  173   175     1 
  173   187     1 
  174   177     1 
  174   190     1 
  174   191     1 
  175   178     1 
  175   188     1 
  175   189     1 
  176   179     1 
  176   180     1 
  176   187     1 
  177   181     1 
  177   184     1 
  178   182     1 
  178   183     1 
  178   185     1 
  178   186     1 
  179   181     1 
  179   184     1 
  181   185     1 
  181   186     1 
  182   184     1 
  183   184     1 
  187   192     1 
  187   196     1 
  188   190     1 
  188   191     1 
  189   193     1 
  189   197     1 
  189   198     1 
  190   192     1 
  190   196     1 
  191   194     1 
  191   195     1 
  191   199     1 
  191   200     1 
  192   197     1 
  192   198     1 
  193   196     1 
  196   201     1 
  197   199     1 
  197   200     1 
  198   202     1 
  198   203     1 
  199   201     1 
  200   204     1 
  200   205     1 
  201   206     1 
  201   209     1 
  202   204     1 
  202   205     1 
  203   207     1 
  203   208     1 
  203   210     1 
  203   211     1 
  204   206     1 
  204   209     1 
  205   212     1 
  205   213     1 
  206   210     1 
  206   211     1 
  207   209     1 
  208   209     1 
  209   214     1 
  209   215     1 
  210   212     1 
  210   213     1 
  211   216     1 
  211   217     1 
  212   214     1 
  212   215     1 
  213   218     1 
  213   219     1 
  214   216     1 
  214   217     1 
  215   220     1 
  216   218     1 
  216   219     1 
  217   221     1 
  217   222     1 
  218   220     1 
  219   223     1 
  219   224     1 
  220   225     1 
  220   232     1 
  221   223     1 
  221   224     1 
  222   226     1 
  222   233     1 
  222   234     1 
  223   225     1 
  223   232     1 
  224   227     1 
  224   235     1 
  224   236     1 
  225   228     1 
  225   229     1 
  225   233     1 
  225   234     1 
  226   230     1 
  226   231     1 
  226   232     1 
  228   230     1 
  228   231     1 
  232   237     1 
  232   253     1 
  233   235     1 
  233   236     1 
  234   238     1 
  234   254     1 
  234   255     1 
  235   237     1 
  235   253     1 
  236   239     1 
  236   241     1 
  236   256     1 
  236   257     1 
  237   254     1 
  237   255     1 
  238   253     1 
  253   258     1 
  253   270     1 
  254   256     1 
  254   257     1 
  255   259     1 
  255   271     1 
  255   272     1 
  256   258     1 
  256   270     1 
  257   260     1 
  257   273     1 
  257   274     1 
  258   261     1 
  258   271     1 
  258   272     1 
  259   262     1 
  259   263     1 
  259   270     1 
  260   264     1 
  260   267     1 
  261   265     1 
  261   266     1 
  261   268     1 
  261   269     1 
  262   264     1 
  262   267     1 
  264   268     1 
  264   269     1 
  265   267     1 
  266   267     1 
  270   275     1 
  270   287     1 
  271   273     1 
  271   274     1 
  272   276     1 
  272   288     1 
  272   289     1 
  273   275     1 
  273   287     1 
  274   277     1 
  274   279     1 
  274   290     1 
  274   291     1 
  275   288     1 
  275   289     1 
  276   287     1 
  287   292     1 
  287   295     1 
  288   290     1 
  288   291     1 
  289   293     1 
  289   294     1 
  289   296     1 
  289   297     1 
  290   292     1 
  290   295     1 
  291   298     1 
  291   299     1 
  292   296     1 
  292   297     1 
  293   295     1 
  294   295     1 
  295   300     1 
  295   304     1 
  296   298     1 
  296   299     1 
  297   301     1 
  297   305     1 
  297   306     1 
  298   300     1 
  298   304     1 
  299   302     1 
  299   303     1 
  299   307     1 
  299   308     1 
  300   305     1 
  300   306     1 
  301   304     1 
  304   309     1 
  304   312     1 
  305   307     1 
  305   308     1 
  306   310     1 
  306   311     1 
  306   313     1 
  306   314     1 
  307   309     1 
  307   312     1 
  308   315     1 
  308   316     1 
  309   313     1 
  309   314     1 
  310   312     1 
  311   312     1 
  312   317     1 
  312   321     1 
  313   315     1 
  313   316     1 
  314   318     1 
  314   322     1 
  314   323     1 
  315   317     1 
  315   321     1 
  316   319     1 
  316   320     1 
  316   324     1 
  316   325     1 
  317   322     1 
  317   323     1 
  318   321     1 
  321   326     1 
  322   324     1 
  322   325     1 
  323   327     1 
  323   328     1 
  324   326     1 
  325   329     1 
  325   330     1 
  326   331     1 
  326   335     1 
  327   329     1 
  327   330     1 
  328   332     1 
  328   336     1 
  328   337     1 
  329   331     1 
  329   335     1 
  330   333     1 
  330   334     1 
  330   338     1 
  330   339     1 
  331   336     1 
  331   337     1 
  332   335     1 
  335   340     1 
  335   345     1 
  336   338     1 
  336   339     1 
  337   341     1 
  337   346     1 
  337   347     1 
  338   340     1 
  338   345     1 
  339   342     1 
  339   348     1 
  339   349     1 
  340   343     1 
  340   344     1 
  340   346     1 
  340   347     1 
  341   345     1 
  345   350     1 
  345   355     1 
  346   348     1 
  346   349     1 
  347   351     1 
  347   356     1 
  347   357     1 
  348   350     1 
  348   355     1 
  349   352     1 
  349   358     1 
  349   359     1 
  350   353     1 
  350   354     1 
  350   356     1 
  350   357     1 
  351   355     1 
  355   360     1 
  355   365     1 
  356   358     1 
  356   359     1 
  357   361     1 
  357   366     1 
  357   367     1 
  358   360     1 
  358   365     1 
  359   362     1 
  359   368     1 
  359   369     1 
  360   363     1 
  360   364     1 
  360   366     1 
  360   367     1 
  361   365     1 
  365   370     1 
  365   373     1 
  366   368     1 
  366   369     1 
  367   371     1 
  367   374     1 
  367   375     1 
  368   370     1 
  368   373     1 
  369   372     1 
  369   376     1 
  369   377     1 
  370   374     1 
  370   375     1 
  371   373     1 
  373   378     1 
  373   382     1 
  374   376     1 
  374   377     1 
  375   379     1 
  375   383     1 
  375   384     1 
  376   378     1 
  376   382     1 
  377   380     1 
  377   381     1 
  377   385     1 
  377   386     1 
  378   383     1 
  378   384     1 
  379   382     1 
  382   387     1 
  383   385     1 
  383   386     1 
  384   388     1 
  384   389     1 
  385   387     1 
  386   390     1 
  386   391     1 
  387   392     1 
  387   395     1 
  388   390     1 
  388   391     1 
  389   393     1 
  389   396     1 
  389   397     1 
  390   392     1 
  390   395     1 
  391   394     1 
  391   398     1 
  391   399     1 
  392   396     1 
  392   397     1 
  393   395     1 
  395   400     1 
  395   403     1 
  396   398     1 
  396   399     1 
  397   401     1 
  397   402     1 
  397   404     1 
  397   405     1 
  398   400     1 
  398   403     1 
  399   406     1 
  399   409     1 
  400   404     1 
  400   405     1 
  401   403     1 
  402   403     1 
  403   407     1 
  403   408     1 
  403   410     1 
  404   406     1 
  404   409     1 
  405   411     1 
  405   412     1 
  406   413     1 
  406   414     1 
  407   411     1 
  407   412     1 
  408   410     1 
  409   410     1 
  410   415     1 
  410   416     1 
  411   413     1 
  411   414     1 
  412   417     1 
  412   418     1 
  413   415     1 
  413   416     1 
  414   419     1 
  414   422     1 
  415   417     1 
  415   418     1 
  416   420     1 
  416   421     1 
  416   423     1 
  417   419     1 
  417   422     1 
  418   424     1 
  418   425     1 
  419   426     1 
  419   427     1 
  420   424     1 
  420   425     1 
  421   423     1 
  422   423     1 
  423   428     1 
  423   429     1 
  424   426     1 
  424   427     1 
  425   430     1 
  425   431     1 
  426   428     1 
  426   429     1 
  427   432     1 
  427   433     1 
  428   430     1 
  428   431     1 
  429   434     1 
  429   437     1 
  430   432     1 
  430   433     1 
  431   435     1 
  431   438     1 
  431   439     1 
  432   434     1 
  432   437     1 
  433   436     1 
  433   440     1 
  433   441     1 
  434   438     1 
  434   439     1 
  435   437     1 
  437   442     1 
  437   443     1 
  438   440     1 
  438   441     1 
  439   444     1 
  439   445     1 
  440   442     1 
  440   443     1 
  441   446     1 
  441   447     1 
  442   444     1 
  442   445     1 
  443   448     1 
  443   452     1 
  444   446     1 
  444   447     1 
  445   449     1 
  445   453     1 
  445   454     1 
  446   448     1 
  446   452     1 
  447   450     1 
  447   451     1 
  447   455     1 
  447   456     1 
  448   453     1 
  448   454     1 
  449   452     1 
  452   457     1 
  452   461     1 
  453   455     1 
  453   456     1 
  454   458     1 
  454   462     1 
  454   463     1 
  455   457     1 
  455   461     1 
  456   459     1 
  456   460     1 
  456   464     1 
  456   465     1 
  457   462     1 
  457   463     1 
  458   461     1 
  461   466     1 
  461   470     1 
  462   464     1 
  462   465     1 
  463   467     1 
  463   471     1 
  463   472     1 
  464   466     1 
  464   470     1 
  465   468     1 
  465   469     1 
  465   473     1 
  465   474     1 
  466   471     1 
  466   472     1 
  467   470     1 
  470   475     1 
  470   479     1 
  471   473     1 
  471   474     1 
  472   476     1 
  472   480     1 
  472   481     1 
  473   475     1 
  473   479     1 
  474   477     1 
  474   478     1 
  474   482     1 
  474   483     1 
  475   480     1 
  475   481     1 
  476   479     1 
  479   484     1 
  479   496     1 
  480   482     1 
  480   483     1 
  481   485     1 
  481   497     1 
  481   498     1 
  482   484     1 
  482   496     1 
  483   486     1 
  483   488     1 
  483   499     1 
  483   502     1 
  484   497     1 
  484   498     1 
  485   496     1 
  496   500     1 
  496   501     1 
  496   503     1 
  497   499     1 
  497   502     1 
  498   504     1 
  498   505     1 
  499   506     1 
  499   507     1 
  500   504     1 
  500   505     1 
  501   503     1 
  502   503     1 
  503   508     1 
  503   512     1 
  504   506     1 
  504   507     1 
  505   509     1 
  505   513     1 
  505   514     1 
  506   508     1 
  506   512     1 
  507   510     1 
  507   511     1 
  507   515     1 
  507   516     1 
  508   513     1 
  508   514     1 
  509   512     1 
  512   517     1 
  512   521     1 
  513   515     1 
  513   516     1 
  514   518     1 
  514   520     1 
  514   522     1 
  514   523     1 
  515   517     1 
  515   521     1 
  516   519     1 
  516   524     1 
  516   525     1 
  517   522     1 
  517   523     1 
  518   521     1 
  519   520     1 
  520   521     1 
  521   526     1 
  521   527     1 
  522   524     1 
  522   525     1 
  523   528     1 
  523   529     1 
  524   526     1 
  524   527     1 
  525   530     1 
  525   531     1 
  526   528     1 
  526   529     1 
  527   532     1 
  527   539     1 
  528   530     1 
  528   531     1 
  529   533     1 
  529   540     1 
  529   541     1 
  530   532     1 
  530   539     1 
  531   534     1 
  531   542     1 
  531   543     1 
  532   535     1 
  532   536     1 
  532   540     1 
  532   541     1 
  533   537     1 
  533   538     1 
  533   539     1 
  535   537     1 
  535   538     1 
  539   544     1 
  539   553     1 
  540   542     1 
  540   543     1 
  541   545     1 
  541   554     1 
  541   555     1 
  542   544     1 
  542   553     1 
  543   546     1 
  543   547     1 
  543   556     1 
  543   557     1 
  544   554     1 
  544   555     1 
  545   553     1 
  553   558     1 
  553   563     1 
  554   556     1 
  554   557     1 
  555   559     1 
  555   564     1 
  555   565     1 
  556   558     1 
  556   563     1 
  557   560     1 
  557   566     1 
  557   567     1 
  558   561     1 
  558   562     1 
  558   564     1 
  558   565     1 
  559   563     1 
  563   568     1 
  563   574     1 
  564   566     1 
  564   567     1 
  565   569     1 
  565   575     1 
  565   576     1 
  566   568     1 
  566   574     1 
  567   570     1 
  567   571     1 
  567   577     1 
  567   578     1 
  568   572     1 
  568   573     1 
  568   575     1 
  568   576     1 
  569   574     1 
  570   572     1 
  570   573     1 
  574   579     1 
  574   591     1 
  575   577     1 
  575   578     1 
  576   580     1 
  576   592     1 
  576   593     1 
  577   579     1 
  577   591     1 
  578   581     1 
  578   583     1 
  578   594     1 
  578   595     1 
  579   592     1 
  579   593     1 
  580   591     1 
  591   596     1 
  591   608     1 
  592   594     1 
  592   595     1 
  593   597     1 
  593   609     1 
  593   610     1 
  594   596     1 
  594   608     1 
  595   598     1 
  595   611     1 
  595   612     1 
  596   599     1 
  596   609     1 
  596   610     1 
  597   600     1 
  597   601     1 
  597   608     1 
  598   602     1 
  598   605     1 
  599   603     1 
  599   604     1 
  599   606     1 
  599   607     1 
  600   602     1 
  600   605     1 
  602   606     1 
  602   607     1 
  603   605     1 
  604   605     1 
  608   613     1 
  608   621     1 
  609   611     1 
  609   612     1 
  610   614     1 
  610   622     1 
  610   623     1 
  611   613     1 
  611   621     1 
  612   615     1 
  612   624     1 
  612   625     1 
  613   616     1 
  613   622     1 
  613   623     1 
  614   617     1 
  614   621     1 
  615   618     1 
  615   619     1 
  615   620     1 
  621   626     1 
  621   634     1 
  622   624     1 
  622   625     1 
  623   627     1 
  623   635     1 
  623   636     1 
  624   626     1 
  624   634     1 
  625   628     1 
  625   637     1 
  625   638     1 
  626   629     1 
  626   635     1 
  626   636     1 
  627   630     1 
  627   634     1 
  628   631     1 
  628   632     1 
  628   633     1 
  634   639     1 
  634   646     1 
  635   637     1 
  635   638     1 
  636   640     1 
  636   647     1 
  636   648     1 
  637   639     1 
  637   646     1 
  638   641     1 
  638   649     1 
  638   650     1 
  639   642     1 
  639   643     1 
  639   647     1 
  639   648     1 
  640   644     1 
  640   645     1 
  640   646     1 
  642   644     1 
  642   645     1 
  646   651     1 
  646   655     1 
  647   649     1 
  647   650     1 
  648   652     1 
  648   653     1 
  648   656     1 
  648   657     1 
  649   651     1 
  649   655     1 
  650   654     1 
  650   658     1 
  650   659     1 
  651   656     1 
  651   657     1 
  652   655     1 
  653   654     1 
  653   655     1 
  655   660     1 
  655   665     1 
  656   658     1 
  656   659     1 
  657   661     1 
  657   666     1 
  657   667     1 
  658   660     1 
  658   665     1 
  659   662     1 
  659   668     1 
  659   669     1 
  660   663     1 
  660   664     1 
  660   666     1 
  660   667     1 
  661   665     1 
  665   670     1 
  665   675     1 
  666   668     1 
  666   669     1 
  667   671     1 
  667   676     1 
  667   677     1 
  668   670     1 
  668   675     1 
  669   672     1 
  669   678     1 
  669   679     1 
  670   673     1 
  670   674     1 
  670   676     1 
  670   677     1 
  671   675     1 
  675   680     1 
  675   684     1 
  676   678     1 
  676   679     1 
  677   681     1 
  677   685     1 
  677   686     1 
  678   680     1 
  678   684     1 
  679   682     1 
  679   683     1 
  679   687     1 
  679   688     1 
  680   685     1 
  680   686     1 
  681   684     1 
  684   689     1 
  684   697     1 
  685   687     1 
  685   688     1 
  686   690     1 
  686   698     1 
  686   699     1 
  687   689     1 
  687   697     1 
  688   691     1 
  688   700     1 
  688   701     1 
  689   692     1 
  689   698     1 
  689   699     1 
  690   693     1 
  690   697     1 
  691   694     1 
  691   695     1 
  691   696     1 
  697   702     1 
  698   700     1 
  698   701     1 
  699   703     1 
  699   704     1 
  700   702     1 
  701   705     1 
  701   706     1 
  702   707     1 
  702   714     1 
  703   705     1 
  703   706     1 
  704   708     1 
  704   715     1 
  704   716     1 
  705   707     1 
  705   714     1 
  706   709     1 
  706   717     1 
  706   718     1 
  707   710     1 
  707   711     1 
  707   715     1 
  707   716     1 
  708   712     1 
  708   713     1 
  708   714     1 
  710   712     1 
  710   713     1 
  714   719     1 
  714   724     1 
  715   717     1 
  715   718     1 
  716   720     1 
  716   725     1 
  716   726     1 
  717   719     1 
  717   724     1 
  718   721     1 
  718   727     1 
  718   728     1 
  719   722     1 
  719   723     1 
  719   725     1 
  719   726     1 
  720   724     1 
  724   729     1 
  724   732     1 
  725   727     1 
  725   728     1 
  726   730     1 
  726   731     1 
  726   733     1 
  726   734     1 
  727   729     1 
  727   732     1 
  728   735     1 
  728   736     1 
  729   733     1 
  729   734     1 
  730   732     1 
  731   732     1 
  732   737     1 
  732   740     1 
  733   735     1 
  733   736     1 
  734   738     1 
  734   741     1 
  734   742     1 
  735   737     1 
  735   740     1 
  736   739     1 
  736   743     1 
  736   746     1 
  737   741     1 
  737   742     1 
  738   740     1 
  740   744     1 
  740   745     1 
  740   747     1 
  741   743     1 
  741   746     1 
  742   748     1 
  742   749     1 
  743   750     1 
  743   751     1 
  744   748     1 
  744   749     1 
  745   747     1 
  746   747     1 
  747   752     1 
  747   760     1 
  748   750     1 
  748   751     1 
  749   753     1 
  749   761     1 
  749   762     1 
  750   752     1 
  750   760     1 
  751   754     1 
  751   763     1 
  751   764     1 
  752   755     1 
  752   761     1 
  752   762     1 
  753   756     1 
  753   760     1 
  754   757     1 
  754   758     1 
  754   759     1 
  760   765     1 
  760   768     1 
  761   763     1 
  761   764     1 
  762   766     1 
  762   767     1 
  762   769     1 
  762   770     1 
  763   765     1 
  763   768     1 
  764   771     1 
  764   772     1 
  765   769     1 
  765   770     1 
  766   768     1 
  767   768     1 
  768   773     1 
  768   786     1 
  769   771     1 
  769   772     1 
  770   774     1 
  770   787     1 
  770   788     1 
  771   773     1 
  771   786     1 
  772   775     1 
  772   777     1 
  772   789     1 
  772   790     1 
  773   787     1 
  773   788     1 
  774   786     1 
  779   785     1 
  781   785     1 
  786   791     1 
  786   803     1 
  787   789     1 
  787   790     1 
  788   792     1 
  788   804     1 
  788   805     1 
  789   791     1 
  789   803     1 
  790   793     1 
  790   795     1 
  790   806     1 
  790   807     1 
  791   804     1 
  791   805     1 
  792   803     1 
  803   808     1 
  803   812     1 
  804   806     1 
  804   807     1 
  805   809     1 
  805   813     1 
  805   814     1 
  806   808     1 
  806   812     1 
  807   810     1 
  807   815     1 
  807   816     1 
  808   811     1 
  808   813     1 
  808   814     1 
  809   812     1 
  812   817     1 
  812   825     1 
  813   815     1 
  813   816     1 
  814   818     1 
  814   826     1 
  814   827     1 
  815   817     1 
  815   825     1 
  816   819     1 
  816   828     1 
  816   829     1 
  817   820     1 
  817   826     1 
  817   827     1 
  818   821     1 
  818   825     1 
  819   822     1 
  819   823     1 
  819   824     1 
  825   830     1 
  825   837     1 
  826   828     1 
  826   829     1 
  827   831     1 
  827   838     1 
  827   839     1 
  828   830     1 
  828   837     1 
  829   832     1 
  829   840     1 
  829   841     1 
  830   833     1 
  830   834     1 
  830   838     1 
  830   839     1 
  831   835     1 
  831   836     1 
  831   837     1 
  833   835     1 
  833   836     1 
  837   842     1 
  837   846     1 
  838   840     1 
  838   841     1 
  839   843     1 
  839   845     1 
  839   847     1 
  839   848     1 
  840   842     1 
  840   846     1 
  841   844     1 
  841   849     1 
  841   850     1 
  842   847     1 
  842   848     1 
  843   846     1 
  844   845     1 
  845   846     1 
  846   851     1 
  846   855     1 
  847   849     1 
  847   850     1 
  848   852     1 
  848   853     1 
  848   856     1 
  848   857     1 
  849   851     1 
  849   855     1 
  850   854     1 
  850   858     1 
  850   859     1 
  851   856     1 
  851   857     1 
  852   855     1 
  853   854     1 
  853   855     1 
  855   860     1 
  856   858     1 
  856   859     1 
  857   861     1 
  857   862     1 
  858   860     1 
  859   863     1 
  859   864     1 
  860   865     1 
  860   871     1 
  861   863     1 
  861   864     1 
  862   866     1 
  862   872     1 
  862   873     1 
  863   865     1 
  863   871     1 
  864   867     1 
  864   868     1 
  864   874     1 
  864   875     1 
  865   869     1 
  865   870     1 
  865   872     1 
  865   873     1 
  866   871     1 
  867   869     1 
  867   870     1 
  871   876     1 
  871   879     1 
  872   874     1 
  872   875     1 
  873   877     1 
  873   880     1 
  873   881     1 
  874   876     1 
  874   879     1 
  875   878     1 
  875   882     1 
  875   883     1 
  876   880     1 
  876   881     1 
  877   879     1 
  879   884     1 
  879   887     1 
  880   882     1 
  880   883     1 
  881   885     1 
  881   888     1 
  881   889     1 
  882   884     1 
  882   887     1 
  883   886     1 
  883   890     1 
  883   891     1 
  884   888     1 
  884   889     1 
  885   887     1 
  887   892     1 
  888   890     1 
  888   891     1 
  889   893     1 
  889   894     1 
  890   892     1 
  891   895     1 
  891   896     1 
  892   897     1 
  892   901     1 
  893   895     1 
  893   896     1 
  894   898     1 
  894   900     1 
  894   902     1 
  894   903     1 
  895   897     1 
  895   901     1 
  896   899     1 
  896   904     1 
  896   905     1 
  897   902     1 
  897   903     1 
  898   901     1 
  899   900     1 
  900   901     1 
  901   906     1 
  901   910     1 
  902   904     1 
  902   905     1 
  903   907     1 
  903   908     1 
  903   911     1 
  903   912     1 
  904   906     1 
  904   910     1 
  905   909     1 
  905   913     1 
  905   914     1 
  906   911     1 
  906   912     1 
  907   910     1 
  908   909     1 
  908   910     1 
  910   915     1 
  911   913     1 
  911   914     1 
  912   916     1 
  912   917     1 
  913   915     1 
  914   918     1 
  914   919     1 
  915   920     1 
  915   924     1 
  916   918     1 
  916   919     1 
  917   921     1 
  917   925     1 
  917   926     1 
  918   920     1 
  918   924     1 
  919   922     1 
  919   923     1 
  919   927     1 
  919   928     1 
  920   925     1 
  920   926     1 
  921   924     1 
  924   929     1 
  924   933     1 
  925   927     1 
  925   928     1 
  926   930     1 
  926   931     1 
  926   934     1 
  926   935     1 
  927   929     1 
  927   933     1 
  928   932     1 
  928   936     1 
  928   937     1 
  929   934     1 
  929   935     1 
  930   933     1 
  931   932     1 
  931   933     1 
  933   938     1 
  933   947     1 
  934   936     1 
  934   937     1 
  935   939     1 
  935   948     1 
  935   949     1 
  936   938     1 
  936   947     1 
  937   940     1 
  937   941     1 
  937   950     1 
  937   951     1 
  938   948     1 
  938   949     1 
  939   947     1 
  947   952     1 
  947   953     1 
  948   950     1 
  948   951     1 
  949   954     1 
  949   955     1 
  950   952     1 
  950   953     1 
  951   956     1 
  951   957     1 
  952   954     1 
  952   955     1 
  953   958     1 
  953   961     1 
  954   956     1 
  954   957     1 
  955   959     1 
  955   960     1 
  955   962     1 
  955   963     1 
  956   958     1 
  956   961     1 
  957   964     1 
  957   965     1 
  958   962     1 
  958   963     1 
  959   961     1 
  960   961     1 
  961   966     1 
  961   967     1 
  962   964     1 
  962   965     1 
  963   968     1 
  963   969     1 
  964   966     1 
  964   967     1 
  965   970     1 
  965   971     1 
  966   968     1 
  966   969     1 
  967   972     1 
  967   978     1 
  968   970     1 
  968   971     1 
  969   973     1 
  969   979     1 
  969   980     1 
  970   972     1 
  970   978     1 
  971   974     1 
  971   975     1 
  971   981     1 
  971   982     1 
  972   976     1 
  972   977     1 
  972   979     1 
  972   980     1 
  973   978     1 
  974   976     1 
  974   977     1 
  978   983     1 
  978   989     1 
  979   981     1 
  979   982     1 
  980   984     1 
  980   990     1 
  980   991     1 
  981   983     1 
  981   989     1 
  982   985     1 
  982   986     1 
  982   992     1 
  982   993     1 
  983   987     1 
  983   988     1 
  983   990     1 
  983   991     1 
  984   989     1 
  985   987     1 
  985   988     1 
  989   994     1 
  989  1001     1 
  990   992     1 
  990   993     1 
  991   995     1 
  991  1002     1 
  991  1003     1 
  992   994     1 
  992  1001     1 
  993   996     1 
  993  1004     1 
  993  1005     1 
  994   997     1 
  994   998     1 
  994  1002     1 
  994  1003     1 
  995   999     1 
  995  1000     1 
  995  1001     1 
  997   999     1 
  997  1000     1 
 1001  1006     1 
 1001  1010     1 
 1002  1004     1 
 1002  1005     1 
 1003  1007     1 
 1003  1011     1 
 1003  1012     1 
 1004  1006     1 
 1004  1010     1 
 1005  1008     1 
 1005  1009     1 
 1005  1013     1 
 1005  1014     1 
 1006  1011     1 
 1006  1012     1 
 1007  1010     1 
 1010  1015     1 
 1010  1023     1 
 1011  1013     1 
 1011  1014     1 
 1012  1016     1 
 1012  1024     1 
 1012  1025     1 
 1013  1015     1 
 1013  1023     1 
 1014  1017     1 
 1014  1026     1 
 1014  1027     1 
 1015  1018     1 
 1015  1024     1 
 1015  1025     1 
 1016  1019     1 
 1016  1023     1 
 1017  1020     1 
 1017  1021     1 
 1017  1022     1 
 1023  1028     1 
 1023  1032     1 
 1024  1026     1 
 1024  1027     1 
 1025  1029     1 
 1025  1033     1 
 1025  1034     1 
 1026  1028     1 
 1026  1032     1 
 1027  1030     1 
 1027  1031     1 
 1027  1035     1 
 1027  1036     1 
 1028  1033     1 
 1028  1034     1 
 1029  1032     1 
 1032  1037     1 
 1033  1035     1 
 1033  1036     1 
 1034  1038     1 
 1034  1039     1 
 1035  1037     1 
 1036  1040     1 
 1036  1041     1 
 1037  1042     1 
 1037  1054     1 
 1038  1040     1 
 1038  1041     1 
 1039  1043     1 
 1039  1055     1 
 1039  1056     1 
 1040  1042     1 
 1040  1054     1 
 1041  1044     1 
 1041  1046     1 
 1041  1057     1 
 1041  1058     1 
 1042  1055     1 
 1042  1056     1 
 1043  1054     1 
 1054  1059     1 
 1054  1064     1 
 1055  1057     1 
 1055  1058     1 
 1056  1060     1 
 1056  1065     1 
 1056  1066     1 
 1057  1059     1 
 1057  1064     1 
 1058  1061     1 
 1058  1067     1 
 1058  1068     1 
 1059  1062     1 
 1059  1063     1 
 1059  1065     1 
 1059  1066     1 
 1060  1064     1 
 1064  1069     1 
 1064  1073     1 
 1065  1067     1 
 1065  1068     1 
 1066  1070     1 
 1066  1074     1 
 1066  1075     1 
 1067  1069     1 
 1067  1073     1 
 1068  1071     1 
 1068  1072     1 
 1068  1076     1 
 1068  1077     1 
 1069  1074     1 
 1069  1075     1 
 1070  1073     1 
 1073  1078     1 
 1074  1076     1 
 1074  1077     1 
 1075  1079     1 
 1075  1080     1 
 1076  1078     1 
 1077  1081     1 
 1077  1082     1 
 1078  1083     1 
 1078  1086     1 
 1079  1081     1 
 1079  1082     1 
 1080  1084     1 
 1080  1087     1 
 1080  1088     1 
 1081  1083     1 
 1081  1086     1 
 1082  1085     1 
 1082  1089     1 
 1082  1090     1 
 1083  1087     1 
 1083  1088     1 
 1084  1086     1 
 1086  1091     1 
 1086  1094     1 
 1087  1089     1 
 1087  1090     1 
 1088  1092     1 
 1088  1093     1 
 1088  1095     1 
 1088  1096     1 
 1089  1091     1 
 1089  1094     1 
 1090  1097     1 
 1090  1098     1 
 1091  1095     1 
 1091  1096     1 
 1092  1094     1 
 1093  1094     1 
 1094  1099     1 
 1094  1103     1 
 1095  1097     1 
 1095  1098     1 
 1096  1100     1 
 1096  1104     1 
 1096  1105     1 
 1097  1099     1 
 1097  1103     1 
 1098  1101     1 
 1098  1102     1 
 1098  1106     1 
 1098  1107     1 
 1099  1104     1 
 1099  1105     1 
 1100  1103     1 
 1103  1108     1 
 1103  1116     1 
 1104  1106     1 
 1104  1107     1 
 1105  1109     1 
 1105  1117     1 
 1105  1118     1 
 1106  1108     1 
 1106  1116     1 
 1107  1110     1 
 1107  1119     1 
 1107  1120     1 
 1108  1111     1 
 1108  1117     1 
 1108  1118     1 
 1109  1112     1 
 1109  1116     1 
 1110  1113     1 
 1110  1114     1 
 1110  1115     1 
 1116  1121     1 
 1116  1128     1 
 1117  1119     1 
 1117  1120     1 
 1118  1122     1 
 1118  1129     1 
 1118  1130     1 
 1119  1121     1 
 1119  1128     1 
 1120  1123     1 
 1120  1131     1 
 1120  1132     1 
 1121  1124     1 
 1121  1125     1 
 1121  1129     1 
 1121  1130     1 
 1122  1126     1 
 1122  1127     1 
 1122  1128     1 
 1124  1126     1 
 1124  1127     1 
 1128  1133     1 
 1128  1145     1 
 1129  1131     1 
 1129  1132     1 
 1130  1134     1 
 1130  1146     1 
 1130  1147     1 
 1131  1133     1 
 1131  1145     1 
 1132  1135     1 
 1132  1137     1 
 1132  1148     1 
 1132  1149     1 
 1133  1146     1 
 1133  1147     1 
 1134  1145     1 
 1145  1150     1 
 1145  1154     1 
 1146  1148     1 
 1146  1149     1 
 1147  1151     1 
 1147  1155     1 
 1147  1156     1 
 1148  1150     1 
 1148  1154     1 
 1149  1152     1 
 1149  1153     1 
 1149  1157     1 
 1149  1158     1 
 1150  1155     1 
 1150  1156     1 
 1151  1154     1 
 1154  1159     1 
 1154  1162     1 
 1155  1157     1 
 1155  1158     1 
 1156  1160     1 
 1156  1163     1 
 1156  1164     1 
 1157  1159     1 
 1157  1162     1 
 1158  1161     1 
 1158  1165     1 
 1158  1166     1 
 1159  1163     1 
 1159  1164     1 
 1160  1162     1 
 1162  1167     1 
 1162  1172     1 
 1163  1165     1 
 1163  1166     1 
 1164  1168     1 
 1164  1173     1 
 1164  1174     1 
 1165  1167     1 
 1165  1172     1 
 1166  1169     1 
 1166  1175     1 
 1166  1176     1 
 1167  1170     1 
 1167  1171     1 
 1167  1173     1 
 1167  1174     1 
 1168  1172     1 
 1172  1177     1 
 1172  1181     1 
 1173  1175     1 
 1173  1176     1 
 1174  1178     1 
 1174  1180     1 
 1174  1182     1 
 1174  1183     1 
 1175  1177     1 
 1175  1181     1 
 1176  1179     1 
 1176  1184     1 
 1176  1185     1 
 1177  1182     1 
 1177  1183     1 
 1178  1181     1 
 1179  1180     1 
 1180  1181     1 
 1181  1186     1 
 1181  1191     1 
 1182  1184     1 
 1182  1185     1 
 1183  1187     1 
 1183  1192     1 
 1183  1193     1 
 1184  1186     1 
 1184  1191     1 
 1185  1188     1 
 1185  1194     1 
 1185  1195     1 
 1186  1189     1 
 1186  1190     1 
 1186  1192     1 
 1186  1193     1 
 1187  1191     1 
 1191  1196     1 
 1191  1204     1 
 1192  1194     1 
 1192  1195     1 
 1193  1197     1 
 1193  1205     1 
 1193  1206     1 
 1194  1196     1 
 1194  1204     1 
 1195  1198     1 
 1195  1207     1 
 1195  1208     1 
 1196  1199     1 
 1196  1205     1 
 1196  1206     1 
 1197  1200     1 
 1197  1204     1 
 1198  1201     1 
 1198  1202     1 
 1198  1203     1 
 1204  1209     1 
 1204  1213     1 
 1205  1207     1 
 1205  1208     1 
 1206  1210     1 
 1206  1214     1 
 1206  1215     1 
 1207  1209     1 
 1207  1213     1 
 1208  1211     1 
 1208  1216     1 
 1208  1217     1 
 1209  1212     1 
 1209  1214     1 
 1209  1215     1 
 1210  1213     1 
 1213  1218     1 
 1213  1221     1 
 1214  1216     1 
 1214  1217     1 
 1215  1219     1 
 1215  1222     1 
 1215  1223     1 
 1216  1218     1 
 1216  1221     1 
 1217  1220     1 
 1217  1224     1 
 1217  1227     1 
 1218  1222     1 
 1218  1223     1 
 1219  1221     1 
 1221  1225     1 
 1221  1226     1 
 1221  1228     1 
 1222  1224     1 
 1222  1227     1 
 1223  1229     1 
 1223  1230     1 
 1224  1231     1 
 1224  1232     1 
 1225  1229     1 
 1225  1230     1 
 1226  1228     1 
 1227  1228     1 
 1228  1233     1 
 1228  1238     1 
 1229  1231     1 
 1229  1232     1 
 1230  1234     1 
 1230  1239     1 
 1230  1240     1 
 1231  1233     1 
 1231  1238     1 
 1232  1235     1 
 1232  1241     1 
 1232  1242     1 
 1233  1236     1 
 1233  1237     1 
 1233  1239     1 
 1233  1240     1 
 1234  1238     1 
 1238  1243     1 
 1238  1247     1 
 1239  1241     1 
 1239  1242     1 
 1240  1244     1 
 1240  1248     1 
 1240  1249     1 
 1241  1243     1 
 1241  1247     1 
 1242  1245     1 
 1242  1246     1 
 1242  1250     1 
 1242  1251     1 
 1243  1248     1 
 1243  1249     1 
 1244  1247     1 
 1247  1252     1 
 1247  1264     1 
 1248  1250     1 
 1248  1251     1 
 1249  1253     1 
 1249  1265     1 
 1249  1266     1 
 1250  1252     1 
 1250  1264     1 
 1251  1254     1 
 1251  1267     1 
 1251  1268     1 
 1252  1255     1 
 1252  1265     1 
 1252  1266     1 
 1253  1256     1 
 1253  1257     1 
 1253  1264     1 
 1254  1258     1 
 1254  1261     1 
 1255  1259     1 
 1255  1260     1 
 1255  1262     1 
 1255  1263     1 
 1256  1258     1 
 1256  1261     1 
 1258  1262     1 
 1258  1263     1 
 1259  1261     1 
 1260  1261     1 
 1264  1269     1 
 1264  1270     1 
 1265  1267     1 
 1265  1268     1 
 1266  1271     1 
 1266  1272     1 
 1267  1269     1 
 1267  1270     1 
 1268  1273     1 
 1268  1274     1 
 1269  1271     1 
 1269  1272     1 
 1270  1275     1 
 1270  1283     1 
 1271  1273     1 
 1271  1274     1 
 1272  1276     1 
 1272  1284     1 
 1272  1285     1 
 1273  1275     1 
 1273  1283     1 
 1274  1277     1 
 1274  1286     1 
 1274  1287     1 
 1275  1278     1 
 1275  1284     1 
 1275  1285     1 
 1276  1279     1 
 1276  1283     1 
 1277  1280     1 
 1277  1281     1 
 1277  1282     1 
 1283  1288     1 
 1283  1291     1 
 1284  1286     1 
 1284  1287     1 
 1285  1289     1 
 1285  1292     1 
 1285  1293     1 
 1286  1288     1 
 1286  1291     1 
 1287  1290     1 
 1287  1294     1 
 1287  1295     1 
 1288  1292     1 
 1288  1293     1 
 1289  1291     1 
 1291  1296     1 
 1291  1308     1 
 1292  1294     1 
 1292  1295     1 
 1293  1297     1 
 1293  1309     1 
 1293  1310     1 
 1294  1296     1 
 1294  1308     1 
 1295  1298     1 
 1295  1300     1 
 1295  1311     1 
 1295  1312     1 
 1296  1309     1 
 1296  1310     1 
 1297  1308     1 
 1308  1313     1 
 1308  1318     1 
 1309  1311     1 
 1309  1312     1 
 1310  1314     1 
 1310  1319     1 
 1310  1320     1 
 1311  1313     1 
 1311  1318     1 
 1312  1315     1 
 1312  1321     1 
 1312  1322     1 
 1313  1316     1 
 1313  1317     1 
 1313  1319     1 
 1313  1320     1 
 1314  1318     1 
 1318  1323     1 
 1318  1331     1 
 1319  1321     1 
 1319  1322     1 
 1320  1324     1 
 1320  1332     1 
 1320  1333     1 
 1321  1323     1 
 1321  1331     1 
 1322  1325     1 
 1322  1334     1 
 1322  1335     1 
 1323  1326     1 
 1323  1332     1 
 1323  1333     1 
 1324  1327     1 
 1324  1331     1 
 1325  1328     1 
 1325  1329     1 
 1325  1330     1 
 1331  1336     1 
 1331  1342     1 
 1332  1334     1 
 1332  1335     1 
 1333  1337     1 
 1333  1343     1 
 1333  1344     1 
 1334  1336     1 
 1334  1342     1 
 1335  1338     1 
 1335  1339     1 
 1335  1345     1 
 1335  1346     1 
 1336  1340     1 
 1336  1341     1 
 1336  1343     1 
 1336  1344     1 
 1337  1342     1 
 1338  1340     1 
 1338  1341     1 
 1342  1347     1 
 1342  1352     1 
 1343  1345     1 
 1343  1346     1 
 1344  1348     1 
 1344  1353     1 
 1344  1354     1 
 1345  1347     1 
 1345  1352     1 
 1346  1349     1 
 1346  1355     1 
 1346  1356     1 
 1347  1350     1 
 1347  1351     1 
 1347  1353     1 
 1347  1354     1 
 1348  1352     1 
 1352  1357     1 
 1352  1358     1 
 1353  1355     1 
 1353  1356     1 
 1354  1359     1 
 1354  1360     1 
 1355  1357     1 
 1355  1358     1 
 1356  1361     1 
 1356  1362     1 
 1357  1359     1 
 1357  1360     1 
 1358  1363     1 
 1358  1367     1 
 1359  1361     1 
 1359  1362     1 
 1360  1364     1 
 1360  1365     1 
 1360  1368     1 
 1360  1369     1 
 1361  1363     1 
 1361  1367     1 
 1362  1366     1 
 1362  1370     1 
 1362  1371     1 
 1363  1368     1 
 1363  1369     1 
 1364  1367     1 
 1365  1366     1 
 1365  1367     1 
 1367  1372     1 
 1367  1379     1 
 1368  1370     1 
 1368  1371     1 
 1369  1373     1 
 1369  1380     1 
 1369  1381     1 
 1370  1372     1 
 1370  1379     1 
 1371  1374     1 
 1371  1382     1 
 1371  1383     1 
 1372  1375     1 
 1372  1376     1 
 1372  1380     1 
 1372  1381     1 
 1373  1377     1 
 1373  1378     1 
 1373  1379     1 
 1375  1377     1 
 1375  1378     1 
 1379  1384     1 
 1379  1385     1 
 1380  1382     1 
 1380  1383     1 
 1381  1386     1 
 1381  1387     1 
 1382  1384     1 
 1382  1385     1 
 1383  1388     1 
 1383  1389     1 
 1384  1386     1 
 1384  1387     1 
 1385  1390     1 
 1385  1391     1 
 1386  1388     1 
 1386  1389     1 
 1387  1392     1 
 1387  1393     1 
 1388  1390     1 
 1388  1391     1 
 1389  1394     1 
 1389  1395     1 
 1390  1392     1 
 1390  1393     1 
 1391  1396     1 
 1391  1405     1 
 1392  1394     1 
 1392  1395     1 
 1393  1397     1 
 1393  1406     1 
 1393  1407     1 
 1394  1396     1 
 1394  1405     1 
 1395  1398     1 
 1395  1399     1 
 1395  1408     1 
 1395  1409     1 
 1396  1406     1 
 1396  1407     1 
 1397  1405     1 
 1405  1410     1 
 1405  1414     1 
 1406  1408     1 
 1406  1409     1 
 1407  1411     1 
 1407  1415     1 
 1407  1416     1 
 1408  1410     1 
 1408  1414     1 
 1409  1412     1 
 1409  1413     1 
 1409  1417     1 
 1409  1418     1 
 1410  1415     1 
 1410  1416     1 
 1411  1414     1 
 1414  1419     1 
 1414  1420     1 
 1415  1417     1 
 1415  1418     1 
 1416  1421     1 
 1416  1422     1 
 1417  1419     1 
 1417  1420     1 
 1418  1423     1 
 1418  1424     1 
 1419  1421     1 
 1419  1422     1 
 1420  1425     1 
 1420  1428     1 
 1421  1423     1 
 1421  1424     1 
 1422  1426     1 
 1422  1427     1 
 1422  1429     1 
 1422  1430     1 
 1423  1425     1 
 1423  1428     1 
 1424  1431     1 
 1424  1432     1 
 1425  1429     1 
 1425  1430     1 
 1426  1428     1 
 1427  1428     1 
 1428  1433     1 
 1428  1434     1 
 1429  1431     1 
 1429  1432     1 
 1430  1435     1 
 1430  1436     1 
 1431  1433     1 
 1431  1434     1 
 1432  1437     1 
 1432  1438     1 
 1433  1435     1 
 1433  1436     1 
 1434  1439     1 
 1434  1446     1 
 1435  1437     1 
 1435  1438     1 
 1436  1440     1 
 1436  1447     1 
 1436  1448     1 
 1437  1439     1 
 1437  1446     1 
 1438  1441     1 
 1438  1449     1 
 1438  1450     1 
 1439  1442     1 
 1439  1443     1 
 1439  1447     1 
 1439  1448     1 
 1440  1444     1 
 1440  1445     1 
 1440  1446     1 
 1442  1444     1 
 1442  1445     1 
 1446  1451     1 
 1446  1456     1 
 1447  1449     1 
 1447  1450     1 
 1448  1452     1 
 1448  1457     1 
 1448  1458     1 
 1449  1451     1 
 1449  1456     1 
 1450  1453     1 
 1450  1459     1 
 1450  1460     1 
 1451  1454     1 
 1451  1455     1 
 1451  1457     1 
 1451  1458     1 
 1452  1456     1 
 1456  1461     1 
 1457  1459     1 
 1457  1460     1 
 1458  1462     1 
 1458  1463     1 
 1459  1461     1 
 1460  1464     1 
 1460  1465     1 
 1461  1466     1 
 1461  1473     1 
 1462  1464     1 
 1462  1465     1 
 1463  1467     1 
 1463  1474     1 
 1463  1475     1 
 1464  1466     1 
 1464  1473     1 
 1465  1468     1 
 1465  1476     1 
 1465  1477     1 
 1466  1469     1 
 1466  1470     1 
 1466  1474     1 
 1466  1475     1 
 1467  1471     1 
 1467  1472     1 
 1467  1473     1 
 1469  1471     1 
 1469  1472     1 
 1473  1478     1 
 1473  1481     1 
 1474  1476     1 
 1474  1477     1 
 1475  1479     1 
 1475  1482     1 
 1475  1483     1 
 1476  1478     1 
 1476  1481     1 
 1477  1480     1 
 1477  1484     1 
 1477  1485     1 
 1478  1482     1 
 1478  1483     1 
 1479  1481     1 
 1481  1486     1 
 1481  1498     1 
 1482  1484     1 
 1482  1485     1 
 1483  1487     1 
 1483  1499     1 
 1483  1500     1 
 1484  1486     1 
 1484  1498     1 
 1485  1488     1 
 1485  1501     1 
 1485  1502     1 
 1486  1489     1 
 1486  1499     1 
 1486  1500     1 
 1487  1490     1 
 1487  1491     1 
 1487  1498     1 
 1488  1492     1 
 1488  1495     1 
 1489  1493     1 
 1489  1494     1 
 1489  1496     1 
 1489  1497     1 
 1490  1492     1 
 1490  1495     1 
 1492  1496     1 
 1492  1497     1 
 1493  1495     1 
 1494  1495     1 
 1498  1503     1 
 1498  1506     1 
 1499  1501     1 
 1499  1502     1 
 1500  1504     1 
 1500  1505     1 
 1500  1507     1 
 1500  1508     1 
 1501  1503     1 
 1501  1506     1 
 1502  1509     1 
 1502  1510     1 
 1503  1507     1 
 1503  1508     1 
 1504  1506     1 
 1505  1506     1 
 1506  1511     1 
 1506  1515     1 
 1507  1509     1 
 1507  1510     1 
 1508  1512     1 
 1508  1516     1 
 1508  1517     1 
 1509  1511     1 
 1509  1515     1 
 1510  1513     1 
 1510  1514     1 
 1510  1518     1 
 1510  1519     1 
 1511  1516     1 
 1511  1517     1 
 1512  1515     1 
 1515  1520     1 
 1515  1524     1 
 1516  1518     1 
 1516  1519     1 
 1517  1521     1 
 1517  1525     1 
 1517  1526     1 
 1518  1520     1 
 1518  1524     1 
 1519  1522     1 
 1519  1523     1 
 1519  1527     1 
 1519  1528     1 
 1520  1525     1 
 1520  1526     1 
 1521  1524     1 
 1524  1529     1 
 1524  1537     1 
 1525  1527     1 
 1525  1528     1 
 1526  1530     1 
 1526  1538     1 
 1526  1539     1 
 1527  1529     1 
 1527  1537     1 
 1528  1531     1 
 1528  1540     1 
 1528  1541     1 
 1529  1532     1 
 1529  1538     1 
 1529  1539     1 
 1530  1533     1 
 1530  1537     1 
 1531  1534     1 
 1531  1535     1 
 1531  1536     1 
 1537  1542     1 
 1537  1545     1 
 1538  1540     1 
 1538  1541     1 
 1539  1543     1 
 1539  1544     1 
 1539  1546     1 
 1539  1547     1 
 1540  1542     1 
 1540  1545     1 
 1541  1548     1 
 1541  1549     1 
 1542  1546     1 
 1542  1547     1 
 1543  1545     1 
 1544  1545     1 
 1545  1550     1 
 1545  1556     1 
 1546  1548     1 
 1546  1549     1 
 1547  1551     1 
 1547  1557     1 
 1547  1558     1 
 1548  1550     1 
 1548  1556     1 
 1549  1552     1 
 1549  1553     1 
 1549  1559     1 
 1549  1560     1 
 1550  1554     1 
 1550  1555     1 
 1550  1557     1 
 1550  1558     1 
 1551  1556     1 
 1552  1554     1 
 1552  1555     1 
 1556  1561     1 
 1556  1573     1 
 1557  1559     1 
 1557  1560     1 
 1558  1562     1 
 1558  1574     1 
 1558  1575     1 
 1559  1561     1 
 1559  1573     1 
 1560  1563     1 
 1560  1565     1 
 1560  1576     1 
 1560  1577     1 
 1561  1574     1 
 1561  1575     1 
 1562  1573     1 
 1573  1578     1 
 1573  1587     1 
 1574  1576     1 
 1574  1577     1 
 1575  1579     1 
 1575  1588     1 
 1575  1589     1 
 1576  1578     1 
 1576  1587     1 
 1577  1580     1 
 1577  1581     1 
 1577  1590     1 
 1577  1591     1 
 1578  1588     1 
 1578  1589     1 
 1579  1587     1 
 1587  1592     1 
 1587  1604     1 
 1588  1590     1 
 1588  1591     1 
 1589  1593     1 
 1589  1605     1 
 1589  1606     1 
 1590  1592     1 
 1590  1604     1 
 1591  1594     1 
 1591  1596     1 
 1591  1607     1 
 1591  1608     1 
 1592  1605     1 
 1592  1606     1 
 1593  1604     1 
 1604  1609     1 
 1604  1613     1 
 1605  1607     1 
 1605  1608     1 
 1606  1610     1 
 1606  1611     1 
 1606  1614     1 
 1606  1615     1 
 1607  1609     1 
 1607  1613     1 
 1608  1612     1 
 1608  1616     1 
 1608  1617     1 
 1609  1614     1 
 1609  1615     1 
 1610  1613     1 
 1611  1612     1 
 1611  1613     1 
 1613  1618     1 
 1613  1622     1 
 1614  1616     1 
 1614  1617     1 
 1615  1619     1 
 1615  1623     1 
 1615  1624     1 
 1616  1618     1 
 1616  1622     1 
 1617  1620     1 
 1617  1621     1 
 1617  1625     1 
 1617  1626     1 
 1618  1623     1 
 1618  1624     1 
 1619  1622     1 
 1622  1627     1 
 1622  1639     1 
 1623  1625     1 
 1623  1626     1 
 1624  1628     1 
 1624  1640     1 
 1624  1641     1 
 1625  1627     1 
 1625  1639     1 
 1626  1629     1 
 1626  1631     1 
 1626  1642     1 
 1626  1643     1 
 1627  1640     1 
 1627  1641     1 
 1628  1639     1 
 1639  1644     1 
 1639  1650     1 
 1640  1642     1 
 1640  1643     1 
 1641  1645     1 
 1641  1651     1 
 1641  1652     1 
 1642  1644     1 
 1642  1650     1 
 1643  1646     1 
 1643  1647     1 
 1643  1653     1 
 1643  1654     1 
 1644  1648     1 
 1644  1649     1 
 1644  1651     1 
 1644  1652     1 
 1645  1650     1 
 1646  1648     1 
 1646  1649     1 
 1650  1655     1 
 1650  1661     1 
 1651  1653     1 
 1651  1654     1 
 1652  1656     1 
 1652  1662     1 
 1652  1663     1 
 1653  1655     1 
 1653  1661     1 
 1654  1657     1 
 1654  1658     1 
 1654  1664     1 
 1654  1665     1 
 1655  1659     1 
 1655  1660     1 
 1655  1662     1 
 1655  1663     1 
 1656  1661     1 
 1657  1659     1 
 1657  1660     1 
 1661  1666     1 
 1661  1669     1 
 1662  1664     1 
 1662  1665     1 
 1663  1667     1 
 1663  1668     1 
 1663  1670     1 
 1663  1671     1 
 1664  1666     1 
 1664  1669     1 
 1665  1672     1 
 1665  1673     1 
 1666  1670     1 
 1666  1671     1 
 1667  1669     1 
 1668  1669     1 
 1669  1674     1 
 1669  1678     1 
 1670  1672     1 
 1670  1673     1 
 1671  1675     1 
 1671  1679     1 
 1671  1680     1 
 1672  1674     1 
 1672  1678     1 
 1673  1676     1 
 1673  1677     1 
 1673  1681     1 
 1673  1682     1 
 1674  1679     1 
 1674  1680     1 
 1675  1678     1 
 1678  1683     1 
 1679  1681     1 
 1679  1682     1 
 1680  1684     1 
 1680  1685     1 
 1681  1683     1 
 1682  1686     1 
 1682  1687     1 
 1683  1688     1 
 1683  1697     1 
 1684  1686     1 
 1684  1687     1 
 1685  1689     1 
 1685  1698     1 
 1685  1699     1 
 1686  1688     1 
 1686  1697     1 
 1687  1690     1 
 1687  1691     1 
 1687  1700     1 
 1687  1701     1 
 1688  1698     1 
 1688  1699     1 
 1689  1697     1 
 1697  1702     1 
 1697  1706     1 
 1698  1700     1 
 1698  1701     1 
 1699  1703     1 
 1699  1707     1 
 1699  1708     1 
 1700  1702     1 
 1700  1706     1 
 1701  1704     1 
 1701  1705     1 
 1701  1709     1 
 1701  1710     1 
 1702  1707     1 
 1702  1708     1 
 1703  1706     1 
 1706  1711     1 
 1706  1724     1 
 1707  1709     1 
 1707  1710     1 
 1708  1712     1 
 1708  1725     1 
 1708  1726     1 
 1709  1711     1 
 1709  1724     1 
 1710  1713     1 
 1710  1715     1 
 1710  1727     1 
 1710  1728     1 
 1711  1725     1 
 1711  1726     1 
 1712  1724     1 
 1717  1723     1 
 1719  1723     1 
 1724  1729     1 
 1724  1734     1 
 1725  1727     1 
 1725  1728     1 
 1726  1730     1 
 1726  1735     1 
 1726  1736     1 
 1727  1729     1 
 1727  1734     1 
 1728  1731     1 
 1728  1737     1 
 1728  1738     1 
 1729  1732     1 
 1729  1733     1 
 1729  1735     1 
 1729  1736     1 
 1730  1734     1 
 1734  1739     1 
 1734  1743     1 
 1735  1737     1 
 1735  1738     1 
 1736  1740     1 
 1736  1744     1 
 1736  1745     1 
 1737  1739     1 
 1737  1743     1 
 1738  1741     1 
 1738  1742     1 
 1738  1746     1 
 1738  1747     1 
 1739  1744     1 
 1739  1745     1 
 1740  1743     1 
 1743  1748     1 
 1743  1752     1 
 1744  1746     1 
 1744  1747     1 
 1745  1749     1 
 1745  1753     1 
 1745  1754     1 
 1746  1748     1 
 1746  1752     1 
 1747  1750     1 
 1747  1751     1 
 1747  1755     1 
 1747  1756     1 
 1748  1753     1 
 1748  1754     1 
 1749  1752     1 
 1752  1757     1 
 1753  1755     1 
 1753  1756     1 
 1754  1758     1 
 1754  1759     1 
 1755  1757     1 
 1756  1760     1 
 1756  1761     1 
 1757  1762     1 
 1757  1774     1 
 1758  1760     1 
 1758  1761     1 
 1759  1763     1 
 1759  1775     1 
 1759  1776     1 
 1760  1762     1 
 1760  1774     1 
 1761  1764     1 
 1761  1777     1 
 1761  1778     1 
 1762  1765     1 
 1762  1775     1 
 1762  1776     1 
 1763  1766     1 
 1763  1767     1 
 1763  1774     1 
 1764  1768     1 
 1764  1771     1 
 1765  1769     1 
 1765  1770     1 
 1765  1772     1 
 1765  1773     1 
 1766  1768     1 
 1766  1771     1 
 1768  1772     1 
 1768  1773     1 
 1769  1771     1 
 1770  1771     1 
 1774  1779     1 
 1774  1783     1 
 1775  1777     1 
 1775  1778     1 
 1776  1780     1 
 1776  1784     1 
 1776  1785     1 
 1777  1779     1 
 1777  1783     1 
 1778  1781     1 
 1778  1786     1 
 1778  1789     1 
 1779  1782     1 
 1779  1784     1 
 1779  1785     1 
 1780  1783     1 
 1783  1787     1 
 1783  1788     1 
 1783  1790     1 
 1784  1786     1 
 1784  1789     1 
 1785  1791     1 
 1785  1792     1 
 1786  1793     1 
 1786  1794     1 
 1787  1791     1 
 1787  1792     1 
 1788  1790     1 
 1789  1790     1 
 1790  1795     1 
 1790  1807     1 
 1791  1793     1 
 1791  1794     1 
 1792  1796     1 
 1792  1808     1 
 1792  1809     1 
 1793  1795     1 
 1793  1807     1 
 1794  1797     1 
 1794  1799     1 
 1794  1810     1 
 1794  1813     1 
 1795  1808     1 
 1795  1809     1 
 1796  1807     1 
 1807  1811     1 
 1807  1812     1 
 1807  1814     1 
 1808  1810     1 
 1808  1813     1 
 1809  1815     1 
 1809  1816     1 
 1810  1817     1 
 1810  1818     1 
 1811  1815     1 
 1811  1816     1 
 1812  1814     1 
 1813  1814     1 
 1814  1819     1 
 1814  1822     1 
 1815  1817     1 
 1815  1818     1 
 1816  1820     1 
 1816  1821     1 
 1816  1823     1 
 1816  1824     1 
 1817  1819     1 
 1817  1822     1 
 1818  1825     1 
 1818  1826     1 
 1819  1823     1 
 1819  1824     1 
 1820  1822     1 
 1821  1822     1 
 1822  1827     1 
 1822  1833     1 
 1823  1825     1 
 1823  1826     1 
 1824  1828     1 
 1824  1834     1 
 1824  1835     1 
 1825  1827     1 
 1825  1833     1 
 1826  1829     1 
 1826  1830     1 
 1826  1836     1 
 1826  1837     1 
 1827  1831     1 
 1827  1832     1 
 1827  1834     1 
 1827  1835     1 
 1828  1833     1 
 1829  1831     1 
 1829  1832     1 
 1833  1838     1 
 1833  1847     1 
 1834  1836     1 
 1834  1837     1 
 1835  1839     1 
 1835  1848     1 
 1835  1849     1 
 1836  1838     1 
 1836  1847     1 
 1837  1840     1 
 1837  1841     1 
 1837  1850     1 
 1837  1851     1 
 1838  1848     1 
 1838  1849     1 
 1839  1847     1 
 1847  1852     1 
 1848  1850     1 
 1848  1851     1 
 1849  1853     1 
 1849  1854     1 
 1850  1852     1 
 1851  1855     1 
 1851  1856     1 
 1852  1857     1 
 1852  1858     1 
 1853  1855     1 
 1853  1856     1 
 1854  1859     1 
 1854  1860     1 
 1855  1857     1 
 1855  1858     1 
 1856  1861     1 
 1856  1862     1 
 1857  1859     1 
 1857  1860     1 
 1858  1863     1 
 1858  1866     1 
 1859  1861     1 
 1859  1862     1 
 1860  1864     1 
 1860  1867     1 
 1860  1868     1 
 1861  1863     1 
 1861  1866     1 
 1862  1865     1 
 1862  1869     1 
 1862  1870     1 
 1863  1867     1 
 1863  1868     1 
 1864  1866     1 
 1866  1871     1 
 1866  1874     1 
 1867  1869     1 
 1867  1870     1 
 1868  1872     1 
 1868  1875     1 
 1868  1876     1 
 1869  1871     1 
 1869  1874     1 
 1870  1873     1 
 1870  1877     1 
 1870  1878     1 
 1871  1875     1 
 1871  1876     1 
 1872  1874     1 
 1874  1879     1 
 1874  1884     1 
 1875  1877     1 
 1875  1878     1 
 1876  1880     1 
 1876  1885     1 
 1876  1886     1 
 1877  1879     1 
 1877  1884     1 
 1878  1881     1 
 1878  1887     1 
 1878  1888     1 
 1879  1882     1 
 1879  1883     1 
 1879  1885     1 
 1879  1886     1 
 1880  1884     1 
 1884  1889     1 
 1884  1893     1 
 1885  1887     1 
 1885  1888     1 
 1886  1890     1 
 1886  1894     1 
 1886  1895     1 
 1887  1889     1 
 1887  1893     1 
 1888  1891     1 
 1888  1892     1 
 1888  1896     1 
 1888  1897     1 
 1889  1894     1 
 1889  1895     1 
 1890  1893     1 
 1893  1898     1 
 1893  1902     1 
 1894  1896     1 
 1894  1897     1 
 1895  1899     1 
 1895  1901     1 
 1895  1903     1 
 1895  1904     1 
 1896  1898     1 
 1896  1902     1 
 1897  1900     1 
 1897  1905     1 
 1897  1906     1 
 1898  1903     1 
 1898  1904     1 
 1899  1902     1 
 1900  1901     1 
 1901  1902     1 
 1902  1907     1 
 1902  1911     1 
 1903  1905     1 
 1903  1906     1 
 1904  1908     1 
 1904  1912     1 
 1904  1913     1 
 1905  1907     1 
 1905  1911     1 
 1906  1909     1 
 1906  1910     1 
 1906  1914     1 
 1906  1915     1 
 1907  1912     1 
 1907  1913     1 
 1908  1911     1 
 1911  1916     1 
 1911  1920     1 
 1912  1914     1 
 1912  1915     1 
 1913  1917     1 
 1913  1921     1 
 1913  1922     1 
 1914  1916     1 
 1914  1920     1 
 1915  1918     1 
 1915  1919     1 
 1915  1923     1 
 1915  1924     1 
 1916  1921     1 
 1916  1922     1 
 1917  1920     1 
 1920  1925     1 
 1920  1933     1 
 1921  1923     1 
 1921  1924     1 
 1922  1926     1 
 1922  1934     1 
 1922  1935     1 
 1923  1925     1 
 1923  1933     1 
 1924  1927     1 
 1924  1936     1 
 1924  1937     1 
 1925  1928     1 
 1925  1934     1 
 1925  1935     1 
 1926  1929     1 
 1926  1933     1 
 1927  1930     1 
 1927  1931     1 
 1927  1932     1 
 1933  1938     1 
 1933  1942     1 
 1934  1936     1 
 1934  1937     1 
 1935  1939     1 
 1935  1943     1 
 1935  1944     1 
 1936  1938     1 
 1936  1942     1 
 1937  1940     1 
 1937  1941     1 
 1937  1945     1 
 1937  1946     1 
 1938  1943     1 
 1938  1944     1 
 1939  1942     1 
 1942  1947     1 
 1942  1948     1 
 1943  1945     1 
 1943  1946     1 
 1944  1949     1 
 1944  1950     1 
 1945  1947     1 
 1945  1948     1 
 1946  1951     1 
 1946  1952     1 
 1947  1949     1 
 1947  1950     1 
 1948  1953     1 
 1948  1954     1 
 1949  1951     1 
 1949  1952     1 
 1950  1955     1 
 1950  1956     1 
 1951  1953     1 
 1951  1954     1 
 1952  1957     1 
 1952  1958     1 
 1953  1955     1 
 1953  1956     1 
 1954  1959     1 
 1954  1967     1 
 1955  1957     1 
 1955  1958     1 
 1956  1960     1 
 1956  1968     1 
 1956  1969     1 
 1957  1959     1 
 1957  1967     1 
 1958  1961     1 
 1958  1970     1 
 1958  1971     1 
 1959  1962     1 
 1959  1968     1 
 1959  1969     1 
 1960  1963     1 
 1960  1967     1 
 1961  1964     1 
 1961  1965     1 
 1961  1966     1 
 1967  1972     1 
 1967  1975     1 
 1968  1970     1 
 1968  1971     1 
 1969  1973     1 
 1969  1974     1 
 1969  1976     1 
 1969  1977     1 
 1970  1972     1 
 1970  1975     1 
 1971  1978     1 
 1971  1979     1 
 1972  1976     1 
 1972  1977     1 
 1973  1975     1 
 1974  1975     1 
 1975  1980     1 
 1975  1983     1 
 1976  1978     1 
 1976  1979     1 
 1977  1981     1 
 1977  1984     1 
 1977  1985     1 
 1978  1980     1 
 1978  1983     1 
 1979  1982     1 
 1979  1986     1 
 1979  1987     1 
 1980  1984     1 
 1980  1985     1 
 1981  1983     1 
 1983  1988     1 
 1983  2000     1 
 1984  1986     1 
 1984  1987     1 
 1985  1989     1 
 1985  2001     1 
 1985  2002     1 
 1986  1988     1 
 1986  2000     1 
 1987  1990     1 
 1987  2003     1 
 1987  2004     1 
 1988  1991     1 
 1988  2001     1 
 1988  2002     1 
 1989  1992     1 
 1989  1993     1 
 1989  2000     1 
 1990  1994     1 
 1990  1997     1 
 1991  1995     1 
 1991  1996     1 
 1991  1998     1 
 1991  1999     1 
 1992  1994     1 
 1992  1997     1 
 1994  1998     1 
 1994  1999     1 
 1995  1997     1 
 1996  1997     1 
 2000  2005     1 
 2000  2010     1 
 2001  2003     1 
 2001  2004     1 
 2002  2006     1 
 2002  2011     1 
 2002  2012     1 
 2003  2005     1 
 2003  2010     1 
 2004  2007     1 
 2004  2013     1 
 2004  2014     1 
 2005  2008     1 
 2005  2009     1 
 2005  2011     1 
 2005  2012     1 
 2006  2010     1 
 2010  2015     1 
 2010  2027     1 
 2011  2013     1 
 2011  2014     1 
 2012  2016     1 
 2012  2028     1 
 2012  2029     1 
 2013  2015     1 
 2013  2027     1 
 2014  2017     1 
 2014  2019     1 
 2014  2030     1 
 2014  2031     1 
 2015  2028     1 
 2015  2029     1 
 2016  2027     1 
 2027  2032     1 
 2027  2036     1 
 2028  2030     1 
 2028  2031     1 
 2029  2033     1 
 2029  2035     1 
 2029  2037     1 
 2029  2038     1 
 2030  2032     1 
 2030  2036     1 
 2031  2034     1 
 2031  2039     1 
 2031  2040     1 
 2032  2037     1 
 2032  2038     1 
 2033  2036     1 
 2034  2035     1 
 2035  2036     1 
 2036  2041     1 
 2036  2046     1 
 2037  2039     1 
 2037  2040     1 
 2038  2042     1 
 2038  2047     1 
 2038  2048     1 
 2039  2041     1 
 2039  2046     1 
 2040  2043     1 
 2040  2049     1 
 2040  2050     1 
 2041  2044     1 
 2041  2045     1 
 2041  2047     1 
 2041  2048     1 
 2042  2046     1 
 2046  2051     1 
 2046  2063     1 
 2047  2049     1 
 2047  2050     1 
 2048  2052     1 
 2048  2064     1 
 2048  2065     1 
 2049  2051     1 
 2049  2063     1 
 2050  2053     1 
 2050  2066     1 
 2050  2067     1 
 2051  2054     1 
 2051  2064     1 
 2051  2065     1 
 2052  2055     1 
 2052  2056     1 
 2052  2063     1 
 2053  2057     1 
 2053  2060     1 
 2054  2058     1 
 2054  2059     1 
 2054  2061     1 
 2054  2062     1 
 2055  2057     1 
 2055  2060     1 
 2057  2061     1 
 2057  2062     1 
 2058  2060     1 
 2059  2060     1 
 2063  2068     1 
 2063  2073     1 
 2064  2066     1 
 2064  2067     1 
 2065  2069     1 
 2065  2074     1 
 2065  2075     1 
 2066  2068     1 
 2066  2073     1 
 2067  2070     1 
 2067  2076     1 
 2067  2077     1 
 2068  2071     1 
 2068  2072     1 
 2068  2074     1 
 2068  2075     1 
 2069  2073     1 
 2073  2078     1 
 2073  2085     1 
 2074  2076     1 
 2074  2077     1 
 2075  2079     1 
 2075  2086     1 
 2075  2087     1 
 2076  2078     1 
 2076  2085     1 
 2077  2080     1 
 2077  2088     1 
 2077  2089     1 
 2078  2081     1 
 2078  2082     1 
 2078  2086     1 
 2078  2087     1 
 2079  2083     1 
 2079  2084     1 
 2079  2085     1 
 2081  2083     1 
 2081  2084     1 
 2085  2090     1 
 2086  2088     1 
 2086  2089     1 
 2087  2091     1 
 2087  2092     1 
 2088  2090     1 
 2089  2093     1 
 2089  2094     1 
 2090  2095     1 
 2090  2100     1 
 2091  2093     1 
 2091  2094     1 
 2092  2096     1 
 2092  2101     1 
 2092  2102     1 
 2093  2095     1 
 2093  2100     1 
 2094  2097     1 
 2094  2103     1 
 2094  2104     1 
 2095  2098     1 
 2095  2099     1 
 2095  2101     1 
 2095  2102     1 
 2096  2100     1 
 2100  2105     1 
 2100  2108     1 
 2101  2103     1 
 2101  2104     1 
 2102  2106     1 
 2102  2107     1 
 2102  2109     1 
 2102  2110     1 
 2103  2105     1 
 2103  2108     1 
 2104  2111     1 
 2104  2112     1 
 2105  2109     1 
 2105  2110     1 
 2106  2108     1 
 2107  2108     1 
 2108  2113     1 
 2108  2125     1 
 2109  2111     1 
 2109  2112     1 
 2110  2114     1 
 2110  2126     1 
 2110  2127     1 
 2111  2113     1 
 2111  2125     1 
 2112  2115     1 
 2112  2128     1 
 2112  2129     1 
 2113  2116     1 
 2113  2126     1 
 2113  2127     1 
 2114  2117     1 
 2114  2118     1 
 2114  2125     1 
 2115  2119     1 
 2115  2122     1 
 2116  2120     1 
 2116  2121     1 
 2116  2123     1 
 2116  2124     1 
 2117  2119     1 
 2117  2122     1 
 2119  2123     1 
 2119  2124     1 
 2120  2122     1 
 2121  2122     1 
 2125  2130     1 
 2125  2142     1 
 2126  2128     1 
 2126  2129     1 
 2127  2131     1 
 2127  2143     1 
 2127  2144     1 
 2128  2130     1 
 2128  2142     1 
 2129  2132     1 
 2129  2134     1 
 2129  2145     1 
 2129  2146     1 
 2130  2143     1 
 2130  2144     1 
 2131  2142     1 
 2142  2147     1 
 2142  2150     1 
 2143  2145     1 
 2143  2146     1 
 2144  2148     1 
 2144  2151     1 
 2144  2152     1 
 2145  2147     1 
 2145  2150     1 
 2146  2149     1 
 2146  2153     1 
 2146  2154     1 
 2147  2151     1 
 2147  2152     1 
 2148  2150     1 
 2150  2155     1 
 2150  2156     1 
 2151  2153     1 
 2151  2154     1 
 2152  2157     1 
 2152  2158     1 
 2153  2155     1 
 2153  2156     1 
 2154  2159     1 
 2154  2160     1 
 2155  2157     1 
 2155  2158     1 
 2156  2161     1 
 2156  2164     1 
 2157  2159     1 
 2157  2160     1 
 2158  2162     1 
 2158  2163     1 
 2158  2165     1 
 2158  2166     1 
 2159  2161     1 
 2159  2164     1 
 2160  2167     1 
 2160  2168     1 
 2161  2165     1 
 2161  2166     1 
 2162  2164     1 
 2163  2164     1 
 2164  2169     1 
 2164  2170     1 
 2165  2167     1 
 2165  2168     1 
 2166  2171     1 
 2166  2172     1 
 2167  2169     1 
 2167  2170     1 
 2168  2173     1 
 2168  2174     1 
 2169  2171     1 
 2169  2172     1 
 2170  2175     1 
 2170  2179     1 
 2171  2173     1 
 2171  2174     1 
 2172  2176     1 
 2172  2180     1 
 2172  2181     1 
 2173  2175     1 
 2173  2179     1 
 2174  2177     1 
 2174  2178     1 
 2174  2182     1 
 2174  2183     1 
 2175  2180     1 
 2175  2181     1 
 2176  2179     1 
 2179  2184     1 
 2179  2187     1 
 2180  2182     1 
 2180  2183     1 
 2181  2185     1 
 2181  2188     1 
 2181  2189     1 
 2182  2184     1 
 2182  2187     1 
 2183  2186     1 
 2183  2190     1 
 2183  2191     1 
 2184  2188     1 
 2184  2189     1 
 2185  2187     1 
 2187  2192     1 
 2187  2200     1 
 2188  2190     1 
 2188  2191     1 
 2189  2193     1 
 2189  2201     1 
 2189  2202     1 
 2190  2192     1 
 2190  2200     1 
 2191  2194     1 
 2191  2203     1 
 2191  2204     1 
 2192  2195     1 
 2192  2201     1 
 2192  2202     1 
 2193  2196     1 
 2193  2200     1 
 2194  2197     1 
 2194  2198     1 
 2194  2199     1 
 2200  2205     1 
 2200  2206     1 
 2201  2203     1 
 2201  2204     1 
 2202  2207     1 
 2202  2208     1 
 2203  2205     1 
 2203  2206     1 
 2204  2209     1 
 2204  2210     1 
 2205  2207     1 
 2205  2208     1 
 2206  2211     1 
 2206  2212     1 
 2207  2209     1 
 2207  2210     1 
 2208  2213     1 
 2208  2214     1 
 2209  2211     1 
 2209  2212     1 
 2211  2213     1 
 2211  2214     1 

[ angles ]
;  ai    aj    ak funct            c0            c1            c2            c3
    2     1     3     2    ga_10
    2     1     4     2    ga_10
    2     1     5     2    ga_11
    3     1     4     2    ga_10
    3     1     5     2    ga_11
    4     1     5     2    ga_11
    1     5     6     2    ga_13
    1     5    10     2    ga_13
    6     5    10     2    ga_13
    5     6     7     2    ga_15
    6     7     8     2    ga_16
    7     8     9     2    ga_4
    5    10    11     2    ga_30
    5    10    12     2    ga_19
   11    10    12     2    ga_33
   10    12    13     2    ga_32
   10    12    14     2    ga_31
   13    12    14     2    ga_18
   12    14    15     2    ga_13
   12    14    22     2    ga_13
   15    14    22     2    ga_13
   14    15    16     2    ga_15
   15    16    17     2    ga_15
   16    17    18     2    ga_30
   16    17    19     2    ga_19
   18    17    19     2    ga_33
   17    19    20     2    ga_23
   17    19    21     2    ga_23
   20    19    21     2    ga_24
   14    22    23     2    ga_30
   14    22    24     2    ga_19
   23    22    24     2    ga_33
   22    24    25     2    ga_32
   22    24    26     2    ga_31
   25    24    26     2    ga_18
   24    26    27     2    ga_13
   24    26    31     2    ga_13
   27    26    31     2    ga_13
   26    27    28     2    ga_15
   27    28    29     2    ga_15
   27    28    30     2    ga_15
   29    28    30     2    ga_15
   26    31    32     2    ga_30
   26    31    33     2    ga_19
   32    31    33     2    ga_33
   31    33    34     2    ga_32
   31    33    35     2    ga_31
   34    33    35     2    ga_18
   33    35    36     2    ga_13
   33    35    44     2    ga_13
   36    35    44     2    ga_13
   35    36    37     2    ga_15
   36    37    38     2    ga_15
   37    38    39     2    ga_15
   38    39    40     2    ga_15
   39    40    41     2    ga_11
   39    40    42     2    ga_11
   39    40    43     2    ga_11
   41    40    42     2    ga_10
   41    40    43     2    ga_10
   42    40    43     2    ga_10
   35    44    45     2    ga_30
   35    44    46     2    ga_19
   45    44    46     2    ga_33
   44    46    47     2    ga_31
   44    46    50     2    ga_31
   47    46    50     2    ga_21
   46    47    48     2    ga_13
   46    47    51     2    ga_13
   48    47    51     2    ga_13
   47    48    49     2    ga_13
   48    49    50     2    ga_13
   46    50    49     2    ga_13
   47    51    52     2    ga_30
   47    51    53     2    ga_19
   52    51    53     2    ga_33
   51    53    54     2    ga_32
   51    53    55     2    ga_31
   54    53    55     2    ga_18
   53    55    56     2    ga_13
   53    55    60     2    ga_13
   56    55    60     2    ga_13
   55    56    57     2    ga_15
   56    57    58     2    ga_16
   57    58    59     2    ga_4
   55    60    61     2    ga_30
   55    60    62     2    ga_19
   61    60    62     2    ga_33
   60    62    63     2    ga_32
   60    62    64     2    ga_31
   63    62    64     2    ga_18
   62    64    65     2    ga_13
   62    64    66     2    ga_13
   65    64    66     2    ga_13
   64    66    67     2    ga_30
   64    66    68     2    ga_19
   67    66    68     2    ga_33
   66    68    69     2    ga_32
   66    68    70     2    ga_31
   69    68    70     2    ga_18
   68    70    71     2    ga_13
   68    70    75     2    ga_13
   71    70    75     2    ga_13
   70    71    72     2    ga_15
   70    71    73     2    ga_15
   72    71    73     2    ga_15
   71    72    74     2    ga_15
   70    75    76     2    ga_30
   70    75    77     2    ga_19
   76    75    77     2    ga_33
   75    77    78     2    ga_32
   75    77    79     2    ga_31
   78    77    79     2    ga_18
   77    79    80     2    ga_13
   77    79    86     2    ga_13
   80    79    86     2    ga_13
   79    80    81     2    ga_15
   80    81    82     2    ga_30
   80    81    83     2    ga_19
   82    81    83     2    ga_33
   81    83    84     2    ga_23
   81    83    85     2    ga_23
   84    83    85     2    ga_24
   79    86    87     2    ga_30
   79    86    88     2    ga_19
   87    86    88     2    ga_33
   86    88    89     2    ga_31
   86    88    92     2    ga_31
   89    88    92     2    ga_21
   88    89    90     2    ga_13
   88    89    93     2    ga_13
   90    89    93     2    ga_13
   89    90    91     2    ga_13
   90    91    92     2    ga_13
   88    92    91     2    ga_13
   89    93    94     2    ga_30
   89    93    95     2    ga_19
   94    93    95     2    ga_33
   93    95    96     2    ga_32
   93    95    97     2    ga_31
   96    95    97     2    ga_18
   95    97    98     2    ga_13
   95    97   103     2    ga_13
   98    97   103     2    ga_13
   97    98    99     2    ga_15
   98    99   100     2    ga_15
   99   100   101     2    ga_22
   99   100   102     2    ga_22
  101   100   102     2    ga_38
   97   103   104     2    ga_30
   97   103   105     2    ga_19
  104   103   105     2    ga_33
  103   105   106     2    ga_32
  103   105   107     2    ga_31
  106   105   107     2    ga_18
  105   107   108     2    ga_13
  105   107   112     2    ga_13
  108   107   112     2    ga_13
  107   108   109     2    ga_15
  108   109   110     2    ga_16
  109   110   111     2    ga_4
  107   112   113     2    ga_30
  107   112   114     2    ga_19
  113   112   114     2    ga_33
  112   114   115     2    ga_32
  112   114   116     2    ga_31
  115   114   116     2    ga_18
  114   116   117     2    ga_13
  114   116   121     2    ga_13
  117   116   121     2    ga_13
  116   117   118     2    ga_15
  117   118   119     2    ga_15
  117   118   120     2    ga_15
  119   118   120     2    ga_15
  116   121   122     2    ga_30
  116   121   123     2    ga_19
  122   121   123     2    ga_33
  121   123   124     2    ga_32
  121   123   125     2    ga_31
  124   123   125     2    ga_18
  123   125   126     2    ga_13
  123   125   132     2    ga_13
  126   125   132     2    ga_13
  125   126   127     2    ga_15
  126   127   128     2    ga_30
  126   127   129     2    ga_19
  128   127   129     2    ga_33
  127   129   130     2    ga_23
  127   129   131     2    ga_23
  130   129   131     2    ga_24
  125   132   133     2    ga_30
  125   132   134     2    ga_19
  133   132   134     2    ga_33
  132   134   135     2    ga_32
  132   134   136     2    ga_31
  135   134   136     2    ga_18
  134   136   137     2    ga_13
  134   136   145     2    ga_13
  137   136   145     2    ga_13
  136   137   138     2    ga_15
  137   138   139     2    ga_15
  138   139   140     2    ga_15
  139   140   141     2    ga_15
  140   141   142     2    ga_11
  140   141   143     2    ga_11
  140   141   144     2    ga_11
  142   141   143     2    ga_10
  142   141   144     2    ga_10
  143   141   144     2    ga_10
  136   145   146     2    ga_30
  136   145   147     2    ga_19
  146   145   147     2    ga_33
  145   147   148     2    ga_32
  145   147   149     2    ga_31
  148   147   149     2    ga_18
  147   149   150     2    ga_13
  147   149   153     2    ga_13
  150   149   153     2    ga_13
  149   150   151     2    ga_15
  149   150   152     2    ga_15
  151   150   152     2    ga_15
  149   153   154     2    ga_30
  149   153   155     2    ga_19
  154   153   155     2    ga_33
  153   155   156     2    ga_32
  153   155   157     2    ga_31
  156   155   157     2    ga_18
  155   157   158     2    ga_13
  155   157   162     2    ga_13
  158   157   162     2    ga_13
  157   158   159     2    ga_15
  158   159   160     2    ga_15
  158   159   161     2    ga_15
  160   159   161     2    ga_15
  157   162   163     2    ga_30
  157   162   164     2    ga_19
  163   162   164     2    ga_33
  162   164   165     2    ga_32
  162   164   166     2    ga_31
  165   164   166     2    ga_18
  164   166   167     2    ga_13
  164   166   170     2    ga_13
  167   166   170     2    ga_13
  166   167   168     2    ga_13
  167   168   169     2    ga_12
  166   170   171     2    ga_30
  166   170   172     2    ga_19
  171   170   172     2    ga_33
  170   172   173     2    ga_32
  170   172   174     2    ga_31
  173   172   174     2    ga_18
  172   174   175     2    ga_13
  172   174   187     2    ga_13
  175   174   187     2    ga_13
  174   175   176     2    ga_15
  175   176   177     2    ga_15
  176   177   178     2    ga_13
  177   178   179     2    ga_20
  177   178   180     2    ga_33
  179   178   180     2    ga_23
  178   180   181     2    ga_28
  178   180   184     2    ga_28
  181   180   184     2    ga_28
  180   181   182     2    ga_23
  180   181   183     2    ga_23
  182   181   183     2    ga_24
  180   184   185     2    ga_23
  180   184   186     2    ga_23
  185   184   186     2    ga_24
  174   187   188     2    ga_30
  174   187   189     2    ga_19
  188   187   189     2    ga_33
  187   189   190     2    ga_32
  187   189   191     2    ga_31
  190   189   191     2    ga_18
  189   191   192     2    ga_13
  189   191   196     2    ga_13
  192   191   196     2    ga_13
  191   192   193     2    ga_15
  192   193   194     2    ga_15
  192   193   195     2    ga_15
  194   193   195     2    ga_15
  191   196   197     2    ga_30
  191   196   198     2    ga_19
  197   196   198     2    ga_33
  196   198   199     2    ga_32
  196   198   200     2    ga_31
  199   198   200     2    ga_18
  198   200   201     2    ga_13
  200   201   202     2    ga_30
  200   201   203     2    ga_19
  202   201   203     2    ga_33
  201   203   204     2    ga_32
  201   203   205     2    ga_31
  204   203   205     2    ga_18
  203   205   206     2    ga_13
  203   205   209     2    ga_13
  206   205   209     2    ga_13
  205   206   207     2    ga_15
  205   206   208     2    ga_15
  207   206   208     2    ga_15
  205   209   210     2    ga_30
  205   209   211     2    ga_19
  210   209   211     2    ga_33
  209   211   212     2    ga_32
  209   211   213     2    ga_31
  212   211   213     2    ga_18
  211   213   214     2    ga_13
  211   213   215     2    ga_13
  214   213   215     2    ga_13
  213   215   216     2    ga_30
  213   215   217     2    ga_19
  216   215   217     2    ga_33
  215   217   218     2    ga_32
  215   217   219     2    ga_31
  218   217   219     2    ga_18
  217   219   220     2    ga_13
  219   220   221     2    ga_30
  219   220   222     2    ga_19
  221   220   222     2    ga_33
  220   222   223     2    ga_32
  220   222   224     2    ga_31
  223   222   224     2    ga_18
  222   224   225     2    ga_13
  222   224   232     2    ga_13
  225   224   232     2    ga_13
  224   225   226     2    ga_15
  225   226   227     2    ga_15
  226   227   228     2    ga_30
  226   227   229     2    ga_19
  228   227   229     2    ga_33
  227   229   230     2    ga_23
  227   229   231     2    ga_23
  230   229   231     2    ga_24
  224   232   233     2    ga_30
  224   232   234     2    ga_19
  233   232   234     2    ga_33
  232   234   235     2    ga_32
  232   234   236     2    ga_31
  235   234   236     2    ga_18
  234   236   237     2    ga_13
  234   236   253     2    ga_13
  237   236   253     2    ga_13
  236   237   238     2    ga_15
  237   238   239     2    ga_37
  237   238   241     2    ga_37
  239   238   241     2    ga_7
  238   239   240     2    ga_36
  238   239   242     2    ga_7
  240   239   242     2    ga_36
  238   241   244     2    ga_7
  238   241   245     2    ga_39
  244   241   245     2    ga_27
  239   242   243     2    ga_36
  239   242   244     2    ga_7
  243   242   244     2    ga_36
  241   244   242     2    ga_7
  241   244   247     2    ga_27
  242   244   247     2    ga_39
  241   245   246     2    ga_25
  241   245   249     2    ga_27
  246   245   249     2    ga_25
  244   247   248     2    ga_25
  244   247   251     2    ga_27
  248   247   251     2    ga_25
  245   249   250     2    ga_25
  245   249   251     2    ga_27
  250   249   251     2    ga_25
  247   251   249     2    ga_27
  247   251   252     2    ga_25
  249   251   252     2    ga_25
  236   253   254     2    ga_30
  236   253   255     2    ga_19
  254   253   255     2    ga_33
  253   255   256     2    ga_32
  253   255   257     2    ga_31
  256   255   257     2    ga_18
  255   257   258     2    ga_13
  255   257   270     2    ga_13
  258   257   270     2    ga_13
  257   258   259     2    ga_15
  258   259   260     2    ga_15
  259   260   261     2    ga_13
  260   261   262     2    ga_20
  260   261   263     2    ga_33
  262   261   263     2    ga_23
  261   263   264     2    ga_28
  261   263   267     2    ga_28
  264   263   267     2    ga_28
  263   264   265     2    ga_23
  263   264   266     2    ga_23
  265   264   266     2    ga_24
  263   267   268     2    ga_23
  263   267   269     2    ga_23
  268   267   269     2    ga_24
  257   270   271     2    ga_30
  257   270   272     2    ga_19
  271   270   272     2    ga_33
  270   272   273     2    ga_32
  270   272   274     2    ga_31
  273   272   274     2    ga_18
  272   274   275     2    ga_13
  272   274   287     2    ga_13
  275   274   287     2    ga_13
  274   275   276     2    ga_15
  275   276   277     2    ga_27
  275   276   279     2    ga_27
  277   276   279     2    ga_27
  276   277   278     2    ga_25
  276   277   281     2    ga_27
  278   277   281     2    ga_25
  276   279   280     2    ga_25
  276   279   283     2    ga_27
  280   279   283     2    ga_25
  277   281   282     2    ga_25
  277   281   285     2    ga_27
  282   281   285     2    ga_25
  279   283   284     2    ga_25
  279   283   285     2    ga_27
  284   283   285     2    ga_25
  281   285   283     2    ga_27
  281   285   286     2    ga_25
  283   285   286     2    ga_25
  274   287   288     2    ga_30
  274   287   289     2    ga_19
  288   287   289     2    ga_33
  287   289   290     2    ga_32
  287   289   291     2    ga_31
  290   289   291     2    ga_18
  289   291   292     2    ga_13
  289   291   295     2    ga_13
  292   291   295     2    ga_13
  291   292   293     2    ga_15
  291   292   294     2    ga_15
  293   292   294     2    ga_15
  291   295   296     2    ga_30
  291   295   297     2    ga_19
  296   295   297     2    ga_33
  295   297   298     2    ga_32
  295   297   299     2    ga_31
  298   297   299     2    ga_18
  297   299   300     2    ga_13
  297   299   304     2    ga_13
  300   299   304     2    ga_13
  299   300   301     2    ga_15
  300   301   302     2    ga_22
  300   301   303     2    ga_22
  302   301   303     2    ga_38
  299   304   305     2    ga_30
  299   304   306     2    ga_19
  305   304   306     2    ga_33
  304   306   307     2    ga_32
  304   306   308     2    ga_31
  307   306   308     2    ga_18
  306   308   309     2    ga_13
  306   308   312     2    ga_13
  309   308   312     2    ga_13
  308   309   310     2    ga_15
  308   309   311     2    ga_15
  310   309   311     2    ga_15
  308   312   313     2    ga_30
  308   312   314     2    ga_19
  313   312   314     2    ga_33
  312   314   315     2    ga_32
  312   314   316     2    ga_31
  315   314   316     2    ga_18
  314   316   317     2    ga_13
  314   316   321     2    ga_13
  317   316   321     2    ga_13
  316   317   318     2    ga_15
  317   318   319     2    ga_15
  317   318   320     2    ga_15
  319   318   320     2    ga_15
  316   321   322     2    ga_30
  316   321   323     2    ga_19
  322   321   323     2    ga_33
  321   323   324     2    ga_32
  321   323   325     2    ga_31
  324   323   325     2    ga_18
  323   325   326     2    ga_13
  325   326   327     2    ga_30
  325   326   328     2    ga_19
  327   326   328     2    ga_33
  326   328   329     2    ga_32
  326   328   330     2    ga_31
  329   328   330     2    ga_18
  328   330   331     2    ga_13
  328   330   335     2    ga_13
  331   330   335     2    ga_13
  330   331   332     2    ga_15
  331   332   333     2    ga_15
  331   332   334     2    ga_15
  333   332   334     2    ga_15
  330   335   336     2    ga_30
  330   335   337     2    ga_19
  336   335   337     2    ga_33
  335   337   338     2    ga_32
  335   337   339     2    ga_31
  338   337   339     2    ga_18
  337   339   340     2    ga_13
  337   339   345     2    ga_13
  340   339   345     2    ga_13
  339   340   341     2    ga_15
  340   341   342     2    ga_15
  341   342   343     2    ga_22
  341   342   344     2    ga_22
  343   342   344     2    ga_38
  339   345   346     2    ga_30
  339   345   347     2    ga_19
  346   345   347     2    ga_33
  345   347   348     2    ga_32
  345   347   349     2    ga_31
  348   347   349     2    ga_18
  347   349   350     2    ga_13
  347   349   355     2    ga_13
  350   349   355     2    ga_13
  349   350   351     2    ga_15
  350   351   352     2    ga_15
  351   352   353     2    ga_22
  351   352   354     2    ga_22
  353   352   354     2    ga_38
  349   355   356     2    ga_30
  349   355   357     2    ga_19
  356   355   357     2    ga_33
  355   357   358     2    ga_32
  355   357   359     2    ga_31
  358   357   359     2    ga_18
  357   359   360     2    ga_13
  357   359   365     2    ga_13
  360   359   365     2    ga_13
  359   360   361     2    ga_15
  360   361   362     2    ga_15
  361   362   363     2    ga_22
  361   362   364     2    ga_22
  363   362   364     2    ga_38
  359   365   366     2    ga_30
  359   365   367     2    ga_19
  366   365   367     2    ga_33
  365   367   368     2    ga_32
  365   367   369     2    ga_31
  368   367   369     2    ga_18
  367   369   370     2    ga_13
  367   369   373     2    ga_13
  370   369   373     2    ga_13
  369   370   371     2    ga_13
  370   371   372     2    ga_12
  369   373   374     2    ga_30
  369   373   375     2    ga_19
  374   373   375     2    ga_33
  373   375   376     2    ga_32
  373   375   377     2    ga_31
  376   375   377     2    ga_18
  375   377   378     2    ga_13
  375   377   382     2    ga_13
  378   377   382     2    ga_13
  377   378   379     2    ga_15
  378   379   380     2    ga_15
  378   379   381     2    ga_15
  380   379   381     2    ga_15
  377   382   383     2    ga_30
  377   382   384     2    ga_19
  383   382   384     2    ga_33
  382   384   385     2    ga_32
  382   384   386     2    ga_31
  385   384   386     2    ga_18
  384   386   387     2    ga_13
  386   387   388     2    ga_30
  386   387   389     2    ga_19
  388   387   389     2    ga_33
  387   389   390     2    ga_32
  387   389   391     2    ga_31
  390   389   391     2    ga_18
  389   391   392     2    ga_13
  389   391   395     2    ga_13
  392   391   395     2    ga_13
  391   392   393     2    ga_13
  392   393   394     2    ga_12
  391   395   396     2    ga_30
  391   395   397     2    ga_19
  396   395   397     2    ga_33
  395   397   398     2    ga_32
  395   397   399     2    ga_31
  398   397   399     2    ga_18
  397   399   400     2    ga_13
  397   399   403     2    ga_13
  400   399   403     2    ga_13
  399   400   401     2    ga_15
  399   400   402     2    ga_15
  401   400   402     2    ga_15
  399   403   404     2    ga_30
  399   403   405     2    ga_19
  404   403   405     2    ga_33
  403   405   406     2    ga_31
  403   405   409     2    ga_31
  406   405   409     2    ga_21
  405   406   407     2    ga_13
  405   406   410     2    ga_13
  407   406   410     2    ga_13
  406   407   408     2    ga_13
  407   408   409     2    ga_13
  405   409   408     2    ga_13
  406   410   411     2    ga_30
  406   410   412     2    ga_19
  411   410   412     2    ga_33
  410   412   413     2    ga_32
  410   412   414     2    ga_31
  413   412   414     2    ga_18
  412   414   415     2    ga_13
  412   414   416     2    ga_13
  415   414   416     2    ga_13
  414   416   417     2    ga_30
  414   416   418     2    ga_19
  417   416   418     2    ga_33
  416   418   419     2    ga_31
  416   418   422     2    ga_31
  419   418   422     2    ga_21
  418   419   420     2    ga_13
  418   419   423     2    ga_13
  420   419   423     2    ga_13
  419   420   421     2    ga_13
  420   421   422     2    ga_13
  418   422   421     2    ga_13
  419   423   424     2    ga_30
  419   423   425     2    ga_19
  424   423   425     2    ga_33
  423   425   426     2    ga_32
  423   425   427     2    ga_31
  426   425   427     2    ga_18
  425   427   428     2    ga_13
  425   427   429     2    ga_13
  428   427   429     2    ga_13
  427   429   430     2    ga_30
  427   429   431     2    ga_19
  430   429   431     2    ga_33
  429   431   432     2    ga_32
  429   431   433     2    ga_31
  432   431   433     2    ga_18
  431   433   434     2    ga_13
  431   433   437     2    ga_13
  434   433   437     2    ga_13
  433   434   435     2    ga_16
  434   435   436     2    ga_3
  433   437   438     2    ga_30
  433   437   439     2    ga_19
  438   437   439     2    ga_33
  437   439   440     2    ga_32
  437   439   441     2    ga_31
  440   439   441     2    ga_18
  439   441   442     2    ga_13
  439   441   443     2    ga_13
  442   441   443     2    ga_13
  441   443   444     2    ga_30
  441   443   445     2    ga_19
  444   443   445     2    ga_33
  443   445   446     2    ga_32
  443   445   447     2    ga_31
  446   445   447     2    ga_18
  445   447   448     2    ga_13
  445   447   452     2    ga_13
  448   447   452     2    ga_13
  447   448   449     2    ga_15
  448   449   450     2    ga_15
  448   449   451     2    ga_15
  450   449   451     2    ga_15
  447   452   453     2    ga_30
  447   452   454     2    ga_19
  453   452   454     2    ga_33
  452   454   455     2    ga_32
  452   454   456     2    ga_31
  455   454   456     2    ga_18
  454   456   457     2    ga_13
  454   456   461     2    ga_13
  457   456   461     2    ga_13
  456   457   458     2    ga_15
  457   458   459     2    ga_15
  457   458   460     2    ga_15
  459   458   460     2    ga_15
  456   461   462     2    ga_30
  456   461   463     2    ga_19
  462   461   463     2    ga_33
  461   463   464     2    ga_32
  461   463   465     2    ga_31
  464   463   465     2    ga_18
  463   465   466     2    ga_13
  463   465   470     2    ga_13
  466   465   470     2    ga_13
  465   466   467     2    ga_15
  466   467   468     2    ga_15
  466   467   469     2    ga_15
  468   467   469     2    ga_15
  465   470   471     2    ga_30
  465   470   472     2    ga_19
  471   470   472     2    ga_33
  470   472   473     2    ga_32
  470   472   474     2    ga_31
  473   472   474     2    ga_18
  472   474   475     2    ga_13
  472   474   479     2    ga_13
  475   474   479     2    ga_13
  474   475   476     2    ga_15
  475   476   477     2    ga_15
  475   476   478     2    ga_15
  477   476   478     2    ga_15
  474   479   480     2    ga_30
  474   479   481     2    ga_19
  480   479   481     2    ga_33
  479   481   482     2    ga_32
  479   481   483     2    ga_31
  482   481   483     2    ga_18
  481   483   484     2    ga_13
  481   483   496     2    ga_13
  484   483   496     2    ga_13
  483   484   485     2    ga_15
  484   485   486     2    ga_27
  484   485   488     2    ga_27
  486   485   488     2    ga_27
  485   486   487     2    ga_25
  485   486   490     2    ga_27
  487   486   490     2    ga_25
  485   488   489     2    ga_25
  485   488   492     2    ga_27
  489   488   492     2    ga_25
  486   490   491     2    ga_25
  486   490   494     2    ga_27
  491   490   494     2    ga_25
  488   492   493     2    ga_25
  488   492   494     2    ga_27
  493   492   494     2    ga_25
  490   494   492     2    ga_27
  490   494   495     2    ga_25
  492   494   495     2    ga_25
  483   496   497     2    ga_30
  483   496   498     2    ga_19
  497   496   498     2    ga_33
  496   498   499     2    ga_31
  496   498   502     2    ga_31
  499   498   502     2    ga_21
  498   499   500     2    ga_13
  498   499   503     2    ga_13
  500   499   503     2    ga_13
  499   500   501     2    ga_13
  500   501   502     2    ga_13
  498   502   501     2    ga_13
  499   503   504     2    ga_30
  499   503   505     2    ga_19
  504   503   505     2    ga_33
  503   505   506     2    ga_32
  503   505   507     2    ga_31
  506   505   507     2    ga_18
  505   507   508     2    ga_13
  505   507   512     2    ga_13
  508   507   512     2    ga_13
  507   508   509     2    ga_15
  508   509   510     2    ga_15
  508   509   511     2    ga_15
  510   509   511     2    ga_15
  507   512   513     2    ga_30
  507   512   514     2    ga_19
  513   512   514     2    ga_33
  512   514   515     2    ga_32
  512   514   516     2    ga_31
  515   514   516     2    ga_18
  514   516   517     2    ga_13
  514   516   521     2    ga_13
  517   516   521     2    ga_13
  516   517   518     2    ga_13
  516   517   520     2    ga_15
  518   517   520     2    ga_15
  517   518   519     2    ga_12
  516   521   522     2    ga_30
  516   521   523     2    ga_19
  522   521   523     2    ga_33
  521   523   524     2    ga_32
  521   523   525     2    ga_31
  524   523   525     2    ga_18
  523   525   526     2    ga_13
  523   525   527     2    ga_13
  526   525   527     2    ga_13
  525   527   528     2    ga_30
  525   527   529     2    ga_19
  528   527   529     2    ga_33
  527   529   530     2    ga_32
  527   529   531     2    ga_31
  530   529   531     2    ga_18
  529   531   532     2    ga_13
  529   531   539     2    ga_13
  532   531   539     2    ga_13
  531   532   533     2    ga_15
  532   533   534     2    ga_15
  533   534   535     2    ga_30
  533   534   536     2    ga_19
  535   534   536     2    ga_33
  534   536   537     2    ga_23
  534   536   538     2    ga_23
  537   536   538     2    ga_24
  531   539   540     2    ga_30
  531   539   541     2    ga_19
  540   539   541     2    ga_33
  539   541   542     2    ga_32
  539   541   543     2    ga_31
  542   541   543     2    ga_18
  541   543   544     2    ga_13
  541   543   553     2    ga_13
  544   543   553     2    ga_13
  543   544   545     2    ga_15
  544   545   546     2    ga_37
  544   545   547     2    ga_37
  546   545   547     2    ga_7
  545   546   549     2    ga_7
  545   547   548     2    ga_36
  545   547   551     2    ga_7
  548   547   551     2    ga_36
  546   549   550     2    ga_36
  546   549   551     2    ga_7
  550   549   551     2    ga_36
  547   551   549     2    ga_7
  547   551   552     2    ga_36
  549   551   552     2    ga_36
  543   553   554     2    ga_30
  543   553   555     2    ga_19
  554   553   555     2    ga_33
  553   555   556     2    ga_32
  553   555   557     2    ga_31
  556   555   557     2    ga_18
  555   557   558     2    ga_13
  555   557   563     2    ga_13
  558   557   563     2    ga_13
  557   558   559     2    ga_15
  558   559   560     2    ga_15
  559   560   561     2    ga_22
  559   560   562     2    ga_22
  561   560   562     2    ga_38
  557   563   564     2    ga_30
  557   563   565     2    ga_19
  564   563   565     2    ga_33
  563   565   566     2    ga_32
  563   565   567     2    ga_31
  566   565   567     2    ga_18
  565   567   568     2    ga_13
  565   567   574     2    ga_13
  568   567   574     2    ga_13
  567   568   569     2    ga_15
  568   569   570     2    ga_30
  568   569   571     2    ga_19
  570   569   571     2    ga_33
  569   571   572     2    ga_23
  569   571   573     2    ga_23
  572   571   573     2    ga_24
  567   574   575     2    ga_30
  567   574   576     2    ga_19
  575   574   576     2    ga_33
  574   576   577     2    ga_32
  574   576   578     2    ga_31
  577   576   578     2    ga_18
  576   578   579     2    ga_13
  576   578   591     2    ga_13
  579   578   591     2    ga_13
  578   579   580     2    ga_15
  579   580   581     2    ga_27
  579   580   583     2    ga_27
  581   580   583     2    ga_27
  580   581   582     2    ga_25
  580   581   585     2    ga_27
  582   581   585     2    ga_25
  580   583   584     2    ga_25
  580   583   587     2    ga_27
  584   583   587     2    ga_25
  581   585   586     2    ga_25
  581   585   589     2    ga_27
  586   585   589     2    ga_25
  583   587   588     2    ga_25
  583   587   589     2    ga_27
  588   587   589     2    ga_25
  585   589   587     2    ga_27
  585   589   590     2    ga_25
  587   589   590     2    ga_25
  578   591   592     2    ga_30
  578   591   593     2    ga_19
  592   591   593     2    ga_33
  591   593   594     2    ga_32
  591   593   595     2    ga_31
  594   593   595     2    ga_18
  593   595   596     2    ga_13
  593   595   608     2    ga_13
  596   595   608     2    ga_13
  595   596   597     2    ga_15
  596   597   598     2    ga_15
  597   598   599     2    ga_13
  598   599   600     2    ga_20
  598   599   601     2    ga_33
  600   599   601     2    ga_23
  599   601   602     2    ga_28
  599   601   605     2    ga_28
  602   601   605     2    ga_28
  601   602   603     2    ga_23
  601   602   604     2    ga_23
  603   602   604     2    ga_24
  601   605   606     2    ga_23
  601   605   607     2    ga_23
  606   605   607     2    ga_24
  595   608   609     2    ga_30
  595   608   610     2    ga_19
  609   608   610     2    ga_33
  608   610   611     2    ga_32
  608   610   612     2    ga_31
  611   610   612     2    ga_18
  610   612   613     2    ga_13
  610   612   621     2    ga_13
  613   612   621     2    ga_13
  612   613   614     2    ga_15
  613   614   615     2    ga_15
  614   615   616     2    ga_15
  615   616   617     2    ga_15
  616   617   618     2    ga_11
  616   617   619     2    ga_11
  616   617   620     2    ga_11
  618   617   619     2    ga_10
  618   617   620     2    ga_10
  619   617   620     2    ga_10
  612   621   622     2    ga_30
  612   621   623     2    ga_19
  622   621   623     2    ga_33
  621   623   624     2    ga_32
  621   623   625     2    ga_31
  624   623   625     2    ga_18
  623   625   626     2    ga_13
  623   625   634     2    ga_13
  626   625   634     2    ga_13
  625   626   627     2    ga_15
  626   627   628     2    ga_15
  627   628   629     2    ga_15
  628   629   630     2    ga_15
  629   630   631     2    ga_11
  629   630   632     2    ga_11
  629   630   633     2    ga_11
  631   630   632     2    ga_10
  631   630   633     2    ga_10
  632   630   633     2    ga_10
  625   634   635     2    ga_30
  625   634   636     2    ga_19
  635   634   636     2    ga_33
  634   636   637     2    ga_32
  634   636   638     2    ga_31
  637   636   638     2    ga_18
  636   638   639     2    ga_13
  636   638   646     2    ga_13
  639   638   646     2    ga_13
  638   639   640     2    ga_15
  639   640   641     2    ga_15
  640   641   642     2    ga_30
  640   641   643     2    ga_19
  642   641   643     2    ga_33
  641   643   644     2    ga_23
  641   643   645     2    ga_23
  644   643   645     2    ga_24
  638   646   647     2    ga_30
  638   646   648     2    ga_19
  647   646   648     2    ga_33
  646   648   649     2    ga_32
  646   648   650     2    ga_31
  649   648   650     2    ga_18
  648   650   651     2    ga_13
  648   650   655     2    ga_13
  651   650   655     2    ga_13
  650   651   652     2    ga_15
  650   651   653     2    ga_15
  652   651   653     2    ga_15
  651   652   654     2    ga_15
  650   655   656     2    ga_30
  650   655   657     2    ga_19
  656   655   657     2    ga_33
  655   657   658     2    ga_32
  655   657   659     2    ga_31
  658   657   659     2    ga_18
  657   659   660     2    ga_13
  657   659   665     2    ga_13
  660   659   665     2    ga_13
  659   660   661     2    ga_15
  660   661   662     2    ga_15
  661   662   663     2    ga_22
  661   662   664     2    ga_22
  663   662   664     2    ga_38
  659   665   666     2    ga_30
  659   665   667     2    ga_19
  666   665   667     2    ga_33
  665   667   668     2    ga_32
  665   667   669     2    ga_31
  668   667   669     2    ga_18
  667   669   670     2    ga_13
  667   669   675     2    ga_13
  670   669   675     2    ga_13
  669   670   671     2    ga_15
  670   671   672     2    ga_15
  671   672   673     2    ga_22
  671   672   674     2    ga_22
  673   672   674     2    ga_38
  669   675   676     2    ga_30
  669   675   677     2    ga_19
  676   675   677     2    ga_33
  675   677   678     2    ga_32
  675   677   679     2    ga_31
  678   677   679     2    ga_18
  677   679   680     2    ga_13
  677   679   684     2    ga_13
  680   679   684     2    ga_13
  679   680   681     2    ga_15
  680   681   682     2    ga_15
  680   681   683     2    ga_15
  682   681   683     2    ga_15
  679   684   685     2    ga_30
  679   684   686     2    ga_19
  685   684   686     2    ga_33
  684   686   687     2    ga_32
  684   686   688     2    ga_31
  687   686   688     2    ga_18
  686   688   689     2    ga_13
  686   688   697     2    ga_13
  689   688   697     2    ga_13
  688   689   690     2    ga_15
  689   690   691     2    ga_15
  690   691   692     2    ga_15
  691   692   693     2    ga_15
  692   693   694     2    ga_11
  692   693   695     2    ga_11
  692   693   696     2    ga_11
  694   693   695     2    ga_10
  694   693   696     2    ga_10
  695   693   696     2    ga_10
  688   697   698     2    ga_30
  688   697   699     2    ga_19
  698   697   699     2    ga_33
  697   699   700     2    ga_32
  697   699   701     2    ga_31
  700   699   701     2    ga_18
  699   701   702     2    ga_13
  701   702   703     2    ga_30
  701   702   704     2    ga_19
  703   702   704     2    ga_33
  702   704   705     2    ga_32
  702   704   706     2    ga_31
  705   704   706     2    ga_18
  704   706   707     2    ga_13
  704   706   714     2    ga_13
  707   706   714     2    ga_13
  706   707   708     2    ga_15
  707   708   709     2    ga_15
  708   709   710     2    ga_30
  708   709   711     2    ga_19
  710   709   711     2    ga_33
  709   711   712     2    ga_23
  709   711   713     2    ga_23
  712   711   713     2    ga_24
  706   714   715     2    ga_30
  706   714   716     2    ga_19
  715   714   716     2    ga_33
  714   716   717     2    ga_32
  714   716   718     2    ga_31
  717   716   718     2    ga_18
  716   718   719     2    ga_13
  716   718   724     2    ga_13
  719   718   724     2    ga_13
  718   719   720     2    ga_15
  719   720   721     2    ga_15
  720   721   722     2    ga_22
  720   721   723     2    ga_22
  722   721   723     2    ga_38
  718   724   725     2    ga_30
  718   724   726     2    ga_19
  725   724   726     2    ga_33
  724   726   727     2    ga_32
  724   726   728     2    ga_31
  727   726   728     2    ga_18
  726   728   729     2    ga_13
  726   728   732     2    ga_13
  729   728   732     2    ga_13
  728   729   730     2    ga_15
  728   729   731     2    ga_15
  730   729   731     2    ga_15
  728   732   733     2    ga_30
  728   732   734     2    ga_19
  733   732   734     2    ga_33
  732   734   735     2    ga_32
  732   734   736     2    ga_31
  735   734   736     2    ga_18
  734   736   737     2    ga_13
  734   736   740     2    ga_13
  737   736   740     2    ga_13
  736   737   738     2    ga_13
  737   738   739     2    ga_12
  736   740   741     2    ga_30
  736   740   742     2    ga_19
  741   740   742     2    ga_33
  740   742   743     2    ga_31
  740   742   746     2    ga_31
  743   742   746     2    ga_21
  742   743   744     2    ga_13
  742   743   747     2    ga_13
  744   743   747     2    ga_13
  743   744   745     2    ga_13
  744   745   746     2    ga_13
  742   746   745     2    ga_13
  743   747   748     2    ga_30
  743   747   749     2    ga_19
  748   747   749     2    ga_33
  747   749   750     2    ga_32
  747   749   751     2    ga_31
  750   749   751     2    ga_18
  749   751   752     2    ga_13
  749   751   760     2    ga_13
  752   751   760     2    ga_13
  751   752   753     2    ga_15
  752   753   754     2    ga_15
  753   754   755     2    ga_15
  754   755   756     2    ga_15
  755   756   757     2    ga_11
  755   756   758     2    ga_11
  755   756   759     2    ga_11
  757   756   758     2    ga_10
  757   756   759     2    ga_10
  758   756   759     2    ga_10
  751   760   761     2    ga_30
  751   760   762     2    ga_19
  761   760   762     2    ga_33
  760   762   763     2    ga_32
  760   762   764     2    ga_31
  763   762   764     2    ga_18
  762   764   765     2    ga_13
  762   764   768     2    ga_13
  765   764   768     2    ga_13
  764   765   766     2    ga_15
  764   765   767     2    ga_15
  766   765   767     2    ga_15
  764   768   769     2    ga_30
  764   768   770     2    ga_19
  769   768   770     2    ga_33
  768   770   771     2    ga_32
  768   770   772     2    ga_31
  771   770   772     2    ga_18
  770   772   773     2    ga_13
  770   772   786     2    ga_13
  773   772   786     2    ga_13
  772   773   774     2    ga_15
  773   774   775     2    ga_27
  773   774   777     2    ga_27
  775   774   777     2    ga_27
  774   775   776     2    ga_25
  774   775   779     2    ga_27
  776   775   779     2    ga_25
  774   777   778     2    ga_25
  774   777   781     2    ga_27
  778   777   781     2    ga_25
  775   779   780     2    ga_25
  775   779   783     2    ga_27
  780   779   783     2    ga_25
  777   781   782     2    ga_25
  777   781   783     2    ga_27
  782   781   783     2    ga_25
  779   783   781     2    ga_27
  779   783   784     2    ga_27
  781   783   784     2    ga_27
  783   784   785     2    ga_12
  772   786   787     2    ga_30
  772   786   788     2    ga_19
  787   786   788     2    ga_33
  786   788   789     2    ga_32
  786   788   790     2    ga_31
  789   788   790     2    ga_18
  788   790   791     2    ga_13
  788   790   803     2    ga_13
  791   790   803     2    ga_13
  790   791   792     2    ga_15
  791   792   793     2    ga_27
  791   792   795     2    ga_27
  793   792   795     2    ga_27
  792   793   794     2    ga_25
  792   793   797     2    ga_27
  794   793   797     2    ga_25
  792   795   796     2    ga_25
  792   795   799     2    ga_27
  796   795   799     2    ga_25
  793   797   798     2    ga_25
  793   797   801     2    ga_27
  798   797   801     2    ga_25
  795   799   800     2    ga_25
  795   799   801     2    ga_27
  800   799   801     2    ga_25
  797   801   799     2    ga_27
  797   801   802     2    ga_25
  799   801   802     2    ga_25
  790   803   804     2    ga_30
  790   803   805     2    ga_19
  804   803   805     2    ga_33
  803   805   806     2    ga_32
  803   805   807     2    ga_31
  806   805   807     2    ga_18
  805   807   808     2    ga_13
  805   807   812     2    ga_13
  808   807   812     2    ga_13
  807   808   809     2    ga_15
  808   809   810     2    ga_16
  809   810   811     2    ga_4
  807   812   813     2    ga_30
  807   812   814     2    ga_19
  813   812   814     2    ga_33
  812   814   815     2    ga_32
  812   814   816     2    ga_31
  815   814   816     2    ga_18
  814   816   817     2    ga_13
  814   816   825     2    ga_13
  817   816   825     2    ga_13
  816   817   818     2    ga_15
  817   818   819     2    ga_15
  818   819   820     2    ga_15
  819   820   821     2    ga_15
  820   821   822     2    ga_11
  820   821   823     2    ga_11
  820   821   824     2    ga_11
  822   821   823     2    ga_10
  822   821   824     2    ga_10
  823   821   824     2    ga_10
  816   825   826     2    ga_30
  816   825   827     2    ga_19
  826   825   827     2    ga_33
  825   827   828     2    ga_32
  825   827   829     2    ga_31
  828   827   829     2    ga_18
  827   829   830     2    ga_13
  827   829   837     2    ga_13
  830   829   837     2    ga_13
  829   830   831     2    ga_15
  830   831   832     2    ga_15
  831   832   833     2    ga_30
  831   832   834     2    ga_19
  833   832   834     2    ga_33
  832   834   835     2    ga_23
  832   834   836     2    ga_23
  835   834   836     2    ga_24
  829   837   838     2    ga_30
  829   837   839     2    ga_19
  838   837   839     2    ga_33
  837   839   840     2    ga_32
  837   839   841     2    ga_31
  840   839   841     2    ga_18
  839   841   842     2    ga_13
  839   841   846     2    ga_13
  842   841   846     2    ga_13
  841   842   843     2    ga_13
  841   842   845     2    ga_15
  843   842   845     2    ga_15
  842   843   844     2    ga_12
  841   846   847     2    ga_30
  841   846   848     2    ga_19
  847   846   848     2    ga_33
  846   848   849     2    ga_32
  846   848   850     2    ga_31
  849   848   850     2    ga_18
  848   850   851     2    ga_13
  848   850   855     2    ga_13
  851   850   855     2    ga_13
  850   851   852     2    ga_15
  850   851   853     2    ga_15
  852   851   853     2    ga_15
  851   852   854     2    ga_15
  850   855   856     2    ga_30
  850   855   857     2    ga_19
  856   855   857     2    ga_33
  855   857   858     2    ga_32
  855   857   859     2    ga_31
  858   857   859     2    ga_18
  857   859   860     2    ga_13
  859   860   861     2    ga_30
  859   860   862     2    ga_19
  861   860   862     2    ga_33
  860   862   863     2    ga_32
  860   862   864     2    ga_31
  863   862   864     2    ga_18
  862   864   865     2    ga_13
  862   864   871     2    ga_13
  865   864   871     2    ga_13
  864   865   866     2    ga_15
  865   866   867     2    ga_30
  865   866   868     2    ga_19
  867   866   868     2    ga_33
  866   868   869     2    ga_23
  866   868   870     2    ga_23
  869   868   870     2    ga_24
  864   871   872     2    ga_30
  864   871   873     2    ga_19
  872   871   873     2    ga_33
  871   873   874     2    ga_32
  871   873   875     2    ga_31
  874   873   875     2    ga_18
  873   875   876     2    ga_13
  873   875   879     2    ga_13
  876   875   879     2    ga_13
  875   876   877     2    ga_13
  876   877   878     2    ga_12
  875   879   880     2    ga_30
  875   879   881     2    ga_19
  880   879   881     2    ga_33
  879   881   882     2    ga_32
  879   881   883     2    ga_31
  882   881   883     2    ga_18
  881   883   884     2    ga_13
  881   883   887     2    ga_13
  884   883   887     2    ga_13
  883   884   885     2    ga_16
  884   885   886     2    ga_3
  883   887   888     2    ga_30
  883   887   889     2    ga_19
  888   887   889     2    ga_33
  887   889   890     2    ga_32
  887   889   891     2    ga_31
  890   889   891     2    ga_18
  889   891   892     2    ga_13
  891   892   893     2    ga_30
  891   892   894     2    ga_19
  893   892   894     2    ga_33
  892   894   895     2    ga_32
  892   894   896     2    ga_31
  895   894   896     2    ga_18
  894   896   897     2    ga_13
  894   896   901     2    ga_13
  897   896   901     2    ga_13
  896   897   898     2    ga_13
  896   897   900     2    ga_15
  898   897   900     2    ga_15
  897   898   899     2    ga_12
  896   901   902     2    ga_30
  896   901   903     2    ga_19
  902   901   903     2    ga_33
  901   903   904     2    ga_32
  901   903   905     2    ga_31
  904   903   905     2    ga_18
  903   905   906     2    ga_13
  903   905   910     2    ga_13
  906   905   910     2    ga_13
  905   906   907     2    ga_15
  905   906   908     2    ga_15
  907   906   908     2    ga_15
  906   907   909     2    ga_15
  905   910   911     2    ga_30
  905   910   912     2    ga_19
  911   910   912     2    ga_33
  910   912   913     2    ga_32
  910   912   914     2    ga_31
  913   912   914     2    ga_18
  912   914   915     2    ga_13
  914   915   916     2    ga_30
  914   915   917     2    ga_19
  916   915   917     2    ga_33
  915   917   918     2    ga_32
  915   917   919     2    ga_31
  918   917   919     2    ga_18
  917   919   920     2    ga_13
  917   919   924     2    ga_13
  920   919   924     2    ga_13
  919   920   921     2    ga_15
  920   921   922     2    ga_15
  920   921   923     2    ga_15
  922   921   923     2    ga_15
  919   924   925     2    ga_30
  919   924   926     2    ga_19
  925   924   926     2    ga_33
  924   926   927     2    ga_32
  924   926   928     2    ga_31
  927   926   928     2    ga_18
  926   928   929     2    ga_13
  926   928   933     2    ga_13
  929   928   933     2    ga_13
  928   929   930     2    ga_15
  928   929   931     2    ga_15
  930   929   931     2    ga_15
  929   930   932     2    ga_15
  928   933   934     2    ga_30
  928   933   935     2    ga_19
  934   933   935     2    ga_33
  933   935   936     2    ga_32
  933   935   937     2    ga_31
  936   935   937     2    ga_18
  935   937   938     2    ga_13
  935   937   947     2    ga_13
  938   937   947     2    ga_13
  937   938   939     2    ga_15
  938   939   940     2    ga_37
  938   939   941     2    ga_37
  940   939   941     2    ga_7
  939   940   943     2    ga_7
  939   941   942     2    ga_36
  939   941   945     2    ga_7
  942   941   945     2    ga_36
  940   943   944     2    ga_36
  940   943   945     2    ga_7
  944   943   945     2    ga_36
  941   945   943     2    ga_7
  941   945   946     2    ga_36
  943   945   946     2    ga_36
  937   947   948     2    ga_30
  937   947   949     2    ga_19
  948   947   949     2    ga_33
  947   949   950     2    ga_32
  947   949   951     2    ga_31
  950   949   951     2    ga_18
  949   951   952     2    ga_13
  949   951   953     2    ga_13
  952   951   953     2    ga_13
  951   953   954     2    ga_30
  951   953   955     2    ga_19
  954   953   955     2    ga_33
  953   955   956     2    ga_32
  953   955   957     2    ga_31
  956   955   957     2    ga_18
  955   957   958     2    ga_13
  955   957   961     2    ga_13
  958   957   961     2    ga_13
  957   958   959     2    ga_15
  957   958   960     2    ga_15
  959   958   960     2    ga_15
  957   961   962     2    ga_30
  957   961   963     2    ga_19
  962   961   963     2    ga_33
  961   963   964     2    ga_32
  961   963   965     2    ga_31
  964   963   965     2    ga_18
  963   965   966     2    ga_13
  963   965   967     2    ga_13
  966   965   967     2    ga_13
  965   967   968     2    ga_30
  965   967   969     2    ga_19
  968   967   969     2    ga_33
  967   969   970     2    ga_32
  967   969   971     2    ga_31
  970   969   971     2    ga_18
  969   971   972     2    ga_13
  969   971   978     2    ga_13
  972   971   978     2    ga_13
  971   972   973     2    ga_15
  972   973   974     2    ga_30
  972   973   975     2    ga_19
  974   973   975     2    ga_33
  973   975   976     2    ga_23
  973   975   977     2    ga_23
  976   975   977     2    ga_24
  971   978   979     2    ga_30
  971   978   980     2    ga_19
  979   978   980     2    ga_33
  978   980   981     2    ga_32
  978   980   982     2    ga_31
  981   980   982     2    ga_18
  980   982   983     2    ga_13
  980   982   989     2    ga_13
  983   982   989     2    ga_13
  982   983   984     2    ga_15
  983   984   985     2    ga_30
  983   984   986     2    ga_19
  985   984   986     2    ga_33
  984   986   987     2    ga_23
  984   986   988     2    ga_23
  987   986   988     2    ga_24
  982   989   990     2    ga_30
  982   989   991     2    ga_19
  990   989   991     2    ga_33
  989   991   992     2    ga_32
  989   991   993     2    ga_31
  992   991   993     2    ga_18
  991   993   994     2    ga_13
  991   993  1001     2    ga_13
  994   993  1001     2    ga_13
  993   994   995     2    ga_15
  994   995   996     2    ga_15
  995   996   997     2    ga_30
  995   996   998     2    ga_19
  997   996   998     2    ga_33
  996   998   999     2    ga_23
  996   998  1000     2    ga_23
  999   998  1000     2    ga_24
  993  1001  1002     2    ga_30
  993  1001  1003     2    ga_19
 1002  1001  1003     2    ga_33
 1001  1003  1004     2    ga_32
 1001  1003  1005     2    ga_31
 1004  1003  1005     2    ga_18
 1003  1005  1006     2    ga_13
 1003  1005  1010     2    ga_13
 1006  1005  1010     2    ga_13
 1005  1006  1007     2    ga_15
 1006  1007  1008     2    ga_22
 1006  1007  1009     2    ga_22
 1008  1007  1009     2    ga_38
 1005  1010  1011     2    ga_30
 1005  1010  1012     2    ga_19
 1011  1010  1012     2    ga_33
 1010  1012  1013     2    ga_32
 1010  1012  1014     2    ga_31
 1013  1012  1014     2    ga_18
 1012  1014  1015     2    ga_13
 1012  1014  1023     2    ga_13
 1015  1014  1023     2    ga_13
 1014  1015  1016     2    ga_15
 1015  1016  1017     2    ga_15
 1016  1017  1018     2    ga_15
 1017  1018  1019     2    ga_15
 1018  1019  1020     2    ga_11
 1018  1019  1021     2    ga_11
 1018  1019  1022     2    ga_11
 1020  1019  1021     2    ga_10
 1020  1019  1022     2    ga_10
 1021  1019  1022     2    ga_10
 1014  1023  1024     2    ga_30
 1014  1023  1025     2    ga_19
 1024  1023  1025     2    ga_33
 1023  1025  1026     2    ga_32
 1023  1025  1027     2    ga_31
 1026  1025  1027     2    ga_18
 1025  1027  1028     2    ga_13
 1025  1027  1032     2    ga_13
 1028  1027  1032     2    ga_13
 1027  1028  1029     2    ga_15
 1028  1029  1030     2    ga_15
 1028  1029  1031     2    ga_15
 1030  1029  1031     2    ga_15
 1027  1032  1033     2    ga_30
 1027  1032  1034     2    ga_19
 1033  1032  1034     2    ga_33
 1032  1034  1035     2    ga_32
 1032  1034  1036     2    ga_31
 1035  1034  1036     2    ga_18
 1034  1036  1037     2    ga_13
 1036  1037  1038     2    ga_30
 1036  1037  1039     2    ga_19
 1038  1037  1039     2    ga_33
 1037  1039  1040     2    ga_32
 1037  1039  1041     2    ga_31
 1040  1039  1041     2    ga_18
 1039  1041  1042     2    ga_13
 1039  1041  1054     2    ga_13
 1042  1041  1054     2    ga_13
 1041  1042  1043     2    ga_15
 1042  1043  1044     2    ga_27
 1042  1043  1046     2    ga_27
 1044  1043  1046     2    ga_27
 1043  1044  1045     2    ga_25
 1043  1044  1048     2    ga_27
 1045  1044  1048     2    ga_25
 1043  1046  1047     2    ga_25
 1043  1046  1050     2    ga_27
 1047  1046  1050     2    ga_25
 1044  1048  1049     2    ga_25
 1044  1048  1052     2    ga_27
 1049  1048  1052     2    ga_25
 1046  1050  1051     2    ga_25
 1046  1050  1052     2    ga_27
 1051  1050  1052     2    ga_25
 1048  1052  1050     2    ga_27
 1048  1052  1053     2    ga_25
 1050  1052  1053     2    ga_25
 1041  1054  1055     2    ga_30
 1041  1054  1056     2    ga_19
 1055  1054  1056     2    ga_33
 1054  1056  1057     2    ga_32
 1054  1056  1058     2    ga_31
 1057  1056  1058     2    ga_18
 1056  1058  1059     2    ga_13
 1056  1058  1064     2    ga_13
 1059  1058  1064     2    ga_13
 1058  1059  1060     2    ga_15
 1059  1060  1061     2    ga_15
 1060  1061  1062     2    ga_22
 1060  1061  1063     2    ga_22
 1062  1061  1063     2    ga_38
 1058  1064  1065     2    ga_30
 1058  1064  1066     2    ga_19
 1065  1064  1066     2    ga_33
 1064  1066  1067     2    ga_32
 1064  1066  1068     2    ga_31
 1067  1066  1068     2    ga_18
 1066  1068  1069     2    ga_13
 1066  1068  1073     2    ga_13
 1069  1068  1073     2    ga_13
 1068  1069  1070     2    ga_15
 1069  1070  1071     2    ga_22
 1069  1070  1072     2    ga_22
 1071  1070  1072     2    ga_38
 1068  1073  1074     2    ga_30
 1068  1073  1075     2    ga_19
 1074  1073  1075     2    ga_33
 1073  1075  1076     2    ga_32
 1073  1075  1077     2    ga_31
 1076  1075  1077     2    ga_18
 1075  1077  1078     2    ga_13
 1077  1078  1079     2    ga_30
 1077  1078  1080     2    ga_19
 1079  1078  1080     2    ga_33
 1078  1080  1081     2    ga_32
 1078  1080  1082     2    ga_31
 1081  1080  1082     2    ga_18
 1080  1082  1083     2    ga_13
 1080  1082  1086     2    ga_13
 1083  1082  1086     2    ga_13
 1082  1083  1084     2    ga_13
 1083  1084  1085     2    ga_12
 1082  1086  1087     2    ga_30
 1082  1086  1088     2    ga_19
 1087  1086  1088     2    ga_33
 1086  1088  1089     2    ga_32
 1086  1088  1090     2    ga_31
 1089  1088  1090     2    ga_18
 1088  1090  1091     2    ga_13
 1088  1090  1094     2    ga_13
 1091  1090  1094     2    ga_13
 1090  1091  1092     2    ga_15
 1090  1091  1093     2    ga_15
 1092  1091  1093     2    ga_15
 1090  1094  1095     2    ga_30
 1090  1094  1096     2    ga_19
 1095  1094  1096     2    ga_33
 1094  1096  1097     2    ga_32
 1094  1096  1098     2    ga_31
 1097  1096  1098     2    ga_18
 1096  1098  1099     2    ga_13
 1096  1098  1103     2    ga_13
 1099  1098  1103     2    ga_13
 1098  1099  1100     2    ga_15
 1099  1100  1101     2    ga_15
 1099  1100  1102     2    ga_15
 1101  1100  1102     2    ga_15
 1098  1103  1104     2    ga_30
 1098  1103  1105     2    ga_19
 1104  1103  1105     2    ga_33
 1103  1105  1106     2    ga_32
 1103  1105  1107     2    ga_31
 1106  1105  1107     2    ga_18
 1105  1107  1108     2    ga_13
 1105  1107  1116     2    ga_13
 1108  1107  1116     2    ga_13
 1107  1108  1109     2    ga_15
 1108  1109  1110     2    ga_15
 1109  1110  1111     2    ga_15
 1110  1111  1112     2    ga_15
 1111  1112  1113     2    ga_11
 1111  1112  1114     2    ga_11
 1111  1112  1115     2    ga_11
 1113  1112  1114     2    ga_10
 1113  1112  1115     2    ga_10
 1114  1112  1115     2    ga_10
 1107  1116  1117     2    ga_30
 1107  1116  1118     2    ga_19
 1117  1116  1118     2    ga_33
 1116  1118  1119     2    ga_32
 1116  1118  1120     2    ga_31
 1119  1118  1120     2    ga_18
 1118  1120  1121     2    ga_13
 1118  1120  1128     2    ga_13
 1121  1120  1128     2    ga_13
 1120  1121  1122     2    ga_15
 1121  1122  1123     2    ga_15
 1122  1123  1124     2    ga_30
 1122  1123  1125     2    ga_19
 1124  1123  1125     2    ga_33
 1123  1125  1126     2    ga_23
 1123  1125  1127     2    ga_23
 1126  1125  1127     2    ga_24
 1120  1128  1129     2    ga_30
 1120  1128  1130     2    ga_19
 1129  1128  1130     2    ga_33
 1128  1130  1131     2    ga_32
 1128  1130  1132     2    ga_31
 1131  1130  1132     2    ga_18
 1130  1132  1133     2    ga_13
 1130  1132  1145     2    ga_13
 1133  1132  1145     2    ga_13
 1132  1133  1134     2    ga_15
 1133  1134  1135     2    ga_27
 1133  1134  1137     2    ga_27
 1135  1134  1137     2    ga_27
 1134  1135  1136     2    ga_25
 1134  1135  1139     2    ga_27
 1136  1135  1139     2    ga_25
 1134  1137  1138     2    ga_25
 1134  1137  1141     2    ga_27
 1138  1137  1141     2    ga_25
 1135  1139  1140     2    ga_25
 1135  1139  1143     2    ga_27
 1140  1139  1143     2    ga_25
 1137  1141  1142     2    ga_25
 1137  1141  1143     2    ga_27
 1142  1141  1143     2    ga_25
 1139  1143  1141     2    ga_27
 1139  1143  1144     2    ga_25
 1141  1143  1144     2    ga_25
 1132  1145  1146     2    ga_30
 1132  1145  1147     2    ga_19
 1146  1145  1147     2    ga_33
 1145  1147  1148     2    ga_32
 1145  1147  1149     2    ga_31
 1148  1147  1149     2    ga_18
 1147  1149  1150     2    ga_13
 1147  1149  1154     2    ga_13
 1150  1149  1154     2    ga_13
 1149  1150  1151     2    ga_15
 1150  1151  1152     2    ga_15
 1150  1151  1153     2    ga_15
 1152  1151  1153     2    ga_15
 1149  1154  1155     2    ga_30
 1149  1154  1156     2    ga_19
 1155  1154  1156     2    ga_33
 1154  1156  1157     2    ga_32
 1154  1156  1158     2    ga_31
 1157  1156  1158     2    ga_18
 1156  1158  1159     2    ga_13
 1156  1158  1162     2    ga_13
 1159  1158  1162     2    ga_13
 1158  1159  1160     2    ga_13
 1159  1160  1161     2    ga_12
 1158  1162  1163     2    ga_30
 1158  1162  1164     2    ga_19
 1163  1162  1164     2    ga_33
 1162  1164  1165     2    ga_32
 1162  1164  1166     2    ga_31
 1165  1164  1166     2    ga_18
 1164  1166  1167     2    ga_13
 1164  1166  1172     2    ga_13
 1167  1166  1172     2    ga_13
 1166  1167  1168     2    ga_15
 1167  1168  1169     2    ga_15
 1168  1169  1170     2    ga_22
 1168  1169  1171     2    ga_22
 1170  1169  1171     2    ga_38
 1166  1172  1173     2    ga_30
 1166  1172  1174     2    ga_19
 1173  1172  1174     2    ga_33
 1172  1174  1175     2    ga_32
 1172  1174  1176     2    ga_31
 1175  1174  1176     2    ga_18
 1174  1176  1177     2    ga_13
 1174  1176  1181     2    ga_13
 1177  1176  1181     2    ga_13
 1176  1177  1178     2    ga_13
 1176  1177  1180     2    ga_15
 1178  1177  1180     2    ga_15
 1177  1178  1179     2    ga_12
 1176  1181  1182     2    ga_30
 1176  1181  1183     2    ga_19
 1182  1181  1183     2    ga_33
 1181  1183  1184     2    ga_32
 1181  1183  1185     2    ga_31
 1184  1183  1185     2    ga_18
 1183  1185  1186     2    ga_13
 1183  1185  1191     2    ga_13
 1186  1185  1191     2    ga_13
 1185  1186  1187     2    ga_15
 1186  1187  1188     2    ga_15
 1187  1188  1189     2    ga_22
 1187  1188  1190     2    ga_22
 1189  1188  1190     2    ga_38
 1185  1191  1192     2    ga_30
 1185  1191  1193     2    ga_19
 1192  1191  1193     2    ga_33
 1191  1193  1194     2    ga_32
 1191  1193  1195     2    ga_31
 1194  1193  1195     2    ga_18
 1193  1195  1196     2    ga_13
 1193  1195  1204     2    ga_13
 1196  1195  1204     2    ga_13
 1195  1196  1197     2    ga_15
 1196  1197  1198     2    ga_15
 1197  1198  1199     2    ga_15
 1198  1199  1200     2    ga_15
 1199  1200  1201     2    ga_11
 1199  1200  1202     2    ga_11
 1199  1200  1203     2    ga_11
 1201  1200  1202     2    ga_10
 1201  1200  1203     2    ga_10
 1202  1200  1203     2    ga_10
 1195  1204  1205     2    ga_30
 1195  1204  1206     2    ga_19
 1205  1204  1206     2    ga_33
 1204  1206  1207     2    ga_32
 1204  1206  1208     2    ga_31
 1207  1206  1208     2    ga_18
 1206  1208  1209     2    ga_13
 1206  1208  1213     2    ga_13
 1209  1208  1213     2    ga_13
 1208  1209  1210     2    ga_15
 1209  1210  1211     2    ga_16
 1210  1211  1212     2    ga_4
 1208  1213  1214     2    ga_30
 1208  1213  1215     2    ga_19
 1214  1213  1215     2    ga_33
 1213  1215  1216     2    ga_32
 1213  1215  1217     2    ga_31
 1216  1215  1217     2    ga_18
 1215  1217  1218     2    ga_13
 1215  1217  1221     2    ga_13
 1218  1217  1221     2    ga_13
 1217  1218  1219     2    ga_13
 1218  1219  1220     2    ga_12
 1217  1221  1222     2    ga_30
 1217  1221  1223     2    ga_19
 1222  1221  1223     2    ga_33
 1221  1223  1224     2    ga_31
 1221  1223  1227     2    ga_31
 1224  1223  1227     2    ga_21
 1223  1224  1225     2    ga_13
 1223  1224  1228     2    ga_13
 1225  1224  1228     2    ga_13
 1224  1225  1226     2    ga_13
 1225  1226  1227     2    ga_13
 1223  1227  1226     2    ga_13
 1224  1228  1229     2    ga_30
 1224  1228  1230     2    ga_19
 1229  1228  1230     2    ga_33
 1228  1230  1231     2    ga_32
 1228  1230  1232     2    ga_31
 1231  1230  1232     2    ga_18
 1230  1232  1233     2    ga_13
 1230  1232  1238     2    ga_13
 1233  1232  1238     2    ga_13
 1232  1233  1234     2    ga_15
 1233  1234  1235     2    ga_15
 1234  1235  1236     2    ga_22
 1234  1235  1237     2    ga_22
 1236  1235  1237     2    ga_38
 1232  1238  1239     2    ga_30
 1232  1238  1240     2    ga_19
 1239  1238  1240     2    ga_33
 1238  1240  1241     2    ga_32
 1238  1240  1242     2    ga_31
 1241  1240  1242     2    ga_18
 1240  1242  1243     2    ga_13
 1240  1242  1247     2    ga_13
 1243  1242  1247     2    ga_13
 1242  1243  1244     2    ga_15
 1243  1244  1245     2    ga_22
 1243  1244  1246     2    ga_22
 1245  1244  1246     2    ga_38
 1242  1247  1248     2    ga_30
 1242  1247  1249     2    ga_19
 1248  1247  1249     2    ga_33
 1247  1249  1250     2    ga_32
 1247  1249  1251     2    ga_31
 1250  1249  1251     2    ga_18
 1249  1251  1252     2    ga_13
 1249  1251  1264     2    ga_13
 1252  1251  1264     2    ga_13
 1251  1252  1253     2    ga_15
 1252  1253  1254     2    ga_15
 1253  1254  1255     2    ga_13
 1254  1255  1256     2    ga_20
 1254  1255  1257     2    ga_33
 1256  1255  1257     2    ga_23
 1255  1257  1258     2    ga_28
 1255  1257  1261     2    ga_28
 1258  1257  1261     2    ga_28
 1257  1258  1259     2    ga_23
 1257  1258  1260     2    ga_23
 1259  1258  1260     2    ga_24
 1257  1261  1262     2    ga_23
 1257  1261  1263     2    ga_23
 1262  1261  1263     2    ga_24
 1251  1264  1265     2    ga_30
 1251  1264  1266     2    ga_19
 1265  1264  1266     2    ga_33
 1264  1266  1267     2    ga_32
 1264  1266  1268     2    ga_31
 1267  1266  1268     2    ga_18
 1266  1268  1269     2    ga_13
 1266  1268  1270     2    ga_13
 1269  1268  1270     2    ga_13
 1268  1270  1271     2    ga_30
 1268  1270  1272     2    ga_19
 1271  1270  1272     2    ga_33
 1270  1272  1273     2    ga_32
 1270  1272  1274     2    ga_31
 1273  1272  1274     2    ga_18
 1272  1274  1275     2    ga_13
 1272  1274  1283     2    ga_13
 1275  1274  1283     2    ga_13
 1274  1275  1276     2    ga_15
 1275  1276  1277     2    ga_15
 1276  1277  1278     2    ga_15
 1277  1278  1279     2    ga_15
 1278  1279  1280     2    ga_11
 1278  1279  1281     2    ga_11
 1278  1279  1282     2    ga_11
 1280  1279  1281     2    ga_10
 1280  1279  1282     2    ga_10
 1281  1279  1282     2    ga_10
 1274  1283  1284     2    ga_30
 1274  1283  1285     2    ga_19
 1284  1283  1285     2    ga_33
 1283  1285  1286     2    ga_32
 1283  1285  1287     2    ga_31
 1286  1285  1287     2    ga_18
 1285  1287  1288     2    ga_13
 1285  1287  1291     2    ga_13
 1288  1287  1291     2    ga_13
 1287  1288  1289     2    ga_16
 1288  1289  1290     2    ga_3
 1287  1291  1292     2    ga_30
 1287  1291  1293     2    ga_19
 1292  1291  1293     2    ga_33
 1291  1293  1294     2    ga_32
 1291  1293  1295     2    ga_31
 1294  1293  1295     2    ga_18
 1293  1295  1296     2    ga_13
 1293  1295  1308     2    ga_13
 1296  1295  1308     2    ga_13
 1295  1296  1297     2    ga_15
 1296  1297  1298     2    ga_27
 1296  1297  1300     2    ga_27
 1298  1297  1300     2    ga_27
 1297  1298  1299     2    ga_25
 1297  1298  1302     2    ga_27
 1299  1298  1302     2    ga_25
 1297  1300  1301     2    ga_25
 1297  1300  1304     2    ga_27
 1301  1300  1304     2    ga_25
 1298  1302  1303     2    ga_25
 1298  1302  1306     2    ga_27
 1303  1302  1306     2    ga_25
 1300  1304  1305     2    ga_25
 1300  1304  1306     2    ga_27
 1305  1304  1306     2    ga_25
 1302  1306  1304     2    ga_27
 1302  1306  1307     2    ga_25
 1304  1306  1307     2    ga_25
 1295  1308  1309     2    ga_30
 1295  1308  1310     2    ga_19
 1309  1308  1310     2    ga_33
 1308  1310  1311     2    ga_32
 1308  1310  1312     2    ga_31
 1311  1310  1312     2    ga_18
 1310  1312  1313     2    ga_13
 1310  1312  1318     2    ga_13
 1313  1312  1318     2    ga_13
 1312  1313  1314     2    ga_15
 1313  1314  1315     2    ga_15
 1314  1315  1316     2    ga_22
 1314  1315  1317     2    ga_22
 1316  1315  1317     2    ga_38
 1312  1318  1319     2    ga_30
 1312  1318  1320     2    ga_19
 1319  1318  1320     2    ga_33
 1318  1320  1321     2    ga_32
 1318  1320  1322     2    ga_31
 1321  1320  1322     2    ga_18
 1320  1322  1323     2    ga_13
 1320  1322  1331     2    ga_13
 1323  1322  1331     2    ga_13
 1322  1323  1324     2    ga_15
 1323  1324  1325     2    ga_15
 1324  1325  1326     2    ga_15
 1325  1326  1327     2    ga_15
 1326  1327  1328     2    ga_11
 1326  1327  1329     2    ga_11
 1326  1327  1330     2    ga_11
 1328  1327  1329     2    ga_10
 1328  1327  1330     2    ga_10
 1329  1327  1330     2    ga_10
 1322  1331  1332     2    ga_30
 1322  1331  1333     2    ga_19
 1332  1331  1333     2    ga_33
 1331  1333  1334     2    ga_32
 1331  1333  1335     2    ga_31
 1334  1333  1335     2    ga_18
 1333  1335  1336     2    ga_13
 1333  1335  1342     2    ga_13
 1336  1335  1342     2    ga_13
 1335  1336  1337     2    ga_15
 1336  1337  1338     2    ga_30
 1336  1337  1339     2    ga_19
 1338  1337  1339     2    ga_33
 1337  1339  1340     2    ga_23
 1337  1339  1341     2    ga_23
 1340  1339  1341     2    ga_24
 1335  1342  1343     2    ga_30
 1335  1342  1344     2    ga_19
 1343  1342  1344     2    ga_33
 1342  1344  1345     2    ga_32
 1342  1344  1346     2    ga_31
 1345  1344  1346     2    ga_18
 1344  1346  1347     2    ga_13
 1344  1346  1352     2    ga_13
 1347  1346  1352     2    ga_13
 1346  1347  1348     2    ga_15
 1347  1348  1349     2    ga_15
 1348  1349  1350     2    ga_22
 1348  1349  1351     2    ga_22
 1350  1349  1351     2    ga_38
 1346  1352  1353     2    ga_30
 1346  1352  1354     2    ga_19
 1353  1352  1354     2    ga_33
 1352  1354  1355     2    ga_32
 1352  1354  1356     2    ga_31
 1355  1354  1356     2    ga_18
 1354  1356  1357     2    ga_13
 1354  1356  1358     2    ga_13
 1357  1356  1358     2    ga_13
 1356  1358  1359     2    ga_30
 1356  1358  1360     2    ga_19
 1359  1358  1360     2    ga_33
 1358  1360  1361     2    ga_32
 1358  1360  1362     2    ga_31
 1361  1360  1362     2    ga_18
 1360  1362  1363     2    ga_13
 1360  1362  1367     2    ga_13
 1363  1362  1367     2    ga_13
 1362  1363  1364     2    ga_15
 1362  1363  1365     2    ga_15
 1364  1363  1365     2    ga_15
 1363  1364  1366     2    ga_15
 1362  1367  1368     2    ga_30
 1362  1367  1369     2    ga_19
 1368  1367  1369     2    ga_33
 1367  1369  1370     2    ga_32
 1367  1369  1371     2    ga_31
 1370  1369  1371     2    ga_18
 1369  1371  1372     2    ga_13
 1369  1371  1379     2    ga_13
 1372  1371  1379     2    ga_13
 1371  1372  1373     2    ga_15
 1372  1373  1374     2    ga_15
 1373  1374  1375     2    ga_30
 1373  1374  1376     2    ga_19
 1375  1374  1376     2    ga_33
 1374  1376  1377     2    ga_23
 1374  1376  1378     2    ga_23
 1377  1376  1378     2    ga_24
 1371  1379  1380     2    ga_30
 1371  1379  1381     2    ga_19
 1380  1379  1381     2    ga_33
 1379  1381  1382     2    ga_32
 1379  1381  1383     2    ga_31
 1382  1381  1383     2    ga_18
 1381  1383  1384     2    ga_13
 1381  1383  1385     2    ga_13
 1384  1383  1385     2    ga_13
 1383  1385  1386     2    ga_30
 1383  1385  1387     2    ga_19
 1386  1385  1387     2    ga_33
 1385  1387  1388     2    ga_32
 1385  1387  1389     2    ga_31
 1388  1387  1389     2    ga_18
 1387  1389  1390     2    ga_13
 1387  1389  1391     2    ga_13
 1390  1389  1391     2    ga_13
 1389  1391  1392     2    ga_30
 1389  1391  1393     2    ga_19
 1392  1391  1393     2    ga_33
 1391  1393  1394     2    ga_32
 1391  1393  1395     2    ga_31
 1394  1393  1395     2    ga_18
 1393  1395  1396     2    ga_13
 1393  1395  1405     2    ga_13
 1396  1395  1405     2    ga_13
 1395  1396  1397     2    ga_15
 1396  1397  1398     2    ga_37
 1396  1397  1399     2    ga_37
 1398  1397  1399     2    ga_7
 1397  1398  1401     2    ga_7
 1397  1399  1400     2    ga_36
 1397  1399  1403     2    ga_7
 1400  1399  1403     2    ga_36
 1398  1401  1402     2    ga_36
 1398  1401  1403     2    ga_7
 1402  1401  1403     2    ga_36
 1399  1403  1401     2    ga_7
 1399  1403  1404     2    ga_36
 1401  1403  1404     2    ga_36
 1395  1405  1406     2    ga_30
 1395  1405  1407     2    ga_19
 1406  1405  1407     2    ga_33
 1405  1407  1408     2    ga_32
 1405  1407  1409     2    ga_31
 1408  1407  1409     2    ga_18
 1407  1409  1410     2    ga_13
 1407  1409  1414     2    ga_13
 1410  1409  1414     2    ga_13
 1409  1410  1411     2    ga_15
 1410  1411  1412     2    ga_22
 1410  1411  1413     2    ga_22
 1412  1411  1413     2    ga_38
 1409  1414  1415     2    ga_30
 1409  1414  1416     2    ga_19
 1415  1414  1416     2    ga_33
 1414  1416  1417     2    ga_32
 1414  1416  1418     2    ga_31
 1417  1416  1418     2    ga_18
 1416  1418  1419     2    ga_13
 1416  1418  1420     2    ga_13
 1419  1418  1420     2    ga_13
 1418  1420  1421     2    ga_30
 1418  1420  1422     2    ga_19
 1421  1420  1422     2    ga_33
 1420  1422  1423     2    ga_32
 1420  1422  1424     2    ga_31
 1423  1422  1424     2    ga_18
 1422  1424  1425     2    ga_13
 1422  1424  1428     2    ga_13
 1425  1424  1428     2    ga_13
 1424  1425  1426     2    ga_15
 1424  1425  1427     2    ga_15
 1426  1425  1427     2    ga_15
 1424  1428  1429     2    ga_30
 1424  1428  1430     2    ga_19
 1429  1428  1430     2    ga_33
 1428  1430  1431     2    ga_32
 1428  1430  1432     2    ga_31
 1431  1430  1432     2    ga_18
 1430  1432  1433     2    ga_13
 1430  1432  1434     2    ga_13
 1433  1432  1434     2    ga_13
 1432  1434  1435     2    ga_30
 1432  1434  1436     2    ga_19
 1435  1434  1436     2    ga_33
 1434  1436  1437     2    ga_32
 1434  1436  1438     2    ga_31
 1437  1436  1438     2    ga_18
 1436  1438  1439     2    ga_13
 1436  1438  1446     2    ga_13
 1439  1438  1446     2    ga_13
 1438  1439  1440     2    ga_15
 1439  1440  1441     2    ga_15
 1440  1441  1442     2    ga_30
 1440  1441  1443     2    ga_19
 1442  1441  1443     2    ga_33
 1441  1443  1444     2    ga_23
 1441  1443  1445     2    ga_23
 1444  1443  1445     2    ga_24
 1438  1446  1447     2    ga_30
 1438  1446  1448     2    ga_19
 1447  1446  1448     2    ga_33
 1446  1448  1449     2    ga_32
 1446  1448  1450     2    ga_31
 1449  1448  1450     2    ga_18
 1448  1450  1451     2    ga_13
 1448  1450  1456     2    ga_13
 1451  1450  1456     2    ga_13
 1450  1451  1452     2    ga_15
 1451  1452  1453     2    ga_15
 1452  1453  1454     2    ga_22
 1452  1453  1455     2    ga_22
 1454  1453  1455     2    ga_38
 1450  1456  1457     2    ga_30
 1450  1456  1458     2    ga_19
 1457  1456  1458     2    ga_33
 1456  1458  1459     2    ga_32
 1456  1458  1460     2    ga_31
 1459  1458  1460     2    ga_18
 1458  1460  1461     2    ga_13
 1460  1461  1462     2    ga_30
 1460  1461  1463     2    ga_19
 1462  1461  1463     2    ga_33
 1461  1463  1464     2    ga_32
 1461  1463  1465     2    ga_31
 1464  1463  1465     2    ga_18
 1463  1465  1466     2    ga_13
 1463  1465  1473     2    ga_13
 1466  1465  1473     2    ga_13
 1465  1466  1467     2    ga_15
 1466  1467  1468     2    ga_15
 1467  1468  1469     2    ga_30
 1467  1468  1470     2    ga_19
 1469  1468  1470     2    ga_33
 1468  1470  1471     2    ga_23
 1468  1470  1472     2    ga_23
 1471  1470  1472     2    ga_24
 1465  1473  1474     2    ga_30
 1465  1473  1475     2    ga_19
 1474  1473  1475     2    ga_33
 1473  1475  1476     2    ga_32
 1473  1475  1477     2    ga_31
 1476  1475  1477     2    ga_18
 1475  1477  1478     2    ga_13
 1475  1477  1481     2    ga_13
 1478  1477  1481     2    ga_13
 1477  1478  1479     2    ga_16
 1478  1479  1480     2    ga_3
 1477  1481  1482     2    ga_30
 1477  1481  1483     2    ga_19
 1482  1481  1483     2    ga_33
 1481  1483  1484     2    ga_32
 1481  1483  1485     2    ga_31
 1484  1483  1485     2    ga_18
 1483  1485  1486     2    ga_13
 1483  1485  1498     2    ga_13
 1486  1485  1498     2    ga_13
 1485  1486  1487     2    ga_15
 1486  1487  1488     2    ga_15
 1487  1488  1489     2    ga_13
 1488  1489  1490     2    ga_20
 1488  1489  1491     2    ga_33
 1490  1489  1491     2    ga_23
 1489  1491  1492     2    ga_28
 1489  1491  1495     2    ga_28
 1492  1491  1495     2    ga_28
 1491  1492  1493     2    ga_23
 1491  1492  1494     2    ga_23
 1493  1492  1494     2    ga_24
 1491  1495  1496     2    ga_23
 1491  1495  1497     2    ga_23
 1496  1495  1497     2    ga_24
 1485  1498  1499     2    ga_30
 1485  1498  1500     2    ga_19
 1499  1498  1500     2    ga_33
 1498  1500  1501     2    ga_32
 1498  1500  1502     2    ga_31
 1501  1500  1502     2    ga_18
 1500  1502  1503     2    ga_13
 1500  1502  1506     2    ga_13
 1503  1502  1506     2    ga_13
 1502  1503  1504     2    ga_15
 1502  1503  1505     2    ga_15
 1504  1503  1505     2    ga_15
 1502  1506  1507     2    ga_30
 1502  1506  1508     2    ga_19
 1507  1506  1508     2    ga_33
 1506  1508  1509     2    ga_32
 1506  1508  1510     2    ga_31
 1509  1508  1510     2    ga_18
 1508  1510  1511     2    ga_13
 1508  1510  1515     2    ga_13
 1511  1510  1515     2    ga_13
 1510  1511  1512     2    ga_15
 1511  1512  1513     2    ga_22
 1511  1512  1514     2    ga_22
 1513  1512  1514     2    ga_38
 1510  1515  1516     2    ga_30
 1510  1515  1517     2    ga_19
 1516  1515  1517     2    ga_33
 1515  1517  1518     2    ga_32
 1515  1517  1519     2    ga_31
 1518  1517  1519     2    ga_18
 1517  1519  1520     2    ga_13
 1517  1519  1524     2    ga_13
 1520  1519  1524     2    ga_13
 1519  1520  1521     2    ga_15
 1520  1521  1522     2    ga_22
 1520  1521  1523     2    ga_22
 1522  1521  1523     2    ga_38
 1519  1524  1525     2    ga_30
 1519  1524  1526     2    ga_19
 1525  1524  1526     2    ga_33
 1524  1526  1527     2    ga_32
 1524  1526  1528     2    ga_31
 1527  1526  1528     2    ga_18
 1526  1528  1529     2    ga_13
 1526  1528  1537     2    ga_13
 1529  1528  1537     2    ga_13
 1528  1529  1530     2    ga_15
 1529  1530  1531     2    ga_15
 1530  1531  1532     2    ga_15
 1531  1532  1533     2    ga_15
 1532  1533  1534     2    ga_11
 1532  1533  1535     2    ga_11
 1532  1533  1536     2    ga_11
 1534  1533  1535     2    ga_10
 1534  1533  1536     2    ga_10
 1535  1533  1536     2    ga_10
 1528  1537  1538     2    ga_30
 1528  1537  1539     2    ga_19
 1538  1537  1539     2    ga_33
 1537  1539  1540     2    ga_32
 1537  1539  1541     2    ga_31
 1540  1539  1541     2    ga_18
 1539  1541  1542     2    ga_13
 1539  1541  1545     2    ga_13
 1542  1541  1545     2    ga_13
 1541  1542  1543     2    ga_15
 1541  1542  1544     2    ga_15
 1543  1542  1544     2    ga_15
 1541  1545  1546     2    ga_30
 1541  1545  1547     2    ga_19
 1546  1545  1547     2    ga_33
 1545  1547  1548     2    ga_32
 1545  1547  1549     2    ga_31
 1548  1547  1549     2    ga_18
 1547  1549  1550     2    ga_13
 1547  1549  1556     2    ga_13
 1550  1549  1556     2    ga_13
 1549  1550  1551     2    ga_15
 1550  1551  1552     2    ga_30
 1550  1551  1553     2    ga_19
 1552  1551  1553     2    ga_33
 1551  1553  1554     2    ga_23
 1551  1553  1555     2    ga_23
 1554  1553  1555     2    ga_24
 1549  1556  1557     2    ga_30
 1549  1556  1558     2    ga_19
 1557  1556  1558     2    ga_33
 1556  1558  1559     2    ga_32
 1556  1558  1560     2    ga_31
 1559  1558  1560     2    ga_18
 1558  1560  1561     2    ga_13
 1558  1560  1573     2    ga_13
 1561  1560  1573     2    ga_13
 1560  1561  1562     2    ga_15
 1561  1562  1563     2    ga_27
 1561  1562  1565     2    ga_27
 1563  1562  1565     2    ga_27
 1562  1563  1564     2    ga_25
 1562  1563  1567     2    ga_27
 1564  1563  1567     2    ga_25
 1562  1565  1566     2    ga_25
 1562  1565  1569     2    ga_27
 1566  1565  1569     2    ga_25
 1563  1567  1568     2    ga_25
 1563  1567  1571     2    ga_27
 1568  1567  1571     2    ga_25
 1565  1569  1570     2    ga_25
 1565  1569  1571     2    ga_27
 1570  1569  1571     2    ga_25
 1567  1571  1569     2    ga_27
 1567  1571  1572     2    ga_25
 1569  1571  1572     2    ga_25
 1560  1573  1574     2    ga_30
 1560  1573  1575     2    ga_19
 1574  1573  1575     2    ga_33
 1573  1575  1576     2    ga_32
 1573  1575  1577     2    ga_31
 1576  1575  1577     2    ga_18
 1575  1577  1578     2    ga_13
 1575  1577  1587     2    ga_13
 1578  1577  1587     2    ga_13
 1577  1578  1579     2    ga_15
 1578  1579  1580     2    ga_37
 1578  1579  1581     2    ga_37
 1580  1579  1581     2    ga_7
 1579  1580  1583     2    ga_7
 1579  1581  1582     2    ga_36
 1579  1581  1585     2    ga_7
 1582  1581  1585     2    ga_36
 1580  1583  1584     2    ga_36
 1580  1583  1585     2    ga_7
 1584  1583  1585     2    ga_36
 1581  1585  1583     2    ga_7
 1581  1585  1586     2    ga_36
 1583  1585  1586     2    ga_36
 1577  1587  1588     2    ga_30
 1577  1587  1589     2    ga_19
 1588  1587  1589     2    ga_33
 1587  1589  1590     2    ga_32
 1587  1589  1591     2    ga_31
 1590  1589  1591     2    ga_18
 1589  1591  1592     2    ga_13
 1589  1591  1604     2    ga_13
 1592  1591  1604     2    ga_13
 1591  1592  1593     2    ga_15
 1592  1593  1594     2    ga_27
 1592  1593  1596     2    ga_27
 1594  1593  1596     2    ga_27
 1593  1594  1595     2    ga_25
 1593  1594  1598     2    ga_27
 1595  1594  1598     2    ga_25
 1593  1596  1597     2    ga_25
 1593  1596  1600     2    ga_27
 1597  1596  1600     2    ga_25
 1594  1598  1599     2    ga_25
 1594  1598  1602     2    ga_27
 1599  1598  1602     2    ga_25
 1596  1600  1601     2    ga_25
 1596  1600  1602     2    ga_27
 1601  1600  1602     2    ga_25
 1598  1602  1600     2    ga_27
 1598  1602  1603     2    ga_25
 1600  1602  1603     2    ga_25
 1591  1604  1605     2    ga_30
 1591  1604  1606     2    ga_19
 1605  1604  1606     2    ga_33
 1604  1606  1607     2    ga_32
 1604  1606  1608     2    ga_31
 1607  1606  1608     2    ga_18
 1606  1608  1609     2    ga_13
 1606  1608  1613     2    ga_13
 1609  1608  1613     2    ga_13
 1608  1609  1610     2    ga_15
 1608  1609  1611     2    ga_15
 1610  1609  1611     2    ga_15
 1609  1610  1612     2    ga_15
 1608  1613  1614     2    ga_30
 1608  1613  1615     2    ga_19
 1614  1613  1615     2    ga_33
 1613  1615  1616     2    ga_32
 1613  1615  1617     2    ga_31
 1616  1615  1617     2    ga_18
 1615  1617  1618     2    ga_13
 1615  1617  1622     2    ga_13
 1618  1617  1622     2    ga_13
 1617  1618  1619     2    ga_15
 1618  1619  1620     2    ga_15
 1618  1619  1621     2    ga_15
 1620  1619  1621     2    ga_15
 1617  1622  1623     2    ga_30
 1617  1622  1624     2    ga_19
 1623  1622  1624     2    ga_33
 1622  1624  1625     2    ga_32
 1622  1624  1626     2    ga_31
 1625  1624  1626     2    ga_18
 1624  1626  1627     2    ga_13
 1624  1626  1639     2    ga_13
 1627  1626  1639     2    ga_13
 1626  1627  1628     2    ga_15
 1627  1628  1629     2    ga_27
 1627  1628  1631     2    ga_27
 1629  1628  1631     2    ga_27
 1628  1629  1630     2    ga_25
 1628  1629  1633     2    ga_27
 1630  1629  1633     2    ga_25
 1628  1631  1632     2    ga_25
 1628  1631  1635     2    ga_27
 1632  1631  1635     2    ga_25
 1629  1633  1634     2    ga_25
 1629  1633  1637     2    ga_27
 1634  1633  1637     2    ga_25
 1631  1635  1636     2    ga_25
 1631  1635  1637     2    ga_27
 1636  1635  1637     2    ga_25
 1633  1637  1635     2    ga_27
 1633  1637  1638     2    ga_25
 1635  1637  1638     2    ga_25
 1626  1639  1640     2    ga_30
 1626  1639  1641     2    ga_19
 1640  1639  1641     2    ga_33
 1639  1641  1642     2    ga_32
 1639  1641  1643     2    ga_31
 1642  1641  1643     2    ga_18
 1641  1643  1644     2    ga_13
 1641  1643  1650     2    ga_13
 1644  1643  1650     2    ga_13
 1643  1644  1645     2    ga_15
 1644  1645  1646     2    ga_30
 1644  1645  1647     2    ga_19
 1646  1645  1647     2    ga_33
 1645  1647  1648     2    ga_23
 1645  1647  1649     2    ga_23
 1648  1647  1649     2    ga_24
 1643  1650  1651     2    ga_30
 1643  1650  1652     2    ga_19
 1651  1650  1652     2    ga_33
 1650  1652  1653     2    ga_32
 1650  1652  1654     2    ga_31
 1653  1652  1654     2    ga_18
 1652  1654  1655     2    ga_13
 1652  1654  1661     2    ga_13
 1655  1654  1661     2    ga_13
 1654  1655  1656     2    ga_15
 1655  1656  1657     2    ga_30
 1655  1656  1658     2    ga_19
 1657  1656  1658     2    ga_33
 1656  1658  1659     2    ga_23
 1656  1658  1660     2    ga_23
 1659  1658  1660     2    ga_24
 1654  1661  1662     2    ga_30
 1654  1661  1663     2    ga_19
 1662  1661  1663     2    ga_33
 1661  1663  1664     2    ga_32
 1661  1663  1665     2    ga_31
 1664  1663  1665     2    ga_18
 1663  1665  1666     2    ga_13
 1663  1665  1669     2    ga_13
 1666  1665  1669     2    ga_13
 1665  1666  1667     2    ga_15
 1665  1666  1668     2    ga_15
 1667  1666  1668     2    ga_15
 1665  1669  1670     2    ga_30
 1665  1669  1671     2    ga_19
 1670  1669  1671     2    ga_33
 1669  1671  1672     2    ga_32
 1669  1671  1673     2    ga_31
 1672  1671  1673     2    ga_18
 1671  1673  1674     2    ga_13
 1671  1673  1678     2    ga_13
 1674  1673  1678     2    ga_13
 1673  1674  1675     2    ga_15
 1674  1675  1676     2    ga_22
 1674  1675  1677     2    ga_22
 1676  1675  1677     2    ga_38
 1673  1678  1679     2    ga_30
 1673  1678  1680     2    ga_19
 1679  1678  1680     2    ga_33
 1678  1680  1681     2    ga_32
 1678  1680  1682     2    ga_31
 1681  1680  1682     2    ga_18
 1680  1682  1683     2    ga_13
 1682  1683  1684     2    ga_30
 1682  1683  1685     2    ga_19
 1684  1683  1685     2    ga_33
 1683  1685  1686     2    ga_32
 1683  1685  1687     2    ga_31
 1686  1685  1687     2    ga_18
 1685  1687  1688     2    ga_13
 1685  1687  1697     2    ga_13
 1688  1687  1697     2    ga_13
 1687  1688  1689     2    ga_15
 1688  1689  1690     2    ga_37
 1688  1689  1691     2    ga_37
 1690  1689  1691     2    ga_7
 1689  1690  1693     2    ga_7
 1689  1691  1692     2    ga_36
 1689  1691  1695     2    ga_7
 1692  1691  1695     2    ga_36
 1690  1693  1694     2    ga_36
 1690  1693  1695     2    ga_7
 1694  1693  1695     2    ga_36
 1691  1695  1693     2    ga_7
 1691  1695  1696     2    ga_36
 1693  1695  1696     2    ga_36
 1687  1697  1698     2    ga_30
 1687  1697  1699     2    ga_19
 1698  1697  1699     2    ga_33
 1697  1699  1700     2    ga_32
 1697  1699  1701     2    ga_31
 1700  1699  1701     2    ga_18
 1699  1701  1702     2    ga_13
 1699  1701  1706     2    ga_13
 1702  1701  1706     2    ga_13
 1701  1702  1703     2    ga_15
 1702  1703  1704     2    ga_15
 1702  1703  1705     2    ga_15
 1704  1703  1705     2    ga_15
 1701  1706  1707     2    ga_30
 1701  1706  1708     2    ga_19
 1707  1706  1708     2    ga_33
 1706  1708  1709     2    ga_32
 1706  1708  1710     2    ga_31
 1709  1708  1710     2    ga_18
 1708  1710  1711     2    ga_13
 1708  1710  1724     2    ga_13
 1711  1710  1724     2    ga_13
 1710  1711  1712     2    ga_15
 1711  1712  1713     2    ga_27
 1711  1712  1715     2    ga_27
 1713  1712  1715     2    ga_27
 1712  1713  1714     2    ga_25
 1712  1713  1717     2    ga_27
 1714  1713  1717     2    ga_25
 1712  1715  1716     2    ga_25
 1712  1715  1719     2    ga_27
 1716  1715  1719     2    ga_25
 1713  1717  1718     2    ga_25
 1713  1717  1721     2    ga_27
 1718  1717  1721     2    ga_25
 1715  1719  1720     2    ga_25
 1715  1719  1721     2    ga_27
 1720  1719  1721     2    ga_25
 1717  1721  1719     2    ga_27
 1717  1721  1722     2    ga_27
 1719  1721  1722     2    ga_27
 1721  1722  1723     2    ga_12
 1710  1724  1725     2    ga_30
 1710  1724  1726     2    ga_19
 1725  1724  1726     2    ga_33
 1724  1726  1727     2    ga_32
 1724  1726  1728     2    ga_31
 1727  1726  1728     2    ga_18
 1726  1728  1729     2    ga_13
 1726  1728  1734     2    ga_13
 1729  1728  1734     2    ga_13
 1728  1729  1730     2    ga_15
 1729  1730  1731     2    ga_15
 1730  1731  1732     2    ga_22
 1730  1731  1733     2    ga_22
 1732  1731  1733     2    ga_38
 1728  1734  1735     2    ga_30
 1728  1734  1736     2    ga_19
 1735  1734  1736     2    ga_33
 1734  1736  1737     2    ga_32
 1734  1736  1738     2    ga_31
 1737  1736  1738     2    ga_18
 1736  1738  1739     2    ga_13
 1736  1738  1743     2    ga_13
 1739  1738  1743     2    ga_13
 1738  1739  1740     2    ga_15
 1739  1740  1741     2    ga_15
 1739  1740  1742     2    ga_15
 1741  1740  1742     2    ga_15
 1738  1743  1744     2    ga_30
 1738  1743  1745     2    ga_19
 1744  1743  1745     2    ga_33
 1743  1745  1746     2    ga_32
 1743  1745  1747     2    ga_31
 1746  1745  1747     2    ga_18
 1745  1747  1748     2    ga_13
 1745  1747  1752     2    ga_13
 1748  1747  1752     2    ga_13
 1747  1748  1749     2    ga_15
 1748  1749  1750     2    ga_22
 1748  1749  1751     2    ga_22
 1750  1749  1751     2    ga_38
 1747  1752  1753     2    ga_30
 1747  1752  1754     2    ga_19
 1753  1752  1754     2    ga_33
 1752  1754  1755     2    ga_32
 1752  1754  1756     2    ga_31
 1755  1754  1756     2    ga_18
 1754  1756  1757     2    ga_13
 1756  1757  1758     2    ga_30
 1756  1757  1759     2    ga_19
 1758  1757  1759     2    ga_33
 1757  1759  1760     2    ga_32
 1757  1759  1761     2    ga_31
 1760  1759  1761     2    ga_18
 1759  1761  1762     2    ga_13
 1759  1761  1774     2    ga_13
 1762  1761  1774     2    ga_13
 1761  1762  1763     2    ga_15
 1762  1763  1764     2    ga_15
 1763  1764  1765     2    ga_13
 1764  1765  1766     2    ga_20
 1764  1765  1767     2    ga_33
 1766  1765  1767     2    ga_23
 1765  1767  1768     2    ga_28
 1765  1767  1771     2    ga_28
 1768  1767  1771     2    ga_28
 1767  1768  1769     2    ga_23
 1767  1768  1770     2    ga_23
 1769  1768  1770     2    ga_24
 1767  1771  1772     2    ga_23
 1767  1771  1773     2    ga_23
 1772  1771  1773     2    ga_24
 1761  1774  1775     2    ga_30
 1761  1774  1776     2    ga_19
 1775  1774  1776     2    ga_33
 1774  1776  1777     2    ga_32
 1774  1776  1778     2    ga_31
 1777  1776  1778     2    ga_18
 1776  1778  1779     2    ga_13
 1776  1778  1783     2    ga_13
 1779  1778  1783     2    ga_13
 1778  1779  1780     2    ga_15
 1779  1780  1781     2    ga_16
 1780  1781  1782     2    ga_4
 1778  1783  1784     2    ga_30
 1778  1783  1785     2    ga_19
 1784  1783  1785     2    ga_33
 1783  1785  1786     2    ga_31
 1783  1785  1789     2    ga_31
 1786  1785  1789     2    ga_21
 1785  1786  1787     2    ga_13
 1785  1786  1790     2    ga_13
 1787  1786  1790     2    ga_13
 1786  1787  1788     2    ga_13
 1787  1788  1789     2    ga_13
 1785  1789  1788     2    ga_13
 1786  1790  1791     2    ga_30
 1786  1790  1792     2    ga_19
 1791  1790  1792     2    ga_33
 1790  1792  1793     2    ga_32
 1790  1792  1794     2    ga_31
 1793  1792  1794     2    ga_18
 1792  1794  1795     2    ga_13
 1792  1794  1807     2    ga_13
 1795  1794  1807     2    ga_13
 1794  1795  1796     2    ga_15
 1795  1796  1797     2    ga_27
 1795  1796  1799     2    ga_27
 1797  1796  1799     2    ga_27
 1796  1797  1798     2    ga_25
 1796  1797  1801     2    ga_27
 1798  1797  1801     2    ga_25
 1796  1799  1800     2    ga_25
 1796  1799  1803     2    ga_27
 1800  1799  1803     2    ga_25
 1797  1801  1802     2    ga_25
 1797  1801  1805     2    ga_27
 1802  1801  1805     2    ga_25
 1799  1803  1804     2    ga_25
 1799  1803  1805     2    ga_27
 1804  1803  1805     2    ga_25
 1801  1805  1803     2    ga_27
 1801  1805  1806     2    ga_25
 1803  1805  1806     2    ga_25
 1794  1807  1808     2    ga_30
 1794  1807  1809     2    ga_19
 1808  1807  1809     2    ga_33
 1807  1809  1810     2    ga_31
 1807  1809  1813     2    ga_31
 1810  1809  1813     2    ga_21
 1809  1810  1811     2    ga_13
 1809  1810  1814     2    ga_13
 1811  1810  1814     2    ga_13
 1810  1811  1812     2    ga_13
 1811  1812  1813     2    ga_13
 1809  1813  1812     2    ga_13
 1810  1814  1815     2    ga_30
 1810  1814  1816     2    ga_19
 1815  1814  1816     2    ga_33
 1814  1816  1817     2    ga_32
 1814  1816  1818     2    ga_31
 1817  1816  1818     2    ga_18
 1816  1818  1819     2    ga_13
 1816  1818  1822     2    ga_13
 1819  1818  1822     2    ga_13
 1818  1819  1820     2    ga_15
 1818  1819  1821     2    ga_15
 1820  1819  1821     2    ga_15
 1818  1822  1823     2    ga_30
 1818  1822  1824     2    ga_19
 1823  1822  1824     2    ga_33
 1822  1824  1825     2    ga_32
 1822  1824  1826     2    ga_31
 1825  1824  1826     2    ga_18
 1824  1826  1827     2    ga_13
 1824  1826  1833     2    ga_13
 1827  1826  1833     2    ga_13
 1826  1827  1828     2    ga_15
 1827  1828  1829     2    ga_30
 1827  1828  1830     2    ga_19
 1829  1828  1830     2    ga_33
 1828  1830  1831     2    ga_23
 1828  1830  1832     2    ga_23
 1831  1830  1832     2    ga_24
 1826  1833  1834     2    ga_30
 1826  1833  1835     2    ga_19
 1834  1833  1835     2    ga_33
 1833  1835  1836     2    ga_32
 1833  1835  1837     2    ga_31
 1836  1835  1837     2    ga_18
 1835  1837  1838     2    ga_13
 1835  1837  1847     2    ga_13
 1838  1837  1847     2    ga_13
 1837  1838  1839     2    ga_15
 1838  1839  1840     2    ga_37
 1838  1839  1841     2    ga_37
 1840  1839  1841     2    ga_7
 1839  1840  1843     2    ga_7
 1839  1841  1842     2    ga_36
 1839  1841  1845     2    ga_7
 1842  1841  1845     2    ga_36
 1840  1843  1844     2    ga_36
 1840  1843  1845     2    ga_7
 1844  1843  1845     2    ga_36
 1841  1845  1843     2    ga_7
 1841  1845  1846     2    ga_36
 1843  1845  1846     2    ga_36
 1837  1847  1848     2    ga_30
 1837  1847  1849     2    ga_19
 1848  1847  1849     2    ga_33
 1847  1849  1850     2    ga_32
 1847  1849  1851     2    ga_31
 1850  1849  1851     2    ga_18
 1849  1851  1852     2    ga_13
 1851  1852  1853     2    ga_30
 1851  1852  1854     2    ga_19
 1853  1852  1854     2    ga_33
 1852  1854  1855     2    ga_32
 1852  1854  1856     2    ga_31
 1855  1854  1856     2    ga_18
 1854  1856  1857     2    ga_13
 1854  1856  1858     2    ga_13
 1857  1856  1858     2    ga_13
 1856  1858  1859     2    ga_30
 1856  1858  1860     2    ga_19
 1859  1858  1860     2    ga_33
 1858  1860  1861     2    ga_32
 1858  1860  1862     2    ga_31
 1861  1860  1862     2    ga_18
 1860  1862  1863     2    ga_13
 1860  1862  1866     2    ga_13
 1863  1862  1866     2    ga_13
 1862  1863  1864     2    ga_13
 1863  1864  1865     2    ga_12
 1862  1866  1867     2    ga_30
 1862  1866  1868     2    ga_19
 1867  1866  1868     2    ga_33
 1866  1868  1869     2    ga_32
 1866  1868  1870     2    ga_31
 1869  1868  1870     2    ga_18
 1868  1870  1871     2    ga_13
 1868  1870  1874     2    ga_13
 1871  1870  1874     2    ga_13
 1870  1871  1872     2    ga_13
 1871  1872  1873     2    ga_12
 1870  1874  1875     2    ga_30
 1870  1874  1876     2    ga_19
 1875  1874  1876     2    ga_33
 1874  1876  1877     2    ga_32
 1874  1876  1878     2    ga_31
 1877  1876  1878     2    ga_18
 1876  1878  1879     2    ga_13
 1876  1878  1884     2    ga_13
 1879  1878  1884     2    ga_13
 1878  1879  1880     2    ga_15
 1879  1880  1881     2    ga_15
 1880  1881  1882     2    ga_22
 1880  1881  1883     2    ga_22
 1882  1881  1883     2    ga_38
 1878  1884  1885     2    ga_30
 1878  1884  1886     2    ga_19
 1885  1884  1886     2    ga_33
 1884  1886  1887     2    ga_32
 1884  1886  1888     2    ga_31
 1887  1886  1888     2    ga_18
 1886  1888  1889     2    ga_13
 1886  1888  1893     2    ga_13
 1889  1888  1893     2    ga_13
 1888  1889  1890     2    ga_15
 1889  1890  1891     2    ga_22
 1889  1890  1892     2    ga_22
 1891  1890  1892     2    ga_38
 1888  1893  1894     2    ga_30
 1888  1893  1895     2    ga_19
 1894  1893  1895     2    ga_33
 1893  1895  1896     2    ga_32
 1893  1895  1897     2    ga_31
 1896  1895  1897     2    ga_18
 1895  1897  1898     2    ga_13
 1895  1897  1902     2    ga_13
 1898  1897  1902     2    ga_13
 1897  1898  1899     2    ga_13
 1897  1898  1901     2    ga_15
 1899  1898  1901     2    ga_15
 1898  1899  1900     2    ga_12
 1897  1902  1903     2    ga_30
 1897  1902  1904     2    ga_19
 1903  1902  1904     2    ga_33
 1902  1904  1905     2    ga_32
 1902  1904  1906     2    ga_31
 1905  1904  1906     2    ga_18
 1904  1906  1907     2    ga_13
 1904  1906  1911     2    ga_13
 1907  1906  1911     2    ga_13
 1906  1907  1908     2    ga_15
 1907  1908  1909     2    ga_15
 1907  1908  1910     2    ga_15
 1909  1908  1910     2    ga_15
 1906  1911  1912     2    ga_30
 1906  1911  1913     2    ga_19
 1912  1911  1913     2    ga_33
 1911  1913  1914     2    ga_32
 1911  1913  1915     2    ga_31
 1914  1913  1915     2    ga_18
 1913  1915  1916     2    ga_13
 1913  1915  1920     2    ga_13
 1916  1915  1920     2    ga_13
 1915  1916  1917     2    ga_15
 1916  1917  1918     2    ga_15
 1916  1917  1919     2    ga_15
 1918  1917  1919     2    ga_15
 1915  1920  1921     2    ga_30
 1915  1920  1922     2    ga_19
 1921  1920  1922     2    ga_33
 1920  1922  1923     2    ga_32
 1920  1922  1924     2    ga_31
 1923  1922  1924     2    ga_18
 1922  1924  1925     2    ga_13
 1922  1924  1933     2    ga_13
 1925  1924  1933     2    ga_13
 1924  1925  1926     2    ga_15
 1925  1926  1927     2    ga_15
 1926  1927  1928     2    ga_15
 1927  1928  1929     2    ga_15
 1928  1929  1930     2    ga_11
 1928  1929  1931     2    ga_11
 1928  1929  1932     2    ga_11
 1930  1929  1931     2    ga_10
 1930  1929  1932     2    ga_10
 1931  1929  1932     2    ga_10
 1924  1933  1934     2    ga_30
 1924  1933  1935     2    ga_19
 1934  1933  1935     2    ga_33
 1933  1935  1936     2    ga_32
 1933  1935  1937     2    ga_31
 1936  1935  1937     2    ga_18
 1935  1937  1938     2    ga_13
 1935  1937  1942     2    ga_13
 1938  1937  1942     2    ga_13
 1937  1938  1939     2    ga_15
 1938  1939  1940     2    ga_22
 1938  1939  1941     2    ga_22
 1940  1939  1941     2    ga_38
 1937  1942  1943     2    ga_30
 1937  1942  1944     2    ga_19
 1943  1942  1944     2    ga_33
 1942  1944  1945     2    ga_32
 1942  1944  1946     2    ga_31
 1945  1944  1946     2    ga_18
 1944  1946  1947     2    ga_13
 1944  1946  1948     2    ga_13
 1947  1946  1948     2    ga_13
 1946  1948  1949     2    ga_30
 1946  1948  1950     2    ga_19
 1949  1948  1950     2    ga_33
 1948  1950  1951     2    ga_32
 1948  1950  1952     2    ga_31
 1951  1950  1952     2    ga_18
 1950  1952  1953     2    ga_13
 1950  1952  1954     2    ga_13
 1953  1952  1954     2    ga_13
 1952  1954  1955     2    ga_30
 1952  1954  1956     2    ga_19
 1955  1954  1956     2    ga_33
 1954  1956  1957     2    ga_32
 1954  1956  1958     2    ga_31
 1957  1956  1958     2    ga_18
 1956  1958  1959     2    ga_13
 1956  1958  1967     2    ga_13
 1959  1958  1967     2    ga_13
 1958  1959  1960     2    ga_15
 1959  1960  1961     2    ga_15
 1960  1961  1962     2    ga_15
 1961  1962  1963     2    ga_15
 1962  1963  1964     2    ga_11
 1962  1963  1965     2    ga_11
 1962  1963  1966     2    ga_11
 1964  1963  1965     2    ga_10
 1964  1963  1966     2    ga_10
 1965  1963  1966     2    ga_10
 1958  1967  1968     2    ga_30
 1958  1967  1969     2    ga_19
 1968  1967  1969     2    ga_33
 1967  1969  1970     2    ga_32
 1967  1969  1971     2    ga_31
 1970  1969  1971     2    ga_18
 1969  1971  1972     2    ga_13
 1969  1971  1975     2    ga_13
 1972  1971  1975     2    ga_13
 1971  1972  1973     2    ga_15
 1971  1972  1974     2    ga_15
 1973  1972  1974     2    ga_15
 1971  1975  1976     2    ga_30
 1971  1975  1977     2    ga_19
 1976  1975  1977     2    ga_33
 1975  1977  1978     2    ga_32
 1975  1977  1979     2    ga_31
 1978  1977  1979     2    ga_18
 1977  1979  1980     2    ga_13
 1977  1979  1983     2    ga_13
 1980  1979  1983     2    ga_13
 1979  1980  1981     2    ga_16
 1980  1981  1982     2    ga_3
 1979  1983  1984     2    ga_30
 1979  1983  1985     2    ga_19
 1984  1983  1985     2    ga_33
 1983  1985  1986     2    ga_32
 1983  1985  1987     2    ga_31
 1986  1985  1987     2    ga_18
 1985  1987  1988     2    ga_13
 1985  1987  2000     2    ga_13
 1988  1987  2000     2    ga_13
 1987  1988  1989     2    ga_15
 1988  1989  1990     2    ga_15
 1989  1990  1991     2    ga_13
 1990  1991  1992     2    ga_20
 1990  1991  1993     2    ga_33
 1992  1991  1993     2    ga_23
 1991  1993  1994     2    ga_28
 1991  1993  1997     2    ga_28
 1994  1993  1997     2    ga_28
 1993  1994  1995     2    ga_23
 1993  1994  1996     2    ga_23
 1995  1994  1996     2    ga_24
 1993  1997  1998     2    ga_23
 1993  1997  1999     2    ga_23
 1998  1997  1999     2    ga_24
 1987  2000  2001     2    ga_30
 1987  2000  2002     2    ga_19
 2001  2000  2002     2    ga_33
 2000  2002  2003     2    ga_32
 2000  2002  2004     2    ga_31
 2003  2002  2004     2    ga_18
 2002  2004  2005     2    ga_13
 2002  2004  2010     2    ga_13
 2005  2004  2010     2    ga_13
 2004  2005  2006     2    ga_15
 2005  2006  2007     2    ga_15
 2006  2007  2008     2    ga_22
 2006  2007  2009     2    ga_22
 2008  2007  2009     2    ga_38
 2004  2010  2011     2    ga_30
 2004  2010  2012     2    ga_19
 2011  2010  2012     2    ga_33
 2010  2012  2013     2    ga_32
 2010  2012  2014     2    ga_31
 2013  2012  2014     2    ga_18
 2012  2014  2015     2    ga_13
 2012  2014  2027     2    ga_13
 2015  2014  2027     2    ga_13
 2014  2015  2016     2    ga_15
 2015  2016  2017     2    ga_27
 2015  2016  2019     2    ga_27
 2017  2016  2019     2    ga_27
 2016  2017  2018     2    ga_25
 2016  2017  2021     2    ga_27
 2018  2017  2021     2    ga_25
 2016  2019  2020     2    ga_25
 2016  2019  2023     2    ga_27
 2020  2019  2023     2    ga_25
 2017  2021  2022     2    ga_25
 2017  2021  2025     2    ga_27
 2022  2021  2025     2    ga_25
 2019  2023  2024     2    ga_25
 2019  2023  2025     2    ga_27
 2024  2023  2025     2    ga_25
 2021  2025  2023     2    ga_27
 2021  2025  2026     2    ga_25
 2023  2025  2026     2    ga_25
 2014  2027  2028     2    ga_30
 2014  2027  2029     2    ga_19
 2028  2027  2029     2    ga_33
 2027  2029  2030     2    ga_32
 2027  2029  2031     2    ga_31
 2030  2029  2031     2    ga_18
 2029  2031  2032     2    ga_13
 2029  2031  2036     2    ga_13
 2032  2031  2036     2    ga_13
 2031  2032  2033     2    ga_13
 2031  2032  2035     2    ga_15
 2033  2032  2035     2    ga_15
 2032  2033  2034     2    ga_12
 2031  2036  2037     2    ga_30
 2031  2036  2038     2    ga_19
 2037  2036  2038     2    ga_33
 2036  2038  2039     2    ga_32
 2036  2038  2040     2    ga_31
 2039  2038  2040     2    ga_18
 2038  2040  2041     2    ga_13
 2038  2040  2046     2    ga_13
 2041  2040  2046     2    ga_13
 2040  2041  2042     2    ga_15
 2041  2042  2043     2    ga_15
 2042  2043  2044     2    ga_22
 2042  2043  2045     2    ga_22
 2044  2043  2045     2    ga_38
 2040  2046  2047     2    ga_30
 2040  2046  2048     2    ga_19
 2047  2046  2048     2    ga_33
 2046  2048  2049     2    ga_32
 2046  2048  2050     2    ga_31
 2049  2048  2050     2    ga_18
 2048  2050  2051     2    ga_13
 2048  2050  2063     2    ga_13
 2051  2050  2063     2    ga_13
 2050  2051  2052     2    ga_15
 2051  2052  2053     2    ga_15
 2052  2053  2054     2    ga_13
 2053  2054  2055     2    ga_20
 2053  2054  2056     2    ga_33
 2055  2054  2056     2    ga_23
 2054  2056  2057     2    ga_28
 2054  2056  2060     2    ga_28
 2057  2056  2060     2    ga_28
 2056  2057  2058     2    ga_23
 2056  2057  2059     2    ga_23
 2058  2057  2059     2    ga_24
 2056  2060  2061     2    ga_23
 2056  2060  2062     2    ga_23
 2061  2060  2062     2    ga_24
 2050  2063  2064     2    ga_30
 2050  2063  2065     2    ga_19
 2064  2063  2065     2    ga_33
 2063  2065  2066     2    ga_32
 2063  2065  2067     2    ga_31
 2066  2065  2067     2    ga_18
 2065  2067  2068     2    ga_13
 2065  2067  2073     2    ga_13
 2068  2067  2073     2    ga_13
 2067  2068  2069     2    ga_15
 2068  2069  2070     2    ga_15
 2069  2070  2071     2    ga_22
 2069  2070  2072     2    ga_22
 2071  2070  2072     2    ga_38
 2067  2073  2074     2    ga_30
 2067  2073  2075     2    ga_19
 2074  2073  2075     2    ga_33
 2073  2075  2076     2    ga_32
 2073  2075  2077     2    ga_31
 2076  2075  2077     2    ga_18
 2075  2077  2078     2    ga_13
 2075  2077  2085     2    ga_13
 2078  2077  2085     2    ga_13
 2077  2078  2079     2    ga_15
 2078  2079  2080     2    ga_15
 2079  2080  2081     2    ga_30
 2079  2080  2082     2    ga_19
 2081  2080  2082     2    ga_33
 2080  2082  2083     2    ga_23
 2080  2082  2084     2    ga_23
 2083  2082  2084     2    ga_24
 2077  2085  2086     2    ga_30
 2077  2085  2087     2    ga_19
 2086  2085  2087     2    ga_33
 2085  2087  2088     2    ga_32
 2085  2087  2089     2    ga_31
 2088  2087  2089     2    ga_18
 2087  2089  2090     2    ga_13
 2089  2090  2091     2    ga_30
 2089  2090  2092     2    ga_19
 2091  2090  2092     2    ga_33
 2090  2092  2093     2    ga_32
 2090  2092  2094     2    ga_31
 2093  2092  2094     2    ga_18
 2092  2094  2095     2    ga_13
 2092  2094  2100     2    ga_13
 2095  2094  2100     2    ga_13
 2094  2095  2096     2    ga_15
 2095  2096  2097     2    ga_15
 2096  2097  2098     2    ga_22
 2096  2097  2099     2    ga_22
 2098  2097  2099     2    ga_38
 2094  2100  2101     2    ga_30
 2094  2100  2102     2    ga_19
 2101  2100  2102     2    ga_33
 2100  2102  2103     2    ga_32
 2100  2102  2104     2    ga_31
 2103  2102  2104     2    ga_18
 2102  2104  2105     2    ga_13
 2102  2104  2108     2    ga_13
 2105  2104  2108     2    ga_13
 2104  2105  2106     2    ga_15
 2104  2105  2107     2    ga_15
 2106  2105  2107     2    ga_15
 2104  2108  2109     2    ga_30
 2104  2108  2110     2    ga_19
 2109  2108  2110     2    ga_33
 2108  2110  2111     2    ga_32
 2108  2110  2112     2    ga_31
 2111  2110  2112     2    ga_18
 2110  2112  2113     2    ga_13
 2110  2112  2125     2    ga_13
 2113  2112  2125     2    ga_13
 2112  2113  2114     2    ga_15
 2113  2114  2115     2    ga_15
 2114  2115  2116     2    ga_13
 2115  2116  2117     2    ga_20
 2115  2116  2118     2    ga_33
 2117  2116  2118     2    ga_23
 2116  2118  2119     2    ga_28
 2116  2118  2122     2    ga_28
 2119  2118  2122     2    ga_28
 2118  2119  2120     2    ga_23
 2118  2119  2121     2    ga_23
 2120  2119  2121     2    ga_24
 2118  2122  2123     2    ga_23
 2118  2122  2124     2    ga_23
 2123  2122  2124     2    ga_24
 2112  2125  2126     2    ga_30
 2112  2125  2127     2    ga_19
 2126  2125  2127     2    ga_33
 2125  2127  2128     2    ga_32
 2125  2127  2129     2    ga_31
 2128  2127  2129     2    ga_18
 2127  2129  2130     2    ga_13
 2127  2129  2142     2    ga_13
 2130  2129  2142     2    ga_13
 2129  2130  2131     2    ga_15
 2130  2131  2132     2    ga_27
 2130  2131  2134     2    ga_27
 2132  2131  2134     2    ga_27
 2131  2132  2133     2    ga_25
 2131  2132  2136     2    ga_27
 2133  2132  2136     2    ga_25
 2131  2134  2135     2    ga_25
 2131  2134  2138     2    ga_27
 2135  2134  2138     2    ga_25
 2132  2136  2137     2    ga_25
 2132  2136  2140     2    ga_27
 2137  2136  2140     2    ga_25
 2134  2138  2139     2    ga_25
 2134  2138  2140     2    ga_27
 2139  2138  2140     2    ga_25
 2136  2140  2138     2    ga_27
 2136  2140  2141     2    ga_25
 2138  2140  2141     2    ga_25
 2129  2142  2143     2    ga_30
 2129  2142  2144     2    ga_19
 2143  2142  2144     2    ga_33
 2142  2144  2145     2    ga_32
 2142  2144  2146     2    ga_31
 2145  2144  2146     2    ga_18
 2144  2146  2147     2    ga_13
 2144  2146  2150     2    ga_13
 2147  2146  2150     2    ga_13
 2146  2147  2148     2    ga_13
 2147  2148  2149     2    ga_12
 2146  2150  2151     2    ga_30
 2146  2150  2152     2    ga_19
 2151  2150  2152     2    ga_33
 2150  2152  2153     2    ga_32
 2150  2152  2154     2    ga_31
 2153  2152  2154     2    ga_18
 2152  2154  2155     2    ga_13
 2152  2154  2156     2    ga_13
 2155  2154  2156     2    ga_13
 2154  2156  2157     2    ga_30
 2154  2156  2158     2    ga_19
 2157  2156  2158     2    ga_33
 2156  2158  2159     2    ga_32
 2156  2158  2160     2    ga_31
 2159  2158  2160     2    ga_18
 2158  2160  2161     2    ga_13
 2158  2160  2164     2    ga_13
 2161  2160  2164     2    ga_13
 2160  2161  2162     2    ga_15
 2160  2161  2163     2    ga_15
 2162  2161  2163     2    ga_15
 2160  2164  2165     2    ga_30
 2160  2164  2166     2    ga_19
 2165  2164  2166     2    ga_33
 2164  2166  2167     2    ga_32
 2164  2166  2168     2    ga_31
 2167  2166  2168     2    ga_18
 2166  2168  2169     2    ga_13
 2166  2168  2170     2    ga_13
 2169  2168  2170     2    ga_13
 2168  2170  2171     2    ga_30
 2168  2170  2172     2    ga_19
 2171  2170  2172     2    ga_33
 2170  2172  2173     2    ga_32
 2170  2172  2174     2    ga_31
 2173  2172  2174     2    ga_18
 2172  2174  2175     2    ga_13
 2172  2174  2179     2    ga_13
 2175  2174  2179     2    ga_13
 2174  2175  2176     2    ga_15
 2175  2176  2177     2    ga_15
 2175  2176  2178     2    ga_15
 2177  2176  2178     2    ga_15
 2174  2179  2180     2    ga_30
 2174  2179  2181     2    ga_19
 2180  2179  2181     2    ga_33
 2179  2181  2182     2    ga_32
 2179  2181  2183     2    ga_31
 2182  2181  2183     2    ga_18
 2181  2183  2184     2    ga_13
 2181  2183  2187     2    ga_13
 2184  2183  2187     2    ga_13
 2183  2184  2185     2    ga_16
 2184  2185  2186     2    ga_3
 2183  2187  2188     2    ga_30
 2183  2187  2189     2    ga_19
 2188  2187  2189     2    ga_33
 2187  2189  2190     2    ga_32
 2187  2189  2191     2    ga_31
 2190  2189  2191     2    ga_18
 2189  2191  2192     2    ga_13
 2189  2191  2200     2    ga_13
 2192  2191  2200     2    ga_13
 2191  2192  2193     2    ga_15
 2192  2193  2194     2    ga_15
 2193  2194  2195     2    ga_15
 2194  2195  2196     2    ga_15
 2195  2196  2197     2    ga_11
 2195  2196  2198     2    ga_11
 2195  2196  2199     2    ga_11
 2197  2196  2198     2    ga_10
 2197  2196  2199     2    ga_10
 2198  2196  2199     2    ga_10
 2191  2200  2201     2    ga_30
 2191  2200  2202     2    ga_19
 2201  2200  2202     2    ga_33
 2200  2202  2203     2    ga_32
 2200  2202  2204     2    ga_31
 2203  2202  2204     2    ga_18
 2202  2204  2205     2    ga_13
 2202  2204  2206     2    ga_13
 2205  2204  2206     2    ga_13
 2204  2206  2207     2    ga_30
 2204  2206  2208     2    ga_19
 2207  2206  2208     2    ga_33
 2206  2208  2209     2    ga_32
 2206  2208  2210     2    ga_31
 2209  2208  2210     2    ga_18
 2208  2210  2211     2    ga_13
 2208  2210  2212     2    ga_13
 2211  2210  2212     2    ga_13
 2210  2212  2213     2    ga_22
 2210  2212  2214     2    ga_22
 2213  2212  2214     2    ga_38

[ dihedrals ]
;  ai    aj    ak    al funct            c0            c1            c2            c3            c4            c5
    2     1     5    10     1    gd_39
    1     5     6     7     1    gd_34
    1     5    10    12     1    gd_42
    1     5    10    12     1    gd_45
    5     6     7     8     1    gd_34
    6     7     8     9     1    gd_26
    5    10    12    14     1    gd_14
   10    12    14    22     1    gd_43
   10    12    14    22     1    gd_44
   12    14    15    16     1    gd_34
   12    14    22    24     1    gd_42
   12    14    22    24     1    gd_45
   14    15    16    17     1    gd_34
   15    16    17    19     1    gd_40
   16    17    19    20     1    gd_14
   14    22    24    26     1    gd_14
   22    24    26    31     1    gd_43
   22    24    26    31     1    gd_44
   24    26    27    28     1    gd_34
   24    26    31    33     1    gd_42
[truncated: 104,801 more chars]
