# Supplementary material for: Is There a Functional Role for the Knotted Topology in Protein UCH-L1?
Source: J Chem Inf Model. 2024 Jul 24;64(17):6827–37. doi: 10.1021/acs.jcim.4c00880 (PMC11388461; doi:10.1021/acs.jcim.4c00880)
Supplement: Supplementary file 2 — ci4c00880_si_002.zip [file ci4c00880_si_002.zip › UCH-L1_files/APO/APO_delta1/REP_1/traj_final.gro]

Protein in water t= 500000.00000 step= 5000000
 2209
    1GLN      N    1   6.183   5.952   0.852
    1GLN     H1    2   6.164   6.049   0.863
    1GLN     H2    3   6.280   5.946   0.828
    1GLN     H3    4   6.119   5.919   0.782
    1GLN     CA    5   6.152   5.888   0.980
    1GLN     CB    6   6.106   5.995   1.080
    1GLN     CG    7   6.228   6.049   1.155
    1GLN     CD    8   6.172   6.141   1.264
    1GLN    OE1    9   6.069   6.122   1.328
    1GLN    NE2   10   6.250   6.240   1.304
    1GLN   HE21   11   6.336   6.261   1.258
    1GLN   HE22   12   6.227   6.295   1.384
    1GLN      C   13   6.051   5.774   0.973
    1GLN      O   14   5.985   5.769   0.869
    2LEU      N   15   6.062   5.677   1.064
    2LEU      H   16   6.143   5.664   1.122
    2LEU     CA   17   5.962   5.572   1.080
    2LEU     CB   18   5.983   5.478   1.199
    2LEU     CG   19   6.087   5.370   1.171
    2LEU    CD1   20   6.107   5.294   1.303
    2LEU    CD2   21   6.045   5.262   1.070
    2LEU      C   22   5.824   5.634   1.103
    2LEU      O   23   5.809   5.726   1.183
    3LYS      N   24   5.729   5.591   1.019
    3LYS      H   25   5.744   5.503   0.974
    3LYS     CA   26   5.587   5.628   1.034
    3LYS     CB   27   5.517   5.604   0.900
    3LYS     CG   28   5.551   5.717   0.803
    3LYS     CD   29   5.489   5.713   0.663
    3LYS     CE   30   5.493   5.853   0.600
    3LYS     NZ   31   5.424   5.872   0.472
    3LYS    HZ1   32   5.445   5.790   0.418
    3LYS    HZ2   33   5.325   5.878   0.488
    3LYS    HZ3   34   5.455   5.957   0.430
    3LYS      C   35   5.517   5.566   1.155
    3LYS      O   36   5.552   5.462   1.210
    4PRO      N   37   5.408   5.625   1.204
    4PRO     CA   38   5.328   5.566   1.312
    4PRO     CB   39   5.261   5.686   1.380
    4PRO     CG   40   5.254   5.788   1.266
    4PRO     CD   41   5.376   5.766   1.176
    4PRO      C   42   5.228   5.457   1.273
    4PRO      O   43   5.228   5.409   1.160
    5MET      N   44   5.173   5.388   1.372
    5MET      H   45   5.228   5.375   1.455
    5MET     CA   46   5.044   5.318   1.368
    5MET     CB   47   5.028   5.243   1.501
    5MET     CG   48   5.131   5.136   1.539
    5MET     SD   49   5.310   5.172   1.527
    5MET     CE   50   5.346   5.080   1.379
    5MET      C   51   4.929   5.419   1.369
    5MET      O   52   4.924   5.521   1.438
    6GLU      N   53   4.851   5.414   1.261
    6GLU      H   54   4.879   5.363   1.180
    6GLU     CA   55   4.722   5.484   1.251
    6GLU     CB   56   4.657   5.456   1.115
    6GLU     CG   57   4.669   5.576   1.021
    6GLU     CD   58   4.573   5.694   1.038
    6GLU    OE1   59   4.555   5.741   1.152
    6GLU    OE2   60   4.499   5.724   0.942
    6GLU      C   61   4.625   5.451   1.365
    6GLU      O   62   4.625   5.332   1.397
    7ILE      N   63   4.530   5.541   1.390
    7ILE      H   64   4.517   5.626   1.338
    7ILE     CA   65   4.438   5.530   1.504
    7ILE     CB   66   4.414   5.671   1.560
    7ILE    CG1   67   4.366   5.763   1.448
    7ILE    CG2   68   4.538   5.738   1.620
    7ILE     CD   69   4.286   5.887   1.491
    7ILE      C   70   4.311   5.450   1.474
    7ILE      O   71   4.208   5.480   1.536
    8ASN      N   72   4.319   5.343   1.396
    8ASN      H   73   4.399   5.331   1.337
    8ASN     CA   74   4.205   5.253   1.376
    8ASN     CB   75   4.146   5.259   1.235
    8ASN     CG   76   4.234   5.212   1.119
    8ASN    OD1   77   4.230   5.098   1.074
    8ASN    ND2   78   4.286   5.306   1.040
    8ASN   HD21   79   4.280   5.406   1.051
    8ASN   HD22   80   4.348   5.274   0.968
    8ASN      C   81   4.231   5.110   1.422
    8ASN      O   82   4.334   5.048   1.391
    9PRO      N   83   4.126   5.047   1.475
    9PRO     CA   84   4.141   4.909   1.522
    9PRO     CB   85   4.005   4.870   1.581
    9PRO     CG   86   3.968   5.006   1.640
    9PRO     CD   87   4.005   5.107   1.532
    9PRO      C   88   4.192   4.809   1.418
    9PRO      O   89   4.290   4.740   1.443
   10GLU      N   90   4.133   4.816   1.298
   10GLU      H   91   4.040   4.850   1.289
   10GLU     CA   92   4.179   4.746   1.177
   10GLU     CB   93   4.081   4.768   1.062
   10GLU     CG   94   3.947   4.700   1.094
   10GLU     CD   95   3.841   4.804   1.127
   10GLU    OE1   96   3.768   4.845   1.034
   10GLU    OE2   97   3.832   4.864   1.236
   10GLU      C   98   4.327   4.751   1.140
   10GLU      O   99   4.391   4.647   1.123
   11MET      N  100   4.390   4.868   1.135
   11MET      H  101   4.330   4.948   1.128
   11MET     CA  102   4.536   4.886   1.132
   11MET     CB  103   4.539   5.036   1.103
   11MET     CG  104   4.668   5.084   1.036
   11MET     SD  105   4.811   5.072   1.150
   11MET     CE  106   4.938   5.020   1.037
   11MET      C  107   4.614   4.832   1.252
   11MET      O  108   4.704   4.751   1.232
   12LEU      N  109   4.577   4.878   1.371
   12LEU      H  110   4.499   4.939   1.383
   12LEU     CA  111   4.626   4.830   1.501
   12LEU     CB  112   4.570   4.888   1.631
   12LEU     CG  113   4.622   5.026   1.672
   12LEU    CD1  114   4.541   5.065   1.795
   12LEU    CD2  115   4.768   5.038   1.717
   12LEU      C  116   4.624   4.679   1.520
   12LEU      O  117   4.729   4.624   1.553
   13ASN      N  118   4.529   4.608   1.460
   13ASN      H  119   4.436   4.643   1.451
   13ASN     CA  120   4.530   4.461   1.457
   13ASN     CB  121   4.386   4.419   1.425
   13ASN     CG  122   4.283   4.426   1.538
   13ASN    OD1  123   4.316   4.412   1.656
   13ASN    ND2  124   4.155   4.411   1.504
   13ASN   HD21  125   4.119   4.402   1.412
   13ASN   HD22  126   4.078   4.431   1.565
   13ASN      C  127   4.618   4.391   1.354
   13ASN      O  128   4.671   4.281   1.374
   14LYS      N  129   4.641   4.460   1.242
   14LYS      H  130   4.588   4.542   1.222
   14LYS     CA  131   4.749   4.424   1.148
   14LYS     CB  132   4.745   4.506   1.019
   14LYS     CG  133   4.637   4.424   0.946
   14LYS     CD  134   4.609   4.489   0.811
   14LYS     CE  135   4.489   4.427   0.739
   14LYS     NZ  136   4.490   4.459   0.596
   14LYS    HZ1  137   4.584   4.438   0.567
   14LYS    HZ2  138   4.420   4.408   0.547
   14LYS    HZ3  139   4.489   4.557   0.574
   14LYS      C  140   4.888   4.438   1.210
   14LYS      O  141   4.974   4.355   1.182
   15VAL      N  142   4.907   4.544   1.288
   15VAL      H  143   4.839   4.616   1.297
   15VAL     CA  144   5.031   4.553   1.367
   15VAL     CB  145   5.057   4.689   1.432
   15VAL    CG1  146   5.181   4.707   1.520
   15VAL    CG2  147   5.062   4.795   1.322
   15VAL      C  148   5.052   4.436   1.464
   15VAL      O  149   5.160   4.378   1.467
   16LEU      N  150   4.947   4.379   1.522
   16LEU      H  151   4.853   4.409   1.505
   16LEU     CA  152   4.948   4.262   1.610
   16LEU     CB  153   4.808   4.246   1.669
   16LEU     CG  154   4.770   4.351   1.773
   16LEU    CD1  155   4.620   4.341   1.804
   16LEU    CD2  156   4.845   4.331   1.904
   16LEU      C  157   5.001   4.134   1.544
   16LEU      O  158   5.096   4.064   1.578
   17SER      N  159   4.951   4.123   1.422
   17SER      H  160   4.862   4.163   1.403
   17SER     CA  161   4.991   4.025   1.319
   17SER     CB  162   4.899   4.029   1.197
   17SER     OG  163   4.932   3.936   1.093
   17SER     HG  164   4.854   3.932   1.031
   17SER      C  165   5.135   4.046   1.274
   17SER      O  166   5.215   3.958   1.307
   18ARG      N  167   5.174   4.158   1.215
   18ARG      H  168   5.108   4.227   1.185
   18ARG     CA  169   5.312   4.183   1.170
   18ARG     CB  170   5.325   4.312   1.089
   18ARG     CG  171   5.454   4.329   1.008
   18ARG     CD  172   5.482   4.196   0.938
   18ARG     NE  173   5.613   4.199   0.872
   18ARG     HE  174   5.615   4.242   0.781
   18ARG     CZ  175   5.726   4.152   0.927
   18ARG    NH1  176   5.734   4.117   1.056
   18ARG   HH11  177   5.659   4.116   1.123
   18ARG   HH12  178   5.818   4.070   1.081
   18ARG    NH2  179   5.825   4.129   0.840
   18ARG   HH21  180   5.818   4.155   0.744
   18ARG   HH22  181   5.909   4.084   0.869
   18ARG      C  182   5.416   4.179   1.282
   18ARG      O  183   5.524   4.126   1.256
   19LEU      N  184   5.395   4.226   1.405
   19LEU      H  185   5.314   4.282   1.423
   19LEU     CA  186   5.479   4.197   1.522
   19LEU     CB  187   5.415   4.257   1.647
   19LEU     CG  188   5.449   4.405   1.657
   19LEU    CD1  189   5.373   4.450   1.782
   19LEU    CD2  190   5.598   4.433   1.680
   19LEU      C  191   5.479   4.046   1.547
   19LEU      O  192   5.586   3.987   1.564
   20GLY      N  193   5.363   3.982   1.543
   20GLY      H  194   5.275   4.023   1.516
   20GLY     CA  195   5.348   3.837   1.563
   20GLY      C  196   5.275   3.792   1.689
   20GLY      O  197   5.307   3.682   1.735
   21VAL      N  198   5.199   3.879   1.755
   21VAL      H  199   5.171   3.959   1.702
   21VAL     CA  200   5.123   3.841   1.875
   21VAL     CB  201   5.076   3.975   1.932
   21VAL    CG1  202   4.969   3.970   2.041
   21VAL    CG2  203   5.190   4.073   1.960
   21VAL      C  204   5.017   3.737   1.838
   21VAL      O  205   4.958   3.747   1.730
   22ALA      N  206   4.987   3.657   1.940
   22ALA      H  207   5.026   3.672   2.031
   22ALA     CA  208   4.877   3.560   1.934
   22ALA     CB  209   4.863   3.489   2.068
   22ALA      C  210   4.739   3.615   1.898
   22ALA      O  211   4.696   3.712   1.960
   23GLY      N  212   4.654   3.539   1.829
   23GLY      H  213   4.659   3.440   1.845
   23GLY     CA  214   4.533   3.588   1.762
   23GLY      C  215   4.409   3.616   1.848
   23GLY      O  216   4.324   3.694   1.806
   24GLN      N  217   4.400   3.549   1.962
   24GLN      H  218   4.445   3.463   1.984
   24GLN     CA  219   4.293   3.581   2.058
   24GLN     CB  220   4.288   3.474   2.168
   24GLN     CG  221   4.241   3.337   2.118
   24GLN     CD  222   4.240   3.241   2.237
   24GLN    OE1  223   4.328   3.160   2.263
   24GLN    NE2  224   4.128   3.229   2.308
   24GLN   HE21  225   4.043   3.279   2.299
   24GLN   HE22  226   4.125   3.177   2.394
   24GLN      C  227   4.288   3.719   2.123
   24GLN      O  228   4.183   3.782   2.121
   25TRP      N  229   4.405   3.782   2.137
   25TRP      H  230   4.494   3.740   2.117
   25TRP     CA  231   4.417   3.918   2.190
   25TRP     CB  232   4.541   3.921   2.280
   25TRP     CG  233   4.526   3.856   2.417
   25TRP    CD1  234   4.574   3.734   2.442
   25TRP    HD1  235   4.608   3.665   2.365
   25TRP    CD2  236   4.459   3.898   2.532
   25TRP    NE1  237   4.543   3.699   2.566
   25TRP    HE1  238   4.565   3.612   2.610
   25TRP    CE2  239   4.467   3.793   2.622
   25TRP    CE3  240   4.399   4.020   2.560
   25TRP    HE3  241   4.364   4.090   2.484
   25TRP    CZ2  242   4.403   3.800   2.745
   25TRP    HZ2  243   4.418   3.717   2.814
   25TRP    CZ3  244   4.337   4.025   2.685
   25TRP    HZ3  245   4.290   4.121   2.707
   25TRP    CH2  246   4.338   3.919   2.775
   25TRP    HH2  247   4.275   3.926   2.863
   25TRP      C  248   4.424   4.022   2.078
   25TRP      O  249   4.526   4.047   2.015
   26ARG      N  250   4.312   4.094   2.069
   26ARG      H  251   4.243   4.089   2.142
   26ARG     CA  252   4.289   4.196   1.966
   26ARG     CB  253   4.164   4.165   1.883
   26ARG     CG  254   4.175   4.030   1.813
   26ARG     CD  255   4.216   4.062   1.669
   26ARG     NE  256   4.282   3.942   1.614
   26ARG     HE  257   4.219   3.865   1.610
   26ARG     CZ  258   4.400   3.925   1.553
   26ARG    NH1  259   4.483   4.028   1.533
   26ARG   HH11  260   4.454   4.120   1.559
   26ARG   HH12  261   4.573   4.009   1.494
   26ARG    NH2  262   4.432   3.807   1.498
   26ARG   HH21  263   4.365   3.733   1.507
   26ARG   HH22  264   4.504   3.812   1.428
   26ARG      C  265   4.275   4.339   2.017
   26ARG      O  266   4.226   4.359   2.128
   27PHE      N  267   4.293   4.437   1.928
   27PHE      H  268   4.327   4.415   1.836
   27PHE     CA  269   4.261   4.578   1.956
   27PHE     CB  270   4.354   4.690   1.908
   27PHE     CG  271   4.469   4.724   2.002
   27PHE    CD1  272   4.598   4.746   1.954
   27PHE    HD1  273   4.633   4.710   1.858
   27PHE    CD2  274   4.445   4.764   2.133
   27PHE    HD2  275   4.352   4.732   2.181
   27PHE    CE1  276   4.701   4.798   2.032
   27PHE    HE1  277   4.801   4.794   1.990
   27PHE    CE2  278   4.548   4.819   2.209
   27PHE    HE2  279   4.526   4.868   2.304
   27PHE     CZ  280   4.679   4.832   2.165
   27PHE     HZ  281   4.750   4.847   2.246
   27PHE      C  282   4.118   4.629   1.937
   27PHE      O  283   4.074   4.683   1.836
   28VAL      N  284   4.050   4.624   2.051
   28VAL      H  285   4.103   4.619   2.135
   28VAL     CA  286   3.907   4.651   2.070
   28VAL     CB  287   3.833   4.551   2.160
   28VAL    CG1  288   3.703   4.607   2.217
   28VAL    CG2  289   3.795   4.419   2.092
   28VAL      C  290   3.881   4.792   2.122
   28VAL      O  291   3.946   4.836   2.217
   29ASP      N  292   3.809   4.876   2.048
   29ASP      H  293   3.729   4.847   1.995
   29ASP     CA  294   3.804   5.017   2.087
   29ASP     CB  295   3.770   5.097   1.961
   29ASP     CG  296   3.645   5.052   1.884
   29ASP    OD1  297   3.644   4.975   1.786
   29ASP    OD2  298   3.537   5.085   1.936
   29ASP      C  299   3.702   5.034   2.200
   29ASP      O  300   3.610   4.953   2.210
   30VAL      N  301   3.725   5.134   2.285
   30VAL      H  302   3.783   5.213   2.265
   30VAL     CA  303   3.628   5.156   2.393
   30VAL     CB  304   3.687   5.192   2.530
   30VAL    CG1  305   3.812   5.110   2.564
   30VAL    CG2  306   3.738   5.336   2.533
   30VAL      C  307   3.503   5.241   2.365
   30VAL      O  308   3.494   5.293   2.254
   31LEU      N  309   3.401   5.225   2.449
   31LEU      H  310   3.388   5.140   2.499
   31LEU     CA  311   3.286   5.315   2.430
   31LEU     CB  312   3.167   5.221   2.410
   31LEU     CG  313   3.039   5.275   2.346
   31LEU    CD1  314   3.066   5.341   2.210
   31LEU    CD2  315   2.934   5.164   2.332
   31LEU      C  316   3.271   5.411   2.548
   31LEU      O  317   3.246   5.374   2.662
   32GLY      N  318   3.304   5.536   2.516
   32GLY      H  319   3.325   5.567   2.424
   32GLY     CA  320   3.318   5.643   2.616
   32GLY      C  321   3.408   5.618   2.737
   32GLY      O  322   3.372   5.532   2.817
   33LEU      N  323   3.509   5.704   2.747
   33LEU      H  324   3.525   5.767   2.671
   33LEU     CA  325   3.607   5.711   2.856
   33LEU     CB  326   3.727   5.795   2.812
   33LEU     CG  327   3.864   5.766   2.875
   33LEU    CD1  328   3.910   5.624   2.842
   33LEU    CD2  329   3.963   5.868   2.819
   33LEU      C  330   3.547   5.767   2.986
   33LEU      O  331   3.564   5.886   3.013
   34GLU      N  332   3.449   5.692   3.036
   34GLU      H  333   3.416   5.610   2.990
   34GLU     CA  334   3.379   5.726   3.161
   34GLU     CB  335   3.235   5.674   3.149
   34GLU     CG  336   3.137   5.724   3.256
   34GLU     CD  337   3.129   5.629   3.375
   34GLU    OE1  338   3.187   5.661   3.481
   34GLU    OE2  339   3.076   5.516   3.363
   34GLU      C  340   3.455   5.665   3.278
   34GLU      O  341   3.518   5.560   3.264
   35GLU      N  342   3.450   5.732   3.393
   35GLU      H  343   3.367   5.786   3.404
   35GLU     CA  344   3.516   5.700   3.521
   35GLU     CB  345   3.460   5.796   3.625
   35GLU     CG  346   3.554   5.911   3.662
   35GLU     CD  347   3.493   6.031   3.733
   35GLU    OE1  348   3.484   6.016   3.857
   35GLU    OE2  349   3.497   6.140   3.672
   35GLU      C  350   3.518   5.561   3.584
   35GLU      O  351   3.620   5.529   3.645
   36GLU      N  352   3.409   5.488   3.562
   36GLU      H  353   3.349   5.527   3.491
   36GLU     CA  354   3.386   5.350   3.607
   36GLU     CB  355   3.271   5.348   3.708
   36GLU     CG  356   3.262   5.206   3.765
   36GLU     CD  357   3.133   5.208   3.846
   36GLU    OE1  358   3.130   5.273   3.953
   36GLU    OE2  359   3.032   5.149   3.800
   36GLU      C  360   3.345   5.258   3.493
   36GLU      O  361   3.421   5.168   3.459
   37SER      N  362   3.238   5.282   3.418
   37SER      H  363   3.199   5.373   3.405
   37SER     CA  364   3.192   5.192   3.311
   37SER     CB  365   3.043   5.160   3.322
   37SER     OG  366   3.036   5.067   3.430
   37SER     HG  367   3.062   4.978   3.393
   37SER      C  368   3.223   5.227   3.165
   37SER      O  369   3.139   5.284   3.096
   38LEU      N  370   3.342   5.189   3.118
   38LEU      H  371   3.419   5.188   3.181
   38LEU     CA  372   3.383   5.182   2.977
   38LEU     CB  373   3.530   5.138   2.975
   38LEU     CG  374   3.631   5.246   3.016
   38LEU    CD1  375   3.770   5.192   3.050
   38LEU    CD2  376   3.634   5.357   2.910
   38LEU      C  377   3.302   5.071   2.909
   38LEU      O  378   3.291   4.967   2.973
   39GLY      N  379   3.226   5.106   2.805
   39GLY      H  380   3.222   5.203   2.784
   39GLY     CA  381   3.157   5.014   2.714
   39GLY      C  382   3.246   4.924   2.629
   39GLY      O  383   3.335   4.981   2.566
   40SER      N  384   3.181   4.814   2.592
   40SER      H  385   3.086   4.810   2.621
   40SER     CA  386   3.218   4.714   2.490
   40SER     CB  387   3.232   4.777   2.351
   40SER     OG  388   3.110   4.829   2.297
   40SER     HG  389   3.120   4.893   2.220
   40SER      C  390   3.334   4.616   2.509
   40SER      O  391   3.357   4.530   2.424
   41VAL      N  392   3.433   4.656   2.589
   41VAL      H  393   3.440   4.755   2.598
   41VAL     CA  394   3.539   4.570   2.644
   41VAL     CB  395   3.642   4.663   2.708
   41VAL    CG1  396   3.683   4.772   2.609
   41VAL    CG2  397   3.593   4.738   2.832
   41VAL      C  398   3.505   4.448   2.729
   41VAL      O  399   3.439   4.455   2.833
   42PRO      N  400   3.552   4.328   2.692
   42PRO     CA  401   3.522   4.203   2.763
   42PRO     CB  402   3.554   4.089   2.665
   42PRO     CG  403   3.672   4.150   2.589
   42PRO     CD  404   3.617   4.291   2.566
   42PRO      C  405   3.609   4.187   2.888
   42PRO      O  406   3.698   4.268   2.914
   43ALA      N  407   3.563   4.087   2.963
   43ALA      H  408   3.484   4.037   2.927
   43ALA     CA  409   3.652   4.018   3.057
   43ALA     CB  410   3.576   3.997   3.188
   43ALA      C  411   3.728   3.892   3.014
   43ALA      O  412   3.658   3.792   2.999
   44PRO      N  413   3.860   3.881   3.029
   44PRO     CA  414   3.961   3.981   3.067
   44PRO     CB  415   4.079   3.902   3.124
   44PRO     CG  416   4.074   3.776   3.037
   44PRO     CD  417   3.926   3.750   3.013
   44PRO      C  418   4.009   4.079   2.960
   44PRO      O  419   4.022   4.047   2.842
   45ALA      N  420   4.043   4.197   3.011
   45ALA      H  421   4.042   4.203   3.111
   45ALA     CA  422   4.111   4.299   2.930
   45ALA     CB  423   4.006   4.393   2.871
   45ALA      C  424   4.221   4.377   3.002
   45ALA      O  425   4.208   4.421   3.116
   46CYS      N  426   4.313   4.420   2.915
   46CYS      H  427   4.307   4.388   2.821
   46CYS     CA  428   4.434   4.496   2.948
   46CYS     CB  429   4.553   4.403   2.972
   46CYS     SG  430   4.590   4.309   2.819
   46CYS     HG  431   4.721   4.333   2.823
   46CYS      C  432   4.471   4.599   2.841
   46CYS      O  433   4.420   4.608   2.729
   47ALA      N  434   4.574   4.676   2.874
   47ALA      H  435   4.622   4.654   2.959
   47ALA     CA  436   4.647   4.769   2.786
   47ALA     CB  437   4.735   4.690   2.689
   47ALA      C  438   4.554   4.866   2.712
   47ALA      O  439   4.514   4.850   2.597
   48LEU      N  440   4.514   4.968   2.787
   48LEU      H  441   4.538   4.972   2.884
   48LEU     CA  442   4.433   5.077   2.731
   48LEU     CB  443   4.367   5.161   2.840
   48LEU     CG  444   4.279   5.266   2.771
   48LEU    CD1  445   4.139   5.213   2.739
   48LEU    CD2  446   4.251   5.392   2.854
   48LEU      C  447   4.540   5.165   2.666
   48LEU      O  448   4.613   5.234   2.737
   49LEU      N  449   4.544   5.165   2.533
   49LEU      H  450   4.484   5.105   2.480
   49LEU     CA  451   4.624   5.256   2.450
   49LEU     CB  452   4.661   5.181   2.322
   49LEU     CG  453   4.760   5.264   2.240
   49LEU    CD1  454   4.891   5.288   2.316
   49LEU    CD2  455   4.786   5.200   2.104
   49LEU      C  456   4.546   5.386   2.427
   49LEU      O  457   4.451   5.395   2.349
   50LEU      N  458   4.577   5.477   2.518
   50LEU      H  459   4.632   5.457   2.600
   50LEU     CA  460   4.524   5.614   2.524
   50LEU     CB  461   4.521   5.663   2.668
   50LEU     CG  462   4.429   5.784   2.687
   50LEU    CD1  463   4.279   5.757   2.699
   50LEU    CD2  464   4.479   5.882   2.793
   50LEU      C  465   4.606   5.698   2.426
   50LEU      O  466   4.724   5.730   2.436
   51LEU      N  467   4.533   5.734   2.320
   51LEU      H  468   4.434   5.729   2.318
   51LEU     CA  469   4.575   5.815   2.205
   51LEU     CB  470   4.516   5.753   2.078
   51LEU     CG  471   4.549   5.607   2.046
   51LEU    CD1  472   4.453   5.558   1.938
   51LEU    CD2  473   4.684   5.594   1.975
   51LEU      C  474   4.542   5.963   2.223
   51LEU      O  475   4.439   6.015   2.181
   52PHE      N  476   4.620   6.026   2.310
   52PHE      H  477   4.712   5.999   2.340
   52PHE     CA  478   4.589   6.160   2.362
   52PHE     CB  479   4.618   6.169   2.512
   52PHE     CG  480   4.603   6.302   2.586
   52PHE    CD1  481   4.666   6.326   2.708
   52PHE    HD1  482   4.719   6.246   2.758
   52PHE    CD2  483   4.530   6.404   2.527
   52PHE    HD2  484   4.445   6.384   2.461
   52PHE    CE1  485   4.658   6.448   2.775
   52PHE    HE1  486   4.702   6.463   2.874
   52PHE    CE2  487   4.530   6.527   2.591
   52PHE    HE2  488   4.481   6.611   2.542
   52PHE     CZ  489   4.597   6.554   2.711
   52PHE     HZ  490   4.613   6.658   2.740
   52PHE      C  491   4.660   6.264   2.275
   52PHE      O  492   4.776   6.246   2.240
   53PRO      N  493   4.586   6.361   2.224
   53PRO     CA  494   4.646   6.472   2.148
   53PRO     CB  495   4.539   6.513   2.046
   53PRO     CG  496   4.409   6.479   2.120
   53PRO     CD  497   4.446   6.343   2.181
   53PRO      C  498   4.708   6.583   2.233
   53PRO      O  499   4.634   6.667   2.285
   54LEU      N  500   4.840   6.578   2.245
   54LEU      H  501   4.888   6.505   2.196
   54LEU     CA  502   4.925   6.689   2.291
   54LEU     CB  503   5.047   6.628   2.362
   54LEU     CG  504   5.024   6.542   2.486
   54LEU    CD1  505   5.163   6.490   2.522
   54LEU    CD2  506   4.981   6.629   2.605
   54LEU      C  507   4.960   6.800   2.192
   54LEU      O  508   4.920   6.799   2.076
   55THR      N  509   5.034   6.901   2.235
   55THR      H  510   5.058   6.897   2.332
   55THR     CA  511   5.090   7.008   2.151
   55THR     CB  512   5.083   7.136   2.234
   55THR    OG1  513   5.152   7.127   2.359
   55THR    HG1  514   5.126   7.204   2.416
   55THR    CG2  515   4.943   7.198   2.238
   55THR      C  516   5.237   6.987   2.116
   55THR      O  517   5.314   6.913   2.178
   56ALA      N  518   5.287   7.059   2.017
   56ALA      H  519   5.230   7.108   1.951
   56ALA     CA  520   5.429   7.052   1.977
   56ALA     CB  521   5.445   7.141   1.854
   56ALA      C  522   5.524   7.110   2.082
   56ALA      O  523   5.640   7.069   2.090
   57GLN      N  524   5.469   7.200   2.163
   57GLN      H  525   5.372   7.220   2.151
   57GLN     CA  526   5.527   7.278   2.273
   57GLN     CB  527   5.439   7.390   2.328
   57GLN     CG  528   5.501   7.468   2.444
   57GLN     CD  529   5.397   7.558   2.511
   57GLN    OE1  530   5.348   7.526   2.619
   57GLN    NE2  531   5.392   7.684   2.470
   57GLN   HE21  532   5.461   7.722   2.408
   57GLN   HE22  533   5.315   7.739   2.504
   57GLN      C  534   5.568   7.178   2.381
   57GLN      O  535   5.688   7.158   2.400
   58HISE     N  536   5.479   7.085   2.414
   58HISE     H  537   5.382   7.108   2.403
   58HISE    CA  538   5.497   6.973   2.508
   58HISE    CB  539   5.364   6.897   2.511
   58HISE    CG  540   5.350   6.819   2.642
   58HISE   ND1  541   5.455   6.762   2.701
   58HISE   CD2  542   5.244   6.820   2.722
   58HISE   HD2  543   5.153   6.878   2.707
   58HISE   CE1  544   5.405   6.715   2.814
   58HISE   HE1  545   5.459   6.656   2.889
   58HISE   NE2  546   5.278   6.751   2.831
   58HISE   HE2  547   5.213   6.703   2.889
   58HISE     C  548   5.602   6.873   2.458
   58HISE     O  549   5.705   6.860   2.524
   59GLU      N  550   5.591   6.831   2.332
   59GLU      H  551   5.505   6.848   2.284
   59GLU     CA  552   5.691   6.741   2.274
   59GLU     CB  553   5.640   6.691   2.138
   59GLU     CG  554   5.747   6.618   2.057
   59GLU     CD  555   5.702   6.565   1.920
   59GLU    OE1  556   5.635   6.460   1.917
   59GLU    OE2  557   5.743   6.627   1.820
   59GLU      C  558   5.829   6.806   2.261
   59GLU      O  559   5.922   6.738   2.306
   60ASN      N  560   5.841   6.934   2.224
   60ASN      H  561   5.771   6.980   2.170
   60ASN     CA  562   5.973   6.996   2.210
   60ASN     CB  563   5.948   7.126   2.132
   60ASN     CG  564   6.076   7.147   2.050
   60ASN    OD1  565   6.177   7.207   2.084
   60ASN    ND2  566   6.068   7.119   1.920
   60ASN   HD21  567   5.979   7.080   1.896
   60ASN   HD22  568   6.148   7.123   1.860
   60ASN      C  569   6.038   7.011   2.348
   60ASN      O  570   6.152   6.970   2.371
   61PHE      N  571   5.955   7.056   2.441
   61PHE      H  572   5.863   7.090   2.420
   61PHE     CA  573   5.987   7.064   2.584
   61PHE     CB  574   5.884   7.149   2.658
   61PHE     CG  575   5.915   7.299   2.655
   61PHE    CD1  576   5.847   7.395   2.582
   61PHE    HD1  577   5.758   7.370   2.523
   61PHE    CD2  578   6.029   7.345   2.720
   61PHE    HD2  579   6.104   7.268   2.737
   61PHE    CE1  580   5.876   7.531   2.576
   61PHE    HE1  581   5.801   7.605   2.547
   61PHE    CE2  582   6.058   7.480   2.726
   61PHE    HE2  583   6.141   7.516   2.788
   61PHE     CZ  584   5.984   7.572   2.653
   61PHE     HZ  585   6.006   7.677   2.675
   61PHE      C  586   6.013   6.929   2.652
   61PHE      O  587   6.098   6.923   2.741
   62ARG      N  588   5.939   6.824   2.618
   62ARG      H  589   5.846   6.834   2.584
   62ARG     CA  590   5.976   6.685   2.651
   62ARG     CB  591   5.859   6.594   2.612
   62ARG     CG  592   5.759   6.580   2.727
   62ARG     CD  593   5.820   6.525   2.856
   62ARG     NE  594   5.710   6.469   2.937
   62ARG     HE  595   5.651   6.403   2.890
   62ARG     CZ  596   5.678   6.513   3.060
   62ARG    NH1  597   5.727   6.626   3.113
   62ARG   HH11  598   5.787   6.685   3.059
   62ARG   HH12  599   5.704   6.663   3.203
   62ARG    NH2  600   5.596   6.446   3.142
   62ARG   HH21  601   5.569   6.356   3.108
   62ARG   HH22  602   5.557   6.498   3.218
   62ARG      C  603   6.107   6.632   2.593
   62ARG      O  604   6.191   6.595   2.676
   63LYS      N  605   6.133   6.651   2.464
   63LYS      H  606   6.064   6.682   2.398
   63LYS     CA  607   6.261   6.607   2.408
   63LYS     CB  608   6.255   6.627   2.256
   63LYS     CG  609   6.205   6.492   2.202
   63LYS     CD  610   6.201   6.508   2.050
   63LYS     CE  611   6.173   6.368   1.995
   63LYS     NZ  612   6.177   6.357   1.849
   63LYS    HZ1  613   6.269   6.367   1.811
   63LYS    HZ2  614   6.136   6.272   1.814
   63LYS    HZ3  615   6.114   6.429   1.820
   63LYS      C  616   6.385   6.677   2.463
   63LYS      O  617   6.481   6.609   2.499
   64LYS      N  618   6.367   6.798   2.514
   64LYS      H  619   6.281   6.849   2.513
   64LYS     CA  620   6.469   6.880   2.582
   64LYS     CB  621   6.427   7.027   2.580
   64LYS     CG  622   6.459   7.084   2.442
   64LYS     CD  623   6.411   7.228   2.435
   64LYS     CE  624   6.424   7.291   2.296
   64LYS     NZ  625   6.562   7.330   2.266
   64LYS    HZ1  626   6.561   7.426   2.239
   64LYS    HZ2  627   6.606   7.333   2.355
   64LYS    HZ3  628   6.613   7.272   2.202
   64LYS      C  629   6.486   6.834   2.727
   64LYS      O  630   6.593   6.855   2.786
   65GLN      N  631   6.378   6.798   2.795
   65GLN      H  632   6.288   6.810   2.753
   65GLN     CA  633   6.389   6.739   2.930
   65GLN     CB  634   6.242   6.726   2.973
   65GLN     CG  635   6.226   6.702   3.123
   65GLN     CD  636   6.077   6.677   3.151
   65GLN    OE1  637   5.986   6.725   3.085
   65GLN    NE2  638   6.048   6.591   3.248
   65GLN   HE21  639   6.121   6.541   3.296
   65GLN   HE22  640   5.958   6.565   3.282
   65GLN      C  641   6.452   6.600   2.929
   65GLN      O  642   6.559   6.594   2.989
   66ILE      N  643   6.427   6.527   2.821
   66ILE      H  644   6.346   6.543   2.764
   66ILE     CA  645   6.497   6.399   2.806
   66ILE     CB  646   6.431   6.316   2.696
   66ILE    CG1  647   6.288   6.285   2.742
   66ILE    CG2  648   6.507   6.194   2.645
   66ILE     CD  649   6.184   6.241   2.638
   66ILE      C  650   6.647   6.424   2.787
   66ILE      O  651   6.722   6.372   2.869
   67GLU      N  652   6.684   6.504   2.687
   67GLU      H  653   6.618   6.549   2.627
   67GLU     CA  654   6.820   6.529   2.637
   67GLU     CB  655   6.827   6.562   2.488
   67GLU     CG  656   6.759   6.463   2.392
   67GLU     CD  657   6.826   6.328   2.370
   67GLU    OE1  658   6.766   6.227   2.411
   67GLU    OE2  659   6.926   6.318   2.295
   67GLU      C  660   6.909   6.633   2.705
   67GLU      O  661   6.984   6.602   2.798
   68GLU      N  662   6.869   6.760   2.699
   68GLU      H  663   6.786   6.797   2.658
   68GLU     CA  664   6.944   6.869   2.761
   68GLU     CB  665   6.923   7.002   2.688
   68GLU     CG  666   6.978   7.007   2.545
   68GLU     CD  667   6.956   7.145   2.483
   68GLU    OE1  668   6.952   7.152   2.358
   68GLU    OE2  669   6.963   7.249   2.553
   68GLU      C  670   6.938   6.893   2.912
   68GLU      O  671   7.032   6.870   2.988
   69LEU      N  672   6.812   6.909   2.953
   69LEU      H  673   6.740   6.916   2.885
   69LEU     CA  674   6.767   6.895   3.092
   69LEU     CB  675   6.627   6.956   3.093
   69LEU     CG  676   6.629   7.108   3.080
   69LEU    CD1  677   6.626   7.158   2.935
   69LEU    CD2  678   6.502   7.148   3.156
   69LEU      C  679   6.773   6.767   3.176
   69LEU      O  680   6.726   6.759   3.289
   70LYS      N  681   6.848   6.671   3.123
   70LYS      H  682   6.863   6.666   3.024
   70LYS     CA  683   6.886   6.549   3.196
   70LYS     CB  684   6.993   6.573   3.303
   70LYS     CG  685   7.125   6.622   3.243
   70LYS     CD  686   7.216   6.686   3.348
   70LYS     CE  687   7.163   6.826   3.380
   70LYS     NZ  688   7.247   6.883   3.487
   70LYS    HZ1  689   7.345   6.870   3.474
   70LYS    HZ2  690   7.223   6.980   3.494
   70LYS    HZ3  691   7.223   6.851   3.578
   70LYS      C  692   6.781   6.463   3.265
   70LYS      O  693   6.807   6.400   3.368
   71GLY      N  694   6.668   6.441   3.199
   71GLY      H  695   6.653   6.464   3.103
   71GLY     CA  696   6.551   6.373   3.258
   71GLY      C  697   6.552   6.225   3.218
   71GLY      O  698   6.450   6.164   3.247
   72GLN      N  699   6.643   6.184   3.130
   72GLN      H  700   6.687   6.248   3.067
   72GLN     CA  701   6.677   6.043   3.106
   72GLN     CB  702   6.796   6.030   3.010
   72GLN     CG  703   6.766   6.027   2.861
   72GLN     CD  704   6.897   6.052   2.786
   72GLN    OE1  705   6.972   5.962   2.747
   72GLN    NE2  706   6.914   6.180   2.755
   72GLN   HE21  707   6.850   6.255   2.774
   72GLN   HE22  708   6.987   6.196   2.689
   72GLN      C  709   6.716   5.970   3.234
   72GLN      O  710   6.779   6.031   3.320
   73GLU      N  711   6.663   5.850   3.257
   73GLU      H  712   6.590   5.826   3.193
   73GLU     CA  713   6.694   5.760   3.369
   73GLU     CB  714   6.636   5.795   3.506
   73GLU     CG  715   6.746   5.839   3.603
   73GLU     CD  716   6.848   5.726   3.625
   73GLU    OE1  717   6.810   5.609   3.647
   73GLU    OE2  718   6.969   5.749   3.605
   73GLU      C  719   6.643   5.620   3.337
   73GLU      O  720   6.536   5.607   3.278
   74VAL      N  721   6.703   5.514   3.392
   74VAL      H  722   6.777   5.534   3.456
   74VAL     CA  723   6.689   5.371   3.362
   74VAL     CB  724   6.820   5.299   3.329
   74VAL    CG1  725   6.870   5.309   3.185
   74VAL    CG2  726   6.928   5.361   3.418
   74VAL      C  727   6.610   5.292   3.467
   74VAL      O  728   6.668   5.213   3.542
   75SER      N  729   6.484   5.329   3.487
   75SER      H  730   6.436   5.358   3.404
   75SER     CA  731   6.413   5.277   3.605
   75SER     CB  732   6.286   5.355   3.638
   75SER     OG  733   6.188   5.355   3.534
   75SER     HG  734   6.222   5.373   3.441
   75SER      C  735   6.373   5.130   3.602
   75SER      O  736   6.356   5.078   3.492
   76PRO      N  737   6.364   5.067   3.719
   76PRO     CA  738   6.307   4.935   3.749
   76PRO     CB  739   6.314   4.904   3.899
   76PRO     CG  740   6.427   4.996   3.946
   76PRO     CD  741   6.426   5.110   3.845
   76PRO      C  742   6.165   4.917   3.695
   76PRO      O  743   6.084   5.010   3.696
   77LYS      N  744   6.136   4.789   3.674
   77LYS      H  745   6.200   4.727   3.718
   77LYS     CA  746   6.009   4.745   3.613
   77LYS     CB  747   5.899   4.765   3.717
   77LYS     CG  748   5.909   4.649   3.816
   77LYS     CD  749   5.795   4.651   3.918
   77LYS     CE  750   5.842   4.735   4.037
   77LYS     NZ  751   5.737   4.714   4.138
   77LYS    HZ1  752   5.641   4.715   4.110
   77LYS    HZ2  753   5.754   4.622   4.174
   77LYS    HZ3  754   5.750   4.779   4.213
   77LYS      C  755   5.967   4.792   3.474
   77LYS      O  756   5.896   4.724   3.400
   78VAL      N  757   6.011   4.908   3.425
   78VAL      H  758   6.076   4.954   3.486
   78VAL     CA  759   5.976   4.977   3.301
   78VAL     CB  760   5.879   5.092   3.326
   78VAL    CG1  761   5.744   5.055   3.388
   78VAL    CG2  762   5.932   5.209   3.409
   78VAL      C  763   6.095   5.021   3.215
   78VAL      O  764   6.188   5.089   3.257
   79TYR      N  765   6.075   4.993   3.087
   79TYR      H  766   5.987   4.954   3.059
   79TYR     CA  767   6.180   5.005   2.985
   79TYR     CB  768   6.156   4.910   2.868
   79TYR     CG  769   6.208   4.769   2.899
   79TYR    CD1  770   6.140   4.684   2.986
   79TYR    HD1  771   6.037   4.702   3.017
   79TYR    CD2  772   6.337   4.745   2.853
   79TYR    HD2  773   6.392   4.822   2.799
   79TYR    CE1  774   6.204   4.568   3.026
   79TYR    HE1  775   6.147   4.494   3.082
   79TYR    CE2  776   6.398   4.627   2.894
   79TYR    HE2  777   6.507   4.620   2.896
   79TYR     CZ  778   6.335   4.543   2.985
   79TYR     OH  779   6.413   4.459   3.058
   79TYR     HH  780   6.508   4.470   3.028
   79TYR      C  781   6.218   5.145   2.936
   79TYR      O  782   6.141   5.240   2.934
   80PHE      N  783   6.350   5.160   2.928
   80PHE      H  784   6.422   5.093   2.946
   80PHE     CA  785   6.401   5.285   2.871
   80PHE     CB  786   6.553   5.287   2.887
   80PHE     CG  787   6.613   5.422   2.849
   80PHE    CD1  788   6.637   5.451   2.715
   80PHE    HD1  789   6.613   5.378   2.638
   80PHE    CD2  790   6.664   5.506   2.947
   80PHE    HD2  791   6.674   5.477   3.052
   80PHE    CE1  792   6.721   5.556   2.679
   80PHE    HE1  793   6.723   5.591   2.576
   80PHE    CE2  794   6.750   5.608   2.910
   80PHE    HE2  795   6.813   5.658   2.983
   80PHE     CZ  796   6.782   5.634   2.777
   80PHE     HZ  797   6.863   5.702   2.753
   80PHE      C  798   6.367   5.304   2.723
   80PHE      O  799   6.397   5.216   2.642
   81MET      N  800   6.325   5.426   2.693
   81MET      H  801   6.298   5.481   2.772
   81MET     CA  802   6.282   5.477   2.562
   81MET     CB  803   6.148   5.416   2.522
   81MET     CG  804   6.159   5.323   2.401
   81MET     SD  805   6.131   5.407   2.241
   81MET     CE  806   6.164   5.279   2.121
   81MET      C  807   6.295   5.628   2.543
   81MET      O  808   6.232   5.695   2.624
   82LYS      N  809   6.324   5.664   2.418
   82LYS      H  810   6.354   5.591   2.356
   82LYS     CA  811   6.337   5.797   2.357
   82LYS     CB  812   6.453   5.870   2.424
   82LYS     CG  813   6.593   5.834   2.376
   82LYS     CD  814   6.699   5.904   2.462
   82LYS     CE  815   6.838   5.889   2.399
   82LYS     NZ  816   6.932   5.991   2.445
   82LYS    HZ1  817   6.892   6.082   2.437
   82LYS    HZ2  818   6.968   5.971   2.537
   82LYS    HZ3  819   7.000   5.981   2.373
   82LYS      C  820   6.337   5.791   2.204
   82LYS      O  821   6.372   5.693   2.138
   83GLN      N  822   6.259   5.884   2.150
   83GLN      H  823   6.228   5.965   2.200
   83GLN     CA  824   6.223   5.894   2.008
   83GLN     CB  825   6.085   5.954   1.984
   83GLN     CG  826   5.977   5.859   2.037
   83GLN     CD  827   5.960   5.725   1.965
   83GLN    OE1  828   5.907   5.707   1.856
   83GLN    NE2  829   5.975   5.613   2.036
   83GLN   HE21  830   5.985   5.617   2.135
   83GLN   HE22  831   5.977   5.529   1.982
   83GLN      C  832   6.328   5.955   1.914
   83GLN      O  833   6.340   6.078   1.911
   84THR      N  834   6.403   5.869   1.845
   84THR      H  835   6.379   5.774   1.864
   84THR     CA  836   6.511   5.907   1.754
   84THR     CB  837   6.649   5.855   1.794
   84THR    OG1  838   6.637   5.713   1.804
   84THR    HG1  839   6.699   5.658   1.748
   84THR    CG2  840   6.683   5.914   1.932
   84THR      C  841   6.488   5.888   1.604
   84THR      O  842   6.475   5.982   1.526
   85ILE      N  843   6.471   5.760   1.571
   85ILE      H  844   6.481   5.681   1.631
   85ILE     CA  845   6.451   5.714   1.433
   85ILE     CB  846   6.485   5.566   1.412
   85ILE    CG1  847   6.421   5.486   1.526
   85ILE    CG2  848   6.636   5.555   1.388
   85ILE     CD  849   6.410   5.337   1.493
   85ILE      C  850   6.315   5.737   1.368
   85ILE      O  851   6.298   5.714   1.248
   86GLY      N  852   6.222   5.769   1.458
   86GLY      H  853   6.248   5.754   1.554
   86GLY     CA  854   6.090   5.816   1.413
   86GLY      C  855   5.986   5.807   1.525
   86GLY      O  856   6.003   5.871   1.628
   87ASN      N  857   5.869   5.772   1.471
   87ASN      H  858   5.854   5.764   1.373
   87ASN     CA  859   5.751   5.733   1.549
   87ASN     CB  860   5.626   5.804   1.496
   87ASN     CG  861   5.535   5.809   1.618
   87ASN    OD1  862   5.466   5.711   1.646
   87ASN    ND2  863   5.544   5.918   1.695
   87ASN   HD21  864   5.608   5.991   1.673
   87ASN   HD22  865   5.508   5.912   1.788
   87ASN      C  866   5.733   5.581   1.551
   87ASN      O  867   5.716   5.506   1.455
   88SER      N  868   5.780   5.537   1.668
   88SER      H  869   5.829   5.609   1.717
   88SER     CA  870   5.778   5.400   1.721
   88SER     CB  871   5.918   5.349   1.756
   88SER     OG  872   5.999   5.415   1.854
   88SER     HG  873   6.094   5.391   1.835
   88SER      C  874   5.690   5.354   1.838
   88SER      O  875   5.700   5.235   1.867
   89CYS      N  876   5.631   5.454   1.901
   89CYS      H  877   5.652   5.550   1.882
   89CYS     CA  878   5.539   5.456   2.016
   89CYS     CB  879   5.468   5.592   2.021
   89CYS     SG  880   5.575   5.735   1.985
   89CYS     HG  881   5.539   5.793   2.099
   89CYS      C  882   5.426   5.352   2.020
   89CYS      O  883   5.410   5.293   2.126
   90GLY      N  884   5.377   5.316   1.902
   90GLY      H  885   5.413   5.361   1.820
   90GLY     CA  886   5.283   5.205   1.884
   90GLY      C  887   5.337   5.065   1.916
   90GLY      O  888   5.297   4.997   2.010
   91THR      N  889   5.433   5.024   1.834
   91THR      H  890   5.464   5.070   1.751
   91THR     CA  891   5.504   4.897   1.858
   91THR     CB  892   5.603   4.863   1.747
   91THR    OG1  893   5.701   4.967   1.746
   91THR    HG1  894   5.699   5.007   1.654
   91THR    CG2  895   5.526   4.834   1.618
   91THR      C  896   5.574   4.872   1.992
   91THR      O  897   5.540   4.772   2.055
   92ILE      N  898   5.640   4.976   2.043
   92ILE      H  899   5.679   5.035   1.972
   92ILE     CA  900   5.693   4.971   2.180
   92ILE     CB  901   5.793   5.084   2.206
   92ILE    CG1  902   5.906   5.030   2.294
   92ILE    CG2  903   5.739   5.212   2.270
   92ILE     CD  904   5.985   4.928   2.211
   92ILE      C  905   5.596   4.949   2.296
   92ILE      O  906   5.621   4.860   2.376
   93GLY      N  907   5.480   5.015   2.292
   93GLY      H  908   5.457   5.075   2.216
   93GLY     CA  909   5.363   4.990   2.378
   93GLY      C  910   5.302   4.850   2.381
   93GLY      O  911   5.324   4.785   2.484
   94LEU      N  912   5.292   4.794   2.261
   94LEU      H  913   5.319   4.843   2.177
   94LEU     CA  914   5.263   4.651   2.248
   94LEU     CB  915   5.224   4.617   2.104
   94LEU     CG  916   5.088   4.676   2.066
   94LEU    CD1  917   5.070   4.657   1.915
   94LEU    CD2  918   4.977   4.613   2.149
   94LEU      C  919   5.361   4.546   2.301
   94LEU      O  920   5.327   4.447   2.365
   95ILE      N  921   5.487   4.580   2.273
   95ILE      H  922   5.511   4.652   2.207
   95ILE     CA  923   5.600   4.498   2.318
   95ILE     CB  924   5.724   4.533   2.234
   95ILE    CG1  925   5.697   4.461   2.102
   95ILE    CG2  926   5.855   4.479   2.291
   95ILE     CD  927   5.799   4.510   1.998
   95ILE      C  928   5.620   4.514   2.468
   95ILE      O  929   5.665   4.417   2.529
   96HISE     N  930   5.581   4.624   2.533
   96HISE     H  931   5.595   4.713   2.490
   96HISE    CA  932   5.573   4.637   2.679
   96HISE    CB  933   5.540   4.782   2.715
   96HISE    CG  934   5.645   4.887   2.679
   96HISE   ND1  935   5.778   4.877   2.689
   96HISE   CD2  936   5.613   5.010   2.640
   96HISE   HD2  937   5.513   5.049   2.618
   96HISE   CE1  938   5.823   4.998   2.655
   96HISE   HE1  939   5.923   5.035   2.679
   96HISE   NE2  940   5.724   5.081   2.623
   96HISE   HE2  941   5.730   5.179   2.606
   96HISE     C  942   5.450   4.564   2.733
   96HISE     O  943   5.464   4.477   2.819
   97ALA      N  944   5.340   4.567   2.658
   97ALA      H  945   5.335   4.642   2.593
   97ALA     CA  946   5.217   4.490   2.685
   97ALA     CB  947   5.102   4.518   2.588
   97ALA      C  948   5.230   4.338   2.696
   97ALA      O  949   5.165   4.282   2.784
   98VAL      N  950   5.295   4.273   2.600
   98VAL      H  951   5.320   4.325   2.518
   98VAL     CA  952   5.307   4.127   2.591
   98VAL     CB  953   5.319   4.074   2.448
   98VAL    CG1  954   5.192   4.107   2.370
   98VAL    CG2  955   5.441   4.131   2.375
   98VAL      C  956   5.414   4.058   2.676
   98VAL      O  957   5.414   3.936   2.696
   99ALA      N  958   5.490   4.143   2.744
   99ALA      H  959   5.471   4.240   2.762
   99ALA     CA  960   5.614   4.104   2.813
   99ALA     CB  961   5.694   4.228   2.856
   99ALA      C  962   5.592   4.011   2.932
   99ALA      O  963   5.504   4.031   3.015
  100ASN      N  964   5.673   3.905   2.932
  100ASN      H  965   5.755   3.911   2.875
  100ASN     CA  966   5.660   3.787   3.018
  100ASN     CB  967   5.685   3.822   3.164
  100ASN     CG  968   5.829   3.858   3.201
  100ASN    OD1  969   5.919   3.774   3.210
  100ASN    ND2  970   5.866   3.985   3.190
  100ASN   HD21  971   5.793   4.050   3.171
  100ASN   HD22  972   5.965   4.004   3.194
  100ASN      C  973   5.542   3.689   3.003
  100ASN      O  974   5.568   3.575   2.965
  101ASN      N  975   5.431   3.745   2.957
  101ASN      H  976   5.445   3.830   2.906
  101ASN     CA  977   5.301   3.678   2.942
  101ASN     CB  978   5.197   3.789   2.926
  101ASN     CG  979   5.065   3.759   2.998
  101ASN    OD1  980   4.973   3.696   2.945
  101ASN    ND2  981   5.046   3.809   3.119
  101ASN   HD21  982   5.101   3.877   3.168
  101ASN   HD22  983   4.952   3.796   3.151
  101ASN      C  984   5.290   3.579   2.826
  101ASN      O  985   5.265   3.608   2.709
  102GLN      N  986   5.300   3.451   2.862
  102GLN      H  987   5.313   3.427   2.958
  102GLN     CA  988   5.324   3.343   2.765
  102GLN     CB  989   5.357   3.212   2.836
  102GLN     CG  990   5.496   3.220   2.900
  102GLN     CD  991   5.605   3.246   2.797
  102GLN    OE1  992   5.662   3.169   2.719
  102GLN    NE2  993   5.661   3.366   2.806
  102GLN   HE21  994   5.626   3.442   2.862
  102GLN   HE22  995   5.759   3.366   2.785
  102GLN      C  996   5.201   3.320   2.677
  102GLN      O  997   5.217   3.256   2.574
  103ASP      N  998   5.085   3.351   2.734
  103ASP      H  999   5.084   3.367   2.833
  103ASP     CA 1000   4.956   3.357   2.663
  103ASP     CB 1001   4.847   3.397   2.763
  103ASP     CG 1002   4.708   3.400   2.699
  103ASP    OD1 1003   4.667   3.316   2.617
  103ASP    OD2 1004   4.635   3.495   2.734
  103ASP      C 1005   4.954   3.453   2.544
  103ASP      O 1006   4.963   3.398   2.434
  104LYS      N 1007   4.987   3.581   2.559
  104LYS      H 1008   5.039   3.602   2.642
  104LYS     CA 1009   4.989   3.684   2.454
  104LYS     CB 1010   5.004   3.819   2.523
  104LYS     CG 1011   4.865   3.861   2.572
  104LYS     CD 1012   4.862   4.000   2.637
  104LYS     CE 1013   4.721   4.049   2.669
  104LYS     NZ 1014   4.680   3.993   2.799
  104LYS    HZ1 1015   4.743   4.015   2.874
  104LYS    HZ2 1016   4.594   4.031   2.835
  104LYS    HZ3 1017   4.682   3.893   2.807
  104LYS      C 1018   5.106   3.662   2.358
  104LYS      O 1019   5.079   3.679   2.239
  105LEU      N 1020   5.221   3.616   2.406
  105LEU      H 1021   5.229   3.606   2.505
  105LEU     CA 1022   5.341   3.583   2.328
  105LEU     CB 1023   5.454   3.553   2.426
  105LEU     CG 1024   5.534   3.680   2.457
  105LEU    CD1 1025   5.607   3.671   2.591
  105LEU    CD2 1026   5.625   3.720   2.341
  105LEU      C 1027   5.316   3.469   2.229
  105LEU      O 1028   5.406   3.462   2.145
  106GLY      N 1029   5.202   3.401   2.222
  106GLY      H 1030   5.128   3.410   2.289
  106GLY     CA 1031   5.173   3.304   2.116
  106GLY      C 1032   5.222   3.162   2.144
  106GLY      O 1033   5.327   3.136   2.202
  107PHE      N 1034   5.159   3.078   2.061
  107PHE      H 1035   5.104   3.131   1.997
  107PHE     CA 1036   5.170   2.931   2.054
  107PHE     CB 1037   5.038   2.860   2.023
  107PHE     CG 1038   4.912   2.878   2.109
  107PHE    CD1 1039   4.894   2.800   2.222
  107PHE    HD1 1040   4.960   2.714   2.232
  107PHE    CD2 1041   4.824   2.983   2.087
  107PHE    HD2 1042   4.841   3.046   2.000
  107PHE    CE1 1043   4.794   2.820   2.316
  107PHE    HE1 1044   4.789   2.758   2.405
  107PHE    CE2 1045   4.723   3.012   2.178
  107PHE    HE2 1046   4.642   3.084   2.165
  107PHE     CZ 1047   4.713   2.930   2.291
  107PHE     HZ 1048   4.631   2.948   2.360
  107PHE      C 1049   5.276   2.874   1.961
  107PHE      O 1050   5.343   2.779   2.002
  108GLU      N 1051   5.321   2.951   1.862
  108GLU      H 1052   5.283   3.039   1.833
  108GLU     CA 1053   5.436   2.916   1.777
  108GLU     CB 1054   5.425   2.990   1.644
  108GLU     CG 1055   5.309   2.936   1.559
  108GLU     CD 1056   5.172   2.984   1.606
  108GLU    OE1 1057   5.100   2.884   1.630
  108GLU    OE2 1058   5.147   3.106   1.596
  108GLU      C 1059   5.564   2.967   1.843
  108GLU      O 1060   5.556   3.072   1.907
  109ASP      N 1061   5.678   2.927   1.787
  109ASP      H 1062   5.669   2.877   1.701
  109ASP     CA 1063   5.811   2.980   1.821
  109ASP     CB 1064   5.897   2.859   1.856
  109ASP     CG 1065   5.868   2.791   1.989
  109ASP    OD1 1066   5.815   2.678   1.983
  109ASP    OD2 1067   5.890   2.851   2.097
  109ASP      C 1068   5.872   3.058   1.704
  109ASP      O 1069   5.825   3.045   1.591
  110GLY      N 1070   5.959   3.151   1.740
  110GLY      H 1071   5.997   3.166   1.832
  110GLY     CA 1072   6.042   3.219   1.640
  110GLY      C 1073   5.977   3.312   1.538
  110GLY      O 1074   6.015   3.302   1.421
  111SER      N 1075   5.873   3.383   1.582
  111SER      H 1076   5.813   3.349   1.654
  111SER     CA 1077   5.829   3.514   1.532
  111SER     CB 1078   5.700   3.556   1.603
  111SER     OG 1079   5.717   3.580   1.742
  111SER     HG 1080   5.630   3.559   1.786
  111SER      C 1081   5.930   3.625   1.561
  111SER      O 1082   6.008   3.624   1.656
  112VAL      N 1083   5.899   3.729   1.484
  112VAL      H 1084   5.825   3.738   1.418
  112VAL     CA 1085   5.966   3.857   1.508
  112VAL     CB 1086   5.926   3.950   1.394
  112VAL    CG1 1087   5.993   4.086   1.415
  112VAL    CG2 1088   5.961   3.880   1.262
  112VAL      C 1089   5.951   3.904   1.653
  112VAL      O 1090   6.043   3.960   1.712
  113LEU      N 1091   5.830   3.889   1.707
  113LEU      H 1092   5.755   3.849   1.654
  113LEU     CA 1093   5.810   3.920   1.849
  113LEU     CB 1094   5.665   3.898   1.894
  113LEU     CG 1095   5.634   3.973   2.024
  113LEU    CD1 1096   5.645   4.125   2.005
  113LEU    CD2 1097   5.495   3.931   2.071
  113LEU      C 1098   5.916   3.861   1.942
  113LEU      O 1099   6.003   3.933   1.991
  114LYS      N 1100   5.914   3.728   1.938
  114LYS      H 1101   5.836   3.676   1.904
  114LYS     CA 1102   6.015   3.642   2.003
  114LYS     CB 1103   5.967   3.498   1.986
  114LYS     CG 1104   5.845   3.462   2.071
  114LYS     CD 1105   5.777   3.328   2.039
  114LYS     CE 1106   5.709   3.299   2.172
  114LYS     NZ 1107   5.618   3.184   2.184
  114LYS    HZ1 1108   5.679   3.106   2.196
  114LYS    HZ2 1109   5.559   3.193   2.265
  114LYS    HZ3 1110   5.562   3.175   2.101
  114LYS      C 1111   6.162   3.657   1.964
  114LYS      O 1112   6.242   3.686   2.053
  115GLN      N 1113   6.194   3.681   1.837
  115GLN      H 1114   6.130   3.661   1.763
  115GLN     CA 1115   6.327   3.717   1.787
  115GLN     CB 1116   6.343   3.703   1.636
  115GLN     CG 1117   6.347   3.557   1.591
  115GLN     CD 1118   6.484   3.489   1.589
  115GLN    OE1 1119   6.510   3.377   1.634
  115GLN    NE2 1120   6.586   3.566   1.553
  115GLN   HE21 1121   6.573   3.660   1.521
  115GLN   HE22 1122   6.681   3.536   1.550
  115GLN      C 1123   6.376   3.851   1.841
  115GLN      O 1124   6.496   3.854   1.870
  116PHE      N 1125   6.289   3.952   1.847
  116PHE      H 1126   6.200   3.958   1.803
  116PHE     CA 1127   6.323   4.081   1.909
  116PHE     CB 1128   6.212   4.184   1.883
  116PHE     CG 1129   6.235   4.317   1.955
  116PHE    CD1 1130   6.155   4.346   2.065
  116PHE    HD1 1131   6.072   4.276   2.080
  116PHE    CD2 1132   6.317   4.416   1.901
  116PHE    HD2 1133   6.350   4.390   1.801
  116PHE    CE1 1134   6.159   4.465   2.136
  116PHE    HE1 1135   6.153   4.462   2.244
  116PHE    CE2 1136   6.307   4.540   1.962
  116PHE    HE2 1137   6.342   4.631   1.912
  116PHE     CZ 1138   6.233   4.567   2.076
  116PHE     HZ 1139   6.227   4.667   2.120
  116PHE      C 1140   6.347   4.064   2.059
  116PHE      O 1141   6.447   4.110   2.113
  117LEU      N 1142   6.251   4.001   2.127
  117LEU      H 1143   6.169   3.966   2.082
  117LEU     CA 1144   6.255   3.998   2.274
  117LEU     CB 1145   6.124   3.941   2.329
  117LEU     CG 1146   6.013   4.028   2.389
  117LEU    CD1 1147   5.939   4.092   2.273
  117LEU    CD2 1148   5.920   3.934   2.466
  117LEU      C 1149   6.372   3.923   2.338
  117LEU      O 1150   6.421   3.956   2.446
  118SER      N 1151   6.425   3.826   2.263
  118SER      H 1152   6.368   3.793   2.188
  118SER     CA 1153   6.556   3.768   2.296
  118SER     CB 1154   6.581   3.629   2.237
  118SER     OG 1155   6.476   3.538   2.271
  118SER     HG 1156   6.467   3.471   2.197
  118SER      C 1157   6.670   3.856   2.244
  118SER      O 1158   6.737   3.905   2.335
  119GLU      N 1159   6.682   3.900   2.120
  119GLU      H 1160   6.623   3.869   2.045
  119GLU     CA 1161   6.789   3.989   2.076
  119GLU     CB 1162   6.782   4.013   1.925
  119GLU     CG 1163   6.910   4.078   1.873
  119GLU     CD 1164   6.911   4.103   1.722
  119GLU    OE1 1165   6.927   4.221   1.683
  119GLU    OE2 1166   6.901   4.002   1.650
  119GLU      C 1167   6.803   4.119   2.156
  119GLU      O 1168   6.909   4.159   2.205
  120THR      N 1169   6.693   4.182   2.194
  120THR      H 1170   6.606   4.141   2.165
  120THR     CA 1171   6.695   4.305   2.274
  120THR     CB 1172   6.572   4.397   2.267
  120THR    OG1 1173   6.458   4.323   2.311
  120THR    HG1 1174   6.437   4.265   2.232
  120THR    CG2 1175   6.560   4.463   2.129
  120THR      C 1176   6.740   4.287   2.419
  120THR      O 1177   6.803   4.376   2.476
  121GLU      N 1178   6.696   4.177   2.480
  121GLU      H 1179   6.620   4.125   2.442
  121GLU     CA 1180   6.729   4.136   2.617
  121GLU     CB 1181   6.641   4.016   2.651
  121GLU     CG 1182   6.685   3.946   2.780
  121GLU     CD 1183   6.574   3.869   2.852
  121GLU    OE1 1184   6.452   3.896   2.846
  121GLU    OE2 1185   6.621   3.768   2.907
  121GLU      C 1186   6.877   4.101   2.630
  121GLU      O 1187   6.956   4.178   2.684
  122LYS      N 1188   6.928   4.033   2.527
  122LYS      H 1189   6.863   3.996   2.461
  122LYS     CA 1190   7.073   4.013   2.513
  122LYS     CB 1191   7.092   3.909   2.402
  122LYS     CG 1192   7.040   3.770   2.437
  122LYS     CD 1193   7.087   3.679   2.323
  122LYS     CE 1194   7.000   3.554   2.337
  122LYS     NZ 1195   7.005   3.476   2.212
  122LYS    HZ1 1196   6.958   3.387   2.221
  122LYS    HZ2 1197   6.967   3.520   2.131
  122LYS    HZ3 1198   7.099   3.449   2.191
  122LYS      C 1199   7.161   4.136   2.492
  122LYS      O 1200   7.262   4.142   2.562
  123MET      N 1201   7.116   4.242   2.425
  123MET      H 1202   7.032   4.232   2.372
  123MET     CA 1203   7.190   4.367   2.409
  123MET     CB 1204   7.121   4.429   2.287
  123MET     CG 1205   7.161   4.376   2.150
  123MET     SD 1206   7.129   4.482   2.004
  123MET     CE 1207   6.956   4.451   1.979
  123MET      C 1208   7.194   4.469   2.523
  123MET      O 1209   7.279   4.558   2.533
  124SER      N 1210   7.080   4.471   2.590
  124SER      H 1211   7.005   4.418   2.551
  124SER     CA 1212   7.064   4.538   2.720
  124SER     CB 1213   7.033   4.684   2.684
  124SER     OG 1214   7.017   4.755   2.806
  124SER     HG 1215   7.094   4.819   2.813
  124SER      C 1216   6.944   4.485   2.798
  124SER      O 1217   6.843   4.450   2.737
  125PRO      N 1218   6.948   4.485   2.931
  125PRO     CA 1219   6.823   4.472   3.007
  125PRO     CB 1220   6.867   4.399   3.133
  125PRO     CG 1221   7.003   4.463   3.159
  125PRO     CD 1222   7.064   4.462   3.019
  125PRO      C 1223   6.765   4.609   3.043
  125PRO      O 1224   6.647   4.611   3.078
  126GLU      N 1225   6.823   4.721   3.002
  126GLU      H 1226   6.886   4.715   2.924
  126GLU     CA 1227   6.766   4.852   3.039
  126GLU     CB 1228   6.880   4.945   3.081
  126GLU     CG 1229   6.929   4.909   3.221
  126GLU     CD 1230   7.073   4.957   3.237
  126GLU    OE1 1231   7.097   5.074   3.275
  126GLU    OE2 1232   7.166   4.882   3.200
  126GLU      C 1233   6.688   4.915   2.924
  126GLU      O 1234   6.571   4.955   2.933
  127ASP      N 1235   6.753   4.919   2.808
  127ASP      H 1236   6.818   4.844   2.804
  127ASP     CA 1237   6.715   4.993   2.686
  127ASP     CB 1238   6.845   5.030   2.616
  127ASP     CG 1239   6.819   5.102   2.484
  127ASP    OD1 1240   6.741   5.199   2.486
  127ASP    OD2 1241   6.845   5.043   2.376
  127ASP      C 1242   6.616   4.915   2.599
  127ASP      O 1243   6.617   4.792   2.592
  128ARG      N 1244   6.521   4.990   2.543
  128ARG      H 1245   6.488   5.072   2.591
  128ARG     CA 1246   6.441   4.947   2.428
  128ARG     CB 1247   6.294   4.922   2.464
  128ARG     CG 1248   6.264   4.774   2.487
  128ARG     CD 1249   6.115   4.742   2.491
  128ARG     NE 1250   6.105   4.606   2.546
  128ARG     HE 1251   6.176   4.539   2.524
  128ARG     CZ 1252   6.021   4.556   2.637
  128ARG    NH1 1253   5.933   4.626   2.711
  128ARG   HH11 1254   5.917   4.723   2.697
  128ARG   HH12 1255   5.880   4.586   2.786
  128ARG    NH2 1256   6.012   4.422   2.637
  128ARG   HH21 1257   6.067   4.376   2.567
  128ARG   HH22 1258   5.966   4.373   2.711
  128ARG      C 1259   6.455   5.037   2.304
  128ARG      O 1260   6.406   4.996   2.199
  129ALA      N 1261   6.522   5.151   2.318
  129ALA      H 1262   6.584   5.160   2.395
  129ALA     CA 1263   6.533   5.259   2.219
  129ALA     CB 1264   6.518   5.398   2.282
  129ALA      C 1265   6.652   5.237   2.126
  129ALA      O 1266   6.632   5.184   2.017
  130LYS      N 1267   6.774   5.245   2.177
  130LYS      H 1268   6.791   5.256   2.275
  130LYS     CA 1269   6.894   5.214   2.098
  130LYS     CB 1270   7.021   5.243   2.177
  130LYS     CG 1271   7.083   5.382   2.161
  130LYS     CD 1272   7.228   5.399   2.206
  130LYS     CE 1273   7.293   5.523   2.143
  130LYS     NZ 1274   7.430   5.541   2.195
  130LYS    HZ1 1275   7.429   5.588   2.284
  130LYS    HZ2 1276   7.480   5.456   2.209
  130LYS    HZ3 1277   7.483   5.598   2.133
  130LYS      C 1278   6.903   5.071   2.047
  130LYS      O 1279   6.946   5.047   1.934
  131CYS      N 1280   6.844   4.976   2.119
  131CYS      H 1281   6.815   4.987   2.214
  131CYS     CA 1282   6.822   4.836   2.081
  131CYS     CB 1283   6.775   4.768   2.210
  131CYS     SG 1284   6.918   4.750   2.322
  131CYS     HG 1285   6.929   4.868   2.383
  131CYS      C 1286   6.724   4.808   1.967
  131CYS      O 1287   6.772   4.763   1.863
  132PHE      N 1288   6.613   4.881   1.964
  132PHE      H 1289   6.584   4.943   2.038
  132PHE     CA 1290   6.520   4.877   1.851
  132PHE     CB 1291   6.403   4.968   1.890
  132PHE     CG 1292   6.268   4.961   1.817
  132PHE    CD1 1293   6.157   4.913   1.885
  132PHE    HD1 1294   6.164   4.836   1.962
  132PHE    CD2 1295   6.263   5.024   1.694
  132PHE    HD2 1296   6.358   5.061   1.656
  132PHE    CE1 1297   6.033   4.930   1.826
  132PHE    HE1 1298   5.939   4.907   1.878
  132PHE    CE2 1299   6.140   5.037   1.630
  132PHE    HE2 1300   6.131   5.063   1.525
  132PHE     CZ 1301   6.029   4.993   1.702
  132PHE     HZ 1302   5.928   5.015   1.666
  132PHE      C 1303   6.590   4.935   1.727
  132PHE      O 1304   6.580   4.878   1.619
  133GLU      N 1305   6.655   5.051   1.737
  133GLU      H 1306   6.612   5.106   1.809
  133GLU     CA 1307   6.735   5.109   1.629
  133GLU     CB 1308   6.804   5.230   1.692
  133GLU     CG 1309   6.727   5.357   1.727
  133GLU     CD 1310   6.817   5.475   1.762
  133GLU    OE1 1311   6.821   5.569   1.681
  133GLU    OE2 1312   6.875   5.477   1.873
  133GLU      C 1313   6.846   5.019   1.575
  133GLU      O 1314   6.877   5.024   1.456
  134LYS      N 1315   6.901   4.939   1.665
  134LYS      H 1316   6.897   4.956   1.764
  134LYS     CA 1317   6.999   4.836   1.630
  134LYS     CB 1318   7.073   4.792   1.756
  134LYS     CG 1319   7.191   4.881   1.797
  134LYS     CD 1320   7.279   4.841   1.915
  134LYS     CE 1321   7.202   4.854   2.047
  134LYS     NZ 1322   7.304   4.855   2.153
  134LYS    HZ1 1323   7.361   4.934   2.132
  134LYS    HZ2 1324   7.264   4.858   2.245
  134LYS    HZ3 1325   7.364   4.776   2.148
  134LYS      C 1326   6.952   4.710   1.555
  134LYS      O 1327   7.015   4.671   1.457
  135ASN      N 1328   6.843   4.651   1.604
  135ASN      H 1329   6.803   4.684   1.690
  135ASN     CA 1330   6.780   4.534   1.542
  135ASN     CB 1331   6.677   4.490   1.646
  135ASN     CG 1332   6.588   4.374   1.599
  135ASN    OD1 1333   6.478   4.385   1.547
  135ASN    ND2 1334   6.655   4.260   1.583
  135ASN   HD21 1335   6.754   4.268   1.595
  135ASN   HD22 1336   6.626   4.165   1.586
  135ASN      C 1337   6.706   4.576   1.415
  135ASN      O 1338   6.636   4.677   1.406
  136GLU      N 1339   6.724   4.496   1.310
  136GLU      H 1340   6.804   4.437   1.313
  136GLU     CA 1341   6.664   4.527   1.179
  136GLU     CB 1342   6.763   4.480   1.073
  136GLU     CG 1343   6.766   4.332   1.033
  136GLU     CD 1344   6.844   4.239   1.126
  136GLU    OE1 1345   6.825   4.117   1.110
  136GLU    OE2 1346   6.930   4.292   1.201
  136GLU      C 1347   6.521   4.475   1.164
  136GLU      O 1348   6.439   4.537   1.098
  137ALA      N 1349   6.496   4.360   1.227
  137ALA      H 1350   6.561   4.320   1.291
  137ALA     CA 1351   6.367   4.291   1.215
  137ALA     CB 1352   6.374   4.151   1.274
  137ALA      C 1353   6.247   4.370   1.269
  137ALA      O 1354   6.135   4.359   1.220
  138ILE      N 1355   6.265   4.433   1.385
  138ILE      H 1356   6.350   4.428   1.437
  138ILE     CA 1357   6.154   4.511   1.442
  138ILE     CB 1358   6.189   4.546   1.587
  138ILE    CG1 1359   6.070   4.590   1.673
  138ILE    CG2 1360   6.308   4.642   1.595
  138ILE     CD 1361   5.951   4.494   1.677
  138ILE      C 1362   6.122   4.635   1.358
  138ILE      O 1363   6.009   4.663   1.318
  139GLN      N 1364   6.225   4.707   1.316
  139GLN      H 1365   6.310   4.714   1.369
  139GLN     CA 1366   6.222   4.808   1.209
  139GLN     CB 1367   6.353   4.879   1.177
  139GLN     CG 1368   6.409   4.971   1.286
  139GLN     CD 1369   6.548   5.022   1.247
  139GLN    OE1 1370   6.566   5.136   1.205
  139GLN    NE2 1371   6.657   4.954   1.281
  139GLN   HE21 1372   6.633   4.867   1.324
  139GLN   HE22 1373   6.744   4.996   1.308
  139GLN      C 1374   6.149   4.767   1.081
  139GLN      O 1375   6.051   4.823   1.033
  140ALA      N 1376   6.190   4.654   1.026
  140ALA      H 1377   6.272   4.604   1.054
  140ALA     CA 1378   6.122   4.584   0.915
  140ALA     CB 1379   6.194   4.456   0.873
  140ALA      C 1380   5.974   4.551   0.933
  140ALA      O 1381   5.893   4.594   0.851
  141ALA      N 1382   5.943   4.499   1.052
  141ALA      H 1383   6.013   4.478   1.119
  141ALA     CA 1384   5.805   4.478   1.098
  141ALA     CB 1385   5.811   4.414   1.236
  141ALA      C 1386   5.721   4.605   1.112
  141ALA      O 1387   5.603   4.608   1.077
  142HISE     N 1388   5.781   4.705   1.176
  142HISE     H 1389   5.867   4.699   1.227
  142HISE    CA 1390   5.721   4.838   1.193
  142HISE    CB 1391   5.804   4.929   1.284
  142HISE    CG 1392   5.730   5.045   1.350
  142HISE   ND1 1393   5.695   5.065   1.477
  142HISE   CD2 1394   5.691   5.154   1.284
  142HISE   HD2 1395   5.717   5.175   1.181
  142HISE   CE1 1396   5.647   5.189   1.484
  142HISE   HE1 1397   5.582   5.228   1.562
  142HISE   NE2 1398   5.634   5.244   1.364
  142HISE   HE2 1399   5.620   5.341   1.347
  142HISE     C 1400   5.700   4.918   1.065
  142HISE     O 1401   5.585   4.929   1.023
  143ASP      N 1402   5.804   4.947   0.986
  143ASP      H 1403   5.896   4.911   1.002
  143ASP     CA 1404   5.792   5.012   0.855
  143ASP     CB 1405   5.934   5.015   0.800
  143ASP     CG 1406   5.980   5.118   0.696
  143ASP    OD1 1407   6.031   5.227   0.730
  143ASP    OD2 1408   5.956   5.090   0.577
  143ASP      C 1409   5.706   4.941   0.751
  143ASP      O 1410   5.617   5.001   0.689
  144ALA      N 1411   5.708   4.808   0.744
  144ALA      H 1412   5.778   4.755   0.791
  144ALA     CA 1413   5.628   4.722   0.655
  144ALA     CB 1414   5.643   4.570   0.673
  144ALA      C 1415   5.479   4.755   0.667
  144ALA      O 1416   5.406   4.761   0.569
  145VAL      N 1417   5.436   4.778   0.791
  145VAL      H 1418   5.496   4.772   0.870
  145VAL     CA 1419   5.297   4.813   0.825
  145VAL     CB 1420   5.266   4.718   0.940
  145VAL    CG1 1421   5.329   4.757   1.074
  145VAL    CG2 1422   5.115   4.700   0.957
  145VAL      C 1423   5.264   4.960   0.853
  145VAL      O 1424   5.155   5.007   0.822
  146ALA      N 1425   5.359   5.039   0.903
  146ALA      H 1426   5.435   4.993   0.949
  146ALA     CA 1427   5.340   5.179   0.942
  146ALA     CB 1428   5.457   5.227   1.029
  146ALA      C 1429   5.311   5.288   0.840
  146ALA      O 1430   5.383   5.306   0.741
  147GLN      N 1431   5.230   5.384   0.883
  147GLN      H 1432   5.200   5.391   0.978
  147GLN     CA 1433   5.167   5.480   0.792
  147GLN     CB 1434   5.059   5.409   0.710
  147GLN     CG 1435   4.976   5.314   0.796
  147GLN     CD 1436   4.873   5.241   0.709
  147GLN    OE1 1437   4.764   5.288   0.678
  147GLN    NE2 1438   4.907   5.113   0.691
  147GLN   HE21 1439   4.984   5.066   0.734
  147GLN   HE22 1440   4.854   5.066   0.621
  147GLN      C 1441   5.103   5.599   0.865
  147GLN      O 1442   5.083   5.602   0.986
  148GLU      N 1443   5.080   5.705   0.789
  148GLU      H 1444   5.132   5.708   0.703
  148GLU     CA 1445   5.033   5.829   0.853
  148GLU     CB 1446   5.136   5.936   0.818
  148GLU     CG 1447   5.141   6.064   0.902
  148GLU     CD 1448   5.253   6.152   0.846
  148GLU    OE1 1449   5.226   6.228   0.751
  148GLU    OE2 1450   5.363   6.130   0.901
  148GLU      C 1451   4.903   5.874   0.785
  148GLU      O 1452   4.904   5.876   0.662
  149GLY      N 1453   4.817   5.933   0.868
  149GLY      H 1454   4.852   5.976   0.951
  149GLY     CA 1455   4.681   5.977   0.833
  149GLY      C 1456   4.632   6.067   0.946
  149GLY      O 1457   4.692   6.170   0.976
  150GLN      N 1458   4.540   6.003   1.018
  150GLN      H 1459   4.523   5.905   1.005
  150GLN     CA 1460   4.471   6.075   1.126
  150GLN     CB 1461   4.331   6.025   1.164
  150GLN     CG 1462   4.215   6.058   1.070
  150GLN     CD 1463   4.183   6.206   1.050
  150GLN    OE1 1464   4.198   6.285   1.143
  150GLN    NE2 1465   4.141   6.257   0.934
  150GLN   HE21 1466   4.140   6.202   0.851
  150GLN   HE22 1467   4.107   6.351   0.929
  150GLN      C 1468   4.562   6.094   1.248
  150GLN      O 1469   4.566   6.202   1.307
  151CYS      N 1470   4.630   5.984   1.281
  151CYS      H 1471   4.598   5.902   1.233
  151CYS     CA 1472   4.753   5.977   1.360
  151CYS     CB 1473   4.783   5.830   1.392
  151CYS     SG 1474   4.922   5.820   1.511
  151CYS     HG 1475   4.934   5.689   1.529
  151CYS      C 1476   4.870   6.049   1.292
  151CYS      O 1477   4.898   6.038   1.173
  152ARG      N 1478   4.932   6.134   1.374
  152ARG      H 1479   4.945   6.100   1.467
  152ARG     CA 1480   5.012   6.251   1.336
  152ARG     CB 1481   4.926   6.353   1.261
  152ARG     CG 1482   4.808   6.407   1.342
  152ARG     CD 1483   4.730   6.515   1.267
  152ARG     NE 1484   4.633   6.446   1.181
  152ARG     HE 1485   4.584   6.368   1.220
  152ARG     CZ 1486   4.601   6.489   1.058
  152ARG    NH1 1487   4.636   6.612   1.016
  152ARG   HH11 1488   4.658   6.681   1.086
  152ARG   HH12 1489   4.628   6.646   0.923
  152ARG    NH2 1490   4.533   6.413   0.971
  152ARG   HH21 1491   4.502   6.322   0.999
  152ARG   HH22 1492   4.529   6.432   0.874
  152ARG      C 1493   5.097   6.320   1.443
  152ARG      O 1494   5.081   6.291   1.562
  153VAL      N 1495   5.203   6.390   1.405
  153VAL      H 1496   5.215   6.407   1.307
  153VAL     CA 1497   5.293   6.451   1.504
  153VAL     CB 1498   5.437   6.401   1.503
  153VAL    CG1 1499   5.447   6.267   1.577
  153VAL    CG2 1500   5.506   6.403   1.366
  153VAL      C 1501   5.295   6.604   1.501
  153VAL      O 1502   5.371   6.673   1.568
  154ASP      N 1503   5.178   6.655   1.460
  154ASP      H 1504   5.108   6.585   1.446
  154ASP     CA 1505   5.151   6.794   1.420
  154ASP     CB 1506   5.005   6.787   1.374
  154ASP     CG 1507   4.942   6.919   1.327
  154ASP    OD1 1508   4.877   6.993   1.404
  154ASP    OD2 1509   4.960   6.939   1.205
  154ASP      C 1510   5.166   6.894   1.535
  154ASP      O 1511   5.143   6.862   1.651
  155ASP      N 1512   5.179   7.022   1.502
  155ASP      H 1513   5.169   7.056   1.409
  155ASP     CA 1514   5.205   7.127   1.602
  155ASP     CB 1515   5.257   7.256   1.536
  155ASP     CG 1516   5.194   7.282   1.399
  155ASP    OD1 1517   5.255   7.254   1.294
  155ASP    OD2 1518   5.078   7.328   1.404
  155ASP      C 1519   5.093   7.168   1.698
  155ASP      O 1520   5.118   7.188   1.817
  156LYS      N 1521   4.975   7.159   1.639
  156LYS      H 1522   4.971   7.149   1.540
  156LYS     CA 1523   4.851   7.177   1.717
  156LYS     CB 1524   4.742   7.247   1.635
  156LYS     CG 1525   4.629   7.302   1.722
  156LYS     CD 1526   4.668   7.419   1.813
  156LYS     CE 1527   4.559   7.429   1.920
  156LYS     NZ 1528   4.576   7.541   2.013
  156LYS    HZ1 1529   4.503   7.545   2.081
  156LYS    HZ2 1530   4.657   7.535   2.072
  156LYS    HZ3 1531   4.589   7.627   1.963
  156LYS      C 1532   4.789   7.049   1.774
  156LYS      O 1533   4.768   7.043   1.895
  157VAL      N 1534   4.817   6.938   1.707
  157VAL      H 1535   4.879   6.936   1.629
  157VAL     CA 1536   4.778   6.804   1.753
  157VAL     CB 1537   4.638   6.777   1.698
  157VAL    CG1 1538   4.521   6.852   1.761
  157VAL    CG2 1539   4.629   6.781   1.545
  157VAL      C 1540   4.871   6.685   1.724
  157VAL      O 1541   4.855   6.596   1.640
  158ASN      N 1542   4.968   6.673   1.813
  158ASN      H 1543   4.958   6.734   1.892
  158ASN     CA 1544   5.066   6.564   1.828
  158ASN     CB 1545   5.173   6.632   1.914
  158ASN     CG 1546   5.302   6.551   1.921
  158ASN    OD1 1547   5.311   6.438   1.970
  158ASN    ND2 1548   5.399   6.591   1.839
  158ASN   HD21 1549   5.397   6.669   1.777
  158ASN   HD22 1550   5.486   6.542   1.848
  158ASN      C 1551   5.001   6.446   1.900
  158ASN      O 1552   4.970   6.447   2.019
  159PHE      N 1553   4.977   6.337   1.828
  159PHE      H 1554   5.009   6.325   1.734
  159PHE     CA 1555   4.927   6.218   1.899
  159PHE     CB 1556   4.865   6.118   1.800
  159PHE     CG 1557   4.721   6.156   1.767
  159PHE    CD1 1558   4.691   6.278   1.707
  159PHE    HD1 1559   4.763   6.341   1.656
  159PHE    CD2 1560   4.620   6.066   1.799
  159PHE    HD2 1561   4.655   5.975   1.847
  159PHE    CE1 1562   4.558   6.317   1.689
  159PHE    HE1 1563   4.536   6.422   1.671
  159PHE    CE2 1564   4.487   6.105   1.781
  159PHE    HE2 1565   4.410   6.057   1.841
  159PHE     CZ 1566   4.458   6.227   1.723
  159PHE     HZ 1567   4.357   6.261   1.699
  159PHE      C 1568   5.031   6.151   1.988
  159PHE      O 1569   5.140   6.110   1.948
  160HISE     N 1570   4.989   6.130   2.113
  160HISE     H 1571   4.904   6.171   2.145
  160HISE    CA 1572   5.073   6.071   2.218
  160HISE    CB 1573   5.106   6.169   2.331
  160HISE    CG 1574   5.218   6.115   2.419
  160HISE   ND1 1575   5.323   6.043   2.380
  160HISE   CD2 1576   5.236   6.152   2.546
  160HISE   HD2 1577   5.160   6.180   2.620
  160HISE   CE1 1578   5.406   6.025   2.483
  160HISE   HE1 1579   5.494   5.962   2.481
  160HISE   NE2 1580   5.350   6.094   2.582
  160HISE   HE2 1581   5.374   6.080   2.678
  160HISE     C 1582   5.018   5.938   2.270
  160HISE     O 1583   4.896   5.928   2.283
  161PHE      N 1584   5.096   5.836   2.233
  161PHE      H 1585   5.174   5.855   2.173
  161PHE     CA 1586   5.064   5.699   2.274
  161PHE     CB 1587   5.137   5.610   2.173
  161PHE     CG 1588   5.090   5.604   2.027
  161PHE    CD1 1589   5.106   5.703   1.931
  161PHE    HD1 1590   5.152   5.797   1.962
  161PHE    CD2 1591   5.031   5.485   1.987
  161PHE    HD2 1592   4.982   5.420   2.060
  161PHE    CE1 1593   5.062   5.683   1.801
  161PHE    HE1 1594   5.099   5.751   1.724
  161PHE    CE2 1595   4.987   5.467   1.856
  161PHE    HE2 1596   4.946   5.370   1.829
  161PHE     CZ 1597   4.998   5.567   1.759
  161PHE     HZ 1598   4.959   5.549   1.659
  161PHE      C 1599   5.104   5.669   2.419
  161PHE      O 1600   5.222   5.663   2.453
  162ILE      N 1601   5.001   5.658   2.503
  162ILE      H 1602   4.906   5.677   2.481
  162ILE     CA 1603   5.029   5.629   2.644
  162ILE     CB 1604   5.004   5.746   2.739
  162ILE    CG1 1605   5.057   5.879   2.685
  162ILE    CG2 1606   5.070   5.711   2.873
  162ILE     CD 1607   4.947   5.973   2.635
  162ILE      C 1608   4.947   5.504   2.677
  162ILE      O 1609   4.829   5.510   2.643
  163LEU      N 1610   5.019   5.398   2.713
  163LEU      H 1611   5.114   5.410   2.742
  163LEU     CA 1612   4.967   5.263   2.740
  163LEU     CB 1613   5.075   5.159   2.708
  163LEU     CG 1614   5.023   5.016   2.696
  163LEU    CD1 1615   4.971   4.983   2.556
  163LEU    CD2 1616   5.136   4.925   2.745
  163LEU      C 1617   4.951   5.252   2.891
  163LEU      O 1618   5.054   5.261   2.958
  164PHE      N 1619   4.829   5.232   2.940
  164PHE      H 1620   4.752   5.226   2.877
  164PHE     CA 1621   4.796   5.233   3.083
  164PHE     CB 1622   4.672   5.313   3.123
  164PHE     CG 1623   4.692   5.465   3.116
  164PHE    CD1 1624   4.672   5.539   3.000
  164PHE    HD1 1625   4.619   5.494   2.916
  164PHE    CD2 1626   4.753   5.534   3.220
  164PHE    HD2 1627   4.757   5.487   3.318
  164PHE    CE1 1628   4.728   5.665   2.985
  164PHE    HE1 1629   4.680   5.724   2.907
  164PHE    CE2 1630   4.815   5.658   3.208
  164PHE    HE2 1631   4.871   5.687   3.296
  164PHE     CZ 1632   4.803   5.724   3.086
  164PHE     HZ 1633   4.840   5.827   3.079
  164PHE      C 1634   4.773   5.088   3.126
  164PHE      O 1635   4.666   5.031   3.101
  165ASN      N 1636   4.880   5.021   3.169
  165ASN      H 1637   4.953   5.077   3.208
  165ASN     CA 1638   4.884   4.879   3.204
  165ASN     CB 1639   4.957   4.811   3.088
  165ASN     CG 1640   4.933   4.662   3.064
  165ASN    OD1 1641   4.816   4.628   3.053
  165ASN    ND2 1642   5.038   4.582   3.085
  165ASN   HD21 1643   5.124   4.613   3.126
  165ASN   HD22 1644   5.039   4.491   3.045
  165ASN      C 1645   4.952   4.835   3.334
  165ASN      O 1646   5.052   4.887   3.383
  166ASN      N 1647   4.903   4.718   3.371
  166ASN      H 1648   4.839   4.673   3.309
  166ASN     CA 1649   4.950   4.652   3.494
  166ASN     CB 1650   4.846   4.546   3.532
  166ASN     CG 1651   4.880   4.477   3.664
  166ASN    OD1 1652   4.942   4.521   3.761
  166ASN    ND2 1653   4.882   4.346   3.643
  166ASN   HD21 1654   4.873   4.300   3.555
  166ASN   HD22 1655   4.921   4.295   3.720
  166ASN      C 1656   5.090   4.592   3.479
  166ASN      O 1657   5.114   4.495   3.407
  167VAL      N 1658   5.173   4.636   3.573
  167VAL      H 1659   5.163   4.730   3.603
  167VAL     CA 1660   5.295   4.572   3.624
  167VAL     CB 1661   5.417   4.659   3.595
  167VAL    CG1 1662   5.546   4.579   3.613
  167VAL    CG2 1663   5.422   4.716   3.453
  167VAL      C 1664   5.285   4.525   3.769
  167VAL      O 1665   5.317   4.596   3.864
  168ASP      N 1666   5.261   4.394   3.772
  168ASP      H 1667   5.223   4.344   3.695
  168ASP     CA 1668   5.255   4.322   3.900
  168ASP     CB 1669   5.396   4.267   3.924
  168ASP     CG 1670   5.399   4.161   4.035
  168ASP    OD1 1671   5.357   4.046   4.010
  168ASP    OD2 1672   5.435   4.183   4.153
  168ASP      C 1673   5.195   4.408   4.011
  168ASP      O 1674   5.262   4.453   4.104
  169GLY      N 1675   5.064   4.427   3.998
  169GLY      H 1676   5.015   4.418   3.911
  169GLY     CA 1677   4.980   4.491   4.101
  169GLY      C 1678   4.967   4.643   4.089
  169GLY      O 1679   4.889   4.709   4.157
  170HISE     N 1680   5.039   4.706   3.996
  170HISE     H 1681   5.116   4.661   3.951
  170HISE    CA 1682   5.048   4.851   3.977
  170HISE    CB 1683   5.191   4.886   4.018
  170HISE    CG 1684   5.216   4.877   4.169
  170HISE   ND1 1685   5.328   4.822   4.216
  170HISE   CD2 1686   5.178   4.959   4.267
  170HISE   HD2 1687   5.109   5.042   4.253
  170HISE   CE1 1688   5.354   4.859   4.341
  170HISE   HE1 1689   5.453   4.865   4.387
  170HISE   NE2 1690   5.253   4.938   4.375
  170HISE   HE2 1691   5.268   4.982   4.463
  170HISE     C 1692   5.024   4.905   3.836
  170HISE     O 1693   5.081   4.876   3.731
  171LEU      N 1694   4.943   5.010   3.833
  171LEU      H 1695   4.896   5.036   3.918
  171LEU     CA 1696   4.889   5.081   3.716
  171LEU     CB 1697   4.755   5.126   3.774
  171LEU     CG 1698   4.672   5.222   3.689
  171LEU    CD1 1699   4.635   5.162   3.553
  171LEU    CD2 1700   4.546   5.274   3.759
  171LEU      C 1701   4.980   5.191   3.660
  171LEU      O 1702   4.987   5.305   3.706
  172TYR      N 1703   5.076   5.134   3.588
  172TYR      H 1704   5.076   5.035   3.572
  172TYR     CA 1705   5.166   5.218   3.508
  172TYR     CB 1706   5.281   5.128   3.462
  172TYR     CG 1707   5.385   5.107   3.573
  172TYR    CD1 1708   5.492   5.195   3.580
  172TYR    HD1 1709   5.503   5.260   3.494
  172TYR    CD2 1710   5.372   5.002   3.663
  172TYR    HD2 1711   5.290   4.932   3.646
  172TYR    CE1 1712   5.593   5.178   3.675
  172TYR    HE1 1713   5.651   5.267   3.696
  172TYR    CE2 1714   5.473   4.985   3.756
  172TYR    HE2 1715   5.462   4.903   3.827
  172TYR     CZ 1716   5.582   5.072   3.764
  172TYR     OH 1717   5.689   5.048   3.844
  172TYR     HH 1718   5.757   5.117   3.819
  172TYR      C 1719   5.114   5.299   3.389
  172TYR      O 1720   5.042   5.251   3.302
  173GLU      N 1721   5.176   5.417   3.382
  173GLU      H 1722   5.242   5.446   3.451
  173GLU     CA 1723   5.162   5.513   3.271
  173GLU     CB 1724   5.164   5.653   3.335
  173GLU     CG 1725   5.124   5.759   3.232
  173GLU     CD 1726   5.156   5.894   3.296
  173GLU    OE1 1727   5.083   5.938   3.388
  173GLU    OE2 1728   5.256   5.957   3.256
  173GLU      C 1729   5.273   5.501   3.167
  173GLU      O 1730   5.365   5.582   3.163
  174LEU      N 1731   5.270   5.406   3.073
  174LEU      H 1732   5.198   5.337   3.078
  174LEU     CA 1733   5.380   5.377   2.980
  174LEU     CB 1734   5.374   5.233   2.929
  174LEU     CG 1735   5.400   5.116   3.023
  174LEU    CD1 1736   5.519   5.115   3.119
  174LEU    CD2 1737   5.270   5.077   3.095
  174LEU      C 1738   5.387   5.487   2.874
  174LEU      O 1739   5.309   5.476   2.779
  175ASP      N 1740   5.475   5.586   2.885
  175ASP      H 1741   5.514   5.606   2.975
  175ASP     CA 1742   5.486   5.692   2.784
  175ASP     CB 1743   5.531   5.818   2.859
  175ASP     CG 1744   5.537   5.956   2.793
  175ASP    OD1 1745   5.455   6.043   2.830
  175ASP    OD2 1746   5.619   5.961   2.698
  175ASP      C 1747   5.576   5.670   2.663
  175ASP      O 1748   5.694   5.637   2.666
  176GLY      N 1749   5.514   5.686   2.546
  176GLY      H 1750   5.422   5.724   2.538
  176GLY     CA 1751   5.572   5.672   2.412
  176GLY      C 1752   5.709   5.732   2.380
  176GLY      O 1753   5.789   5.673   2.308
  177ARG      N 1754   5.735   5.845   2.446
  177ARG      H 1755   5.666   5.880   2.510
  177ARG     CA 1756   5.861   5.917   2.427
  177ARG     CB 1757   5.834   6.051   2.357
  177ARG     CG 1758   5.710   6.131   2.394
  177ARG     CD 1759   5.699   6.257   2.307
  177ARG     NE 1760   5.577   6.338   2.316
  177ARG     HE 1761   5.587   6.403   2.392
  177ARG     CZ 1762   5.473   6.339   2.232
  177ARG    NH1 1763   5.458   6.253   2.130
  177ARG   HH11 1764   5.534   6.188   2.123
  177ARG   HH12 1765   5.386   6.269   2.062
  177ARG    NH2 1766   5.374   6.426   2.254
  177ARG   HH21 1767   5.365   6.487   2.333
  177ARG   HH22 1768   5.303   6.430   2.184
  177ARG      C 1769   5.958   5.936   2.544
  177ARG      O 1770   6.079   5.952   2.523
  178MET      N 1771   5.916   5.903   2.666
  178MET      H 1772   5.818   5.895   2.682
  178MET     CA 1773   5.996   5.915   2.789
  178MET     CB 1774   5.916   5.983   2.900
  178MET     CG 1775   5.997   6.099   2.958
  178MET     SD 1776   6.101   6.057   3.102
  178MET     CE 1777   6.192   6.210   3.098
  178MET      C 1778   6.073   5.794   2.841
  178MET      O 1779   6.019   5.687   2.871
  179PRO      N 1780   6.194   5.822   2.890
  179PRO     CA 1781   6.275   5.725   2.964
  179PRO     CB 1782   6.415   5.783   2.982
  179PRO     CG 1783   6.429   5.866   2.853
  179PRO     CD 1784   6.288   5.924   2.842
  179PRO      C 1785   6.226   5.677   3.101
  179PRO      O 1786   6.228   5.558   3.132
  180PHE      N 1787   6.160   5.762   3.178
  180PHE      H 1788   6.138   5.856   3.150
  180PHE     CA 1789   6.097   5.709   3.300
  180PHE     CB 1790   6.149   5.790   3.419
  180PHE     CG 1791   6.135   5.743   3.564
  180PHE    CD1 1792   6.011   5.758   3.624
  180PHE    HD1 1793   5.925   5.806   3.576
  180PHE    CD2 1794   6.250   5.709   3.634
  180PHE    HD2 1795   6.347   5.709   3.585
  180PHE    CE1 1796   5.998   5.735   3.761
  180PHE    HE1 1797   5.896   5.725   3.799
  180PHE    CE2 1798   6.234   5.686   3.770
  180PHE    HE2 1799   6.322   5.662   3.830
  180PHE     CZ 1800   6.112   5.706   3.834
  180PHE     HZ 1801   6.107   5.696   3.943
  180PHE      C 1802   5.945   5.727   3.297
  180PHE      O 1803   5.885   5.834   3.302
  181PRO      N 1804   5.880   5.613   3.278
  181PRO     CA 1805   5.738   5.594   3.310
  181PRO     CB 1806   5.685   5.467   3.242
  181PRO     CG 1807   5.780   5.470   3.122
  181PRO     CD 1808   5.915   5.502   3.187
  181PRO      C 1809   5.697   5.589   3.457
  181PRO      O 1810   5.771   5.530   3.535
  182VAL      N 1811   5.586   5.652   3.497
  182VAL      H 1812   5.517   5.697   3.441
  182VAL     CA 1813   5.544   5.652   3.638
  182VAL     CB 1814   5.507   5.792   3.685
  182VAL    CG1 1815   5.635   5.877   3.682
  182VAL    CG2 1816   5.396   5.853   3.600
  182VAL      C 1817   5.438   5.545   3.667
  182VAL      O 1818   5.347   5.529   3.586
  183ASN      N 1819   5.435   5.503   3.793
  183ASN      H 1820   5.511   5.518   3.856
  183ASN     CA 1821   5.323   5.428   3.853
  183ASN     CB 1822   5.391   5.333   3.951
  183ASN     CG 1823   5.301   5.274   4.060
  183ASN    OD1 1824   5.185   5.232   4.059
  183ASN    ND2 1825   5.348   5.294   4.183
  183ASN   HD21 1826   5.442   5.329   4.190
  183ASN   HD22 1827   5.292   5.270   4.262
  183ASN      C 1828   5.217   5.521   3.911
  183ASN      O 1829   5.245   5.625   3.969
  184HISE     N 1830   5.092   5.474   3.910
  184HISE     H 1831   5.070   5.393   3.856
  184HISE    CA 1832   4.977   5.541   3.973
  184HISE    CB 1833   4.866   5.565   3.870
  184HISE    CG 1834   4.891   5.686   3.780
  184HISE   ND1 1835   4.858   5.814   3.798
  184HISE   CD2 1836   4.964   5.686   3.669
  184HISE   HD2 1837   5.022   5.606   3.623
  184HISE   CE1 1838   4.905   5.892   3.701
  184HISE   HE1 1839   4.928   5.999   3.703
  184HISE   NE2 1840   4.976   5.810   3.624
  184HISE   HE2 1841   5.011   5.842   3.536
  184HISE     C 1842   4.919   5.460   4.089
  184HISE     O 1843   4.838   5.520   4.159
  185GLY      N 1844   4.940   5.330   4.101
  185GLY      H 1845   5.024   5.295   4.059
  185GLY     CA 1846   4.893   5.262   4.223
  185GLY      C 1847   4.829   5.125   4.207
  185GLY      O 1848   4.789   5.079   4.100
  186ALA      N 1849   4.779   5.082   4.323
  186ALA      H 1850   4.752   5.151   4.391
  186ALA     CA 1851   4.736   4.944   4.347
  186ALA     CB 1852   4.703   4.909   4.492
  186ALA      C 1853   4.608   4.899   4.275
  186ALA      O 1854   4.501   4.956   4.294
  187SER      N 1855   4.635   4.823   4.170
  187SER      H 1856   4.721   4.822   4.120
  187SER     CA 1857   4.524   4.751   4.106
  187SER     CB 1858   4.452   4.842   4.006
  187SER     OG 1859   4.348   4.920   4.066
  187SER     HG 1860   4.280   4.940   3.995
  187SER      C 1861   4.586   4.648   4.011
  187SER      O 1862   4.681   4.673   3.937
  188SER      N 1863   4.512   4.539   4.002
  188SER      H 1864   4.432   4.520   4.059
  188SER     CA 1865   4.545   4.442   3.896
  188SER     CB 1866   4.549   4.303   3.960
  188SER     OG 1867   4.611   4.206   3.876
  188SER     HG 1868   4.575   4.116   3.901
  188SER      C 1869   4.448   4.446   3.778
  188SER      O 1870   4.342   4.505   3.793
  189GLU      N 1871   4.484   4.359   3.683
  189GLU      H 1872   4.573   4.314   3.692
  189GLU     CA 1873   4.413   4.327   3.559
  189GLU     CB 1874   4.479   4.222   3.469
  189GLU     CG 1875   4.616   4.277   3.428
  189GLU     CD 1876   4.719   4.178   3.373
  189GLU    OE1 1877   4.837   4.199   3.406
  189GLU    OE2 1878   4.681   4.096   3.286
  189GLU      C 1879   4.261   4.311   3.560
  189GLU      O 1880   4.204   4.385   3.480
  190ASP      N 1881   4.213   4.258   3.672
  190ASP      H 1882   4.274   4.240   3.750
  190ASP     CA 1883   4.071   4.241   3.705
  190ASP     CB 1884   4.063   4.168   3.840
  190ASP     CG 1885   4.133   4.218   3.966
  190ASP    OD1 1886   4.257   4.229   3.963
  190ASP    OD2 1887   4.070   4.232   4.074
  190ASP      C 1888   3.992   4.370   3.724
  190ASP      O 1889   3.872   4.389   3.701
  191THR      N 1890   4.065   4.478   3.748
  191THR      H 1891   4.164   4.467   3.760
  191THR     CA 1892   4.017   4.616   3.764
  191THR     CB 1893   3.991   4.638   3.913
  191THR    OG1 1894   3.919   4.760   3.934
  191THR    HG1 1895   3.968   4.846   3.920
  191THR    CG2 1896   4.118   4.629   3.999
  191THR      C 1897   4.098   4.727   3.696
  191THR      O 1898   4.066   4.842   3.722
  192LEU      N 1899   4.175   4.691   3.593
  192LEU      H 1900   4.141   4.609   3.547
  192LEU     CA 1901   4.265   4.785   3.525
  192LEU     CB 1902   4.355   4.708   3.428
  192LEU     CG 1903   4.488   4.767   3.379
  192LEU    CD1 1904   4.559   4.791   3.512
  192LEU    CD2 1905   4.558   4.661   3.294
  192LEU      C 1906   4.186   4.896   3.455
  192LEU      O 1907   4.200   5.013   3.491
  193LEU      N 1908   4.095   4.858   3.366
  193LEU      H 1909   4.061   4.764   3.353
  193LEU     CA 1910   4.028   4.956   3.279
  193LEU     CB 1911   3.953   4.879   3.170
  193LEU     CG 1912   4.017   4.882   3.031
  193LEU    CD1 1913   4.138   4.789   3.035
  193LEU    CD2 1914   3.913   4.848   2.924
  193LEU      C 1915   3.946   5.062   3.352
  193LEU      O 1916   3.959   5.180   3.319
  194LYS      N 1917   3.878   5.017   3.457
  194LYS      H 1918   3.856   4.920   3.471
  194LYS     CA 1919   3.814   5.107   3.553
  194LYS     CB 1920   3.759   5.025   3.670
  194LYS     CG 1921   3.676   5.093   3.778
  194LYS     CD 1922   3.664   5.013   3.908
  194LYS     CE 1923   3.575   5.073   4.017
  194LYS     NZ 1924   3.641   5.178   4.098
  194LYS    HZ1 1925   3.660   5.262   4.047
  194LYS    HZ2 1926   3.568   5.201   4.162
  194LYS    HZ3 1927   3.716   5.143   4.155
  194LYS      C 1928   3.899   5.219   3.613
  194LYS      O 1929   3.892   5.340   3.591
  195ASP      N 1930   3.997   5.169   3.688
  195ASP      H 1931   3.995   5.072   3.711
  195ASP     CA 1932   4.106   5.253   3.738
  195ASP     CB 1933   4.190   5.159   3.825
  195ASP     CG 1934   4.122   5.123   3.957
  195ASP    OD1 1935   4.050   5.021   3.962
  195ASP    OD2 1936   4.145   5.180   4.066
  195ASP      C 1937   4.192   5.332   3.640
  195ASP      O 1938   4.239   5.441   3.672
  196ALA      N 1939   4.208   5.271   3.523
  196ALA      H 1940   4.210   5.171   3.522
  196ALA     CA 1941   4.257   5.341   3.403
  196ALA     CB 1942   4.292   5.240   3.294
  196ALA      C 1943   4.172   5.456   3.349
  196ALA      O 1944   4.236   5.558   3.327
  197ALA      N 1945   4.044   5.434   3.317
  197ALA      H 1946   4.000   5.344   3.320
  197ALA     CA 1947   3.957   5.549   3.292
  197ALA     CB 1948   3.814   5.504   3.260
  197ALA      C 1949   3.955   5.660   3.398
  197ALA      O 1950   3.975   5.776   3.363
  198LYS      N 1951   3.949   5.620   3.524
  198LYS      H 1952   3.934   5.525   3.550
  198LYS     CA 1953   3.962   5.704   3.645
  198LYS     CB 1954   3.918   5.619   3.765
  198LYS     CG 1955   3.915   5.704   3.892
  198LYS     CD 1956   3.778   5.773   3.888
  198LYS     CE 1957   3.749   5.882   3.991
  198LYS     NZ 1958   3.707   5.830   4.122
  198LYS    HZ1 1959   3.626   5.772   4.108
  198LYS    HZ2 1960   3.775   5.768   4.158
  198LYS    HZ3 1961   3.691   5.900   4.192
  198LYS      C 1962   4.087   5.790   3.659
  198LYS      O 1963   4.084   5.902   3.710
  199VAL      N 1964   4.199   5.733   3.616
  199VAL      H 1965   4.217   5.635   3.622
  199VAL     CA 1966   4.319   5.817   3.599
  199VAL     CB 1967   4.455   5.754   3.627
  199VAL    CG1 1968   4.437   5.687   3.763
  199VAL    CG2 1969   4.507   5.663   3.515
  199VAL      C 1970   4.316   5.897   3.468
  199VAL      O 1971   4.319   6.018   3.488
  200CYS      N 1972   4.278   5.839   3.355
  200CYS      H 1973   4.240   5.746   3.360
  200CYS     CA 1974   4.278   5.904   3.223
  200CYS     CB 1975   4.239   5.809   3.110
  200CYS     SG 1976   4.366   5.679   3.093
  200CYS     HG 1977   4.323   5.610   3.198
  200CYS      C 1978   4.193   6.031   3.219
  200CYS      O 1979   4.232   6.142   3.184
  201ARG      N 1980   4.083   6.026   3.293
  201ARG      H 1981   4.066   5.939   3.340
  201ARG     CA 1982   3.988   6.136   3.313
  201ARG     CB 1983   3.876   6.092   3.407
  201ARG     CG 1984   3.761   6.009   3.348
  201ARG     CD 1985   3.662   6.078   3.253
  201ARG     NE 1986   3.588   6.170   3.341
  201ARG     HE 1987   3.525   6.127   3.405
  201ARG     CZ 1988   3.595   6.304   3.346
  201ARG    NH1 1989   3.673   6.372   3.261
  201ARG   HH11 1990   3.737   6.335   3.193
  201ARG   HH12 1991   3.669   6.471   3.256
  201ARG    NH2 1992   3.542   6.366   3.452
  201ARG   HH21 1993   3.491   6.320   3.525
  201ARG   HH22 1994   3.548   6.465   3.464
  201ARG      C 1995   4.044   6.265   3.372
  201ARG      O 1996   3.989   6.373   3.349
  202GLU      N 1997   4.135   6.254   3.469
  202GLU      H 1998   4.140   6.166   3.516
  202GLU     CA 1999   4.214   6.365   3.523
  202GLU     CB 2000   4.246   6.334   3.669
  202GLU     CG 2001   4.299   6.461   3.737
  202GLU     CD 2002   4.353   6.440   3.878
  202GLU    OE1 2003   4.337   6.534   3.959
  202GLU    OE2 2004   4.411   6.333   3.907
  202GLU      C 2005   4.341   6.389   3.441
  202GLU      O 2006   4.355   6.495   3.381
  203PHE      N 2007   4.410   6.284   3.397
  203PHE      H 2008   4.390   6.190   3.426
  203PHE     CA 2009   4.531   6.294   3.313
  203PHE     CB 2010   4.588   6.153   3.294
  203PHE     CG 2011   4.701   6.144   3.191
  203PHE    CD1 2012   4.665   6.115   3.060
  203PHE    HD1 2013   4.557   6.113   3.040
  203PHE    CD2 2014   4.837   6.147   3.216
  203PHE    HD2 2015   4.872   6.163   3.318
  203PHE    CE1 2016   4.754   6.080   2.959
  203PHE    HE1 2017   4.714   6.012   2.884
  203PHE    CE2 2018   4.932   6.125   3.117
  203PHE    HE2 2019   5.036   6.145   3.143
  203PHE     CZ 2020   4.889   6.083   2.991
  203PHE     HZ 2021   4.969   6.075   2.917
  203PHE      C 2022   4.516   6.364   3.178
  203PHE      O 2023   4.608   6.437   3.144
  204THR      N 2024   4.409   6.342   3.101
  204THR      H 2025   4.348   6.270   3.134
  204THR     CA 2026   4.378   6.408   2.974
  204THR     CB 2027   4.262   6.336   2.905
  204THR    OG1 2028   4.154   6.341   2.998
  204THR    HG1 2029   4.172   6.269   3.065
  204THR    CG2 2030   4.308   6.193   2.875
  204THR      C 2031   4.343   6.556   2.991
  204THR      O 2032   4.369   6.637   2.902
  205GLU      N 2033   4.280   6.593   3.102
  205GLU      H 2034   4.253   6.536   3.179
  205GLU     CA 2035   4.238   6.729   3.139
  205GLU     CB 2036   4.112   6.710   3.224
  205GLU     CG 2037   4.045   6.846   3.241
  205GLU     CD 2038   3.926   6.850   3.338
  205GLU    OE1 2039   3.950   6.858   3.460
  205GLU    OE2 2040   3.813   6.823   3.293
  205GLU      C 2041   4.356   6.800   3.206
  205GLU      O 2042   4.371   6.922   3.203
  206ARG      N 2043   4.435   6.724   3.282
  206ARG      H 2044   4.397   6.640   3.320
  206ARG     CA 2045   4.561   6.770   3.342
  206ARG     CB 2046   4.607   6.676   3.453
  206ARG     CG 2047   4.539   6.727   3.580
  206ARG     CD 2048   4.616   6.846   3.635
  206ARG     NE 2049   4.544   6.901   3.751
  206ARG     HE 2050   4.470   6.845   3.789
  206ARG     CZ 2051   4.557   7.026   3.798
  206ARG    NH1 2052   4.630   7.115   3.730
  206ARG   HH11 2053   4.683   7.074   3.656
  206ARG   HH12 2054   4.618   7.213   3.746
  206ARG    NH2 2055   4.489   7.069   3.905
  206ARG   HH21 2056   4.424   7.005   3.946
  206ARG   HH22 2057   4.505   7.162   3.938
  206ARG      C 2058   4.668   6.814   3.241
  206ARG      O 2059   4.736   6.913   3.266
  207GLU      N 2060   4.679   6.749   3.126
  207GLU      H 2061   4.612   6.679   3.100
  207GLU     CA 2062   4.783   6.785   3.029
  207GLU     CB 2063   4.843   6.663   2.959
  207GLU     CG 2064   4.954   6.601   3.044
  207GLU     CD 2065   5.087   6.676   3.057
  207GLU    OE1 2066   5.185   6.599   3.065
  207GLU    OE2 2067   5.102   6.800   3.054
  207GLU      C 2068   4.739   6.886   2.922
  207GLU      O 2069   4.625   6.911   2.886
  208GLN      N 2070   4.842   6.950   2.866
  208GLN      H 2071   4.930   6.945   2.912
  208GLN     CA 2072   4.826   7.043   2.753
  208GLN     CB 2073   4.952   7.129   2.756
  208GLN     CG 2074   4.921   7.272   2.711
  208GLN     CD 2075   5.051   7.330   2.654
  208GLN    OE1 2076   5.075   7.328   2.534
  208GLN    NE2 2077   5.142   7.380   2.737
  208GLN   HE21 2078   5.141   7.379   2.837
  208GLN   HE22 2079   5.218   7.420   2.687
  208GLN      C 2080   4.797   6.972   2.620
  208GLN      O 2081   4.890   6.930   2.553
  209GLY      N 2082   4.668   6.967   2.589
  209GLY      H 2083   4.604   7.004   2.657
  209GLY     CA 2084   4.619   6.904   2.465
  209GLY      C 2085   4.467   6.914   2.461
  209GLY      O 2086   4.402   6.956   2.557
  210GLU      N 2087   4.431   6.864   2.343
  210GLU      H 2088   4.493   6.800   2.299
  210GLU     CA 2089   4.299   6.862   2.279
  210GLU     CB 2090   4.312   6.873   2.127
  210GLU     CG 2091   4.232   6.989   2.068
  210GLU     CD 2092   4.080   6.973   2.076
  210GLU    OE1 2093   4.025   6.892   1.998
  210GLU    OE2 2094   4.013   7.020   2.171
  210GLU      C 2095   4.211   6.747   2.329
  210GLU      O 2096   4.259   6.643   2.374
  211VAL      N 2097   4.079   6.767   2.323
  211VAL      H 2098   4.047   6.849   2.275
  211VAL     CA 2099   3.973   6.672   2.358
  211VAL     CB 2100   3.840   6.735   2.400
  211VAL    CG1 2101   3.766   6.787   2.276
  211VAL    CG2 2102   3.753   6.665   2.504
  211VAL      C 2103   3.961   6.560   2.255
  211VAL      O 2104   3.920   6.451   2.294
  212ARG      N 2105   4.017   6.573   2.135
  212ARG      H 2106   4.065   6.658   2.112
  212ARG     CA 2107   4.013   6.469   2.031
  212ARG     CB 2108   4.029   6.553   1.904
  212ARG     CG 2109   3.915   6.649   1.869
  212ARG     CD 2110   3.778   6.589   1.838
  212ARG     NE 2111   3.692   6.688   1.772
  212ARG     HE 2112   3.728   6.731   1.689
  212ARG     CZ 2113   3.564   6.703   1.809
  212ARG    NH1 2114   3.499   6.600   1.864
  212ARG   HH11 2115   3.537   6.509   1.879
  212ARG   HH12 2116   3.400   6.610   1.878
  212ARG    NH2 2117   3.494   6.813   1.779
  212ARG   HH21 2118   3.542   6.879   1.721
  212ARG   HH22 2119   3.407   6.838   1.821
  212ARG      C 2120   4.089   6.337   2.043
  212ARG      O 2121   4.103   6.269   1.941
  213PHE      N 2122   4.100   6.299   2.170
  213PHE      H 2123   4.047   6.349   2.239
  213PHE     CA 2124   4.145   6.164   2.208
  213PHE     CB 2125   4.153   6.151   2.360
  213PHE     CG 2126   4.018   6.167   2.432
  213PHE    CD1 2127   3.936   6.058   2.456
  213PHE    HD1 2128   3.955   5.963   2.406
  213PHE    CD2 2129   3.999   6.283   2.506
  213PHE    HD2 2130   4.065   6.368   2.490
  213PHE    CE1 2131   3.829   6.077   2.543
  213PHE    HE1 2132   3.752   6.000   2.546
  213PHE    CE2 2133   3.901   6.294   2.604
  213PHE    HE2 2134   3.890   6.383   2.667
  213PHE     CZ 2135   3.811   6.190   2.622
  213PHE     HZ 2136   3.728   6.203   2.691
  213PHE      C 2137   4.061   6.045   2.162
  213PHE      O 2138   3.939   6.043   2.146
  214SER      N 2139   4.133   5.934   2.144
  214SER      H 2140   4.233   5.938   2.144
  214SER     CA 2141   4.081   5.798   2.120
  214SER     CB 2142   4.123   5.741   1.985
  214SER     OG 2143   4.050   5.808   1.882
  214SER     HG 2144   4.055   5.750   1.801
  214SER      C 2145   4.149   5.707   2.223
  214SER      O 2146   4.239   5.752   2.294
  215ALA      N 2147   4.082   5.597   2.257
  215ALA      H 2148   3.984   5.589   2.239
  215ALA     CA 2149   4.133   5.493   2.348
  215ALA     CB 2150   4.069   5.523   2.483
  215ALA      C 2151   4.090   5.353   2.305
  215ALA      O 2152   3.983   5.331   2.249
  216VAL      N 2153   4.186   5.262   2.295
  216VAL      H 2154   4.280   5.296   2.301
  216VAL     CA 2155   4.167   5.124   2.247
  216VAL     CB 2156   4.246   5.109   2.117
  216VAL    CG1 2157   4.202   4.975   2.059
  216VAL    CG2 2158   4.215   5.216   2.012
  216VAL      C 2159   4.222   5.028   2.353
  216VAL      O 2160   4.328   5.055   2.408
  217ALA      N 2161   4.151   4.921   2.389
  217ALA      H 2162   4.062   4.908   2.346
  217ALA     CA 2163   4.192   4.822   2.490
  217ALA     CB 2164   4.073   4.803   2.583
  217ALA      C 2165   4.226   4.690   2.420
  217ALA      O 2166   4.152   4.627   2.344
  218LEU      N 2167   4.336   4.625   2.458
  218LEU      H 2168   4.391   4.653   2.537
  218LEU     CA 2169   4.385   4.495   2.412
  218LEU     CB 2170   4.538   4.484   2.418
  218LEU     CG 2171   4.600   4.374   2.332
  218LEU    CD1 2172   4.581   4.404   2.183
  218LEU    CD2 2173   4.746   4.354   2.372
  218LEU      C 2174   4.303   4.380   2.472
  218LEU      O 2175   4.330   4.338   2.584
  219CYS      N 2176   4.189   4.345   2.412
  219CYS      H 2177   4.162   4.398   2.332
  219CYS     CA 2178   4.092   4.249   2.466
  219CYS     CB 2179   3.949   4.304   2.456
  219CYS     SG 2180   3.942   4.480   2.507
  219CYS     HG 2181   4.022   4.515   2.407
  219CYS      C 2182   4.084   4.114   2.394
  219CYS      O 2183   4.093   4.112   2.271
  220LYS      N 2184   4.067   4.010   2.474
  220LYS      H 2185   4.082   4.012   2.573
  220LYS     CA 2186   4.046   3.873   2.425
  220LYS     CB 2187   4.039   3.773   2.541
  220LYS     CG 2188   4.128   3.656   2.497
  220LYS     CD 2189   4.123   3.562   2.619
  220LYS     CE 2190   4.181   3.422   2.599
  220LYS     NZ 2191   4.167   3.342   2.722
  220LYS    HZ1 2192   4.175   3.245   2.700
  220LYS    HZ2 2193   4.247   3.357   2.780
  220LYS    HZ3 2194   4.085   3.362   2.775
  220LYS      C 2195   3.918   3.869   2.342
  220LYS      O 2196   3.805   3.870   2.389
  221ALA      N 2197   3.931   3.862   2.210
  221ALA      H 2198   4.019   3.882   2.166
  221ALA     CA 2199   3.820   3.849   2.115
  221ALA     CB 2200   3.849   3.909   1.977
  221ALA      C 2201   3.754   3.711   2.113
  221ALA      O 2202   3.636   3.694   2.086
  222ALA      N 2203   3.825   3.612   2.166
  222ALA      H 2204   3.902   3.631   2.227
  222ALA     CA 2205   3.807   3.468   2.143
  222ALA     CB 2206   3.893   3.407   2.031
  222ALA      C 2207   3.855   3.403   2.272
  222ALA     O1 2208   3.935   3.464   2.347
  222ALA     O2 2209   3.819   3.284   2.291
   6.94441   6.94441   4.91045   0.00000   0.00000   0.00000   0.00000   3.47218   3.47218
