# Supplementary material for: Is There a Functional Role for the Knotted Topology in Protein UCH-L1?
Source: J Chem Inf Model. 2024 Jul 24;64(17):6827–37. doi: 10.1021/acs.jcim.4c00880 (PMC11388461; doi:10.1021/acs.jcim.4c00880)
Supplement: Supplementary file 2 — ci4c00880_si_002.zip [file ci4c00880_si_002.zip › UCH-L1_files/APO/APO_delta1/REP_1/traj_initial.gro]

Protein in water t=   0.00000 step= 0
 2209
    1GLN      N    1   5.866   3.569   3.321
    1GLN     H1    2   5.952   3.596   3.364
    1GLN     H2    3   5.823   3.494   3.371
    1GLN     H3    4   5.886   3.529   3.231
    1GLN     CA    5   5.785   3.691   3.305
    1GLN     CB    6   5.696   3.672   3.182
    1GLN     CG    7   5.601   3.553   3.190
    1GLN     CD    8   5.493   3.545   3.082
    1GLN    OE1    9   5.515   3.494   2.972
    1GLN    NE2   10   5.391   3.627   3.108
    1GLN   HE21   11   5.385   3.679   3.193
    1GLN   HE22   12   5.319   3.618   3.040
    1GLN      C   13   5.692   3.727   3.421
    1GLN      O   14   5.639   3.633   3.481
    2LEU      N   15   5.643   3.850   3.415
    2LEU      H   16   5.675   3.916   3.347
    2LEU     CA   17   5.542   3.905   3.507
    2LEU     CB   18   5.549   4.057   3.522
    2LEU     CG   19   5.678   4.106   3.588
    2LEU    CD1   20   5.674   4.258   3.606
    2LEU    CD2   21   5.684   4.032   3.722
    2LEU      C   22   5.398   3.870   3.467
    2LEU      O   23   5.375   3.845   3.349
    3LYS      N   24   5.311   3.888   3.566
    3LYS      H   25   5.345   3.926   3.652
    3LYS     CA   26   5.165   3.871   3.560
    3LYS     CB   27   5.116   3.905   3.701
    3LYS     CG   28   5.123   3.785   3.796
    3LYS     CD   29   5.042   3.825   3.920
    3LYS     CE   30   5.037   3.706   4.016
    3LYS     NZ   31   5.155   3.674   4.096
    3LYS    HZ1   32   5.197   3.750   4.147
    3LYS    HZ2   33   5.124   3.607   4.163
    3LYS    HZ3   34   5.218   3.631   4.031
    3LYS      C   35   5.093   3.955   3.454
    3LYS      O   36   5.147   4.061   3.421
    4PRO      N   37   4.973   3.920   3.409
    4PRO     CA   38   4.890   4.001   3.319
    4PRO     CB   39   4.806   3.900   3.242
    4PRO     CG   40   4.792   3.783   3.340
    4PRO     CD   41   4.929   3.779   3.408
    4PRO      C   42   4.809   4.109   3.392
    4PRO      O   43   4.748   4.100   3.498
    5MET      N   44   4.804   4.216   3.314
    5MET      H   45   4.862   4.227   3.233
    5MET     CA   46   4.731   4.340   3.344
    5MET     CB   47   4.830   4.455   3.323
    5MET     CG   48   4.782   4.597   3.353
    5MET     SD   49   4.795   4.652   3.527
    5MET     CE   50   4.967   4.630   3.566
    5MET      C   51   4.607   4.358   3.256
    5MET      O   52   4.617   4.346   3.134
    6GLU      N   53   4.505   4.413   3.322
    6GLU      H   54   4.502   4.423   3.421
    6GLU     CA   55   4.385   4.457   3.250
    6GLU     CB   56   4.279   4.463   3.360
    6GLU     CG   57   4.168   4.360   3.340
    6GLU     CD   58   4.066   4.381   3.452
    6GLU    OE1   59   3.955   4.431   3.426
    6GLU    OE2   60   4.095   4.336   3.565
    6GLU      C   61   4.400   4.590   3.175
    6GLU      O   62   4.398   4.695   3.239
    7ILE      N   63   4.417   4.586   3.043
    7ILE      H   64   4.411   4.499   2.995
    7ILE     CA   65   4.458   4.698   2.957
    7ILE     CB   66   4.533   4.658   2.830
    7ILE    CG1   67   4.650   4.564   2.863
    7ILE    CG2   68   4.587   4.783   2.760
    7ILE     CD   69   4.768   4.615   2.945
    7ILE      C   70   4.336   4.788   2.933
    7ILE      O   71   4.266   4.792   2.832
    8ASN      N   72   4.309   4.867   3.036
    8ASN      H   73   4.344   4.850   3.128
    8ASN     CA   74   4.218   4.983   3.029
    8ASN     CB   75   4.083   4.939   3.085
    8ASN     CG   76   4.084   4.897   3.232
    8ASN    OD1   77   4.104   4.968   3.331
    8ASN    ND2   78   4.085   4.765   3.244
    8ASN   HD21   79   4.084   4.709   3.161
    8ASN   HD22   80   4.107   4.721   3.331
    8ASN      C   81   4.261   5.107   3.106
    8ASN      O   82   4.340   5.094   3.200
    9PRO      N   83   4.201   5.222   3.078
    9PRO     CA   84   4.240   5.352   3.134
    9PRO     CB   85   4.128   5.448   3.094
    9PRO     CG   86   4.099   5.399   2.952
    9PRO     CD   87   4.116   5.248   2.960
    9PRO      C   88   4.239   5.366   3.286
    9PRO      O   89   4.330   5.430   3.340
   10GLU      N   90   4.140   5.320   3.362
   10GLU      H   91   4.065   5.266   3.323
   10GLU     CA   92   4.144   5.305   3.508
   10GLU     CB   93   4.030   5.222   3.567
   10GLU     CG   94   4.014   5.223   3.719
   10GLU     CD   95   3.915   5.118   3.771
   10GLU    OE1   96   3.964   5.022   3.834
   10GLU    OE2   97   3.793   5.141   3.789
   10GLU      C   98   4.274   5.249   3.567
   10GLU      O   99   4.329   5.321   3.651
   11MET      N  100   4.303   5.127   3.525
   11MET      H  101   4.243   5.081   3.460
   11MET     CA  102   4.417   5.042   3.564
   11MET     CB  103   4.404   4.904   3.500
   11MET     CG  104   4.294   4.838   3.584
   11MET     SD  105   4.340   4.802   3.758
   11MET     CE  106   4.176   4.775   3.823
   11MET      C  107   4.544   5.116   3.520
   11MET      O  108   4.627   5.136   3.609
   12LEU      N  109   4.550   5.174   3.401
   12LEU      H  110   4.479   5.156   3.333
   12LEU     CA  111   4.664   5.256   3.357
   12LEU     CB  112   4.635   5.286   3.210
   12LEU     CG  113   4.652   5.170   3.112
   12LEU    CD1  114   4.615   5.207   2.969
   12LEU    CD2  115   4.799   5.128   3.113
   12LEU      C  116   4.691   5.381   3.441
   12LEU      O  117   4.806   5.414   3.468
   13ASN      N  118   4.582   5.447   3.480
   13ASN      H  119   4.505   5.441   3.416
   13ASN     CA  120   4.590   5.555   3.579
   13ASN     CB  121   4.457   5.632   3.583
   13ASN     CG  122   4.435   5.702   3.448
   13ASN    OD1  123   4.513   5.774   3.387
   13ASN    ND2  124   4.307   5.722   3.418
   13ASN   HD21  125   4.235   5.689   3.479
   13ASN   HD22  126   4.281   5.762   3.330
   13ASN      C  127   4.623   5.513   3.722
   13ASN      O  128   4.694   5.587   3.790
   14LYS      N  129   4.587   5.393   3.766
   14LYS      H  130   4.515   5.339   3.723
   14LYS     CA  131   4.631   5.330   3.892
   14LYS     CB  132   4.544   5.215   3.941
   14LYS     CG  133   4.421   5.273   4.011
   14LYS     CD  134   4.322   5.162   4.048
   14LYS     CE  135   4.194   5.218   4.111
   14LYS     NZ  136   4.095   5.110   4.113
   14LYS    HZ1  137   4.127   5.024   4.152
   14LYS    HZ2  138   4.013   5.147   4.157
   14LYS    HZ3  139   4.078   5.083   4.018
   14LYS      C  140   4.779   5.292   3.887
   14LYS      O  141   4.848   5.334   3.980
   15VAL      N  142   4.824   5.255   3.767
   15VAL      H  143   4.761   5.229   3.694
   15VAL     CA  144   4.967   5.230   3.744
   15VAL     CB  145   5.003   5.165   3.610
   15VAL    CG1  146   5.151   5.131   3.598
   15VAL    CG2  147   4.925   5.036   3.587
   15VAL      C  148   5.050   5.357   3.763
   15VAL      O  149   5.127   5.371   3.858
   16LEU      N  150   5.006   5.461   3.691
   16LEU      H  151   4.941   5.460   3.616
   16LEU     CA  152   5.066   5.592   3.720
   16LEU     CB  153   5.016   5.714   3.644
   16LEU     CG  154   5.055   5.674   3.501
   16LEU    CD1  155   4.967   5.750   3.402
   16LEU    CD2  156   5.200   5.701   3.461
   16LEU      C  157   5.060   5.628   3.868
   16LEU      O  158   5.166   5.652   3.927
   17SER      N  159   4.945   5.629   3.935
   17SER      H  160   4.856   5.625   3.890
   17SER     CA  161   4.933   5.661   4.078
   17SER     CB  162   4.792   5.622   4.122
   17SER     OG  163   4.764   5.661   4.257
   17SER     HG  164   4.821   5.595   4.307
   17SER      C  165   5.034   5.582   4.162
   17SER      O  166   5.097   5.650   4.243
   18ARG      N  167   5.061   5.453   4.141
   18ARG      H  168   5.023   5.414   4.057
   18ARG     CA  169   5.167   5.378   4.209
   18ARG     CB  170   5.149   5.228   4.184
   18ARG     CG  171   5.031   5.163   4.257
   18ARG     CD  172   5.043   5.010   4.257
   18ARG     NE  173   4.921   4.960   4.321
   18ARG     HE  174   4.846   4.972   4.256
   18ARG     CZ  175   4.897   4.893   4.435
   18ARG    NH1  176   4.993   4.872   4.526
   18ARG   HH11  177   5.087   4.906   4.524
   18ARG   HH12  178   4.970   4.809   4.601
   18ARG    NH2  179   4.789   4.813   4.442
   18ARG   HH21  180   4.732   4.812   4.360
   18ARG   HH22  181   4.761   4.776   4.531
   18ARG      C  182   5.309   5.417   4.165
   18ARG      O  183   5.398   5.426   4.250
   19LEU      N  184   5.334   5.468   4.045
   19LEU      H  185   5.266   5.503   3.981
   19LEU     CA  186   5.465   5.513   3.995
   19LEU     CB  187   5.468   5.490   3.844
   19LEU     CG  188   5.475   5.343   3.802
   19LEU    CD1  189   5.460   5.312   3.653
   19LEU    CD2  190   5.610   5.281   3.841
   19LEU      C  191   5.500   5.656   4.036
   19LEU      O  192   5.618   5.687   4.021
   20GLY      N  193   5.407   5.726   4.100
   20GLY      H  194   5.335   5.674   4.146
   20GLY     CA  195   5.417   5.870   4.129
   20GLY      C  196   5.425   5.976   4.019
   20GLY      O  197   5.531   6.037   4.014
   21VAL      N  198   5.327   5.982   3.929
   21VAL      H  199   5.240   5.932   3.929
   21VAL     CA  200   5.321   6.090   3.830
   21VAL     CB  201   5.323   6.026   3.691
   21VAL    CG1  202   5.318   6.131   3.580
   21VAL    CG2  203   5.412   5.903   3.669
   21VAL      C  204   5.187   6.160   3.849
   21VAL      O  205   5.087   6.088   3.855
   22ALA      N  206   5.189   6.293   3.851
   22ALA      H  207   5.264   6.345   3.811
   22ALA     CA  208   5.091   6.387   3.909
   22ALA     CB  209   5.145   6.528   3.885
   22ALA      C  210   4.959   6.363   3.836
   22ALA      O  211   4.956   6.337   3.716
   23GLY      N  212   4.858   6.413   3.907
   23GLY      H  213   4.880   6.446   3.999
   23GLY     CA  214   4.716   6.404   3.871
   23GLY      C  215   4.646   6.481   3.759
   23GLY      O  216   4.541   6.440   3.709
   24GLN      N  217   4.731   6.557   3.690
   24GLN      H  218   4.825   6.552   3.724
   24GLN     CA  219   4.683   6.653   3.590
   24GLN     CB  220   4.774   6.775   3.579
   24GLN     CG  221   4.763   6.858   3.707
   24GLN     CD  222   4.816   6.999   3.681
   24GLN    OE1  223   4.752   7.103   3.671
   24GLN    NE2  224   4.947   7.007   3.705
   24GLN   HE21  225   4.998   6.944   3.763
   24GLN   HE22  226   4.981   7.100   3.693
   24GLN      C  227   4.657   6.593   3.452
   24GLN      O  228   4.555   6.629   3.394
   25TRP      N  229   4.718   6.478   3.424
   25TRP      H  230   4.778   6.428   3.487
   25TRP     CA  231   4.705   6.408   3.296
   25TRP     CB  232   4.848   6.400   3.242
   25TRP     CG  233   4.883   6.533   3.176
   25TRP    CD1  234   4.972   6.620   3.221
   25TRP    HD1  235   5.019   6.622   3.319
   25TRP    CD2  236   4.846   6.575   3.048
   25TRP    NE1  237   4.987   6.715   3.129
   25TRP    HE1  238   5.011   6.807   3.160
   25TRP    CE2  239   4.922   6.686   3.016
   25TRP    CE3  240   4.750   6.533   2.957
   25TRP    HE3  241   4.696   6.439   2.970
   25TRP    CZ2  242   4.909   6.756   2.897
   25TRP    HZ2  243   4.999   6.808   2.863
   25TRP    CZ3  244   4.735   6.600   2.836
   25TRP    HZ3  245   4.656   6.573   2.767
   25TRP    CH2  246   4.818   6.707   2.804
   25TRP    HH2  247   4.830   6.731   2.698
   25TRP      C  248   4.647   6.269   3.321
   25TRP      O  249   4.685   6.203   3.418
   26ARG      N  250   4.554   6.220   3.240
   26ARG      H  251   4.503   6.276   3.174
   26ARG     CA  252   4.492   6.089   3.262
   26ARG     CB  253   4.359   6.098   3.337
   26ARG     CG  254   4.363   6.128   3.487
   26ARG     CD  255   4.428   6.023   3.577
   26ARG     NE  256   4.574   6.035   3.580
   26ARG     HE  257   4.618   6.075   3.500
   26ARG     CZ  258   4.660   6.007   3.679
   26ARG    NH1  259   4.620   5.946   3.791
   26ARG   HH11  260   4.525   5.914   3.791
   26ARG   HH12  261   4.679   5.959   3.871
   26ARG    NH2  262   4.790   6.032   3.657
   26ARG   HH21  263   4.800   6.082   3.571
   26ARG   HH22  264   4.861   6.024   3.727
   26ARG      C  265   4.467   6.015   3.130
   26ARG      O  266   4.436   6.069   3.024
   27PHE      N  267   4.478   5.883   3.137
   27PHE      H  268   4.510   5.846   3.224
   27PHE     CA  269   4.429   5.794   3.030
   27PHE     CB  270   4.499   5.660   3.048
   27PHE     CG  271   4.650   5.662   3.024
   27PHE    CD1  272   4.737   5.609   3.119
   27PHE    HD1  273   4.694   5.607   3.219
   27PHE    CD2  274   4.702   5.688   2.897
   27PHE    HD2  275   4.646   5.756   2.833
   27PHE    CE1  276   4.872   5.588   3.094
   27PHE    HE1  277   4.942   5.557   3.172
   27PHE    CE2  278   4.836   5.660   2.871
   27PHE    HE2  279   4.880   5.712   2.786
   27PHE     CZ  280   4.924   5.613   2.968
   27PHE     HZ  281   5.031   5.598   2.957
   27PHE      C  282   4.276   5.788   3.029
   27PHE      O  283   4.217   5.738   3.125
   28VAL      N  284   4.210   5.831   2.922
   28VAL      H  285   4.253   5.879   2.846
   28VAL     CA  286   4.066   5.816   2.897
   28VAL     CB  287   3.997   5.951   2.879
   28VAL    CG1  288   4.015   6.039   3.003
   28VAL    CG2  289   4.042   6.039   2.762
   28VAL      C  290   4.032   5.725   2.778
   28VAL      O  291   4.105   5.711   2.680
   29ASP      N  292   3.916   5.663   2.792
   29ASP      H  293   3.862   5.692   2.870
   29ASP     CA  294   3.867   5.573   2.685
   29ASP     CB  295   3.743   5.499   2.736
   29ASP     CG  296   3.764   5.405   2.855
   29ASP    OD1  297   3.777   5.458   2.967
   29ASP    OD2  298   3.761   5.280   2.846
   29ASP      C  299   3.816   5.648   2.562
   29ASP      O  300   3.752   5.753   2.557
   30VAL      N  301   3.852   5.581   2.453
   30VAL      H  302   3.939   5.532   2.451
   30VAL     CA  303   3.800   5.631   2.325
   30VAL     CB  304   3.906   5.669   2.222
   30VAL    CG1  305   3.833   5.743   2.110
   30VAL    CG2  306   4.007   5.765   2.285
   30VAL      C  307   3.705   5.522   2.276
   30VAL      O  308   3.744   5.412   2.239
   31LEU      N  309   3.582   5.565   2.247
   31LEU      H  310   3.550   5.655   2.277
   31LEU     CA  311   3.478   5.470   2.205
   31LEU     CB  312   3.347   5.490   2.281
   31LEU     CG  313   3.349   5.416   2.415
   31LEU    CD1  314   3.242   5.467   2.512
   31LEU    CD2  315   3.370   5.265   2.399
   31LEU      C  316   3.455   5.458   2.054
   31LEU      O  317   3.390   5.366   2.004
   32GLY      N  318   3.481   5.563   1.976
   32GLY      H  319   3.538   5.641   2.003
   32GLY     CA  320   3.457   5.546   1.832
   32GLY      C  321   3.575   5.601   1.753
   32GLY      O  322   3.650   5.687   1.800
   33LEU      N  323   3.587   5.561   1.627
   33LEU      H  324   3.504   5.533   1.579
   33LEU     CA  325   3.711   5.583   1.550
   33LEU     CB  326   3.741   5.451   1.478
   33LEU     CG  327   3.736   5.318   1.554
   33LEU    CD1  328   3.755   5.203   1.455
   33LEU    CD2  329   3.841   5.314   1.665
   33LEU      C  330   3.714   5.693   1.445
   33LEU      O  331   3.812   5.763   1.420
   34GLU      N  332   3.594   5.741   1.412
   34GLU      H  333   3.515   5.701   1.457
   34GLU     CA  334   3.565   5.839   1.306
   34GLU     CB  335   3.414   5.843   1.282
   34GLU     CG  336   3.344   5.708   1.266
   34GLU     CD  337   3.315   5.644   1.402
   34GLU    OE1  338   3.236   5.698   1.482
   34GLU    OE2  339   3.387   5.545   1.428
   34GLU      C  340   3.610   5.982   1.338
   34GLU      O  341   3.659   6.015   1.445
   35GLU      N  342   3.589   6.074   1.244
   35GLU      H  343   3.568   6.045   1.151
   35GLU     CA  344   3.586   6.219   1.269
   35GLU     CB  345   3.558   6.301   1.143
   35GLU     CG  346   3.681   6.341   1.060
   35GLU     CD  347   3.766   6.452   1.123
   35GLU    OE1  348   3.879   6.415   1.162
   35GLU    OE2  349   3.717   6.565   1.140
   35GLU      C  350   3.491   6.258   1.382
   35GLU      O  351   3.534   6.331   1.471
   36GLU      N  352   3.366   6.212   1.381
   36GLU      H  353   3.328   6.154   1.308
   36GLU     CA  354   3.268   6.225   1.489
   36GLU     CB  355   3.135   6.194   1.420
   36GLU     CG  356   3.005   6.212   1.500
   36GLU     CD  357   2.990   6.339   1.583
   36GLU    OE1  358   2.974   6.445   1.518
   36GLU    OE2  359   2.993   6.319   1.707
   36GLU      C  360   3.299   6.128   1.604
   36GLU      O  361   3.412   6.079   1.599
   37SER      N  362   3.233   6.138   1.719
   37SER      H  363   3.147   6.187   1.731
   37SER     CA  364   3.263   6.066   1.844
   37SER     CB  365   3.291   5.918   1.818
   37SER     OG  366   3.229   5.842   1.923
   37SER     HG  367   3.129   5.843   1.917
   37SER      C  368   3.388   6.113   1.919
   37SER      O  369   3.377   6.133   2.039
   38LEU      N  370   3.505   6.112   1.855
   38LEU      H  371   3.508   6.085   1.759
   38LEU     CA  372   3.626   6.181   1.901
   38LEU     CB  373   3.730   6.159   1.791
   38LEU     CG  374   3.804   6.027   1.811
   38LEU    CD1  375   3.857   5.963   1.682
   38LEU    CD2  376   3.918   6.052   1.910
   38LEU      C  377   3.640   6.319   1.967
   38LEU      O  378   3.721   6.330   2.058
   39GLY      N  379   3.547   6.408   1.934
   39GLY      H  380   3.500   6.389   1.848
   39GLY     CA  381   3.515   6.537   1.996
   39GLY      C  382   3.483   6.536   2.146
   39GLY      O  383   3.528   6.626   2.216
   40SER      N  384   3.413   6.428   2.180
   40SER      H  385   3.392   6.361   2.109
   40SER     CA  386   3.379   6.384   2.316
   40SER     CB  387   3.298   6.254   2.314
   40SER     OG  388   3.218   6.230   2.430
   40SER     HG  389   3.245   6.137   2.457
   40SER      C  390   3.494   6.369   2.416
   40SER      O  391   3.483   6.419   2.528
   41VAL      N  392   3.608   6.322   2.367
   41VAL      H  393   3.639   6.363   2.281
   41VAL     CA  394   3.728   6.291   2.446
   41VAL     CB  395   3.818   6.207   2.355
   41VAL    CG1  396   3.949   6.167   2.423
   41VAL    CG2  397   3.751   6.083   2.294
   41VAL      C  398   3.785   6.427   2.485
   41VAL      O  399   3.808   6.515   2.402
   42PRO      N  400   3.825   6.449   2.610
   42PRO     CA  401   3.869   6.581   2.658
   42PRO     CB  402   3.907   6.554   2.803
   42PRO     CG  403   3.818   6.437   2.845
   42PRO     CD  404   3.827   6.351   2.719
   42PRO      C  405   3.983   6.648   2.581
   42PRO      O  406   4.061   6.583   2.511
   43ALA      N  407   4.006   6.776   2.609
   43ALA      H  408   3.954   6.827   2.677
   43ALA     CA  409   4.122   6.847   2.553
   43ALA     CB  410   4.049   6.935   2.450
   43ALA      C  411   4.209   6.915   2.659
   43ALA      O  412   4.161   6.944   2.768
   44PRO      N  413   4.337   6.931   2.628
   44PRO     CA  414   4.404   6.872   2.512
   44PRO     CB  415   4.530   6.958   2.498
   44PRO     CG  416   4.560   6.996   2.643
   44PRO     CD  417   4.422   7.025   2.703
   44PRO      C  418   4.453   6.728   2.532
   44PRO      O  419   4.417   6.674   2.636
   45ALA      N  420   4.502   6.672   2.422
   45ALA      H  421   4.477   6.704   2.330
   45ALA     CA  422   4.565   6.540   2.437
   45ALA     CB  423   4.489   6.440   2.349
   45ALA      C  424   4.712   6.544   2.395
   45ALA      O  425   4.750   6.640   2.327
   46CYS      N  426   4.784   6.450   2.454
   46CYS      H  427   4.734   6.375   2.497
   46CYS     CA  428   4.930   6.441   2.436
   46CYS     CB  429   5.009   6.468   2.564
   46CYS     SG  430   4.978   6.356   2.706
   46CYS     HG  431   5.015   6.435   2.807
   46CYS      C  432   4.984   6.310   2.380
   46CYS      O  433   5.100   6.310   2.337
   47ALA      N  434   4.902   6.208   2.354
   47ALA      H  435   4.806   6.231   2.338
   47ALA     CA  436   4.942   6.075   2.306
   47ALA     CB  437   5.013   5.997   2.417
   47ALA      C  438   4.817   5.989   2.284
   47ALA      O  439   4.731   5.988   2.372
   48LEU      N  440   4.822   5.903   2.183
   48LEU      H  441   4.895   5.907   2.115
   48LEU     CA  442   4.707   5.818   2.148
   48LEU     CB  443   4.672   5.869   2.009
   48LEU     CG  444   4.523   5.851   1.980
   48LEU    CD1  445   4.446   5.926   2.089
   48LEU    CD2  446   4.506   5.918   1.843
   48LEU      C  447   4.760   5.674   2.141
   48LEU      O  448   4.865   5.636   2.091
   49LEU      N  449   4.682   5.590   2.209
   49LEU      H  450   4.621   5.622   2.282
   49LEU     CA  451   4.715   5.448   2.227
   49LEU     CB  452   4.758   5.419   2.371
   49LEU     CG  453   4.870   5.512   2.418
   49LEU    CD1  454   4.809   5.617   2.512
   49LEU    CD2  455   4.969   5.421   2.490
   49LEU      C  456   4.596   5.360   2.190
   49LEU      O  457   4.485   5.381   2.239
   50LEU      N  458   4.629   5.246   2.130
   50LEU      H  459   4.724   5.216   2.127
   50LEU     CA  460   4.533   5.144   2.085
   50LEU     CB  461   4.513   5.186   1.939
   50LEU     CG  462   4.425   5.101   1.847
   50LEU    CD1  463   4.277   5.100   1.887
   50LEU    CD2  464   4.454   5.133   1.700
   50LEU      C  465   4.592   5.003   2.091
   50LEU      O  466   4.713   4.981   2.081
   51LEU      N  467   4.503   4.921   2.146
   51LEU      H  468   4.411   4.949   2.172
   51LEU     CA  469   4.530   4.777   2.162
   51LEU     CB  470   4.469   4.740   2.297
   51LEU     CG  471   4.466   4.592   2.337
   51LEU    CD1  472   4.613   4.556   2.357
   51LEU    CD2  473   4.374   4.570   2.457
   51LEU      C  474   4.454   4.706   2.050
   51LEU      O  475   4.335   4.734   2.032
   52PHE      N  476   4.509   4.598   1.998
   52PHE      H  477   4.601   4.569   2.027
   52PHE     CA  478   4.470   4.523   1.877
   52PHE     CB  479   4.469   4.627   1.765
   52PHE     CG  480   4.407   4.573   1.636
   52PHE    CD1  481   4.269   4.564   1.619
   52PHE    HD1  482   4.202   4.584   1.703
   52PHE    CD2  483   4.494   4.531   1.537
   52PHE    HD2  484   4.597   4.557   1.561
   52PHE    CE1  485   4.214   4.510   1.503
   52PHE    HE1  486   4.118   4.541   1.462
   52PHE    CE2  487   4.441   4.482   1.418
   52PHE    HE2  488   4.505   4.471   1.331
   52PHE     CZ  489   4.303   4.474   1.403
   52PHE     HZ  490   4.258   4.430   1.314
   52PHE      C  491   4.555   4.400   1.846
   52PHE      O  492   4.669   4.407   1.893
   53PRO      N  493   4.507   4.283   1.805
   53PRO     CA  494   4.592   4.166   1.777
   53PRO     CB  495   4.506   4.045   1.816
   53PRO     CG  496   4.363   4.099   1.809
   53PRO     CD  497   4.364   4.251   1.821
   53PRO      C  498   4.648   4.164   1.635
   53PRO      O  499   4.591   4.214   1.538
   54LEU      N  500   4.756   4.090   1.612
   54LEU      H  501   4.803   4.071   1.698
   54LEU     CA  502   4.819   4.069   1.481
   54LEU     CB  503   4.951   4.146   1.470
   54LEU     CG  504   4.942   4.298   1.482
   54LEU    CD1  505   5.082   4.358   1.471
   54LEU    CD2  506   4.861   4.358   1.367
   54LEU      C  507   4.849   3.922   1.452
   54LEU      O  508   4.873   3.839   1.540
   55THR      N  509   4.836   3.889   1.324
   55THR      H  510   4.829   3.960   1.254
   55THR     CA  511   4.857   3.756   1.266
   55THR     CB  512   4.788   3.733   1.131
   55THR    OG1  513   4.835   3.813   1.022
   55THR    HG1  514   4.814   3.908   1.044
   55THR    CG2  515   4.640   3.766   1.149
   55THR      C  516   5.009   3.739   1.250
   55THR      O  517   5.084   3.836   1.240
   56ALA      N  518   5.058   3.616   1.245
   56ALA      H  519   5.003   3.534   1.260
   56ALA     CA  520   5.202   3.591   1.227
   56ALA     CB  521   5.224   3.442   1.250
   56ALA      C  522   5.277   3.650   1.108
   56ALA      O  523   5.381   3.711   1.132
   57GLN      N  524   5.218   3.630   0.990
   57GLN      H  525   5.147   3.563   0.971
   57GLN     CA  526   5.282   3.666   0.862
   57GLN     CB  527   5.183   3.622   0.754
   57GLN     CG  528   5.143   3.476   0.731
   57GLN     CD  529   5.031   3.433   0.826
   57GLN    OE1  530   5.047   3.421   0.947
   57GLN    NE2  531   4.914   3.418   0.765
   57GLN   HE21  532   4.895   3.429   0.667
   57GLN   HE22  533   4.843   3.390   0.830
   57GLN      C  534   5.305   3.817   0.852
   57GLN      O  535   5.412   3.861   0.811
   58HISE     N  536   5.212   3.893   0.908
   58HISE     H  537   5.127   3.851   0.941
   58HISE    CA  538   5.228   4.039   0.914
   58HISE    CB  539   5.098   4.120   0.912
   58HISE    CG  540   5.109   4.268   0.874
   58HISE   ND1  541   5.077   4.375   0.945
   58HISE   CD2  542   5.157   4.310   0.757
   58HISE   HD2  543   5.188   4.259   0.666
   58HISE   CE1  544   5.112   4.484   0.876
   58HISE   HE1  545   5.085   4.586   0.902
   58HISE   NE2  546   5.158   4.443   0.758
   58HISE   HE2  547   5.179   4.505   0.682
   58HISE     C  548   5.313   4.087   1.032
   58HISE     O  549   5.408   4.154   0.993
   59GLU      N  550   5.317   4.020   1.147
   59GLU      H  551   5.235   3.970   1.174
   59GLU     CA  552   5.420   4.046   1.248
   59GLU     CB  553   5.391   3.970   1.378
   59GLU     CG  554   5.479   4.001   1.500
   59GLU     CD  555   5.451   3.912   1.621
   59GLU    OE1  556   5.469   3.790   1.605
   59GLU    OE2  557   5.428   3.967   1.731
   59GLU      C  558   5.560   4.015   1.194
   59GLU      O  559   5.649   4.098   1.209
   60ASN      N  560   5.582   3.900   1.131
   60ASN      H  561   5.512   3.828   1.136
   60ASN     CA  562   5.710   3.874   1.064
   60ASN     CB  563   5.711   3.728   1.018
   60ASN     CG  564   5.693   3.632   1.135
   60ASN    OD1  565   5.764   3.655   1.233
   60ASN    ND2  566   5.614   3.527   1.113
   60ASN   HD21  567   5.549   3.511   1.039
   60ASN   HD22  568   5.608   3.458   1.186
   60ASN      C  569   5.738   3.966   0.944
   60ASN      O  570   5.855   4.001   0.933
   61PHE      N  571   5.638   4.010   0.868
   61PHE      H  572   5.554   3.957   0.862
   61PHE     CA  573   5.650   4.116   0.767
   61PHE     CB  574   5.535   4.123   0.666
   61PHE     CG  575   5.566   4.221   0.552
   61PHE    CD1  576   5.492   4.338   0.564
   61PHE    HD1  577   5.433   4.368   0.651
   61PHE    CD2  578   5.680   4.212   0.473
   61PHE    HD2  579   5.741   4.122   0.465
   61PHE    CE1  580   5.542   4.446   0.492
   61PHE    HE1  581   5.488   4.540   0.505
   61PHE    CE2  582   5.730   4.323   0.405
   61PHE    HE2  583   5.814   4.313   0.336
   61PHE     CZ  584   5.654   4.439   0.410
   61PHE     HZ  585   5.683   4.528   0.353
   61PHE      C  586   5.682   4.255   0.820
   61PHE      O  587   5.788   4.311   0.791
   62ARG      N  588   5.598   4.306   0.910
   62ARG      H  589   5.512   4.257   0.926
   62ARG     CA  590   5.621   4.433   0.981
   62ARG     CB  591   5.506   4.454   1.079
   62ARG     CG  592   5.499   4.599   1.126
   62ARG     CD  593   5.454   4.667   0.996
   62ARG     NE  594   5.461   4.814   0.999
   62ARG     HE  595   5.509   4.860   0.924
   62ARG     CZ  596   5.398   4.903   1.076
   62ARG    NH1  597   5.302   4.873   1.165
   62ARG   HH11  598   5.285   4.775   1.173
   62ARG   HH12  599   5.252   4.943   1.216
   62ARG    NH2  600   5.436   5.029   1.048
   62ARG   HH21  601   5.524   5.049   1.004
   62ARG   HH22  602   5.371   5.105   1.054
   62ARG      C  603   5.757   4.448   1.050
   62ARG      O  604   5.821   4.552   1.040
   63LYS      N  605   5.801   4.343   1.120
   63LYS      H  606   5.750   4.257   1.119
   63LYS     CA  607   5.934   4.339   1.182
   63LYS     CB  608   5.970   4.205   1.247
   63LYS     CG  609   5.934   4.224   1.395
   63LYS     CD  610   5.963   4.092   1.468
   63LYS     CE  611   5.884   4.098   1.599
   63LYS     NZ  612   5.890   3.975   1.680
   63LYS    HZ1  613   5.803   3.966   1.729
   63LYS    HZ2  614   5.907   3.886   1.638
   63LYS    HZ3  615   5.963   3.982   1.748
   63LYS      C  616   6.042   4.360   1.075
   63LYS      O  617   6.105   4.465   1.076
   64LYS      N  618   6.040   4.273   0.974
   64LYS      H  619   5.984   4.191   0.979
   64LYS     CA  620   6.145   4.284   0.872
   64LYS     CB  621   6.132   4.155   0.791
   64LYS     CG  622   6.211   4.040   0.854
   64LYS     CD  623   6.158   3.909   0.794
   64LYS     CE  624   6.273   3.808   0.807
   64LYS     NZ  625   6.238   3.691   0.724
   64LYS    HZ1  626   6.163   3.647   0.774
   64LYS    HZ2  627   6.216   3.716   0.630
   64LYS    HZ3  628   6.316   3.628   0.722
   64LYS      C  629   6.149   4.411   0.787
   64LYS      O  630   6.252   4.477   0.779
   65GLN      N  631   6.033   4.465   0.751
   65GLN      H  632   5.951   4.409   0.739
   65GLN     CA  633   6.015   4.598   0.690
   65GLN     CB  634   5.864   4.621   0.680
   65GLN     CG  635   5.832   4.748   0.602
   65GLN     CD  636   5.681   4.770   0.605
   65GLN    OE1  637   5.606   4.763   0.702
   65GLN    NE2  638   5.620   4.781   0.487
   65GLN   HE21  639   5.672   4.773   0.402
   65GLN   HE22  640   5.521   4.791   0.493
   65GLN      C  641   6.095   4.707   0.762
   65GLN      O  642   6.204   4.742   0.717
   66ILE      N  643   6.060   4.724   0.889
   66ILE      H  644   5.984   4.677   0.934
   66ILE     CA  645   6.120   4.812   0.991
   66ILE     CB  646   6.034   4.815   1.117
   66ILE    CG1  647   5.889   4.853   1.087
   66ILE    CG2  648   6.098   4.897   1.229
   66ILE     CD  649   5.800   4.860   1.211
   66ILE      C  650   6.267   4.778   1.016
   66ILE      O  651   6.353   4.865   1.025
   67GLU      N  652   6.307   4.652   1.031
   67GLU      H  653   6.239   4.582   1.050
   67GLU     CA  654   6.446   4.605   1.042
   67GLU     CB  655   6.452   4.453   1.056
   67GLU     CG  656   6.594   4.399   1.077
   67GLU     CD  657   6.644   4.406   1.221
   67GLU    OE1  658   6.605   4.319   1.303
   67GLU    OE2  659   6.732   4.488   1.254
   67GLU      C  660   6.529   4.653   0.922
   67GLU      O  661   6.626   4.723   0.947
   68GLU      N  662   6.479   4.631   0.801
   68GLU      H  663   6.396   4.581   0.776
   68GLU     CA  664   6.554   4.667   0.679
   68GLU     CB  665   6.479   4.603   0.563
   68GLU     CG  666   6.550   4.618   0.428
   68GLU     CD  667   6.467   4.551   0.318
   68GLU    OE1  668   6.376   4.606   0.252
   68GLU    OE2  669   6.498   4.433   0.289
   68GLU      C  670   6.573   4.819   0.669
   68GLU      O  671   6.670   4.877   0.621
   69LEU      N  672   6.464   4.889   0.699
   69LEU      H  673   6.381   4.833   0.700
   69LEU     CA  674   6.450   5.034   0.712
   69LEU     CB  675   6.301   5.059   0.736
   69LEU     CG  676   6.218   5.055   0.607
   69LEU    CD1  677   6.070   5.079   0.635
   69LEU    CD2  678   6.268   5.156   0.504
   69LEU      C  679   6.539   5.104   0.815
   69LEU      O  680   6.561   5.225   0.809
   70LYS      N  681   6.565   5.028   0.921
   70LYS      H  682   6.500   4.960   0.956
   70LYS     CA  683   6.669   5.063   1.019
   70LYS     CB  684   6.808   5.061   0.955
   70LYS     CG  685   6.879   4.927   0.941
   70LYS     CD  686   6.893   4.851   1.073
   70LYS     CE  687   6.984   4.729   1.089
   70LYS     NZ  688   6.914   4.621   1.017
   70LYS    HZ1  689   6.846   4.583   1.080
   70LYS    HZ2  690   6.867   4.646   0.933
   70LYS    HZ3  691   6.982   4.551   0.994
   70LYS      C  692   6.657   5.192   1.101
   70LYS      O  693   6.741   5.212   1.189
   71GLY      N  694   6.539   5.252   1.099
   71GLY      H  695   6.476   5.229   1.025
   71GLY     CA  696   6.510   5.375   1.175
   71GLY      C  697   6.579   5.498   1.115
   71GLY      O  698   6.579   5.601   1.182
   72GLN      N  699   6.610   5.507   0.986
   72GLN      H  700   6.592   5.422   0.936
   72GLN     CA  701   6.671   5.624   0.922
   72GLN     CB  702   6.701   5.586   0.776
   72GLN     CG  703   6.784   5.685   0.694
   72GLN     CD  704   6.808   5.653   0.547
   72GLN    OE1  705   6.905   5.691   0.480
   72GLN    NE2  706   6.713   5.577   0.493
   72GLN   HE21  707   6.648   5.532   0.554
   72GLN   HE22  708   6.713   5.562   0.394
   72GLN      C  709   6.581   5.748   0.917
   72GLN      O  710   6.626   5.850   0.969
   73GLU      N  711   6.452   5.733   0.892
   73GLU      H  712   6.413   5.649   0.855
   73GLU     CA  713   6.355   5.841   0.916
   73GLU     CB  714   6.232   5.802   0.833
   73GLU     CG  715   6.266   5.760   0.690
   73GLU     CD  716   6.162   5.674   0.618
   73GLU    OE1  717   6.098   5.725   0.524
   73GLU    OE2  718   6.174   5.550   0.632
   73GLU      C  719   6.305   5.883   1.054
   73GLU      O  720   6.194   5.934   1.072
   74VAL      N  721   6.377   5.832   1.153
   74VAL      H  722   6.473   5.806   1.140
   74VAL     CA  723   6.345   5.857   1.294
   74VAL     CB  724   6.334   5.727   1.373
   74VAL    CG1  725   6.313   5.748   1.523
   74VAL    CG2  726   6.237   5.632   1.304
   74VAL      C  727   6.445   5.955   1.356
   74VAL      O  728   6.563   5.965   1.320
   75SER      N  729   6.385   6.055   1.419
   75SER      H  730   6.293   6.084   1.392
   75SER     CA  731   6.456   6.153   1.503
   75SER     CB  732   6.355   6.256   1.553
   75SER     OG  733   6.414   6.348   1.646
   75SER     HG  734   6.377   6.437   1.619
   75SER      C  735   6.539   6.099   1.619
   75SER      O  736   6.481   6.040   1.710
   76PRO      N  737   6.663   6.147   1.628
   76PRO     CA  738   6.750   6.099   1.737
   76PRO     CB  739   6.891   6.138   1.692
   76PRO     CG  740   6.871   6.255   1.596
   76PRO     CD  741   6.731   6.238   1.536
   76PRO      C  742   6.723   6.133   1.884
   76PRO      O  743   6.781   6.075   1.976
   77LYS      N  744   6.641   6.236   1.897
   77LYS      H  745   6.628   6.296   1.818
   77LYS     CA  746   6.591   6.263   2.033
   77LYS     CB  747   6.525   6.401   2.025
   77LYS     CG  748   6.624   6.515   2.000
   77LYS     CD  749   6.545   6.645   1.992
   77LYS     CE  750   6.451   6.658   1.871
   77LYS     NZ  751   6.382   6.787   1.884
   77LYS    HZ1  752   6.459   6.851   1.888
   77LYS    HZ2  753   6.325   6.808   1.805
   77LYS    HZ3  754   6.337   6.796   1.973
   77LYS      C  755   6.490   6.165   2.094
   77LYS      O  756   6.459   6.183   2.212
   78VAL      N  757   6.421   6.092   2.007
   78VAL      H  758   6.451   6.095   1.912
   78VAL     CA  759   6.306   6.007   2.044
   78VAL     CB  760   6.241   5.962   1.913
   78VAL    CG1  761   6.126   5.867   1.948
   78VAL    CG2  762   6.199   6.076   1.821
   78VAL      C  763   6.350   5.890   2.132
   78VAL      O  764   6.427   5.805   2.088
   79TYR      N  765   6.296   5.879   2.253
   79TYR      H  766   6.241   5.954   2.289
   79TYR     CA  767   6.325   5.766   2.343
   79TYR     CB  768   6.280   5.799   2.485
   79TYR     CG  769   6.305   5.690   2.590
   79TYR    CD1  770   6.209   5.593   2.615
   79TYR    HD1  771   6.134   5.575   2.538
   79TYR    CD2  772   6.412   5.710   2.676
   79TYR    HD2  773   6.470   5.802   2.670
   79TYR    CE1  774   6.221   5.512   2.727
   79TYR    HE1  775   6.168   5.417   2.734
   79TYR    CE2  776   6.419   5.630   2.790
   79TYR    HE2  777   6.506   5.648   2.853
   79TYR     CZ  778   6.323   5.534   2.820
   79TYR     OH  779   6.315   5.469   2.939
   79TYR     HH  780   6.401   5.487   2.987
   79TYR      C  781   6.251   5.641   2.296
   79TYR      O  782   6.128   5.642   2.304
   80PHE      N  783   6.316   5.529   2.267
   80PHE      H  784   6.415   5.533   2.255
   80PHE     CA  785   6.257   5.397   2.240
   80PHE     CB  786   6.282   5.373   2.090
   80PHE     CG  787   6.232   5.238   2.038
   80PHE    CD1  788   6.097   5.218   2.014
   80PHE    HD1  789   6.032   5.303   2.033
   80PHE    CD2  790   6.317   5.132   2.009
   80PHE    HD2  791   6.425   5.146   2.001
   80PHE    CE1  792   6.037   5.104   1.961
   80PHE    HE1  793   5.931   5.117   1.937
   80PHE    CE2  794   6.261   5.014   1.963
   80PHE    HE2  795   6.331   4.941   1.921
   80PHE     CZ  796   6.124   4.997   1.945
   80PHE     HZ  797   6.082   4.897   1.951
   80PHE      C  798   6.325   5.288   2.323
   80PHE      O  799   6.448   5.291   2.336
   81MET      N  800   6.247   5.196   2.379
   81MET      H  801   6.150   5.216   2.395
   81MET     CA  802   6.292   5.072   2.443
   81MET     CB  803   6.295   5.075   2.596
   81MET     CG  804   6.162   5.099   2.669
   81MET     SD  805   6.168   5.094   2.852
   81MET     CE  806   6.225   4.926   2.853
   81MET      C  807   6.231   4.942   2.392
   81MET      O  808   6.113   4.949   2.356
   82LYS      N  809   6.312   4.837   2.394
   82LYS      H  810   6.411   4.850   2.406
   82LYS     CA  811   6.278   4.704   2.342
   82LYS     CB  812   6.397   4.627   2.285
   82LYS     CG  813   6.439   4.702   2.158
   82LYS     CD  814   6.550   4.632   2.078
   82LYS     CE  815   6.576   4.717   1.953
   82LYS     NZ  816   6.666   4.640   1.865
   82LYS    HZ1  817   6.615   4.574   1.810
   82LYS    HZ2  818   6.717   4.705   1.809
   82LYS    HZ3  819   6.729   4.590   1.925
   82LYS      C  820   6.196   4.624   2.444
   82LYS      O  821   6.236   4.618   2.561
   83GLN      N  822   6.084   4.567   2.402
   83GLN      H  823   6.050   4.574   2.308
   83GLN     CA  824   6.008   4.476   2.489
   83GLN     CB  825   5.859   4.481   2.453
   83GLN     CG  826   5.781   4.416   2.568
   83GLN     CD  827   5.634   4.395   2.532
   83GLN    OE1  828   5.565   4.457   2.451
   83GLN    NE2  829   5.597   4.283   2.593
   83GLN   HE21  830   5.660   4.227   2.646
   83GLN   HE22  831   5.504   4.250   2.577
   83GLN      C  832   6.067   4.337   2.468
   83GLN      O  833   6.049   4.273   2.365
   84THR      N  834   6.164   4.306   2.554
   84THR      H  835   6.207   4.374   2.613
   84THR     CA  836   6.231   4.175   2.557
   84THR     CB  837   6.366   4.172   2.630
   84THR    OG1  838   6.371   4.226   2.762
   84THR    HG1  839   6.455   4.200   2.811
   84THR    CG2  840   6.462   4.254   2.545
   84THR      C  841   6.142   4.066   2.617
   84THR      O  842   6.127   3.958   2.559
   85ILE      N  843   6.070   4.101   2.723
   85ILE      H  844   6.109   4.182   2.767
   85ILE     CA  845   5.990   4.018   2.814
   85ILE     CB  846   6.018   4.068   2.956
   85ILE    CG1  847   6.165   4.081   2.995
   85ILE    CG2  848   5.946   3.988   3.065
   85ILE     CD  849   6.248   3.955   2.973
   85ILE      C  850   5.843   4.006   2.773
   85ILE      O  851   5.792   4.098   2.709
   86GLY      N  852   5.787   3.887   2.789
   86GLY      H  853   5.830   3.797   2.786
   86GLY     CA  854   5.642   3.865   2.779
   86GLY      C  855   5.566   3.948   2.883
   86GLY      O  856   5.628   4.012   2.967
   87ASN      N  857   5.434   3.944   2.867
   87ASN      H  858   5.403   3.877   2.800
   87ASN     CA  859   5.324   4.020   2.928
   87ASN     CB  860   5.265   3.937   3.042
   87ASN     CG  861   5.153   3.850   2.985
   87ASN    OD1  862   5.171   3.742   2.929
   87ASN    ND2  863   5.031   3.903   2.991
   87ASN   HD21  864   5.010   3.994   3.026
   87ASN   HD22  865   4.956   3.844   2.961
   87ASN      C  866   5.334   4.170   2.955
   87ASN      O  867   5.231   4.237   2.963
   88SER      N  868   5.452   4.231   2.945
   88SER      H  869   5.540   4.188   2.925
   88SER     CA  870   5.473   4.376   2.963
   88SER     CB  871   5.622   4.406   2.982
   88SER     OG  872   5.709   4.313   2.917
   88SER     HG  873   5.783   4.373   2.885
   88SER      C  874   5.417   4.482   2.869
   88SER      O  875   5.464   4.596   2.868
   89CYS      N  876   5.314   4.447   2.792
   89CYS      H  877   5.276   4.356   2.804
   89CYS     CA  878   5.242   4.526   2.691
   89CYS     CB  879   5.124   4.440   2.644
   89CYS     SG  880   5.028   4.363   2.780
   89CYS     HG  881   4.931   4.316   2.702
   89CYS      C  882   5.207   4.672   2.722
   89CYS      O  883   5.273   4.764   2.675
   90GLY      N  884   5.125   4.682   2.826
   90GLY      H  885   5.097   4.608   2.887
   90GLY     CA  886   5.074   4.814   2.867
   90GLY      C  887   5.185   4.891   2.938
   90GLY      O  888   5.191   5.013   2.919
   91THR      N  889   5.266   4.818   3.013
   91THR      H  890   5.236   4.723   3.025
   91THR     CA  891   5.381   4.862   3.094
   91THR     CB  892   5.460   4.752   3.166
   91THR    OG1  893   5.390   4.628   3.180
   91THR    HG1  894   5.436   4.557   3.233
   91THR    CG2  895   5.524   4.813   3.291
   91THR      C  896   5.482   4.941   3.011
   91THR      O  897   5.496   5.062   3.030
   92ILE      N  898   5.516   4.879   2.898
   92ILE      H  899   5.502   4.780   2.892
   92ILE     CA  900   5.603   4.936   2.794
   92ILE     CB  901   5.676   4.820   2.725
   92ILE    CG1  902   5.770   4.760   2.829
   92ILE    CG2  903   5.750   4.862   2.598
   92ILE     CD  904   5.894   4.840   2.872
   92ILE      C  905   5.540   5.039   2.700
   92ILE      O  906   5.598   5.143   2.667
   93GLY      N  907   5.411   5.020   2.675
   93GLY      H  908   5.367   4.930   2.682
   93GLY     CA  909   5.325   5.127   2.625
   93GLY      C  910   5.328   5.253   2.712
   93GLY      O  911   5.349   5.367   2.671
   94LEU      N  912   5.304   5.238   2.842
   94LEU      H  913   5.262   5.153   2.874
   94LEU     CA  914   5.304   5.346   2.941
   94LEU     CB  915   5.280   5.281   3.077
   94LEU     CG  916   5.238   5.373   3.192
   94LEU    CD1  917   5.136   5.307   3.285
   94LEU    CD2  918   5.365   5.407   3.269
   94LEU      C  919   5.436   5.424   2.946
   94LEU      O  920   5.437   5.546   2.930
   95ILE      N  921   5.546   5.351   2.961
   95ILE      H  922   5.544   5.251   2.958
   95ILE     CA  923   5.681   5.410   2.956
   95ILE     CB  924   5.795   5.315   2.992
   95ILE    CG1  925   5.774   5.241   3.125
   95ILE    CG2  926   5.924   5.396   3.005
   95ILE     CD  927   5.866   5.120   3.143
   95ILE      C  928   5.707   5.486   2.826
   95ILE      O  929   5.709   5.608   2.844
   96HISE     N  930   5.676   5.424   2.713
   96HISE     H  931   5.649   5.328   2.705
   96HISE    CA  932   5.677   5.500   2.587
   96HISE    CB  933   5.625   5.417   2.468
   96HISE    CG  934   5.712   5.321   2.386
   96HISE   ND1  935   5.833   5.346   2.338
   96HISE   CD2  936   5.683   5.192   2.375
   96HISE   HD2  937   5.611   5.135   2.433
   96HISE   CE1  938   5.871   5.234   2.277
   96HISE   HE1  939   5.967   5.212   2.230
   96HISE   NE2  940   5.784   5.139   2.307
   96HISE   HE2  941   5.793   5.040   2.293
   96HISE     C  942   5.594   5.629   2.589
   96HISE     O  943   5.627   5.728   2.525
   97ALA      N  944   5.473   5.628   2.644
   97ALA      H  945   5.444   5.540   2.683
   97ALA     CA  946   5.379   5.740   2.648
   97ALA     CB  947   5.244   5.686   2.696
   97ALA      C  948   5.420   5.851   2.745
   97ALA      O  949   5.387   5.967   2.724
   98VAL      N  950   5.493   5.819   2.852
   98VAL      H  951   5.512   5.730   2.892
   98VAL     CA  952   5.553   5.919   2.941
   98VAL     CB  953   5.575   5.853   3.077
   98VAL    CG1  954   5.643   5.957   3.167
   98VAL    CG2  955   5.441   5.808   3.135
   98VAL      C  956   5.682   5.984   2.888
   98VAL      O  957   5.687   6.104   2.863
   99ALA      N  958   5.774   5.895   2.851
   99ALA      H  959   5.737   5.806   2.825
   99ALA     CA  960   5.915   5.918   2.815
   99ALA     CB  961   5.984   5.794   2.758
   99ALA      C  962   5.955   6.033   2.722
   99ALA      O  963   6.039   6.111   2.766
  100ASN      N  964   5.869   6.069   2.627
  100ASN      H  965   5.807   5.998   2.593
  100ASN     CA  966   5.901   6.179   2.536
  100ASN     CB  967   5.907   6.132   2.390
  100ASN     CG  968   6.011   6.022   2.368
  100ASN    OD1  969   6.126   6.035   2.410
  100ASN    ND2  970   5.958   5.910   2.321
  100ASN   HD21  971   5.859   5.900   2.310
  100ASN   HD22  972   6.003   5.821   2.328
  100ASN      C  973   5.809   6.301   2.548
  100ASN      O  974   5.821   6.401   2.477
  101ASN      N  975   5.721   6.292   2.647
  101ASN      H  976   5.710   6.214   2.708
  101ASN     CA  977   5.642   6.410   2.686
  101ASN     CB  978   5.499   6.408   2.631
  101ASN     CG  979   5.480   6.482   2.498
  101ASN    OD1  980   5.517   6.597   2.477
  101ASN    ND2  981   5.406   6.422   2.405
  101ASN   HD21  982   5.363   6.342   2.447
  101ASN   HD22  983   5.393   6.449   2.310
  101ASN      C  984   5.657   6.450   2.833
  101ASN      O  985   5.555   6.475   2.896
  102GLN      N  986   5.776   6.435   2.890
  102GLN      H  987   5.853   6.394   2.840
  102GLN     CA  988   5.814   6.472   3.027
  102GLN     CB  989   5.955   6.423   3.059
  102GLN     CG  990   5.972   6.271   3.066
  102GLN     CD  991   6.115   6.233   3.101
  102GLN    OE1  992   6.165   6.239   3.214
  102GLN    NE2  993   6.180   6.175   3.001
  102GLN   HE21  994   6.142   6.166   2.909
  102GLN   HE22  995   6.271   6.144   3.028
  102GLN      C  996   5.794   6.620   3.063
  102GLN      O  997   5.830   6.657   3.175
  103ASP      N  998   5.768   6.706   2.966
  103ASP      H  999   5.766   6.682   2.868
  103ASP     CA 1000   5.743   6.848   2.991
  103ASP     CB 1001   5.792   6.935   2.875
  103ASP     CG 1002   5.739   6.901   2.736
  103ASP    OD1 1003   5.784   6.964   2.638
  103ASP    OD2 1004   5.644   6.821   2.721
  103ASP      C 1005   5.599   6.884   3.028
  103ASP      O 1006   5.571   6.953   3.126
  104LYS      N 1007   5.504   6.837   2.948
  104LYS      H 1008   5.522   6.820   2.851
  104LYS     CA 1009   5.359   6.834   2.975
  104LYS     CB 1010   5.300   6.756   2.858
  104LYS     CG 1011   5.313   6.836   2.728
  104LYS     CD 1012   5.263   6.762   2.604
  104LYS     CE 1013   5.262   6.850   2.478
  104LYS     NZ 1014   5.402   6.864   2.438
  104LYS    HZ1 1015   5.444   6.932   2.498
  104LYS    HZ2 1016   5.436   6.771   2.454
  104LYS    HZ3 1017   5.416   6.887   2.342
  104LYS      C 1018   5.321   6.756   3.101
  104LYS      O 1019   5.247   6.805   3.186
  105LEU      N 1020   5.385   6.641   3.121
  105LEU      H 1021   5.442   6.592   3.055
  105LEU     CA 1022   5.364   6.564   3.244
  105LEU     CB 1023   5.381   6.413   3.224
  105LEU     CG 1024   5.271   6.336   3.151
  105LEU    CD1 1025   5.230   6.383   3.012
  105LEU    CD2 1026   5.325   6.193   3.151
  105LEU      C 1027   5.455   6.607   3.360
  105LEU      O 1028   5.546   6.688   3.344
  106GLY      N 1029   5.420   6.569   3.482
  106GLY      H 1030   5.329   6.531   3.496
  106GLY     CA 1031   5.497   6.610   3.601
  106GLY      C 1032   5.500   6.495   3.701
  106GLY      O 1033   5.395   6.435   3.724
  107PHE      N 1034   5.609   6.483   3.777
  107PHE      H 1035   5.677   6.556   3.782
  107PHE     CA 1036   5.623   6.373   3.873
  107PHE     CB 1037   5.760   6.307   3.855
  107PHE     CG 1038   5.786   6.256   3.713
  107PHE    CD1 1039   5.744   6.130   3.675
  107PHE    HD1 1040   5.730   6.046   3.743
  107PHE    CD2 1041   5.854   6.335   3.621
  107PHE    HD2 1042   5.892   6.434   3.647
  107PHE    CE1 1043   5.760   6.088   3.543
  107PHE    HE1 1044   5.704   5.999   3.513
  107PHE    CE2 1045   5.865   6.293   3.488
  107PHE    HE2 1046   5.894   6.362   3.409
  107PHE     CZ 1047   5.814   6.171   3.446
  107PHE     HZ 1048   5.792   6.162   3.340
  107PHE      C 1049   5.618   6.425   4.017
  107PHE      O 1050   5.664   6.537   4.039
  108GLU      N 1051   5.599   6.339   4.116
  108GLU      H 1052   5.576   6.242   4.109
  108GLU     CA 1053   5.591   6.385   4.256
  108GLU     CB 1054   5.477   6.317   4.333
  108GLU     CG 1055   5.500   6.166   4.330
  108GLU     CD 1056   5.409   6.087   4.424
  108GLU    OE1 1057   5.287   6.075   4.397
  108GLU    OE2 1058   5.456   6.049   4.533
  108GLU      C 1059   5.728   6.355   4.318
  108GLU      O 1060   5.808   6.283   4.259
  109ASP      N 1061   5.759   6.413   4.434
  109ASP      H 1062   5.684   6.455   4.484
  109ASP     CA 1063   5.888   6.383   4.497
  109ASP     CB 1064   5.902   6.469   4.623
  109ASP     CG 1065   5.927   6.617   4.593
  109ASP    OD1 1066   6.044   6.660   4.603
  109ASP    OD2 1067   5.851   6.699   4.536
  109ASP      C 1068   5.903   6.240   4.548
  109ASP      O 1069   5.844   6.186   4.641
  110GLY      N 1070   6.006   6.187   4.482
  110GLY      H 1071   6.077   6.246   4.443
  110GLY     CA 1072   6.049   6.048   4.504
  110GLY      C 1073   6.001   5.949   4.398
  110GLY      O 1074   6.019   5.828   4.416
  111SER      N 1075   5.949   6.005   4.289
  111SER      H 1076   5.926   6.102   4.288
  111SER     CA 1077   5.894   5.931   4.174
  111SER     CB 1078   5.852   6.016   4.054
  111SER     OG 1079   5.808   5.931   3.948
  111SER     HG 1080   5.709   5.941   3.949
  111SER      C 1081   5.975   5.806   4.139
  111SER      O 1082   6.088   5.814   4.089
  112VAL      N 1083   5.902   5.696   4.133
  112VAL      H 1084   5.802   5.703   4.131
  112VAL     CA 1085   5.968   5.570   4.095
  112VAL     CB 1086   5.900   5.446   4.154
  112VAL    CG1 1087   5.944   5.310   4.101
  112VAL    CG2 1088   5.913   5.460   4.305
  112VAL      C 1089   5.992   5.566   3.944
  112VAL      O 1090   6.106   5.557   3.900
  113LEU      N 1091   5.896   5.622   3.870
  113LEU      H 1092   5.806   5.635   3.911
  113LEU     CA 1093   5.913   5.635   3.725
  113LEU     CB 1094   5.774   5.668   3.671
  113LEU     CG 1095   5.760   5.628   3.524
  113LEU    CD1 1096   5.761   5.475   3.514
  113LEU    CD2 1097   5.635   5.683   3.456
  113LEU      C 1098   6.014   5.742   3.682
  113LEU      O 1099   6.085   5.732   3.582
  114LYS      N 1100   6.046   5.835   3.772
  114LYS      H 1101   5.994   5.854   3.855
  114LYS     CA 1102   6.149   5.934   3.736
  114LYS     CB 1103   6.135   6.052   3.832
  114LYS     CG 1104   6.222   6.173   3.797
  114LYS     CD 1105   6.213   6.232   3.656
  114LYS     CE 1106   6.280   6.369   3.663
  114LYS     NZ 1107   6.423   6.365   3.630
  114LYS    HZ1 1108   6.429   6.329   3.537
  114LYS    HZ2 1109   6.462   6.457   3.639
  114LYS    HZ3 1110   6.469   6.309   3.698
  114LYS      C 1111   6.292   5.879   3.737
  114LYS      O 1112   6.361   5.888   3.636
  115GLN      N 1113   6.311   5.780   3.823
  115GLN      H 1114   6.232   5.743   3.872
  115GLN     CA 1115   6.437   5.708   3.848
  115GLN     CB 1116   6.430   5.626   3.977
  115GLN     CG 1117   6.566   5.567   4.014
  115GLN     CD 1118   6.616   5.440   3.945
  115GLN    OE1 1119   6.580   5.330   3.986
  115GLN    NE2 1120   6.723   5.454   3.866
  115GLN   HE21 1121   6.768   5.543   3.864
  115GLN   HE22 1122   6.745   5.381   3.802
  115GLN      C 1123   6.477   5.632   3.721
  115GLN      O 1124   6.572   5.653   3.647
  116PHE      N 1125   6.377   5.553   3.681
  116PHE      H 1126   6.299   5.533   3.740
  116PHE     CA 1127   6.396   5.470   3.561
  116PHE     CB 1128   6.261   5.401   3.539
  116PHE     CG 1129   6.257   5.304   3.421
  116PHE    CD1 1130   6.332   5.188   3.407
  116PHE    HD1 1131   6.349   5.136   3.501
  116PHE    CD2 1132   6.208   5.361   3.305
  116PHE    HD2 1133   6.150   5.452   3.322
  116PHE    CE1 1134   6.372   5.139   3.283
  116PHE    HE1 1135   6.466   5.089   3.261
  116PHE    CE2 1136   6.237   5.315   3.177
  116PHE    HE2 1137   6.194   5.360   3.087
  116PHE     CZ 1138   6.326   5.208   3.171
  116PHE     HZ 1139   6.375   5.198   3.074
  116PHE      C 1140   6.430   5.549   3.434
  116PHE      O 1141   6.536   5.525   3.377
  117LEU      N 1142   6.362   5.663   3.421
  117LEU      H 1143   6.287   5.686   3.483
  117LEU     CA 1144   6.380   5.753   3.306
  117LEU     CB 1145   6.269   5.858   3.309
  117LEU     CG 1146   6.135   5.795   3.271
  117LEU    CD1 1147   6.023   5.899   3.265
  117LEU    CD2 1148   6.149   5.735   3.131
  117LEU      C 1149   6.514   5.828   3.307
  117LEU      O 1150   6.569   5.865   3.204
  118SER      N 1151   6.557   5.868   3.426
  118SER      H 1152   6.493   5.859   3.502
  118SER     CA 1153   6.676   5.942   3.470
  118SER     CB 1154   6.671   5.984   3.617
  118SER     OG 1155   6.601   6.108   3.622
  118SER     HG 1156   6.638   6.181   3.564
  118SER      C 1157   6.808   5.866   3.455
  118SER      O 1158   6.898   5.915   3.386
  119GLU      N 1159   6.800   5.735   3.477
  119GLU      H 1160   6.720   5.694   3.521
  119GLU     CA 1161   6.901   5.636   3.438
  119GLU     CB 1162   6.875   5.517   3.531
  119GLU     CG 1163   6.969   5.398   3.518
  119GLU     CD 1164   6.923   5.268   3.585
  119GLU    OE1 1165   6.858   5.270   3.692
  119GLU    OE2 1166   6.939   5.165   3.517
  119GLU      C 1167   6.903   5.606   3.288
  119GLU      O 1168   7.002   5.628   3.219
  120THR      N 1169   6.788   5.573   3.230
  120THR      H 1170   6.698   5.583   3.271
  120THR     CA 1171   6.777   5.538   3.087
  120THR     CB 1172   6.656   5.447   3.071
  120THR    OG1 1173   6.526   5.503   3.091
  120THR    HG1 1174   6.487   5.465   3.175
  120THR    CG2 1175   6.683   5.311   3.137
  120THR      C 1176   6.779   5.635   2.969
  120THR      O 1177   6.777   5.590   2.855
  121GLU      N 1178   6.796   5.765   2.992
  121GLU      H 1179   6.790   5.804   3.084
  121GLU     CA 1180   6.793   5.861   2.881
  121GLU     CB 1181   6.774   6.002   2.937
  121GLU     CG 1182   6.740   6.093   2.819
  121GLU     CD 1183   6.734   6.237   2.872
  121GLU    OE1 1184   6.653   6.273   2.960
  121GLU    OE2 1185   6.798   6.320   2.805
  121GLU      C 1186   6.904   5.851   2.776
  121GLU      O 1187   6.894   5.801   2.664
  122LYS      N 1188   7.028   5.854   2.824
  122LYS      H 1189   7.049   5.859   2.922
  122LYS     CA 1190   7.146   5.836   2.738
  122LYS     CB 1191   7.253   5.938   2.778
  122LYS     CG 1192   7.214   6.084   2.760
  122LYS     CD 1193   7.327   6.172   2.814
  122LYS     CE 1194   7.407   6.207   2.689
  122LYS     NZ 1195   7.339   6.321   2.626
  122LYS    HZ1 1196   7.240   6.310   2.618
  122LYS    HZ2 1197   7.365   6.402   2.678
  122LYS    HZ3 1198   7.377   6.341   2.536
  122LYS      C 1199   7.204   5.694   2.748
  122LYS      O 1200   7.316   5.666   2.790
  123MET      N 1201   7.139   5.607   2.671
  123MET      H 1202   7.063   5.638   2.614
  123MET     CA 1203   7.175   5.466   2.654
  123MET     CB 1204   7.156   5.385   2.783
  123MET     CG 1205   7.015   5.391   2.841
  123MET     SD 1206   6.993   5.264   2.970
  123MET     CE 1207   7.118   5.314   3.087
  123MET      C 1208   7.099   5.400   2.539
  123MET      O 1209   6.994   5.449   2.497
  124SER      N 1210   7.150   5.284   2.497
  124SER      H 1211   7.243   5.250   2.506
  124SER     CA 1212   7.086   5.215   2.384
  124SER     CB 1213   7.173   5.101   2.332
  124SER     OG 1214   7.155   4.987   2.417
  124SER     HG 1215   7.218   4.993   2.494
  124SER      C 1216   6.949   5.159   2.423
  124SER      O 1217   6.929   5.130   2.541
  125PRO      N 1218   6.864   5.130   2.325
  125PRO     CA 1219   6.732   5.070   2.352
  125PRO     CB 1220   6.658   5.065   2.218
  125PRO     CG 1221   6.711   5.189   2.146
  125PRO     CD 1222   6.857   5.190   2.191
  125PRO      C 1223   6.725   4.925   2.400
  125PRO      O 1224   6.638   4.876   2.472
  126GLU      N 1225   6.839   4.859   2.377
  126GLU      H 1226   6.875   4.869   2.284
  126GLU     CA 1227   6.881   4.734   2.441
  126GLU     CB 1228   6.978   4.655   2.353
  126GLU     CG 1229   6.921   4.625   2.214
  126GLU     CD 1230   6.958   4.726   2.105
  126GLU    OE1 1231   6.872   4.810   2.072
  126GLU    OE2 1232   7.065   4.715   2.042
  126GLU      C 1233   6.941   4.748   2.581
  126GLU      O 1234   6.898   4.675   2.670
  127ASP      N 1235   7.034   4.840   2.607
  127ASP      H 1236   7.088   4.875   2.531
  127ASP     CA 1237   7.065   4.881   2.745
  127ASP     CB 1238   7.168   4.993   2.754
  127ASP     CG 1239   7.301   4.954   2.688
  127ASP    OD1 1240   7.368   4.864   2.742
  127ASP    OD2 1241   7.342   5.021   2.591
  127ASP      C 1242   6.947   4.921   2.833
  127ASP      O 1243   6.946   4.888   2.951
  128ARG      N 1244   6.854   4.992   2.769
  128ARG      H 1245   6.878   5.033   2.681
  128ARG     CA 1246   6.721   5.019   2.825
  128ARG     CB 1247   6.642   5.118   2.740
  128ARG     CG 1248   6.690   5.263   2.738
  128ARG     CD 1249   6.608   5.346   2.639
  128ARG     NE 1250   6.680   5.471   2.611
  128ARG     HE 1251   6.740   5.502   2.684
  128ARG     CZ 1252   6.704   5.516   2.487
  128ARG    NH1 1253   6.651   5.458   2.379
  128ARG   HH11 1254   6.581   5.387   2.380
  128ARG   HH12 1255   6.664   5.491   2.286
  128ARG    NH2 1256   6.754   5.640   2.472
  128ARG   HH21 1257   6.758   5.692   2.557
  128ARG   HH22 1258   6.797   5.650   2.382
  128ARG      C 1259   6.635   4.896   2.857
  128ARG      O 1260   6.581   4.881   2.966
  129ALA      N 1261   6.621   4.808   2.758
  129ALA      H 1262   6.636   4.836   2.663
  129ALA     CA 1263   6.559   4.676   2.775
  129ALA     CB 1264   6.559   4.593   2.646
  129ALA      C 1265   6.615   4.594   2.891
  129ALA      O 1266   6.554   4.555   2.991
  130LYS      N 1267   6.748   4.587   2.900
  130LYS      H 1268   6.807   4.608   2.822
  130LYS     CA 1269   6.824   4.523   3.008
  130LYS     CB 1270   6.973   4.527   2.972
  130LYS     CG 1271   7.013   4.413   2.879
  130LYS     CD 1272   7.164   4.411   2.853
  130LYS     CE 1273   7.195   4.310   2.742
  130LYS     NZ 1274   7.336   4.305   2.701
  130LYS    HZ1 1275   7.342   4.270   2.607
  130LYS    HZ2 1276   7.376   4.395   2.720
  130LYS    HZ3 1277   7.391   4.245   2.759
  130LYS      C 1278   6.813   4.594   3.143
  130LYS      O 1279   6.801   4.520   3.240
  131CYS      N 1280   6.805   4.726   3.157
  131CYS      H 1281   6.837   4.792   3.089
  131CYS     CA 1282   6.770   4.795   3.282
  131CYS     CB 1283   6.795   4.946   3.268
  131CYS     SG 1284   6.967   5.002   3.293
  131CYS     HG 1285   6.942   5.076   3.401
  131CYS      C 1286   6.628   4.763   3.330
  131CYS      O 1287   6.610   4.748   3.451
  132PHE      N 1288   6.533   4.732   3.243
  132PHE      H 1289   6.551   4.718   3.145
  132PHE     CA 1290   6.395   4.695   3.277
  132PHE     CB 1291   6.299   4.703   3.158
  132PHE     CG 1292   6.154   4.665   3.187
  132PHE    CD1 1293   6.074   4.774   3.218
  132PHE    HD1 1294   6.122   4.864   3.257
  132PHE    CD2 1295   6.098   4.541   3.154
  132PHE    HD2 1296   6.152   4.451   3.126
  132PHE    CE1 1297   5.935   4.767   3.213
  132PHE    HE1 1298   5.869   4.850   3.240
  132PHE    CE2 1299   5.960   4.532   3.163
  132PHE    HE2 1300   5.916   4.433   3.153
  132PHE     CZ 1301   5.879   4.642   3.189
  132PHE     HZ 1302   5.772   4.635   3.172
  132PHE      C 1303   6.386   4.554   3.336
  132PHE      O 1304   6.329   4.535   3.443
  133GLU      N 1305   6.435   4.456   3.260
  133GLU      H 1306   6.465   4.472   3.166
  133GLU     CA 1307   6.460   4.321   3.313
  133GLU     CB 1308   6.562   4.265   3.214
  133GLU     CG 1309   6.501   4.234   3.078
  133GLU     CD 1310   6.599   4.151   2.994
  133GLU    OE1 1311   6.663   4.057   3.044
  133GLU    OE2 1312   6.609   4.177   2.872
  133GLU      C 1313   6.531   4.319   3.448
  133GLU      O 1314   6.516   4.225   3.526
  134LYS      N 1315   6.625   4.412   3.464
  134LYS      H 1316   6.671   4.456   3.387
  134LYS     CA 1317   6.684   4.433   3.597
  134LYS     CB 1318   6.816   4.510   3.589
  134LYS     CG 1319   6.938   4.441   3.529
  134LYS     CD 1320   7.073   4.513   3.520
  134LYS     CE 1321   7.099   4.615   3.409
  134LYS     NZ 1322   7.232   4.678   3.409
  134LYS    HZ1 1323   7.234   4.766   3.362
  134LYS    HZ2 1324   7.256   4.688   3.505
  134LYS    HZ3 1325   7.297   4.614   3.368
  134LYS      C 1326   6.603   4.495   3.710
  134LYS      O 1327   6.611   4.446   3.823
  135ASN      N 1328   6.534   4.603   3.673
  135ASN      H 1329   6.525   4.632   3.578
  135ASN     CA 1330   6.471   4.687   3.776
  135ASN     CB 1331   6.410   4.810   3.708
  135ASN     CG 1332   6.377   4.920   3.809
  135ASN    OD1 1333   6.291   4.906   3.896
  135ASN    ND2 1334   6.444   5.034   3.818
  135ASN   HD21 1335   6.516   5.059   3.753
  135ASN   HD22 1336   6.408   5.102   3.882
  135ASN      C 1337   6.367   4.627   3.871
  135ASN      O 1338   6.253   4.595   3.839
  136GLU      N 1339   6.400   4.612   3.999
  136GLU      H 1340   6.498   4.614   4.020
  136GLU     CA 1341   6.313   4.551   4.101
  136GLU     CB 1342   6.385   4.538   4.235
  136GLU     CG 1343   6.499   4.437   4.223
  136GLU     CD 1344   6.440   4.296   4.229
  136GLU    OE1 1345   6.471   4.214   4.141
  136GLU    OE2 1346   6.338   4.274   4.297
  136GLU      C 1347   6.178   4.621   4.121
  136GLU      O 1348   6.077   4.551   4.134
  137ALA      N 1349   6.187   4.753   4.135
  137ALA      H 1350   6.273   4.803   4.137
  137ALA     CA 1351   6.068   4.831   4.169
  137ALA     CB 1352   6.117   4.968   4.218
  137ALA      C 1353   5.964   4.839   4.057
  137ALA      O 1354   5.845   4.825   4.083
  138ILE      N 1355   6.007   4.833   3.931
  138ILE      H 1356   6.093   4.871   3.897
  138ILE     CA 1357   5.909   4.815   3.822
  138ILE     CB 1358   5.967   4.828   3.681
  138ILE    CG1 1359   6.022   4.970   3.665
  138ILE    CG2 1360   5.856   4.806   3.578
  138ILE     CD 1361   6.106   4.990   3.539
  138ILE      C 1362   5.834   4.683   3.839
  138ILE      O 1363   5.711   4.680   3.849
  139GLN      N 1364   5.917   4.581   3.860
  139GLN      H 1365   6.016   4.592   3.870
  139GLN     CA 1366   5.875   4.441   3.877
  139GLN     CB 1367   6.000   4.356   3.899
  139GLN     CG 1368   6.027   4.289   3.764
  139GLN     CD 1369   6.167   4.226   3.764
  139GLN    OE1 1370   6.188   4.106   3.749
  139GLN    NE2 1371   6.269   4.305   3.796
  139GLN   HE21 1372   6.246   4.401   3.812
  139GLN   HE22 1373   6.351   4.260   3.830
  139GLN      C 1374   5.771   4.423   3.988
  139GLN      O 1375   5.659   4.383   3.959
  140ALA      N 1376   5.795   4.483   4.104
  140ALA      H 1377   5.884   4.521   4.128
  140ALA     CA 1378   5.697   4.482   4.214
  140ALA     CB 1379   5.768   4.518   4.345
  140ALA      C 1380   5.578   4.571   4.179
  140ALA      O 1381   5.468   4.518   4.195
  141ALA      N 1382   5.593   4.690   4.122
  141ALA      H 1383   5.683   4.729   4.102
  141ALA     CA 1384   5.479   4.772   4.079
  141ALA     CB 1385   5.523   4.912   4.035
  141ALA      C 1386   5.381   4.718   3.975
  141ALA      O 1387   5.262   4.737   3.998
  142HISE     N 1388   5.431   4.637   3.882
  142HISE     H 1389   5.531   4.641   3.871
  142HISE    CA 1390   5.347   4.571   3.782
  142HISE    CB 1391   5.440   4.516   3.673
  142HISE    CG 1392   5.356   4.443   3.567
  142HISE   ND1 1393   5.300   4.504   3.463
  142HISE   CD2 1394   5.326   4.314   3.566
  142HISE   HD2 1395   5.345   4.231   3.634
  142HISE   CE1 1396   5.233   4.408   3.400
  142HISE   HE1 1397   5.171   4.426   3.312
  142HISE   NE2 1398   5.256   4.290   3.456
  142HISE   HE2 1399   5.209   4.205   3.430
  142HISE     C 1400   5.253   4.460   3.831
  142HISE     O 1401   5.132   4.480   3.835
  143ASP      N 1402   5.321   4.377   3.910
  143ASP      H 1403   5.419   4.372   3.892
  143ASP     CA 1404   5.248   4.267   3.975
  143ASP     CB 1405   5.335   4.156   4.033
  143ASP     CG 1406   5.383   4.063   3.921
  143ASP    OD1 1407   5.442   3.958   3.953
  143ASP    OD2 1408   5.373   4.093   3.800
  143ASP      C 1409   5.149   4.318   4.080
  143ASP      O 1410   5.052   4.247   4.105
  144ALA      N 1411   5.168   4.436   4.138
  144ALA      H 1412   5.241   4.499   4.109
  144ALA     CA 1413   5.084   4.493   4.244
  144ALA     CB 1414   5.158   4.607   4.313
  144ALA      C 1415   4.954   4.540   4.179
  144ALA      O 1416   4.842   4.498   4.210
  145VAL      N 1417   4.969   4.623   4.077
  145VAL      H 1418   5.054   4.620   4.024
  145VAL     CA 1419   4.849   4.676   4.010
  145VAL     CB 1420   4.885   4.774   3.898
  145VAL    CG1 1421   4.757   4.835   3.839
  145VAL    CG2 1422   4.975   4.889   3.942
  145VAL      C 1423   4.767   4.566   3.943
  145VAL      O 1424   4.646   4.553   3.959
  146ALA      N 1425   4.839   4.475   3.878
  146ALA      H 1426   4.938   4.487   3.872
  146ALA     CA 1427   4.774   4.356   3.821
  146ALA     CB 1428   4.868   4.278   3.730
  146ALA      C 1429   4.708   4.250   3.908
  146ALA      O 1430   4.635   4.166   3.855
  147GLN      N 1431   4.730   4.255   4.039
  147GLN      H 1432   4.812   4.303   4.072
  147GLN     CA 1433   4.649   4.179   4.136
  147GLN     CB 1434   4.726   4.152   4.265
  147GLN     CG 1435   4.811   4.029   4.233
  147GLN     CD 1436   4.926   4.002   4.331
  147GLN    OE1 1437   4.917   3.930   4.430
  147GLN    NE2 1438   5.045   4.046   4.293
  147GLN   HE21 1439   5.049   4.107   4.213
  147GLN   HE22 1440   5.125   4.047   4.353
  147GLN      C 1441   4.513   4.239   4.169
  147GLN      O 1442   4.411   4.173   4.188
  148GLU      N 1443   4.514   4.372   4.172
  148GLU      H 1444   4.595   4.429   4.157
  148GLU     CA 1445   4.388   4.444   4.194
  148GLU     CB 1446   4.414   4.592   4.224
  148GLU     CG 1447   4.483   4.615   4.359
  148GLU     CD 1448   4.422   4.739   4.423
  148GLU    OE1 1449   4.340   4.721   4.516
  148GLU    OE2 1450   4.472   4.851   4.399
  148GLU      C 1451   4.266   4.436   4.102
  148GLU      O 1452   4.155   4.425   4.153
  149GLY      N 1453   4.285   4.435   3.970
  149GLY      H 1454   4.371   4.465   3.930
  149GLY     CA 1455   4.178   4.412   3.872
  149GLY      C 1456   4.103   4.279   3.881
  149GLY      O 1457   4.153   4.184   3.941
  150GLN      N 1458   3.976   4.288   3.841
  150GLN      H 1459   3.939   4.365   3.788
  150GLN     CA 1460   3.869   4.189   3.853
  150GLN     CB 1461   3.729   4.247   3.879
  150GLN     CG 1462   3.673   4.326   3.761
  150GLN     CD 1463   3.564   4.420   3.812
  150GLN    OE1 1464   3.452   4.378   3.838
  150GLN    NE2 1465   3.597   4.545   3.844
  150GLN   HE21 1466   3.693   4.568   3.861
  150GLN   HE22 1467   3.524   4.613   3.849
  150GLN      C 1468   3.860   4.083   3.742
  150GLN      O 1469   3.792   3.982   3.759
  151CYS      N 1470   3.923   4.104   3.627
  151CYS      H 1471   3.954   4.195   3.599
  151CYS     CA 1472   3.932   4.004   3.520
  151CYS     CB 1473   3.901   4.065   3.383
  151CYS     SG 1474   3.783   4.206   3.385
  151CYS     HG 1475   3.873   4.283   3.446
  151CYS      C 1476   4.066   3.930   3.517
  151CYS      O 1477   4.151   3.941   3.606
  152ARG      N 1478   4.077   3.840   3.420
  152ARG      H 1479   3.993   3.794   3.392
  152ARG     CA 1480   4.198   3.780   3.364
  152ARG     CB 1481   4.236   3.666   3.459
  152ARG     CG 1482   4.387   3.642   3.468
  152ARG     CD 1483   4.464   3.771   3.496
  152ARG     NE 1484   4.438   3.819   3.632
  152ARG     HE 1485   4.401   3.748   3.691
  152ARG     CZ 1486   4.421   3.947   3.670
  152ARG    NH1 1487   4.437   4.048   3.584
  152ARG   HH11 1488   4.469   4.034   3.490
  152ARG   HH12 1489   4.440   4.146   3.605
  152ARG    NH2 1490   4.367   3.980   3.788
  152ARG   HH21 1491   4.328   3.903   3.838
  152ARG   HH22 1492   4.407   4.055   3.841
  152ARG      C 1493   4.175   3.742   3.217
  152ARG      O 1494   4.166   3.829   3.130
  153VAL      N 1495   4.159   3.613   3.191
  153VAL      H 1496   4.154   3.557   3.274
  153VAL     CA 1497   4.154   3.541   3.062
  153VAL     CB 1498   4.024   3.568   2.986
  153VAL    CG1 1499   4.021   3.499   2.849
  153VAL    CG2 1500   3.895   3.547   3.066
  153VAL      C 1501   4.285   3.563   2.987
  153VAL      O 1502   4.338   3.670   2.957
  154ASP      N 1503   4.354   3.449   2.983
  154ASP      H 1504   4.353   3.383   3.058
  154ASP     CA 1505   4.459   3.422   2.883
  154ASP     CB 1506   4.586   3.369   2.950
  154ASP     CG 1507   4.701   3.371   2.850
  154ASP    OD1 1508   4.811   3.391   2.905
  154ASP    OD2 1509   4.682   3.346   2.729
  154ASP      C 1510   4.407   3.320   2.782
  154ASP      O 1511   4.363   3.212   2.822
  155ASP      N 1512   4.382   3.364   2.659
  155ASP      H 1513   4.363   3.461   2.647
  155ASP     CA 1514   4.345   3.265   2.556
  155ASP     CB 1515   4.202   3.306   2.521
  155ASP     CG 1516   4.184   3.437   2.445
  155ASP    OD1 1517   4.196   3.546   2.505
  155ASP    OD2 1518   4.123   3.420   2.337
  155ASP      C 1519   4.452   3.261   2.447
  155ASP      O 1520   4.448   3.214   2.333
  156LYS      N 1521   4.569   3.312   2.484
  156LYS      H 1522   4.589   3.341   2.578
  156LYS     CA 1523   4.692   3.315   2.404
  156LYS     CB 1524   4.737   3.169   2.393
  156LYS     CG 1525   4.798   3.116   2.523
  156LYS     CD 1526   4.926   3.184   2.571
  156LYS     CE 1527   4.994   3.109   2.686
  156LYS     NZ 1528   4.921   3.121   2.814
  156LYS    HZ1 1529   4.963   3.063   2.884
  156LYS    HZ2 1530   4.909   3.214   2.848
  156LYS    HZ3 1531   4.833   3.077   2.799
  156LYS      C 1532   4.696   3.394   2.273
  156LYS      O 1533   4.767   3.356   2.180
  157VAL      N 1534   4.604   3.489   2.257
  157VAL      H 1535   4.528   3.500   2.321
  157VAL     CA 1536   4.600   3.572   2.136
  157VAL     CB 1537   4.457   3.623   2.116
  157VAL    CG1 1538   4.447   3.698   1.983
  157VAL    CG2 1539   4.354   3.510   2.122
  157VAL      C 1540   4.720   3.667   2.140
  157VAL      O 1541   4.744   3.739   2.237
  158ASN      N 1542   4.785   3.682   2.024
  158ASN      H 1543   4.770   3.605   1.962
  158ASN     CA 1544   4.892   3.778   1.996
  158ASN     CB 1545   4.985   3.731   1.884
  158ASN     CG 1546   5.105   3.820   1.855
  158ASN    OD1 1547   5.152   3.910   1.925
  158ASN    ND2 1548   5.183   3.774   1.757
  158ASN   HD21 1549   5.173   3.689   1.705
  158ASN   HD22 1550   5.257   3.837   1.734
  158ASN      C 1551   4.841   3.922   1.978
  158ASN      O 1552   4.854   3.981   1.871
  159PHE      N 1553   4.796   3.971   2.093
  159PHE      H 1554   4.749   3.908   2.154
  159PHE     CA 1555   4.772   4.113   2.124
  159PHE     CB 1556   4.700   4.125   2.258
  159PHE     CG 1557   4.548   4.105   2.250
  159PHE    CD1 1558   4.464   4.197   2.190
  159PHE    HD1 1559   4.503   4.274   2.124
  159PHE    CD2 1560   4.481   3.994   2.301
  159PHE    HD2 1561   4.547   3.923   2.351
  159PHE    CE1 1562   4.325   4.185   2.191
  159PHE    HE1 1563   4.264   4.271   2.163
  159PHE    CE2 1564   4.343   3.979   2.300
  159PHE    HE2 1565   4.302   3.885   2.336
  159PHE     CZ 1566   4.259   4.076   2.247
  159PHE     HZ 1567   4.153   4.074   2.272
  159PHE      C 1568   4.895   4.203   2.120
  159PHE      O 1569   5.004   4.166   2.164
  160HISE     N 1570   4.867   4.327   2.080
  160HISE     H 1571   4.783   4.363   2.040
  160HISE    CA 1572   4.971   4.429   2.062
  160HISE    CB 1573   5.009   4.427   1.913
  160HISE    CG 1574   5.133   4.341   1.885
  160HISE   ND1 1575   5.257   4.381   1.910
  160HISE   CD2 1576   5.126   4.226   1.819
  160HISE   HD2 1577   5.046   4.152   1.824
  160HISE   CE1 1578   5.335   4.287   1.856
  160HISE   HE1 1579   5.431   4.314   1.813
  160HISE   NE2 1580   5.254   4.194   1.806
  160HISE   HE2 1581   5.284   4.104   1.773
  160HISE     C 1582   4.915   4.566   2.100
  160HISE     O 1583   4.797   4.599   2.098
  161PHE      N 1584   5.005   4.645   2.158
  161PHE      H 1585   5.095   4.616   2.191
  161PHE     CA 1586   4.970   4.781   2.203
  161PHE     CB 1587   4.945   4.763   2.353
  161PHE     CG 1588   4.908   4.897   2.418
  161PHE    CD1 1589   4.772   4.924   2.426
  161PHE    HD1 1590   4.711   4.888   2.343
  161PHE    CD2 1591   5.004   4.953   2.501
  161PHE    HD2 1592   5.110   4.936   2.485
  161PHE    CE1 1593   4.725   5.012   2.522
  161PHE    HE1 1594   4.620   5.042   2.528
  161PHE    CE2 1595   4.954   5.042   2.596
  161PHE    HE2 1596   5.006   5.044   2.692
  161PHE     CZ 1597   4.819   5.071   2.606
  161PHE     HZ 1598   4.783   5.147   2.675
  161PHE      C 1599   5.072   4.888   2.163
  161PHE      O 1600   5.187   4.897   2.204
  162ILE      N 1601   5.014   4.968   2.074
  162ILE      H 1602   4.916   4.958   2.057
  162ILE     CA 1603   5.095   5.070   2.005
  162ILE     CB 1604   5.062   5.061   1.856
  162ILE    CG1 1605   5.061   4.915   1.811
  162ILE    CG2 1606   5.180   5.120   1.779
  162ILE     CD 1607   4.966   4.901   1.692
  162ILE      C 1608   5.068   5.210   2.060
  162ILE      O 1609   4.961   5.253   2.104
  163LEU      N 1610   5.176   5.287   2.046
  163LEU      H 1611   5.264   5.254   2.011
  163LEU     CA 1612   5.176   5.430   2.076
  163LEU     CB 1613   5.289   5.467   2.173
  163LEU     CG 1614   5.288   5.614   2.215
  163LEU    CD1 1615   5.204   5.652   2.337
  163LEU    CD2 1616   5.432   5.666   2.230
  163LEU      C 1617   5.189   5.519   1.952
  163LEU      O 1618   5.300   5.523   1.900
  164PHE      N 1619   5.099   5.615   1.936
  164PHE      H 1620   5.015   5.609   1.991
  164PHE     CA 1621   5.105   5.718   1.831
  164PHE     CB 1622   4.981   5.708   1.741
  164PHE     CG 1623   4.939   5.565   1.705
  164PHE    CD1 1624   4.834   5.504   1.772
  164PHE    HD1 1625   4.790   5.561   1.853
  164PHE    CD2 1626   5.012   5.490   1.614
  164PHE    HD2 1627   5.110   5.521   1.577
  164PHE    CE1 1628   4.784   5.379   1.735
  164PHE    HE1 1629   4.678   5.357   1.744
  164PHE    CE2 1630   4.962   5.365   1.579
  164PHE    HE2 1631   5.003   5.322   1.488
  164PHE     CZ 1632   4.846   5.309   1.633
  164PHE     HZ 1633   4.813   5.210   1.603
  164PHE      C 1634   5.110   5.856   1.898
  164PHE      O 1635   5.037   5.882   1.993
  165ASN      N 1636   5.201   5.945   1.858
  165ASN      H 1637   5.263   5.926   1.782
  165ASN     CA 1638   5.218   6.077   1.920
  165ASN     CB 1639   5.288   6.066   2.055
  165ASN     CG 1640   5.436   6.026   2.059
  165ASN    OD1 1641   5.493   5.970   1.965
  165ASN    ND2 1642   5.495   6.049   2.175
  165ASN   HD21 1643   5.454   6.089   2.258
  165ASN   HD22 1644   5.589   6.017   2.186
  165ASN      C 1645   5.301   6.164   1.825
  165ASN      O 1646   5.346   6.121   1.719
  166ASN      N 1647   5.305   6.292   1.858
  166ASN      H 1648   5.289   6.318   1.954
  166ASN     CA 1649   5.382   6.393   1.785
  166ASN     CB 1650   5.300   6.520   1.763
  166ASN     CG 1651   5.362   6.615   1.660
  166ASN    OD1 1652   5.448   6.697   1.691
  166ASN    ND2 1653   5.296   6.617   1.544
  166ASN   HD21 1654   5.206   6.576   1.530
  166ASN   HD22 1655   5.347   6.655   1.467
  166ASN      C 1656   5.510   6.434   1.857
  166ASN      O 1657   5.510   6.495   1.964
  167VAL      N 1658   5.622   6.397   1.795
  167VAL      H 1659   5.615   6.366   1.700
  167VAL     CA 1660   5.758   6.411   1.849
  167VAL     CB 1661   5.809   6.280   1.910
  167VAL    CG1 1662   5.936   6.298   1.992
  167VAL    CG2 1663   5.707   6.243   2.018
  167VAL      C 1664   5.842   6.466   1.734
  167VAL      O 1665   5.822   6.424   1.620
  168ASP      N 1666   5.899   6.586   1.748
  168ASP      H 1667   5.869   6.638   1.828
  168ASP     CA 1668   5.992   6.657   1.659
  168ASP     CB 1669   6.106   6.558   1.635
  168ASP     CG 1670   6.235   6.623   1.583
  168ASP    OD1 1671   6.274   6.738   1.614
  168ASP    OD2 1672   6.302   6.561   1.498
  168ASP      C 1673   5.916   6.697   1.533
  168ASP      O 1674   5.978   6.708   1.427
  169GLY      N 1675   5.800   6.759   1.551
  169GLY      H 1676   5.760   6.765   1.643
  169GLY     CA 1677   5.710   6.806   1.445
  169GLY      C 1678   5.630   6.694   1.378
  169GLY      O 1679   5.511   6.709   1.351
  170HISE     N 1680   5.696   6.580   1.360
  170HISE     H 1681   5.795   6.587   1.351
  170HISE    CA 1682   5.645   6.457   1.298
  170HISE    CB 1683   5.770   6.379   1.254
  170HISE    CG 1684   5.838   6.435   1.129
  170HISE   ND1 1685   5.921   6.539   1.129
  170HISE   CD2 1686   5.840   6.376   1.010
  170HISE   HD2 1687   5.771   6.299   0.976
  170HISE   CE1 1688   5.985   6.533   1.013
  170HISE   HE1 1689   6.051   6.613   0.982
  170HISE   NE2 1690   5.936   6.434   0.938
  170HISE   HE2 1691   5.972   6.414   0.847
  170HISE     C 1692   5.549   6.371   1.380
  170HISE     O 1693   5.561   6.343   1.499
  171LEU      N 1694   5.459   6.311   1.302
  171LEU      H 1695   5.471   6.318   1.203
  171LEU     CA 1696   5.380   6.196   1.348
  171LEU     CB 1697   5.256   6.207   1.260
  171LEU     CG 1698   5.123   6.158   1.317
  171LEU    CD1 1699   5.125   6.012   1.362
  171LEU    CD2 1700   5.095   6.218   1.455
  171LEU      C 1701   5.465   6.069   1.345
  171LEU      O 1702   5.514   6.027   1.240
  172TYR      N 1703   5.490   6.019   1.466
  172TYR      H 1704   5.450   6.057   1.549
  172TYR     CA 1705   5.549   5.886   1.484
  172TYR     CB 1706   5.666   5.894   1.582
  172TYR     CG 1707   5.802   5.951   1.542
  172TYR    CD1 1708   5.887   5.867   1.471
  172TYR    HD1 1709   5.850   5.770   1.436
  172TYR    CD2 1710   5.817   6.088   1.554
  172TYR    HD2 1711   5.743   6.142   1.613
  172TYR    CE1 1712   5.990   5.926   1.400
  172TYR    HE1 1713   6.054   5.864   1.337
  172TYR    CE2 1714   5.919   6.145   1.479
  172TYR    HE2 1715   5.949   6.248   1.498
  172TYR     CZ 1716   6.008   6.064   1.410
  172TYR     OH 1717   6.115   6.116   1.344
  172TYR     HH 1718   6.110   6.213   1.369
  172TYR      C 1719   5.453   5.779   1.538
  172TYR      O 1720   5.382   5.811   1.634
  173GLU      N 1721   5.497   5.657   1.511
  173GLU      H 1722   5.576   5.641   1.452
  173GLU     CA 1723   5.440   5.529   1.557
  173GLU     CB 1724   5.387   5.444   1.441
  173GLU     CG 1725   5.316   5.314   1.479
  173GLU     CD 1726   5.265   5.238   1.356
  173GLU    OE1 1727   5.160   5.279   1.303
  173GLU    OE2 1728   5.322   5.129   1.334
  173GLU      C 1729   5.545   5.444   1.628
  173GLU      O 1730   5.661   5.425   1.590
  174LEU      N 1731   5.504   5.415   1.751
  174LEU      H 1732   5.422   5.452   1.794
  174LEU     CA 1733   5.592   5.339   1.842
  174LEU     CB 1734   5.638   5.437   1.950
  174LEU     CG 1735   5.783   5.485   1.934
  174LEU    CD1 1736   5.793   5.605   1.840
  174LEU    CD2 1737   5.824   5.542   2.070
  174LEU      C 1738   5.533   5.213   1.906
  174LEU      O 1739   5.429   5.223   1.971
  175ASP      N 1740   5.608   5.103   1.913
  175ASP      H 1741   5.686   5.092   1.852
  175ASP     CA 1742   5.571   4.980   1.985
  175ASP     CB 1743   5.496   4.888   1.889
  175ASP     CG 1744   5.520   4.737   1.898
  175ASP    OD1 1745   5.599   4.678   1.821
  175ASP    OD2 1746   5.492   4.689   2.010
  175ASP      C 1747   5.704   4.913   2.019
  175ASP      O 1748   5.799   4.917   1.940
  176GLY      N 1749   5.712   4.870   2.144
  176GLY      H 1750   5.631   4.878   2.202
  176GLY     CA 1751   5.819   4.790   2.206
  176GLY      C 1752   5.856   4.663   2.130
  176GLY      O 1753   5.974   4.627   2.138
  177ARG      N 1754   5.757   4.588   2.083
  177ARG      H 1755   5.670   4.633   2.060
  177ARG     CA 1756   5.782   4.460   2.016
  177ARG     CB 1757   5.651   4.391   1.979
  177ARG     CG 1758   5.570   4.382   2.108
  177ARG     CD 1759   5.607   4.256   2.187
  177ARG     NE 1760   5.546   4.134   2.132
  177ARG     HE 1761   5.613   4.076   2.085
  177ARG     CZ 1762   5.417   4.098   2.133
  177ARG    NH1 1763   5.324   4.186   2.173
  177ARG   HH11 1764   5.341   4.273   2.220
  177ARG   HH12 1765   5.229   4.175   2.143
  177ARG    NH2 1766   5.378   3.980   2.083
  177ARG   HH21 1767   5.448   3.914   2.054
  177ARG   HH22 1768   5.282   3.966   2.058
  177ARG      C 1769   5.867   4.463   1.889
  177ARG      O 1770   5.956   4.379   1.879
  178MET      N 1771   5.847   4.566   1.807
  178MET      H 1772   5.763   4.618   1.821
  178MET     CA 1773   5.935   4.603   1.695
  178MET     CB 1774   5.868   4.716   1.617
  178MET     CG 1775   5.733   4.694   1.547
  178MET     SD 1776   5.731   4.565   1.418
  178MET     CE 1777   5.590   4.478   1.482
  178MET      C 1778   6.082   4.639   1.716
  178MET      O 1779   6.116   4.684   1.825
  179PRO      N 1780   6.165   4.637   1.612
  179PRO     CA 1781   6.305   4.680   1.623
  179PRO     CB 1782   6.391   4.591   1.532
  179PRO     CG 1783   6.292   4.521   1.438
  179PRO     CD 1784   6.153   4.559   1.488
  179PRO      C 1785   6.343   4.828   1.618
  179PRO      O 1786   6.439   4.871   1.683
  180PHE      N 1787   6.260   4.910   1.555
  180PHE      H 1788   6.175   4.877   1.513
  180PHE     CA 1789   6.271   5.056   1.547
  180PHE     CB 1790   6.344   5.104   1.422
  180PHE     CG 1791   6.484   5.045   1.403
  180PHE    CD1 1792   6.486   4.928   1.327
  180PHE    HD1 1793   6.398   4.889   1.276
  180PHE    CD2 1794   6.595   5.088   1.474
  180PHE    HD2 1795   6.592   5.187   1.519
  180PHE    CE1 1796   6.604   4.856   1.324
  180PHE    HE1 1797   6.614   4.757   1.279
  180PHE    CE2 1798   6.712   5.014   1.464
  180PHE    HE2 1799   6.802   5.042   1.520
  180PHE     CZ 1800   6.719   4.896   1.391
  180PHE     HZ 1801   6.816   4.858   1.359
  180PHE      C 1802   6.135   5.126   1.549
  180PHE      O 1803   6.038   5.071   1.498
  181PRO      N 1804   6.130   5.254   1.585
  181PRO     CA 1805   6.018   5.348   1.562
  181PRO     CB 1806   6.059   5.475   1.638
  181PRO     CG 1807   6.160   5.424   1.741
  181PRO     CD 1808   6.238   5.323   1.656
  181PRO      C 1809   5.973   5.378   1.419
  181PRO      O 1810   6.047   5.386   1.322
  182VAL      N 1811   5.845   5.407   1.399
  182VAL      H 1812   5.775   5.388   1.468
  182VAL     CA 1813   5.797   5.438   1.263
  182VAL     CB 1814   5.685   5.345   1.218
  182VAL    CG1 1815   5.692   5.339   1.065
  182VAL    CG2 1816   5.700   5.201   1.266
  182VAL      C 1817   5.747   5.580   1.235
  182VAL      O 1818   5.697   5.648   1.324
  183ASN      N 1819   5.772   5.636   1.117
  183ASN      H 1820   5.822   5.583   1.048
  183ASN     CA 1821   5.731   5.774   1.089
  183ASN     CB 1822   5.853   5.844   1.028
  183ASN     CG 1823   5.843   5.997   1.030
  183ASN    OD1 1824   5.753   6.061   0.976
  183ASN    ND2 1825   5.949   6.067   1.069
  183ASN   HD21 1826   6.038   6.024   1.086
  183ASN   HD22 1827   5.939   6.166   1.061
  183ASN      C 1828   5.611   5.775   0.995
  183ASN      O 1829   5.629   5.712   0.891
  184HISE     N 1830   5.515   5.863   1.023
  184HISE     H 1831   5.516   5.918   1.107
  184HISE    CA 1832   5.392   5.888   0.948
  184HISE    CB 1833   5.274   5.813   1.010
  184HISE    CG 1834   5.272   5.660   1.010
  184HISE   ND1 1835   5.250   5.571   0.914
  184HISE   CD2 1836   5.290   5.596   1.125
  184HISE   HD2 1837   5.273   5.646   1.220
  184HISE   CE1 1838   5.258   5.451   0.970
  184HISE   HE1 1839   5.225   5.356   0.928
  184HISE   NE2 1840   5.282   5.465   1.100
  184HISE   HE2 1841   5.284   5.393   1.169
  184HISE     C 1842   5.371   6.031   0.897
  184HISE     O 1843   5.261   6.069   0.857
  185GLY      N 1844   5.484   6.090   0.860
  185GLY      H 1845   5.567   6.050   0.899
  185GLY     CA 1846   5.490   6.217   0.787
  185GLY      C 1847   5.467   6.339   0.876
  185GLY      O 1848   5.471   6.324   0.998
  186ALA      N 1849   5.436   6.454   0.817
  186ALA      H 1850   5.431   6.460   0.717
  186ALA     CA 1851   5.407   6.576   0.894
  186ALA     CB 1852   5.417   6.691   0.793
  186ALA      C 1853   5.273   6.576   0.966
  186ALA      O 1854   5.191   6.489   0.937
  187SER      N 1855   5.266   6.667   1.063
  187SER      H 1856   5.343   6.731   1.066
  187SER     CA 1857   5.162   6.681   1.166
  187SER     CB 1858   5.180   6.559   1.256
  187SER     OG 1859   5.092   6.556   1.368
  187SER     HG 1860   4.999   6.566   1.333
  187SER      C 1861   5.178   6.807   1.253
  187SER      O 1862   5.283   6.870   1.260
  188SER      N 1863   5.066   6.863   1.296
  188SER      H 1864   4.978   6.827   1.265
  188SER     CA 1865   5.064   6.970   1.397
  188SER     CB 1866   4.965   7.080   1.357
  188SER     OG 1867   4.914   7.161   1.463
  188SER     HG 1868   4.876   7.244   1.423
  188SER      C 1869   5.034   6.922   1.539
  188SER      O 1870   4.972   6.817   1.556
  189GLU      N 1871   5.098   6.980   1.640
  189GLU      H 1872   5.181   7.031   1.620
  189GLU     CA 1873   5.063   6.952   1.780
  189GLU     CB 1874   5.169   7.018   1.869
  189GLU     CG 1875   5.171   6.926   1.990
  189GLU     CD 1876   5.264   6.978   2.100
  189GLU    OE1 1877   5.385   6.948   2.088
  189GLU    OE2 1878   5.214   7.032   2.201
  189GLU      C 1879   4.916   6.976   1.816
  189GLU      O 1880   4.869   6.925   1.917
  190ASP      N 1881   4.852   7.067   1.743
  190ASP      H 1882   4.892   7.101   1.657
  190ASP     CA 1883   4.709   7.098   1.756
  190ASP     CB 1884   4.669   7.235   1.700
  190ASP     CG 1885   4.521   7.273   1.712
  190ASP    OD1 1886   4.492   7.317   1.825
  190ASP    OD2 1887   4.445   7.252   1.614
  190ASP      C 1888   4.633   6.974   1.710
  190ASP      O 1889   4.572   6.898   1.785
  191THR      N 1890   4.646   6.944   1.581
  191THR      H 1891   4.670   7.020   1.521
  191THR     CA 1892   4.591   6.829   1.507
  191THR     CB 1893   4.597   6.850   1.355
  191THR    OG1 1894   4.730   6.851   1.304
  191THR    HG1 1895   4.764   6.758   1.316
  191THR    CG2 1896   4.508   6.967   1.314
  191THR      C 1897   4.633   6.684   1.531
  191THR      O 1898   4.601   6.588   1.461
  192LEU      N 1899   4.704   6.667   1.642
  192LEU      H 1900   4.698   6.735   1.716
  192LEU     CA 1901   4.780   6.546   1.673
  192LEU     CB 1902   4.879   6.573   1.787
  192LEU     CG 1903   4.848   6.551   1.935
  192LEU    CD1 1904   4.976   6.569   2.017
  192LEU    CD2 1905   4.731   6.629   1.996
  192LEU      C 1906   4.701   6.417   1.699
  192LEU      O 1907   4.751   6.308   1.672
  193LEU      N 1908   4.577   6.429   1.746
  193LEU      H 1909   4.538   6.520   1.759
  193LEU     CA 1910   4.486   6.315   1.761
  193LEU     CB 1911   4.381   6.369   1.859
  193LEU     CG 1912   4.276   6.270   1.910
  193LEU    CD1 1913   4.215   6.318   2.041
  193LEU    CD2 1914   4.159   6.256   1.812
  193LEU      C 1915   4.430   6.283   1.623
  193LEU      O 1916   4.429   6.169   1.577
  194LYS      N 1917   4.394   6.386   1.547
  194LYS      H 1918   4.387   6.479   1.582
  194LYS     CA 1919   4.336   6.367   1.413
  194LYS     CB 1920   4.268   6.494   1.361
  194LYS     CG 1921   4.203   6.473   1.224
  194LYS     CD 1922   4.173   6.608   1.159
  194LYS     CE 1923   4.141   6.590   1.011
  194LYS     NZ 1924   4.259   6.541   0.937
  194LYS    HZ1 1925   4.277   6.443   0.936
  194LYS    HZ2 1926   4.254   6.574   0.843
  194LYS    HZ3 1927   4.341   6.580   0.978
  194LYS      C 1928   4.434   6.309   1.311
  194LYS      O 1929   4.397   6.219   1.235
  195ASP      N 1930   4.562   6.341   1.329
  195ASP      H 1931   4.582   6.410   1.398
  195ASP     CA 1932   4.674   6.287   1.250
  195ASP     CB 1933   4.801   6.370   1.265
  195ASP     CG 1934   4.784   6.516   1.224
  195ASP    OD1 1935   4.840   6.606   1.291
  195ASP    OD2 1936   4.717   6.543   1.122
  195ASP      C 1937   4.708   6.139   1.269
  195ASP      O 1938   4.678   6.058   1.181
  196ALA      N 1939   4.708   6.100   1.396
  196ALA      H 1940   4.714   6.174   1.463
  196ALA     CA 1941   4.714   5.964   1.452
  196ALA     CB 1942   4.712   5.977   1.605
  196ALA      C 1943   4.592   5.884   1.408
  196ALA      O 1944   4.617   5.783   1.342
  197ALA      N 1945   4.469   5.932   1.424
  197ALA      H 1946   4.449   6.019   1.470
  197ALA     CA 1947   4.344   5.860   1.396
  197ALA     CB 1948   4.228   5.941   1.454
  197ALA      C 1949   4.324   5.828   1.248
  197ALA      O 1950   4.270   5.723   1.216
  198LYS      N 1951   4.389   5.906   1.162
  198LYS      H 1952   4.427   5.992   1.197
  198LYS     CA 1953   4.397   5.885   1.017
  198LYS     CB 1954   4.455   6.012   0.956
  198LYS     CG 1955   4.476   6.011   0.805
  198LYS     CD 1956   4.576   6.113   0.750
  198LYS     CE 1957   4.715   6.053   0.774
  198LYS     NZ 1958   4.835   6.126   0.729
  198LYS    HZ1 1959   4.826   6.150   0.632
  198LYS    HZ2 1960   4.839   6.210   0.783
  198LYS    HZ3 1961   4.915   6.067   0.735
  198LYS      C 1962   4.469   5.754   0.983
  198LYS      O 1963   4.434   5.671   0.899
  199VAL      N 1964   4.573   5.721   1.059
  199VAL      H 1965   4.596   5.786   1.131
  199VAL     CA 1966   4.655   5.600   1.043
  199VAL     CB 1967   4.803   5.633   1.065
  199VAL    CG1 1968   4.888   5.507   1.086
  199VAL    CG2 1969   4.855   5.714   0.947
  199VAL      C 1970   4.599   5.482   1.122
  199VAL      O 1971   4.587   5.371   1.070
  200CYS      N 1972   4.552   5.504   1.245
  200CYS      H 1973   4.555   5.596   1.285
  200CYS     CA 1974   4.495   5.405   1.337
  200CYS     CB 1975   4.452   5.479   1.464
  200CYS     SG 1976   4.586   5.565   1.555
  200CYS     HG 1977   4.611   5.668   1.475
  200CYS      C 1978   4.381   5.326   1.272
  200CYS      O 1979   4.396   5.208   1.240
  201ARG      N 1980   4.292   5.401   1.209
  201ARG      H 1981   4.270   5.496   1.233
  201ARG     CA 1982   4.184   5.342   1.129
  201ARG     CB 1983   4.083   5.439   1.067
  201ARG     CG 1984   3.987   5.504   1.167
  201ARG     CD 1985   3.884   5.597   1.104
  201ARG     NE 1986   3.952   5.703   1.028
  201ARG     HE 1987   4.013   5.685   0.951
  201ARG     CZ 1988   3.954   5.830   1.071
  201ARG    NH1 1989   3.891   5.874   1.181
  201ARG   HH11 1990   3.852   5.810   1.247
  201ARG   HH12 1991   3.915   5.969   1.198
  201ARG    NH2 1992   4.033   5.917   1.006
  201ARG   HH21 1993   4.080   5.897   0.920
  201ARG   HH22 1994   4.066   5.988   1.069
  201ARG      C 1995   4.231   5.255   1.012
  201ARG      O 1996   4.203   5.135   1.012
  202GLU      N 1997   4.319   5.303   0.926
  202GLU      H 1998   4.371   5.388   0.937
  202GLU     CA 1999   4.371   5.218   0.818
  202GLU     CB 2000   4.443   5.306   0.716
  202GLU     CG 2001   4.588   5.348   0.744
  202GLU     CD 2002   4.655   5.414   0.623
  202GLU    OE1 2003   4.594   5.496   0.553
  202GLU    OE2 2004   4.774   5.381   0.600
  202GLU      C 2005   4.462   5.104   0.865
  202GLU      O 2006   4.468   5.010   0.786
  203PHE      N 2007   4.518   5.108   0.985
  203PHE      H 2008   4.542   5.193   1.032
  203PHE     CA 2009   4.579   4.994   1.055
  203PHE     CB 2010   4.645   5.035   1.187
  203PHE     CG 2011   4.775   4.959   1.214
  203PHE    CD1 2012   4.893   5.030   1.233
  203PHE    HD1 2013   4.899   5.137   1.212
  203PHE    CD2 2014   4.768   4.827   1.258
  203PHE    HD2 2015   4.666   4.794   1.280
  203PHE    CE1 2016   4.999   4.974   1.304
  203PHE    HE1 2017   5.090   5.034   1.309
  203PHE    CE2 2018   4.872   4.769   1.329
  203PHE    HE2 2019   4.874   4.663   1.355
  203PHE     CZ 2020   4.989   4.842   1.349
  203PHE     HZ 2021   5.061   4.806   1.422
  203PHE      C 2022   4.473   4.890   1.091
  203PHE      O 2023   4.482   4.779   1.039
  204THR      N 2024   4.377   4.932   1.172
  204THR      H 2025   4.366   5.026   1.205
  204THR     CA 2026   4.269   4.836   1.203
  204THR     CB 2027   4.187   4.877   1.325
  204THR    OG1 2028   4.109   4.765   1.369
  204THR    HG1 2029   4.130   4.682   1.318
  204THR    CG2 2030   4.086   4.987   1.290
  204THR      C 2031   4.175   4.790   1.091
  204THR      O 2032   4.163   4.668   1.079
  205GLU      N 2033   4.148   4.879   0.996
  205GLU      H 2034   4.181   4.973   1.004
  205GLU     CA 2035   4.058   4.857   0.882
  205GLU     CB 2036   4.017   4.982   0.804
  205GLU     CG 2037   3.908   5.064   0.873
  205GLU     CD 2038   3.874   5.193   0.798
  205GLU    OE1 2039   3.823   5.280   0.871
  205GLU    OE2 2040   3.897   5.208   0.676
  205GLU      C 2041   4.094   4.749   0.779
  205GLU      O 2042   4.009   4.687   0.717
  206ARG      N 2043   4.225   4.736   0.758
  206ARG      H 2044   4.299   4.786   0.803
  206ARG     CA 2045   4.281   4.622   0.685
  206ARG     CB 2046   4.434   4.631   0.678
  206ARG     CG 2047   4.465   4.748   0.584
  206ARG     CD 2048   4.613   4.737   0.549
  206ARG     NE 2049   4.695   4.787   0.661
  206ARG     HE 2050   4.725   4.718   0.727
  206ARG     CZ 2051   4.742   4.911   0.671
  206ARG    NH1 2052   4.706   5.014   0.593
  206ARG   HH11 2053   4.632   5.021   0.526
  206ARG   HH12 2054   4.756   5.100   0.604
  206ARG    NH2 2055   4.831   4.928   0.770
  206ARG   HH21 2056   4.858   4.859   0.837
  206ARG   HH22 2057   4.876   5.017   0.781
  206ARG      C 2058   4.254   4.479   0.732
  206ARG      O 2059   4.211   4.407   0.641
  207GLU      N 2060   4.219   4.467   0.859
  207GLU      H 2061   4.218   4.545   0.922
  207GLU     CA 2062   4.192   4.338   0.925
  207GLU     CB 2063   4.280   4.332   1.050
  207GLU     CG 2064   4.431   4.324   1.029
  207GLU     CD 2065   4.493   4.210   0.949
  207GLU    OE1 2066   4.550   4.243   0.843
  207GLU    OE2 2067   4.509   4.095   0.995
  207GLU      C 2068   4.043   4.313   0.949
  207GLU      O 2069   3.997   4.256   1.048
  208GLN      N 2070   3.981   4.319   0.832
  208GLN      H 2071   4.024   4.344   0.745
  208GLN     CA 2072   3.838   4.298   0.804
  208GLN     CB 2073   3.827   4.225   0.670
  208GLN     CG 2074   3.818   4.322   0.552
  208GLN     CD 2075   3.725   4.265   0.446
  208GLN    OE1 2076   3.776   4.228   0.340
  208GLN    NE2 2077   3.593   4.282   0.458
  208GLN   HE21 2078   3.557   4.339   0.531
  208GLN   HE22 2079   3.521   4.257   0.394
  208GLN      C 2080   3.757   4.225   0.911
  208GLN      O 2081   3.669   4.273   0.982
  209GLY      N 2082   3.794   4.098   0.924
  209GLY      H 2083   3.883   4.064   0.894
  209GLY     CA 2084   3.729   3.999   1.012
  209GLY      C 2085   3.723   4.020   1.163
  209GLY      O 2086   3.633   3.965   1.226
  210GLU      N 2087   3.836   4.069   1.213
  210GLU      H 2088   3.906   4.109   1.153
  210GLU     CA 2089   3.860   4.086   1.357
  210GLU     CB 2090   4.006   4.124   1.379
  210GLU     CG 2091   4.056   4.109   1.523
  210GLU     CD 2092   4.040   3.966   1.575
  210GLU    OE1 2093   3.939   3.942   1.645
  210GLU    OE2 2094   4.113   3.874   1.532
  210GLU      C 2095   3.775   4.187   1.434
  210GLU      O 2096   3.760   4.304   1.402
  211VAL      N 2097   3.730   4.137   1.549
  211VAL      H 2098   3.750   4.041   1.568
  211VAL     CA 2099   3.635   4.208   1.636
  211VAL     CB 2100   3.519   4.113   1.668
  211VAL    CG1 2101   3.420   4.099   1.552
  211VAL    CG2 2102   3.564   3.970   1.696
  211VAL      C 2103   3.699   4.275   1.757
  211VAL      O 2104   3.657   4.380   1.806
  212ARG      N 2105   3.808   4.211   1.798
  212ARG      H 2106   3.829   4.116   1.774
  212ARG     CA 2107   3.891   4.251   1.913
  212ARG     CB 2108   3.992   4.138   1.933
  212ARG     CG 2109   3.937   4.015   2.006
  212ARG     CD 2110   4.032   3.897   2.030
  212ARG     NE 2111   4.055   3.822   1.906
  212ARG     HE 2112   4.045   3.870   1.819
  212ARG     CZ 2113   4.075   3.690   1.893
  212ARG    NH1 2114   4.071   3.607   1.998
  212ARG   HH11 2115   4.066   3.653   2.087
  212ARG   HH12 2116   4.043   3.512   1.984
  212ARG    NH2 2117   4.097   3.639   1.771
  212ARG   HH21 2118   4.089   3.707   1.698
  212ARG   HH22 2119   4.137   3.549   1.753
  212ARG      C 2120   3.979   4.376   1.899
  212ARG      O 2121   4.062   4.382   1.808
  213PHE      N 2122   3.925   4.487   1.948
  213PHE      H 2123   3.825   4.491   1.942
  213PHE     CA 2124   3.992   4.616   1.968
  213PHE     CB 2125   3.997   4.694   1.837
  213PHE     CG 2126   3.857   4.734   1.789
  213PHE    CD1 2127   3.814   4.861   1.827
  213PHE    HD1 2128   3.882   4.934   1.870
  213PHE    CD2 2129   3.774   4.660   1.705
  213PHE    HD2 2130   3.803   4.558   1.682
  213PHE    CE1 2131   3.684   4.900   1.800
  213PHE    HE1 2132   3.662   5.007   1.805
  213PHE    CE2 2133   3.646   4.709   1.680
  213PHE    HE2 2134   3.584   4.643   1.619
  213PHE     CZ 2135   3.589   4.823   1.734
  213PHE     HZ 2136   3.491   4.865   1.709
  213PHE      C 2137   3.944   4.702   2.085
  213PHE      O 2138   3.844   4.677   2.152
  214SER      N 2139   4.037   4.789   2.125
  214SER      H 2140   4.128   4.777   2.087
  214SER     CA 2141   4.020   4.876   2.242
  214SER     CB 2142   4.051   4.805   2.373
  214SER     OG 2143   4.019   4.882   2.489
  214SER     HG 2144   3.937   4.846   2.533
  214SER      C 2145   4.114   4.997   2.238
  214SER      O 2146   4.228   4.969   2.204
  215ALA      N 2147   4.069   5.115   2.280
  215ALA      H 2148   3.972   5.119   2.306
  215ALA     CA 2149   4.146   5.236   2.249
  215ALA     CB 2150   4.080   5.313   2.134
  215ALA      C 2151   4.144   5.340   2.362
  215ALA      O 2152   4.039   5.355   2.425
  216VAL      N 2153   4.261   5.400   2.382
  216VAL      H 2154   4.341   5.379   2.327
  216VAL     CA 2155   4.286   5.495   2.491
  216VAL     CB 2156   4.336   5.416   2.613
  216VAL    CG1 2157   4.477   5.360   2.593
  216VAL    CG2 2158   4.356   5.517   2.726
  216VAL      C 2159   4.357   5.620   2.441
  216VAL      O 2160   4.435   5.615   2.346
  217ALA      N 2161   4.325   5.732   2.506
  217ALA      H 2162   4.265   5.725   2.585
  217ALA     CA 2163   4.391   5.862   2.484
  217ALA     CB 2164   4.310   5.958   2.397
  217ALA      C 2165   4.438   5.930   2.612
  217ALA      O 2166   4.379   5.918   2.719
  218LEU      N 2167   4.552   5.996   2.593
  218LEU      H 2168   4.608   5.966   2.515
  218LEU     CA 2169   4.610   6.066   2.709
  218LEU     CB 2170   4.760   6.044   2.723
  218LEU     CG 2171   4.820   6.031   2.864
  218LEU    CD1 2172   4.972   6.030   2.879
  218LEU    CD2 2173   4.780   6.152   2.949
  218LEU      C 2174   4.572   6.214   2.716
  218LEU      O 2175   4.614   6.293   2.632
  219CYS      N 2176   4.485   6.250   2.810
  219CYS      H 2177   4.461   6.183   2.881
  219CYS     CA 2178   4.417   6.380   2.818
  219CYS     CB 2179   4.266   6.367   2.795
  219CYS     SG 2180   4.233   6.304   2.626
  219CYS     HG 2181   4.302   6.398   2.563
  219CYS      C 2182   4.429   6.448   2.955
  219CYS      O 2183   4.460   6.389   3.058
  220LYS      N 2184   4.402   6.578   2.954
  220LYS      H 2185   4.390   6.615   2.862
  220LYS     CA 2186   4.396   6.665   3.073
  220LYS     CB 2187   4.409   6.809   3.023
  220LYS     CG 2188   4.460   6.904   3.130
  220LYS     CD 2189   4.605   6.951   3.115
  220LYS     CE 2190   4.665   7.037   3.226
  220LYS     NZ 2191   4.598   7.165   3.251
  220LYS    HZ1 2192   4.507   7.152   3.292
  220LYS    HZ2 2193   4.666   7.220   3.298
  220LYS    HZ3 2194   4.575   7.211   3.165
  220LYS      C 2195   4.275   6.648   3.164
  220LYS      O 2196   4.164   6.631   3.114
  221ALA      N 2197   4.296   6.680   3.292
  221ALA      H 2198   4.387   6.672   3.332
  221ALA     CA 2199   4.187   6.676   3.390
  221ALA     CB 2200   4.249   6.616   3.517
  221ALA      C 2201   4.139   6.820   3.413
  221ALA      O 2202   4.215   6.913   3.387
  222ALA      N 2203   4.011   6.839   3.442
  222ALA      H 2204   3.953   6.761   3.468
  222ALA     CA 2205   3.955   6.973   3.462
  222ALA     CB 2206   3.806   6.981   3.427
  222ALA      C 2207   3.961   7.012   3.610
  222ALA     O1 2208   3.943   7.133   3.635
  222ALA     O2 2209   3.973   6.930   3.704
   6.92033   6.92033   4.89340   0.00000   0.00000   0.00000   0.00000   3.46016   3.46016
