# Supplementary material for: Is There a Functional Role for the Knotted Topology in Protein UCH-L1?
Source: J Chem Inf Model. 2024 Jul 24;64(17):6827–37. doi: 10.1021/acs.jcim.4c00880 (PMC11388461; doi:10.1021/acs.jcim.4c00880)
Supplement: Supplementary file 2 — ci4c00880_si_002.zip [file ci4c00880_si_002.zip › UCH-L1_files/APO/APO_delta1/REP_2/traj_final.gro]

Protein in water t= 500000.00000 step= 5000000
 2209
    1GLN      N    1   6.055   3.840   1.561
    1GLN     H1    2   6.121   3.774   1.524
    1GLN     H2    3   5.977   3.787   1.595
    1GLN     H3    4   6.036   3.905   1.488
    1GLN     CA    5   6.087   3.906   1.689
    1GLN     CB    6   6.221   3.973   1.661
    1GLN     CG    7   6.336   3.872   1.664
    1GLN     CD    8   6.466   3.942   1.625
    1GLN    OE1    9   6.502   3.945   1.507
    1GLN    NE2   10   6.542   3.989   1.724
    1GLN   HE21   11   6.508   3.972   1.816
    1GLN   HE22   12   6.635   4.020   1.707
    1GLN      C   13   5.983   4.012   1.725
    1GLN      O   14   5.907   4.045   1.634
    2LEU      N   15   5.945   4.011   1.852
    2LEU      H   16   5.952   3.928   1.907
    2LEU     CA   17   5.866   4.118   1.915
    2LEU     CB   18   5.941   4.251   1.923
    2LEU     CG   19   6.054   4.253   2.025
    2LEU    CD1   20   6.146   4.374   2.003
    2LEU    CD2   21   6.003   4.237   2.168
    2LEU      C   22   5.735   4.131   1.837
    2LEU      O   23   5.715   4.233   1.771
    3LYS      N   24   5.654   4.027   1.821
    3LYS      H   25   5.680   3.941   1.864
    3LYS     CA   26   5.530   4.021   1.741
    3LYS     CB   27   5.474   3.879   1.737
    3LYS     CG   28   5.565   3.789   1.654
    3LYS     CD   29   5.519   3.643   1.646
    3LYS     CE   30   5.517   3.577   1.784
    3LYS     NZ   31   5.470   3.438   1.784
    3LYS    HZ1   32   5.536   3.394   1.723
    3LYS    HZ2   33   5.471   3.394   1.874
    3LYS    HZ3   34   5.377   3.438   1.746
    3LYS      C   35   5.419   4.113   1.793
    3LYS      O   36   5.394   4.114   1.914
    4PRO      N   37   5.342   4.160   1.696
    4PRO     CA   38   5.217   4.233   1.723
    4PRO     CB   39   5.199   4.321   1.598
    4PRO     CG   40   5.276   4.250   1.487
    4PRO     CD   41   5.392   4.180   1.559
    4PRO      C   42   5.094   4.145   1.747
    4PRO      O   43   5.021   4.097   1.661
    5MET      N   44   5.078   4.124   1.877
    5MET      H   45   5.152   4.142   1.942
    5MET     CA   46   4.964   4.055   1.939
    5MET     CB   47   4.976   4.041   2.091
    5MET     CG   48   4.947   4.160   2.182
    5MET     SD   49   5.075   4.289   2.160
    5MET     CE   50   4.986   4.414   2.249
    5MET      C   51   4.834   4.130   1.909
    5MET      O   52   4.834   4.253   1.905
    6GLU      N   53   4.732   4.045   1.905
    6GLU      H   54   4.756   3.949   1.917
    6GLU     CA   55   4.592   4.089   1.896
    6GLU     CB   56   4.490   3.985   1.848
    6GLU     CG   57   4.504   3.971   1.697
    6GLU     CD   58   4.388   3.889   1.639
    6GLU    OE1   59   4.401   3.767   1.614
    6GLU    OE2   60   4.300   3.961   1.588
    6GLU      C   61   4.542   4.158   2.023
    6GLU      O   62   4.577   4.113   2.132
    7ILE      N   63   4.454   4.256   2.004
    7ILE      H   64   4.435   4.288   1.911
    7ILE     CA   65   4.390   4.335   2.111
    7ILE     CB   66   4.344   4.476   2.073
    7ILE    CG1   67   4.310   4.557   2.198
    7ILE    CG2   68   4.244   4.490   1.958
    7ILE     CD   69   4.252   4.698   2.182
    7ILE      C   70   4.277   4.252   2.172
    7ILE      O   71   4.159   4.266   2.138
    8ASN      N   72   4.328   4.158   2.250
    8ASN      H   73   4.426   4.138   2.253
    8ASN     CA   74   4.239   4.059   2.314
    8ASN     CB   75   4.253   3.924   2.244
    8ASN     CG   76   4.179   3.817   2.325
    8ASN    OD1   77   4.239   3.745   2.404
    8ASN    ND2   78   4.055   3.789   2.286
    8ASN   HD21   79   4.015   3.831   2.205
    8ASN   HD22   80   4.008   3.718   2.339
    8ASN      C   81   4.278   4.052   2.462
    8ASN      O   82   4.390   4.018   2.498
    9PRO      N   83   4.181   4.073   2.552
    9PRO     CA   84   4.194   4.080   2.698
    9PRO     CB   85   4.053   4.099   2.755
    9PRO     CG   86   3.981   4.169   2.640
    9PRO     CD   87   4.042   4.103   2.517
    9PRO      C   88   4.270   3.961   2.756
    9PRO      O   89   4.378   3.986   2.809
   10GLU      N   90   4.236   3.836   2.723
   10GLU      H   91   4.150   3.820   2.675
   10GLU     CA   92   4.310   3.712   2.751
   10GLU     CB   93   4.217   3.602   2.699
   10GLU     CG   94   4.276   3.463   2.726
   10GLU     CD   95   4.196   3.339   2.689
   10GLU    OE1   96   4.106   3.294   2.764
   10GLU    OE2   97   4.229   3.289   2.579
   10GLU      C   98   4.454   3.714   2.699
   10GLU      O   99   4.547   3.678   2.771
   11MET      N  100   4.475   3.751   2.573
   11MET      H  101   4.402   3.765   2.505
   11MET     CA  102   4.605   3.754   2.504
   11MET     CB  103   4.600   3.782   2.354
   11MET     CG  104   4.732   3.727   2.300
   11MET     SD  105   4.753   3.738   2.118
   11MET     CE  106   4.608   3.653   2.061
   11MET      C  107   4.694   3.857   2.574
   11MET      O  108   4.812   3.834   2.603
   12LEU      N  109   4.634   3.970   2.610
   12LEU      H  110   4.537   3.984   2.595
   12LEU     CA  111   4.701   4.075   2.689
   12LEU     CB  112   4.639   4.215   2.687
   12LEU     CG  113   4.645   4.289   2.553
   12LEU    CD1  114   4.559   4.415   2.561
   12LEU    CD2  115   4.794   4.308   2.523
   12LEU      C  116   4.734   4.034   2.833
   12LEU      O  117   4.841   4.069   2.884
   13ASN      N  118   4.648   3.960   2.900
   13ASN      H  119   4.550   3.969   2.884
   13ASN     CA  120   4.684   3.899   3.029
   13ASN     CB  121   4.563   3.853   3.111
   13ASN     CG  122   4.448   3.954   3.126
   13ASN    OD1  123   4.469   4.075   3.118
   13ASN    ND2  124   4.327   3.903   3.141
   13ASN   HD21  125   4.327   3.803   3.139
   13ASN   HD22  126   4.250   3.961   3.167
   13ASN      C  127   4.797   3.796   3.027
   13ASN      O  128   4.864   3.781   3.129
   14LYS      N  129   4.811   3.711   2.926
   14LYS      H  130   4.731   3.686   2.871
   14LYS     CA  131   4.926   3.625   2.895
   14LYS     CB  132   4.895   3.539   2.772
   14LYS     CG  133   4.782   3.441   2.801
   14LYS     CD  134   4.719   3.389   2.671
   14LYS     CE  135   4.616   3.278   2.691
   14LYS     NZ  136   4.588   3.189   2.578
   14LYS    HZ1  137   4.530   3.230   2.507
   14LYS    HZ2  138   4.672   3.172   2.526
   14LYS    HZ3  139   4.547   3.103   2.609
   14LYS      C  140   5.060   3.700   2.889
   14LYS      O  141   5.153   3.663   2.961
   15VAL      N  142   5.060   3.815   2.821
   15VAL      H  143   4.985   3.846   2.762
   15VAL     CA  144   5.179   3.900   2.821
   15VAL     CB  145   5.179   3.988   2.696
   15VAL    CG1  146   5.304   4.076   2.687
   15VAL    CG2  147   5.170   3.895   2.575
   15VAL      C  148   5.212   3.961   2.958
   15VAL      O  149   5.327   3.941   2.997
   16LEU      N  150   5.108   3.993   3.035
   16LEU      H  151   5.026   4.031   2.992
   16LEU     CA  152   5.127   4.039   3.174
   16LEU     CB  153   5.003   4.091   3.246
   16LEU     CG  154   4.964   4.222   3.177
   16LEU    CD1  155   4.823   4.271   3.210
   16LEU    CD2  156   5.065   4.327   3.224
   16LEU      C  157   5.174   3.925   3.264
   16LEU      O  158   5.249   3.957   3.357
   17SER      N  159   5.106   3.811   3.261
   17SER      H  160   5.039   3.794   3.188
   17SER     CA  161   5.163   3.693   3.328
   17SER     CB  162   5.075   3.568   3.319
   17SER     OG  163   5.087   3.503   3.192
   17SER     HG  164   4.996   3.470   3.166
   17SER      C  165   5.304   3.655   3.283
   17SER      O  166   5.393   3.657   3.368
   18ARG      N  167   5.335   3.650   3.154
   18ARG      H  168   5.269   3.631   3.082
   18ARG     CA  169   5.472   3.635   3.104
   18ARG     CB  170   5.475   3.609   2.953
   18ARG     CG  171   5.461   3.462   2.912
   18ARG     CD  172   5.594   3.388   2.893
   18ARG     NE  173   5.576   3.247   2.858
   18ARG     HE  174   5.495   3.205   2.899
   18ARG     CZ  175   5.665   3.157   2.814
   18ARG    NH1  176   5.797   3.181   2.810
   18ARG   HH11  177   5.831   3.272   2.834
   18ARG   HH12  178   5.853   3.102   2.834
   18ARG    NH2  179   5.631   3.036   2.768
   18ARG   HH21  180   5.532   3.020   2.769
   18ARG   HH22  181   5.692   2.982   2.710
   18ARG      C  182   5.585   3.730   3.143
   18ARG      O  183   5.682   3.684   3.203
   19LEU      N  184   5.572   3.858   3.106
   19LEU      H  185   5.498   3.896   3.052
   19LEU     CA  186   5.662   3.964   3.153
   19LEU     CB  187   5.622   4.100   3.096
   19LEU     CG  188   5.709   4.123   2.972
   19LEU    CD1  189   5.677   4.041   2.847
   19LEU    CD2  190   5.686   4.269   2.932
   19LEU      C  191   5.672   3.975   3.306
   19LEU      O  192   5.771   4.022   3.361
   20GLY      N  193   5.561   3.939   3.370
   20GLY      H  194   5.483   3.909   3.315
   20GLY     CA  195   5.556   3.914   3.514
   20GLY      C  196   5.493   4.018   3.607
   20GLY      O  197   5.542   4.033   3.719
   21VAL      N  198   5.379   4.078   3.573
   21VAL      H  199   5.330   4.058   3.488
   21VAL     CA  200   5.305   4.173   3.657
   21VAL     CB  201   5.252   4.295   3.582
   21VAL    CG1  202   5.214   4.404   3.682
   21VAL    CG2  203   5.356   4.357   3.488
   21VAL      C  204   5.203   4.098   3.743
   21VAL      O  205   5.143   4.008   3.686
   22ALA      N  206   5.206   4.127   3.873
   22ALA      H  207   5.243   4.212   3.912
   22ALA     CA  208   5.122   4.055   3.969
   22ALA     CB  209   5.140   4.115   4.108
   22ALA      C  210   4.974   4.054   3.929
   22ALA      O  211   4.917   4.132   3.852
   23GLY      N  212   4.908   3.952   3.982
   23GLY      H  213   4.958   3.890   4.042
   23GLY     CA  214   4.768   3.911   3.965
   23GLY      C  215   4.671   4.027   3.940
   23GLY      O  216   4.595   4.015   3.844
   24GLN      N  217   4.680   4.137   4.014
   24GLN      H  218   4.750   4.136   4.085
   24GLN     CA  219   4.586   4.250   4.009
   24GLN     CB  220   4.625   4.347   4.121
   24GLN     CG  221   4.552   4.322   4.254
   24GLN     CD  222   4.573   4.443   4.345
   24GLN    OE1  223   4.520   4.554   4.336
   24GLN    NE2  224   4.688   4.445   4.411
   24GLN   HE21  225   4.746   4.364   4.408
   24GLN   HE22  226   4.736   4.528   4.441
   24GLN      C  227   4.581   4.319   3.872
   24GLN      O  228   4.468   4.347   3.832
   25TRP      N  229   4.695   4.351   3.812
   25TRP      H  230   4.773   4.362   3.874
   25TRP     CA  231   4.716   4.413   3.680
   25TRP     CB  232   4.860   4.463   3.675
   25TRP     CG  233   4.887   4.572   3.779
   25TRP    CD1  234   4.851   4.699   3.762
   25TRP    HD1  235   4.817   4.739   3.666
   25TRP    CD2  236   4.930   4.564   3.911
   25TRP    NE1  237   4.866   4.766   3.876
   25TRP    HE1  238   4.867   4.865   3.884
   25TRP    CE2  239   4.919   4.689   3.971
   25TRP    CE3  240   4.957   4.458   3.998
   25TRP    HE3  241   4.961   4.358   3.955
   25TRP    CZ2  242   4.944   4.709   4.106
   25TRP    HZ2  243   4.925   4.800   4.161
   25TRP    CZ3  244   4.971   4.475   4.135
   25TRP    HZ3  245   4.986   4.392   4.204
   25TRP    CH2  246   4.974   4.603   4.191
   25TRP    HH2  247   5.020   4.628   4.287
   25TRP      C  248   4.664   4.336   3.558
   25TRP      O  249   4.735   4.252   3.503
   26ARG      N  250   4.532   4.334   3.544
   26ARG      H  251   4.476   4.363   3.622
   26ARG     CA  252   4.465   4.282   3.424
   26ARG     CB  253   4.359   4.181   3.467
   26ARG     CG  254   4.411   4.058   3.542
   26ARG     CD  255   4.527   3.992   3.468
   26ARG     NE  256   4.580   3.887   3.557
   26ARG     HE  257   4.508   3.819   3.567
   26ARG     CZ  258   4.709   3.862   3.582
   26ARG    NH1  259   4.803   3.954   3.555
   26ARG   HH11  260   4.777   4.046   3.527
   26ARG   HH12  261   4.898   3.930   3.573
   26ARG    NH2  262   4.748   3.754   3.652
   26ARG   HH21  263   4.686   3.682   3.684
   26ARG   HH22  264   4.843   3.742   3.679
   26ARG      C  265   4.403   4.372   3.316
   26ARG      O  266   4.377   4.489   3.342
   27PHE      N  267   4.400   4.325   3.191
   27PHE      H  268   4.421   4.231   3.166
   27PHE     CA  269   4.333   4.405   3.088
   27PHE     CB  270   4.391   4.380   2.948
   27PHE     CG  271   4.500   4.484   2.922
   27PHE    CD1  272   4.474   4.608   2.863
   27PHE    HD1  273   4.372   4.635   2.834
   27PHE    CD2  274   4.632   4.448   2.945
   27PHE    HD2  275   4.652   4.343   2.967
   27PHE    CE1  276   4.575   4.698   2.835
   27PHE    HE1  277   4.556   4.800   2.801
   27PHE    CE2  278   4.737   4.533   2.912
   27PHE    HE2  279   4.834   4.504   2.952
   27PHE     CZ  280   4.706   4.659   2.862
   27PHE     HZ  281   4.785   4.734   2.870
   27PHE      C  282   4.186   4.366   3.071
   27PHE      O  283   4.154   4.248   3.063
   28VAL      N  284   4.090   4.457   3.058
   28VAL      H  285   4.119   4.553   3.065
   28VAL     CA  286   3.946   4.428   3.051
   28VAL     CB  287   3.886   4.466   3.187
   28VAL    CG1  288   3.743   4.413   3.202
   28VAL    CG2  289   3.952   4.428   3.320
   28VAL      C  290   3.877   4.517   2.948
   28VAL      O  291   3.902   4.637   2.940
   29ASP      N  292   3.776   4.466   2.877
   29ASP      H  293   3.745   4.370   2.881
   29ASP     CA  294   3.713   4.535   2.765
   29ASP     CB  295   3.664   4.440   2.656
   29ASP     CG  296   3.580   4.321   2.704
   29ASP    OD1  297   3.457   4.316   2.683
   29ASP    OD2  298   3.635   4.229   2.769
   29ASP      C  299   3.614   4.649   2.789
   29ASP      O  300   3.521   4.642   2.870
   30VAL      N  301   3.622   4.742   2.694
   30VAL      H  302   3.678   4.733   2.613
   30VAL     CA  303   3.531   4.857   2.702
   30VAL     CB  304   3.596   4.978   2.635
   30VAL    CG1  305   3.503   5.100   2.634
   30VAL    CG2  306   3.736   5.027   2.671
   30VAL      C  307   3.395   4.818   2.643
   30VAL      O  308   3.386   4.809   2.521
   31LEU      N  309   3.287   4.818   2.721
   31LEU      H  310   3.295   4.796   2.819
   31LEU     CA  311   3.151   4.796   2.671
   31LEU     CB  312   3.051   4.742   2.773
   31LEU     CG  313   3.094   4.599   2.804
   31LEU    CD1  314   3.036   4.547   2.936
   31LEU    CD2  315   3.045   4.497   2.701
   31LEU      C  316   3.084   4.918   2.607
   31LEU      O  317   3.013   4.901   2.508
   32GLY      N  318   3.133   5.036   2.643
   32GLY      H  319   3.193   5.048   2.722
   32GLY     CA  320   3.084   5.161   2.582
   32GLY      C  321   3.152   5.291   2.624
   32GLY      O  322   3.108   5.335   2.730
   33LEU      N  323   3.240   5.349   2.543
   33LEU      H  324   3.275   5.304   2.462
   33LEU     CA  325   3.298   5.480   2.579
   33LEU     CB  326   3.402   5.492   2.467
   33LEU     CG  327   3.529   5.578   2.481
   33LEU    CD1  328   3.645   5.485   2.517
   33LEU    CD2  329   3.548   5.649   2.348
   33LEU      C  330   3.201   5.598   2.576
   33LEU      O  331   3.154   5.640   2.470
   34GLU      N  332   3.201   5.662   2.692
   34GLU      H  333   3.213   5.610   2.777
   34GLU     CA  334   3.124   5.785   2.717
   34GLU     CB  335   2.973   5.770   2.736
   34GLU     CG  336   2.932   5.679   2.853
   34GLU     CD  337   2.851   5.754   2.958
   34GLU    OE1  338   2.868   5.878   2.969
   34GLU    OE2  339   2.770   5.684   3.022
   34GLU      C  340   3.180   5.864   2.835
   34GLU      O  341   3.264   5.823   2.914
   35GLU      N  342   3.132   5.988   2.844
   35GLU      H  343   3.043   6.006   2.803
   35GLU     CA  344   3.170   6.095   2.938
   35GLU     CB  345   3.093   6.225   2.916
   35GLU     CG  346   2.940   6.224   2.928
   35GLU     CD  347   2.882   6.363   2.905
   35GLU    OE1  348   2.889   6.450   2.995
   35GLU    OE2  349   2.838   6.387   2.791
   35GLU      C  350   3.167   6.065   3.088
   35GLU      O  351   3.227   6.129   3.174
   36GLU      N  352   3.097   5.955   3.112
   36GLU      H  353   3.028   5.925   3.046
   36GLU     CA  354   3.089   5.900   3.248
   36GLU     CB  355   2.954   5.931   3.316
   36GLU     CG  356   2.919   6.078   3.337
   36GLU     CD  357   2.803   6.102   3.434
   36GLU    OE1  358   2.695   6.044   3.410
   36GLU    OE2  359   2.813   6.175   3.535
   36GLU      C  360   3.121   5.752   3.273
   36GLU      O  361   3.129   5.702   3.385
   37SER      N  362   3.141   5.681   3.163
   37SER      H  363   3.180   5.731   3.085
   37SER     CA  364   3.141   5.534   3.161
   37SER     CB  365   2.998   5.480   3.164
   37SER     OG  366   3.018   5.339   3.148
   37SER     HG  367   2.998   5.295   3.235
   37SER      C  368   3.230   5.475   3.052
   37SER      O  369   3.237   5.533   2.944
   38LEU      N  370   3.313   5.380   3.095
   38LEU      H  371   3.328   5.363   3.193
   38LEU     CA  372   3.381   5.283   3.008
   38LEU     CB  373   3.519   5.262   3.071
   38LEU     CG  374   3.624   5.367   3.031
   38LEU    CD1  375   3.739   5.363   3.130
   38LEU    CD2  376   3.673   5.332   2.890
   38LEU      C  377   3.303   5.152   2.995
   38LEU      O  378   3.315   5.102   2.883
   39GLY      N  379   3.186   5.137   3.056
   39GLY      H  380   3.149   5.226   3.082
   39GLY     CA  381   3.121   5.006   3.062
   39GLY      C  382   3.187   4.887   3.134
   39GLY      O  383   3.275   4.823   3.078
   40SER      N  384   3.163   4.888   3.264
   40SER      H  385   3.101   4.958   3.300
   40SER     CA  386   3.194   4.779   3.359
   40SER     CB  387   3.128   4.648   3.317
   40SER     OG  388   2.987   4.641   3.345
   40SER     HG  389   2.939   4.699   3.279
   40SER      C  390   3.341   4.754   3.393
   40SER      O  391   3.382   4.647   3.435
   41VAL      N  392   3.426   4.849   3.355
   41VAL      H  393   3.402   4.928   3.297
   41VAL     CA  394   3.571   4.839   3.373
   41VAL     CB  395   3.628   4.937   3.271
   41VAL    CG1  396   3.771   4.987   3.289
   41VAL    CG2  397   3.622   4.873   3.132
   41VAL      C  398   3.606   4.874   3.518
   41VAL      O  399   3.580   4.985   3.566
   42PRO      N  400   3.674   4.785   3.590
   42PRO     CA  401   3.693   4.797   3.735
   42PRO     CB  402   3.722   4.655   3.785
   42PRO     CG  403   3.794   4.605   3.659
   42PRO     CD  404   3.715   4.654   3.537
   42PRO      C  405   3.795   4.902   3.779
   42PRO      O  406   3.901   4.912   3.719
   43ALA      N  407   3.761   4.973   3.886
   43ALA      H  408   3.675   4.958   3.937
   43ALA     CA  409   3.845   5.076   3.949
   43ALA     CB  410   3.764   5.143   4.060
   43ALA      C  411   3.971   5.010   4.005
   43ALA      O  412   3.965   4.918   4.087
   44PRO      N  413   4.084   5.075   3.980
   44PRO     CA  414   4.102   5.190   3.890
   44PRO     CB  415   4.200   5.276   3.970
   44PRO     CG  416   4.297   5.179   4.037
   44PRO     CD  417   4.202   5.063   4.067
   44PRO      C  418   4.151   5.157   3.749
   44PRO      O  419   4.205   5.047   3.733
   45ALA      N  420   4.105   5.234   3.650
   45ALA      H  421   4.050   5.313   3.675
   45ALA     CA  422   4.147   5.229   3.509
   45ALA     CB  423   4.045   5.308   3.425
   45ALA      C  424   4.286   5.289   3.489
   45ALA      O  425   4.313   5.407   3.470
   46CYS      N  426   4.383   5.205   3.524
   46CYS      H  427   4.350   5.114   3.548
   46CYS     CA  428   4.530   5.215   3.526
   46CYS     CB  429   4.585   5.079   3.568
   46CYS     SG  430   4.556   5.031   3.742
   46CYS     HG  431   4.630   5.123   3.803
   46CYS      C  432   4.600   5.274   3.403
   46CYS      O  433   4.708   5.331   3.414
   47ALA      N  434   4.543   5.239   3.288
   47ALA      H  435   4.457   5.187   3.284
   47ALA     CA  436   4.574   5.298   3.157
   47ALA     CB  437   4.716   5.265   3.113
   47ALA      C  438   4.480   5.240   3.051
   47ALA      O  439   4.423   5.132   3.067
   48LEU      N  440   4.462   5.318   2.945
   48LEU      H  441   4.515   5.402   2.951
   48LEU     CA  442   4.366   5.279   2.840
   48LEU     CB  443   4.254   5.383   2.845
   48LEU     CG  444   4.114   5.335   2.809
   48LEU    CD1  445   4.008   5.439   2.848
   48LEU    CD2  446   4.096   5.316   2.658
   48LEU      C  447   4.429   5.269   2.701
   48LEU      O  448   4.503   5.357   2.657
   49LEU      N  449   4.419   5.150   2.643
   49LEU      H  450   4.346   5.087   2.673
   49LEU     CA  451   4.472   5.121   2.510
   49LEU     CB  452   4.521   4.976   2.519
   49LEU     CG  453   4.621   4.956   2.404
   49LEU    CD1  454   4.713   4.840   2.445
   49LEU    CD2  455   4.553   4.926   2.271
   49LEU      C  456   4.362   5.142   2.405
   49LEU      O  457   4.254   5.085   2.417
   50LEU      N  458   4.371   5.254   2.334
   50LEU      H  459   4.442   5.323   2.349
   50LEU     CA  460   4.283   5.289   2.222
   50LEU     CB  461   4.253   5.438   2.234
   50LEU     CG  462   4.117   5.482   2.179
   50LEU    CD1  463   4.001   5.430   2.264
   50LEU    CD2  464   4.129   5.631   2.145
   50LEU      C  465   4.344   5.266   2.083
   50LEU      O  466   4.449   5.323   2.056
   51LEU      N  467   4.294   5.171   2.005
   51LEU      H  468   4.218   5.116   2.039
   51LEU     CA  469   4.319   5.148   1.861
   51LEU     CB  470   4.297   5.004   1.813
   51LEU     CG  471   4.413   4.907   1.837
   51LEU    CD1  472   4.383   4.770   1.776
   51LEU    CD2  473   4.548   4.956   1.787
   51LEU      C  474   4.227   5.246   1.789
   51LEU      O  475   4.108   5.216   1.776
   52PHE      N  476   4.282   5.356   1.740
   52PHE      H  477   4.375   5.385   1.763
   52PHE     CA  478   4.202   5.458   1.669
   52PHE     CB  479   4.206   5.593   1.739
   52PHE     CG  480   4.104   5.695   1.689
   52PHE    CD1  481   3.970   5.664   1.664
   52PHE    HD1  482   3.948   5.558   1.675
   52PHE    CD2  483   4.154   5.822   1.662
   52PHE    HD2  484   4.256   5.858   1.668
   52PHE    CE1  485   3.877   5.759   1.623
   52PHE    HE1  486   3.776   5.722   1.607
   52PHE    CE2  487   4.061   5.919   1.625
   52PHE    HE2  488   4.099   6.020   1.608
   52PHE     CZ  489   3.927   5.888   1.607
   52PHE     HZ  490   3.869   5.959   1.548
   52PHE      C  491   4.240   5.466   1.521
   52PHE      O  492   4.348   5.513   1.487
   53PRO      N  493   4.144   5.440   1.433
   53PRO     CA  494   4.168   5.462   1.289
   53PRO     CB  495   4.067   5.377   1.212
   53PRO     CG  496   3.958   5.339   1.312
   53PRO     CD  497   4.032   5.345   1.446
   53PRO      C  498   4.148   5.608   1.250
   53PRO      O  499   4.037   5.658   1.229
   54LEU      N  500   4.261   5.678   1.242
   54LEU      H  501   4.340   5.637   1.287
   54LEU     CA  502   4.272   5.812   1.182
   54LEU     CB  503   4.408   5.875   1.212
   54LEU     CG  504   4.453   5.897   1.357
   54LEU    CD1  505   4.606   5.904   1.366
   54LEU    CD2  506   4.390   6.023   1.417
   54LEU      C  507   4.262   5.809   1.029
   54LEU      O  508   4.281   5.706   0.965
   55THR      N  509   4.208   5.920   0.978
   55THR      H  510   4.161   5.993   1.026
   55THR     CA  511   4.214   5.946   0.833
   55THR     CB  512   4.119   6.059   0.792
   55THR    OG1  513   4.163   6.183   0.848
   55THR    HG1  514   4.109   6.256   0.806
   55THR    CG2  515   3.968   6.041   0.813
   55THR      C  516   4.353   5.968   0.774
   55THR      O  517   4.431   6.039   0.837
   56ALA      N  518   4.372   5.944   0.644
   56ALA      H  519   4.298   5.926   0.579
   56ALA     CA  520   4.503   5.959   0.580
   56ALA     CB  521   4.513   5.921   0.432
   56ALA      C  522   4.558   6.102   0.592
   56ALA      O  523   4.673   6.121   0.630
   57GLN      N  524   4.467   6.192   0.558
   57GLN      H  525   4.371   6.174   0.536
   57GLN     CA  526   4.497   6.336   0.569
   57GLN     CB  527   4.377   6.410   0.510
   57GLN     CG  528   4.399   6.561   0.515
   57GLN     CD  529   4.295   6.649   0.445
   57GLN    OE1  530   4.196   6.600   0.390
   57GLN    NE2  531   4.281   6.773   0.489
   57GLN   HE21  532   4.333   6.806   0.568
   57GLN   HE22  533   4.192   6.815   0.472
   57GLN      C  534   4.529   6.391   0.709
   57GLN      O  535   4.635   6.450   0.726
   58HISE     N  536   4.451   6.350   0.808
   58HISE     H  537   4.364   6.301   0.806
   58HISE    CA  538   4.484   6.391   0.946
   58HISE    CB  539   4.351   6.381   1.022
   58HISE    CG  540   4.352   6.479   1.139
   58HISE   ND1  541   4.318   6.606   1.124
   58HISE   CD2  542   4.364   6.443   1.267
   58HISE   HD2  543   4.436   6.373   1.309
   58HISE   CE1  544   4.310   6.655   1.248
   58HISE   HE1  545   4.287   6.757   1.279
   58HISE   NE2  546   4.330   6.554   1.332
   58HISE   HE2  547   4.327   6.562   1.432
   58HISE     C  548   4.597   6.307   1.006
   58HISE     O  549   4.648   6.347   1.111
   59GLU      N  550   4.633   6.191   0.953
   59GLU      H  551   4.572   6.141   0.891
   59GLU     CA  552   4.754   6.121   0.999
   59GLU     CB  553   4.733   5.984   0.934
   59GLU     CG  554   4.841   5.878   0.957
   59GLU     CD  555   4.833   5.752   0.871
   59GLU    OE1  556   4.911   5.750   0.773
   59GLU    OE2  557   4.779   5.649   0.916
   59GLU      C  558   4.876   6.199   0.949
   59GLU      O  559   4.964   6.248   1.019
   60ASN      N  560   4.859   6.236   0.822
   60ASN      H  561   4.820   6.177   0.752
   60ASN     CA  562   4.951   6.332   0.761
   60ASN     CB  563   4.926   6.345   0.610
   60ASN     CG  564   5.046   6.383   0.524
   60ASN    OD1  565   5.164   6.362   0.549
   60ASN    ND2  566   5.017   6.436   0.405
   60ASN   HD21  567   4.925   6.455   0.373
   60ASN   HD22  568   5.094   6.478   0.357
   60ASN      C  569   4.971   6.469   0.827
   60ASN      O  570   5.083   6.517   0.846
   61PHE      N  571   4.861   6.520   0.882
   61PHE      H  572   4.770   6.485   0.865
   61PHE     CA  573   4.862   6.635   0.974
   61PHE     CB  574   4.718   6.681   1.001
   61PHE     CG  575   4.717   6.779   1.119
   61PHE    CD1  576   4.775   6.904   1.104
   61PHE    HD1  577   4.829   6.923   1.011
   61PHE    CD2  578   4.673   6.741   1.246
   61PHE    HD2  579   4.614   6.653   1.272
   61PHE    CE1  580   4.792   6.999   1.204
   61PHE    HE1  581   4.823   7.100   1.177
   61PHE    CE2  582   4.688   6.837   1.346
   61PHE    HE2  583   4.630   6.829   1.438
   61PHE     CZ  584   4.745   6.962   1.329
   61PHE     HZ  585   4.730   7.043   1.401
   61PHE      C  586   4.943   6.609   1.101
   61PHE      O  587   5.008   6.704   1.145
   62ARG      N  588   4.909   6.501   1.170
   62ARG      H  589   4.820   6.460   1.151
   62ARG     CA  590   4.982   6.451   1.288
   62ARG     CB  591   4.918   6.320   1.332
   62ARG     CG  592   4.784   6.339   1.404
   62ARG     CD  593   4.731   6.215   1.476
   62ARG     NE  594   4.826   6.191   1.586
   62ARG     HE  595   4.920   6.195   1.550
   62ARG     CZ  596   4.798   6.145   1.708
   62ARG    NH1  597   4.671   6.130   1.749
   62ARG   HH11  598   4.597   6.146   1.684
   62ARG   HH12  599   4.652   6.112   1.845
   62ARG    NH2  600   4.893   6.136   1.803
   62ARG   HH21  601   4.986   6.168   1.790
   62ARG   HH22  602   4.864   6.094   1.889
   62ARG      C  603   5.129   6.420   1.262
   62ARG      O  604   5.213   6.480   1.329
   63LYS      N  605   5.163   6.367   1.145
   63LYS      H  606   5.092   6.332   1.083
   63LYS     CA  607   5.304   6.355   1.104
   63LYS     CB  608   5.320   6.262   0.983
   63LYS     CG  609   5.266   6.124   1.020
   63LYS     CD  610   5.297   6.013   0.920
   63LYS     CE  611   5.445   5.972   0.917
   63LYS     NZ  612   5.467   5.864   0.820
   63LYS    HZ1  613   5.424   5.781   0.858
   63LYS    HZ2  614   5.427   5.885   0.731
   63LYS    HZ3  615   5.566   5.850   0.814
   63LYS      C  616   5.374   6.489   1.080
   63LYS      O  617   5.489   6.512   1.117
   64LYS      N  618   5.307   6.588   1.022
   64LYS      H  619   5.215   6.564   0.990
   64LYS     CA  620   5.343   6.730   1.029
   64LYS     CB  621   5.253   6.813   0.937
   64LYS     CG  622   5.293   6.958   0.910
   64LYS     CD  623   5.209   7.052   0.996
   64LYS     CE  624   5.090   7.122   0.930
   64LYS     NZ  625   5.148   7.201   0.821
   64LYS    HZ1  626   5.204   7.145   0.760
   64LYS    HZ2  627   5.073   7.246   0.772
   64LYS    HZ3  628   5.216   7.262   0.861
   64LYS      C  629   5.352   6.789   1.170
   64LYS      O  630   5.462   6.823   1.215
   65GLN      N  631   5.243   6.780   1.245
   65GLN      H  632   5.162   6.739   1.206
   65GLN     CA  633   5.232   6.829   1.383
   65GLN     CB  634   5.092   6.802   1.440
   65GLN     CG  635   5.073   6.870   1.575
   65GLN     CD  636   4.928   6.870   1.627
   65GLN    OE1  637   4.870   6.977   1.646
   65GLN    NE2  638   4.873   6.759   1.674
   65GLN   HE21  639   4.919   6.671   1.685
   65GLN   HE22  640   4.778   6.772   1.703
   65GLN      C  641   5.338   6.786   1.484
   65GLN      O  642   5.401   6.863   1.556
   66ILE      N  643   5.380   6.661   1.471
   66ILE      H  644   5.318   6.593   1.430
   66ILE     CA  645   5.496   6.610   1.546
   66ILE     CB  646   5.496   6.465   1.595
   66ILE    CG1  647   5.471   6.364   1.483
   66ILE    CG2  648   5.411   6.455   1.722
   66ILE     CD  649   5.597   6.328   1.405
   66ILE      C  650   5.634   6.654   1.498
   66ILE      O  651   5.733   6.648   1.571
   67GLU      N  652   5.642   6.673   1.367
   67GLU      H  653   5.557   6.663   1.313
   67GLU     CA  654   5.758   6.742   1.308
   67GLU     CB  655   5.742   6.735   1.156
   67GLU     CG  656   5.879   6.750   1.090
   67GLU     CD  657   5.873   6.713   0.942
   67GLU    OE1  658   5.925   6.792   0.861
   67GLU    OE2  659   5.839   6.596   0.915
   67GLU      C  660   5.776   6.886   1.357
   67GLU      O  661   5.884   6.945   1.359
   68GLU      N  662   5.661   6.952   1.370
   68GLU      H  663   5.581   6.918   1.321
   68GLU     CA  664   5.654   7.086   1.431
   68GLU     CB  665   5.529   7.162   1.385
   68GLU     CG  666   5.520   7.189   1.235
   68GLU     CD  667   5.436   7.315   1.214
   68GLU    OE1  668   5.486   7.400   1.137
   68GLU    OE2  669   5.321   7.321   1.261
   68GLU      C  670   5.684   7.093   1.580
   68GLU      O  671   5.791   7.135   1.625
   69LEU      N  672   5.584   7.051   1.658
   69LEU      H  673   5.495   7.014   1.634
   69LEU     CA  674   5.589   7.060   1.804
   69LEU     CB  675   5.450   7.056   1.868
   69LEU     CG  676   5.354   7.162   1.814
   69LEU    CD1  677   5.213   7.161   1.874
   69LEU    CD2  678   5.419   7.301   1.818
   69LEU      C  679   5.689   6.967   1.873
   69LEU      O  680   5.728   6.873   1.804
   70LYS      N  681   5.719   6.983   2.001
   70LYS      H  682   5.650   7.025   2.059
   70LYS     CA  683   5.815   6.903   2.079
   70LYS     CB  684   5.891   6.985   2.185
   70LYS     CG  685   6.030   6.931   2.217
   70LYS     CD  686   6.138   6.914   2.110
   70LYS     CE  687   6.254   6.843   2.178
   70LYS     NZ  688   6.367   6.806   2.092
   70LYS    HZ1  689   6.326   6.767   2.010
   70LYS    HZ2  690   6.421   6.886   2.068
   70LYS    HZ3  691   6.423   6.745   2.149
   70LYS      C  692   5.741   6.790   2.151
   70LYS      O  693   5.628   6.799   2.198
   71GLY      N  694   5.804   6.675   2.167
   71GLY      H  695   5.889   6.653   2.118
   71GLY     CA  696   5.766   6.576   2.269
   71GLY      C  697   5.807   6.612   2.411
   71GLY      O  698   5.924   6.637   2.441
   72GLN      N  699   5.712   6.621   2.504
   72GLN      H  700   5.623   6.578   2.489
   72GLN     CA  701   5.722   6.690   2.634
   72GLN     CB  702   5.583   6.691   2.697
   72GLN     CG  703   5.503   6.800   2.626
   72GLN     CD  704   5.365   6.827   2.685
   72GLN    OE1  705   5.320   6.795   2.795
   72GLN    NE2  706   5.282   6.892   2.602
   72GLN   HE21  707   5.304   6.912   2.507
   72GLN   HE22  708   5.196   6.932   2.633
   72GLN      C  709   5.828   6.644   2.734
   72GLN      O  710   5.868   6.527   2.736
   73GLU      N  711   5.858   6.729   2.832
   73GLU      H  712   5.843   6.827   2.818
   73GLU     CA  713   5.933   6.689   2.952
   73GLU     CB  714   5.983   6.819   3.015
   73GLU     CG  715   6.129   6.850   2.982
   73GLU     CD  716   6.175   6.980   3.047
   73GLU    OE1  717   6.160   7.003   3.169
   73GLU    OE2  718   6.205   7.072   2.968
   73GLU      C  719   5.850   6.608   3.052
   73GLU      O  720   5.794   6.664   3.147
   74VAL      N  721   5.873   6.478   3.034
   74VAL      H  722   5.939   6.449   2.965
   74VAL     CA  723   5.806   6.370   3.108
   74VAL     CB  724   5.756   6.265   3.009
   74VAL    CG1  725   5.640   6.320   2.925
   74VAL    CG2  726   5.860   6.207   2.913
   74VAL      C  727   5.878   6.301   3.224
   74VAL      O  728   5.990   6.337   3.260
   75SER      N  729   5.802   6.221   3.297
   75SER      H  730   5.703   6.221   3.281
   75SER     CA  731   5.853   6.125   3.398
   75SER     CB  732   5.740   6.046   3.465
   75SER     OG  733   5.789   5.948   3.557
   75SER     HG  734   5.719   5.928   3.626
   75SER      C  735   5.962   6.030   3.351
   75SER      O  736   5.945   5.976   3.241
   76PRO      N  737   6.068   6.011   3.429
   76PRO     CA  738   6.179   5.915   3.413
   76PRO     CB  739   6.273   5.940   3.531
   76PRO     CG  740   6.260   6.092   3.543
   76PRO     CD  741   6.112   6.119   3.518
   76PRO      C  742   6.123   5.773   3.402
   76PRO      O  743   6.181   5.687   3.336
   77LYS      N  744   6.012   5.740   3.468
   77LYS      H  745   5.973   5.808   3.530
   77LYS     CA  746   5.955   5.605   3.468
   77LYS     CB  747   5.874   5.585   3.596
   77LYS     CG  748   5.976   5.573   3.710
   77LYS     CD  749   5.917   5.515   3.838
   77LYS     CE  750   5.799   5.591   3.897
   77LYS     NZ  751   5.812   5.734   3.929
   77LYS    HZ1  752   5.738   5.750   3.994
   77LYS    HZ2  753   5.904   5.755   3.961
   77LYS    HZ3  754   5.793   5.795   3.852
   77LYS      C  755   5.880   5.551   3.345
   77LYS      O  756   5.863   5.430   3.335
   78VAL      N  757   5.839   5.641   3.255
   78VAL      H  758   5.850   5.740   3.266
   78VAL     CA  759   5.783   5.605   3.124
   78VAL     CB  760   5.692   5.720   3.078
   78VAL    CG1  761   5.565   5.742   3.161
   78VAL    CG2  762   5.761   5.851   3.039
   78VAL      C  763   5.886   5.579   3.014
   78VAL      O  764   6.001   5.621   3.026
   79TYR      N  765   5.861   5.504   2.907
   79TYR      H  766   5.767   5.491   2.876
   79TYR     CA  767   5.971   5.447   2.827
   79TYR     CB  768   5.992   5.297   2.846
   79TYR     CG  769   6.099   5.278   2.954
   79TYR    CD1  770   6.231   5.241   2.931
   79TYR    HD1  771   6.265   5.228   2.828
   79TYR    CD2  772   6.049   5.279   3.083
   79TYR    HD2  773   5.942   5.295   3.103
   79TYR    CE1  774   6.314   5.209   3.038
   79TYR    HE1  775   6.413   5.171   3.015
   79TYR    CE2  776   6.136   5.257   3.189
   79TYR    HE2  777   6.087   5.249   3.287
   79TYR     CZ  778   6.268   5.219   3.169
   79TYR     OH  779   6.350   5.179   3.269
   79TYR     HH  780   6.413   5.109   3.234
   79TYR      C  781   5.977   5.494   2.682
   79TYR      O  782   5.959   5.424   2.582
   80PHE      N  783   6.010   5.623   2.672
   80PHE      H  784   6.051   5.666   2.753
   80PHE     CA  785   6.012   5.699   2.547
   80PHE     CB  786   6.025   5.848   2.579
   80PHE     CG  787   6.118   5.895   2.692
   80PHE    CD1  788   6.250   5.936   2.671
   80PHE    HD1  789   6.292   5.950   2.572
   80PHE    CD2  790   6.073   5.870   2.821
   80PHE    HD2  791   5.968   5.843   2.827
   80PHE    CE1  792   6.338   5.945   2.778
   80PHE    HE1  793   6.444   5.962   2.763
   80PHE    CE2  794   6.159   5.889   2.928
   80PHE    HE2  795   6.115   5.889   3.028
   80PHE     CZ  796   6.293   5.923   2.908
   80PHE     HZ  797   6.362   5.924   2.991
   80PHE      C  798   6.132   5.657   2.463
   80PHE      O  799   6.244   5.708   2.470
   81MET      N  800   6.106   5.561   2.374
   81MET      H  801   6.013   5.533   2.352
   81MET     CA  802   6.213   5.494   2.298
   81MET     CB  803   6.280   5.389   2.386
   81MET     CG  804   6.181   5.285   2.439
   81MET     SD  805   6.266   5.179   2.562
   81MET     CE  806   6.127   5.075   2.604
   81MET      C  807   6.152   5.446   2.166
   81MET      O  808   6.030   5.429   2.159
   82LYS      N  809   6.237   5.386   2.083
   82LYS      H  810   6.334   5.411   2.090
   82LYS     CA  811   6.200   5.297   1.972
   82LYS     CB  812   6.146   5.391   1.864
   82LYS     CG  813   6.041   5.330   1.771
   82LYS     CD  814   5.963   5.436   1.692
   82LYS     CE  815   5.844   5.370   1.622
   82LYS     NZ  816   5.734   5.348   1.718
   82LYS    HZ1  817   5.737   5.257   1.759
   82LYS    HZ2  818   5.758   5.402   1.799
   82LYS    HZ3  819   5.643   5.370   1.682
   82LYS      C  820   6.319   5.213   1.924
   82LYS      O  821   6.434   5.247   1.948
   83GLN      N  822   6.283   5.088   1.893
   83GLN      H  823   6.190   5.053   1.905
   83GLN     CA  824   6.382   4.990   1.846
   83GLN     CB  825   6.384   4.872   1.943
   83GLN     CG  826   6.275   4.773   1.901
   83GLN     CD  827   6.128   4.804   1.928
   83GLN    OE1  828   6.093   4.918   1.960
   83GLN    NE2  829   6.044   4.704   1.901
   83GLN   HE21  830   6.084   4.626   1.853
   83GLN   HE22  831   5.946   4.718   1.914
   83GLN      C  832   6.380   4.963   1.695
   83GLN      O  833   6.300   5.018   1.621
   84THR      N  834   6.470   4.872   1.657
   84THR      H  835   6.551   4.859   1.713
   84THR     CA  836   6.483   4.825   1.518
   84THR     CB  837   6.625   4.805   1.464
   84THR    OG1  838   6.676   4.692   1.535
   84THR    HG1  839   6.729   4.733   1.609
   84THR    CG2  840   6.711   4.928   1.494
   84THR      C  841   6.407   4.698   1.479
   84THR      O  842   6.343   4.672   1.378
   85ILE      N  843   6.418   4.600   1.570
   85ILE      H  844   6.511   4.585   1.603
   85ILE     CA  845   6.346   4.472   1.564
   85ILE     CB  846   6.422   4.364   1.642
   85ILE    CG1  847   6.467   4.414   1.779
   85ILE    CG2  848   6.522   4.303   1.544
   85ILE     CD  849   6.527   4.311   1.876
   85ILE      C  850   6.199   4.485   1.602
   85ILE      O  851   6.163   4.546   1.703
   86GLY      N  852   6.119   4.417   1.520
   86GLY      H  853   6.156   4.393   1.430
   86GLY     CA  854   5.976   4.387   1.529
   86GLY      C  855   5.893   4.507   1.573
   86GLY      O  856   5.923   4.622   1.539
   87ASN      N  857   5.775   4.475   1.626
   87ASN      H  858   5.747   4.384   1.656
   87ASN     CA  859   5.678   4.581   1.659
   87ASN     CB  860   5.546   4.510   1.689
   87ASN     CG  861   5.433   4.606   1.726
   87ASN    OD1  862   5.423   4.633   1.846
   87ASN    ND2  863   5.355   4.662   1.634
   87ASN   HD21  864   5.377   4.642   1.539
   87ASN   HD22  865   5.258   4.669   1.658
   87ASN      C  866   5.721   4.664   1.780
   87ASN      O  867   5.725   4.620   1.895
   88SER      N  868   5.704   4.794   1.758
   88SER      H  869   5.667   4.826   1.671
   88SER     CA  870   5.736   4.898   1.857
   88SER     CB  871   5.816   5.006   1.785
   88SER     OG  872   5.739   5.066   1.681
   88SER     HG  873   5.689   5.001   1.625
   88SER      C  874   5.615   4.964   1.925
   88SER      O  875   5.639   5.027   2.028
   89CYS      N  876   5.496   4.944   1.871
   89CYS      H  877   5.491   4.903   1.780
   89CYS     CA  878   5.370   4.988   1.933
   89CYS     CB  879   5.256   5.009   1.833
   89CYS     SG  880   5.301   5.130   1.704
   89CYS     HG  881   5.395   5.044   1.664
   89CYS      C  882   5.328   4.907   2.056
   89CYS      O  883   5.341   4.957   2.167
   90GLY      N  884   5.292   4.782   2.027
   90GLY      H  885   5.354   4.736   1.965
   90GLY     CA  886   5.235   4.698   2.134
   90GLY      C  887   5.341   4.684   2.243
   90GLY      O  888   5.306   4.723   2.354
   91THR      N  889   5.461   4.645   2.201
   91THR      H  890   5.471   4.606   2.109
   91THR     CA  891   5.564   4.608   2.300
   91THR     CB  892   5.702   4.566   2.249
   91THR    OG1  893   5.750   4.667   2.160
   91THR    HG1  894   5.730   4.632   2.069
   91THR    CG2  895   5.680   4.429   2.185
   91THR      C  896   5.597   4.711   2.408
   91THR      O  897   5.550   4.703   2.521
   92ILE      N  898   5.647   4.824   2.358
   92ILE      H  899   5.690   4.818   2.268
   92ILE     CA  900   5.674   4.941   2.443
   92ILE     CB  901   5.743   5.054   2.365
   92ILE    CG1  902   5.862   5.004   2.284
   92ILE    CG2  903   5.786   5.167   2.459
   92ILE     CD  904   5.941   5.095   2.189
   92ILE      C  905   5.553   4.997   2.517
   92ILE      O  906   5.560   5.034   2.634
   93GLY      N  907   5.440   4.988   2.447
   93GLY      H  908   5.439   4.943   2.358
   93GLY     CA  909   5.307   5.042   2.478
   93GLY      C  910   5.261   4.971   2.606
   93GLY      O  911   5.243   5.043   2.704
   94LEU      N  912   5.280   4.840   2.613
   94LEU      H  913   5.299   4.796   2.525
   94LEU     CA  914   5.265   4.753   2.730
   94LEU     CB  915   5.268   4.603   2.699
   94LEU     CG  916   5.153   4.554   2.611
   94LEU    CD1  917   5.156   4.405   2.580
   94LEU    CD2  918   5.018   4.582   2.678
   94LEU      C  919   5.359   4.785   2.846
   94LEU      O  920   5.311   4.786   2.959
   95ILE      N  921   5.487   4.810   2.820
   95ILE      H  922   5.524   4.783   2.731
   95ILE     CA  923   5.582   4.861   2.920
   95ILE     CB  924   5.729   4.860   2.878
   95ILE    CG1  925   5.775   4.723   2.828
   95ILE    CG2  926   5.818   4.919   2.988
   95ILE     CD  927   5.917   4.726   2.772
   95ILE      C  928   5.537   4.994   2.981
   95ILE      O  929   5.507   4.993   3.100
   96HISE     N  930   5.514   5.097   2.901
   96HISE     H  931   5.545   5.092   2.806
   96HISE    CA  932   5.474   5.233   2.942
   96HISE    CB  933   5.444   5.325   2.824
   96HISE    CG  934   5.558   5.410   2.766
   96HISE   ND1  935   5.578   5.536   2.802
   96HISE   CD2  936   5.604   5.393   2.643
   96HISE   HD2  937   5.603   5.305   2.578
   96HISE   CE1  938   5.636   5.598   2.699
   96HISE   HE1  939   5.641   5.706   2.687
   96HISE   NE2  940   5.659   5.507   2.605
   96HISE   HE2  941   5.689   5.531   2.512
   96HISE     C  942   5.354   5.229   3.037
   96HISE     O  943   5.346   5.298   3.138
   97ALA      N  944   5.254   5.154   2.992
   97ALA      H  945   5.243   5.132   2.895
   97ALA     CA  946   5.131   5.121   3.066
   97ALA     CB  947   5.029   5.046   2.980
   97ALA      C  948   5.144   5.057   3.205
   97ALA      O  949   5.050   5.068   3.283
   98VAL      N  950   5.250   4.979   3.223
   98VAL      H  951   5.316   4.970   3.148
   98VAL     CA  952   5.274   4.923   3.357
   98VAL     CB  953   5.281   4.771   3.361
   98VAL    CG1  954   5.150   4.702   3.322
   98VAL    CG2  955   5.391   4.725   3.265
   98VAL      C  956   5.375   4.993   3.449
   98VAL      O  957   5.337   5.032   3.559
   99ALA      N  958   5.479   5.031   3.376
   99ALA      H  959   5.479   5.017   3.277
   99ALA     CA  960   5.599   5.097   3.431
   99ALA     CB  961   5.721   5.097   3.339
   99ALA      C  962   5.582   5.243   3.472
   99ALA      O  963   5.671   5.287   3.544
  100ASN      N  964   5.471   5.305   3.432
  100ASN      H  965   5.400   5.256   3.382
  100ASN     CA  966   5.427   5.439   3.474
  100ASN     CB  967   5.279   5.461   3.442
  100ASN     CG  968   5.183   5.347   3.477
  100ASN    OD1  969   5.204   5.265   3.566
  100ASN    ND2  970   5.067   5.331   3.414
  100ASN   HD21  971   5.046   5.393   3.339
  100ASN   HD22  972   5.005   5.253   3.428
  100ASN      C  973   5.443   5.461   3.625
  100ASN      O  974   5.528   5.545   3.653
  101ASN      N  975   5.397   5.380   3.720
  101ASN      H  976   5.326   5.314   3.696
  101ASN     CA  977   5.415   5.392   3.865
  101ASN     CB  978   5.277   5.429   3.920
  101ASN     CG  979   5.256   5.580   3.927
  101ASN    OD1  980   5.180   5.657   3.868
  101ASN    ND2  981   5.312   5.625   4.039
  101ASN   HD21  982   5.361   5.571   4.107
  101ASN   HD22  983   5.339   5.721   4.030
  101ASN      C  984   5.474   5.263   3.921
  101ASN      O  985   5.404   5.175   3.972
  102GLN      N  986   5.603   5.237   3.902
  102GLN      H  987   5.650   5.276   3.823
  102GLN     CA  988   5.684   5.132   3.965
  102GLN     CB  989   5.828   5.146   3.916
  102GLN     CG  990   5.838   5.129   3.765
  102GLN     CD  991   5.986   5.150   3.729
  102GLN    OE1  992   6.082   5.095   3.783
  102GLN    NE2  993   5.991   5.231   3.624
  102GLN   HE21  994   5.910   5.270   3.581
  102GLN   HE22  995   6.081   5.247   3.582
  102GLN      C  996   5.676   5.122   4.118
  102GLN      O  997   5.675   5.012   4.172
  103ASP      N  998   5.655   5.238   4.179
  103ASP      H  999   5.673   5.330   4.144
  103ASP     CA 1000   5.613   5.247   4.320
  103ASP     CB 1001   5.591   5.390   4.370
  103ASP     CG 1002   5.544   5.483   4.259
  103ASP    OD1 1003   5.622   5.533   4.175
  103ASP    OD2 1004   5.419   5.484   4.246
  103ASP      C 1005   5.496   5.165   4.376
  103ASP      O 1006   5.529   5.072   4.450
  104LYS      N 1007   5.385   5.180   4.304
  104LYS      H 1008   5.375   5.260   4.245
  104LYS     CA 1009   5.257   5.115   4.334
  104LYS     CB 1010   5.145   5.193   4.265
  104LYS     CG 1011   5.129   5.340   4.301
  104LYS     CD 1012   5.023   5.394   4.205
  104LYS     CE 1013   4.988   5.543   4.213
  104LYS     NZ 1014   4.873   5.580   4.129
  104LYS    HZ1 1015   4.801   5.517   4.159
  104LYS    HZ2 1016   4.845   5.675   4.142
  104LYS    HZ3 1017   4.892   5.565   4.032
  104LYS      C 1018   5.262   4.968   4.292
  104LYS      O 1019   5.207   4.882   4.361
  105LEU      N 1020   5.307   4.949   4.168
  105LEU      H 1021   5.355   5.022   4.120
  105LEU     CA 1022   5.311   4.820   4.098
  105LEU     CB 1023   5.387   4.857   3.971
  105LEU     CG 1024   5.414   4.758   3.858
  105LEU    CD1 1025   5.275   4.730   3.799
  105LEU    CD2 1026   5.501   4.816   3.747
  105LEU      C 1027   5.393   4.720   4.181
  105LEU      O 1028   5.469   4.746   4.273
  106GLY      N 1029   5.345   4.597   4.165
  106GLY      H 1030   5.251   4.578   4.137
  106GLY     CA 1031   5.408   4.470   4.207
  106GLY      C 1032   5.434   4.383   4.084
  106GLY      O 1033   5.373   4.379   3.977
  107PHE      N 1034   5.539   4.303   4.099
  107PHE      H 1035   5.588   4.287   4.185
  107PHE     CA 1036   5.592   4.208   3.999
  107PHE     CB 1037   5.738   4.240   3.965
  107PHE     CG 1038   5.754   4.377   3.898
  107PHE    CD1 1039   5.773   4.485   3.984
  107PHE    HD1 1040   5.764   4.477   4.092
  107PHE    CD2 1041   5.751   4.396   3.761
  107PHE    HD2 1042   5.721   4.308   3.703
  107PHE    CE1 1043   5.789   4.611   3.926
  107PHE    HE1 1044   5.813   4.696   3.990
  107PHE    CE2 1045   5.759   4.525   3.708
  107PHE    HE2 1046   5.748   4.529   3.600
  107PHE     CZ 1047   5.775   4.636   3.790
  107PHE     HZ 1048   5.744   4.732   3.749
  107PHE      C 1049   5.594   4.070   4.065
  107PHE      O 1050   5.631   4.063   4.182
  108GLU      N 1051   5.599   3.972   3.975
  108GLU      H 1052   5.597   3.997   3.878
  108GLU     CA 1053   5.623   3.830   4.002
  108GLU     CB 1054   5.584   3.744   3.881
  108GLU     CG 1055   5.433   3.716   3.880
  108GLU     CD 1056   5.397   3.598   3.969
  108GLU    OE1 1057   5.355   3.621   4.085
  108GLU    OE2 1058   5.399   3.481   3.926
  108GLU      C 1059   5.769   3.807   4.040
  108GLU      O 1060   5.859   3.885   4.009
  109ASP      N 1061   5.796   3.690   4.097
  109ASP      H 1062   5.720   3.633   4.128
  109ASP     CA 1063   5.934   3.649   4.127
  109ASP     CB 1064   5.940   3.516   4.202
  109ASP     CG 1065   6.078   3.479   4.257
  109ASP    OD1 1066   6.153   3.568   4.302
  109ASP    OD2 1067   6.100   3.357   4.275
  109ASP      C 1068   6.004   3.624   3.993
  109ASP      O 1069   5.948   3.558   3.906
  110GLY      N 1070   6.130   3.668   3.985
  110GLY      H 1071   6.184   3.695   4.065
  110GLY     CA 1072   6.210   3.674   3.862
  110GLY      C 1073   6.152   3.739   3.737
  110GLY      O 1074   6.172   3.695   3.624
  111SER      N 1075   6.070   3.842   3.756
  111SER      H 1076   6.055   3.880   3.848
  111SER     CA 1077   6.006   3.906   3.640
  111SER     CB 1078   5.905   4.009   3.691
  111SER     OG 1079   5.858   4.108   3.599
  111SER     HG 1080   5.803   4.060   3.531
  111SER      C 1081   6.107   3.966   3.543
  111SER      O 1082   6.185   4.046   3.594
  112VAL      N 1083   6.085   3.933   3.416
  112VAL      H 1084   6.014   3.867   3.390
  112VAL     CA 1085   6.155   3.993   3.301
  112VAL     CB 1086   6.091   3.940   3.173
  112VAL    CG1 1087   6.173   3.996   3.056
  112VAL    CG2 1088   6.109   3.788   3.171
  112VAL      C 1089   6.150   4.145   3.309
  112VAL      O 1090   6.254   4.208   3.327
  113LEU      N 1091   6.032   4.205   3.325
  113LEU      H 1092   5.958   4.153   3.368
  113LEU     CA 1093   6.012   4.350   3.312
  113LEU     CB 1094   5.863   4.384   3.301
  113LEU     CG 1095   5.834   4.533   3.279
  113LEU    CD1 1096   5.910   4.598   3.163
  113LEU    CD2 1097   5.685   4.535   3.246
  113LEU      C 1098   6.080   4.432   3.422
  113LEU      O 1099   6.166   4.513   3.388
  114LYS      N 1100   6.065   4.387   3.546
  114LYS      H 1101   5.997   4.319   3.573
  114LYS     CA 1102   6.150   4.441   3.653
  114LYS     CB 1103   6.101   4.388   3.787
  114LYS     CG 1104   6.158   4.482   3.893
  114LYS     CD 1105   6.139   4.417   4.030
  114LYS     CE 1106   6.131   4.521   4.142
  114LYS     NZ 1107   6.105   4.459   4.273
  114LYS    HZ1 1108   6.089   4.531   4.342
  114LYS    HZ2 1109   6.016   4.414   4.268
  114LYS    HZ3 1110   6.181   4.396   4.291
  114LYS      C 1111   6.302   4.427   3.642
  114LYS      O 1112   6.364   4.533   3.648
  115GLN      N 1113   6.351   4.317   3.584
  115GLN      H 1114   6.291   4.240   3.565
  115GLN     CA 1115   6.494   4.304   3.552
  115GLN     CB 1116   6.532   4.157   3.535
  115GLN     CG 1117   6.547   4.083   3.668
  115GLN     CD 1118   6.558   3.931   3.655
  115GLN    OE1 1119   6.626   3.876   3.568
  115GLN    NE2 1120   6.509   3.852   3.750
  115GLN   HE21 1121   6.459   3.878   3.832
  115GLN   HE22 1122   6.510   3.754   3.732
  115GLN      C 1123   6.535   4.391   3.434
  115GLN      O 1124   6.652   4.429   3.426
  116PHE      N 1125   6.444   4.409   3.338
  116PHE      H 1126   6.364   4.349   3.332
  116PHE     CA 1127   6.465   4.504   3.227
  116PHE     CB 1128   6.350   4.493   3.128
  116PHE     CG 1129   6.357   4.599   3.018
  116PHE    CD1 1130   6.276   4.712   3.024
  116PHE    HD1 1131   6.200   4.722   3.100
  116PHE    CD2 1132   6.455   4.577   2.922
  116PHE    HD2 1133   6.509   4.482   2.927
  116PHE    CE1 1134   6.310   4.819   2.941
  116PHE    HE1 1135   6.261   4.917   2.947
  116PHE    CE2 1136   6.480   4.683   2.837
  116PHE    HE2 1137   6.574   4.675   2.783
  116PHE     CZ 1138   6.412   4.804   2.848
  116PHE     HZ 1139   6.438   4.889   2.785
  116PHE      C 1140   6.477   4.646   3.282
  116PHE      O 1141   6.578   4.710   3.253
  117LEU      N 1142   6.385   4.685   3.370
  117LEU      H 1143   6.299   4.637   3.387
  117LEU     CA 1144   6.381   4.817   3.435
  117LEU     CB 1145   6.256   4.856   3.514
  117LEU     CG 1146   6.127   4.837   3.433
  117LEU    CD1 1147   6.012   4.837   3.533
  117LEU    CD2 1148   6.114   4.958   3.340
  117LEU      C 1149   6.508   4.841   3.517
  117LEU      O 1150   6.567   4.949   3.506
  118SER      N 1151   6.555   4.746   3.597
  118SER      H 1152   6.497   4.667   3.618
  118SER     CA 1153   6.681   4.747   3.673
  118SER     CB 1154   6.689   4.652   3.793
  118SER     OG 1155   6.685   4.514   3.756
  118SER     HG 1156   6.780   4.491   3.734
  118SER      C 1157   6.807   4.730   3.587
  118SER      O 1158   6.912   4.777   3.631
  119GLU      N 1159   6.794   4.680   3.465
  119GLU      H 1160   6.734   4.604   3.440
  119GLU     CA 1161   6.898   4.696   3.362
  119GLU     CB 1162   6.885   4.599   3.245
  119GLU     CG 1163   6.986   4.489   3.277
  119GLU     CD 1164   7.028   4.412   3.152
  119GLU    OE1 1165   7.119   4.452   3.077
  119GLU    OE2 1166   6.946   4.325   3.114
  119GLU      C 1167   6.908   4.837   3.303
  119GLU      O 1168   7.015   4.899   3.314
  120THR      N 1169   6.794   4.904   3.303
  120THR      H 1170   6.721   4.887   3.369
  120THR     CA 1171   6.771   5.025   3.222
  120THR     CB 1172   6.657   5.035   3.121
  120THR    OG1 1173   6.535   4.995   3.185
  120THR    HG1 1174   6.532   4.895   3.188
  120THR    CG2 1175   6.685   4.969   2.985
  120THR      C 1176   6.782   5.164   3.284
  120THR      O 1177   6.711   5.260   3.257
  121GLU      N 1178   6.900   5.166   3.347
  121GLU      H 1179   6.972   5.097   3.357
  121GLU     CA 1180   6.937   5.282   3.429
  121GLU     CB 1181   7.056   5.262   3.523
  121GLU     CG 1182   7.048   5.141   3.616
  121GLU     CD 1183   7.173   5.120   3.702
  121GLU    OE1 1184   7.274   5.084   3.638
  121GLU    OE2 1185   7.176   5.142   3.826
  121GLU      C 1186   6.953   5.421   3.366
  121GLU      O 1187   6.949   5.524   3.433
  122LYS      N 1188   6.988   5.418   3.238
  122LYS      H 1189   6.970   5.337   3.183
  122LYS     CA 1190   7.013   5.545   3.167
  122LYS     CB 1191   7.110   5.511   3.054
  122LYS     CG 1192   7.256   5.503   3.098
  122LYS     CD 1193   7.356   5.483   2.984
  122LYS     CE 1194   7.500   5.478   3.037
  122LYS     NZ 1195   7.590   5.460   2.923
  122LYS    HZ1 1196   7.571   5.509   2.838
  122LYS    HZ2 1197   7.686   5.471   2.949
  122LYS    HZ3 1198   7.571   5.365   2.897
  122LYS      C 1199   6.875   5.598   3.125
  122LYS      O 1200   6.795   5.519   3.075
  123MET      N 1201   6.864   5.728   3.103
  123MET      H 1202   6.945   5.787   3.098
  123MET     CA 1203   6.739   5.799   3.073
  123MET     CB 1204   6.720   5.916   3.170
  123MET     CG 1205   6.732   5.883   3.319
  123MET     SD 1206   6.654   5.726   3.369
  123MET     CE 1207   6.687   5.732   3.544
  123MET      C 1208   6.719   5.834   2.925
  123MET      O 1209   6.609   5.814   2.873
  124SER      N 1210   6.828   5.865   2.856
  124SER      H 1211   6.899   5.922   2.898
  124SER     CA 1212   6.838   5.874   2.710
  124SER     CB 1213   6.988   5.877   2.678
  124SER     OG 1214   7.019   5.850   2.541
  124SER     HG 1215   7.106   5.803   2.559
  124SER      C 1216   6.757   5.776   2.625
  124SER      O 1217   6.786   5.657   2.629
  125PRO      N 1218   6.681   5.830   2.529
  125PRO     CA 1219   6.579   5.761   2.449
  125PRO     CB 1220   6.536   5.864   2.345
  125PRO     CG 1221   6.561   5.997   2.414
  125PRO     CD 1222   6.687   5.973   2.497
  125PRO      C 1223   6.648   5.645   2.376
  125PRO      O 1224   6.611   5.529   2.393
  126GLU      N 1225   6.754   5.685   2.308
  126GLU      H 1226   6.757   5.771   2.257
  126GLU     CA 1227   6.845   5.595   2.235
  126GLU     CB 1228   6.961   5.669   2.168
  126GLU     CG 1229   6.936   5.759   2.046
  126GLU     CD 1230   6.838   5.872   2.076
  126GLU    OE1 1231   6.841   5.918   2.193
  126GLU    OE2 1232   6.764   5.911   1.983
  126GLU      C 1233   6.900   5.481   2.321
  126GLU      O 1234   6.873   5.364   2.294
  127ASP      N 1235   6.957   5.516   2.436
  127ASP      H 1236   6.970   5.613   2.460
  127ASP     CA 1237   7.032   5.420   2.518
  127ASP     CB 1238   7.102   5.499   2.629
  127ASP     CG 1239   7.216   5.589   2.581
  127ASP    OD1 1240   7.234   5.692   2.650
  127ASP    OD2 1241   7.301   5.537   2.506
  127ASP      C 1242   6.936   5.315   2.576
  127ASP      O 1243   6.962   5.196   2.591
  128ARG      N 1244   6.816   5.363   2.607
  128ARG      H 1245   6.804   5.462   2.605
  128ARG     CA 1246   6.692   5.289   2.634
  128ARG     CB 1247   6.588   5.391   2.682
  128ARG     CG 1248   6.588   5.424   2.831
  128ARG     CD 1249   6.474   5.511   2.883
  128ARG     NE 1250   6.510   5.510   3.025
  128ARG     HE 1251   6.610   5.509   3.033
  128ARG     CZ 1252   6.439   5.542   3.134
  128ARG    NH1 1253   6.319   5.599   3.114
  128ARG   HH11 1254   6.279   5.620   3.025
  128ARG   HH12 1255   6.261   5.613   3.195
  128ARG    NH2 1256   6.471   5.494   3.255
  128ARG   HH21 1257   6.542   5.424   3.261
  128ARG   HH22 1258   6.424   5.532   3.335
  128ARG      C 1259   6.650   5.182   2.532
  128ARG      O 1260   6.670   5.062   2.550
  129ALA      N 1261   6.642   5.230   2.408
  129ALA      H 1262   6.651   5.330   2.405
  129ALA     CA 1263   6.625   5.151   2.286
  129ALA     CB 1264   6.630   5.252   2.171
  129ALA      C 1265   6.734   5.046   2.273
  129ALA      O 1266   6.706   4.931   2.237
  130LYS      N 1267   6.860   5.090   2.271
  130LYS      H 1268   6.875   5.184   2.302
  130LYS     CA 1269   6.974   5.000   2.253
  130LYS     CB 1270   7.108   5.072   2.272
  130LYS     CG 1271   7.131   5.190   2.177
  130LYS     CD 1272   7.134   5.157   2.028
  130LYS     CE 1273   7.133   5.283   1.940
  130LYS     NZ 1274   7.117   5.241   1.800
  130LYS    HZ1 1275   7.042   5.175   1.797
  130LYS    HZ2 1276   7.095   5.320   1.742
  130LYS    HZ3 1277   7.203   5.197   1.773
  130LYS      C 1278   6.977   4.889   2.358
  130LYS      O 1279   7.002   4.773   2.324
  131CYS      N 1280   6.942   4.913   2.484
  131CYS      H 1281   6.939   5.004   2.525
  131CYS     CA 1282   6.924   4.805   2.581
  131CYS     CB 1283   6.911   4.847   2.728
  131CYS     SG 1284   7.057   4.944   2.781
  131CYS     HG 1285   7.147   4.852   2.748
  131CYS      C 1286   6.808   4.712   2.545
  131CYS      O 1287   6.822   4.590   2.552
  132PHE      N 1288   6.695   4.776   2.519
  132PHE      H 1289   6.677   4.874   2.528
  132PHE     CA 1290   6.574   4.707   2.474
  132PHE     CB 1291   6.467   4.809   2.435
  132PHE     CG 1292   6.327   4.749   2.422
  132PHE    CD1 1293   6.266   4.682   2.527
  132PHE    HD1 1294   6.303   4.681   2.629
  132PHE    CD2 1295   6.265   4.758   2.298
  132PHE    HD2 1296   6.293   4.836   2.227
  132PHE    CE1 1297   6.141   4.624   2.505
  132PHE    HE1 1298   6.092   4.561   2.579
  132PHE    CE2 1299   6.144   4.693   2.278
  132PHE    HE2 1300   6.089   4.704   2.185
  132PHE     CZ 1301   6.082   4.619   2.379
  132PHE     HZ 1302   5.997   4.555   2.359
  132PHE      C 1303   6.589   4.613   2.354
  132PHE      O 1304   6.556   4.496   2.371
  133GLU      N 1305   6.663   4.658   2.253
  133GLU      H 1306   6.678   4.755   2.237
  133GLU     CA 1307   6.673   4.569   2.136
  133GLU     CB 1308   6.685   4.642   2.001
  133GLU     CG 1309   6.813   4.722   1.973
  133GLU     CD 1310   6.808   4.762   1.825
  133GLU    OE1 1311   6.868   4.689   1.744
  133GLU    OE2 1312   6.747   4.868   1.796
  133GLU      C 1313   6.790   4.470   2.140
  133GLU      O 1314   6.797   4.377   2.060
  134LYS      N 1315   6.883   4.500   2.229
  134LYS      H 1316   6.880   4.593   2.266
  134LYS     CA 1317   6.971   4.395   2.283
  134LYS     CB 1318   7.095   4.450   2.354
  134LYS     CG 1319   7.191   4.518   2.256
  134LYS     CD 1320   7.316   4.580   2.318
  134LYS     CE 1321   7.396   4.647   2.206
  134LYS     NZ 1322   7.464   4.563   2.106
  134LYS    HZ1 1323   7.399   4.517   2.045
  134LYS    HZ2 1324   7.529   4.620   2.056
  134LYS    HZ3 1325   7.508   4.491   2.159
  134LYS      C 1326   6.893   4.295   2.369
  134LYS      O 1327   6.948   4.185   2.361
  135ASN      N 1328   6.801   4.334   2.455
  135ASN      H 1329   6.753   4.421   2.442
  135ASN     CA 1330   6.742   4.235   2.546
  135ASN     CB 1331   6.661   4.312   2.651
  135ASN     CG 1332   6.633   4.225   2.774
  135ASN    OD1 1333   6.573   4.118   2.763
  135ASN    ND2 1334   6.665   4.264   2.897
  135ASN   HD21 1335   6.717   4.349   2.910
  135ASN   HD22 1336   6.635   4.209   2.975
  135ASN      C 1337   6.675   4.111   2.486
  135ASN      O 1338   6.581   4.113   2.406
  136GLU      N 1339   6.735   3.994   2.503
  136GLU      H 1340   6.814   3.988   2.564
  136GLU     CA 1341   6.667   3.872   2.456
  136GLU     CB 1342   6.771   3.761   2.464
  136GLU     CG 1343   6.883   3.769   2.360
  136GLU     CD 1344   6.974   3.649   2.384
  136GLU    OE1 1345   7.083   3.673   2.440
  136GLU    OE2 1346   6.948   3.545   2.319
  136GLU      C 1347   6.543   3.817   2.527
  136GLU      O 1348   6.445   3.783   2.460
  137ALA      N 1349   6.548   3.831   2.659
  137ALA      H 1350   6.636   3.858   2.699
  137ALA     CA 1351   6.448   3.777   2.753
  137ALA     CB 1352   6.501   3.830   2.886
  137ALA      C 1353   6.312   3.836   2.718
  137ALA      O 1354   6.230   3.754   2.676
  138ILE      N 1355   6.304   3.961   2.671
  138ILE      H 1356   6.387   4.012   2.651
  138ILE     CA 1357   6.182   4.036   2.638
  138ILE     CB 1358   6.221   4.184   2.636
  138ILE    CG1 1359   6.089   4.261   2.631
  138ILE    CG2 1360   6.302   4.233   2.516
  138ILE     CD 1361   6.037   4.305   2.767
  138ILE      C 1362   6.113   3.976   2.515
  138ILE      O 1363   6.002   3.926   2.528
  139GLN      N 1364   6.190   3.957   2.409
  139GLN      H 1365   6.283   3.996   2.406
  139GLN     CA 1366   6.154   3.889   2.283
  139GLN     CB 1367   6.283   3.869   2.204
  139GLN     CG 1368   6.354   4.004   2.191
  139GLN     CD 1369   6.464   3.994   2.084
  139GLN    OE1 1370   6.437   3.982   1.965
  139GLN    NE2 1371   6.583   4.037   2.127
  139GLN   HE21 1372   6.578   4.072   2.220
  139GLN   HE22 1373   6.665   4.030   2.071
  139GLN      C 1374   6.087   3.755   2.315
  139GLN      O 1375   5.965   3.746   2.297
  140ALA      N 1376   6.163   3.679   2.393
  140ALA      H 1377   6.240   3.715   2.445
  140ALA     CA 1378   6.130   3.542   2.435
  140ALA     CB 1379   6.257   3.488   2.502
  140ALA      C 1380   6.000   3.530   2.515
  140ALA      O 1381   5.951   3.417   2.514
  141ALA      N 1382   5.972   3.628   2.600
  141ALA      H 1383   6.038   3.699   2.625
  141ALA     CA 1384   5.849   3.630   2.681
  141ALA     CB 1385   5.873   3.711   2.809
  141ALA      C 1386   5.730   3.685   2.601
  141ALA      O 1387   5.644   3.600   2.581
  142HISE     N 1388   5.756   3.791   2.525
  142HISE     H 1389   5.838   3.848   2.517
  142HISE    CA 1390   5.642   3.844   2.447
  142HISE    CB 1391   5.695   3.977   2.393
  142HISE    CG 1392   5.583   4.062   2.332
  142HISE   ND1 1393   5.506   4.150   2.396
  142HISE   CD2 1394   5.559   4.059   2.202
  142HISE   HD2 1395   5.588   3.979   2.133
  142HISE   CE1 1396   5.425   4.198   2.303
  142HISE   HE1 1397   5.329   4.242   2.330
  142HISE   NE2 1398   5.460   4.146   2.186
  142HISE   HE2 1399   5.402   4.161   2.106
  142HISE     C 1400   5.600   3.757   2.329
  142HISE     O 1401   5.495   3.694   2.342
  143ASP      N 1402   5.698   3.702   2.256
  143ASP      H 1403   5.793   3.723   2.277
  143ASP     CA 1404   5.685   3.615   2.139
  143ASP     CB 1405   5.810   3.594   2.053
  143ASP     CG 1406   5.845   3.713   1.963
  143ASP    OD1 1407   5.966   3.745   1.965
  143ASP    OD2 1408   5.762   3.773   1.891
  143ASP      C 1409   5.624   3.477   2.168
  143ASP      O 1410   5.560   3.412   2.086
  144ALA      N 1411   5.651   3.434   2.291
  144ALA      H 1412   5.695   3.497   2.354
  144ALA     CA 1413   5.603   3.303   2.337
  144ALA     CB 1414   5.680   3.275   2.466
  144ALA      C 1415   5.455   3.284   2.373
  144ALA      O 1416   5.414   3.174   2.409
  145VAL      N 1417   5.391   3.399   2.388
  145VAL      H 1418   5.448   3.481   2.395
  145VAL     CA 1419   5.245   3.410   2.403
  145VAL     CB 1420   5.201   3.448   2.545
  145VAL    CG1 1421   5.212   3.329   2.640
  145VAL    CG2 1422   5.281   3.563   2.605
  145VAL      C 1423   5.177   3.501   2.301
  145VAL      O 1424   5.075   3.460   2.246
  146ALA      N 1425   5.247   3.601   2.247
  146ALA      H 1426   5.339   3.621   2.280
  146ALA     CA 1427   5.194   3.703   2.155
  146ALA     CB 1428   5.292   3.820   2.155
  146ALA      C 1429   5.173   3.643   2.016
  146ALA      O 1430   5.260   3.581   1.954
  147GLN      N 1431   5.048   3.647   1.972
  147GLN      H 1432   4.972   3.657   2.036
  147GLN     CA 1433   5.006   3.580   1.848
  147GLN     CB 1434   4.911   3.467   1.886
  147GLN     CG 1435   4.991   3.344   1.929
  147GLN     CD 1436   5.068   3.272   1.817
  147GLN    OE1 1437   5.187   3.295   1.796
  147GLN    NE2 1438   4.997   3.198   1.733
  147GLN   HE21 1439   4.898   3.181   1.737
  147GLN   HE22 1440   5.038   3.196   1.642
  147GLN      C 1441   4.954   3.677   1.742
  147GLN      O 1442   4.854   3.741   1.773
  148GLU      N 1443   5.012   3.692   1.623
  148GLU      H 1444   5.096   3.641   1.607
  148GLU     CA 1445   4.958   3.778   1.516
  148GLU     CB 1446   5.062   3.781   1.404
  148GLU     CG 1447   5.184   3.869   1.430
  148GLU     CD 1448   5.275   3.888   1.308
  148GLU    OE1 1449   5.234   3.956   1.212
  148GLU    OE2 1450   5.372   3.811   1.287
  148GLU      C 1451   4.826   3.736   1.450
  148GLU      O 1452   4.803   3.618   1.425
  149GLY      N 1453   4.742   3.832   1.415
  149GLY      H 1454   4.765   3.928   1.435
  149GLY     CA 1455   4.617   3.816   1.340
  149GLY      C 1456   4.559   3.947   1.286
  149GLY      O 1457   4.628   4.047   1.268
  150GLN      N 1458   4.426   3.951   1.272
  150GLN      H 1459   4.371   3.881   1.317
  150GLN     CA 1460   4.348   4.064   1.220
  150GLN     CB 1461   4.201   4.027   1.199
  150GLN     CG 1462   4.193   3.920   1.091
  150GLN     CD 1463   4.051   3.866   1.114
  150GLN    OE1 1464   3.950   3.895   1.051
  150GLN    NE2 1465   4.031   3.777   1.210
  150GLN   HE21 1466   4.108   3.749   1.268
  150GLN   HE22 1467   3.947   3.724   1.203
  150GLN      C 1468   4.360   4.192   1.302
  150GLN      O 1469   4.439   4.283   1.277
  151CYS      N 1470   4.308   4.190   1.425
  151CYS      H 1471   4.303   4.099   1.465
  151CYS     CA 1472   4.306   4.300   1.522
  151CYS     CB 1473   4.177   4.294   1.604
  151CYS     SG 1474   4.167   4.151   1.718
  151CYS     HG 1475   4.232   4.053   1.656
  151CYS      C 1476   4.437   4.322   1.598
  151CYS      O 1477   4.441   4.350   1.718
  152ARG      N 1478   4.546   4.296   1.525
  152ARG      H 1479   4.561   4.293   1.427
  152ARG     CA 1480   4.677   4.324   1.587
  152ARG     CB 1481   4.785   4.242   1.517
  152ARG     CG 1482   4.845   4.298   1.388
  152ARG     CD 1483   4.959   4.212   1.334
  152ARG     NE 1484   5.013   4.278   1.214
  152ARG     HE 1485   5.113   4.270   1.205
  152ARG     CZ 1486   4.945   4.302   1.102
  152ARG    NH1 1487   4.821   4.255   1.083
  152ARG   HH11 1488   4.763   4.200   1.142
  152ARG   HH12 1489   4.781   4.271   0.992
  152ARG    NH2 1490   4.999   4.366   0.997
  152ARG   HH21 1491   5.094   4.398   0.996
  152ARG   HH22 1492   4.944   4.389   0.916
  152ARG      C 1493   4.708   4.473   1.588
  152ARG      O 1494   4.656   4.549   1.506
  153VAL      N 1495   4.787   4.505   1.691
  153VAL      H 1496   4.801   4.437   1.763
  153VAL     CA 1497   4.841   4.640   1.712
  153VAL     CB 1498   4.875   4.661   1.859
  153VAL    CG1 1499   4.751   4.676   1.948
  153VAL    CG2 1500   4.965   4.553   1.919
  153VAL      C 1501   4.968   4.670   1.631
  153VAL      O 1502   5.079   4.686   1.680
  154ASP      N 1503   4.949   4.665   1.500
  154ASP      H 1504   4.859   4.647   1.460
  154ASP     CA 1505   5.058   4.691   1.404
  154ASP     CB 1506   5.022   4.627   1.271
  154ASP     CG 1507   5.120   4.636   1.153
  154ASP    OD1 1508   5.232   4.583   1.163
  154ASP    OD2 1509   5.084   4.703   1.054
  154ASP      C 1510   5.107   4.834   1.381
  154ASP      O 1511   5.030   4.930   1.389
  155ASP      N 1512   5.237   4.842   1.355
  155ASP      H 1513   5.294   4.761   1.349
  155ASP     CA 1514   5.307   4.971   1.344
  155ASP     CB 1515   5.459   4.952   1.339
  155ASP     CG 1516   5.528   4.930   1.473
  155ASP    OD1 1517   5.641   4.877   1.483
  155ASP    OD2 1518   5.480   4.986   1.574
  155ASP      C 1519   5.265   5.052   1.220
  155ASP      O 1520   5.264   5.175   1.226
  156LYS      N 1521   5.240   4.975   1.115
  156LYS      H 1522   5.215   4.879   1.124
  156LYS     CA 1523   5.205   5.030   0.983
  156LYS     CB 1524   5.260   4.936   0.876
  156LYS     CG 1525   5.412   4.951   0.867
  156LYS     CD 1526   5.455   4.879   0.740
  156LYS     CE 1527   5.606   4.903   0.726
  156LYS     NZ 1528   5.693   4.799   0.782
  156LYS    HZ1 1529   5.670   4.777   0.877
  156LYS    HZ2 1530   5.693   4.716   0.726
  156LYS    HZ3 1531   5.787   4.832   0.774
  156LYS      C 1532   5.056   5.059   0.958
  156LYS      O 1533   5.021   5.146   0.879
  157VAL      N 1534   4.966   4.991   1.029
  157VAL      H 1535   4.994   4.909   1.079
  157VAL     CA 1536   4.821   5.003   1.007
  157VAL     CB 1537   4.742   4.892   1.076
  157VAL    CG1 1538   4.759   4.747   1.030
  157VAL    CG2 1539   4.757   4.886   1.228
  157VAL      C 1540   4.758   5.140   1.030
  157VAL      O 1541   4.812   5.226   1.100
  158ASN      N 1542   4.638   5.163   0.976
  158ASN      H 1543   4.617   5.140   0.881
  158ASN     CA 1544   4.560   5.282   1.012
  158ASN     CB 1545   4.444   5.304   0.914
  158ASN     CG 1546   4.355   5.182   0.888
  158ASN    OD1 1547   4.390   5.067   0.864
  158ASN    ND2 1548   4.230   5.219   0.861
  158ASN   HD21 1549   4.213   5.318   0.862
  158ASN   HD22 1550   4.158   5.150   0.859
  158ASN      C 1551   4.502   5.294   1.153
  158ASN      O 1552   4.484   5.402   1.209
  159PHE      N 1553   4.463   5.181   1.212
  159PHE      H 1554   4.461   5.098   1.156
  159PHE     CA 1555   4.430   5.170   1.355
  159PHE     CB 1556   4.382   5.027   1.377
  159PHE     CG 1557   4.231   5.006   1.362
  159PHE    CD1 1558   4.162   5.041   1.246
  159PHE    HD1 1559   4.219   5.075   1.161
  159PHE    CD2 1560   4.159   4.946   1.464
  159PHE    HD2 1561   4.209   4.920   1.557
  159PHE    CE1 1562   4.026   5.017   1.232
  159PHE    HE1 1563   3.971   5.052   1.144
  159PHE    CE2 1564   4.026   4.906   1.448
  159PHE    HE2 1565   3.962   4.856   1.521
  159PHE     CZ 1566   3.960   4.948   1.333
  159PHE     HZ 1567   3.852   4.935   1.338
  159PHE      C 1568   4.555   5.192   1.440
  159PHE      O 1569   4.653   5.120   1.457
  160HISE     N 1570   4.565   5.323   1.465
  160HISE     H 1571   4.495   5.390   1.439
  160HISE    CA 1572   4.674   5.384   1.542
  160HISE    CB 1573   4.695   5.535   1.528
  160HISE    CG 1574   4.780   5.579   1.409
  160HISE   ND1 1575   4.894   5.647   1.412
  160HISE   CD2 1576   4.736   5.578   1.283
  160HISE   HD2 1577   4.638   5.538   1.256
  160HISE   CE1 1578   4.915   5.696   1.290
  160HISE   HE1 1579   5.010   5.737   1.256
  160HISE   NE2 1580   4.816   5.657   1.211
  160HISE   HE2 1581   4.812   5.654   1.112
  160HISE     C 1582   4.676   5.348   1.690
  160HISE     O 1583   4.571   5.336   1.754
  161PHE      N 1584   4.790   5.300   1.739
  161PHE      H 1585   4.854   5.258   1.675
  161PHE     CA 1586   4.814   5.266   1.880
  161PHE     CB 1587   4.954   5.205   1.892
  161PHE     CG 1588   4.987   5.135   2.024
  161PHE    CD1 1589   5.025   5.216   2.131
  161PHE    HD1 1590   5.061   5.316   2.110
  161PHE    CD2 1591   4.966   4.999   2.042
  161PHE    HD2 1592   4.942   4.928   1.963
  161PHE    CE1 1593   5.026   5.166   2.261
  161PHE    HE1 1594   5.076   5.231   2.333
  161PHE    CE2 1595   4.961   4.950   2.172
  161PHE    HE2 1596   4.915   4.855   2.199
  161PHE     CZ 1597   4.990   5.033   2.280
  161PHE     HZ 1598   4.973   4.988   2.377
  161PHE      C 1599   4.814   5.403   1.947
  161PHE      O 1600   4.904   5.486   1.932
  162ILE      N 1601   4.717   5.431   2.034
  162ILE      H 1602   4.629   5.384   2.037
  162ILE     CA 1603   4.706   5.547   2.124
  162ILE     CB 1604   4.592   5.640   2.082
  162ILE    CG1 1605   4.596   5.680   1.935
  162ILE    CG2 1606   4.617   5.767   2.164
  162ILE     CD 1607   4.721   5.735   1.866
  162ILE      C 1608   4.686   5.497   2.267
  162ILE      O 1609   4.590   5.424   2.292
  163LEU      N 1610   4.774   5.535   2.360
  163LEU      H 1611   4.835   5.612   2.343
  163LEU     CA 1612   4.772   5.495   2.502
  163LEU     CB 1613   4.911   5.439   2.534
  163LEU     CG 1614   4.914   5.381   2.676
  163LEU    CD1 1615   4.822   5.259   2.682
  163LEU    CD2 1616   5.054   5.335   2.717
  163LEU      C 1617   4.749   5.620   2.588
  163LEU      O 1618   4.829   5.713   2.580
  164PHE      N 1619   4.632   5.630   2.650
  164PHE      H 1620   4.556   5.571   2.622
  164PHE     CA 1621   4.614   5.731   2.755
  164PHE     CB 1622   4.470   5.785   2.753
  164PHE     CG 1623   4.459   5.882   2.635
  164PHE    CD1 1624   4.411   5.844   2.510
  164PHE    HD1 1625   4.432   5.740   2.484
  164PHE    CD2 1626   4.463   6.018   2.662
  164PHE    HD2 1627   4.509   6.057   2.752
  164PHE    CE1 1628   4.386   5.940   2.413
  164PHE    HE1 1629   4.324   5.911   2.328
  164PHE    CE2 1630   4.449   6.113   2.562
  164PHE    HE2 1631   4.463   6.220   2.582
  164PHE     CZ 1632   4.409   6.075   2.434
  164PHE     HZ 1633   4.402   6.154   2.360
  164PHE      C 1634   4.643   5.660   2.887
  164PHE      O 1635   4.577   5.570   2.939
  165ASN      N 1636   4.739   5.726   2.951
  165ASN      H 1637   4.779   5.805   2.904
  165ASN     CA 1638   4.812   5.677   3.069
  165ASN     CB 1639   4.955   5.655   3.020
  165ASN     CG 1640   5.037   5.560   3.106
  165ASN    OD1 1641   4.997   5.507   3.210
  165ASN    ND2 1642   5.162   5.528   3.072
  165ASN   HD21 1643   5.205   5.555   2.985
  165ASN   HD22 1644   5.216   5.487   3.145
  165ASN      C 1645   4.815   5.762   3.196
  165ASN      O 1646   4.827   5.884   3.189
  166ASN      N 1647   4.785   5.697   3.309
  166ASN      H 1648   4.773   5.597   3.309
  166ASN     CA 1649   4.784   5.765   3.438
  166ASN     CB 1650   4.665   5.708   3.515
  166ASN     CG 1651   4.591   5.830   3.572
  166ASN    OD1 1652   4.643   5.919   3.638
  166ASN    ND2 1653   4.462   5.833   3.543
  166ASN   HD21 1654   4.420   5.759   3.489
  166ASN   HD22 1655   4.410   5.912   3.576
  166ASN      C 1656   4.917   5.756   3.514
  166ASN      O 1657   4.961   5.652   3.563
  167VAL      N 1658   4.987   5.868   3.528
  167VAL      H 1659   4.950   5.955   3.496
  167VAL     CA 1660   5.124   5.864   3.582
  167VAL     CB 1661   5.233   5.892   3.479
  167VAL    CG1 1662   5.370   5.838   3.522
  167VAL    CG2 1663   5.205   5.831   3.342
  167VAL      C 1664   5.129   5.974   3.689
  167VAL      O 1665   5.139   6.094   3.663
  168ASP      N 1666   5.122   5.929   3.814
  168ASP      H 1667   5.140   5.832   3.832
  168ASP     CA 1668   5.109   6.012   3.934
  168ASP     CB 1669   5.247   6.066   3.974
  168ASP     CG 1670   5.339   5.951   4.015
  168ASP    OD1 1671   5.347   5.922   4.136
  168ASP    OD2 1672   5.408   5.894   3.928
  168ASP      C 1673   5.002   6.121   3.923
  168ASP      O 1674   5.018   6.238   3.956
  169GLY      N 1675   4.882   6.077   3.886
  169GLY      H 1676   4.868   5.980   3.871
  169GLY     CA 1677   4.768   6.167   3.860
  169GLY      C 1678   4.761   6.233   3.723
  169GLY      O 1679   4.659   6.291   3.686
  170HISE     N 1680   4.877   6.239   3.656
  170HISE     H 1681   4.960   6.191   3.683
  170HISE    CA 1682   4.892   6.306   3.526
  170HISE    CB 1683   5.030   6.366   3.501
  170HISE    CG 1684   5.080   6.472   3.600
  170HISE   ND1 1685   5.125   6.595   3.577
  170HISE   CD2 1686   5.117   6.438   3.723
  170HISE   HD2 1687   5.125   6.335   3.758
  170HISE   CE1 1688   5.182   6.637   3.689
  170HISE   HE1 1689   5.224   6.735   3.711
  170HISE   NE2 1690   5.179   6.540   3.781
  170HISE   HE2 1691   5.231   6.543   3.866
  170HISE     C 1692   4.860   6.215   3.408
  170HISE     O 1693   4.929   6.116   3.383
  171LEU      N 1694   4.763   6.257   3.328
  171LEU      H 1695   4.708   6.335   3.357
  171LEU     CA 1696   4.711   6.194   3.205
  171LEU     CB 1697   4.569   6.235   3.167
  171LEU     CG 1698   4.468   6.171   3.261
  171LEU    CD1 1699   4.336   6.247   3.275
  171LEU    CD2 1700   4.447   6.030   3.204
  171LEU      C 1701   4.803   6.219   3.085
  171LEU      O 1702   4.794   6.314   3.008
  172TYR      N 1703   4.893   6.125   3.055
  172TYR      H 1704   4.902   6.043   3.112
  172TYR     CA 1705   5.001   6.121   2.956
  172TYR     CB 1706   5.115   6.035   3.012
  172TYR     CG 1707   5.219   6.117   3.088
  172TYR    CD1 1708   5.350   6.073   3.076
  172TYR    HD1 1709   5.388   6.026   2.986
  172TYR    CD2 1710   5.185   6.206   3.190
  172TYR    HD2 1711   5.097   6.269   3.176
  172TYR    CE1 1712   5.446   6.099   3.173
  172TYR    HE1 1713   5.545   6.057   3.152
  172TYR    CE2 1714   5.284   6.246   3.278
  172TYR    HE2 1715   5.244   6.273   3.375
  172TYR     CZ 1716   5.414   6.197   3.266
  172TYR     OH 1717   5.525   6.258   3.316
  172TYR     HH 1718   5.497   6.338   3.368
  172TYR      C 1719   4.934   6.049   2.839
  172TYR      O 1720   4.883   5.939   2.855
  173GLU      N 1721   4.937   6.112   2.722
  173GLU      H 1722   4.963   6.208   2.717
  173GLU     CA 1723   4.903   6.054   2.591
  173GLU     CB 1724   4.843   6.160   2.499
  173GLU     CG 1725   4.766   6.106   2.378
  173GLU     CD 1726   4.738   6.223   2.284
  173GLU    OE1 1727   4.823   6.272   2.207
  173GLU    OE2 1728   4.622   6.270   2.273
  173GLU      C 1729   5.030   6.010   2.517
  173GLU      O 1730   5.099   6.098   2.465
  174LEU      N 1731   5.041   5.883   2.480
  174LEU      H 1732   4.983   5.807   2.509
  174LEU     CA 1733   5.152   5.817   2.411
  174LEU     CB 1734   5.215   5.713   2.505
  174LEU     CG 1735   5.334   5.633   2.452
  174LEU    CD1 1736   5.290   5.504   2.381
  174LEU    CD2 1737   5.427   5.715   2.364
  174LEU      C 1738   5.094   5.762   2.281
  174LEU      O 1739   4.985   5.705   2.278
  175ASP      N 1740   5.153   5.811   2.172
  175ASP      H 1741   5.216   5.888   2.177
  175ASP     CA 1742   5.121   5.774   2.034
  175ASP     CB 1743   5.132   5.896   1.941
  175ASP     CG 1744   5.149   5.873   1.790
  175ASP    OD1 1745   5.261   5.909   1.750
  175ASP    OD2 1746   5.045   5.831   1.735
  175ASP      C 1747   5.221   5.666   1.993
  175ASP      O 1748   5.339   5.680   2.026
  176GLY      N 1749   5.173   5.556   1.937
  176GLY      H 1750   5.074   5.546   1.923
  176GLY     CA 1751   5.248   5.451   1.868
  176GLY      C 1752   5.360   5.488   1.770
  176GLY      O 1753   5.454   5.411   1.752
  177ARG      N 1754   5.345   5.602   1.703
  177ARG      H 1755   5.260   5.653   1.702
  177ARG     CA 1756   5.451   5.654   1.615
  177ARG     CB 1757   5.401   5.739   1.498
  177ARG     CG 1758   5.294   5.665   1.418
  177ARG     CD 1759   5.335   5.526   1.369
  177ARG     NE 1760   5.210   5.466   1.319
  177ARG     HE 1761   5.175   5.496   1.230
  177ARG     CZ 1762   5.134   5.383   1.391
  177ARG    NH1 1763   5.164   5.337   1.513
  177ARG   HH11 1764   5.259   5.328   1.543
  177ARG   HH12 1765   5.090   5.310   1.576
  177ARG    NH2 1766   5.025   5.333   1.332
  177ARG   HH21 1767   5.006   5.342   1.234
  177ARG   HH22 1768   4.964   5.272   1.383
  177ARG      C 1769   5.564   5.723   1.690
  177ARG      O 1770   5.666   5.655   1.697
  178MET      N 1771   5.540   5.843   1.742
  178MET      H 1772   5.448   5.879   1.760
  178MET     CA 1773   5.644   5.932   1.796
  178MET     CB 1774   5.581   6.071   1.790
  178MET     CG 1775   5.675   6.189   1.817
  178MET     SD 1776   5.717   6.237   1.989
  178MET     CE 1777   5.594   6.361   2.024
  178MET      C 1778   5.690   5.894   1.937
  178MET      O 1779   5.601   5.842   2.004
  179PRO      N 1780   5.818   5.899   1.972
  179PRO     CA 1781   5.872   5.849   2.100
  179PRO     CB 1782   6.024   5.865   2.091
  179PRO     CG 1783   6.051   5.854   1.941
  179PRO     CD 1784   5.928   5.920   1.878
  179PRO      C 1785   5.816   5.900   2.233
  179PRO      O 1786   5.780   5.824   2.323
  180PHE      N 1787   5.824   6.032   2.239
  180PHE      H 1788   5.815   6.090   2.158
  180PHE     CA 1789   5.789   6.105   2.363
  180PHE     CB 1790   5.851   6.245   2.356
  180PHE     CG 1791   5.997   6.231   2.312
  180PHE    CD1 1792   6.022   6.257   2.178
  180PHE    HD1 1793   5.948   6.287   2.104
  180PHE    CD2 1794   6.099   6.189   2.396
  180PHE    HD2 1795   6.081   6.195   2.504
  180PHE    CE1 1796   6.153   6.238   2.137
  180PHE    HE1 1797   6.173   6.250   2.030
  180PHE    CE2 1798   6.226   6.157   2.348
  180PHE    HE2 1799   6.284   6.093   2.414
  180PHE     CZ 1800   6.254   6.181   2.214
  180PHE     HZ 1801   6.338   6.122   2.176
  180PHE      C 1802   5.640   6.134   2.378
  180PHE      O 1803   5.576   6.149   2.274
  181PRO      N 1804   5.584   6.122   2.498
  181PRO     CA 1805   5.442   6.148   2.525
  181PRO     CB 1806   5.410   6.085   2.661
  181PRO     CG 1807   5.523   5.985   2.687
  181PRO     CD 1808   5.641   6.040   2.607
  181PRO      C 1809   5.411   6.298   2.532
  181PRO      O 1810   5.492   6.386   2.505
  182VAL      N 1811   5.281   6.325   2.537
  182VAL      H 1812   5.218   6.262   2.491
  182VAL     CA 1813   5.219   6.454   2.573
  182VAL     CB 1814   5.156   6.534   2.459
  182VAL    CG1 1815   5.250   6.570   2.344
  182VAL    CG2 1816   5.054   6.442   2.393
  182VAL      C 1817   5.118   6.449   2.688
  182VAL      O 1818   5.020   6.374   2.688
  183ASN      N 1819   5.142   6.536   2.785
  183ASN      H 1820   5.202   6.615   2.771
  183ASN     CA 1821   5.066   6.545   2.910
  183ASN     CB 1822   5.155   6.601   3.022
  183ASN     CG 1823   5.084   6.611   3.157
  183ASN    OD1 1824   4.963   6.604   3.176
  183ASN    ND2 1825   5.170   6.609   3.258
  183ASN   HD21 1826   5.269   6.606   3.242
  183ASN   HD22 1827   5.138   6.621   3.352
  183ASN      C 1828   4.938   6.626   2.887
  183ASN      O 1829   4.949   6.748   2.882
  184HISE     N 1830   4.824   6.557   2.887
  184HISE     H 1831   4.816   6.460   2.908
  184HISE    CA 1832   4.699   6.627   2.856
  184HISE    CB 1833   4.592   6.532   2.802
  184HISE    CG 1834   4.596   6.533   2.649
  184HISE   ND1 1835   4.543   6.627   2.571
  184HISE   CD2 1836   4.666   6.451   2.571
  184HISE   HD2 1837   4.752   6.391   2.598
  184HISE   CE1 1838   4.577   6.593   2.447
  184HISE   HE1 1839   4.530   6.630   2.356
  184HISE   NE2 1840   4.655   6.485   2.443
  184HISE   HE2 1841   4.677   6.427   2.365
  184HISE     C 1842   4.636   6.718   2.961
  184HISE     O 1843   4.574   6.821   2.934
  185GLY      N 1844   4.648   6.671   3.085
  185GLY      H 1845   4.714   6.597   3.089
  185GLY     CA 1846   4.619   6.737   3.213
  185GLY      C 1847   4.613   6.638   3.330
  185GLY      O 1848   4.634   6.518   3.315
  186ALA      N 1849   4.571   6.686   3.447
  186ALA      H 1850   4.544   6.782   3.453
  186ALA     CA 1851   4.554   6.598   3.564
  186ALA     CB 1852   4.555   6.685   3.690
  186ALA      C 1853   4.427   6.513   3.571
  186ALA      O 1854   4.317   6.567   3.559
  187SER      N 1855   4.440   6.395   3.632
  187SER      H 1856   4.529   6.350   3.646
  187SER     CA 1857   4.324   6.314   3.672
  187SER     CB 1858   4.341   6.162   3.663
  187SER     OG 1859   4.226   6.080   3.683
  187SER     HG 1860   4.151   6.133   3.644
  187SER      C 1861   4.283   6.353   3.814
  187SER      O 1862   4.354   6.312   3.905
  188SER      N 1863   4.159   6.403   3.814
  188SER      H 1864   4.099   6.382   3.737
  188SER     CA 1865   4.093   6.452   3.936
  188SER     CB 1866   3.976   6.544   3.904
  188SER     OG 1867   3.874   6.486   3.822
  188SER     HG 1868   3.912   6.444   3.740
  188SER      C 1869   4.048   6.352   4.042
  188SER      O 1870   4.065   6.378   4.161
  189GLU      N 1871   4.008   6.234   3.996
  189GLU      H 1872   3.989   6.212   3.900
  189GLU     CA 1873   3.967   6.128   4.089
  189GLU     CB 1874   3.834   6.081   4.030
  189GLU     CG 1875   3.850   6.002   3.900
  189GLU     CD 1876   3.713   5.949   3.858
  189GLU    OE1 1877   3.610   6.011   3.894
  189GLU    OE2 1878   3.700   5.833   3.813
  189GLU      C 1879   4.070   6.017   4.111
  189GLU      O 1880   4.142   5.979   4.018
  190ASP      N 1881   4.064   5.954   4.227
  190ASP      H 1882   4.044   6.009   4.308
  190ASP     CA 1883   4.130   5.826   4.258
  190ASP     CB 1884   4.131   5.785   4.405
  190ASP     CG 1885   4.196   5.888   4.499
  190ASP    OD1 1886   4.313   5.870   4.537
  190ASP    OD2 1887   4.120   5.985   4.519
  190ASP      C 1888   4.087   5.696   4.190
  190ASP      O 1889   4.169   5.609   4.163
  191THR      N 1890   3.962   5.690   4.144
  191THR      H 1891   3.897   5.765   4.160
  191THR     CA 1892   3.902   5.578   4.071
  191THR     CB 1893   3.749   5.585   4.085
  191THR    OG1 1894   3.704   5.720   4.076
  191THR    HG1 1895   3.678   5.752   3.984
  191THR    CG2 1896   3.690   5.523   4.212
  191THR      C 1897   3.937   5.577   3.922
  191THR      O 1898   3.909   5.478   3.856
  192LEU      N 1899   4.006   5.682   3.877
  192LEU      H 1900   4.029   5.750   3.946
  192LEU     CA 1901   4.076   5.701   3.749
  192LEU     CB 1902   4.207   5.622   3.747
  192LEU     CG 1903   4.319   5.647   3.848
  192LEU    CD1 1904   4.438   5.557   3.814
  192LEU    CD2 1905   4.360   5.795   3.857
  192LEU      C 1906   3.992   5.691   3.621
  192LEU      O 1907   4.036   5.735   3.514
  193LEU      N 1908   3.861   5.674   3.635
  193LEU      H 1909   3.817   5.703   3.720
  193LEU     CA 1910   3.773   5.624   3.529
  193LEU     CB 1911   3.656   5.539   3.580
  193LEU     CG 1912   3.697   5.391   3.585
  193LEU    CD1 1913   3.654   5.318   3.712
  193LEU    CD2 1914   3.635   5.322   3.463
  193LEU      C 1915   3.723   5.739   3.441
  193LEU      O 1916   3.742   5.740   3.320
  194LYS      N 1917   3.662   5.837   3.506
  194LYS      H 1918   3.654   5.834   3.606
  194LYS     CA 1919   3.596   5.952   3.442
  194LYS     CB 1920   3.519   6.042   3.539
  194LYS     CG 1921   3.370   6.010   3.552
  194LYS     CD 1922   3.288   6.122   3.617
  194LYS     CE 1923   3.311   6.256   3.547
  194LYS     NZ 1924   3.266   6.358   3.643
  194LYS    HZ1 1925   3.178   6.328   3.681
  194LYS    HZ2 1926   3.331   6.386   3.714
  194LYS    HZ3 1927   3.241   6.447   3.605
  194LYS      C 1928   3.697   6.040   3.368
  194LYS      O 1929   3.667   6.074   3.253
  195ASP      N 1930   3.813   6.066   3.428
  195ASP      H 1931   3.804   6.080   3.527
  195ASP     CA 1932   3.919   6.140   3.359
  195ASP     CB 1933   4.030   6.184   3.456
  195ASP     CG 1934   3.976   6.284   3.558
  195ASP    OD1 1935   3.923   6.392   3.522
  195ASP    OD2 1936   3.987   6.244   3.675
  195ASP      C 1937   3.971   6.076   3.230
  195ASP      O 1938   3.967   6.151   3.133
  196ALA      N 1939   3.983   5.943   3.234
  196ALA      H 1940   3.968   5.895   3.321
  196ALA     CA 1941   4.019   5.858   3.121
  196ALA     CB 1942   4.029   5.717   3.180
  196ALA      C 1943   3.913   5.847   3.011
  196ALA      O 1944   3.941   5.897   2.902
  197ALA      N 1945   3.786   5.841   3.051
  197ALA      H 1946   3.768   5.831   3.149
  197ALA     CA 1947   3.669   5.835   2.963
  197ALA     CB 1948   3.552   5.780   3.045
  197ALA      C 1949   3.639   5.969   2.894
  197ALA      O 1950   3.656   5.973   2.772
  198LYS      N 1951   3.650   6.079   2.968
  198LYS      H 1952   3.673   6.070   3.065
  198LYS     CA 1953   3.644   6.216   2.915
  198LYS     CB 1954   3.652   6.319   3.028
  198LYS     CG 1955   3.522   6.332   3.108
  198LYS     CD 1956   3.545   6.416   3.233
  198LYS     CE 1957   3.536   6.566   3.203
  198LYS     NZ 1958   3.547   6.641   3.329
  198LYS    HZ1 1959   3.473   6.608   3.388
  198LYS    HZ2 1960   3.636   6.616   3.367
  198LYS    HZ3 1961   3.535   6.740   3.322
  198LYS      C 1962   3.756   6.259   2.820
  198LYS      O 1963   3.719   6.278   2.704
  199VAL      N 1964   3.879   6.216   2.847
  199VAL      H 1965   3.900   6.169   2.933
  199VAL     CA 1966   3.991   6.243   2.756
  199VAL     CB 1967   4.120   6.266   2.836
  199VAL    CG1 1968   4.185   6.134   2.878
  199VAL    CG2 1969   4.214   6.356   2.757
  199VAL      C 1970   3.994   6.147   2.637
  199VAL      O 1971   4.007   6.197   2.526
  200CYS      N 1972   3.960   6.019   2.653
  200CYS      H 1973   3.966   5.975   2.742
  200CYS     CA 1974   3.943   5.924   2.542
  200CYS     CB 1975   3.919   5.784   2.599
  200CYS     SG 1976   4.073   5.735   2.684
  200CYS     HG 1977   4.040   5.807   2.790
  200CYS      C 1978   3.832   5.970   2.447
  200CYS      O 1979   3.845   5.955   2.326
  201ARG      N 1980   3.721   6.011   2.508
  201ARG      H 1981   3.713   5.998   2.607
  201ARG     CA 1982   3.605   6.055   2.432
  201ARG     CB 1983   3.479   6.066   2.519
  201ARG     CG 1984   3.355   6.104   2.437
  201ARG     CD 1985   3.292   5.986   2.362
  201ARG     NE 1986   3.373   5.950   2.245
  201ARG     HE 1987   3.469   5.937   2.269
  201ARG     CZ 1988   3.330   5.926   2.120
  201ARG    NH1 1989   3.198   5.917   2.097
  201ARG   HH11 1990   3.128   5.927   2.168
  201ARG   HH12 1991   3.159   5.932   2.006
  201ARG    NH2 1992   3.407   5.933   2.011
  201ARG   HH21 1993   3.497   5.977   2.019
  201ARG   HH22 1994   3.364   5.909   1.925
  201ARG      C 1995   3.637   6.185   2.357
  201ARG      O 1996   3.612   6.200   2.237
  202GLU      N 1997   3.707   6.278   2.420
  202GLU      H 1998   3.717   6.270   2.519
  202GLU     CA 1999   3.739   6.414   2.373
  202GLU     CB 2000   3.786   6.507   2.485
  202GLU     CG 2001   3.673   6.577   2.560
  202GLU     CD 2002   3.736   6.676   2.659
  202GLU    OE1 2003   3.787   6.631   2.763
  202GLU    OE2 2004   3.732   6.800   2.643
  202GLU      C 2005   3.836   6.412   2.255
  202GLU      O 2006   3.802   6.462   2.147
  203PHE      N 2007   3.927   6.317   2.267
  203PHE      H 2008   3.952   6.284   2.358
  203PHE     CA 2009   4.023   6.282   2.161
  203PHE     CB 2010   4.137   6.210   2.234
  203PHE     CG 2011   4.230   6.134   2.139
  203PHE    CD1 2012   4.194   6.004   2.105
  203PHE    HD1 2013   4.117   5.950   2.161
  203PHE    CD2 2014   4.329   6.195   2.063
  203PHE    HD2 2015   4.365   6.292   2.098
  203PHE    CE1 2016   4.249   5.939   1.994
  203PHE    HE1 2017   4.198   5.852   1.954
  203PHE    CE2 2018   4.382   6.131   1.952
  203PHE    HE2 2019   4.448   6.187   1.886
  203PHE     CZ 2020   4.342   6.004   1.914
  203PHE     HZ 2021   4.393   5.929   1.853
  203PHE      C 2022   3.965   6.215   2.036
  203PHE      O 2023   3.984   6.269   1.928
  204THR      N 2024   3.884   6.111   2.052
  204THR      H 2025   3.862   6.078   2.144
  204THR     CA 2026   3.813   6.046   1.941
  204THR     CB 2027   3.753   5.913   1.988
  204THR    OG1 2028   3.681   5.927   2.111
  204THR    HG1 2029   3.715   5.855   2.171
  204THR    CG2 2030   3.869   5.815   2.011
  204THR      C 2031   3.703   6.132   1.880
  204THR      O 2032   3.653   6.087   1.777
  205GLU      N 2033   3.648   6.222   1.961
  205GLU      H 2034   3.659   6.219   2.060
  205GLU     CA 2035   3.554   6.323   1.908
  205GLU     CB 2036   3.460   6.372   2.019
  205GLU     CG 2037   3.322   6.314   1.989
  205GLU     CD 2038   3.224   6.403   2.067
  205GLU    OE1 2039   3.206   6.370   2.186
  205GLU    OE2 2040   3.160   6.488   2.000
  205GLU      C 2041   3.618   6.437   1.829
  205GLU      O 2042   3.557   6.468   1.727
  206ARG      N 2043   3.722   6.499   1.883
  206ARG      H 2044   3.741   6.483   1.980
  206ARG     CA 2045   3.801   6.612   1.834
  206ARG     CB 2046   3.908   6.660   1.933
  206ARG     CG 2047   3.845   6.744   2.044
  206ARG     CD 2048   3.952   6.828   2.114
  206ARG     NE 2049   3.894   6.888   2.235
  206ARG     HE 2050   3.794   6.884   2.245
  206ARG     CZ 2051   3.958   6.951   2.334
  206ARG    NH1 2052   4.092   6.956   2.334
  206ARG   HH11 2053   4.142   6.903   2.265
  206ARG   HH12 2054   4.148   7.025   2.378
  206ARG    NH2 2055   3.885   7.019   2.424
  206ARG   HH21 2056   3.786   7.027   2.424
  206ARG   HH22 2057   3.930   7.061   2.503
  206ARG      C 2058   3.870   6.565   1.706
  206ARG      O 2059   3.828   6.609   1.599
  207GLU      N 2060   3.960   6.467   1.710
  207GLU      H 2061   3.976   6.418   1.796
  207GLU     CA 2062   4.036   6.419   1.594
  207GLU     CB 2063   4.143   6.319   1.637
  207GLU     CG 2064   4.248   6.380   1.730
  207GLU     CD 2065   4.372   6.434   1.658
  207GLU    OE1 2066   4.465   6.350   1.657
  207GLU    OE2 2067   4.375   6.541   1.593
  207GLU      C 2068   3.952   6.355   1.484
  207GLU      O 2069   3.862   6.275   1.510
  208GLN      N 2070   4.013   6.358   1.366
  208GLN      H 2071   4.102   6.402   1.350
  208GLN     CA 2072   3.941   6.307   1.249
  208GLN     CB 2073   3.949   6.423   1.149
  208GLN     CG 2074   3.848   6.525   1.201
  208GLN     CD 2075   3.831   6.639   1.100
  208GLN    OE1 2076   3.921   6.679   1.027
  208GLN    NE2 2077   3.703   6.675   1.090
  208GLN   HE21 2078   3.632   6.637   1.149
  208GLN   HE22 2079   3.670   6.741   1.023
  208GLN      C 2080   3.989   6.169   1.203
  208GLN      O 2081   4.106   6.132   1.195
  209GLY      N 2082   3.891   6.082   1.225
  209GLY      H 2083   3.812   6.115   1.276
  209GLY     CA 2084   3.906   5.941   1.186
  209GLY      C 2085   3.778   5.865   1.150
  209GLY      O 2086   3.715   5.892   1.049
  210GLU      N 2087   3.777   5.739   1.194
  210GLU      H 2088   3.865   5.706   1.229
  210GLU     CA 2089   3.673   5.637   1.181
  210GLU     CB 2090   3.735   5.511   1.122
  210GLU     CG 2091   3.657   5.448   1.006
  210GLU     CD 2092   3.531   5.384   1.063
  210GLU    OE1 2093   3.552   5.300   1.154
  210GLU    OE2 2094   3.414   5.408   1.026
  210GLU      C 2095   3.584   5.621   1.304
  210GLU      O 2096   3.627   5.633   1.418
  211VAL      N 2097   3.459   5.583   1.278
  211VAL      H 2098   3.442   5.542   1.188
  211VAL     CA 2099   3.358   5.557   1.381
  211VAL     CB 2100   3.215   5.582   1.333
  211VAL    CG1 2101   3.198   5.732   1.309
  211VAL    CG2 2102   3.180   5.494   1.213
  211VAL      C 2103   3.373   5.427   1.460
  211VAL      O 2104   3.359   5.445   1.581
  212ARG      N 2105   3.449   5.331   1.409
  212ARG      H 2106   3.490   5.334   1.318
  212ARG     CA 2107   3.459   5.205   1.486
  212ARG     CB 2108   3.416   5.089   1.396
  212ARG     CG 2109   3.265   5.100   1.371
  212ARG     CD 2110   3.229   5.026   1.243
  212ARG     NE 2111   3.083   5.011   1.234
  212ARG     HE 2112   3.051   5.086   1.177
  212ARG     CZ 2113   3.026   4.890   1.239
  212ARG    NH1 2114   3.094   4.779   1.204
  212ARG   HH11 2115   3.186   4.788   1.167
  212ARG   HH12 2116   3.060   4.686   1.218
  212ARG    NH2 2117   2.901   4.871   1.283
  212ARG   HH21 2118   2.839   4.943   1.314
  212ARG   HH22 2119   2.876   4.777   1.307
  212ARG      C 2120   3.603   5.177   1.529
  212ARG      O 2121   3.674   5.085   1.491
  213PHE      N 2122   3.632   5.257   1.631
  213PHE      H 2123   3.588   5.347   1.636
  213PHE     CA 2124   3.746   5.226   1.717
  213PHE     CB 2125   3.790   5.353   1.789
  213PHE     CG 2126   3.681   5.425   1.870
  213PHE    CD1 2127   3.616   5.529   1.805
  213PHE    HD1 2128   3.658   5.571   1.714
  213PHE    CD2 2129   3.611   5.367   1.974
  213PHE    HD2 2130   3.666   5.310   2.049
  213PHE    CE1 2131   3.490   5.572   1.844
  213PHE    HE1 2132   3.445   5.660   1.798
  213PHE    CE2 2133   3.485   5.409   2.016
  213PHE    HE2 2134   3.441   5.375   2.109
  213PHE     CZ 2135   3.418   5.509   1.945
  213PHE     HZ 2136   3.313   5.530   1.963
  213PHE      C 2137   3.745   5.107   1.813
  213PHE      O 2138   3.639   5.059   1.850
  214SER      N 2139   3.861   5.042   1.817
  214SER      H 2140   3.947   5.083   1.787
  214SER     CA 2141   3.869   4.925   1.905
  214SER     CB 2142   3.951   4.808   1.849
  214SER     OG 2143   3.879   4.744   1.744
  214SER     HG 2144   3.798   4.713   1.794
  214SER      C 2145   3.947   4.966   2.031
  214SER      O 2146   4.044   5.041   2.021
  215ALA      N 2147   3.899   4.901   2.136
  215ALA      H 2148   3.817   4.844   2.130
  215ALA     CA 2149   3.951   4.931   2.271
  215ALA     CB 2150   3.882   5.057   2.324
  215ALA      C 2151   3.939   4.831   2.386
  215ALA      O 2152   3.839   4.763   2.406
  216VAL      N 2153   4.039   4.834   2.473
  216VAL      H 2154   4.129   4.863   2.440
  216VAL     CA 2155   4.047   4.767   2.604
  216VAL     CB 2156   4.132   4.640   2.605
  216VAL    CG1 2157   4.070   4.517   2.538
  216VAL    CG2 2158   4.273   4.664   2.550
  216VAL      C 2159   4.101   4.861   2.711
  216VAL      O 2160   4.173   4.955   2.679
  217ALA      N 2161   4.071   4.832   2.838
  217ALA      H 2162   3.989   4.783   2.867
  217ALA     CA 2163   4.127   4.916   2.945
  217ALA     CB 2164   4.002   4.972   3.011
  217ALA      C 2165   4.208   4.834   3.046
  217ALA      O 2166   4.167   4.724   3.083
  218LEU      N 2167   4.332   4.868   3.081
  218LEU      H 2168   4.373   4.957   3.060
  218LEU     CA 2169   4.407   4.796   3.185
  218LEU     CB 2170   4.558   4.815   3.168
  218LEU     CG 2171   4.640   4.759   3.285
  218LEU    CD1 2172   4.677   4.612   3.264
  218LEU    CD2 2173   4.775   4.831   3.287
  218LEU      C 2174   4.354   4.828   3.326
  218LEU      O 2175   4.362   4.945   3.362
  219CYS      N 2176   4.338   4.730   3.414
  219CYS      H 2177   4.368   4.637   3.391
  219CYS     CA 2178   4.276   4.751   3.546
  219CYS     CB 2179   4.127   4.718   3.540
  219CYS     SG 2180   4.024   4.841   3.452
  219CYS     HG 2181   3.993   4.911   3.561
  219CYS      C 2182   4.327   4.664   3.660
  219CYS      O 2183   4.362   4.547   3.645
  220LYS      N 2184   4.298   4.719   3.778
  220LYS      H 2185   4.289   4.817   3.794
  220LYS     CA 2186   4.318   4.652   3.908
  220LYS     CB 2187   4.355   4.750   4.020
  220LYS     CG 2188   4.499   4.799   4.014
  220LYS     CD 2189   4.559   4.809   4.154
  220LYS     CE 2190   4.498   4.915   4.247
  220LYS     NZ 2191   4.567   4.904   4.377
  220LYS    HZ1 2192   4.652   4.955   4.365
  220LYS    HZ2 2193   4.514   4.944   4.452
  220LYS    HZ3 2194   4.587   4.809   4.398
  220LYS      C 2195   4.200   4.563   3.943
  220LYS      O 2196   4.123   4.589   4.036
  221ALA      N 2197   4.209   4.441   3.890
  221ALA      H 2198   4.303   4.414   3.873
  221ALA     CA 2199   4.111   4.335   3.917
  221ALA     CB 2200   4.093   4.260   3.785
  221ALA      C 2201   4.134   4.236   4.032
  221ALA      O 2202   4.183   4.126   4.011
  222ALA      N 2203   4.090   4.279   4.150
  222ALA      H 2204   4.083   4.374   4.181
  222ALA     CA 2205   4.076   4.198   4.273
  222ALA     CB 2206   4.209   4.138   4.318
  222ALA      C 2207   4.016   4.282   4.386
  222ALA     O1 2208   3.927   4.224   4.452
  222ALA     O2 2209   4.041   4.404   4.396
   6.92080   6.92080   4.89373   0.00000   0.00000   0.00000   0.00000   3.46040   3.46040
