# Supplementary material for: Is There a Functional Role for the Knotted Topology in Protein UCH-L1?
Source: J Chem Inf Model. 2024 Jul 24;64(17):6827–37. doi: 10.1021/acs.jcim.4c00880 (PMC11388461; doi:10.1021/acs.jcim.4c00880)
Supplement: Supplementary file 2 — ci4c00880_si_002.zip [file ci4c00880_si_002.zip › UCH-L1_files/APO/APO_delta1/REP_2/traj_initial.gro]

Protein in water t=   0.00000 step= 0
 2209
    1GLN      N    1   5.848   3.538   3.320
    1GLN     H1    2   5.814   3.474   3.389
    1GLN     H2    3   5.860   3.491   3.233
    1GLN     H3    4   5.941   3.558   3.352
    1GLN     CA    5   5.781   3.667   3.299
    1GLN     CB    6   5.701   3.672   3.169
    1GLN     CG    7   5.641   3.540   3.120
    1GLN     CD    8   5.526   3.575   3.025
    1GLN    OE1    9   5.530   3.592   2.903
    1GLN    NE2   10   5.403   3.574   3.075
    1GLN   HE21   11   5.379   3.564   3.172
    1GLN   HE22   12   5.327   3.612   3.022
    1GLN      C   13   5.688   3.702   3.415
    1GLN      O   14   5.659   3.620   3.502
    2LEU      N   15   5.631   3.822   3.406
    2LEU      H   16   5.618   3.862   3.315
    2LEU     CA   17   5.550   3.890   3.507
    2LEU     CB   18   5.568   4.039   3.479
    2LEU     CG   19   5.704   4.105   3.460
    2LEU    CD1   20   5.696   4.256   3.436
    2LEU    CD2   21   5.794   4.065   3.577
    2LEU      C   22   5.402   3.853   3.493
    2LEU      O   23   5.369   3.783   3.397
    3LYS      N   24   5.317   3.892   3.587
    3LYS      H   25   5.359   3.934   3.668
    3LYS     CA   26   5.172   3.870   3.578
    3LYS     CB   27   5.112   3.910   3.712
    3LYS     CG   28   5.149   3.824   3.833
    3LYS     CD   29   5.066   3.858   3.957
    3LYS     CE   30   5.105   3.772   4.077
    3LYS     NZ   31   5.248   3.739   4.075
    3LYS    HZ1   32   5.303   3.808   4.027
    3LYS    HZ2   33   5.277   3.738   4.171
    3LYS    HZ3   34   5.257   3.654   4.023
    3LYS      C   35   5.102   3.948   3.466
    3LYS      O   36   5.141   4.063   3.443
    4PRO      N   37   4.990   3.901   3.413
    4PRO     CA   38   4.912   3.967   3.307
    4PRO     CB   39   4.813   3.862   3.256
    4PRO     CG   40   4.799   3.755   3.364
    4PRO     CD   41   4.937   3.765   3.429
    4PRO      C   42   4.831   4.084   3.363
    4PRO      O   43   4.783   4.070   3.476
    5MET      N   44   4.793   4.169   3.269
    5MET      H   45   4.807   4.146   3.172
    5MET     CA   46   4.717   4.291   3.299
    5MET     CB   47   4.817   4.407   3.287
    5MET     CG   48   4.783   4.541   3.351
    5MET     SD   49   4.786   4.545   3.534
    5MET     CE   50   4.962   4.573   3.541
    5MET      C   51   4.599   4.318   3.206
    5MET      O   52   4.606   4.286   3.087
    6GLU      N   53   4.488   4.357   3.269
    6GLU      H   54   4.472   4.336   3.365
    6GLU     CA   55   4.365   4.412   3.211
    6GLU     CB   56   4.258   4.409   3.321
    6GLU     CG   57   4.192   4.272   3.311
    6GLU     CD   58   4.046   4.292   3.353
    6GLU    OE1   59   3.953   4.278   3.270
    6GLU    OE2   60   4.026   4.331   3.470
    6GLU      C   61   4.384   4.558   3.170
    6GLU      O   62   4.390   4.650   3.251
    7ILE      N   63   4.419   4.566   3.042
    7ILE      H   64   4.378   4.501   2.977
    7ILE     CA   65   4.476   4.687   2.982
    7ILE     CB   66   4.557   4.668   2.853
    7ILE    CG1   67   4.677   4.573   2.856
    7ILE    CG2   68   4.605   4.800   2.795
    7ILE     CD   69   4.780   4.624   2.957
    7ILE      C   70   4.356   4.779   2.963
    7ILE      O   71   4.277   4.759   2.871
    8ASN      N   72   4.333   4.862   3.065
    8ASN      H   73   4.368   4.827   3.152
    8ASN     CA   74   4.227   4.963   3.066
    8ASN     CB   75   4.101   4.894   3.118
    8ASN     CG   76   4.100   4.864   3.268
    8ASN    OD1   77   4.138   4.940   3.357
    8ASN    ND2   78   4.041   4.749   3.296
    8ASN   HD21   79   3.995   4.687   3.232
    8ASN   HD22   80   4.013   4.739   3.392
    8ASN      C   81   4.260   5.092   3.141
    8ASN      O   82   4.346   5.091   3.230
    9PRO      N   83   4.199   5.202   3.098
    9PRO     CA   84   4.216   5.335   3.158
    9PRO     CB   85   4.093   5.414   3.113
    9PRO     CG   86   4.088   5.371   2.966
    9PRO     CD   87   4.110   5.221   2.982
    9PRO      C   88   4.221   5.342   3.311
    9PRO      O   89   4.318   5.395   3.366
   10GLU      N   90   4.135   5.261   3.370
   10GLU      H   91   4.048   5.231   3.330
   10GLU     CA   92   4.137   5.250   3.517
   10GLU     CB   93   4.010   5.180   3.566
   10GLU     CG   94   4.003   5.186   3.719
   10GLU     CD   95   3.860   5.144   3.756
   10GLU    OE1   96   3.844   5.024   3.785
   10GLU    OE2   97   3.769   5.229   3.743
   10GLU      C   98   4.262   5.186   3.578
   10GLU      O   99   4.316   5.232   3.678
   11MET      N  100   4.310   5.085   3.505
   11MET      H  101   4.249   5.033   3.445
   11MET     CA  102   4.429   5.016   3.558
   11MET     CB  103   4.442   4.877   3.496
   11MET     CG  104   4.333   4.787   3.554
   11MET     SD  105   4.367   4.772   3.733
   11MET     CE  106   4.212   4.840   3.790
   11MET      C  107   4.553   5.092   3.512
   11MET      O  108   4.645   5.087   3.595
   12LEU      N  109   4.555   5.149   3.392
   12LEU      H  110   4.470   5.159   3.340
   12LEU     CA  111   4.658   5.236   3.335
   12LEU     CB  112   4.627   5.277   3.191
   12LEU     CG  113   4.615   5.160   3.092
   12LEU    CD1  114   4.579   5.210   2.952
   12LEU    CD2  115   4.744   5.078   3.085
   12LEU      C  116   4.680   5.352   3.432
   12LEU      O  117   4.796   5.376   3.468
   13ASN      N  118   4.577   5.425   3.474
   13ASN      H  119   4.486   5.402   3.439
   13ASN     CA  120   4.589   5.528   3.577
   13ASN     CB  121   4.449   5.586   3.592
   13ASN     CG  122   4.404   5.677   3.477
   13ASN    OD1  123   4.473   5.717   3.384
   13ASN    ND2  124   4.272   5.694   3.474
   13ASN   HD21  125   4.212   5.642   3.536
   13ASN   HD22  126   4.239   5.734   3.388
   13ASN      C  127   4.636   5.482   3.715
   13ASN      O  128   4.724   5.545   3.774
   14LYS      N  129   4.594   5.365   3.762
   14LYS      H  130   4.509   5.323   3.729
   14LYS     CA  131   4.653   5.304   3.882
   14LYS     CB  132   4.581   5.175   3.922
   14LYS     CG  133   4.450   5.228   3.982
   14LYS     CD  134   4.359   5.109   4.015
   14LYS     CE  135   4.253   5.144   4.120
   14LYS     NZ  136   4.203   5.025   4.190
   14LYS    HZ1  137   4.151   4.966   4.128
   14LYS    HZ2  138   4.278   4.977   4.235
   14LYS    HZ3  139   4.148   5.052   4.269
   14LYS      C  140   4.804   5.283   3.881
   14LYS      O  141   4.875   5.313   3.977
   15VAL      N  142   4.851   5.233   3.767
   15VAL      H  143   4.792   5.188   3.701
   15VAL     CA  144   4.996   5.218   3.749
   15VAL     CB  145   5.039   5.148   3.620
   15VAL    CG1  146   5.191   5.128   3.614
   15VAL    CG2  147   4.977   5.009   3.607
   15VAL      C  148   5.078   5.347   3.762
   15VAL      O  149   5.175   5.354   3.837
   16LEU      N  150   5.030   5.452   3.696
   16LEU      H  151   4.957   5.435   3.630
   16LEU     CA  152   5.082   5.589   3.709
   16LEU     CB  153   5.006   5.694   3.629
   16LEU     CG  154   5.018   5.681   3.477
   16LEU    CD1  155   4.919   5.779   3.413
   16LEU    CD2  156   5.160   5.715   3.433
   16LEU      C  157   5.073   5.638   3.854
   16LEU      O  158   5.165   5.706   3.899
   17SER      N  159   4.959   5.616   3.918
   17SER      H  160   4.877   5.605   3.861
   17SER     CA  161   4.951   5.641   4.063
   17SER     CB  162   4.809   5.606   4.109
   17SER     OG  163   4.792   5.626   4.250
   17SER     HG  164   4.786   5.723   4.273
   17SER      C  165   5.067   5.578   4.140
   17SER      O  166   5.143   5.650   4.204
   18ARG      N  167   5.092   5.450   4.116
   18ARG      H  168   5.029   5.391   4.066
   18ARG     CA  169   5.197   5.372   4.183
   18ARG     CB  170   5.175   5.221   4.175
   18ARG     CG  171   5.040   5.164   4.216
   18ARG     CD  172   5.061   5.030   4.287
   18ARG     NE  173   4.936   4.973   4.340
   18ARG     HE  174   4.858   5.007   4.288
   18ARG     CZ  175   4.924   4.878   4.433
   18ARG    NH1  176   5.031   4.810   4.477
   18ARG   HH11  177   5.122   4.830   4.442
   18ARG   HH12  178   5.002   4.723   4.517
   18ARG    NH2  179   4.803   4.834   4.469
   18ARG   HH21  180   4.718   4.876   4.437
   18ARG   HH22  181   4.799   4.746   4.517
   18ARG      C  182   5.342   5.402   4.146
   18ARG      O  183   5.431   5.357   4.219
   19LEU      N  184   5.368   5.450   4.024
   19LEU      H  185   5.308   5.432   3.947
   19LEU     CA  186   5.493   5.515   3.984
   19LEU     CB  187   5.513   5.492   3.834
   19LEU     CG  188   5.487   5.353   3.775
   19LEU    CD1  189   5.507   5.354   3.623
   19LEU    CD2  190   5.601   5.260   3.818
   19LEU      C  191   5.526   5.661   4.016
   19LEU      O  192   5.631   5.706   3.971
   20GLY      N  193   5.424   5.736   4.058
   20GLY      H  194   5.328   5.707   4.056
   20GLY     CA  195   5.449   5.873   4.104
   20GLY      C  196   5.452   5.970   3.985
   20GLY      O  197   5.554   6.029   3.951
   21VAL      N  198   5.342   5.977   3.910
   21VAL      H  199   5.258   5.933   3.940
   21VAL     CA  200   5.320   6.066   3.795
   21VAL     CB  201   5.297   5.983   3.669
   21VAL    CG1  202   5.318   6.080   3.553
   21VAL    CG2  203   5.396   5.867   3.659
   21VAL      C  204   5.190   6.142   3.821
   21VAL      O  205   5.088   6.077   3.847
   22ALA      N  206   5.185   6.273   3.802
   22ALA      H  207   5.271   6.314   3.771
   22ALA     CA  208   5.075   6.362   3.841
   22ALA     CB  209   5.110   6.511   3.843
   22ALA      C  210   4.939   6.356   3.770
   22ALA      O  211   4.930   6.362   3.648
   23GLY      N  212   4.831   6.384   3.842
   23GLY      H  213   4.837   6.430   3.931
   23GLY     CA  214   4.691   6.367   3.802
   23GLY      C  215   4.635   6.448   3.684
   23GLY      O  216   4.551   6.395   3.611
   24GLN      N  217   4.701   6.559   3.654
   24GLN      H  218   4.758   6.606   3.722
   24GLN     CA  219   4.676   6.650   3.541
   24GLN     CB  220   4.776   6.765   3.527
   24GLN     CG  221   4.790   6.841   3.659
   24GLN     CD  222   4.852   6.979   3.637
   24GLN    OE1  223   4.811   7.091   3.668
   24GLN    NE2  224   4.973   6.983   3.583
   24GLN   HE21  225   5.030   6.901   3.576
   24GLN   HE22  226   5.001   7.067   3.537
   24GLN      C  227   4.652   6.584   3.405
   24GLN      O  228   4.584   6.639   3.319
   25TRP      N  229   4.735   6.483   3.381
   25TRP      H  230   4.820   6.476   3.433
   25TRP     CA  231   4.731   6.399   3.260
   25TRP     CB  232   4.870   6.392   3.197
   25TRP     CG  233   4.911   6.527   3.139
   25TRP    CD1  234   4.980   6.614   3.212
   25TRP    HD1  235   4.998   6.604   3.319
   25TRP    CD2  236   4.887   6.581   3.013
   25TRP    NE1  237   5.009   6.718   3.135
   25TRP    HE1  238   5.089   6.778   3.145
   25TRP    CE2  239   4.954   6.703   3.015
   25TRP    CE3  240   4.815   6.542   2.901
   25TRP    HE3  241   4.766   6.446   2.887
   25TRP    CZ2  242   4.944   6.787   2.904
   25TRP    HZ2  243   4.987   6.886   2.915
   25TRP    CZ3  244   4.808   6.629   2.792
   25TRP    HZ3  245   4.772   6.594   2.696
   25TRP    CH2  246   4.873   6.752   2.790
   25TRP    HH2  247   4.827   6.832   2.732
   25TRP      C  248   4.686   6.256   3.293
   25TRP      O  249   4.754   6.184   3.365
   26ARG      N  250   4.576   6.210   3.235
   26ARG      H  251   4.529   6.261   3.163
   26ARG     CA  252   4.528   6.074   3.264
   26ARG     CB  253   4.401   6.072   3.349
   26ARG     CG  254   4.408   6.118   3.495
   26ARG     CD  255   4.486   6.032   3.594
   26ARG     NE  256   4.632   6.048   3.583
   26ARG     HE  257   4.649   6.087   3.492
   26ARG     CZ  258   4.723   6.040   3.681
   26ARG    NH1  259   4.682   6.019   3.807
   26ARG   HH11  260   4.584   6.010   3.826
   26ARG   HH12  261   4.751   6.030   3.878
   26ARG    NH2  262   4.853   6.017   3.659
   26ARG   HH21  263   4.890   5.987   3.571
   26ARG   HH22  264   4.919   6.030   3.733
   26ARG      C  265   4.480   6.004   3.137
   26ARG      O  266   4.465   6.071   3.034
   27PHE      N  267   4.439   5.880   3.158
   27PHE      H  268   4.460   5.832   3.243
   27PHE     CA  269   4.398   5.799   3.042
   27PHE     CB  270   4.452   5.657   3.058
   27PHE     CG  271   4.600   5.647   3.021
   27PHE    CD1  272   4.695   5.637   3.122
   27PHE    HD1  273   4.666   5.661   3.224
   27PHE    CD2  274   4.650   5.615   2.895
   27PHE    HD2  275   4.586   5.644   2.811
   27PHE    CE1  276   4.831   5.615   3.102
   27PHE    HE1  277   4.887   5.593   3.193
   27PHE    CE2  278   4.783   5.592   2.864
   27PHE    HE2  279   4.813   5.572   2.761
   27PHE     CZ  280   4.872   5.598   2.970
   27PHE     HZ  281   4.978   5.591   2.947
   27PHE      C  282   4.246   5.782   3.038
   27PHE      O  283   4.178   5.778   3.140
   28VAL      N  284   4.191   5.807   2.919
   28VAL      H  285   4.244   5.843   2.843
   28VAL     CA  286   4.047   5.787   2.894
   28VAL     CB  287   3.986   5.923   2.859
   28VAL    CG1  288   3.990   6.021   2.976
   28VAL    CG2  289   4.028   5.992   2.729
   28VAL      C  290   4.024   5.687   2.781
   28VAL      O  291   4.101   5.683   2.686
   29ASP      N  292   3.920   5.605   2.799
   29ASP      H  293   3.869   5.593   2.884
   29ASP     CA  294   3.864   5.521   2.692
   29ASP     CB  295   3.742   5.452   2.753
   29ASP     CG  296   3.759   5.354   2.869
   29ASP    OD1  297   3.711   5.378   2.982
   29ASP    OD2  298   3.813   5.246   2.837
   29ASP      C  299   3.807   5.610   2.581
   29ASP      O  300   3.719   5.693   2.606
   30VAL      N  301   3.848   5.580   2.458
   30VAL      H  302   3.923   5.518   2.438
   30VAL     CA  303   3.787   5.630   2.334
   30VAL     CB  304   3.883   5.656   2.218
   30VAL    CG1  305   3.802   5.736   2.116
   30VAL    CG2  306   3.993   5.753   2.262
   30VAL      C  307   3.691   5.526   2.277
   30VAL      O  308   3.727   5.413   2.244
   31LEU      N  309   3.566   5.567   2.258
   31LEU      H  310   3.542   5.658   2.293
   31LEU     CA  311   3.465   5.488   2.187
   31LEU     CB  312   3.328   5.513   2.249
   31LEU     CG  313   3.314   5.484   2.398
   31LEU    CD1  314   3.180   5.536   2.451
   31LEU    CD2  315   3.340   5.334   2.414
   31LEU      C  316   3.456   5.497   2.034
   31LEU      O  317   3.403   5.408   1.968
   32GLY      N  318   3.494   5.612   1.979
   32GLY      H  319   3.520   5.690   2.037
   32GLY     CA  320   3.476   5.653   1.839
   32GLY      C  321   3.609   5.667   1.764
   32GLY      O  322   3.707   5.728   1.805
   33LEU      N  323   3.614   5.602   1.648
   33LEU      H  324   3.536   5.554   1.607
   33LEU     CA  325   3.738   5.597   1.570
   33LEU     CB  326   3.765   5.462   1.503
   33LEU     CG  327   3.735   5.337   1.586
   33LEU    CD1  328   3.766   5.212   1.504
   33LEU    CD2  329   3.826   5.332   1.709
   33LEU      C  330   3.742   5.698   1.455
   33LEU      O  331   3.851   5.735   1.413
   34GLU      N  332   3.626   5.755   1.424
   34GLU      H  333   3.545   5.732   1.478
   34GLU     CA  334   3.589   5.846   1.314
   34GLU     CB  335   3.438   5.837   1.294
   34GLU     CG  336   3.382   5.696   1.274
   34GLU     CD  337   3.355   5.630   1.410
   34GLU    OE1  338   3.271   5.685   1.485
   34GLU    OE2  339   3.413   5.521   1.427
   34GLU      C  340   3.624   5.995   1.331
   34GLU      O  341   3.701   6.035   1.418
   35GLU      N  342   3.574   6.078   1.240
   35GLU      H  343   3.535   6.048   1.153
   35GLU     CA  344   3.581   6.225   1.252
   35GLU     CB  345   3.552   6.297   1.120
   35GLU     CG  346   3.665   6.262   1.023
   35GLU     CD  347   3.802   6.319   1.060
   35GLU    OE1  348   3.904   6.249   1.039
   35GLU    OE2  349   3.804   6.441   1.084
   35GLU      C  350   3.490   6.276   1.363
   35GLU      O  351   3.528   6.364   1.441
   36GLU      N  352   3.370   6.219   1.368
   36GLU      H  353   3.349   6.146   1.302
   36GLU     CA  354   3.266   6.240   1.470
   36GLU     CB  355   3.130   6.200   1.413
   36GLU     CG  356   3.005   6.202   1.502
   36GLU     CD  357   2.995   6.344   1.557
   36GLU    OE1  358   2.957   6.438   1.483
   36GLU    OE2  359   3.035   6.359   1.674
   36GLU      C  360   3.312   6.166   1.596
   36GLU      O  361   3.413   6.097   1.600
   37SER      N  362   3.238   6.171   1.706
   37SER      H  363   3.159   6.232   1.705
   37SER     CA  364   3.255   6.116   1.842
   37SER     CB  365   3.222   5.967   1.853
   37SER     OG  366   3.216   5.914   1.985
   37SER     HG  367   3.224   5.814   1.982
   37SER      C  368   3.385   6.154   1.914
   37SER      O  369   3.391   6.175   2.035
   38LEU      N  370   3.495   6.177   1.843
   38LEU      H  371   3.493   6.155   1.746
   38LEU     CA  372   3.631   6.216   1.884
   38LEU     CB  373   3.733   6.216   1.769
   38LEU     CG  374   3.822   6.092   1.779
   38LEU    CD1  375   3.924   6.080   1.666
   38LEU    CD2  376   3.900   6.079   1.910
   38LEU      C  377   3.636   6.341   1.971
   38LEU      O  378   3.725   6.352   2.056
   39GLY      N  379   3.546   6.436   1.947
   39GLY      H  380   3.498   6.443   1.860
   39GLY     CA  381   3.517   6.548   2.038
   39GLY      C  382   3.472   6.520   2.181
   39GLY      O  383   3.481   6.604   2.271
   40SER      N  384   3.432   6.396   2.209
   40SER      H  385   3.417   6.327   2.139
   40SER     CA  386   3.391   6.350   2.343
   40SER     CB  387   3.316   6.217   2.338
   40SER     OG  388   3.178   6.239   2.304
   40SER     HG  389   3.139   6.157   2.261
   40SER      C  390   3.511   6.328   2.435
   40SER      O  391   3.493   6.326   2.556
   41VAL      N  392   3.630   6.323   2.374
   41VAL      H  393   3.636   6.351   2.278
   41VAL     CA  394   3.766   6.307   2.427
   41VAL     CB  395   3.844   6.225   2.324
   41VAL    CG1  396   3.995   6.231   2.345
   41VAL    CG2  397   3.795   6.080   2.327
   41VAL      C  398   3.818   6.447   2.460
   41VAL      O  399   3.806   6.544   2.385
   42PRO      N  400   3.854   6.477   2.584
   42PRO     CA  401   3.915   6.602   2.631
   42PRO     CB  402   3.949   6.588   2.779
   42PRO     CG  403   3.937   6.438   2.808
   42PRO     CD  404   3.836   6.392   2.702
   42PRO      C  405   4.038   6.661   2.560
   42PRO      O  406   4.135   6.589   2.537
   43ALA      N  407   4.041   6.793   2.547
   43ALA      H  408   3.958   6.850   2.548
   43ALA     CA  409   4.163   6.863   2.506
   43ALA     CB  410   4.137   6.976   2.406
   43ALA      C  411   4.240   6.914   2.628
   43ALA      O  412   4.190   6.943   2.737
   44PRO      N  413   4.371   6.905   2.606
   44PRO     CA  414   4.445   6.830   2.504
   44PRO     CB  415   4.574   6.908   2.479
   44PRO     CG  416   4.607   6.962   2.618
   44PRO     CD  417   4.471   6.980   2.685
   44PRO      C  418   4.482   6.685   2.536
   44PRO      O  419   4.485   6.637   2.649
   45ALA      N  420   4.517   6.626   2.422
   45ALA      H  421   4.512   6.671   2.333
   45ALA     CA  422   4.582   6.495   2.416
   45ALA     CB  423   4.510   6.419   2.304
   45ALA      C  424   4.732   6.503   2.386
   45ALA      O  425   4.781   6.583   2.306
   46CYS      N  426   4.806   6.412   2.448
   46CYS      H  427   4.757   6.346   2.506
   46CYS     CA  428   4.951   6.399   2.428
   46CYS     CB  429   5.015   6.454   2.556
   46CYS     SG  430   4.987   6.348   2.702
   46CYS     HG  431   5.013   6.441   2.793
   46CYS      C  432   5.001   6.266   2.372
   46CYS      O  433   5.122   6.247   2.372
   47ALA      N  434   4.913   6.175   2.332
   47ALA      H  435   4.817   6.198   2.316
   47ALA     CA  436   4.939   6.037   2.289
   47ALA     CB  437   5.014   5.968   2.403
   47ALA      C  438   4.805   5.968   2.262
   47ALA      O  439   4.713   5.996   2.338
   48LEU      N  440   4.815   5.875   2.168
   48LEU      H  441   4.898   5.860   2.114
   48LEU     CA  442   4.703   5.790   2.126
   48LEU     CB  443   4.657   5.832   1.986
   48LEU     CG  444   4.513   5.882   1.979
   48LEU    CD1  445   4.490   6.010   2.060
   48LEU    CD2  446   4.469   5.895   1.833
   48LEU      C  447   4.748   5.644   2.131
   48LEU      O  448   4.852   5.614   2.073
   49LEU      N  449   4.684   5.561   2.213
   49LEU      H  450   4.605   5.585   2.269
   49LEU     CA  451   4.730   5.422   2.231
   49LEU     CB  452   4.769   5.398   2.377
   49LEU     CG  453   4.893   5.480   2.415
   49LEU    CD1  454   4.859   5.606   2.494
   49LEU    CD2  455   5.000   5.400   2.489
   49LEU      C  456   4.614   5.333   2.190
   49LEU      O  457   4.497   5.355   2.222
   50LEU      N  458   4.654   5.227   2.120
   50LEU      H  459   4.748   5.218   2.088
   50LEU     CA  460   4.553   5.128   2.080
   50LEU     CB  461   4.533   5.156   1.931
   50LEU     CG  462   4.443   5.067   1.845
   50LEU    CD1  463   4.302   5.081   1.902
   50LEU    CD2  464   4.444   5.116   1.700
   50LEU      C  465   4.597   4.983   2.105
   50LEU      O  466   4.702   4.939   2.060
   51LEU      N  467   4.497   4.904   2.143
   51LEU      H  468   4.403   4.936   2.156
   51LEU     CA  469   4.508   4.758   2.158
   51LEU     CB  470   4.442   4.721   2.290
   51LEU     CG  471   4.455   4.574   2.329
   51LEU    CD1  472   4.601   4.539   2.358
   51LEU    CD2  473   4.372   4.540   2.454
   51LEU      C  474   4.429   4.698   2.042
   51LEU      O  475   4.327   4.750   1.998
   52PHE      N  476   4.488   4.599   1.974
   52PHE      H  477   4.586   4.587   1.992
   52PHE     CA  478   4.450   4.519   1.857
   52PHE     CB  479   4.449   4.608   1.733
   52PHE     CG  480   4.412   4.540   1.601
   52PHE    CD1  481   4.277   4.513   1.585
   52PHE    HD1  482   4.212   4.492   1.670
   52PHE    CD2  483   4.503   4.509   1.500
   52PHE    HD2  484   4.608   4.538   1.501
   52PHE    CE1  485   4.236   4.464   1.461
   52PHE    HE1  486   4.129   4.445   1.452
   52PHE    CE2  487   4.461   4.458   1.378
   52PHE    HE2  488   4.528   4.471   1.293
   52PHE     CZ  489   4.325   4.436   1.358
   52PHE     HZ  490   4.288   4.394   1.265
   52PHE      C  491   4.537   4.393   1.844
   52PHE      O  492   4.656   4.402   1.874
   53PRO      N  493   4.485   4.277   1.805
   53PRO     CA  494   4.567   4.160   1.767
   53PRO     CB  495   4.487   4.032   1.793
   53PRO     CG  496   4.344   4.085   1.780
   53PRO     CD  497   4.349   4.229   1.830
   53PRO      C  498   4.628   4.168   1.628
   53PRO      O  499   4.556   4.187   1.530
   54LEU      N  500   4.751   4.117   1.631
   54LEU      H  501   4.792   4.093   1.719
   54LEU     CA  502   4.816   4.089   1.502
   54LEU     CB  503   4.954   4.153   1.487
   54LEU     CG  504   4.946   4.304   1.464
   54LEU    CD1  505   5.089   4.341   1.426
   54LEU    CD2  506   4.847   4.329   1.350
   54LEU      C  507   4.820   3.941   1.462
   54LEU      O  508   4.829   3.850   1.543
   55THR      N  509   4.817   3.908   1.333
   55THR      H  510   4.806   3.969   1.255
   55THR     CA  511   4.842   3.774   1.279
   55THR     CB  512   4.785   3.762   1.137
   55THR    OG1  513   4.790   3.884   1.063
   55THR    HG1  514   4.721   3.890   0.990
   55THR    CG2  515   4.649   3.693   1.149
   55THR      C  516   4.993   3.751   1.264
   55THR      O  517   5.066   3.844   1.233
   56ALA      N  518   5.021   3.621   1.262
   56ALA      H  519   4.958   3.556   1.305
   56ALA     CA  520   5.162   3.581   1.260
   56ALA     CB  521   5.185   3.434   1.294
   56ALA      C  522   5.245   3.617   1.136
   56ALA      O  523   5.342   3.692   1.147
   57GLN      N  524   5.183   3.601   1.020
   57GLN      H  525   5.103   3.541   1.019
   57GLN     CA  526   5.239   3.634   0.888
   57GLN     CB  527   5.162   3.592   0.762
   57GLN     CG  528   5.070   3.471   0.771
   57GLN     CD  529   4.954   3.476   0.871
   57GLN    OE1  530   4.965   3.430   0.985
   57GLN    NE2  531   4.833   3.487   0.818
   57GLN   HE21  532   4.839   3.509   0.721
   57GLN   HE22  533   4.751   3.464   0.871
   57GLN      C  534   5.280   3.781   0.871
   57GLN      O  535   5.392   3.812   0.831
   58HISE     N  536   5.182   3.864   0.907
   58HISE     H  537   5.095   3.830   0.943
   58HISE    CA  538   5.202   4.009   0.904
   58HISE    CB  539   5.064   4.076   0.914
   58HISE    CG  540   5.077   4.228   0.913
   58HISE   ND1  541   5.080   4.307   1.020
   58HISE   CD2  542   5.099   4.303   0.805
   58HISE   HD2  543   5.094   4.279   0.699
   58HISE   CE1  544   5.112   4.430   0.981
   58HISE   HE1  545   5.119   4.511   1.053
   58HISE   NE2  546   5.127   4.425   0.849
   58HISE   HE2  547   5.172   4.494   0.793
   58HISE     C  548   5.297   4.060   1.012
   58HISE     O  549   5.391   4.134   0.980
   59GLU      N  550   5.301   4.002   1.132
   59GLU      H  551   5.232   3.941   1.172
   59GLU     CA  552   5.405   4.037   1.229
   59GLU     CB  553   5.389   3.956   1.358
   59GLU     CG  554   5.472   4.007   1.476
   59GLU     CD  555   5.425   3.951   1.610
   59GLU    OE1  556   5.514   3.924   1.693
   59GLU    OE2  557   5.307   3.911   1.623
   59GLU      C  558   5.542   4.004   1.170
   59GLU      O  559   5.626   4.093   1.160
   60ASN      N  560   5.551   3.887   1.107
   60ASN      H  561   5.478   3.819   1.101
   60ASN     CA  562   5.680   3.852   1.046
   60ASN     CB  563   5.685   3.710   0.988
   60ASN     CG  564   5.677   3.598   1.092
   60ASN    OD1  565   5.731   3.609   1.202
   60ASN    ND2  566   5.635   3.474   1.073
   60ASN   HD21  567   5.588   3.447   0.989
   60ASN   HD22  568   5.640   3.412   1.152
   60ASN      C  569   5.731   3.944   0.935
   60ASN      O  570   5.851   3.971   0.922
   61PHE      N  571   5.639   3.993   0.853
   61PHE      H  572   5.543   3.967   0.866
   61PHE     CA  573   5.662   4.089   0.744
   61PHE     CB  574   5.546   4.092   0.644
   61PHE     CG  575   5.562   4.196   0.533
   61PHE    CD1  576   5.535   4.328   0.568
   61PHE    HD1  577   5.474   4.359   0.652
   61PHE    CD2  578   5.631   4.166   0.416
   61PHE    HD2  579   5.687   4.074   0.402
   61PHE    CE1  580   5.569   4.431   0.481
   61PHE    HE1  581   5.524   4.528   0.499
   61PHE    CE2  582   5.651   4.268   0.324
   61PHE    HE2  583   5.728   4.242   0.252
   61PHE     CZ  584   5.623   4.400   0.356
   61PHE     HZ  585   5.622   4.471   0.273
   61PHE      C  586   5.690   4.229   0.798
   61PHE      O  587   5.796   4.287   0.776
   62ARG      N  588   5.609   4.275   0.894
   62ARG      H  589   5.530   4.231   0.936
   62ARG     CA  590   5.632   4.412   0.944
   62ARG     CB  591   5.521   4.443   1.045
   62ARG     CG  592   5.516   4.595   1.058
   62ARG     CD  593   5.423   4.669   0.962
   62ARG     NE  594   5.420   4.816   0.959
   62ARG     HE  595   5.404   4.852   0.867
   62ARG     CZ  596   5.402   4.894   1.066
   62ARG    NH1  597   5.346   4.850   1.180
   62ARG   HH11  598   5.311   4.757   1.190
   62ARG   HH12  599   5.330   4.912   1.256
   62ARG    NH2  600   5.459   5.015   1.078
   62ARG   HH21  601   5.523   5.046   1.008
   62ARG   HH22  602   5.423   5.072   1.152
   62ARG      C  603   5.763   4.423   1.021
   62ARG      O  604   5.839   4.514   0.990
   63LYS      N  605   5.801   4.324   1.103
   63LYS      H  606   5.736   4.258   1.139
   63LYS     CA  607   5.935   4.300   1.159
   63LYS     CB  608   5.939   4.166   1.234
   63LYS     CG  609   5.892   4.173   1.379
   63LYS     CD  610   5.890   4.028   1.426
   63LYS     CE  611   5.871   4.022   1.577
   63LYS     NZ  612   5.827   3.887   1.615
   63LYS    HZ1  613   5.750   3.862   1.556
   63LYS    HZ2  614   5.903   3.822   1.610
   63LYS    HZ3  615   5.796   3.890   1.710
   63LYS      C  616   6.054   4.310   1.063
   63LYS      O  617   6.140   4.394   1.090
   64LYS      N  618   6.041   4.247   0.947
   64LYS      H  619   5.956   4.210   0.911
   64LYS     CA  620   6.137   4.268   0.837
   64LYS     CB  621   6.133   4.160   0.729
   64LYS     CG  622   6.190   4.028   0.780
   64LYS     CD  623   6.135   3.906   0.704
   64LYS     CE  624   6.222   3.782   0.728
   64LYS     NZ  625   6.149   3.668   0.670
   64LYS    HZ1  626   6.065   3.659   0.724
   64LYS    HZ2  627   6.141   3.682   0.571
   64LYS    HZ3  628   6.209   3.588   0.677
   64LYS      C  629   6.151   4.404   0.768
   64LYS      O  630   6.258   4.458   0.743
   65GLN      N  631   6.033   4.462   0.745
   65GLN      H  632   5.953   4.403   0.733
   65GLN     CA  633   6.014   4.599   0.696
   65GLN     CB  634   5.867   4.626   0.664
   65GLN     CG  635   5.862   4.762   0.595
   65GLN     CD  636   5.715   4.798   0.574
   65GLN    OE1  637   5.623   4.788   0.656
   65GLN    NE2  638   5.697   4.869   0.463
   65GLN   HE21  639   5.776   4.871   0.401
   65GLN   HE22  640   5.613   4.914   0.432
   65GLN      C  641   6.085   4.699   0.788
   65GLN      O  642   6.179   4.768   0.751
   66ILE      N  643   6.045   4.702   0.915
   66ILE      H  644   5.951   4.671   0.931
   66ILE     CA  645   6.097   4.798   1.013
   66ILE     CB  646   6.007   4.782   1.136
   66ILE    CG1  647   5.867   4.833   1.103
   66ILE    CG2  648   6.057   4.876   1.246
   66ILE     CD  649   5.754   4.810   1.204
   66ILE      C  650   6.248   4.778   1.032
   66ILE      O  651   6.325   4.870   1.060
   67GLU      N  652   6.286   4.651   1.031
   67GLU      H  653   6.231   4.568   1.042
   67GLU     CA  654   6.428   4.613   1.036
   67GLU     CB  655   6.449   4.462   1.052
   67GLU     CG  656   6.595   4.435   1.086
   67GLU     CD  657   6.632   4.435   1.235
   67GLU    OE1  658   6.620   4.328   1.297
   67GLU    OE2  659   6.672   4.537   1.295
   67GLU      C  660   6.504   4.669   0.916
   67GLU      O  661   6.610   4.732   0.926
   68GLU      N  662   6.461   4.637   0.794
   68GLU      H  663   6.394   4.566   0.774
   68GLU     CA  664   6.533   4.685   0.675
   68GLU     CB  665   6.468   4.612   0.558
   68GLU     CG  666   6.535   4.628   0.421
   68GLU     CD  667   6.464   4.524   0.334
   68GLU    OE1  668   6.353   4.556   0.287
   68GLU    OE2  669   6.511   4.408   0.331
   68GLU      C  670   6.549   4.836   0.664
   68GLU      O  671   6.636   4.887   0.594
   69LEU      N  672   6.452   4.904   0.725
   69LEU      H  673   6.366   4.859   0.750
   69LEU     CA  674   6.446   5.051   0.727
   69LEU     CB  675   6.305   5.100   0.761
   69LEU     CG  676   6.209   5.100   0.642
   69LEU    CD1  677   6.061   5.115   0.678
   69LEU    CD2  678   6.236   5.196   0.526
   69LEU      C  679   6.546   5.117   0.823
   69LEU      O  680   6.560   5.239   0.819
   70LYS      N  681   6.595   5.036   0.916
   70LYS      H  682   6.546   4.955   0.948
   70LYS     CA  683   6.707   5.079   1.002
   70LYS     CB  684   6.841   5.048   0.934
   70LYS     CG  685   6.870   4.900   0.910
   70LYS     CD  686   6.885   4.828   1.044
   70LYS     CE  687   6.918   4.682   1.015
   70LYS     NZ  688   6.936   4.605   1.139
   70LYS    HZ1  689   6.977   4.516   1.122
   70LYS    HZ2  690   6.996   4.655   1.201
   70LYS    HZ3  691   6.851   4.596   1.190
   70LYS      C  692   6.706   5.212   1.076
   70LYS      O  693   6.809   5.280   1.081
   71GLY      N  694   6.587   5.254   1.118
   71GLY      H  695   6.504   5.201   1.100
   71GLY     CA  696   6.561   5.382   1.185
   71GLY      C  697   6.608   5.506   1.109
   71GLY      O  698   6.645   5.604   1.175
   72GLN      N  699   6.605   5.513   0.977
   72GLN      H  700   6.551   5.448   0.922
   72GLN     CA  701   6.659   5.628   0.902
   72GLN     CB  702   6.676   5.601   0.753
   72GLN     CG  703   6.717   5.721   0.666
   72GLN     CD  704   6.738   5.700   0.516
   72GLN    OE1  705   6.830   5.762   0.463
   72GLN    NE2  706   6.649   5.645   0.434
   72GLN   HE21  707   6.560   5.611   0.466
   72GLN   HE22  708   6.670   5.625   0.338
   72GLN      C  709   6.578   5.756   0.925
   72GLN      O  710   6.631   5.859   0.967
   73GLU      N  711   6.448   5.743   0.897
   73GLU      H  712   6.405   5.654   0.883
   73GLU     CA  713   6.350   5.852   0.911
   73GLU     CB  714   6.234   5.824   0.816
   73GLU     CG  715   6.296   5.827   0.676
   73GLU     CD  716   6.204   5.770   0.568
   73GLU    OE1  717   6.157   5.855   0.489
   73GLU    OE2  718   6.206   5.645   0.557
   73GLU      C  719   6.298   5.889   1.050
   73GLU      O  720   6.204   5.963   1.078
   74VAL      N  721   6.372   5.835   1.147
   74VAL      H  722   6.448   5.771   1.138
   74VAL     CA  723   6.350   5.860   1.290
   74VAL     CB  724   6.376   5.727   1.361
   74VAL    CG1  725   6.382   5.722   1.514
   74VAL    CG2  726   6.277   5.616   1.323
   74VAL      C  727   6.438   5.975   1.339
   74VAL      O  728   6.545   5.988   1.280
   75SER      N  729   6.379   6.068   1.413
   75SER      H  730   6.282   6.076   1.389
   75SER     CA  731   6.447   6.163   1.503
   75SER     CB  732   6.350   6.259   1.571
   75SER     OG  733   6.423   6.331   1.671
   75SER     HG  734   6.453   6.413   1.622
   75SER      C  735   6.541   6.097   1.604
   75SER      O  736   6.509   6.002   1.675
   76PRO      N  737   6.665   6.145   1.616
   76PRO     CA  738   6.761   6.104   1.719
   76PRO     CB  739   6.883   6.196   1.711
   76PRO     CG  740   6.871   6.237   1.564
   76PRO     CD  741   6.722   6.248   1.528
   76PRO      C  742   6.713   6.119   1.864
   76PRO      O  743   6.754   6.039   1.947
   77LYS      N  744   6.621   6.212   1.891
   77LYS      H  745   6.569   6.263   1.823
   77LYS     CA  746   6.574   6.254   2.024
   77LYS     CB  747   6.504   6.389   2.008
   77LYS     CG  748   6.594   6.508   1.973
   77LYS     CD  749   6.526   6.645   1.973
   77LYS     CE  750   6.421   6.658   1.862
   77LYS     NZ  751   6.330   6.773   1.873
   77LYS    HZ1  752   6.267   6.755   1.949
   77LYS    HZ2  753   6.379   6.858   1.892
   77LYS    HZ3  754   6.267   6.794   1.798
   77LYS      C  755   6.476   6.159   2.093
   77LYS      O  756   6.430   6.193   2.202
   78VAL      N  757   6.417   6.081   2.003
   78VAL      H  758   6.440   6.085   1.906
   78VAL     CA  759   6.300   5.997   2.036
   78VAL     CB  760   6.227   5.941   1.914
   78VAL    CG1  761   6.105   5.863   1.963
   78VAL    CG2  762   6.192   6.055   1.818
   78VAL      C  763   6.361   5.887   2.123
   78VAL      O  764   6.454   5.822   2.075
   79TYR      N  765   6.301   5.856   2.237
   79TYR      H  766   6.216   5.904   2.259
   79TYR     CA  767   6.334   5.743   2.325
   79TYR     CB  768   6.308   5.784   2.470
   79TYR     CG  769   6.322   5.681   2.582
   79TYR    CD1  770   6.224   5.584   2.598
   79TYR    HD1  771   6.134   5.580   2.537
   79TYR    CD2  772   6.420   5.707   2.677
   79TYR    HD2  773   6.496   5.782   2.657
   79TYR    CE1  774   6.216   5.519   2.721
   79TYR    HE1  775   6.134   5.450   2.739
   79TYR    CE2  776   6.413   5.634   2.795
   79TYR    HE2  777   6.455   5.680   2.885
   79TYR     CZ  778   6.312   5.541   2.819
   79TYR     OH  779   6.330   5.456   2.924
   79TYR     HH  780   6.393   5.492   2.992
   79TYR      C  781   6.261   5.615   2.283
   79TYR      O  782   6.139   5.617   2.298
   80PHE      N  783   6.325   5.518   2.219
   80PHE      H  784   6.417   5.538   2.184
   80PHE     CA  785   6.278   5.382   2.192
   80PHE     CB  786   6.305   5.350   2.045
   80PHE     CG  787   6.238   5.218   2.005
   80PHE    CD1  788   6.102   5.225   1.974
   80PHE    HD1  789   6.041   5.305   2.014
   80PHE    CD2  790   6.301   5.095   2.004
   80PHE    HD2  791   6.399   5.086   2.051
   80PHE    CE1  792   6.037   5.112   1.925
   80PHE    HE1  793   5.930   5.115   1.905
   80PHE    CE2  794   6.243   4.979   1.952
   80PHE    HE2  795   6.292   4.883   1.936
   80PHE     CZ  796   6.112   4.996   1.909
   80PHE     HZ  797   6.062   4.906   1.875
   80PHE      C  798   6.328   5.273   2.286
   80PHE      O  799   6.448   5.263   2.313
   81MET      N  800   6.238   5.202   2.355
   81MET      H  801   6.149   5.245   2.372
   81MET     CA  802   6.281   5.089   2.438
   81MET     CB  803   6.268   5.128   2.586
   81MET     CG  804   6.121   5.144   2.627
   81MET     SD  805   6.105   5.165   2.808
   81MET     CE  806   6.187   5.018   2.867
   81MET      C  807   6.216   4.953   2.413
   81MET      O  808   6.097   4.947   2.386
   82LYS      N  809   6.300   4.850   2.399
   82LYS      H  810   6.397   4.854   2.423
   82LYS     CA  811   6.259   4.718   2.349
   82LYS     CB  812   6.375   4.637   2.293
   82LYS     CG  813   6.404   4.705   2.159
   82LYS     CD  814   6.517   4.640   2.079
   82LYS     CE  815   6.552   4.690   1.938
   82LYS     NZ  816   6.652   4.609   1.868
   82LYS    HZ1  817   6.682   4.672   1.796
   82LYS    HZ2  818   6.733   4.594   1.925
   82LYS    HZ3  819   6.624   4.524   1.824
   82LYS      C  820   6.172   4.645   2.452
   82LYS      O  821   6.214   4.639   2.567
   83GLN      N  822   6.058   4.590   2.411
   83GLN      H  823   6.016   4.614   2.323
   83GLN     CA  824   5.977   4.502   2.496
   83GLN     CB  825   5.830   4.494   2.455
   83GLN     CG  826   5.745   4.426   2.563
   83GLN     CD  827   5.598   4.401   2.528
   83GLN    OE1  828   5.541   4.475   2.449
   83GLN    NE2  829   5.540   4.299   2.592
   83GLN   HE21  830   5.596   4.256   2.662
   83GLN   HE22  831   5.448   4.266   2.570
   83GLN      C  832   6.034   4.363   2.465
   83GLN      O  833   6.005   4.294   2.368
   84THR      N  834   6.120   4.312   2.551
   84THR      H  835   6.137   4.366   2.634
   84THR     CA  836   6.185   4.180   2.555
   84THR     CB  837   6.322   4.163   2.620
   84THR    OG1  838   6.325   4.233   2.745
   84THR    HG1  839   6.384   4.175   2.801
   84THR    CG2  840   6.434   4.222   2.534
   84THR      C  841   6.104   4.070   2.624
   84THR      O  842   6.106   3.952   2.590
   85ILE      N  843   6.034   4.114   2.729
   85ILE      H  844   6.051   4.205   2.765
   85ILE     CA  845   5.950   4.029   2.815
   85ILE     CB  846   5.955   4.073   2.962
   85ILE    CG1  847   6.088   4.123   3.018
   85ILE    CG2  848   5.880   3.981   3.059
   85ILE     CD  849   6.201   4.023   2.996
   85ILE      C  850   5.803   4.014   2.774
   85ILE      O  851   5.754   4.110   2.715
   86GLY      N  852   5.751   3.892   2.785
   86GLY      H  853   5.805   3.808   2.783
   86GLY     CA  854   5.607   3.869   2.764
   86GLY      C  855   5.513   3.943   2.860
   86GLY      O  856   5.559   3.984   2.966
   87ASN      N  857   5.389   3.959   2.814
   87ASN      H  858   5.363   3.930   2.722
   87ASN     CA  859   5.281   4.027   2.886
   87ASN     CB  860   5.229   3.940   3.001
   87ASN     CG  861   5.136   3.833   2.943
   87ASN    OD1  862   5.177   3.718   2.926
   87ASN    ND2  863   5.011   3.857   2.904
   87ASN   HD21  864   4.962   3.944   2.911
   87ASN   HD22  865   4.959   3.779   2.870
   87ASN      C  866   5.294   4.172   2.933
   87ASN      O  867   5.190   4.238   2.937
   88SER      N  868   5.410   4.233   2.913
   88SER      H  869   5.497   4.187   2.895
   88SER     CA  870   5.440   4.371   2.955
   88SER     CB  871   5.587   4.386   2.992
   88SER     OG  872   5.653   4.324   2.882
   88SER     HG  873   5.748   4.354   2.889
   88SER      C  874   5.395   4.484   2.862
   88SER      O  875   5.436   4.599   2.877
   89CYS      N  876   5.301   4.451   2.774
   89CYS      H  877   5.235   4.376   2.781
   89CYS     CA  878   5.257   4.537   2.663
   89CYS     CB  879   5.135   4.474   2.596
   89CYS     SG  880   5.007   4.407   2.708
   89CYS     HG  881   4.984   4.298   2.635
   89CYS      C  882   5.210   4.680   2.693
   89CYS      O  883   5.275   4.780   2.660
   90GLY      N  884   5.112   4.684   2.782
   90GLY      H  885   5.051   4.605   2.785
   90GLY     CA  886   5.063   4.806   2.848
   90GLY      C  887   5.164   4.891   2.925
   90GLY      O  888   5.190   5.006   2.891
   91THR      N  889   5.236   4.823   3.014
   91THR      H  890   5.202   4.733   3.042
   91THR     CA  891   5.354   4.872   3.087
   91THR     CB  892   5.418   4.756   3.163
   91THR    OG1  893   5.323   4.658   3.204
   91THR    HG1  894   5.359   4.622   3.290
   91THR    CG2  895   5.509   4.797   3.279
   91THR      C  896   5.463   4.931   2.996
   91THR      O  897   5.507   5.042   3.024
   92ILE      N  898   5.493   4.875   2.879
   92ILE      H  899   5.449   4.789   2.854
   92ILE     CA  900   5.592   4.931   2.786
   92ILE     CB  901   5.657   4.818   2.706
   92ILE    CG1  902   5.764   4.743   2.785
   92ILE    CG2  903   5.718   4.859   2.572
   92ILE     CD  904   5.898   4.817   2.790
   92ILE      C  905   5.535   5.051   2.709
   92ILE      O  906   5.592   5.160   2.717
   93GLY      N  907   5.415   5.039   2.653
   93GLY      H  908   5.380   4.950   2.624
   93GLY     CA  909   5.331   5.144   2.594
   93GLY      C  910   5.327   5.275   2.674
   93GLY      O  911   5.358   5.383   2.624
   94LEU      N  912   5.311   5.245   2.802
   94LEU      H  913   5.279   5.155   2.832
   94LEU     CA  914   5.306   5.353   2.902
   94LEU     CB  915   5.278   5.287   3.037
   94LEU     CG  916   5.206   5.371   3.143
   94LEU    CD1  917   5.072   5.311   3.187
   94LEU    CD2  918   5.295   5.386   3.267
   94LEU      C  919   5.431   5.441   2.909
   94LEU      O  920   5.430   5.563   2.895
   95ILE      N  921   5.538   5.369   2.940
   95ILE      H  922   5.534   5.269   2.943
   95ILE     CA  923   5.676   5.420   2.954
   95ILE     CB  924   5.793   5.325   2.981
   95ILE    CG1  925   5.757   5.211   3.077
   95ILE    CG2  926   5.914   5.393   3.046
   95ILE     CD  927   5.871   5.108   3.081
   95ILE      C  928   5.715   5.490   2.824
   95ILE      O  929   5.763   5.603   2.833
   96HISE     N  930   5.680   5.435   2.708
   96HISE     H  931   5.677   5.337   2.690
   96HISE    CA  932   5.690   5.503   2.578
   96HISE    CB  933   5.636   5.413   2.468
   96HISE    CG  934   5.715   5.296   2.408
   96HISE   ND1  935   5.764   5.303   2.284
   96HISE   CD2  936   5.754   5.181   2.462
   96HISE   HD2  937   5.754   5.164   2.570
   96HISE   CE1  938   5.821   5.186   2.258
   96HISE   HE1  939   5.878   5.162   2.168
   96HISE   NE2  940   5.820   5.113   2.369
   96HISE   HE2  941   5.868   5.026   2.375
   96HISE     C  942   5.623   5.641   2.569
   96HISE     O  943   5.694   5.741   2.569
   97ALA      N  944   5.493   5.634   2.596
   97ALA      H  945   5.444   5.549   2.615
   97ALA     CA  946   5.418   5.759   2.612
   97ALA     CB  947   5.271   5.736   2.648
   97ALA      C  948   5.471   5.858   2.716
   97ALA      O  949   5.486   5.974   2.676
   98VAL      N  950   5.519   5.826   2.835
   98VAL      H  951   5.508   5.732   2.868
   98VAL     CA  952   5.579   5.922   2.928
   98VAL     CB  953   5.583   5.848   3.062
   98VAL    CG1  954   5.617   5.953   3.168
   98VAL    CG2  955   5.452   5.786   3.111
   98VAL      C  956   5.716   5.973   2.882
   98VAL      O  957   5.746   6.092   2.890
   99ALA      N  958   5.808   5.884   2.846
   99ALA      H  959   5.789   5.787   2.835
   99ALA     CA  960   5.947   5.923   2.817
   99ALA     CB  961   6.033   5.801   2.782
   99ALA      C  962   5.976   6.031   2.713
   99ALA      O  963   6.079   6.100   2.714
  100ASN      N  964   5.879   6.054   2.625
  100ASN      H  965   5.792   6.006   2.635
  100ASN     CA  966   5.884   6.142   2.508
  100ASN     CB  967   5.864   6.051   2.386
  100ASN     CG  968   5.975   5.946   2.372
  100ASN    OD1  969   6.082   5.973   2.317
  100ASN    ND2  970   5.945   5.819   2.399
  100ASN   HD21  971   5.851   5.790   2.414
  100ASN   HD22  972   6.011   5.745   2.395
  100ASN      C  973   5.797   6.268   2.508
  100ASN      O  974   5.792   6.354   2.420
  101ASN      N  975   5.731   6.288   2.622
  101ASN      H  976   5.728   6.219   2.694
  101ASN     CA  977   5.654   6.410   2.648
  101ASN     CB  978   5.514   6.382   2.593
  101ASN     CG  979   5.494   6.449   2.457
  101ASN    OD1  980   5.560   6.547   2.423
  101ASN    ND2  981   5.390   6.413   2.382
  101ASN   HD21  982   5.338   6.330   2.401
  101ASN   HD22  983   5.361   6.477   2.311
  101ASN      C  984   5.657   6.446   2.797
  101ASN      O  985   5.553   6.482   2.852
  102GLN      N  986   5.773   6.428   2.860
  102GLN      H  987   5.856   6.404   2.810
  102GLN     CA  988   5.794   6.455   3.003
  102GLN     CB  989   5.937   6.413   3.040
  102GLN     CG  990   5.954   6.267   3.081
  102GLN     CD  991   6.103   6.238   3.098
  102GLN    OE1  992   6.162   6.278   3.199
  102GLN    NE2  993   6.175   6.182   3.000
  102GLN   HE21  994   6.131   6.154   2.915
  102GLN   HE22  995   6.270   6.155   3.013
  102GLN      C  996   5.787   6.602   3.044
  102GLN      O  997   5.791   6.634   3.162
  103ASP      N  998   5.819   6.689   2.948
  103ASP      H  999   5.847   6.658   2.857
  103ASP     CA 1000   5.801   6.834   2.967
  103ASP     CB 1001   5.848   6.896   2.836
  103ASP     CG 1002   5.766   6.885   2.707
  103ASP    OD1 1003   5.762   6.986   2.634
  103ASP    OD2 1004   5.708   6.777   2.683
  103ASP      C 1005   5.659   6.876   3.005
  103ASP      O 1006   5.640   6.971   3.081
  104LYS      N 1007   5.563   6.822   2.930
  104LYS      H 1008   5.586   6.783   2.841
  104LYS     CA 1009   5.419   6.825   2.961
  104LYS     CB 1010   5.334   6.779   2.843
  104LYS     CG 1011   5.373   6.858   2.718
  104LYS     CD 1012   5.320   6.794   2.589
  104LYS     CE 1013   5.380   6.866   2.468
  104LYS     NZ 1014   5.516   6.822   2.433
  104LYS    HZ1 1015   5.522   6.724   2.416
  104LYS    HZ2 1016   5.543   6.864   2.346
  104LYS    HZ3 1017   5.583   6.850   2.502
  104LYS      C 1018   5.368   6.752   3.085
  104LYS      O 1019   5.269   6.799   3.142
  105LEU      N 1020   5.428   6.643   3.130
  105LEU      H 1021   5.490   6.599   3.065
  105LEU     CA 1022   5.393   6.577   3.257
  105LEU     CB 1023   5.435   6.430   3.244
  105LEU     CG 1024   5.330   6.341   3.177
  105LEU    CD1 1025   5.315   6.362   3.026
  105LEU    CD2 1026   5.370   6.196   3.203
  105LEU      C 1027   5.462   6.630   3.383
  105LEU      O 1028   5.539   6.725   3.375
  106GLY      N 1029   5.441   6.563   3.496
  106GLY      H 1030   5.372   6.491   3.497
  106GLY     CA 1031   5.480   6.603   3.632
  106GLY      C 1032   5.514   6.481   3.718
  106GLY      O 1033   5.441   6.382   3.724
  107PHE      N 1034   5.626   6.492   3.790
  107PHE      H 1035   5.671   6.579   3.809
  107PHE     CA 1036   5.662   6.385   3.883
  107PHE     CB 1037   5.786   6.304   3.847
  107PHE     CG 1038   5.795   6.248   3.705
  107PHE    CD1 1039   5.727   6.132   3.668
  107PHE    HD1 1040   5.690   6.062   3.742
  107PHE    CD2 1041   5.857   6.329   3.610
  107PHE    HD2 1042   5.906   6.421   3.641
  107PHE    CE1 1043   5.733   6.100   3.533
  107PHE    HE1 1044   5.715   5.995   3.511
  107PHE    CE2 1045   5.856   6.297   3.475
  107PHE    HE2 1046   5.914   6.357   3.406
  107PHE     CZ 1047   5.799   6.175   3.437
  107PHE     HZ 1048   5.792   6.152   3.331
  107PHE      C 1049   5.692   6.444   4.021
  107PHE      O 1050   5.731   6.559   4.038
  108GLU      N 1051   5.622   6.377   4.113
  108GLU      H 1052   5.545   6.320   4.085
  108GLU     CA 1053   5.627   6.407   4.256
  108GLU     CB 1054   5.513   6.335   4.328
  108GLU     CG 1055   5.517   6.184   4.305
  108GLU     CD 1056   5.408   6.120   4.392
  108GLU    OE1 1057   5.314   6.065   4.331
  108GLU    OE2 1058   5.424   6.118   4.516
  108GLU      C 1059   5.768   6.377   4.308
  108GLU      O 1060   5.864   6.331   4.246
  109ASP      N 1061   5.786   6.412   4.435
  109ASP      H 1062   5.713   6.456   4.488
  109ASP     CA 1063   5.909   6.379   4.509
  109ASP     CB 1064   5.904   6.441   4.649
  109ASP     CG 1065   5.904   6.594   4.637
  109ASP    OD1 1066   6.010   6.660   4.640
  109ASP    OD2 1067   5.793   6.649   4.620
  109ASP      C 1068   5.933   6.229   4.521
  109ASP      O 1069   5.851   6.156   4.576
  110GLY      N 1070   6.051   6.198   4.467
  110GLY      H 1071   6.118   6.270   4.447
  110GLY     CA 1072   6.110   6.063   4.462
  110GLY      C 1073   6.028   5.963   4.381
  110GLY      O 1074   6.033   5.844   4.412
  111SER      N 1075   5.980   6.007   4.265
  111SER      H 1076   6.010   6.095   4.228
  111SER     CA 1077   5.904   5.925   4.170
  111SER     CB 1078   5.866   6.000   4.041
  111SER     OG 1079   5.818   5.919   3.934
  111SER     HG 1080   5.720   5.906   3.951
  111SER      C 1081   5.993   5.812   4.118
  111SER      O 1082   6.103   5.832   4.066
  112VAL      N 1083   5.933   5.695   4.133
  112VAL      H 1084   5.846   5.698   4.183
  112VAL     CA 1085   5.983   5.568   4.079
  112VAL     CB 1086   5.896   5.452   4.128
  112VAL    CG1 1087   5.962   5.318   4.096
  112VAL    CG2 1088   5.869   5.463   4.278
  112VAL      C 1089   6.009   5.573   3.928
  112VAL      O 1090   6.124   5.555   3.888
  113LEU      N 1091   5.917   5.625   3.847
  113LEU      H 1092   5.828   5.662   3.872
  113LEU     CA 1093   5.937   5.634   3.702
  113LEU     CB 1094   5.803   5.644   3.629
  113LEU     CG 1095   5.807   5.592   3.485
  113LEU    CD1 1096   5.853   5.447   3.475
  113LEU    CD2 1097   5.666   5.618   3.431
  113LEU      C 1098   6.033   5.748   3.670
  113LEU      O 1099   6.121   5.711   3.593
  114LYS      N 1100   6.051   5.850   3.754
  114LYS      H 1101   5.985   5.870   3.826
  114LYS     CA 1102   6.165   5.940   3.731
  114LYS     CB 1103   6.160   6.059   3.827
  114LYS     CG 1104   6.250   6.173   3.779
  114LYS     CD 1105   6.213   6.246   3.650
  114LYS     CE 1106   6.302   6.358   3.597
  114LYS     NZ 1107   6.440   6.316   3.567
  114LYS    HZ1 1108   6.480   6.279   3.651
  114LYS    HZ2 1109   6.447   6.248   3.494
  114LYS    HZ3 1110   6.494   6.396   3.542
  114LYS      C 1111   6.304   5.876   3.742
  114LYS      O 1112   6.396   5.915   3.671
  115GLN      N 1113   6.314   5.777   3.831
  115GLN      H 1114   6.241   5.755   3.895
  115GLN     CA 1115   6.442   5.707   3.849
  115GLN     CB 1116   6.445   5.636   3.985
  115GLN     CG 1117   6.568   5.553   4.021
  115GLN     CD 1118   6.580   5.415   3.956
  115GLN    OE1 1119   6.482   5.344   3.935
  115GLN    NE2 1120   6.704   5.377   3.925
  115GLN   HE21 1121   6.780   5.415   3.977
  115GLN   HE22 1122   6.724   5.302   3.861
  115GLN      C 1123   6.487   5.622   3.730
  115GLN      O 1124   6.586   5.647   3.661
  116PHE      N 1125   6.401   5.532   3.685
  116PHE      H 1126   6.324   5.509   3.745
  116PHE     CA 1127   6.397   5.460   3.557
  116PHE     CB 1128   6.262   5.394   3.527
  116PHE     CG 1129   6.273   5.301   3.406
  116PHE    CD1 1130   6.359   5.192   3.412
  116PHE    HD1 1131   6.397   5.165   3.511
  116PHE    CD2 1132   6.214   5.331   3.284
  116PHE    HD2 1133   6.150   5.419   3.275
  116PHE    CE1 1134   6.388   5.118   3.299
  116PHE    HE1 1135   6.470   5.046   3.310
  116PHE    CE2 1136   6.245   5.261   3.168
  116PHE    HE2 1137   6.208   5.298   3.072
  116PHE     CZ 1138   6.335   5.155   3.176
  116PHE     HZ 1139   6.334   5.087   3.091
  116PHE      C 1140   6.424   5.559   3.444
  116PHE      O 1141   6.518   5.532   3.369
  117LEU      N 1142   6.349   5.667   3.423
  117LEU      H 1143   6.263   5.683   3.471
  117LEU     CA 1144   6.372   5.776   3.327
  117LEU     CB 1145   6.260   5.880   3.321
  117LEU     CG 1146   6.127   5.822   3.275
  117LEU    CD1 1147   6.009   5.919   3.281
  117LEU    CD2 1148   6.129   5.757   3.137
  117LEU      C 1149   6.513   5.834   3.332
  117LEU      O 1150   6.574   5.853   3.227
  118SER      N 1151   6.555   5.886   3.447
  118SER      H 1152   6.508   5.892   3.535
  118SER     CA 1153   6.692   5.931   3.475
  118SER     CB 1154   6.716   5.995   3.612
  118SER     OG 1155   6.624   6.103   3.630
  118SER     HG 1156   6.609   6.108   3.729
  118SER      C 1157   6.811   5.842   3.439
  118SER      O 1158   6.894   5.886   3.359
  119GLU      N 1159   6.799   5.713   3.468
  119GLU      H 1160   6.730   5.677   3.531
  119GLU     CA 1161   6.902   5.612   3.438
  119GLU     CB 1162   6.870   5.489   3.522
  119GLU     CG 1163   6.952   5.368   3.476
  119GLU     CD 1164   6.914   5.245   3.559
  119GLU    OE1 1165   6.864   5.248   3.674
  119GLU    OE2 1166   6.928   5.138   3.497
  119GLU      C 1167   6.910   5.580   3.288
  119GLU      O 1168   7.011   5.591   3.219
  120THR      N 1169   6.796   5.553   3.226
  120THR      H 1170   6.707   5.552   3.272
  120THR     CA 1171   6.783   5.502   3.089
  120THR     CB 1172   6.648   5.433   3.069
  120THR    OG1 1173   6.530   5.506   3.105
  120THR    HG1 1174   6.512   5.493   3.202
  120THR    CG2 1175   6.659   5.300   3.143
  120THR      C 1176   6.798   5.597   2.970
  120THR      O 1177   6.797   5.552   2.856
  121GLU      N 1178   6.809   5.728   2.995
  121GLU      H 1179   6.814   5.771   3.085
  121GLU     CA 1180   6.806   5.825   2.885
  121GLU     CB 1181   6.794   5.967   2.941
  121GLU     CG 1182   6.781   6.068   2.827
  121GLU     CD 1183   6.740   6.210   2.868
  121GLU    OE1 1184   6.651   6.231   2.954
  121GLU    OE2 1185   6.800   6.307   2.818
  121GLU      C 1186   6.916   5.807   2.779
  121GLU      O 1187   6.886   5.763   2.668
  122LYS      N 1188   7.038   5.831   2.823
  122LYS      H 1189   7.053   5.868   2.915
  122LYS     CA 1190   7.157   5.822   2.737
  122LYS     CB 1191   7.253   5.917   2.809
  122LYS     CG 1192   7.227   6.057   2.753
  122LYS     CD 1193   7.332   6.164   2.781
  122LYS     CE 1194   7.280   6.303   2.743
  122LYS     NZ 1195   7.381   6.409   2.758
  122LYS    HZ1 1196   7.339   6.500   2.760
  122LYS    HZ2 1197   7.439   6.389   2.837
  122LYS    HZ3 1198   7.439   6.400   2.677
  122LYS      C 1199   7.207   5.686   2.688
  122LYS      O 1200   7.325   5.682   2.654
  123MET      N 1201   7.125   5.582   2.671
  123MET      H 1202   7.029   5.602   2.652
  123MET     CA 1203   7.171   5.450   2.624
  123MET     CB 1204   7.178   5.344   2.734
  123MET     CG 1205   7.058   5.344   2.828
  123MET     SD 1206   7.026   5.209   2.947
  123MET     CE 1207   7.143   5.243   3.076
  123MET      C 1208   7.077   5.389   2.520
  123MET      O 1209   6.966   5.437   2.497
  124SER      N 1210   7.121   5.274   2.470
  124SER      H 1211   7.219   5.260   2.484
  124SER     CA 1212   7.056   5.204   2.359
  124SER     CB 1213   7.141   5.093   2.296
  124SER     OG 1214   7.156   4.963   2.353
  124SER     HG 1215   7.203   4.966   2.441
  124SER      C 1216   6.921   5.145   2.399
  124SER      O 1217   6.887   5.112   2.513
  125PRO      N 1218   6.835   5.122   2.300
  125PRO     CA 1219   6.708   5.049   2.307
  125PRO     CB 1220   6.669   5.030   2.160
  125PRO     CG 1221   6.707   5.163   2.097
  125PRO     CD 1222   6.833   5.200   2.175
  125PRO      C 1223   6.715   4.910   2.371
  125PRO      O 1224   6.636   4.887   2.463
  126GLU      N 1225   6.826   4.839   2.350
  126GLU      H 1226   6.875   4.856   2.265
  126GLU     CA 1227   6.868   4.711   2.409
  126GLU     CB 1228   6.973   4.643   2.321
  126GLU     CG 1229   6.912   4.574   2.199
  126GLU     CD 1230   6.916   4.665   2.076
  126GLU    OE1 1231   6.891   4.788   2.073
  126GLU    OE2 1232   6.942   4.603   1.971
  126GLU      C 1233   6.906   4.716   2.557
  126GLU      O 1234   6.855   4.644   2.643
  127ASP      N 1235   6.983   4.822   2.579
  127ASP      H 1236   7.022   4.870   2.501
  127ASP     CA 1237   7.030   4.857   2.714
  127ASP     CB 1238   7.147   4.955   2.724
  127ASP     CG 1239   7.276   4.892   2.671
  127ASP    OD1 1240   7.323   4.793   2.732
  127ASP    OD2 1241   7.320   4.929   2.560
  127ASP      C 1242   6.918   4.914   2.800
  127ASP      O 1243   6.919   4.867   2.914
  128ARG      N 1244   6.823   4.998   2.759
  128ARG      H 1245   6.836   5.065   2.686
  128ARG     CA 1246   6.699   5.026   2.832
  128ARG     CB 1247   6.617   5.117   2.741
  128ARG     CG 1248   6.681   5.256   2.731
  128ARG     CD 1249   6.593   5.349   2.648
  128ARG     NE 1250   6.665   5.471   2.607
  128ARG     HE 1251   6.688   5.527   2.686
  128ARG     CZ 1252   6.689   5.514   2.483
  128ARG    NH1 1253   6.669   5.437   2.374
  128ARG   HH11 1254   6.626   5.347   2.381
  128ARG   HH12 1255   6.710   5.468   2.289
  128ARG    NH2 1256   6.740   5.636   2.462
  128ARG   HH21 1257   6.758   5.697   2.539
  128ARG   HH22 1258   6.764   5.676   2.374
  128ARG      C 1259   6.617   4.899   2.858
  128ARG      O 1260   6.547   4.893   2.959
  129ALA      N 1261   6.622   4.800   2.769
  129ALA      H 1262   6.649   4.827   2.677
  129ALA     CA 1263   6.562   4.668   2.793
  129ALA     CB 1264   6.536   4.576   2.674
  129ALA      C 1265   6.637   4.588   2.899
  129ALA      O 1266   6.572   4.524   2.982
  130LYS      N 1267   6.769   4.602   2.912
  130LYS      H 1268   6.822   4.643   2.838
  130LYS     CA 1269   6.851   4.549   3.022
  130LYS     CB 1270   7.001   4.560   2.999
  130LYS     CG 1271   7.048   4.452   2.901
  130LYS     CD 1272   7.051   4.308   2.952
  130LYS     CE 1273   7.101   4.222   2.836
  130LYS     NZ 1274   7.216   4.276   2.763
  130LYS    HZ1 1275   7.266   4.199   2.723
  130LYS    HZ2 1276   7.177   4.318   2.681
  130LYS    HZ3 1277   7.285   4.328   2.814
  130LYS      C 1278   6.811   4.609   3.157
  130LYS      O 1279   6.783   4.535   3.251
  131CYS      N 1280   6.804   4.742   3.150
  131CYS      H 1281   6.834   4.796   3.071
  131CYS     CA 1282   6.754   4.821   3.263
  131CYS     CB 1283   6.807   4.964   3.265
  131CYS     SG 1284   6.990   4.963   3.274
  131CYS     HG 1285   6.987   5.052   3.372
  131CYS      C 1286   6.606   4.807   3.300
  131CYS      O 1287   6.577   4.841   3.414
  132PHE      N 1288   6.519   4.750   3.217
  132PHE      H 1289   6.537   4.744   3.119
  132PHE     CA 1290   6.383   4.706   3.252
  132PHE     CB 1291   6.301   4.721   3.124
  132PHE     CG 1292   6.152   4.702   3.153
  132PHE    CD1 1293   6.067   4.809   3.181
  132PHE    HD1 1294   6.105   4.911   3.177
  132PHE    CD2 1295   6.104   4.572   3.167
  132PHE    HD2 1296   6.164   4.485   3.144
  132PHE    CE1 1297   5.932   4.789   3.207
  132PHE    HE1 1298   5.867   4.868   3.243
  132PHE    CE2 1299   5.969   4.551   3.196
  132PHE    HE2 1300   5.920   4.454   3.189
  132PHE     CZ 1301   5.884   4.659   3.214
  132PHE     HZ 1302   5.776   4.655   3.226
  132PHE      C 1303   6.390   4.566   3.314
  132PHE      O 1304   6.364   4.553   3.434
  133GLU      N 1305   6.461   4.470   3.256
  133GLU      H 1306   6.502   4.483   3.165
  133GLU     CA 1307   6.481   4.335   3.309
  133GLU     CB 1308   6.576   4.259   3.217
  133GLU     CG 1309   6.512   4.222   3.083
  133GLU     CD 1310   6.589   4.133   2.985
  133GLU    OE1 1311   6.711   4.111   3.005
  133GLU    OE2 1312   6.513   4.064   2.915
  133GLU      C 1313   6.538   4.338   3.451
  133GLU      O 1314   6.512   4.255   3.538
  134LYS      N 1315   6.643   4.419   3.461
  134LYS      H 1316   6.697   4.446   3.382
  134LYS     CA 1317   6.711   4.444   3.589
  134LYS     CB 1318   6.847   4.513   3.574
  134LYS     CG 1319   6.962   4.426   3.524
  134LYS     CD 1320   7.092   4.504   3.513
  134LYS     CE 1321   7.080   4.633   3.432
  134LYS     NZ 1322   7.204   4.713   3.427
  134LYS    HZ1 1323   7.252   4.724   3.514
  134LYS    HZ2 1324   7.264   4.676   3.356
  134LYS    HZ3 1325   7.177   4.808   3.409
  134LYS      C 1326   6.629   4.500   3.705
  134LYS      O 1327   6.634   4.460   3.821
  135ASN      N 1328   6.538   4.591   3.669
  135ASN      H 1329   6.502   4.594   3.576
  135ASN     CA 1330   6.467   4.674   3.767
  135ASN     CB 1331   6.405   4.796   3.698
  135ASN     CG 1332   6.369   4.908   3.796
  135ASN    OD1 1333   6.276   4.893   3.875
  135ASN    ND2 1334   6.447   5.015   3.787
  135ASN   HD21 1335   6.516   5.022   3.716
  135ASN   HD22 1336   6.442   5.079   3.864
  135ASN      C 1337   6.369   4.600   3.858
  135ASN      O 1338   6.283   4.526   3.811
  136GLU      N 1339   6.393   4.604   3.989
  136GLU      H 1340   6.480   4.635   4.028
  136GLU     CA 1341   6.303   4.547   4.090
  136GLU     CB 1342   6.375   4.558   4.224
  136GLU     CG 1343   6.498   4.470   4.251
  136GLU     CD 1344   6.459   4.339   4.320
  136GLU    OE1 1345   6.535   4.240   4.310
  136GLU    OE2 1346   6.366   4.337   4.402
  136GLU      C 1347   6.169   4.620   4.103
  136GLU      O 1348   6.069   4.557   4.069
  137ALA      N 1349   6.176   4.752   4.111
  137ALA      H 1350   6.267   4.793   4.121
  137ALA     CA 1351   6.060   4.840   4.130
  137ALA     CB 1352   6.106   4.982   4.164
  137ALA      C 1353   5.953   4.831   4.022
  137ALA      O 1354   5.836   4.832   4.059
  138ILE      N 1355   5.992   4.841   3.895
  138ILE      H 1356   6.085   4.864   3.866
  138ILE     CA 1357   5.891   4.836   3.789
  138ILE     CB 1358   5.963   4.855   3.655
  138ILE    CG1 1359   6.026   4.994   3.651
  138ILE    CG2 1360   5.875   4.818   3.536
  138ILE     CD 1361   6.125   4.992   3.534
  138ILE      C 1362   5.817   4.702   3.794
  138ILE      O 1363   5.694   4.695   3.806
  139GLN      N 1364   5.889   4.592   3.813
  139GLN      H 1365   5.987   4.603   3.827
  139GLN     CA 1366   5.839   4.454   3.821
  139GLN     CB 1367   5.950   4.348   3.821
  139GLN     CG 1368   6.040   4.343   3.698
  139GLN     CD 1369   6.134   4.224   3.713
  139GLN    OE1 1370   6.093   4.108   3.714
  139GLN    NE2 1371   6.257   4.253   3.756
  139GLN   HE21 1372   6.282   4.347   3.780
  139GLN   HE22 1373   6.312   4.178   3.792
  139GLN      C 1374   5.749   4.431   3.943
  139GLN      O 1375   5.636   4.386   3.924
  140ALA      N 1376   5.777   4.500   4.053
  140ALA      H 1377   5.874   4.521   4.067
  140ALA     CA 1378   5.693   4.494   4.174
  140ALA     CB 1379   5.794   4.537   4.281
  140ALA      C 1380   5.562   4.573   4.174
  140ALA      O 1381   5.455   4.516   4.195
  141ALA      N 1382   5.568   4.693   4.118
  141ALA      H 1383   5.651   4.746   4.099
  141ALA     CA 1384   5.455   4.781   4.085
  141ALA     CB 1385   5.480   4.922   4.032
  141ALA      C 1386   5.356   4.712   3.990
  141ALA      O 1387   5.236   4.701   4.015
  142HISE     N 1388   5.413   4.664   3.880
  142HISE     H 1389   5.500   4.694   3.841
  142HISE    CA 1390   5.333   4.598   3.776
  142HISE    CB 1391   5.431   4.561   3.664
  142HISE    CG 1392   5.370   4.475   3.553
  142HISE   ND1 1393   5.313   4.522   3.442
  142HISE   CD2 1394   5.348   4.344   3.558
  142HISE   HD2 1395   5.372   4.278   3.641
  142HISE   CE1 1396   5.247   4.419   3.388
  142HISE   HE1 1397   5.168   4.426   3.314
  142HISE   NE2 1398   5.270   4.307   3.456
  142HISE   HE2 1399   5.219   4.221   3.452
  142HISE     C 1400   5.251   4.480   3.829
  142HISE     O 1401   5.128   4.483   3.820
  143ASP      N 1402   5.316   4.388   3.899
  143ASP      H 1403   5.416   4.393   3.905
  143ASP     CA 1404   5.246   4.270   3.952
  143ASP     CB 1405   5.350   4.170   4.002
  143ASP     CG 1406   5.403   4.057   3.914
  143ASP    OD1 1407   5.449   3.953   3.966
  143ASP    OD2 1408   5.395   4.078   3.791
  143ASP      C 1409   5.150   4.302   4.067
  143ASP      O 1410   5.045   4.240   4.083
  144ALA      N 1411   5.182   4.408   4.140
  144ALA      H 1412   5.276   4.441   4.144
  144ALA     CA 1413   5.090   4.462   4.242
  144ALA     CB 1414   5.151   4.584   4.312
  144ALA      C 1415   4.958   4.518   4.189
  144ALA      O 1416   4.851   4.499   4.247
  145VAL      N 1417   4.958   4.590   4.077
  145VAL      H 1418   5.044   4.606   4.030
  145VAL     CA 1419   4.843   4.633   3.996
  145VAL     CB 1420   4.874   4.758   3.913
  145VAL    CG1 1421   4.746   4.826   3.863
  145VAL    CG2 1422   4.959   4.860   3.988
  145VAL      C 1423   4.776   4.522   3.916
  145VAL      O 1424   4.653   4.520   3.912
  146ALA      N 1425   4.853   4.425   3.867
  146ALA      H 1426   4.953   4.431   3.858
  146ALA     CA 1427   4.801   4.304   3.803
  146ALA     CB 1428   4.926   4.229   3.758
  146ALA      C 1429   4.706   4.224   3.893
  146ALA      O 1430   4.616   4.154   3.847
  147GLN      N 1431   4.738   4.221   4.022
  147GLN      H 1432   4.832   4.234   4.052
  147GLN     CA 1433   4.652   4.154   4.121
  147GLN     CB 1434   4.724   4.136   4.255
  147GLN     CG 1435   4.828   4.025   4.236
  147GLN     CD 1436   4.918   4.002   4.357
  147GLN    OE1 1437   4.871   3.946   4.456
  147GLN    NE2 1438   5.036   4.065   4.359
  147GLN   HE21 1439   5.077   4.112   4.281
  147GLN   HE22 1440   5.079   4.083   4.447
  147GLN      C 1441   4.519   4.221   4.155
  147GLN      O 1442   4.426   4.154   4.200
  148GLU      N 1443   4.508   4.346   4.112
  148GLU      H 1444   4.582   4.400   4.070
  148GLU     CA 1445   4.391   4.434   4.123
  148GLU     CB 1446   4.427   4.580   4.147
  148GLU     CG 1447   4.458   4.598   4.296
  148GLU     CD 1448   4.426   4.738   4.351
  148GLU    OE1 1449   4.388   4.742   4.470
  148GLU    OE2 1450   4.444   4.841   4.283
  148GLU      C 1451   4.284   4.434   4.013
  148GLU      O 1452   4.170   4.468   4.043
  149GLY      N 1453   4.327   4.442   3.887
  149GLY      H 1454   4.422   4.451   3.856
  149GLY     CA 1455   4.231   4.439   3.777
  149GLY      C 1456   4.139   4.317   3.780
  149GLY      O 1457   4.171   4.199   3.796
  150GLN      N 1458   4.009   4.344   3.775
  150GLN      H 1459   3.984   4.421   3.717
  150GLN     CA 1460   3.905   4.251   3.819
  150GLN     CB 1461   3.764   4.306   3.845
  150GLN     CG 1462   3.718   4.389   3.725
  150GLN     CD 1463   3.605   4.481   3.773
  150GLN    OE1 1464   3.489   4.442   3.763
  150GLN    NE2 1465   3.630   4.606   3.812
  150GLN   HE21 1466   3.718   4.651   3.795
  150GLN   HE22 1467   3.554   4.665   3.841
  150GLN      C 1468   3.881   4.117   3.749
  150GLN      O 1469   3.849   4.021   3.819
  151CYS      N 1470   3.919   4.106   3.622
  151CYS      H 1471   3.953   4.182   3.567
  151CYS     CA 1472   3.920   3.979   3.548
  151CYS     CB 1473   3.852   3.983   3.411
  151CYS     SG 1474   3.751   4.129   3.365
  151CYS     HG 1475   3.855   4.210   3.343
  151CYS      C 1476   4.059   3.922   3.521
  151CYS      O 1477   4.161   3.983   3.554
  152ARG      N 1478   4.063   3.798   3.471
  152ARG      H 1479   3.986   3.735   3.478
  152ARG     CA 1480   4.191   3.756   3.412
  152ARG     CB 1481   4.229   3.638   3.501
  152ARG     CG 1482   4.377   3.601   3.486
  152ARG     CD 1483   4.470   3.704   3.550
  152ARG     NE 1484   4.438   3.745   3.688
  152ARG     HE 1485   4.422   3.669   3.751
  152ARG     CZ 1486   4.471   3.862   3.743
  152ARG    NH1 1487   4.533   3.957   3.672
  152ARG   HH11 1488   4.571   3.925   3.585
  152ARG   HH12 1489   4.563   4.049   3.698
  152ARG    NH2 1490   4.450   3.887   3.873
  152ARG   HH21 1491   4.420   3.833   3.951
  152ARG   HH22 1492   4.460   3.984   3.894
  152ARG      C 1493   4.182   3.720   3.263
  152ARG      O 1494   4.206   3.808   3.180
  153VAL      N 1495   4.150   3.595   3.230
  153VAL      H 1496   4.115   3.534   3.301
  153VAL     CA 1497   4.151   3.543   3.093
  153VAL     CB 1498   4.036   3.592   3.005
  153VAL    CG1 1499   4.025   3.535   2.863
  153VAL    CG2 1500   3.907   3.551   3.075
  153VAL      C 1501   4.283   3.543   3.016
  153VAL      O 1502   4.336   3.637   2.958
  154ASP      N 1503   4.321   3.419   2.986
  154ASP      H 1504   4.285   3.337   3.029
  154ASP     CA 1505   4.429   3.396   2.888
  154ASP     CB 1506   4.563   3.372   2.957
  154ASP     CG 1507   4.684   3.358   2.865
  154ASP    OD1 1508   4.801   3.361   2.910
  154ASP    OD2 1509   4.662   3.305   2.754
  154ASP      C 1510   4.395   3.290   2.784
  154ASP      O 1511   4.394   3.169   2.806
  155ASP      N 1512   4.364   3.344   2.666
  155ASP      H 1513   4.362   3.436   2.628
  155ASP     CA 1514   4.339   3.252   2.554
  155ASP     CB 1515   4.200   3.272   2.494
  155ASP     CG 1516   4.156   3.415   2.463
  155ASP    OD1 1517   4.240   3.506   2.442
  155ASP    OD2 1518   4.033   3.429   2.446
  155ASP      C 1519   4.449   3.258   2.447
  155ASP      O 1520   4.436   3.208   2.336
  156LYS      N 1521   4.572   3.283   2.490
  156LYS      H 1522   4.584   3.292   2.589
  156LYS     CA 1523   4.690   3.292   2.403
  156LYS     CB 1524   4.763   3.160   2.382
  156LYS     CG 1525   4.787   3.084   2.513
  156LYS     CD 1526   4.925   3.132   2.555
  156LYS     CE 1527   4.996   3.068   2.675
  156LYS     NZ 1528   4.937   3.103   2.805
  156LYS    HZ1 1529   4.981   3.045   2.874
  156LYS    HZ2 1530   4.951   3.201   2.822
  156LYS    HZ3 1531   4.839   3.082   2.801
  156LYS      C 1532   4.678   3.362   2.267
  156LYS      O 1533   4.729   3.304   2.171
  157VAL      N 1534   4.606   3.473   2.261
  157VAL      H 1535   4.588   3.532   2.340
  157VAL     CA 1536   4.587   3.547   2.135
  157VAL     CB 1537   4.447   3.610   2.132
  157VAL    CG1 1538   4.423   3.688   2.003
  157VAL    CG2 1539   4.335   3.507   2.147
  157VAL      C 1540   4.689   3.661   2.136
  157VAL      O 1541   4.689   3.740   2.231
  158ASN      N 1542   4.735   3.698   2.017
  158ASN      H 1543   4.692   3.659   1.936
  158ASN     CA 1544   4.853   3.784   1.995
  158ASN     CB 1545   4.915   3.734   1.865
  158ASN     CG 1546   5.047   3.802   1.829
  158ASN    OD1 1547   5.125   3.860   1.904
  158ASN    ND2 1548   5.070   3.793   1.698
  158ASN   HD21 1549   4.995   3.761   1.639
  158ASN   HD22 1550   5.155   3.831   1.661
  158ASN      C 1551   4.820   3.933   2.000
  158ASN      O 1552   4.832   4.002   1.898
  159PHE      N 1553   4.787   3.973   2.122
  159PHE      H 1554   4.772   3.912   2.200
  159PHE     CA 1555   4.755   4.114   2.145
  159PHE     CB 1556   4.695   4.123   2.286
  159PHE     CG 1557   4.549   4.077   2.271
  159PHE    CD1 1558   4.451   4.164   2.224
  159PHE    HD1 1559   4.487   4.264   2.200
  159PHE    CD2 1560   4.513   3.953   2.321
  159PHE    HD2 1561   4.591   3.905   2.381
  159PHE    CE1 1562   4.315   4.138   2.227
  159PHE    HE1 1563   4.245   4.180   2.155
  159PHE    CE2 1564   4.378   3.921   2.329
  159PHE    HE2 1565   4.354   3.827   2.380
  159PHE     CZ 1566   4.286   4.013   2.281
  159PHE     HZ 1567   4.180   3.987   2.286
  159PHE      C 1568   4.876   4.208   2.147
  159PHE      O 1569   4.978   4.183   2.212
  160HISE     N 1570   4.871   4.314   2.067
  160HISE     H 1571   4.797   4.343   2.006
  160HISE    CA 1572   4.975   4.418   2.053
  160HISE    CB 1573   5.028   4.403   1.910
  160HISE    CG 1574   5.132   4.294   1.881
  160HISE   ND1 1575   5.262   4.320   1.873
  160HISE   CD2 1576   5.114   4.178   1.820
  160HISE   HD2 1577   5.019   4.125   1.815
  160HISE   CE1 1578   5.321   4.220   1.807
  160HISE   HE1 1579   5.429   4.208   1.798
  160HISE   NE2 1580   5.230   4.128   1.779
  160HISE   HE2 1581   5.240   4.038   1.735
  160HISE     C 1582   4.931   4.561   2.086
  160HISE     O 1583   4.809   4.578   2.098
  161PHE      N 1584   5.021   4.648   2.129
  161PHE      H 1585   5.115   4.636   2.097
  161PHE     CA 1586   4.990   4.773   2.200
  161PHE     CB 1587   4.997   4.749   2.351
  161PHE     CG 1588   4.937   4.861   2.437
  161PHE    CD1 1589   4.799   4.878   2.438
  161PHE    HD1 1590   4.734   4.793   2.417
  161PHE    CD2 1591   5.021   4.941   2.513
  161PHE    HD2 1592   5.129   4.925   2.510
  161PHE    CE1 1593   4.745   4.977   2.519
  161PHE    HE1 1594   4.641   5.004   2.502
  161PHE    CE2 1595   4.970   5.044   2.592
  161PHE    HE2 1596   5.030   5.120   2.640
  161PHE     CZ 1597   4.832   5.061   2.588
  161PHE     HZ 1598   4.794   5.157   2.622
  161PHE      C 1599   5.072   4.894   2.155
  161PHE      O 1600   5.194   4.886   2.168
  162ILE      N 1601   5.018   4.969   2.059
  162ILE      H 1602   4.918   4.966   2.052
  162ILE     CA 1603   5.098   5.068   1.986
  162ILE     CB 1604   5.055   5.077   1.839
  162ILE    CG1 1605   5.063   4.937   1.778
  162ILE    CG2 1606   5.150   5.164   1.757
  162ILE     CD 1607   4.973   4.943   1.654
  162ILE      C 1608   5.077   5.208   2.044
  162ILE      O 1609   4.966   5.256   2.065
  163LEU      N 1610   5.186   5.285   2.047
  163LEU      H 1611   5.276   5.244   2.030
  163LEU     CA 1612   5.187   5.430   2.069
  163LEU     CB 1613   5.303   5.461   2.164
  163LEU     CG 1614   5.330   5.606   2.203
  163LEU    CD1 1615   5.233   5.622   2.319
  163LEU    CD2 1616   5.472   5.646   2.242
  163LEU      C 1617   5.194   5.510   1.939
  163LEU      O 1618   5.299   5.513   1.874
  164PHE      N 1619   5.103   5.607   1.931
  164PHE      H 1620   5.023   5.606   1.990
  164PHE     CA 1621   5.089   5.699   1.817
  164PHE     CB 1622   4.957   5.674   1.743
  164PHE     CG 1623   4.934   5.528   1.705
  164PHE    CD1 1624   4.833   5.450   1.759
  164PHE    HD1 1625   4.792   5.466   1.859
  164PHE    CD2 1626   5.000   5.478   1.593
  164PHE    HD2 1627   5.083   5.537   1.554
  164PHE    CE1 1628   4.795   5.328   1.703
  164PHE    HE1 1629   4.727   5.264   1.758
  164PHE    CE2 1630   4.955   5.362   1.531
  164PHE    HE2 1631   5.011   5.326   1.445
  164PHE     CZ 1632   4.855   5.282   1.586
  164PHE     HZ 1633   4.815   5.203   1.524
  164PHE      C 1634   5.092   5.842   1.872
  164PHE      O 1635   5.003   5.876   1.950
  165ASN      N 1636   5.193   5.921   1.838
  165ASN      H 1637   5.270   5.895   1.780
  165ASN     CA 1638   5.202   6.056   1.896
  165ASN     CB 1639   5.258   6.057   2.038
  165ASN     CG 1640   5.407   6.025   2.049
  165ASN    OD1 1641   5.466   6.001   1.944
  165ASN    ND2 1642   5.466   6.030   2.168
  165ASN   HD21 1643   5.414   6.052   2.251
  165ASN   HD22 1644   5.550   5.977   2.173
  165ASN      C 1645   5.275   6.154   1.804
  165ASN      O 1646   5.316   6.118   1.694
  166ASN      N 1647   5.266   6.282   1.837
  166ASN      H 1648   5.204   6.325   1.903
  166ASN     CA 1649   5.356   6.379   1.772
  166ASN     CB 1650   5.283   6.511   1.748
  166ASN     CG 1651   5.367   6.604   1.661
  166ASN    OD1 1652   5.473   6.659   1.691
  166ASN    ND2 1653   5.319   6.620   1.538
  166ASN   HD21 1654   5.240   6.568   1.505
  166ASN   HD22 1655   5.369   6.684   1.479
  166ASN      C 1656   5.488   6.407   1.844
  166ASN      O 1657   5.488   6.444   1.962
  167VAL      N 1658   5.591   6.380   1.764
  167VAL      H 1659   5.579   6.348   1.670
  167VAL     CA 1660   5.729   6.416   1.798
  167VAL     CB 1661   5.814   6.302   1.855
  167VAL    CG1 1662   5.957   6.322   1.905
  167VAL    CG2 1663   5.751   6.245   1.983
  167VAL      C 1664   5.804   6.472   1.676
  167VAL      O 1665   5.766   6.444   1.562
  168ASP      N 1666   5.878   6.581   1.693
  168ASP      H 1667   5.864   6.627   1.781
  168ASP     CA 1668   5.957   6.663   1.600
  168ASP     CB 1669   6.081   6.576   1.576
  168ASP     CG 1670   6.198   6.654   1.516
  168ASP    OD1 1671   6.221   6.764   1.571
  168ASP    OD2 1672   6.261   6.603   1.421
  168ASP      C 1673   5.885   6.705   1.472
  168ASP      O 1674   5.939   6.698   1.362
  169GLY      N 1675   5.762   6.757   1.482
  169GLY      H 1676   5.731   6.822   1.552
  169GLY     CA 1677   5.675   6.787   1.368
  169GLY      C 1678   5.634   6.665   1.284
  169GLY      O 1679   5.586   6.689   1.173
  170HISE     N 1680   5.656   6.542   1.329
  170HISE     H 1681   5.716   6.520   1.406
  170HISE    CA 1682   5.605   6.423   1.260
  170HISE    CB 1683   5.729   6.342   1.221
  170HISE    CG 1684   5.811   6.390   1.100
  170HISE   ND1 1685   5.915   6.470   1.084
  170HISE   CD2 1686   5.790   6.340   0.979
  170HISE   HD2 1687   5.714   6.265   0.955
  170HISE   CE1 1688   5.960   6.465   0.958
  170HISE   HE1 1689   6.053   6.508   0.923
  170HISE   NE2 1690   5.869   6.398   0.888
  170HISE   HE2 1691   5.860   6.392   0.789
  170HISE     C 1692   5.535   6.317   1.344
  170HISE     O 1693   5.526   6.339   1.465
  171LEU      N 1694   5.438   6.257   1.276
  171LEU      H 1695   5.432   6.268   1.177
  171LEU     CA 1696   5.351   6.158   1.341
  171LEU     CB 1697   5.212   6.143   1.277
  171LEU     CG 1698   5.097   6.108   1.371
  171LEU    CD1 1699   5.119   5.965   1.423
  171LEU    CD2 1700   5.074   6.216   1.477
  171LEU      C 1701   5.428   6.026   1.353
  171LEU      O 1702   5.481   5.978   1.253
  172TYR      N 1703   5.475   6.004   1.475
  172TYR      H 1704   5.443   6.055   1.555
  172TYR     CA 1705   5.550   5.883   1.510
  172TYR     CB 1706   5.664   5.906   1.610
  172TYR     CG 1707   5.788   5.970   1.548
  172TYR    CD1 1708   5.877   5.885   1.483
  172TYR    HD1 1709   5.860   5.779   1.467
  172TYR    CD2 1710   5.802   6.108   1.531
  172TYR    HD2 1711   5.736   6.170   1.592
  172TYR    CE1 1712   5.984   5.942   1.415
  172TYR    HE1 1713   6.055   5.879   1.361
  172TYR    CE2 1714   5.899   6.167   1.451
  172TYR    HE2 1715   5.911   6.275   1.459
  172TYR     CZ 1716   5.995   6.080   1.401
  172TYR     OH 1717   6.107   6.138   1.351
  172TYR     HH 1718   6.090   6.235   1.335
  172TYR      C 1719   5.464   5.770   1.568
  172TYR      O 1720   5.373   5.802   1.644
  173GLU      N 1721   5.499   5.648   1.527
  173GLU      H 1722   5.557   5.637   1.446
  173GLU     CA 1723   5.434   5.523   1.566
  173GLU     CB 1724   5.379   5.444   1.447
  173GLU     CG 1725   5.305   5.315   1.482
  173GLU     CD 1726   5.270   5.240   1.354
  173GLU    OE1 1727   5.164   5.278   1.299
  173GLU    OE2 1728   5.351   5.161   1.301
  173GLU      C 1729   5.546   5.447   1.637
  173GLU      O 1730   5.648   5.416   1.575
  174LEU      N 1731   5.530   5.416   1.765
  174LEU      H 1732   5.441   5.433   1.808
  174LEU     CA 1733   5.624   5.341   1.850
  174LEU     CB 1734   5.685   5.414   1.969
  174LEU     CG 1735   5.816   5.489   1.944
  174LEU    CD1 1736   5.806   5.586   1.826
  174LEU    CD2 1737   5.870   5.556   2.070
  174LEU      C 1738   5.558   5.217   1.910
  174LEU      O 1739   5.443   5.224   1.954
  175ASP      N 1740   5.621   5.104   1.877
  175ASP      H 1741   5.694   5.098   1.809
  175ASP     CA 1742   5.583   4.975   1.936
  175ASP     CB 1743   5.500   4.892   1.838
  175ASP     CG 1744   5.501   4.745   1.883
  175ASP    OD1 1745   5.515   4.663   1.790
  175ASP    OD2 1746   5.485   4.716   2.004
  175ASP      C 1747   5.713   4.911   1.986
  175ASP      O 1748   5.817   4.899   1.922
  176GLY      N 1749   5.699   4.852   2.105
  176GLY      H 1750   5.608   4.836   2.142
  176GLY     CA 1751   5.807   4.793   2.186
  176GLY      C 1752   5.854   4.661   2.124
  176GLY      O 1753   5.970   4.625   2.146
  177ARG      N 1754   5.760   4.582   2.074
  177ARG      H 1755   5.663   4.606   2.068
  177ARG     CA 1756   5.794   4.457   2.006
  177ARG     CB 1757   5.659   4.396   1.967
  177ARG     CG 1758   5.570   4.350   2.082
  177ARG     CD 1759   5.589   4.214   2.150
  177ARG     NE 1760   5.537   4.109   2.061
  177ARG     HE 1761   5.578   4.091   1.972
  177ARG     CZ 1762   5.425   4.040   2.087
  177ARG    NH1 1763   5.334   4.062   2.183
  177ARG   HH11 1764   5.350   4.141   2.242
  177ARG   HH12 1765   5.262   3.995   2.197
  177ARG    NH2 1766   5.391   3.938   2.007
  177ARG   HH21 1767   5.430   3.919   1.917
  177ARG   HH22 1768   5.342   3.859   2.044
  177ARG      C 1769   5.879   4.473   1.880
  177ARG      O 1770   5.976   4.398   1.863
  178MET      N 1771   5.863   4.572   1.793
  178MET      H 1772   5.774   4.616   1.784
  178MET     CA 1773   5.949   4.606   1.678
  178MET     CB 1774   5.879   4.720   1.604
  178MET     CG 1775   5.743   4.674   1.552
  178MET     SD 1776   5.745   4.523   1.449
  178MET     CE 1777   5.589   4.460   1.507
  178MET      C 1778   6.097   4.632   1.706
  178MET      O 1779   6.134   4.636   1.823
  179PRO      N 1780   6.178   4.632   1.600
  179PRO     CA 1781   6.317   4.679   1.608
  179PRO     CB 1782   6.386   4.622   1.485
  179PRO     CG 1783   6.295   4.510   1.434
  179PRO     CD 1784   6.155   4.548   1.482
  179PRO      C 1785   6.333   4.831   1.610
  179PRO      O 1786   6.406   4.869   1.701
  180PHE      N 1787   6.241   4.913   1.561
  180PHE      H 1788   6.144   4.892   1.546
  180PHE     CA 1789   6.262   5.057   1.540
  180PHE     CB 1790   6.351   5.089   1.419
  180PHE     CG 1791   6.496   5.043   1.409
  180PHE    CD1 1792   6.516   4.914   1.360
  180PHE    HD1 1793   6.432   4.848   1.339
  180PHE    CD2 1794   6.603   5.123   1.450
  180PHE    HD2 1795   6.577   5.220   1.492
  180PHE    CE1 1796   6.646   4.868   1.340
  180PHE    HE1 1797   6.668   4.763   1.321
  180PHE    CE2 1798   6.733   5.077   1.430
  180PHE    HE2 1799   6.812   5.152   1.431
  180PHE     CZ 1800   6.752   4.952   1.373
  180PHE     HZ 1801   6.852   4.909   1.367
  180PHE      C 1802   6.128   5.130   1.540
  180PHE      O 1803   6.022   5.067   1.537
  181PRO      N 1804   6.122   5.260   1.568
  181PRO     CA 1805   6.005   5.347   1.554
  181PRO     CB 1806   6.053   5.487   1.594
  181PRO     CG 1807   6.161   5.457   1.699
  181PRO     CD 1808   6.222   5.324   1.654
  181PRO      C 1809   5.959   5.351   1.408
  181PRO      O 1810   6.043   5.354   1.318
  182VAL      N 1811   5.837   5.399   1.386
  182VAL      H 1812   5.772   5.423   1.459
  182VAL     CA 1813   5.784   5.422   1.251
  182VAL     CB 1814   5.674   5.323   1.213
  182VAL    CG1 1815   5.621   5.327   1.069
  182VAL    CG2 1816   5.713   5.179   1.247
  182VAL      C 1817   5.737   5.566   1.229
  182VAL      O 1818   5.659   5.624   1.304
  183ASN      N 1819   5.769   5.626   1.115
  183ASN      H 1820   5.820   5.579   1.042
  183ASN     CA 1821   5.732   5.765   1.082
  183ASN     CB 1822   5.863   5.838   1.050
  183ASN     CG 1823   5.852   5.990   1.038
  183ASN    OD1 1824   5.774   6.038   0.957
  183ASN    ND2 1825   5.944   6.070   1.092
  183ASN   HD21 1826   6.021   6.030   1.142
  183ASN   HD22 1827   5.931   6.167   1.070
  183ASN      C 1828   5.630   5.783   0.970
  183ASN      O 1829   5.651   5.788   0.849
  184HISE     N 1830   5.518   5.836   1.018
  184HISE     H 1831   5.523   5.890   1.102
  184HISE    CA 1832   5.392   5.848   0.942
  184HISE    CB 1833   5.258   5.799   0.997
  184HISE    CG 1834   5.256   5.650   1.028
  184HISE   ND1 1835   5.263   5.567   0.924
  184HISE   CD2 1836   5.214   5.585   1.137
  184HISE   HD2 1837   5.201   5.631   1.235
  184HISE   CE1 1838   5.233   5.446   0.970
  184HISE   HE1 1839   5.248   5.349   0.923
  184HISE   NE2 1840   5.206   5.458   1.100
  184HISE   HE2 1841   5.213   5.386   1.170
  184HISE     C 1842   5.369   5.991   0.894
  184HISE     O 1843   5.258   6.033   0.861
  185GLY      N 1844   5.479   6.059   0.863
  185GLY      H 1845   5.569   6.017   0.872
  185GLY     CA 1846   5.482   6.192   0.800
  185GLY      C 1847   5.450   6.317   0.883
  185GLY      O 1848   5.405   6.310   0.997
  186ALA      N 1849   5.444   6.428   0.810
  186ALA      H 1850   5.458   6.426   0.711
  186ALA     CA 1851   5.410   6.559   0.867
  186ALA     CB 1852   5.409   6.667   0.758
  186ALA      C 1853   5.287   6.565   0.957
  186ALA      O 1854   5.186   6.496   0.941
  187SER      N 1855   5.296   6.643   1.064
  187SER      H 1856   5.383   6.681   1.094
  187SER     CA 1857   5.192   6.657   1.168
  187SER     CB 1858   5.187   6.529   1.251
  187SER     OG 1859   5.095   6.545   1.359
  187SER     HG 1860   5.000   6.534   1.329
  187SER      C 1861   5.202   6.780   1.258
  187SER      O 1862   5.312   6.804   1.308
  188SER      N 1863   5.085   6.828   1.299
  188SER      H 1864   5.005   6.775   1.272
  188SER     CA 1865   5.081   6.935   1.399
  188SER     CB 1866   4.972   7.036   1.362
  188SER     OG 1867   4.942   7.127   1.468
  188SER     HG 1868   5.010   7.200   1.475
  188SER      C 1869   5.064   6.871   1.537
  188SER      O 1870   4.971   6.793   1.555
  189GLU      N 1871   5.135   6.938   1.628
  189GLU      H 1872   5.225   6.980   1.613
  189GLU     CA 1873   5.113   6.910   1.770
  189GLU     CB 1874   5.213   6.974   1.867
  189GLU     CG 1875   5.234   6.881   1.987
  189GLU     CD 1876   5.330   6.944   2.087
  189GLU    OE1 1877   5.409   6.857   2.130
  189GLU    OE2 1878   5.339   7.066   2.113
  189GLU      C 1879   4.973   6.940   1.823
  189GLU      O 1880   4.917   6.858   1.896
  190ASP      N 1881   4.916   7.041   1.759
  190ASP      H 1882   4.943   7.075   1.669
  190ASP     CA 1883   4.774   7.075   1.780
  190ASP     CB 1884   4.750   7.211   1.716
  190ASP     CG 1885   4.608   7.266   1.733
  190ASP    OD1 1886   4.585   7.351   1.822
  190ASP    OD2 1887   4.516   7.209   1.671
  190ASP      C 1888   4.683   6.962   1.732
  190ASP      O 1889   4.627   6.895   1.819
  191THR      N 1890   4.699   6.920   1.607
  191THR      H 1891   4.766   6.951   1.540
  191THR     CA 1892   4.612   6.812   1.558
  191THR     CB 1893   4.573   6.837   1.412
  191THR    OG1 1894   4.688   6.846   1.327
  191THR    HG1 1895   4.741   6.762   1.335
  191THR    CG2 1896   4.493   6.967   1.403
  191THR      C 1897   4.673   6.672   1.561
  191THR      O 1898   4.588   6.591   1.521
  192LEU      N 1899   4.750   6.642   1.665
  192LEU      H 1900   4.776   6.706   1.738
  192LEU     CA 1901   4.805   6.508   1.686
  192LEU     CB 1902   4.908   6.504   1.799
  192LEU     CG 1903   4.862   6.492   1.945
  192LEU    CD1 1904   4.983   6.484   2.039
  192LEU    CD2 1905   4.761   6.596   1.993
  192LEU      C 1906   4.711   6.387   1.691
  192LEU      O 1907   4.736   6.278   1.640
  193LEU      N 1908   4.593   6.421   1.742
  193LEU      H 1909   4.577   6.503   1.798
  193LEU     CA 1910   4.485   6.322   1.746
  193LEU     CB 1911   4.371   6.375   1.833
  193LEU     CG 1912   4.245   6.294   1.868
  193LEU    CD1 1913   4.228   6.269   2.018
  193LEU    CD2 1914   4.132   6.366   1.795
  193LEU      C 1915   4.434   6.287   1.606
  193LEU      O 1916   4.432   6.169   1.571
  194LYS      N 1917   4.394   6.387   1.528
  194LYS      H 1918   4.414   6.482   1.554
  194LYS     CA 1919   4.341   6.362   1.393
  194LYS     CB 1920   4.285   6.494   1.338
  194LYS     CG 1921   4.228   6.485   1.196
  194LYS     CD 1922   4.158   6.616   1.160
  194LYS     CE 1923   4.112   6.619   1.014
  194LYS     NZ 1924   4.226   6.598   0.924
  194LYS    HZ1 1925   4.301   6.653   0.961
  194LYS    HZ2 1926   4.242   6.499   0.928
  194LYS    HZ3 1927   4.208   6.626   0.830
  194LYS      C 1928   4.441   6.298   1.297
  194LYS      O 1929   4.415   6.197   1.231
  195ASP      N 1930   4.562   6.351   1.306
  195ASP      H 1931   4.561   6.439   1.354
  195ASP     CA 1932   4.680   6.300   1.236
  195ASP     CB 1933   4.799   6.396   1.235
  195ASP     CG 1934   4.766   6.542   1.203
  195ASP    OD1 1935   4.833   6.626   1.266
  195ASP    OD2 1936   4.708   6.573   1.096
  195ASP      C 1937   4.720   6.158   1.277
  195ASP      O 1938   4.733   6.074   1.188
  196ALA      N 1939   4.702   6.114   1.401
  196ALA      H 1940   4.681   6.180   1.473
  196ALA     CA 1941   4.712   5.976   1.450
  196ALA     CB 1942   4.740   5.975   1.601
  196ALA      C 1943   4.596   5.884   1.410
  196ALA      O 1944   4.623   5.783   1.345
  197ALA      N 1945   4.475   5.936   1.422
  197ALA      H 1946   4.456   6.029   1.453
  197ALA     CA 1947   4.348   5.868   1.391
  197ALA     CB 1948   4.218   5.942   1.425
  197ALA      C 1949   4.336   5.813   1.249
  197ALA      O 1950   4.289   5.704   1.218
  198LYS      N 1951   4.395   5.887   1.156
  198LYS      H 1952   4.453   5.961   1.191
  198LYS     CA 1953   4.409   5.858   1.013
  198LYS     CB 1954   4.481   5.982   0.959
  198LYS     CG 1955   4.536   5.962   0.818
  198LYS     CD 1956   4.606   6.093   0.779
  198LYS     CE 1957   4.743   6.113   0.843
  198LYS     NZ 1958   4.796   6.250   0.831
  198LYS    HZ1 1959   4.883   6.254   0.880
  198LYS    HZ2 1960   4.809   6.281   0.737
  198LYS    HZ3 1961   4.726   6.313   0.864
  198LYS      C 1962   4.474   5.721   0.991
  198LYS      O 1963   4.411   5.622   0.956
  199VAL      N 1964   4.596   5.710   1.043
  199VAL      H 1965   4.624   5.775   1.114
  199VAL     CA 1966   4.666   5.581   1.046
  199VAL     CB 1967   4.815   5.600   1.077
  199VAL    CG1 1968   4.891   5.474   1.036
  199VAL    CG2 1969   4.875   5.720   1.003
  199VAL      C 1970   4.599   5.474   1.133
  199VAL      O 1971   4.589   5.360   1.088
  200CYS      N 1972   4.559   5.509   1.255
  200CYS      H 1973   4.584   5.598   1.292
  200CYS     CA 1974   4.490   5.420   1.350
  200CYS     CB 1975   4.448   5.500   1.473
  200CYS     SG 1976   4.600   5.569   1.548
  200CYS     HG 1977   4.649   5.454   1.593
  200CYS      C 1978   4.368   5.348   1.291
  200CYS      O 1979   4.358   5.226   1.295
  201ARG      N 1980   4.300   5.416   1.199
  201ARG      H 1981   4.309   5.516   1.196
  201ARG     CA 1982   4.188   5.357   1.124
  201ARG     CB 1983   4.099   5.465   1.063
  201ARG     CG 1984   4.011   5.535   1.167
  201ARG     CD 1985   3.900   5.616   1.098
  201ARG     NE 1986   3.950   5.730   1.020
  201ARG     HE 1987   3.966   5.704   0.925
  201ARG     CZ 1988   3.971   5.858   1.055
  201ARG    NH1 1989   3.935   5.904   1.176
  201ARG   HH11 1990   3.871   5.848   1.228
  201ARG   HH12 1991   3.972   5.984   1.224
  201ARG    NH2 1992   4.018   5.948   0.968
  201ARG   HH21 1993   4.029   5.918   0.873
  201ARG   HH22 1994   4.053   6.040   0.988
  201ARG      C 1995   4.227   5.250   1.023
  201ARG      O 1996   4.209   5.130   1.042
  202GLU      N 1997   4.318   5.288   0.933
  202GLU      H 1998   4.371   5.371   0.947
  202GLU     CA 1999   4.370   5.193   0.833
  202GLU     CB 2000   4.437   5.259   0.713
  202GLU     CG 2001   4.575   5.315   0.750
  202GLU     CD 2002   4.635   5.366   0.619
  202GLU    OE1 2003   4.562   5.421   0.534
  202GLU    OE2 2004   4.759   5.369   0.600
  202GLU      C 2005   4.450   5.075   0.889
  202GLU      O 2006   4.439   4.967   0.832
  203PHE      N 2007   4.509   5.081   1.008
  203PHE      H 2008   4.529   5.174   1.040
  203PHE     CA 2009   4.567   4.966   1.079
  203PHE     CB 2010   4.621   5.019   1.212
  203PHE     CG 2011   4.746   4.956   1.275
  203PHE    CD1 2012   4.859   5.037   1.282
  203PHE    HD1 2013   4.851   5.142   1.310
  203PHE    CD2 2014   4.761   4.818   1.269
  203PHE    HD2 2015   4.673   4.756   1.282
  203PHE    CE1 2016   4.985   4.980   1.273
  203PHE    HE1 2017   5.079   5.034   1.268
  203PHE    CE2 2018   4.885   4.756   1.260
  203PHE    HE2 2019   4.892   4.648   1.263
  203PHE     CZ 2020   4.995   4.841   1.273
  203PHE     HZ 2021   5.099   4.813   1.287
  203PHE      C 2022   4.467   4.855   1.110
  203PHE      O 2023   4.490   4.736   1.090
  204THR      N 2024   4.352   4.898   1.161
  204THR      H 2025   4.328   4.994   1.149
  204THR     CA 2026   4.244   4.806   1.199
  204THR     CB 2027   4.178   4.847   1.331
  204THR    OG1 2028   4.098   4.737   1.375
  204THR    HG1 2029   4.148   4.651   1.367
  204THR    CG2 2030   4.102   4.979   1.315
  204THR      C 2031   4.147   4.769   1.086
  204THR      O 2032   4.119   4.650   1.069
  205GLU      N 2033   4.109   4.863   1.001
  205GLU      H 2034   4.120   4.960   1.025
  205GLU     CA 2035   4.019   4.842   0.887
  205GLU     CB 2036   3.991   4.968   0.804
  205GLU     CG 2037   3.909   5.075   0.876
  205GLU     CD 2038   3.907   5.205   0.795
  205GLU    OE1 2039   3.864   5.303   0.860
  205GLU    OE2 2040   3.921   5.211   0.671
  205GLU      C 2041   4.064   4.739   0.783
  205GLU      O 2042   3.977   4.672   0.728
  206ARG      N 2043   4.196   4.730   0.782
  206ARG      H 2044   4.250   4.797   0.834
  206ARG     CA 2045   4.266   4.637   0.692
  206ARG     CB 2046   4.417   4.655   0.678
  206ARG     CG 2047   4.456   4.768   0.583
  206ARG     CD 2048   4.603   4.762   0.540
  206ARG     NE 2049   4.675   4.802   0.662
  206ARG     HE 2050   4.677   4.724   0.725
  206ARG     CZ 2051   4.750   4.911   0.678
  206ARG    NH1 2052   4.746   5.019   0.598
  206ARG   HH11 2053   4.671   5.039   0.535
  206ARG   HH12 2054   4.810   5.093   0.617
  206ARG    NH2 2055   4.801   4.931   0.801
  206ARG   HH21 2056   4.774   4.859   0.865
  206ARG   HH22 2057   4.868   5.000   0.826
  206ARG      C 2058   4.235   4.489   0.716
  206ARG      O 2059   4.201   4.422   0.619
  207GLU      N 2060   4.237   4.453   0.844
  207GLU      H 2061   4.249   4.520   0.918
  207GLU     CA 2062   4.203   4.317   0.886
  207GLU     CB 2063   4.275   4.294   1.019
  207GLU     CG 2064   4.428   4.298   1.013
  207GLU     CD 2065   4.500   4.198   0.922
  207GLU    OE1 2066   4.601   4.232   0.858
  207GLU    OE2 2067   4.440   4.090   0.906
  207GLU      C 2068   4.054   4.291   0.906
  207GLU      O 2069   3.994   4.283   1.013
  208GLN      N 2070   3.986   4.271   0.793
  208GLN      H 2071   4.026   4.272   0.702
  208GLN     CA 2072   3.839   4.263   0.787
  208GLN     CB 2073   3.801   4.241   0.640
  208GLN     CG 2074   3.844   4.360   0.555
  208GLN     CD 2075   3.779   4.346   0.417
  208GLN    OE1 2076   3.843   4.295   0.324
  208GLN    NE2 2077   3.654   4.383   0.394
  208GLN   HE21 2078   3.593   4.427   0.460
  208GLN   HE22 2079   3.620   4.373   0.300
  208GLN      C 2080   3.764   4.164   0.877
  208GLN      O 2081   3.662   4.205   0.932
  209GLY      N 2082   3.832   4.055   0.910
  209GLY      H 2083   3.923   4.033   0.874
  209GLY     CA 2084   3.779   3.944   0.991
  209GLY      C 2085   3.771   3.991   1.137
  209GLY      O 2086   3.668   3.978   1.202
  210GLU      N 2087   3.873   4.061   1.188
  210GLU      H 2088   3.941   4.105   1.130
  210GLU     CA 2089   3.885   4.083   1.333
  210GLU     CB 2090   4.031   4.120   1.360
  210GLU     CG 2091   4.087   4.126   1.503
  210GLU     CD 2092   4.040   4.000   1.575
  210GLU    OE1 2093   3.958   4.003   1.669
  210GLU    OE2 2094   4.077   3.892   1.523
  210GLU      C 2095   3.798   4.193   1.393
  210GLU      O 2096   3.781   4.298   1.333
  211VAL      N 2097   3.767   4.171   1.521
  211VAL      H 2098   3.835   4.127   1.580
  211VAL     CA 2099   3.667   4.251   1.593
  211VAL     CB 2100   3.530   4.186   1.611
  211VAL    CG1 2101   3.450   4.184   1.481
  211VAL    CG2 2102   3.530   4.048   1.677
  211VAL      C 2103   3.709   4.289   1.735
  211VAL      O 2104   3.641   4.355   1.812
  212ARG      N 2105   3.824   4.234   1.774
  212ARG      H 2106   3.879   4.167   1.723
  212ARG     CA 2107   3.884   4.276   1.902
  212ARG     CB 2108   3.979   4.170   1.958
  212ARG     CG 2109   3.916   4.034   1.985
  212ARG     CD 2110   4.032   3.938   2.014
  212ARG     NE 2111   4.065   3.862   1.892
  212ARG     HE 2112   4.076   3.922   1.813
  212ARG     CZ 2113   4.073   3.729   1.880
  212ARG    NH1 2114   4.061   3.647   1.985
  212ARG   HH11 2115   4.034   3.683   2.075
  212ARG   HH12 2116   4.071   3.548   1.975
  212ARG    NH2 2117   4.098   3.684   1.756
  212ARG   HH21 2118   4.101   3.750   1.681
  212ARG   HH22 2119   4.095   3.588   1.729
  212ARG      C 2120   3.965   4.405   1.887
  212ARG      O 2121   4.070   4.404   1.823
  213PHE      N 2122   3.933   4.503   1.971
  213PHE      H 2123   3.859   4.487   2.037
  213PHE     CA 2124   4.023   4.619   1.987
  213PHE     CB 2125   4.037   4.700   1.858
  213PHE     CG 2126   3.910   4.758   1.795
  213PHE    CD1 2127   3.852   4.880   1.826
  213PHE    HD1 2128   3.895   4.942   1.905
  213PHE    CD2 2129   3.874   4.690   1.680
  213PHE    HD2 2130   3.940   4.622   1.625
  213PHE    CE1 2131   3.744   4.922   1.748
  213PHE    HE1 2132   3.712   5.026   1.745
  213PHE    CE2 2133   3.763   4.732   1.607
  213PHE    HE2 2134   3.715   4.664   1.537
  213PHE     CZ 2135   3.697   4.850   1.639
  213PHE     HZ 2136   3.606   4.885   1.590
  213PHE      C 2137   3.980   4.715   2.098
  213PHE      O 2138   3.862   4.715   2.134
  214SER      N 2139   4.065   4.808   2.141
  214SER      H 2140   4.158   4.815   2.104
  214SER     CA 2141   4.034   4.910   2.242
  214SER     CB 2142   4.055   4.854   2.382
  214SER     OG 2143   3.940   4.782   2.428
  214SER     HG 2144   3.912   4.821   2.516
  214SER      C 2145   4.125   5.032   2.226
  214SER      O 2146   4.247   5.014   2.224
  215ALA      N 2147   4.063   5.150   2.220
  215ALA      H 2148   3.963   5.151   2.215
  215ALA     CA 2149   4.136   5.276   2.206
  215ALA     CB 2150   4.056   5.359   2.105
  215ALA      C 2151   4.149   5.349   2.340
  215ALA      O 2152   4.050   5.364   2.411
  216VAL      N 2153   4.267   5.405   2.366
  216VAL      H 2154   4.342   5.392   2.301
  216VAL     CA 2155   4.287   5.473   2.495
  216VAL     CB 2156   4.335   5.378   2.605
  216VAL    CG1 2157   4.456   5.302   2.549
  216VAL    CG2 2158   4.372   5.440   2.739
  216VAL      C 2159   4.370   5.600   2.474
  216VAL      O 2160   4.492   5.598   2.458
  217ALA      N 2161   4.304   5.713   2.496
  217ALA      H 2162   4.211   5.704   2.532
  217ALA     CA 2163   4.366   5.846   2.486
  217ALA     CB 2164   4.253   5.945   2.457
  217ALA      C 2165   4.430   5.901   2.613
  217ALA      O 2166   4.369   5.896   2.720
  218LEU      N 2167   4.547   5.961   2.592
  218LEU      H 2168   4.583   5.957   2.498
  218LEU     CA 2169   4.619   6.038   2.693
  218LEU     CB 2170   4.770   6.020   2.676
  218LEU     CG 2171   4.826   5.970   2.809
  218LEU    CD1 2172   4.950   5.884   2.783
  218LEU    CD2 2173   4.859   6.089   2.899
  218LEU      C 2174   4.583   6.187   2.693
  218LEU      O 2175   4.631   6.266   2.612
  219CYS      N 2176   4.506   6.221   2.796
  219CYS      H 2177   4.475   6.151   2.861
  219CYS     CA 2178   4.442   6.353   2.803
  219CYS     CB 2179   4.293   6.350   2.771
  219CYS     SG 2180   4.251   6.314   2.596
  219CYS     HG 2181   4.301   6.425   2.542
  219CYS      C 2182   4.464   6.431   2.933
  219CYS      O 2183   4.488   6.383   3.044
  220LYS      N 2184   4.455   6.563   2.922
  220LYS      H 2185   4.489   6.601   2.836
  220LYS     CA 2186   4.436   6.657   3.034
  220LYS     CB 2187   4.424   6.801   2.985
  220LYS     CG 2188   4.454   6.900   3.098
  220LYS     CD 2189   4.602   6.903   3.139
  220LYS     CE 2190   4.655   7.011   3.234
  220LYS     NZ 2191   4.603   7.147   3.215
  220LYS    HZ1 2192   4.629   7.169   3.121
  220LYS    HZ2 2193   4.504   7.156   3.216
  220LYS    HZ3 2194   4.637   7.207   3.288
  220LYS      C 2195   4.309   6.632   3.115
  220LYS      O 2196   4.200   6.616   3.061
  221ALA      N 2197   4.315   6.629   3.248
  221ALA      H 2198   4.400   6.651   3.297
  221ALA     CA 2199   4.202   6.640   3.342
  221ALA     CB 2200   4.262   6.599   3.476
  221ALA      C 2201   4.154   6.784   3.360
  221ALA      O 2202   4.220   6.880   3.318
  222ALA      N 2203   4.024   6.795   3.383
  222ALA      H 2204   3.968   6.712   3.385
  222ALA     CA 2205   3.948   6.911   3.434
  222ALA     CB 2206   3.796   6.902   3.420
  222ALA      C 2207   3.964   6.957   3.579
  222ALA     O1 2208   3.964   7.081   3.593
  222ALA     O2 2209   3.960   6.873   3.671
   6.93046   6.93046   4.90057   0.00000   0.00000   0.00000   0.00000   3.46523   3.46523
