# Supplementary material for: Is There a Functional Role for the Knotted Topology in Protein UCH-L1?
Source: J Chem Inf Model. 2024 Jul 24;64(17):6827–37. doi: 10.1021/acs.jcim.4c00880 (PMC11388461; doi:10.1021/acs.jcim.4c00880)
Supplement: Supplementary file 2 — ci4c00880_si_002.zip [file ci4c00880_si_002.zip › UCH-L1_files/APO/APO_delta1/REP_3/traj_final.gro]

Protein in water t= 500000.00000 step= 5000000
 2209
    1GLN      N    1   4.033   5.765   4.337
    1GLN     H1    2   3.937   5.755   4.360
    1GLN     H2    3   4.073   5.680   4.370
    1GLN     H3    4   4.076   5.846   4.379
    1GLN     CA    5   4.050   5.762   4.191
    1GLN     CB    6   3.953   5.853   4.115
    1GLN     CG    7   3.803   5.825   4.129
    1GLN     CD    8   3.706   5.935   4.087
    1GLN    OE1    9   3.603   5.899   4.031
    1GLN    NE2   10   3.739   6.063   4.108
    1GLN   HE21   11   3.823   6.085   4.157
    1GLN   HE22   12   3.676   6.132   4.071
    1GLN      C   13   4.193   5.807   4.161
    1GLN      O   14   4.268   5.843   4.251
    2LEU      N   15   4.241   5.788   4.038
    2LEU      H   16   4.188   5.745   3.965
    2LEU     CA   17   4.372   5.836   3.991
    2LEU     CB   18   4.423   5.732   3.891
    2LEU     CG   19   4.557   5.662   3.909
    2LEU    CD1   20   4.599   5.586   3.784
    2LEU    CD2   21   4.672   5.757   3.945
    2LEU      C   22   4.385   5.976   3.930
    2LEU      O   23   4.298   6.017   3.853
    3LYS      N   24   4.504   6.029   3.956
    3LYS      H   25   4.556   6.002   4.037
    3LYS     CA   26   4.529   6.156   3.887
    3LYS     CB   27   4.641   6.234   3.957
    3LYS     CG   28   4.566   6.312   4.065
    3LYS     CD   29   4.671   6.376   4.156
    3LYS     CE   30   4.628   6.414   4.298
    3LYS     NZ   31   4.628   6.297   4.388
    3LYS    HZ1   32   4.668   6.221   4.337
    3LYS    HZ2   33   4.678   6.313   4.473
    3LYS    HZ3   34   4.541   6.264   4.423
    3LYS      C   35   4.545   6.145   3.735
    3LYS      O   36   4.569   6.031   3.696
    4PRO      N   37   4.487   6.234   3.655
    4PRO     CA   38   4.495   6.229   3.508
    4PRO     CB   39   4.388   6.325   3.457
    4PRO     CG   40   4.376   6.428   3.570
    4PRO     CD   41   4.400   6.346   3.697
    4PRO      C   42   4.635   6.257   3.455
    4PRO      O   43   4.734   6.280   3.524
    5MET      N   44   4.636   6.255   3.322
    5MET      H   45   4.557   6.238   3.262
    5MET     CA   46   4.763   6.245   3.248
    5MET     CB   47   4.726   6.175   3.117
    5MET     CG   48   4.846   6.135   3.030
    5MET     SD   49   4.958   6.008   3.099
    5MET     CE   50   5.106   6.103   3.128
    5MET      C   51   4.824   6.380   3.212
    5MET      O   52   4.758   6.457   3.143
    6GLU      N   53   4.913   6.422   3.301
    6GLU      H   54   4.910   6.384   3.394
    6GLU     CA   55   4.998   6.541   3.283
    6GLU     CB   56   5.079   6.553   3.412
    6GLU     CG   57   5.141   6.690   3.441
    6GLU     CD   58   5.043   6.807   3.452
    6GLU    OE1   59   5.088   6.923   3.433
    6GLU    OE2   60   4.930   6.787   3.500
    6GLU      C   61   5.084   6.530   3.157
    6GLU      O   62   5.162   6.437   3.137
    7ILE      N   63   5.080   6.628   3.068
    7ILE      H   64   5.042   6.715   3.099
    7ILE     CA   65   5.146   6.626   2.936
    7ILE     CB   66   5.050   6.654   2.820
    7ILE    CG1   67   4.991   6.790   2.855
    7ILE    CG2   68   4.941   6.547   2.808
    7ILE     CD   69   4.932   6.851   2.728
    7ILE      C   70   5.289   6.674   2.912
    7ILE      O   71   5.354   6.628   2.818
    8ASN      N   72   5.332   6.761   3.002
    8ASN      H   73   5.262   6.797   3.065
    8ASN     CA   74   5.469   6.814   3.011
    8ASN     CB   75   5.469   6.903   3.135
    8ASN     CG   76   5.602   6.979   3.147
    8ASN    OD1   77   5.674   6.953   3.242
    8ASN    ND2   78   5.637   7.061   3.048
    8ASN   HD21   79   5.579   7.085   2.970
    8ASN   HD22   80   5.733   7.086   3.036
    8ASN      C   81   5.589   6.720   3.008
    8ASN      O   82   5.600   6.645   3.105
    9PRO      N   83   5.686   6.735   2.918
    9PRO     CA   84   5.815   6.665   2.905
    9PRO     CB   85   5.885   6.723   2.782
    9PRO     CG   86   5.766   6.769   2.698
    9PRO     CD   87   5.669   6.824   2.803
    9PRO      C   88   5.896   6.662   3.035
    9PRO      O   89   5.921   6.555   3.089
   10GLU      N   90   5.925   6.779   3.091
   10GLU      H   91   5.917   6.869   3.046
   10GLU     CA   92   5.984   6.798   3.224
   10GLU     CB   93   5.972   6.947   3.256
   10GLU     CG   94   6.056   7.032   3.160
   10GLU     CD   95   5.972   7.113   3.061
   10GLU    OE1   96   5.969   7.238   3.067
   10GLU    OE2   97   5.903   7.052   2.977
   10GLU      C   98   5.921   6.712   3.333
   10GLU      O   99   5.986   6.638   3.407
   11MET      N  100   5.788   6.711   3.339
   11MET      H  101   5.736   6.776   3.284
   11MET     CA  102   5.713   6.633   3.439
   11MET     CB  103   5.566   6.678   3.440
   11MET     CG  104   5.541   6.799   3.529
   11MET     SD  105   5.625   6.809   3.691
   11MET     CE  106   5.545   6.935   3.787
   11MET      C  107   5.726   6.483   3.410
   11MET      O  108   5.763   6.409   3.501
   12LEU      N  109   5.708   6.441   3.285
   12LEU      H  110   5.690   6.508   3.213
   12LEU     CA  111   5.724   6.305   3.232
   12LEU     CB  112   5.674   6.277   3.090
   12LEU     CG  113   5.523   6.255   3.099
   12LEU    CD1  114   5.456   6.307   2.972
   12LEU    CD2  115   5.488   6.106   3.106
   12LEU      C  116   5.867   6.253   3.251
   12LEU      O  117   5.879   6.133   3.275
   13ASN      N  118   5.971   6.334   3.238
   13ASN      H  119   5.957   6.423   3.195
   13ASN     CA  120   6.106   6.303   3.286
   13ASN     CB  121   6.193   6.429   3.287
   13ASN     CG  122   6.225   6.486   3.148
   13ASN    OD1  123   6.241   6.418   3.047
   13ASN    ND2  124   6.272   6.610   3.153
   13ASN   HD21  125   6.293   6.657   3.239
   13ASN   HD22  126   6.257   6.664   3.070
   13ASN      C  127   6.115   6.240   3.425
   13ASN      O  128   6.196   6.151   3.451
   14LYS      N  129   6.042   6.307   3.514
   14LYS      H  130   5.999   6.392   3.483
   14LYS     CA  131   6.042   6.283   3.659
   14LYS     CB  132   6.002   6.402   3.745
   14LYS     CG  133   6.100   6.519   3.744
   14LYS     CD  134   6.064   6.642   3.828
   14LYS     CE  135   5.955   6.727   3.764
   14LYS     NZ  136   5.905   6.820   3.867
   14LYS    HZ1  137   5.972   6.879   3.912
   14LYS    HZ2  138   5.851   6.883   3.812
   14LYS    HZ3  139   5.857   6.775   3.943
   14LYS      C  140   5.959   6.163   3.705
   14LYS      O  141   5.991   6.098   3.804
   15VAL      N  142   5.857   6.134   3.625
   15VAL      H  143   5.813   6.207   3.573
   15VAL     CA  144   5.788   6.004   3.620
   15VAL     CB  145   5.663   5.977   3.537
   15VAL    CG1  146   5.568   5.886   3.616
   15VAL    CG2  147   5.595   6.113   3.520
   15VAL      C  148   5.886   5.891   3.586
   15VAL      O  149   5.901   5.799   3.666
   16LEU      N  150   5.966   5.914   3.482
   16LEU      H  151   5.935   5.984   3.418
   16LEU     CA  152   6.075   5.831   3.429
   16LEU     CB  153   6.122   5.879   3.292
   16LEU     CG  154   6.208   5.782   3.211
   16LEU    CD1  155   6.137   5.649   3.184
   16LEU    CD2  156   6.268   5.855   3.091
   16LEU      C  157   6.186   5.799   3.530
   16LEU      O  158   6.207   5.682   3.564
   17SER      N  159   6.225   5.901   3.605
   17SER      H  160   6.249   5.990   3.565
   17SER     CA  161   6.295   5.883   3.733
   17SER     CB  162   6.329   6.023   3.785
   17SER     OG  163   6.423   6.081   3.695
   17SER     HG  164   6.516   6.067   3.731
   17SER      C  165   6.230   5.800   3.844
   17SER      O  166   6.287   5.695   3.877
   18ARG      N  167   6.107   5.840   3.873
   18ARG      H  168   6.059   5.920   3.836
   18ARG     CA  169   6.030   5.758   3.967
   18ARG     CB  170   5.900   5.822   4.017
   18ARG     CG  171   5.920   5.937   4.115
   18ARG     CD  172   5.941   5.880   4.256
   18ARG     NE  173   5.986   5.978   4.356
   18ARG     HE  174   5.953   6.072   4.350
   18ARG     CZ  175   6.067   5.943   4.456
   18ARG    NH1  176   6.124   5.822   4.460
   18ARG   HH11  177   6.103   5.756   4.388
   18ARG   HH12  178   6.214   5.821   4.504
   18ARG    NH2  179   6.083   6.025   4.561
   18ARG   HH21  180   6.042   6.116   4.558
   18ARG   HH22  181   6.132   6.003   4.646
   18ARG      C  182   6.007   5.613   3.925
   18ARG      O  183   6.005   5.531   4.017
   19LEU      N  184   5.983   5.583   3.798
   19LEU      H  185   5.935   5.651   3.742
   19LEU     CA  186   5.988   5.448   3.741
   19LEU     CB  187   5.904   5.442   3.613
   19LEU     CG  188   5.758   5.485   3.629
   19LEU    CD1  189   5.703   5.498   3.486
   19LEU    CD2  190   5.676   5.386   3.713
   19LEU      C  191   6.121   5.373   3.733
   19LEU      O  192   6.121   5.253   3.707
   20GLY      N  193   6.226   5.439   3.781
   20GLY      H  194   6.223   5.538   3.789
   20GLY     CA  195   6.362   5.386   3.799
   20GLY      C  196   6.445   5.365   3.672
   20GLY      O  197   6.472   5.249   3.641
   21VAL      N  198   6.469   5.475   3.602
   21VAL      H  199   6.445   5.571   3.618
   21VAL     CA  200   6.547   5.462   3.478
   21VAL     CB  201   6.524   5.572   3.374
   21VAL    CG1  202   6.564   5.714   3.414
   21VAL    CG2  203   6.597   5.545   3.242
   21VAL      C  204   6.692   5.456   3.527
   21VAL      O  205   6.729   5.524   3.622
   22ALA      N  206   6.773   5.391   3.445
   22ALA      H  207   6.734   5.325   3.381
   22ALA     CA  208   6.919   5.379   3.457
   22ALA     CB  209   6.947   5.233   3.419
   22ALA      C  210   6.991   5.484   3.373
   22ALA      O  211   7.077   5.456   3.289
   23GLY      N  212   6.963   5.610   3.409
   23GLY      H  213   6.911   5.629   3.492
   23GLY     CA  214   7.016   5.727   3.337
   23GLY      C  215   6.985   5.751   3.189
   23GLY      O  216   6.898   5.686   3.131
   24GLN      N  217   7.040   5.863   3.143
   24GLN      H  218   7.107   5.916   3.196
   24GLN     CA  219   7.039   5.920   3.008
   24GLN     CB  220   7.126   5.832   2.917
   24GLN     CG  221   7.269   5.815   2.967
   24GLN     CD  222   7.345   5.697   2.906
   24GLN    OE1  223   7.374   5.595   2.969
   24GLN    NE2  224   7.383   5.704   2.779
   24GLN   HE21  225   7.370   5.786   2.724
   24GLN   HE22  226   7.445   5.634   2.743
   24GLN      C  227   6.914   5.954   2.926
   24GLN      O  228   6.904   6.066   2.877
   25TRP      N  229   6.817   5.864   2.942
   25TRP      H  230   6.822   5.786   3.003
   25TRP     CA  231   6.686   5.885   2.880
   25TRP     CB  232   6.607   5.754   2.875
   25TRP     CG  233   6.682   5.656   2.785
   25TRP    CD1  234   6.753   5.552   2.827
   25TRP    HD1  235   6.762   5.521   2.932
   25TRP    CD2  236   6.675   5.646   2.647
   25TRP    NE1  237   6.793   5.476   2.726
   25TRP    HE1  238   6.865   5.407   2.739
   25TRP    CE2  239   6.750   5.534   2.614
   25TRP    CE3  240   6.602   5.715   2.550
   25TRP    HE3  241   6.517   5.772   2.587
   25TRP    CZ2  242   6.742   5.487   2.483
   25TRP    HZ2  243   6.825   5.423   2.453
   25TRP    CZ3  244   6.602   5.665   2.421
   25TRP    HZ3  245   6.574   5.735   2.342
   25TRP    CH2  246   6.667   5.547   2.384
   25TRP    HH2  247   6.642   5.497   2.290
   25TRP      C  248   6.597   5.992   2.943
   25TRP      O  249   6.590   6.005   3.066
   26ARG      N  250   6.567   6.085   2.854
   26ARG      H  251   6.609   6.095   2.763
   26ARG     CA  252   6.482   6.202   2.881
   26ARG     CB  253   6.569   6.326   2.904
   26ARG     CG  254   6.637   6.336   3.041
   26ARG     CD  255   6.540   6.355   3.157
   26ARG     NE  256   6.610   6.352   3.287
   26ARG     HE  257   6.627   6.444   3.321
   26ARG     CZ  258   6.618   6.245   3.367
   26ARG    NH1  259   6.597   6.117   3.330
   26ARG   HH11  260   6.567   6.096   3.237
   26ARG   HH12  261   6.616   6.044   3.396
   26ARG    NH2  262   6.664   6.266   3.490
   26ARG   HH21  263   6.688   6.355   3.529
   26ARG   HH22  264   6.697   6.185   3.539
   26ARG      C  265   6.378   6.214   2.769
   26ARG      O  266   6.390   6.177   2.653
   27PHE      N  267   6.259   6.263   2.803
   27PHE      H  268   6.246   6.302   2.894
   27PHE     CA  269   6.149   6.296   2.711
   27PHE     CB  270   6.007   6.305   2.768
   27PHE     CG  271   5.941   6.167   2.773
   27PHE    CD1  272   5.872   6.112   2.665
   27PHE    HD1  273   5.883   6.165   2.571
   27PHE    CD2  274   5.928   6.106   2.897
   27PHE    HD2  275   5.997   6.136   2.976
   27PHE    CE1  276   5.783   6.006   2.676
   27PHE    HE1  277   5.734   5.965   2.588
   27PHE    CE2  278   5.846   5.994   2.908
   27PHE    HE2  279   5.853   5.935   2.999
   27PHE     CZ  280   5.767   5.950   2.802
   27PHE     HZ  281   5.686   5.879   2.818
   27PHE      C  282   6.172   6.430   2.641
   27PHE      O  283   6.207   6.530   2.704
   28VAL      N  284   6.149   6.423   2.510
   28VAL      H  285   6.130   6.334   2.468
   28VAL     CA  286   6.156   6.542   2.424
   28VAL     CB  287   6.272   6.552   2.325
   28VAL    CG1  288   6.267   6.452   2.209
   28VAL    CG2  289   6.295   6.694   2.273
   28VAL      C  290   6.025   6.561   2.348
   28VAL      O  291   5.959   6.461   2.319
   29ASP      N  292   5.970   6.682   2.351
   29ASP      H  293   6.023   6.757   2.392
   29ASP     CA  294   5.846   6.720   2.283
   29ASP     CB  295   5.827   6.869   2.311
   29ASP     CG  296   5.684   6.922   2.316
   29ASP    OD1  297   5.623   6.933   2.424
   29ASP    OD2  298   5.610   6.906   2.216
   29ASP      C  299   5.859   6.693   2.133
   29ASP      O  300   5.970   6.695   2.081
   30VAL      N  301   5.752   6.702   2.054
   30VAL      H  302   5.662   6.674   2.089
   30VAL     CA  303   5.756   6.716   1.908
   30VAL     CB  304   5.711   6.596   1.825
   30VAL    CG1  305   5.770   6.461   1.866
   30VAL    CG2  306   5.559   6.599   1.803
   30VAL      C  307   5.713   6.851   1.848
   30VAL      O  308   5.736   6.885   1.733
   31LEU      N  309   5.653   6.935   1.932
   31LEU      H  310   5.642   6.913   2.029
   31LEU     CA  311   5.590   7.066   1.906
   31LEU     CB  312   5.690   7.180   1.884
   31LEU     CG  313   5.764   7.237   2.005
   31LEU    CD1  314   5.896   7.163   2.028
   31LEU    CD2  315   5.798   7.387   1.999
   31LEU      C  316   5.473   7.063   1.807
   31LEU      O  317   5.377   7.137   1.825
   32GLY      N  318   5.483   6.977   1.706
   32GLY      H  319   5.558   6.912   1.697
   32GLY     CA  320   5.380   6.978   1.601
   32GLY      C  321   5.412   6.872   1.495
   32GLY      O  322   5.522   6.819   1.483
   33LEU      N  323   5.306   6.848   1.418
   33LEU      H  324   5.218   6.895   1.427
   33LEU     CA  325   5.306   6.729   1.332
   33LEU     CB  326   5.184   6.636   1.336
   33LEU     CG  327   5.156   6.576   1.474
   33LEU    CD1  328   5.009   6.538   1.495
   33LEU    CD2  329   5.235   6.448   1.500
   33LEU      C  330   5.340   6.757   1.186
   33LEU      O  331   5.264   6.761   1.089
   34GLU      N  332   5.472   6.746   1.169
   34GLU      H  333   5.534   6.730   1.245
   34GLU     CA  334   5.534   6.788   1.043
   34GLU     CB  335   5.540   6.940   1.063
   34GLU     CG  336   5.603   7.018   0.947
   34GLU     CD  337   5.756   7.034   0.949
   34GLU    OE1  338   5.804   7.055   0.836
   34GLU    OE2  339   5.804   7.043   1.064
   34GLU      C  340   5.673   6.726   1.032
   34GLU      O  341   5.725   6.682   1.135
   35GLU      N  342   5.711   6.698   0.908
   35GLU      H  343   5.667   6.729   0.823
   35GLU     CA  344   5.834   6.622   0.879
   35GLU     CB  345   5.851   6.609   0.727
   35GLU     CG  346   5.791   6.478   0.673
   35GLU     CD  347   5.827   6.456   0.526
   35GLU    OE1  348   5.735   6.486   0.446
   35GLU    OE2  349   5.928   6.398   0.481
   35GLU      C  350   5.970   6.659   0.938
   35GLU      O  351   6.042   6.579   0.998
   36GLU      N  352   6.001   6.789   0.942
   36GLU      H  353   5.944   6.858   0.898
   36GLU     CA  354   6.109   6.853   1.018
   36GLU     CB  355   6.128   6.995   0.966
   36GLU     CG  356   6.274   7.037   0.943
   36GLU     CD  357   6.280   7.188   0.922
   36GLU    OE1  358   6.279   7.264   1.021
   36GLU    OE2  359   6.276   7.230   0.804
   36GLU      C  360   6.091   6.844   1.169
   36GLU      O  361   6.190   6.811   1.234
   37SER      N  362   5.981   6.895   1.224
   37SER      H  363   5.909   6.939   1.171
   37SER     CA  364   5.951   6.900   1.367
   37SER     CB  365   5.817   6.964   1.401
   37SER     OG  366   5.807   7.033   1.526
   37SER     HG  367   5.809   6.969   1.603
   37SER      C  368   5.951   6.762   1.433
   37SER      O  369   5.959   6.756   1.556
   38LEU      N  370   5.917   6.657   1.358
   38LEU      H  371   5.864   6.673   1.275
   38LEU     CA  372   5.938   6.519   1.405
   38LEU     CB  373   5.858   6.418   1.323
   38LEU     CG  374   5.774   6.321   1.407
   38LEU    CD1  375   5.864   6.240   1.501
   38LEU    CD2  376   5.664   6.398   1.480
   38LEU      C  377   6.087   6.487   1.395
   38LEU      O  378   6.148   6.462   1.499
   39GLY      N  379   6.145   6.495   1.276
   39GLY      H  380   6.089   6.502   1.193
   39GLY     CA  381   6.285   6.459   1.250
   39GLY      C  382   6.388   6.526   1.341
   39GLY      O  383   6.491   6.466   1.373
   40SER      N  384   6.360   6.649   1.383
   40SER      H  385   6.310   6.707   1.318
   40SER     CA  386   6.456   6.717   1.471
   40SER     CB  387   6.438   6.869   1.465
   40SER     OG  388   6.470   6.925   1.338
   40SER     HG  389   6.419   7.011   1.335
   40SER      C  390   6.457   6.668   1.616
   40SER      O  391   6.524   6.729   1.698
   41VAL      N  392   6.396   6.553   1.642
   41VAL      H  393   6.309   6.532   1.597
   41VAL     CA  394   6.417   6.480   1.768
   41VAL     CB  395   6.319   6.371   1.811
   41VAL    CG1  396   6.178   6.431   1.812
   41VAL    CG2  397   6.317   6.265   1.701
   41VAL      C  398   6.565   6.448   1.788
   41VAL      O  399   6.628   6.401   1.694
   42PRO      N  400   6.629   6.496   1.894
   42PRO     CA  401   6.765   6.452   1.926
   42PRO     CB  402   6.779   6.492   2.073
   42PRO     CG  403   6.685   6.611   2.093
   42PRO     CD  404   6.567   6.570   2.005
   42PRO      C  405   6.777   6.299   1.919
   42PRO      O  406   6.727   6.220   2.000
   43ALA      N  407   6.862   6.257   1.826
   43ALA      H  408   6.893   6.320   1.755
   43ALA     CA  409   6.907   6.118   1.811
   43ALA     CB  410   6.998   6.104   1.689
   43ALA      C  411   6.989   6.081   1.935
   43ALA      O  412   7.056   6.170   1.985
   44PRO      N  413   6.988   5.955   1.979
   44PRO     CA  414   6.893   5.846   1.953
   44PRO     CB  415   6.948   5.716   2.012
   44PRO     CG  416   7.097   5.747   2.031
   44PRO     CD  417   7.102   5.899   2.053
   44PRO      C  418   6.752   5.872   2.007
   44PRO      O  419   6.733   5.930   2.114
   45ALA      N  420   6.655   5.816   1.937
   45ALA      H  421   6.671   5.757   1.858
   45ALA     CA  422   6.512   5.849   1.950
   45ALA     CB  423   6.476   5.940   1.832
   45ALA      C  424   6.431   5.719   1.942
   45ALA      O  425   6.435   5.651   1.840
   46CYS      N  426   6.352   5.700   2.047
   46CYS      H  427   6.369   5.765   2.121
   46CYS     CA  428   6.262   5.586   2.071
   46CYS     CB  429   6.331   5.503   2.180
   46CYS     SG  430   6.240   5.352   2.226
   46CYS     HG  431   6.291   5.273   2.132
   46CYS      C  432   6.121   5.626   2.114
   46CYS      O  433   6.094   5.739   2.155
   47ALA      N  434   6.034   5.539   2.064
   47ALA      H  435   6.070   5.471   1.999
   47ALA     CA  436   5.892   5.530   2.099
   47ALA     CB  437   5.869   5.484   2.244
   47ALA      C  438   5.818   5.664   2.093
   47ALA      O  439   5.806   5.741   2.188
   48LEU      N  440   5.743   5.684   1.985
   48LEU      H  441   5.752   5.619   1.910
   48LEU     CA  442   5.673   5.811   1.963
   48LEU     CB  443   5.675   5.852   1.816
   48LEU     CG  444   5.602   5.985   1.792
   48LEU    CD1  445   5.653   6.110   1.863
   48LEU    CD2  446   5.591   6.002   1.640
   48LEU      C  447   5.531   5.796   2.019
   48LEU      O  448   5.436   5.760   1.950
   49LEU      N  449   5.521   5.836   2.145
   49LEU      H  450   5.603   5.868   2.193
   49LEU     CA  451   5.396   5.844   2.222
   49LEU     CB  452   5.428   5.848   2.372
   49LEU     CG  453   5.459   5.707   2.423
   49LEU    CD1  454   5.561   5.709   2.537
   49LEU    CD2  455   5.337   5.625   2.464
   49LEU      C  456   5.297   5.951   2.175
   49LEU      O  457   5.309   6.067   2.213
   50LEU      N  458   5.197   5.914   2.096
   50LEU      H  459   5.195   5.819   2.066
   50LEU     CA  460   5.081   5.997   2.061
   50LEU     CB  461   5.024   5.972   1.921
   50LEU     CG  462   4.913   6.069   1.882
   50LEU    CD1  463   4.967   6.212   1.877
   50LEU    CD2  464   4.859   6.034   1.743
   50LEU      C  465   4.972   5.980   2.167
   50LEU      O  466   4.884   5.894   2.170
   51LEU      N  467   4.970   6.085   2.249
   51LEU      H  468   5.005   6.171   2.212
   51LEU     CA  469   4.871   6.096   2.358
   51LEU     CB  470   4.934   6.172   2.475
   51LEU     CG  471   5.051   6.092   2.534
   51LEU    CD1  472   5.145   6.202   2.584
   51LEU    CD2  473   4.998   6.014   2.655
   51LEU      C  474   4.749   6.178   2.315
   51LEU      O  475   4.770   6.297   2.292
   52PHE      N  476   4.632   6.118   2.336
   52PHE      H  477   4.615   6.021   2.353
   52PHE     CA  478   4.504   6.183   2.305
   52PHE     CB  479   4.479   6.168   2.154
   52PHE     CG  480   4.443   6.025   2.114
   52PHE    CD1  481   4.308   6.007   2.086
   52PHE    HD1  482   4.244   6.095   2.090
   52PHE    CD2  483   4.539   5.931   2.076
   52PHE    HD2  484   4.645   5.952   2.093
   52PHE    CE1  485   4.263   5.895   2.017
   52PHE    HE1  486   4.155   5.879   2.021
   52PHE    CE2  487   4.496   5.821   2.004
   52PHE    HE2  488   4.568   5.762   1.948
   52PHE     CZ  489   4.360   5.804   1.979
   52PHE     HZ  490   4.328   5.714   1.925
   52PHE      C  491   4.384   6.142   2.391
   52PHE      O  492   4.391   6.030   2.441
   53PRO      N  493   4.302   6.238   2.433
   53PRO     CA  494   4.178   6.203   2.504
   53PRO     CB  495   4.131   6.336   2.564
   53PRO     CG  496   4.230   6.445   2.522
   53PRO     CD  497   4.331   6.381   2.427
   53PRO      C  498   4.065   6.138   2.425
   53PRO      O  499   4.066   6.135   2.302
   54LEU      N  500   3.984   6.062   2.499
   54LEU      H  501   4.008   6.041   2.594
   54LEU     CA  502   3.877   5.981   2.440
   54LEU     CB  503   3.862   5.837   2.489
   54LEU     CG  504   3.961   5.725   2.457
   54LEU    CD1  505   3.922   5.587   2.511
   54LEU    CD2  506   3.994   5.718   2.308
   54LEU      C  507   3.744   6.054   2.455
   54LEU      O  508   3.697   6.094   2.561
   55THR      N  509   3.683   6.079   2.339
   55THR      H  510   3.734   6.092   2.254
   55THR     CA  511   3.543   6.117   2.318
   55THR     CB  512   3.530   6.166   2.174
   55THR    OG1  513   3.543   6.063   2.076
   55THR    HG1  514   3.523   6.097   1.984
   55THR    CG2  515   3.619   6.287   2.143
   55THR      C  516   3.436   6.010   2.343
   55THR      O  517   3.463   5.892   2.365
   56ALA      N  518   3.309   6.049   2.344
   56ALA      H  519   3.290   6.147   2.350
   56ALA     CA  520   3.193   5.963   2.372
   56ALA     CB  521   3.069   6.042   2.413
   56ALA      C  522   3.175   5.851   2.270
   56ALA      O  523   3.165   5.731   2.296
   57GLN      N  524   3.187   5.902   2.148
   57GLN      H  525   3.195   6.001   2.136
   57GLN     CA  526   3.189   5.828   2.021
   57GLN     CB  527   3.224   5.911   1.897
   57GLN     CG  528   3.175   5.847   1.767
   57GLN     CD  529   3.257   5.904   1.651
   57GLN    OE1  530   3.378   5.883   1.643
   57GLN    NE2  531   3.181   5.942   1.549
   57GLN   HE21  532   3.081   5.940   1.544
   57GLN   HE22  533   3.242   5.972   1.476
   57GLN      C  534   3.303   5.727   2.037
   57GLN      O  535   3.284   5.606   2.045
   58HISE     N  536   3.428   5.772   2.051
   58HISE     H  537   3.454   5.868   2.041
   58HISE    CA  538   3.544   5.686   2.075
   58HISE    CB  539   3.671   5.769   2.060
   58HISE    CG  540   3.700   5.777   1.910
   58HISE   ND1  541   3.714   5.674   1.827
   58HISE   CD2  542   3.735   5.891   1.852
   58HISE   HD2  543   3.707   5.989   1.891
   58HISE   CE1  544   3.761   5.727   1.714
   58HISE   HE1  545   3.791   5.686   1.618
   58HISE   NE2  546   3.782   5.857   1.733
   58HISE   HE2  547   3.847   5.908   1.677
   58HISE     C  548   3.549   5.596   2.198
   58HISE     O  549   3.588   5.480   2.182
   59GLU      N  550   3.486   5.635   2.308
   59GLU      H  551   3.457   5.728   2.328
   59GLU     CA  552   3.470   5.540   2.420
   59GLU     CB  553   3.445   5.615   2.551
   59GLU     CG  554   3.498   5.526   2.663
   59GLU     CD  555   3.481   5.597   2.798
   59GLU    OE1  556   3.418   5.542   2.891
   59GLU    OE2  557   3.542   5.705   2.814
   59GLU      C  558   3.370   5.426   2.402
   59GLU      O  559   3.416   5.314   2.424
   60ASN      N  560   3.262   5.454   2.330
   60ASN      H  561   3.240   5.551   2.316
   60ASN     CA  562   3.176   5.340   2.296
   60ASN     CB  563   3.033   5.381   2.260
   60ASN     CG  564   2.950   5.397   2.387
   60ASN    OD1  565   2.945   5.497   2.459
   60ASN    ND2  566   2.886   5.290   2.432
   60ASN   HD21  567   2.908   5.200   2.394
   60ASN   HD22  568   2.807   5.304   2.493
   60ASN      C  569   3.234   5.245   2.191
   60ASN      O  570   3.198   5.127   2.193
   61PHE      N  571   3.324   5.299   2.109
   61PHE      H  572   3.323   5.394   2.078
   61PHE     CA  573   3.408   5.214   2.024
   61PHE     CB  574   3.467   5.301   1.913
   61PHE     CG  575   3.592   5.243   1.847
   61PHE    CD1  576   3.704   5.325   1.838
   61PHE    HD1  577   3.701   5.425   1.883
   61PHE    CD2  578   3.589   5.125   1.773
   61PHE    HD2  579   3.502   5.063   1.753
   61PHE    CE1  580   3.819   5.291   1.768
   61PHE    HE1  581   3.894   5.368   1.749
   61PHE    CE2  582   3.699   5.089   1.698
   61PHE    HE2  583   3.674   5.035   1.606
   61PHE     CZ  584   3.808   5.176   1.692
   61PHE     HZ  585   3.886   5.161   1.618
   61PHE      C  586   3.518   5.137   2.098
   61PHE      O  587   3.546   5.019   2.075
   62ARG      N  588   3.596   5.209   2.178
   62ARG      H  589   3.586   5.309   2.179
   62ARG     CA  590   3.695   5.141   2.262
   62ARG     CB  591   3.782   5.247   2.331
   62ARG     CG  592   3.881   5.301   2.227
   62ARG     CD  593   3.984   5.216   2.152
   62ARG     NE  594   4.039   5.306   2.050
   62ARG     HE  595   4.004   5.399   2.060
   62ARG     CZ  596   4.136   5.273   1.963
   62ARG    NH1  597   4.188   5.151   1.946
   62ARG   HH11  598   4.144   5.073   1.991
   62ARG   HH12  599   4.274   5.143   1.895
   62ARG    NH2  600   4.185   5.376   1.893
   62ARG   HH21  601   4.160   5.472   1.905
   62ARG   HH22  602   4.241   5.360   1.812
   62ARG      C  603   3.637   5.046   2.367
   62ARG      O  604   3.699   4.944   2.396
   63LYS      N  605   3.528   5.083   2.433
   63LYS      H  606   3.497   5.178   2.439
   63LYS     CA  607   3.460   4.992   2.527
   63LYS     CB  608   3.334   5.052   2.589
   63LYS     CG  609   3.349   5.144   2.711
   63LYS     CD  610   3.216   5.209   2.748
   63LYS     CE  611   3.230   5.241   2.897
   63LYS     NZ  612   3.108   5.303   2.951
   63LYS    HZ1  613   3.030   5.242   2.937
   63LYS    HZ2  614   3.128   5.330   3.045
   63LYS    HZ3  615   3.078   5.381   2.897
   63LYS      C  616   3.416   4.867   2.451
   63LYS      O  617   3.415   4.763   2.516
   64LYS      N  618   3.378   4.866   2.323
   64LYS      H  619   3.334   4.949   2.289
   64LYS     CA  620   3.363   4.747   2.238
   64LYS     CB  621   3.310   4.785   2.100
   64LYS     CG  622   3.167   4.838   2.109
   64LYS     CD  623   3.127   4.877   1.967
   64LYS     CE  624   2.992   4.948   1.959
   64LYS     NZ  625   2.968   4.987   1.820
   64LYS    HZ1  626   2.947   5.085   1.828
   64LYS    HZ2  627   3.054   4.975   1.769
   64LYS    HZ3  628   2.889   4.945   1.776
   64LYS      C  629   3.498   4.677   2.218
   64LYS      O  630   3.518   4.582   2.294
   65GLN      N  631   3.592   4.749   2.158
   65GLN      H  632   3.566   4.830   2.106
   65GLN     CA  633   3.722   4.691   2.121
   65GLN     CB  634   3.815   4.806   2.082
   65GLN     CG  635   3.937   4.751   2.008
   65GLN     CD  636   4.037   4.860   1.969
   65GLN    OE1  637   4.106   4.917   2.053
   65GLN    NE2  638   4.049   4.906   1.845
   65GLN   HE21  639   3.988   4.868   1.776
   65GLN   HE22  640   4.117   4.978   1.829
   65GLN      C  641   3.792   4.611   2.231
   65GLN      O  642   3.825   4.495   2.205
   66ILE      N  643   3.798   4.660   2.354
   66ILE      H  644   3.761   4.750   2.379
   66ILE     CA  645   3.863   4.588   2.464
   66ILE     CB  646   3.895   4.686   2.577
   66ILE    CG1  647   3.766   4.731   2.647
   66ILE    CG2  648   3.958   4.818   2.534
   66ILE     CD  649   3.796   4.759   2.794
   66ILE      C  650   3.801   4.457   2.515
   66ILE      O  651   3.880   4.377   2.564
   67GLU      N  652   3.668   4.449   2.506
   67GLU      H  653   3.602   4.524   2.495
   67GLU     CA  654   3.606   4.324   2.550
   67GLU     CB  655   3.457   4.345   2.580
   67GLU     CG  656   3.400   4.221   2.649
   67GLU     CD  657   3.248   4.220   2.640
   67GLU    OE1  658   3.179   4.324   2.643
   67GLU    OE2  659   3.205   4.103   2.631
   67GLU      C  660   3.622   4.217   2.442
   67GLU      O  661   3.639   4.098   2.468
   68GLU      N  662   3.590   4.259   2.320
   68GLU      H  663   3.553   4.351   2.304
   68GLU     CA  664   3.594   4.179   2.197
   68GLU     CB  665   3.534   4.238   2.070
   68GLU     CG  666   3.394   4.300   2.080
   68GLU     CD  667   3.342   4.308   1.936
   68GLU    OE1  668   3.308   4.422   1.898
   68GLU    OE2  669   3.325   4.205   1.868
   68GLU      C  670   3.735   4.133   2.157
   68GLU      O  671   3.759   4.013   2.143
   69LEU      N  672   3.829   4.223   2.131
   69LEU      H  673   3.812   4.322   2.131
   69LEU     CA  674   3.967   4.186   2.094
   69LEU     CB  675   4.014   4.305   2.010
   69LEU     CG  676   3.947   4.322   1.874
   69LEU    CD1  677   3.996   4.448   1.802
   69LEU    CD2  678   3.939   4.202   1.778
   69LEU      C  679   4.055   4.144   2.212
   69LEU      O  680   4.050   4.204   2.319
   70LYS      N  681   4.125   4.031   2.202
   70LYS      H  682   4.141   3.970   2.124
   70LYS     CA  683   4.202   3.994   2.322
   70LYS     CB  684   4.119   3.881   2.383
   70LYS     CG  685   4.109   3.889   2.535
   70LYS     CD  686   4.024   3.783   2.606
   70LYS     CE  687   3.876   3.793   2.567
   70LYS     NZ  688   3.785   3.719   2.654
   70LYS    HZ1  689   3.702   3.694   2.604
   70LYS    HZ2  690   3.826   3.637   2.694
   70LYS    HZ3  691   3.757   3.777   2.731
   70LYS      C  692   4.342   3.945   2.285
   70LYS      O  693   4.354   3.879   2.182
   71GLY      N  694   4.441   3.960   2.373
   71GLY      H  695   4.424   3.986   2.468
   71GLY     CA  696   4.584   3.947   2.344
   71GLY      C  697   4.640   3.805   2.339
   71GLY      O  698   4.570   3.704   2.337
   72GLN      N  699   4.769   3.785   2.315
   72GLN      H  700   4.831   3.863   2.311
   72GLN     CA  701   4.831   3.652   2.305
   72GLN     CB  702   4.925   3.649   2.184
   72GLN     CG  703   5.035   3.754   2.168
   72GLN     CD  704   4.991   3.900   2.175
   72GLN    OE1  705   5.013   3.972   2.273
   72GLN    NE2  706   4.923   3.946   2.071
   72GLN   HE21  707   4.900   3.877   2.002
   72GLN   HE22  708   4.892   4.042   2.072
   72GLN      C  709   4.915   3.612   2.427
   72GLN      O  710   4.968   3.696   2.500
   73GLU      N  711   4.880   3.492   2.472
   73GLU      H  712   4.794   3.454   2.438
   73GLU     CA  713   4.941   3.432   2.591
   73GLU     CB  714   4.854   3.318   2.644
   73GLU     CG  715   4.808   3.213   2.543
   73GLU     CD  716   4.667   3.232   2.486
   73GLU    OE1  717   4.649   3.305   2.386
   73GLU    OE2  718   4.570   3.181   2.545
   73GLU      C  719   5.085   3.380   2.578
   73GLU      O  720   5.158   3.388   2.676
   74VAL      N  721   5.122   3.362   2.452
   74VAL      H  722   5.053   3.356   2.379
   74VAL     CA  723   5.258   3.314   2.428
   74VAL     CB  724   5.265   3.167   2.383
   74VAL    CG1  725   5.399   3.114   2.334
   74VAL    CG2  726   5.224   3.076   2.499
   74VAL      C  727   5.335   3.411   2.337
   74VAL      O  728   5.304   3.412   2.218
   75SER      N  729   5.417   3.502   2.389
   75SER      H  730   5.434   3.506   2.487
   75SER     CA  731   5.491   3.592   2.300
   75SER     CB  732   5.424   3.729   2.289
   75SER     OG  733   5.465   3.835   2.202
   75SER     HG  734   5.535   3.891   2.246
   75SER      C  735   5.636   3.617   2.341
   75SER      O  736   5.655   3.656   2.456
   76PRO      N  737   5.735   3.546   2.288
   76PRO     CA  738   5.867   3.534   2.350
   76PRO     CB  739   5.933   3.417   2.277
   76PRO     CG  740   5.857   3.391   2.148
   76PRO     CD  741   5.719   3.452   2.176
   76PRO      C  742   5.943   3.666   2.335
   76PRO      O  743   5.927   3.724   2.228
   77LYS      N  744   6.026   3.704   2.431
   77LYS      H  745   6.013   3.659   2.520
   77LYS     CA  746   6.117   3.820   2.424
   77LYS     CB  747   6.226   3.801   2.319
   77LYS     CG  748   6.363   3.823   2.384
   77LYS     CD  749   6.478   3.729   2.348
   77LYS     CE  750   6.461   3.583   2.393
   77LYS     NZ  751   6.517   3.475   2.310
   77LYS    HZ1  752   6.479   3.385   2.330
   77LYS    HZ2  753   6.507   3.505   2.215
   77LYS    HZ3  754   6.614   3.470   2.334
   77LYS      C  755   6.056   3.956   2.392
   77LYS      O  756   6.105   4.053   2.450
   78VAL      N  757   5.943   3.972   2.324
   78VAL      H  758   5.911   3.900   2.262
   78VAL     CA  759   5.862   4.094   2.310
   78VAL     CB  760   5.886   4.138   2.166
   78VAL    CG1  761   5.839   4.039   2.059
   78VAL    CG2  762   5.825   4.277   2.148
   78VAL      C  763   5.720   4.072   2.363
   78VAL      O  764   5.646   3.980   2.328
   79TYR      N  765   5.676   4.176   2.433
   79TYR      H  766   5.726   4.262   2.429
   79TYR     CA  767   5.546   4.162   2.500
   79TYR     CB  768   5.569   4.148   2.651
   79TYR     CG  769   5.678   4.046   2.685
   79TYR    CD1  770   5.806   4.085   2.723
   79TYR    HD1  771   5.838   4.189   2.723
   79TYR    CD2  772   5.641   3.914   2.664
   79TYR    HD2  773   5.552   3.882   2.610
   79TYR    CE1  774   5.892   3.982   2.760
   79TYR    HE1  775   5.994   4.003   2.792
   79TYR    CE2  776   5.735   3.818   2.701
   79TYR    HE2  777   5.710   3.713   2.684
   79TYR     CZ  778   5.857   3.847   2.760
   79TYR     OH  779   5.929   3.744   2.811
   79TYR     HH  780   5.987   3.777   2.886
   79TYR      C  781   5.454   4.282   2.477
   79TYR      O  782   5.503   4.395   2.479
   80PHE      N  783   5.324   4.263   2.457
   80PHE      H  784   5.286   4.173   2.433
   80PHE     CA  785   5.221   4.366   2.470
   80PHE     CB  786   5.098   4.317   2.394
   80PHE     CG  787   5.032   4.431   2.315
   80PHE    CD1  788   5.064   4.456   2.182
   80PHE    HD1  789   5.103   4.375   2.120
   80PHE    CD2  790   4.938   4.509   2.380
   80PHE    HD2  791   4.898   4.472   2.474
   80PHE    CE1  792   5.008   4.561   2.110
   80PHE    HE1  793   5.032   4.571   2.005
   80PHE    CE2  794   4.880   4.614   2.309
   80PHE    HE2  795   4.800   4.679   2.344
   80PHE     CZ  796   4.919   4.643   2.178
   80PHE     HZ  797   4.877   4.729   2.125
   80PHE      C  798   5.180   4.409   2.611
   80PHE      O  799   5.143   4.324   2.692
   81MET      N  800   5.150   4.538   2.622
   81MET      H  801   5.205   4.607   2.576
   81MET     CA  802   5.086   4.582   2.747
   81MET     CB  803   5.183   4.660   2.836
   81MET     CG  804   5.130   4.724   2.965
   81MET     SD  805   5.042   4.608   3.076
   81MET     CE  806   4.982   4.726   3.196
   81MET      C  807   4.955   4.653   2.713
   81MET      O  808   4.966   4.771   2.681
   82LYS      N  809   4.846   4.606   2.772
   82LYS      H  810   4.863   4.558   2.858
   82LYS     CA  811   4.703   4.638   2.760
   82LYS     CB  812   4.602   4.526   2.787
   82LYS     CG  813   4.498   4.530   2.675
   82LYS     CD  814   4.403   4.410   2.683
   82LYS     CE  815   4.278   4.422   2.595
   82LYS     NZ  816   4.215   4.291   2.574
   82LYS    HZ1  817   4.281   4.224   2.540
   82LYS    HZ2  818   4.186   4.263   2.665
   82LYS    HZ3  819   4.125   4.289   2.530
   82LYS      C  820   4.672   4.759   2.849
   82LYS      O  821   4.721   4.760   2.961
   83GLN      N  822   4.583   4.844   2.798
   83GLN      H  823   4.568   4.845   2.699
   83GLN     CA  824   4.516   4.956   2.866
   83GLN     CB  825   4.519   5.084   2.782
   83GLN     CG  826   4.497   5.213   2.862
   83GLN     CD  827   4.507   5.337   2.774
   83GLN    OE1  828   4.500   5.350   2.652
   83GLN    NE2  829   4.515   5.448   2.848
   83GLN   HE21  830   4.514   5.454   2.948
   83GLN   HE22  831   4.536   5.533   2.801
   83GLN      C  832   4.380   4.927   2.929
   83GLN      O  833   4.283   4.909   2.856
   84THR      N  834   4.386   4.914   3.061
   84THR      H  835   4.464   4.871   3.106
   84THR     CA  836   4.265   4.914   3.145
   84THR     CB  837   4.266   4.784   3.226
   84THR    OG1  838   4.385   4.754   3.298
   84THR    HG1  839   4.353   4.707   3.380
   84THR    CG2  840   4.212   4.672   3.136
   84THR      C  841   4.259   5.029   3.247
   84THR      O  842   4.159   5.039   3.318
   85ILE      N  843   4.340   5.134   3.236
   85ILE      H  844   4.417   5.132   3.173
   85ILE     CA  845   4.335   5.258   3.314
   85ILE     CB  846   4.435   5.254   3.430
   85ILE    CG1  847   4.406   5.141   3.528
   85ILE    CG2  848   4.453   5.391   3.497
   85ILE     CD  849   4.501   5.119   3.646
   85ILE      C  850   4.335   5.370   3.210
   85ILE      O  851   4.433   5.376   3.136
   86GLY      N  852   4.239   5.462   3.216
   86GLY      H  853   4.160   5.447   3.274
   86GLY     CA  854   4.222   5.578   3.127
   86GLY      C  855   4.326   5.686   3.156
   86GLY      O  856   4.393   5.750   3.075
   87ASN      N  857   4.322   5.728   3.283
   87ASN      H  858   4.239   5.707   3.335
   87ASN     CA  859   4.396   5.839   3.344
   87ASN     CB  860   4.340   5.892   3.476
   87ASN     CG  861   4.274   5.788   3.567
   87ASN    OD1  862   4.292   5.668   3.547
   87ASN    ND2  863   4.184   5.831   3.655
   87ASN   HD21  864   4.160   5.927   3.664
   87ASN   HD22  865   4.126   5.759   3.693
   87ASN      C  866   4.549   5.826   3.348
   87ASN      O  867   4.622   5.924   3.358
   88SER      N  868   4.607   5.707   3.344
   88SER      H  869   4.547   5.632   3.315
   88SER     CA  870   4.753   5.695   3.332
   88SER     CB  871   4.823   5.621   3.445
   88SER     OG  872   4.963   5.650   3.437
   88SER     HG  873   4.971   5.749   3.448
   88SER      C  874   4.784   5.633   3.196
   88SER      O  875   4.733   5.526   3.161
   89CYS      N  876   4.831   5.716   3.103
   89CYS      H  877   4.816   5.814   3.110
   89CYS     CA  878   4.875   5.668   2.971
   89CYS     CB  879   4.831   5.758   2.855
   89CYS     SG  880   4.659   5.714   2.811
   89CYS     HG  881   4.623   5.747   2.935
   89CYS      C  882   5.025   5.642   2.957
   89CYS      O  883   5.068   5.541   2.901
   90GLY      N  884   5.098   5.737   3.014
   90GLY      H  885   5.055   5.816   3.058
   90GLY     CA  886   5.245   5.741   3.015
   90GLY      C  887   5.306   5.619   3.084
   90GLY      O  888   5.394   5.559   3.023
   91THR      N  889   5.250   5.582   3.200
   91THR      H  890   5.185   5.642   3.247
   91THR     CA  891   5.307   5.469   3.274
   91THR     CB  892   5.249   5.457   3.415
   91THR    OG1  893   5.106   5.443   3.412
   91THR    HG1  894   5.065   5.527   3.447
   91THR    CG2  895   5.285   5.583   3.493
   91THR      C  896   5.290   5.335   3.201
   91THR      O  897   5.377   5.248   3.201
   92ILE      N  898   5.168   5.309   3.154
   92ILE      H  899   5.093   5.371   3.176
   92ILE     CA  900   5.148   5.204   3.054
   92ILE     CB  901   4.998   5.186   3.029
   92ILE    CG1  902   4.932   5.134   3.157
   92ILE    CG2  903   4.963   5.093   2.913
   92ILE     CD  904   4.780   5.141   3.151
   92ILE      C  905   5.224   5.220   2.921
   92ILE      O  906   5.293   5.127   2.881
   93GLY      N  907   5.246   5.342   2.872
   93GLY      H  908   5.185   5.417   2.898
   93GLY     CA  909   5.325   5.381   2.755
   93GLY      C  910   5.467   5.327   2.771
   93GLY      O  911   5.499   5.232   2.699
   94LEU      N  912   5.522   5.351   2.890
   94LEU      H  913   5.488   5.423   2.950
   94LEU     CA  914   5.653   5.302   2.935
   94LEU     CB  915   5.708   5.390   3.047
   94LEU     CG  916   5.768   5.520   2.992
   94LEU    CD1  917   5.797   5.613   3.110
   94LEU    CD2  918   5.892   5.484   2.910
   94LEU      C  919   5.663   5.150   2.954
   94LEU      O  920   5.755   5.094   2.895
   95ILE      N  921   5.564   5.089   3.018
   95ILE      H  922   5.494   5.142   3.065
   95ILE     CA  923   5.562   4.943   3.035
   95ILE     CB  924   5.445   4.889   3.118
   95ILE    CG1  925   5.425   4.967   3.248
   95ILE    CG2  926   5.456   4.740   3.149
   95ILE     CD  927   5.300   4.931   3.328
   95ILE      C  928   5.563   4.878   2.897
   95ILE      O  929   5.635   4.780   2.878
   96HISE     N  930   5.480   4.927   2.805
   96HISE     H  931   5.443   5.020   2.811
   96HISE    CA  932   5.473   4.869   2.670
   96HISE    CB  933   5.359   4.929   2.586
   96HISE    CG  934   5.274   4.840   2.496
   96HISE   ND1  935   5.310   4.734   2.424
   96HISE   CD2  936   5.153   4.875   2.451
   96HISE   HD2  937   5.079   4.929   2.509
   96HISE   CE1  938   5.213   4.704   2.338
   96HISE   HE1  939   5.220   4.646   2.246
   96HISE   NE2  940   5.115   4.792   2.354
   96HISE   HE2  941   5.019   4.789   2.326
   96HISE     C  942   5.603   4.883   2.592
   96HISE     O  943   5.669   4.789   2.548
   97ALA      N  944   5.657   5.004   2.600
   97ALA      H  945   5.618   5.082   2.650
   97ALA     CA  946   5.782   5.039   2.531
   97ALA     CB  947   5.827   5.183   2.556
   97ALA      C  948   5.899   4.961   2.591
   97ALA      O  949   5.982   4.922   2.509
   98VAL      N  950   5.911   4.931   2.720
   98VAL      H  951   5.853   4.967   2.794
   98VAL     CA  952   6.020   4.843   2.763
   98VAL     CB  953   6.076   4.871   2.903
   98VAL    CG1  954   5.970   4.829   3.004
   98VAL    CG2  955   6.217   4.817   2.929
   98VAL      C  956   5.999   4.694   2.737
   98VAL      O  957   6.091   4.630   2.686
   99ALA      N  958   5.874   4.649   2.746
   99ALA      H  959   5.791   4.702   2.760
   99ALA     CA  960   5.848   4.513   2.697
   99ALA     CB  961   5.707   4.471   2.742
   99ALA      C  962   5.872   4.504   2.546
   99ALA      O  963   5.856   4.395   2.491
  100ASN      N  964   5.872   4.608   2.463
  100ASN      H  965   5.814   4.684   2.491
  100ASN     CA  966   5.926   4.605   2.327
  100ASN     CB  967   5.858   4.716   2.247
  100ASN     CG  968   5.842   4.675   2.101
  100ASN    OD1  969   5.935   4.669   2.020
  100ASN    ND2  970   5.722   4.620   2.082
  100ASN   HD21  971   5.664   4.615   2.163
  100ASN   HD22  972   5.697   4.591   1.990
  100ASN      C  973   6.079   4.608   2.320
  100ASN      O  974   6.143   4.511   2.282
  101ASN      N  975   6.142   4.707   2.383
  101ASN      H  976   6.091   4.778   2.432
  101ASN     CA  977   6.287   4.729   2.377
  101ASN     CB  978   6.336   4.841   2.284
  101ASN     CG  979   6.334   4.816   2.133
  101ASN    OD1  980   6.246   4.862   2.062
  101ASN    ND2  981   6.439   4.757   2.076
  101ASN   HD21  982   6.518   4.731   2.130
  101ASN   HD22  983   6.444   4.745   1.977
  101ASN      C  984   6.346   4.749   2.517
  101ASN      O  985   6.420   4.846   2.537
  102GLN      N  986   6.383   4.631   2.565
  102GLN      H  987   6.343   4.549   2.525
  102GLN     CA  988   6.464   4.599   2.683
  102GLN     CB  989   6.439   4.448   2.691
  102GLN     CG  990   6.302   4.398   2.737
  102GLN     CD  991   6.259   4.265   2.673
  102GLN    OE1  992   6.316   4.159   2.697
  102GLN    NE2  993   6.132   4.258   2.636
  102GLN   HE21  994   6.066   4.333   2.641
  102GLN   HE22  995   6.116   4.176   2.580
  102GLN      C  996   6.612   4.638   2.675
  102GLN      O  997   6.672   4.691   2.768
  103ASP      N  998   6.672   4.622   2.557
  103ASP      H  999   6.612   4.583   2.487
  103ASP     CA 1000   6.806   4.656   2.510
  103ASP     CB 1001   6.820   4.607   2.366
  103ASP     CG 1002   6.704   4.632   2.271
  103ASP    OD1 1003   6.711   4.709   2.173
  103ASP    OD2 1004   6.610   4.550   2.287
  103ASP      C 1005   6.822   4.808   2.511
  103ASP      O 1006   6.912   4.853   2.582
  104LYS      N 1007   6.744   4.891   2.442
  104LYS      H 1008   6.688   4.851   2.369
  104LYS     CA 1009   6.759   5.037   2.439
  104LYS     CB 1010   6.694   5.113   2.324
  104LYS     CG 1011   6.714   5.049   2.187
  104LYS     CD 1012   6.636   5.135   2.087
  104LYS     CE 1013   6.616   5.060   1.954
  104LYS     NZ 1014   6.549   5.138   1.849
  104LYS    HZ1 1015   6.557   5.080   1.768
  104LYS    HZ2 1016   6.453   5.142   1.875
  104LYS    HZ3 1017   6.592   5.226   1.829
  104LYS      C 1018   6.721   5.105   2.570
  104LYS      O 1019   6.798   5.181   2.630
  105LEU      N 1020   6.610   5.056   2.624
  105LEU      H 1021   6.576   4.968   2.590
  105LEU     CA 1022   6.552   5.116   2.745
  105LEU     CB 1023   6.405   5.155   2.736
  105LEU     CG 1024   6.374   5.264   2.634
  105LEU    CD1 1025   6.223   5.264   2.605
  105LEU    CD2 1026   6.406   5.405   2.685
  105LEU      C 1027   6.590   5.058   2.882
  105LEU      O 1028   6.527   4.965   2.930
  106GLY      N 1029   6.697   5.119   2.933
  106GLY      H 1030   6.755   5.177   2.876
  106GLY     CA 1031   6.751   5.085   3.065
  106GLY      C 1032   6.684   5.125   3.197
  106GLY      O 1033   6.694   5.238   3.243
  107PHE      N 1034   6.630   5.019   3.256
  107PHE      H 1035   6.636   4.923   3.226
  107PHE     CA 1036   6.572   5.030   3.391
  107PHE     CB 1037   6.446   4.944   3.391
  107PHE     CG 1038   6.322   5.020   3.342
  107PHE    CD1 1039   6.309   5.023   3.204
  107PHE    HD1 1040   6.349   4.945   3.140
  107PHE    CD2 1041   6.260   5.117   3.420
  107PHE    HD2 1042   6.273   5.115   3.528
  107PHE    CE1 1043   6.249   5.135   3.146
  107PHE    HE1 1044   6.262   5.158   3.040
  107PHE    CE2 1045   6.202   5.228   3.361
  107PHE    HE2 1046   6.159   5.308   3.423
  107PHE     CZ 1047   6.195   5.237   3.223
  107PHE     HZ 1048   6.132   5.315   3.179
  107PHE      C 1049   6.667   4.985   3.502
  107PHE      O 1050   6.743   4.889   3.489
  108GLU      N 1051   6.654   5.053   3.615
  108GLU      H 1052   6.590   5.127   3.637
  108GLU     CA 1053   6.723   5.026   3.742
  108GLU     CB 1054   6.685   5.132   3.845
  108GLU     CG 1055   6.782   5.158   3.961
  108GLU     CD 1056   6.826   5.045   4.054
  108GLU    OE1 1057   6.756   5.008   4.150
  108GLU    OE2 1058   6.931   4.981   4.028
  108GLU      C 1059   6.693   4.882   3.784
  108GLU      O 1060   6.580   4.837   3.767
  109ASP      N 1061   6.784   4.819   3.858
  109ASP      H 1062   6.849   4.874   3.909
  109ASP     CA 1063   6.770   4.679   3.902
  109ASP     CB 1064   6.906   4.632   3.952
  109ASP     CG 1065   6.929   4.490   4.004
  109ASP    OD1 1066   7.001   4.481   4.106
  109ASP    OD2 1067   6.891   4.391   3.937
  109ASP      C 1068   6.661   4.650   4.004
  109ASP      O 1069   6.576   4.564   3.985
  110GLY      N 1070   6.636   4.750   4.089
  110GLY      H 1071   6.699   4.827   4.099
  110GLY     CA 1072   6.537   4.750   4.197
  110GLY      C 1073   6.409   4.821   4.154
  110GLY      O 1074   6.323   4.839   4.240
  111SER      N 1075   6.411   4.884   4.036
  111SER      H 1076   6.493   4.880   3.980
  111SER     CA 1077   6.289   4.949   3.986
  111SER     CB 1078   6.303   4.974   3.836
  111SER     OG 1079   6.176   5.005   3.777
  111SER     HG 1080   6.178   5.100   3.744
  111SER      C 1081   6.160   4.868   4.003
  111SER      O 1082   6.161   4.753   3.960
  112VAL      N 1083   6.052   4.936   4.042
  112VAL      H 1084   6.058   5.032   4.069
  112VAL     CA 1085   5.921   4.872   4.055
  112VAL     CB 1086   5.824   4.958   4.136
  112VAL    CG1 1087   5.774   5.084   4.066
  112VAL    CG2 1088   5.719   4.875   4.212
  112VAL      C 1089   5.864   4.826   3.920
  112VAL      O 1090   5.794   4.725   3.913
  113LEU      N 1091   5.907   4.890   3.812
  113LEU      H 1092   5.982   4.955   3.829
  113LEU     CA 1093   5.866   4.851   3.677
  113LEU     CB 1094   5.905   4.966   3.584
  113LEU     CG 1095   5.813   4.987   3.463
  113LEU    CD1 1096   5.671   5.025   3.505
  113LEU    CD2 1097   5.872   5.104   3.383
  113LEU      C 1098   5.940   4.725   3.630
  113LEU      O 1099   5.883   4.630   3.576
  114LYS      N 1100   6.070   4.716   3.655
  114LYS      H 1101   6.131   4.794   3.670
  114LYS     CA 1102   6.152   4.594   3.641
  114LYS     CB 1103   6.299   4.626   3.669
  114LYS     CG 1104   6.395   4.520   3.615
  114LYS     CD 1105   6.527   4.587   3.575
  114LYS     CE 1106   6.609   4.525   3.462
  114LYS     NZ 1107   6.636   4.381   3.479
  114LYS    HZ1 1108   6.689   4.365   3.562
  114LYS    HZ2 1109   6.553   4.326   3.487
  114LYS    HZ3 1110   6.686   4.358   3.396
  114LYS      C 1111   6.104   4.479   3.731
  114LYS      O 1112   6.099   4.365   3.687
  115GLN      N 1113   6.064   4.511   3.853
  115GLN      H 1114   6.085   4.598   3.897
  115GLN     CA 1115   5.994   4.419   3.944
  115GLN     CB 1116   5.958   4.490   4.075
  115GLN     CG 1117   5.902   4.384   4.170
  115GLN     CD 1118   5.818   4.445   4.283
  115GLN    OE1 1119   5.862   4.511   4.377
  115GLN    NE2 1120   5.697   4.392   4.295
  115GLN   HE21 1121   5.660   4.323   4.232
  115GLN   HE22 1122   5.634   4.421   4.367
  115GLN      C 1123   5.869   4.353   3.884
  115GLN      O 1124   5.870   4.231   3.868
  116PHE      N 1125   5.790   4.440   3.822
  116PHE      H 1126   5.806   4.538   3.826
  116PHE     CA 1127   5.669   4.395   3.750
  116PHE     CB 1128   5.603   4.516   3.684
  116PHE     CG 1129   5.461   4.487   3.634
  116PHE    CD1 1130   5.358   4.500   3.727
  116PHE    HD1 1131   5.377   4.498   3.834
  116PHE    CD2 1132   5.446   4.493   3.496
  116PHE    HD2 1133   5.523   4.468   3.423
  116PHE    CE1 1134   5.229   4.515   3.678
  116PHE    HE1 1135   5.144   4.532   3.744
  116PHE    CE2 1136   5.318   4.511   3.446
  116PHE    HE2 1137   5.298   4.487   3.342
  116PHE     CZ 1138   5.216   4.520   3.540
  116PHE     HZ 1139   5.118   4.556   3.507
  116PHE      C 1140   5.702   4.303   3.633
  116PHE      O 1141   5.655   4.190   3.617
  117LEU      N 1142   5.784   4.357   3.543
  117LEU      H 1143   5.818   4.449   3.564
  117LEU     CA 1144   5.841   4.284   3.429
  117LEU     CB 1145   5.929   4.365   3.334
  117LEU     CG 1146   5.864   4.458   3.231
  117LEU    CD1 1147   5.755   4.545   3.292
  117LEU    CD2 1148   5.982   4.547   3.191
  117LEU      C 1149   5.908   4.151   3.468
  117LEU      O 1150   5.863   4.055   3.406
  118SER      N 1151   5.994   4.148   3.569
  118SER      H 1152   6.034   4.235   3.598
  118SER     CA 1153   6.059   4.025   3.617
  118SER     CB 1154   6.156   4.046   3.733
  118SER     OG 1155   6.250   4.142   3.684
  118SER     HG 1156   6.254   4.219   3.749
  118SER      C 1157   5.960   3.927   3.680
  118SER      O 1158   5.973   3.808   3.651
  119GLU      N 1159   5.861   3.972   3.756
  119GLU      H 1160   5.869   4.061   3.803
  119GLU     CA 1161   5.757   3.879   3.804
  119GLU     CB 1162   5.676   3.925   3.925
  119GLU     CG 1163   5.768   3.937   4.046
  119GLU     CD 1164   5.676   3.938   4.169
  119GLU    OE1 1165   5.647   4.044   4.226
  119GLU    OE2 1166   5.642   3.826   4.214
  119GLU      C 1167   5.665   3.825   3.694
  119GLU      O 1168   5.651   3.704   3.681
  120THR      N 1169   5.609   3.910   3.608
  120THR      H 1170   5.641   4.004   3.617
  120THR     CA 1171   5.505   3.871   3.513
  120THR     CB 1172   5.409   3.984   3.472
  120THR    OG1 1173   5.475   4.106   3.437
  120THR    HG1 1174   5.513   4.141   3.522
  120THR    CG2 1175   5.305   3.996   3.584
  120THR      C 1176   5.573   3.823   3.385
  120THR      O 1177   5.498   3.828   3.288
  121GLU      N 1178   5.665   3.728   3.398
  121GLU      H 1179   5.691   3.690   3.487
  121GLU     CA 1180   5.754   3.680   3.291
  121GLU     CB 1181   5.859   3.587   3.351
  121GLU     CG 1182   5.795   3.466   3.419
  121GLU     CD 1183   5.891   3.376   3.497
  121GLU    OE1 1184   5.867   3.253   3.500
  121GLU    OE2 1185   5.992   3.424   3.551
  121GLU      C 1186   5.683   3.613   3.173
  121GLU      O 1187   5.730   3.609   3.059
  122LYS      N 1188   5.564   3.561   3.200
  122LYS      H 1189   5.522   3.573   3.290
  122LYS     CA 1190   5.480   3.482   3.108
  122LYS     CB 1191   5.501   3.332   3.128
  122LYS     CG 1192   5.466   3.297   3.273
  122LYS     CD 1193   5.470   3.147   3.304
  122LYS     CE 1194   5.377   3.056   3.226
  122LYS     NZ 1195   5.428   2.919   3.243
  122LYS    HZ1 1196   5.527   2.927   3.252
  122LYS    HZ2 1197   5.383   2.868   3.316
  122LYS    HZ3 1198   5.411   2.877   3.154
  122LYS      C 1199   5.332   3.510   3.078
  122LYS      O 1200   5.281   3.458   2.979
  123MET      N 1201   5.269   3.589   3.165
  123MET      H 1202   5.316   3.640   3.237
  123MET     CA 1203   5.127   3.624   3.173
  123MET     CB 1204   5.115   3.717   3.294
  123MET     CG 1205   5.124   3.655   3.434
  123MET     SD 1206   5.285   3.570   3.453
  123MET     CE 1207   5.235   3.471   3.592
  123MET      C 1208   5.075   3.699   3.051
  123MET      O 1209   5.150   3.771   2.986
  124SER      N 1210   4.944   3.691   3.026
  124SER      H 1211   4.881   3.645   3.088
  124SER     CA 1212   4.872   3.763   2.920
  124SER     CB 1213   4.730   3.710   2.899
  124SER     OG 1214   4.653   3.752   3.012
  124SER     HG 1215   4.667   3.693   3.092
  124SER      C 1216   4.874   3.916   2.928
  124SER      O 1217   4.900   3.971   3.035
  125PRO      N 1218   4.849   3.987   2.818
  125PRO     CA 1219   4.813   4.129   2.817
  125PRO     CB 1220   4.755   4.150   2.676
  125PRO     CG 1221   4.846   4.057   2.596
  125PRO     CD 1222   4.896   3.943   2.686
  125PRO      C 1223   4.706   4.154   2.923
  125PRO      O 1224   4.735   4.236   3.010
  126GLU      N 1225   4.597   4.078   2.928
  126GLU      H 1226   4.579   4.018   2.850
  126GLU     CA 1227   4.488   4.084   3.026
  126GLU     CB 1228   4.388   3.973   2.991
  126GLU     CG 1229   4.330   3.996   2.851
  126GLU     CD 1230   4.419   3.983   2.728
  126GLU    OE1 1231   4.506   3.893   2.731
  126GLU    OE2 1232   4.422   4.076   2.644
  126GLU      C 1233   4.542   4.064   3.168
  126GLU      O 1234   4.499   4.138   3.256
  127ASP      N 1235   4.625   3.961   3.187
  127ASP      H 1236   4.627   3.876   3.136
  127ASP     CA 1237   4.691   3.939   3.317
  127ASP     CB 1238   4.768   3.807   3.321
  127ASP     CG 1239   4.700   3.674   3.288
  127ASP    OD1 1240   4.772   3.589   3.230
  127ASP    OD2 1241   4.576   3.672   3.303
  127ASP      C 1242   4.789   4.053   3.345
  127ASP      O 1243   4.792   4.105   3.457
  128ARG      N 1244   4.866   4.107   3.251
  128ARG      H 1245   4.868   4.066   3.160
  128ARG     CA 1246   4.950   4.226   3.273
  128ARG     CB 1247   5.040   4.265   3.155
  128ARG     CG 1248   5.163   4.175   3.170
  128ARG     CD 1249   5.275   4.217   3.074
  128ARG     NE 1250   5.380   4.114   3.073
  128ARG     HE 1251   5.449   4.133   3.142
  128ARG     CZ 1252   5.400   4.026   2.974
  128ARG    NH1 1253   5.326   4.029   2.862
  128ARG   HH11 1254   5.266   4.107   2.846
  128ARG   HH12 1255   5.324   3.947   2.805
  128ARG    NH2 1256   5.512   3.953   2.982
  128ARG   HH21 1257   5.581   3.958   3.054
  128ARG   HH22 1258   5.530   3.888   2.908
  128ARG      C 1259   4.871   4.347   3.323
  128ARG      O 1260   4.887   4.402   3.431
  129ALA      N 1261   4.763   4.377   3.252
  129ALA      H 1262   4.741   4.330   3.166
  129ALA     CA 1263   4.659   4.478   3.280
  129ALA     CB 1264   4.552   4.473   3.172
  129ALA      C 1265   4.595   4.443   3.414
  129ALA      O 1266   4.594   4.537   3.493
  130LYS      N 1267   4.550   4.322   3.447
  130LYS      H 1268   4.555   4.244   3.385
  130LYS     CA 1269   4.507   4.285   3.583
  130LYS     CB 1270   4.461   4.139   3.591
  130LYS     CG 1271   4.400   4.093   3.723
  130LYS     CD 1272   4.362   3.945   3.722
  130LYS     CE 1273   4.489   3.865   3.695
  130LYS     NZ 1274   4.449   3.736   3.635
  130LYS    HZ1 1275   4.385   3.682   3.688
  130LYS    HZ2 1276   4.405   3.761   3.549
  130LYS    HZ3 1277   4.534   3.691   3.607
  130LYS      C 1278   4.607   4.320   3.693
  130LYS      O 1279   4.586   4.398   3.786
  131CYS      N 1280   4.730   4.274   3.670
  131CYS      H 1281   4.753   4.220   3.589
  131CYS     CA 1282   4.848   4.292   3.756
  131CYS     CB 1283   4.970   4.224   3.693
  131CYS     SG 1284   5.115   4.229   3.806
  131CYS     HG 1285   5.097   4.109   3.860
  131CYS      C 1286   4.875   4.440   3.783
  131CYS      O 1287   4.896   4.480   3.897
  132PHE      N 1288   4.863   4.524   3.680
  132PHE      H 1289   4.852   4.483   3.589
  132PHE     CA 1290   4.878   4.670   3.688
  132PHE     CB 1291   4.892   4.736   3.552
  132PHE     CG 1292   4.910   4.888   3.541
  132PHE    CD1 1293   4.803   4.966   3.498
  132PHE    HD1 1294   4.716   4.917   3.454
  132PHE    CD2 1295   5.027   4.944   3.591
  132PHE    HD2 1296   5.110   4.873   3.601
  132PHE    CE1 1297   4.818   5.104   3.498
  132PHE    HE1 1298   4.735   5.160   3.457
  132PHE    CE2 1299   5.043   5.082   3.584
  132PHE    HE2 1300   5.141   5.127   3.598
  132PHE     CZ 1301   4.938   5.161   3.541
  132PHE     HZ 1302   4.940   5.270   3.543
  132PHE      C 1303   4.770   4.745   3.767
  132PHE      O 1304   4.785   4.850   3.829
  133GLU      N 1305   4.645   4.700   3.753
  133GLU      H 1306   4.616   4.650   3.671
  133GLU     CA 1307   4.535   4.742   3.840
  133GLU     CB 1308   4.403   4.686   3.787
  133GLU     CG 1309   4.358   4.759   3.660
  133GLU     CD 1310   4.248   4.674   3.595
  133GLU    OE1 1311   4.128   4.685   3.627
  133GLU    OE2 1312   4.271   4.596   3.501
  133GLU      C 1313   4.558   4.703   3.986
  133GLU      O 1314   4.535   4.776   4.082
  134LYS      N 1315   4.621   4.587   4.004
  134LYS      H 1316   4.637   4.539   3.918
  134LYS     CA 1317   4.659   4.521   4.130
  134LYS     CB 1318   4.650   4.369   4.112
  134LYS     CG 1319   4.517   4.306   4.151
  134LYS     CD 1320   4.532   4.155   4.127
  134LYS     CE 1321   4.623   4.091   4.232
  134LYS     NZ 1322   4.593   3.947   4.232
  134LYS    HZ1 1323   4.496   3.931   4.249
  134LYS    HZ2 1324   4.616   3.912   4.142
  134LYS    HZ3 1325   4.656   3.901   4.295
  134LYS      C 1326   4.789   4.565   4.197
  134LYS      O 1327   4.819   4.511   4.303
  135ASN      N 1328   4.873   4.640   4.126
  135ASN      H 1329   4.890   4.631   4.027
  135ASN     CA 1330   4.983   4.718   4.184
  135ASN     CB 1331   5.090   4.721   4.074
  135ASN     CG 1332   5.226   4.763   4.129
  135ASN    OD1 1333   5.260   4.880   4.146
  135ASN    ND2 1334   5.320   4.676   4.165
  135ASN   HD21 1335   5.312   4.576   4.164
  135ASN   HD22 1336   5.390   4.716   4.224
  135ASN      C 1337   4.939   4.858   4.227
  135ASN      O 1338   4.866   4.926   4.155
  136GLU      N 1339   5.014   4.917   4.320
  136GLU      H 1340   5.089   4.861   4.355
  136GLU     CA 1341   4.991   5.054   4.368
  136GLU     CB 1342   4.964   5.062   4.519
  136GLU     CG 1343   4.837   4.984   4.554
  136GLU     CD 1344   4.791   5.003   4.698
  136GLU    OE1 1345   4.720   4.907   4.736
  136GLU    OE2 1346   4.842   5.097   4.763
  136GLU      C 1347   5.113   5.143   4.342
  136GLU      O 1348   5.092   5.242   4.273
  137ALA      N 1349   5.236   5.095   4.355
  137ALA      H 1350   5.244   5.000   4.387
  137ALA     CA 1351   5.362   5.171   4.353
  137ALA     CB 1352   5.474   5.073   4.389
  137ALA      C 1353   5.388   5.242   4.220
  137ALA      O 1354   5.432   5.357   4.222
  138ILE      N 1355   5.361   5.167   4.114
  138ILE      H 1356   5.327   5.074   4.131
  138ILE     CA 1357   5.371   5.218   3.976
  138ILE     CB 1358   5.350   5.103   3.878
  138ILE    CG1 1359   5.451   4.991   3.902
  138ILE    CG2 1360   5.383   5.144   3.734
  138ILE     CD 1361   5.431   4.860   3.825
  138ILE      C 1362   5.282   5.340   3.954
  138ILE      O 1363   5.328   5.449   3.918
  139GLN      N 1364   5.156   5.323   3.992
  139GLN      H 1365   5.117   5.234   4.014
  139GLN     CA 1366   5.051   5.426   3.985
  139GLN     CB 1367   4.919   5.359   4.024
  139GLN     CG 1368   4.870   5.255   3.923
  139GLN     CD 1369   4.730   5.203   3.956
  139GLN    OE1 1370   4.639   5.282   3.980
  139GLN    NE2 1371   4.706   5.073   3.937
  139GLN   HE21 1372   4.767   5.007   3.894
  139GLN   HE22 1373   4.633   5.036   3.995
  139GLN      C 1374   5.067   5.546   4.078
  139GLN      O 1375   5.034   5.661   4.049
  140ALA      N 1376   5.133   5.520   4.190
  140ALA      H 1377   5.142   5.424   4.217
  140ALA     CA 1378   5.176   5.621   4.288
  140ALA     CB 1379   5.244   5.550   4.406
  140ALA      C 1380   5.283   5.716   4.234
  140ALA      O 1381   5.273   5.837   4.251
  141ALA      N 1382   5.377   5.672   4.151
  141ALA      H 1383   5.388   5.575   4.126
  141ALA     CA 1384   5.465   5.762   4.075
  141ALA     CB 1385   5.573   5.677   4.008
  141ALA      C 1386   5.397   5.866   3.986
  141ALA      O 1387   5.415   5.985   4.009
  142HISE     N 1388   5.296   5.825   3.910
  142HISE     H 1389   5.250   5.737   3.920
  142HISE    CA 1390   5.225   5.913   3.816
  142HISE    CB 1391   5.129   5.827   3.733
  142HISE    CG 1392   5.014   5.892   3.658
  142HISE   ND1 1393   5.015   5.927   3.529
  142HISE   CD2 1394   4.890   5.912   3.702
  142HISE   HD2 1395   4.859   5.890   3.804
  142HISE   CE1 1396   4.893   5.972   3.498
  142HISE   HE1 1397   4.871   6.030   3.408
  142HISE   NE2 1398   4.815   5.966   3.605
  142HISE   HE2 1399   4.722   5.997   3.621
  142HISE     C 1400   5.134   6.003   3.900
  142HISE     O 1401   5.137   6.124   3.878
  143ASP      N 1402   5.068   5.950   4.002
  143ASP      H 1403   5.070   5.852   4.022
  143ASP     CA 1404   4.985   6.034   4.089
  143ASP     CB 1405   4.928   5.935   4.191
  143ASP     CG 1406   4.799   5.988   4.254
  143ASP    OD1 1407   4.695   5.988   4.185
  143ASP    OD2 1408   4.799   6.038   4.369
  143ASP      C 1409   5.074   6.143   4.149
  143ASP      O 1410   5.035   6.259   4.137
  144ALA      N 1411   5.188   6.103   4.206
  144ALA      H 1412   5.208   6.005   4.210
  144ALA     CA 1413   5.287   6.191   4.270
  144ALA     CB 1414   5.382   6.110   4.359
  144ALA      C 1415   5.354   6.303   4.189
  144ALA      O 1416   5.389   6.410   4.237
  145VAL      N 1417   5.370   6.274   4.060
  145VAL      H 1418   5.382   6.178   4.037
  145VAL     CA 1419   5.411   6.377   3.963
  145VAL     CB 1420   5.492   6.313   3.850
  145VAL    CG1 1421   5.523   6.420   3.746
  145VAL    CG2 1422   5.625   6.265   3.908
  145VAL      C 1423   5.288   6.461   3.927
  145VAL      O 1424   5.301   6.582   3.940
  146ALA      N 1425   5.179   6.398   3.885
  146ALA      H 1426   5.181   6.302   3.858
  146ALA     CA 1427   5.063   6.476   3.837
  146ALA     CB 1428   4.974   6.386   3.752
  146ALA      C 1429   4.995   6.555   3.949
  146ALA      O 1430   4.904   6.633   3.920
  147GLN      N 1431   5.027   6.535   4.077
  147GLN      H 1432   5.047   6.441   4.106
  147GLN     CA 1433   4.987   6.629   4.183
  147GLN     CB 1434   5.006   6.562   4.320
  147GLN     CG 1435   4.917   6.616   4.431
  147GLN     CD 1436   4.922   6.516   4.546
  147GLN    OE1 1437   4.829   6.440   4.574
  147GLN    NE2 1438   5.030   6.510   4.623
  147GLN   HE21 1439   5.110   6.568   4.609
  147GLN   HE22 1440   5.025   6.459   4.709
  147GLN      C 1441   5.069   6.758   4.173
  147GLN      O 1442   5.006   6.863   4.160
  148GLU      N 1443   5.201   6.744   4.173
  148GLU      H 1444   5.253   6.659   4.167
  148GLU     CA 1445   5.286   6.862   4.150
  148GLU     CB 1446   5.426   6.859   4.211
  148GLU     CG 1447   5.518   6.744   4.169
  148GLU     CD 1448   5.668   6.754   4.195
  148GLU    OE1 1449   5.709   6.695   4.297
  148GLU    OE2 1450   5.740   6.818   4.115
  148GLU      C 1451   5.289   6.931   4.014
  148GLU      O 1452   5.347   7.038   3.997
  149GLY      N 1453   5.209   6.882   3.919
  149GLY      H 1454   5.155   6.802   3.948
  149GLY     CA 1455   5.169   6.936   3.789
  149GLY      C 1456   5.038   7.016   3.794
  149GLY      O 1457   4.987   7.051   3.900
  150GLN      N 1458   4.982   7.037   3.675
  150GLN      H 1459   5.014   6.991   3.592
  150GLN     CA 1460   4.856   7.111   3.659
  150GLN     CB 1461   4.858   7.191   3.529
  150GLN     CG 1462   4.955   7.308   3.550
  150GLN     CD 1463   4.967   7.392   3.423
  150GLN    OE1 1464   5.064   7.391   3.348
  150GLN    NE2 1465   4.858   7.461   3.388
  150GLN   HE21 1466   4.783   7.475   3.452
  150GLN   HE22 1467   4.844   7.485   3.292
  150GLN      C 1468   4.734   7.023   3.686
  150GLN      O 1469   4.622   7.072   3.703
  151CYS      N 1470   4.751   6.891   3.683
  151CYS      H 1471   4.832   6.851   3.642
  151CYS     CA 1472   4.646   6.793   3.717
  151CYS     CB 1473   4.662   6.652   3.658
  151CYS     SG 1474   4.680   6.660   3.476
  151CYS     HG 1475   4.798   6.722   3.471
  151CYS      C 1476   4.594   6.796   3.861
  151CYS      O 1477   4.473   6.812   3.871
  152ARG      N 1478   4.673   6.788   3.968
  152ARG      H 1479   4.764   6.747   3.961
  152ARG     CA 1480   4.635   6.838   4.101
  152ARG     CB 1481   4.597   6.986   4.092
  152ARG     CG 1482   4.716   7.078   4.064
  152ARG     CD 1483   4.661   7.220   4.053
  152ARG     NE 1484   4.558   7.225   3.948
  152ARG     HE 1485   4.528   7.142   3.902
  152ARG     CZ 1486   4.487   7.335   3.920
  152ARG    NH1 1487   4.510   7.446   3.991
  152ARG   HH11 1488   4.581   7.436   4.061
  152ARG   HH12 1489   4.466   7.534   3.974
  152ARG    NH2 1490   4.396   7.331   3.821
  152ARG   HH21 1491   4.391   7.250   3.764
  152ARG   HH22 1492   4.313   7.388   3.817
  152ARG      C 1493   4.526   6.768   4.182
  152ARG      O 1494   4.544   6.735   4.299
  153VAL      N 1495   4.416   6.732   4.115
  153VAL      H 1496   4.404   6.788   4.033
  153VAL     CA 1497   4.297   6.658   4.159
  153VAL     CB 1498   4.179   6.755   4.164
  153VAL    CG1 1499   4.188   6.854   4.280
  153VAL    CG2 1500   4.159   6.834   4.035
  153VAL      C 1501   4.269   6.532   4.076
  153VAL      O 1502   4.319   6.522   3.964
  154ASP      N 1503   4.191   6.436   4.124
  154ASP      H 1504   4.143   6.449   4.211
  154ASP     CA 1505   4.166   6.305   4.061
  154ASP     CB 1506   4.171   6.191   4.162
  154ASP     CG 1507   4.076   6.198   4.282
  154ASP    OD1 1508   3.977   6.122   4.285
  154ASP    OD2 1509   4.113   6.267   4.380
  154ASP      C 1510   4.025   6.314   4.002
  154ASP      O 1511   3.936   6.382   4.053
  155ASP      N 1512   4.013   6.243   3.890
  155ASP      H 1513   4.088   6.180   3.870
  155ASP     CA 1514   3.896   6.233   3.801
  155ASP     CB 1515   3.876   6.357   3.713
  155ASP     CG 1516   3.750   6.365   3.628
  155ASP    OD1 1517   3.638   6.380   3.682
  155ASP    OD2 1518   3.760   6.319   3.512
  155ASP      C 1519   3.900   6.101   3.724
  155ASP      O 1520   4.003   6.035   3.714
  156LYS      N 1521   3.789   6.056   3.666
  156LYS      H 1522   3.703   6.108   3.668
  156LYS     CA 1523   3.796   5.930   3.590
  156LYS     CB 1524   3.683   5.838   3.636
  156LYS     CG 1525   3.540   5.890   3.618
  156LYS     CD 1526   3.447   5.776   3.659
  156LYS     CE 1527   3.322   5.799   3.574
  156LYS     NZ 1528   3.225   5.695   3.609
  156LYS    HZ1 1529   3.203   5.717   3.705
  156LYS    HZ2 1530   3.141   5.713   3.557
  156LYS    HZ3 1531   3.257   5.601   3.604
  156LYS      C 1532   3.808   5.941   3.438
  156LYS      O 1533   3.787   5.844   3.366
  157VAL      N 1534   3.839   6.059   3.384
  157VAL      H 1535   3.818   6.145   3.429
  157VAL     CA 1536   3.877   6.075   3.243
  157VAL     CB 1537   3.932   6.215   3.215
  157VAL    CG1 1538   3.818   6.315   3.193
  157VAL    CG2 1539   4.016   6.268   3.332
  157VAL      C 1540   3.972   5.976   3.174
  157VAL      O 1541   4.088   5.962   3.211
  158ASN      N 1542   3.920   5.946   3.056
  158ASN      H 1543   3.840   5.990   3.014
  158ASN     CA 1544   3.984   5.849   2.966
  158ASN     CB 1545   3.867   5.787   2.888
  158ASN     CG 1546   3.899   5.647   2.836
  158ASN    OD1 1547   4.017   5.618   2.820
  158ASN    ND2 1548   3.798   5.560   2.830
  158ASN   HD21 1549   3.707   5.601   2.838
  158ASN   HD22 1550   3.808   5.464   2.806
  158ASN      C 1551   4.077   5.911   2.862
  158ASN      O 1552   4.024   6.002   2.798
  159PHE      N 1553   4.200   5.861   2.856
  159PHE      H 1554   4.224   5.778   2.907
  159PHE     CA 1555   4.302   5.901   2.758
  159PHE     CB 1556   4.418   5.973   2.827
  159PHE     CG 1557   4.384   6.110   2.885
  159PHE    CD1 1558   4.316   6.110   3.007
  159PHE    HD1 1559   4.268   6.017   3.038
  159PHE    CD2 1560   4.444   6.222   2.831
  159PHE    HD2 1561   4.506   6.209   2.742
  159PHE    CE1 1562   4.303   6.228   3.078
  159PHE    HE1 1563   4.222   6.235   3.151
  159PHE    CE2 1564   4.434   6.339   2.906
  159PHE    HE2 1565   4.493   6.425   2.873
  159PHE     CZ 1566   4.361   6.343   3.024
  159PHE     HZ 1567   4.371   6.431   3.088
  159PHE      C 1568   4.353   5.777   2.684
  159PHE      O 1569   4.361   5.668   2.741
  160HISE     N 1570   4.381   5.791   2.554
  160HISE     H 1571   4.401   5.880   2.513
  160HISE    CA 1572   4.435   5.676   2.480
  160HISE    CB 1573   4.338   5.652   2.364
  160HISE    CG 1574   4.358   5.519   2.291
  160HISE   ND1 1575   4.311   5.398   2.320
  160HISE   CD2 1576   4.436   5.506   2.184
  160HISE   HD2 1577   4.471   5.589   2.123
  160HISE   CE1 1578   4.351   5.314   2.225
  160HISE   HE1 1579   4.354   5.206   2.239
  160HISE   NE2 1580   4.430   5.380   2.141
  160HISE   HE2 1581   4.473   5.338   2.061
  160HISE     C 1582   4.567   5.722   2.418
  160HISE     O 1583   4.585   5.839   2.384
  161PHE      N 1584   4.654   5.622   2.410
  161PHE      H 1585   4.649   5.537   2.463
  161PHE     CA 1586   4.783   5.643   2.343
  161PHE     CB 1587   4.894   5.652   2.448
  161PHE     CG 1588   4.939   5.517   2.505
  161PHE    CD1 1589   4.872   5.469   2.617
  161PHE    HD1 1590   4.787   5.519   2.665
  161PHE    CD2 1591   5.039   5.445   2.441
  161PHE    HD2 1592   5.096   5.468   2.351
  161PHE    CE1 1593   4.899   5.343   2.668
  161PHE    HE1 1594   4.841   5.304   2.751
  161PHE    CE2 1595   5.066   5.320   2.494
  161PHE    HE2 1596   5.133   5.256   2.435
  161PHE     CZ 1597   5.000   5.270   2.605
  161PHE     HZ 1598   5.036   5.180   2.654
  161PHE      C 1599   4.814   5.539   2.234
  161PHE      O 1600   4.743   5.442   2.212
  162ILE      N 1601   4.888   5.591   2.136
  162ILE      H 1602   4.912   5.687   2.153
  162ILE     CA 1603   4.956   5.519   2.028
  162ILE     CB 1604   4.922   5.574   1.890
  162ILE    CG1 1605   4.770   5.594   1.884
  162ILE    CG2 1606   4.979   5.489   1.777
  162ILE     CD 1607   4.692   5.463   1.875
  162ILE      C 1608   5.105   5.528   2.061
  162ILE      O 1609   5.165   5.636   2.063
  163LEU      N 1610   5.176   5.416   2.056
  163LEU      H 1611   5.134   5.325   2.059
  163LEU     CA 1612   5.323   5.411   2.060
  163LEU     CB 1613   5.344   5.317   2.179
  163LEU     CG 1614   5.484   5.321   2.241
  163LEU    CD1 1615   5.465   5.250   2.375
  163LEU    CD2 1616   5.586   5.247   2.154
  163LEU      C 1617   5.391   5.373   1.928
  163LEU      O 1618   5.371   5.262   1.879
  164PHE      N 1619   5.452   5.466   1.855
  164PHE      H 1620   5.445   5.564   1.874
  164PHE     CA 1621   5.536   5.427   1.741
  164PHE     CB 1622   5.516   5.529   1.629
  164PHE     CG 1623   5.378   5.570   1.578
  164PHE    CD1 1624   5.311   5.676   1.637
  164PHE    HD1 1625   5.359   5.721   1.723
  164PHE    CD2 1626   5.322   5.515   1.463
  164PHE    HD2 1627   5.373   5.430   1.418
  164PHE    CE1 1628   5.181   5.707   1.599
  164PHE    HE1 1629   5.138   5.806   1.613
  164PHE    CE2 1630   5.195   5.553   1.421
  164PHE    HE2 1631   5.147   5.505   1.335
  164PHE     CZ 1632   5.118   5.644   1.492
  164PHE     HZ 1633   5.012   5.656   1.469
  164PHE      C 1634   5.683   5.390   1.763
  164PHE      O 1635   5.770   5.476   1.767
  165ASN      N 1636   5.703   5.258   1.773
  165ASN      H 1637   5.626   5.199   1.751
  165ASN     CA 1638   5.836   5.206   1.806
  165ASN     CB 1639   5.828   5.088   1.904
  165ASN     CG 1640   5.959   5.068   1.981
  165ASN    OD1 1641   6.036   5.154   2.022
  165ASN    ND2 1642   5.988   4.942   2.012
  165ASN   HD21 1643   5.944   4.854   1.992
  165ASN   HD22 1644   6.080   4.942   2.051
  165ASN      C 1645   5.922   5.161   1.688
  165ASN      O 1646   5.888   5.066   1.618
  166ASN      N 1647   6.039   5.224   1.676
  166ASN      H 1648   6.087   5.277   1.746
  166ASN     CA 1649   6.129   5.202   1.562
  166ASN     CB 1650   6.197   5.336   1.530
  166ASN     CG 1651   6.260   5.413   1.646
  166ASN    OD1 1652   6.242   5.409   1.768
  166ASN    ND2 1653   6.351   5.501   1.605
  166ASN   HD21 1654   6.382   5.518   1.511
  166ASN   HD22 1655   6.385   5.555   1.682
  166ASN      C 1656   6.235   5.095   1.591
  166ASN      O 1657   6.351   5.119   1.625
  167VAL      N 1658   6.180   4.975   1.584
  167VAL      H 1659   6.084   4.971   1.557
  167VAL     CA 1660   6.260   4.851   1.580
  167VAL     CB 1661   6.159   4.740   1.608
  167VAL    CG1 1662   6.224   4.601   1.598
  167VAL    CG2 1663   6.107   4.740   1.752
  167VAL      C 1664   6.319   4.831   1.440
  167VAL      O 1665   6.287   4.900   1.343
  168ASP      N 1666   6.425   4.752   1.436
  168ASP      H 1667   6.467   4.705   1.514
  168ASP     CA 1668   6.514   4.733   1.320
  168ASP     CB 1669   6.621   4.627   1.349
  168ASP     CG 1670   6.690   4.665   1.481
  168ASP    OD1 1671   6.634   4.626   1.585
  168ASP    OD2 1672   6.794   4.733   1.473
  168ASP      C 1673   6.450   4.706   1.184
  168ASP      O 1674   6.427   4.596   1.134
  169GLY      N 1675   6.418   4.817   1.119
  169GLY      H 1676   6.471   4.900   1.138
  169GLY     CA 1677   6.335   4.843   1.001
  169GLY      C 1678   6.189   4.795   1.009
  169GLY      O 1679   6.134   4.754   0.907
  170HISE     N 1680   6.136   4.808   1.130
  170HISE     H 1681   6.190   4.833   1.210
  170HISE    CA 1682   6.000   4.762   1.165
  170HISE    CB 1683   5.996   4.639   1.254
  170HISE    CG 1684   6.051   4.509   1.193
  170HISE   ND1 1685   5.982   4.426   1.116
  170HISE   CD2 1686   6.140   4.442   1.265
  170HISE   HD2 1687   6.232   4.480   1.311
  170HISE   CE1 1688   6.029   4.304   1.140
  170HISE   HE1 1689   6.003   4.209   1.093
  170HISE   NE2 1690   6.123   4.314   1.233
  170HISE   HE2 1691   6.188   4.248   1.271
  170HISE     C 1692   5.943   4.874   1.252
  170HISE     O 1693   5.994   4.911   1.358
  171LEU      N 1694   5.823   4.916   1.211
  171LEU      H 1695   5.774   4.884   1.130
  171LEU     CA 1696   5.744   5.020   1.277
  171LEU     CB 1697   5.726   5.132   1.174
  171LEU     CG 1698   5.664   5.259   1.231
  171LEU    CD1 1699   5.748   5.332   1.336
  171LEU    CD2 1700   5.638   5.349   1.109
  171LEU      C 1701   5.621   4.967   1.351
  171LEU      O 1702   5.510   4.959   1.300
  172TYR      N 1703   5.652   4.933   1.476
  172TYR      H 1704   5.743   4.936   1.516
  172TYR     CA 1705   5.540   4.881   1.556
  172TYR     CB 1706   5.595   4.778   1.655
  172TYR     CG 1707   5.621   4.641   1.594
  172TYR    CD1 1708   5.527   4.538   1.588
  172TYR    HD1 1709   5.422   4.568   1.581
  172TYR    CD2 1710   5.753   4.614   1.560
  172TYR    HD2 1711   5.822   4.699   1.548
  172TYR    CE1 1712   5.562   4.410   1.547
  172TYR    HE1 1713   5.481   4.337   1.551
  172TYR    CE2 1714   5.791   4.488   1.517
  172TYR    HE2 1715   5.890   4.475   1.472
  172TYR     CZ 1716   5.695   4.388   1.512
  172TYR     OH 1717   5.722   4.255   1.505
  172TYR     HH 1718   5.819   4.235   1.491
  172TYR      C 1719   5.454   4.994   1.614
  172TYR      O 1720   5.496   5.088   1.681
  173GLU      N 1721   5.336   4.994   1.553
  173GLU      H 1722   5.304   4.937   1.477
  173GLU     CA 1723   5.219   5.070   1.599
  173GLU     CB 1724   5.127   5.088   1.478
  173GLU     CG 1725   5.046   5.217   1.493
  173GLU     CD 1726   4.917   5.202   1.411
  173GLU    OE1 1727   4.920   5.223   1.288
  173GLU    OE2 1728   4.812   5.185   1.476
  173GLU      C 1729   5.159   5.000   1.722
  173GLU      O 1730   5.089   4.900   1.704
  174LEU      N 1731   5.199   5.031   1.844
  174LEU      H 1732   5.255   5.114   1.855
  174LEU     CA 1733   5.148   4.967   1.967
  174LEU     CB 1734   5.260   4.946   2.069
  174LEU     CG 1735   5.379   4.869   2.013
  174LEU    CD1 1736   5.486   4.869   2.123
  174LEU    CD2 1737   5.355   4.721   1.982
  174LEU      C 1738   5.038   5.057   2.022
  174LEU      O 1739   5.071   5.167   2.068
  175ASP      N 1740   4.912   5.026   1.993
  175ASP      H 1741   4.895   4.990   1.902
  175ASP     CA 1742   4.794   5.087   2.057
  175ASP     CB 1743   4.685   5.034   1.963
  175ASP     CG 1744   4.548   5.095   1.994
  175ASP    OD1 1745   4.478   5.066   2.093
  175ASP    OD2 1746   4.508   5.195   1.931
  175ASP      C 1747   4.780   5.044   2.203
  175ASP      O 1748   4.839   4.943   2.242
  176GLY      N 1749   4.723   5.138   2.276
  176GLY      H 1750   4.714   5.230   2.238
  176GLY     CA 1751   4.694   5.119   2.419
  176GLY      C 1752   4.611   4.994   2.450
  176GLY      O 1753   4.639   4.924   2.547
  177ARG      N 1754   4.503   4.983   2.373
  177ARG      H 1755   4.480   5.046   2.299
  177ARG     CA 1756   4.400   4.883   2.403
  177ARG     CB 1757   4.275   4.972   2.402
  177ARG     CG 1758   4.266   5.060   2.527
  177ARG     CD 1759   4.153   5.163   2.536
  177ARG     NE 1760   4.148   5.215   2.673
  177ARG     HE 1761   4.108   5.148   2.735
  177ARG     CZ 1762   4.175   5.340   2.714
  177ARG    NH1 1763   4.208   5.442   2.633
  177ARG   HH11 1764   4.215   5.431   2.534
  177ARG   HH12 1765   4.228   5.530   2.676
  177ARG    NH2 1766   4.155   5.364   2.844
  177ARG   HH21 1767   4.118   5.290   2.901
  177ARG   HH22 1768   4.153   5.452   2.891
  177ARG      C 1769   4.381   4.761   2.312
  177ARG      O 1770   4.372   4.647   2.355
  178MET      N 1771   4.371   4.796   2.184
  178MET      H 1772   4.369   4.892   2.158
  178MET     CA 1773   4.380   4.704   2.069
  178MET     CB 1774   4.388   4.789   1.942
  178MET     CG 1775   4.369   4.714   1.810
  178MET     SD 1776   4.496   4.591   1.763
  178MET     CE 1777   4.619   4.718   1.736
  178MET      C 1778   4.506   4.618   2.083
  178MET      O 1779   4.615   4.674   2.079
  179PRO      N 1780   4.490   4.489   2.109
  179PRO     CA 1781   4.600   4.406   2.160
  179PRO     CB 1782   4.532   4.294   2.240
  179PRO     CG 1783   4.402   4.272   2.162
  179PRO     CD 1784   4.365   4.411   2.110
  179PRO      C 1785   4.700   4.341   2.065
  179PRO      O 1786   4.763   4.242   2.104
  180PHE      N 1787   4.703   4.384   1.940
  180PHE      H 1788   4.661   4.470   1.910
  180PHE     CA 1789   4.780   4.319   1.832
  180PHE     CB 1790   4.676   4.274   1.731
  180PHE     CG 1791   4.571   4.173   1.780
  180PHE    CD1 1792   4.599   4.039   1.799
  180PHE    HD1 1793   4.700   3.999   1.786
  180PHE    CD2 1794   4.442   4.217   1.808
  180PHE    HD2 1795   4.414   4.322   1.798
  180PHE    CE1 1796   4.498   3.951   1.838
  180PHE    HE1 1797   4.518   3.844   1.833
  180PHE    CE2 1798   4.345   4.128   1.852
  180PHE    HE2 1799   4.245   4.163   1.876
  180PHE     CZ 1800   4.368   3.991   1.864
  180PHE     HZ 1801   4.286   3.927   1.897
  180PHE      C 1802   4.890   4.410   1.776
  180PHE      O 1803   4.856   4.518   1.729
  181PRO      N 1804   5.017   4.371   1.782
  181PRO     CA 1805   5.127   4.460   1.742
  181PRO     CB 1806   5.256   4.386   1.781
  181PRO     CG 1807   5.212   4.246   1.823
  181PRO     CD 1808   5.059   4.238   1.829
  181PRO      C 1809   5.117   4.478   1.591
  181PRO      O 1810   5.178   4.395   1.523
  182VAL      N 1811   5.069   4.588   1.533
  182VAL      H 1812   5.025   4.657   1.589
  182VAL     CA 1813   5.059   4.612   1.388
  182VAL     CB 1814   4.934   4.699   1.373
  182VAL    CG1 1815   4.909   4.778   1.244
  182VAL    CG2 1816   4.805   4.618   1.384
  182VAL      C 1817   5.196   4.670   1.352
  182VAL      O 1818   5.249   4.748   1.432
  183ASN      N 1819   5.254   4.624   1.242
  183ASN      H 1820   5.203   4.560   1.184
  183ASN     CA 1821   5.381   4.670   1.184
  183ASN     CB 1822   5.458   4.539   1.168
  183ASN     CG 1823   5.608   4.564   1.145
  183ASN    OD1 1824   5.660   4.674   1.130
  183ASN    ND2 1825   5.682   4.457   1.118
  183ASN   HD21 1826   5.653   4.362   1.103
  183ASN   HD22 1827   5.780   4.471   1.111
  183ASN      C 1828   5.357   4.743   1.051
  183ASN      O 1829   5.294   4.693   0.958
  184HISE     N 1830   5.404   4.867   1.046
  184HISE     H 1831   5.445   4.915   1.124
  184HISE    CA 1832   5.394   4.954   0.928
  184HISE    CB 1833   5.378   5.100   0.972
  184HISE    CG 1834   5.345   5.192   0.854
  184HISE   ND1 1835   5.283   5.159   0.741
  184HISE   CD2 1836   5.407   5.307   0.834
  184HISE   HD2 1837   5.456   5.371   0.908
  184HISE   CE1 1838   5.319   5.248   0.649
  184HISE   HE1 1839   5.280   5.258   0.548
  184HISE   NE2 1840   5.402   5.336   0.704
  184HISE   HE2 1841   5.427   5.422   0.659
  184HISE     C 1842   5.521   4.944   0.843
  184HISE     O 1843   5.625   4.928   0.905
  185GLY      N 1844   5.505   4.913   0.715
  185GLY      H 1845   5.419   4.865   0.694
  185GLY     CA 1846   5.621   4.919   0.626
  185GLY      C 1847   5.669   5.058   0.582
  185GLY      O 1848   5.603   5.118   0.497
  186ALA      N 1849   5.777   5.104   0.645
  186ALA      H 1850   5.805   5.059   0.729
  186ALA     CA 1851   5.839   5.233   0.611
  186ALA     CB 1852   5.943   5.262   0.720
  186ALA      C 1853   5.905   5.249   0.474
  186ALA      O 1854   5.959   5.152   0.421
  187SER      N 1855   5.903   5.371   0.420
  187SER      H 1856   5.871   5.453   0.467
  187SER     CA 1857   5.959   5.397   0.286
  187SER     CB 1858   5.911   5.531   0.230
  187SER     OG 1859   5.961   5.637   0.312
  187SER     HG 1860   5.919   5.640   0.403
  187SER      C 1861   6.105   5.366   0.252
  187SER      O 1862   6.143   5.331   0.141
  188SER      N 1863   6.186   5.363   0.358
  188SER      H 1864   6.169   5.428   0.431
  188SER     CA 1865   6.322   5.308   0.374
  188SER     CB 1866   6.436   5.405   0.343
  188SER     OG 1867   6.559   5.332   0.352
  188SER     HG 1868   6.625   5.384   0.406
  188SER      C 1869   6.336   5.280   0.524
  188SER      O 1870   6.293   5.351   0.615
  189GLU      N 1871   6.434   5.195   0.551
  189GLU      H 1872   6.487   5.159   0.474
  189GLU     CA 1873   6.469   5.127   0.677
  189GLU     CB 1874   6.590   5.039   0.648
  189GLU     CG 1875   6.548   4.918   0.563
  189GLU     CD 1876   6.675   4.846   0.519
  189GLU    OE1 1877   6.729   4.763   0.594
  189GLU    OE2 1878   6.712   4.881   0.404
  189GLU      C 1879   6.500   5.222   0.793
  189GLU      O 1880   6.494   5.187   0.911
  190ASP      N 1881   6.559   5.334   0.752
  190ASP      H 1882   6.584   5.335   0.656
  190ASP     CA 1883   6.595   5.456   0.826
  190ASP     CB 1884   6.712   5.520   0.751
  190ASP     CG 1885   6.691   5.536   0.600
  190ASP    OD1 1886   6.638   5.644   0.566
  190ASP    OD2 1887   6.730   5.451   0.518
  190ASP      C 1888   6.476   5.548   0.856
  190ASP      O 1889   6.454   5.585   0.971
  191THR      N 1890   6.394   5.569   0.754
  191THR      H 1891   6.413   5.552   0.657
  191THR     CA 1892   6.295   5.677   0.764
  191THR     CB 1893   6.253   5.721   0.623
  191THR    OG1 1894   6.205   5.609   0.547
  191THR    HG1 1895   6.116   5.590   0.590
  191THR    CG2 1896   6.359   5.790   0.537
  191THR      C 1897   6.176   5.654   0.857
  191THR      O 1898   6.075   5.721   0.837
  192LEU      N 1899   6.190   5.568   0.958
  192LEU      H 1900   6.282   5.538   0.982
  192LEU     CA 1901   6.085   5.522   1.049
  192LEU     CB 1902   6.142   5.424   1.153
  192LEU     CG 1903   6.206   5.302   1.088
  192LEU    CD1 1904   6.303   5.239   1.188
  192LEU    CD2 1905   6.107   5.194   1.041
  192LEU      C 1906   6.004   5.626   1.127
  192LEU      O 1907   5.881   5.625   1.116
  193LEU      N 1908   6.071   5.730   1.176
  193LEU      H 1909   6.169   5.749   1.166
  193LEU     CA 1910   5.998   5.841   1.239
  193LEU     CB 1911   6.092   5.919   1.332
  193LEU     CG 1912   6.116   5.843   1.462
  193LEU    CD1 1913   6.233   5.900   1.543
  193LEU    CD2 1914   5.991   5.844   1.550
  193LEU      C 1915   5.933   5.933   1.135
  193LEU      O 1916   5.838   6.004   1.167
  194LYS      N 1917   5.996   5.939   1.018
  194LYS      H 1918   6.095   5.929   1.019
  194LYS     CA 1919   5.936   6.020   0.910
  194LYS     CB 1920   6.031   6.080   0.806
  194LYS     CG 1921   6.105   6.198   0.869
  194LYS     CD 1922   6.197   6.271   0.771
  194LYS     CE 1923   6.283   6.370   0.850
  194LYS     NZ 1924   6.358   6.471   0.775
  194LYS    HZ1 1925   6.293   6.541   0.745
  194LYS    HZ2 1926   6.419   6.525   0.834
  194LYS    HZ3 1927   6.410   6.430   0.700
  194LYS      C 1928   5.815   5.956   0.843
  194LYS      O 1929   5.711   6.019   0.821
  195ASP      N 1930   5.821   5.823   0.835
  195ASP      H 1931   5.902   5.767   0.849
  195ASP     CA 1932   5.703   5.744   0.798
  195ASP     CB 1933   5.755   5.607   0.755
  195ASP     CG 1934   5.802   5.620   0.610
  195ASP    OD1 1935   5.920   5.584   0.589
  195ASP    OD2 1936   5.723   5.646   0.517
  195ASP      C 1937   5.595   5.745   0.905
  195ASP      O 1938   5.474   5.747   0.883
  196ALA      N 1939   5.639   5.749   1.031
  196ALA      H 1940   5.734   5.727   1.053
  196ALA     CA 1941   5.552   5.766   1.148
  196ALA     CB 1942   5.632   5.748   1.278
  196ALA      C 1943   5.484   5.903   1.150
  196ALA      O 1944   5.367   5.909   1.186
  197ALA      N 1945   5.557   6.008   1.113
  197ALA      H 1946   5.656   6.019   1.120
  197ALA     CA 1947   5.505   6.144   1.092
  197ALA     CB 1948   5.613   6.250   1.069
  197ALA      C 1949   5.397   6.147   0.984
  197ALA      O 1950   5.281   6.177   1.014
  198LYS      N 1951   5.419   6.090   0.866
  198LYS      H 1952   5.510   6.053   0.844
  198LYS     CA 1953   5.319   6.058   0.764
  198LYS     CB 1954   5.391   5.989   0.647
  198LYS     CG 1955   5.454   6.096   0.558
  198LYS     CD 1956   5.581   6.049   0.488
  198LYS     CE 1957   5.661   6.165   0.428
  198LYS     NZ 1958   5.780   6.117   0.356
  198LYS    HZ1 1959   5.841   6.060   0.411
  198LYS    HZ2 1960   5.746   6.057   0.284
  198LYS    HZ3 1961   5.835   6.189   0.313
  198LYS      C 1962   5.196   5.977   0.803
  198LYS      O 1963   5.091   6.042   0.803
  199VAL      N 1964   5.219   5.870   0.879
  199VAL      H 1965   5.304   5.819   0.870
  199VAL     CA 1966   5.108   5.800   0.945
  199VAL     CB 1967   5.167   5.670   1.000
  199VAL    CG1 1968   5.064   5.606   1.094
  199VAL    CG2 1969   5.178   5.562   0.893
  199VAL      C 1970   5.027   5.878   1.049
  199VAL      O 1971   4.907   5.893   1.026
  200CYS      N 1972   5.104   5.959   1.121
  200CYS      H 1973   5.203   5.943   1.122
  200CYS     CA 1974   5.048   6.054   1.218
  200CYS     CB 1975   5.148   6.107   1.321
  200CYS     SG 1976   5.101   6.137   1.495
  200CYS     HG 1977   4.981   6.193   1.479
  200CYS      C 1978   4.966   6.167   1.155
  200CYS      O 1979   4.868   6.209   1.215
  201ARG      N 1980   5.012   6.223   1.043
  201ARG      H 1981   5.110   6.212   1.029
  201ARG     CA 1982   4.937   6.322   0.965
  201ARG     CB 1983   5.015   6.367   0.841
  201ARG     CG 1984   5.122   6.474   0.866
  201ARG     CD 1985   5.214   6.478   0.744
  201ARG     NE 1986   5.153   6.585   0.663
  201ARG     HE 1987   5.105   6.562   0.579
  201ARG     CZ 1988   5.170   6.713   0.700
  201ARG    NH1 1989   5.244   6.762   0.800
  201ARG   HH11 1990   5.302   6.704   0.857
  201ARG   HH12 1991   5.269   6.859   0.804
  201ARG    NH2 1992   5.083   6.800   0.646
  201ARG   HH21 1993   5.007   6.781   0.583
  201ARG   HH22 1994   5.091   6.898   0.667
  201ARG      C 1995   4.806   6.263   0.913
  201ARG      O 1996   4.695   6.300   0.951
  202GLU      N 1997   4.819   6.147   0.849
  202GLU      H 1998   4.908   6.121   0.811
  202GLU     CA 1999   4.705   6.070   0.797
  202GLU     CB 2000   4.748   5.945   0.719
  202GLU     CG 2001   4.641   5.893   0.623
  202GLU     CD 2002   4.687   5.760   0.563
  202GLU    OE1 2003   4.782   5.755   0.482
  202GLU    OE2 2004   4.625   5.654   0.585
  202GLU      C 2005   4.594   6.027   0.894
  202GLU      O 2006   4.481   6.075   0.883
  203PHE      N 2007   4.631   5.972   1.009
  203PHE      H 2008   4.720   5.928   1.018
  203PHE     CA 2009   4.553   5.946   1.131
  203PHE     CB 2010   4.646   5.868   1.224
  203PHE     CG 2011   4.586   5.839   1.362
  203PHE    CD1 2012   4.603   5.927   1.468
  203PHE    HD1 2013   4.623   6.033   1.454
  203PHE    CD2 2014   4.518   5.719   1.380
  203PHE    HD2 2015   4.505   5.654   1.293
  203PHE    CE1 2016   4.553   5.893   1.593
  203PHE    HE1 2017   4.583   5.957   1.677
  203PHE    CE2 2018   4.473   5.686   1.507
  203PHE    HE2 2019   4.444   5.582   1.525
  203PHE     CZ 2020   4.482   5.775   1.612
  203PHE     HZ 2021   4.441   5.760   1.712
  203PHE      C 2022   4.478   6.067   1.189
  203PHE      O 2023   4.355   6.073   1.188
  204THR      N 2024   4.554   6.172   1.217
  204THR      H 2025   4.650   6.179   1.190
  204THR     CA 2026   4.508   6.292   1.289
  204THR     CB 2027   4.619   6.375   1.353
  204THR    OG1 2028   4.704   6.442   1.259
  204THR    HG1 2029   4.781   6.385   1.229
  204THR    CG2 2030   4.691   6.307   1.470
  204THR      C 2031   4.418   6.381   1.203
  204THR      O 2032   4.326   6.449   1.248
  205GLU      N 2033   4.432   6.381   1.071
  205GLU      H 2034   4.517   6.349   1.029
  205GLU     CA 2035   4.341   6.442   0.972
  205GLU     CB 2036   4.409   6.432   0.836
  205GLU     CG 2037   4.536   6.516   0.822
  205GLU     CD 2038   4.621   6.495   0.696
  205GLU    OE1 2039   4.741   6.525   0.711
  205GLU    OE2 2040   4.564   6.461   0.590
  205GLU      C 2041   4.202   6.379   0.965
  205GLU      O 2042   4.102   6.445   0.993
  206ARG      N 2043   4.201   6.247   0.946
  206ARG      H 2044   4.288   6.203   0.925
  206ARG     CA 2045   4.079   6.166   0.943
  206ARG     CB 2046   4.091   6.034   0.867
  206ARG     CG 2047   4.198   5.939   0.921
  206ARG     CD 2048   4.186   5.804   0.850
  206ARG     NE 2049   4.272   5.704   0.916
  206ARG     HE 2050   4.368   5.725   0.900
  206ARG     CZ 2051   4.225   5.617   1.006
  206ARG    NH1 2052   4.100   5.608   1.055
  206ARG   HH11 2053   4.029   5.670   1.023
  206ARG   HH12 2054   4.084   5.554   1.137
  206ARG    NH2 2055   4.301   5.510   1.032
  206ARG   HH21 2056   4.394   5.511   0.995
  206ARG   HH22 2057   4.258   5.434   1.081
  206ARG      C 2058   4.009   6.141   1.077
  206ARG      O 2059   3.897   6.091   1.084
  207GLU      N 2060   4.075   6.184   1.184
  207GLU      H 2061   4.170   6.214   1.178
  207GLU     CA 2062   4.029   6.147   1.319
  207GLU     CB 2063   4.139   6.153   1.426
  207GLU     CG 2064   4.159   6.013   1.483
  207GLU     CD 2065   4.037   5.961   1.560
  207GLU    OE1 2066   3.965   6.045   1.618
  207GLU    OE2 2067   4.017   5.838   1.558
  207GLU      C 2068   3.914   6.239   1.359
  207GLU      O 2069   3.917   6.362   1.357
  208GLN      N 2070   3.804   6.172   1.391
  208GLN      H 2071   3.798   6.072   1.382
  208GLN     CA 2072   3.673   6.227   1.428
  208GLN     CB 2073   3.576   6.110   1.436
  208GLN     CG 2074   3.527   6.092   1.292
  208GLN     CD 2075   3.414   5.989   1.290
  208GLN    OE1 2076   3.295   6.018   1.281
  208GLN    NE2 2077   3.449   5.862   1.277
  208GLN   HE21 2078   3.543   5.833   1.299
  208GLN   HE22 2079   3.386   5.787   1.257
  208GLN      C 2080   3.675   6.320   1.550
  208GLN      O 2081   3.591   6.408   1.568
  209GLY      N 2082   3.760   6.289   1.647
  209GLY      H 2083   3.827   6.215   1.641
  209GLY     CA 2084   3.771   6.360   1.775
  209GLY      C 2085   3.835   6.498   1.769
  209GLY      O 2086   3.941   6.512   1.707
  210GLU      N 2087   3.777   6.599   1.833
  210GLU      H 2088   3.692   6.588   1.885
  210GLU     CA 2089   3.841   6.731   1.847
  210GLU     CB 2090   3.743   6.849   1.844
  210GLU     CG 2091   3.649   6.831   1.725
  210GLU     CD 2092   3.544   6.940   1.701
  210GLU    OE1 2093   3.527   6.992   1.589
  210GLU    OE2 2094   3.477   6.978   1.799
  210GLU      C 2095   3.917   6.729   1.980
  210GLU      O 2096   3.871   6.776   2.084
  211VAL      N 2097   4.020   6.644   1.977
  211VAL      H 2098   4.037   6.583   1.900
  211VAL     CA 2099   4.103   6.616   2.094
  211VAL     CB 2100   4.105   6.468   2.132
  211VAL    CG1 2101   3.965   6.414   2.162
  211VAL    CG2 2102   4.157   6.383   2.017
  211VAL      C 2103   4.246   6.669   2.085
  211VAL      O 2104   4.297   6.696   1.976
  212ARG      N 2105   4.296   6.714   2.200
  212ARG      H 2106   4.232   6.745   2.270
  212ARG     CA 2107   4.436   6.758   2.200
  212ARG     CB 2108   4.464   6.805   2.343
  212ARG     CG 2109   4.588   6.893   2.328
  212ARG     CD 2110   4.633   6.947   2.464
  212ARG     NE 2111   4.753   7.026   2.430
  212ARG     HE 2112   4.825   6.968   2.393
  212ARG     CZ 2113   4.794   7.136   2.494
  212ARG    NH1 2114   4.753   7.178   2.614
  212ARG   HH11 2115   4.696   7.115   2.668
  212ARG   HH12 2116   4.780   7.270   2.642
  212ARG    NH2 2117   4.881   7.214   2.429
  212ARG   HH21 2118   4.908   7.187   2.336
  212ARG   HH22 2119   4.906   7.303   2.467
  212ARG      C 2120   4.540   6.657   2.152
  212ARG      O 2121   4.575   6.565   2.226
  213PHE      N 2122   4.587   6.678   2.029
  213PHE      H 2123   4.559   6.755   1.971
  213PHE     CA 2124   4.687   6.586   1.972
  213PHE     CB 2125   4.656   6.557   1.825
  213PHE     CG 2126   4.537   6.465   1.798
  213PHE    CD1 2127   4.428   6.523   1.735
  213PHE    HD1 2128   4.434   6.629   1.708
  213PHE    CD2 2129   4.528   6.327   1.814
  213PHE    HD2 2130   4.618   6.275   1.847
  213PHE    CE1 2131   4.322   6.451   1.682
  213PHE    HE1 2132   4.241   6.503   1.631
  213PHE    CE2 2133   4.423   6.251   1.764
  213PHE    HE2 2134   4.414   6.144   1.784
  213PHE     CZ 2135   4.318   6.313   1.698
  213PHE     HZ 2136   4.233   6.254   1.661
  213PHE      C 2137   4.834   6.617   1.999
  213PHE      O 2138   4.895   6.668   1.905
  214SER      N 2139   4.870   6.592   2.124
  214SER      H 2140   4.799   6.578   2.193
  214SER     CA 2141   5.007   6.581   2.178
  214SER     CB 2142   5.001   6.617   2.327
  214SER     OG 2143   4.911   6.531   2.397
  214SER     HG 2144   4.935   6.441   2.361
  214SER      C 2145   5.087   6.452   2.157
  214SER      O 2146   5.052   6.341   2.196
  215ALA      N 2147   5.211   6.482   2.117
  215ALA      H 2148   5.231   6.571   2.077
  215ALA     CA 2149   5.309   6.375   2.095
  215ALA     CB 2150   5.335   6.363   1.945
  215ALA      C 2151   5.439   6.413   2.165
  215ALA      O 2152   5.479   6.529   2.163
  216VAL      N 2153   5.502   6.305   2.212
  216VAL      H 2154   5.452   6.218   2.213
  216VAL     CA 2155   5.629   6.307   2.285
  216VAL     CB 2156   5.600   6.303   2.436
  216VAL    CG1 2157   5.554   6.436   2.496
  216VAL    CG2 2158   5.501   6.192   2.472
  216VAL      C 2159   5.717   6.188   2.247
  216VAL      O 2160   5.669   6.076   2.236
  217ALA      N 2161   5.848   6.211   2.257
  217ALA      H 2162   5.896   6.297   2.269
  217ALA     CA 2163   5.940   6.098   2.235
  217ALA     CB 2164   5.999   6.119   2.096
  217ALA      C 2165   6.049   6.075   2.340
  217ALA      O 2166   6.088   6.168   2.411
  218LEU      N 2167   6.118   5.962   2.331
  218LEU      H 2168   6.077   5.890   2.275
  218LEU     CA 2169   6.232   5.933   2.420
  218LEU     CB 2170   6.237   5.795   2.486
  218LEU     CG 2171   6.123   5.765   2.584
  218LEU    CD1 2172   6.112   5.616   2.619
  218LEU    CD2 2173   6.142   5.841   2.715
  218LEU      C 2174   6.365   5.947   2.346
  218LEU      O 2175   6.396   5.873   2.253
  219CYS      N 2176   6.448   6.037   2.399
  219CYS      H 2177   6.420   6.086   2.481
  219CYS     CA 2178   6.587   6.052   2.353
  219CYS     CB 2179   6.612   6.199   2.318
  219CYS     SG 2180   6.787   6.220   2.272
  219CYS     HG 2181   6.777   6.187   2.143
  219CYS      C 2182   6.690   6.015   2.460
  219CYS      O 2183   6.685   6.053   2.577
  220LYS      N 2184   6.795   5.948   2.416
  220LYS      H 2185   6.805   5.934   2.317
  220LYS     CA 2186   6.913   5.917   2.498
  220LYS     CB 2187   6.982   5.786   2.461
  220LYS     CG 2188   7.078   5.738   2.571
  220LYS     CD 2189   7.113   5.591   2.546
  220LYS     CE 2190   7.183   5.583   2.410
  220LYS     NZ 2191   7.219   5.449   2.361
  220LYS    HZ1 2192   7.146   5.384   2.384
  220LYS    HZ2 2193   7.226   5.458   2.262
  220LYS    HZ3 2194   7.308   5.424   2.400
  220LYS      C 2195   7.012   6.033   2.484
  220LYS      O 2196   7.094   6.035   2.392
  221ALA      N 2197   6.994   6.129   2.575
  221ALA      H 2198   6.931   6.106   2.649
  221ALA     CA 2199   7.050   6.264   2.585
  221ALA     CB 2200   6.955   6.328   2.687
  221ALA      C 2201   7.195   6.278   2.632
  221ALA      O 2202   7.243   6.388   2.658
  222ALA      N 2203   7.271   6.170   2.649
  222ALA      H 2204   7.234   6.084   2.613
  222ALA     CA 2205   7.410   6.153   2.691
  222ALA     CB 2206   7.418   6.167   2.843
  222ALA      C 2207   7.471   6.018   2.650
  222ALA     O1 2208   7.595   6.014   2.642
  222ALA     O2 2209   7.393   5.928   2.611
   6.93469   6.93469   4.90355   0.00000   0.00000   0.00000   0.00000   3.46734   3.46734
