# Supplementary material for: Is There a Functional Role for the Knotted Topology in Protein UCH-L1?
Source: J Chem Inf Model. 2024 Jul 24;64(17):6827–37. doi: 10.1021/acs.jcim.4c00880 (PMC11388461; doi:10.1021/acs.jcim.4c00880)
Supplement: Supplementary file 2 — ci4c00880_si_002.zip [file ci4c00880_si_002.zip › UCH-L1_files/APO/APO_delta1/REP_3/traj_initial.gro]

Protein in water t=   0.00000 step= 0
 2209
    1GLN      N    1   5.885   3.638   3.329
    1GLN     H1    2   5.959   3.627   3.263
    1GLN     H2    3   5.922   3.655   3.420
    1GLN     H3    4   5.840   3.550   3.340
    1GLN     CA    5   5.781   3.737   3.297
    1GLN     CB    6   5.703   3.700   3.171
    1GLN     CG    7   5.599   3.588   3.179
    1GLN     CD    8   5.491   3.589   3.070
    1GLN    OE1    9   5.525   3.566   2.954
    1GLN    NE2   10   5.364   3.593   3.107
    1GLN   HE21   11   5.343   3.581   3.204
    1GLN   HE22   12   5.296   3.627   3.041
    1GLN      C   13   5.680   3.748   3.412
    1GLN      O   14   5.663   3.653   3.488
    2LEU      N   15   5.623   3.867   3.430
    2LEU      H   16   5.622   3.940   3.361
    2LEU     CA   17   5.537   3.900   3.544
    2LEU     CB   18   5.540   4.049   3.578
    2LEU     CG   19   5.678   4.105   3.617
    2LEU    CD1   20   5.675   4.257   3.598
    2LEU    CD2   21   5.733   4.077   3.757
    2LEU      C   22   5.392   3.862   3.515
    2LEU      O   23   5.360   3.773   3.435
    3LYS      N   24   5.303   3.915   3.598
    3LYS      H   25   5.334   3.977   3.670
    3LYS     CA   26   5.158   3.890   3.595
    3LYS     CB   27   5.093   3.903   3.733
    3LYS     CG   28   5.165   3.837   3.851
    3LYS     CD   29   5.107   3.880   3.986
    3LYS     CE   30   5.199   3.869   4.107
    3LYS     NZ   31   5.238   3.729   4.129
    3LYS    HZ1   32   5.300   3.712   4.205
    3LYS    HZ2   33   5.161   3.667   4.148
    3LYS    HZ3   34   5.284   3.698   4.046
    3LYS      C   35   5.082   3.981   3.498
    3LYS      O   36   5.131   4.091   3.474
    4PRO      N   37   4.984   3.928   3.426
    4PRO     CA   38   4.908   4.002   3.324
    4PRO     CB   39   4.802   3.907   3.269
    4PRO     CG   40   4.857   3.768   3.300
    4PRO     CD   41   4.943   3.787   3.425
    4PRO      C   42   4.836   4.120   3.389
    4PRO      O   43   4.803   4.121   3.508
    5MET      N   44   4.797   4.212   3.300
    5MET      H   45   4.818   4.207   3.203
    5MET     CA   46   4.734   4.336   3.348
    5MET     CB   47   4.852   4.432   3.334
    5MET     CG   48   4.816   4.579   3.357
    5MET     SD   49   4.795   4.617   3.535
    5MET     CE   50   4.970   4.614   3.566
    5MET      C   51   4.620   4.375   3.253
    5MET      O   52   4.623   4.338   3.136
    6GLU      N   53   4.517   4.441   3.305
    6GLU      H   54   4.505   4.448   3.404
    6GLU     CA   55   4.400   4.484   3.228
    6GLU     CB   56   4.267   4.517   3.296
    6GLU     CG   57   4.188   4.386   3.309
    6GLU     CD   58   4.096   4.391   3.431
    6GLU    OE1   59   3.989   4.455   3.425
    6GLU    OE2   60   4.136   4.348   3.541
    6GLU      C   61   4.440   4.617   3.164
    6GLU      O   62   4.448   4.721   3.230
    7ILE      N   63   4.470   4.618   3.034
    7ILE      H   64   4.437   4.541   2.980
    7ILE     CA   65   4.514   4.741   2.967
    7ILE     CB   66   4.604   4.718   2.846
    7ILE    CG1   67   4.696   4.598   2.866
    7ILE    CG2   68   4.688   4.840   2.809
    7ILE     CD   69   4.805   4.607   2.973
    7ILE      C   70   4.396   4.837   2.943
    7ILE      O   71   4.350   4.880   2.838
    8ASN      N   72   4.343   4.885   3.055
    8ASN      H   73   4.368   4.844   3.142
    8ASN     CA   74   4.249   4.998   3.061
    8ASN     CB   75   4.127   4.949   3.140
    8ASN     CG   76   4.127   4.912   3.289
    8ASN    OD1   77   4.151   4.995   3.376
    8ASN    ND2   78   4.057   4.806   3.327
    8ASN   HD21   79   4.002   4.742   3.273
    8ASN   HD22   80   4.034   4.815   3.424
    8ASN      C   81   4.290   5.134   3.118
    8ASN      O   82   4.389   5.140   3.192
    9PRO      N   83   4.231   5.247   3.080
    9PRO     CA   84   4.254   5.376   3.145
    9PRO     CB   85   4.134   5.461   3.104
    9PRO     CG   86   4.088   5.397   2.973
    9PRO     CD   87   4.125   5.248   2.978
    9PRO      C   88   4.267   5.388   3.297
    9PRO      O   89   4.373   5.435   3.339
   10GLU      N   90   4.187   5.311   3.369
   10GLU      H   91   4.117   5.250   3.330
   10GLU     CA   92   4.194   5.308   3.516
   10GLU     CB   93   4.066   5.251   3.578
   10GLU     CG   94   4.078   5.244   3.730
   10GLU     CD   95   3.948   5.189   3.790
   10GLU    OE1   96   3.938   5.064   3.797
   10GLU    OE2   97   3.848   5.259   3.816
   10GLU      C   98   4.321   5.238   3.565
   10GLU      O   99   4.396   5.294   3.645
   11MET      N  100   4.347   5.118   3.515
   11MET      H  101   4.269   5.064   3.481
   11MET     CA  102   4.469   5.042   3.545
   11MET     CB  103   4.462   4.906   3.475
   11MET     CG  104   4.357   4.819   3.544
   11MET     SD  105   4.393   4.775   3.718
   11MET     CE  106   4.238   4.824   3.791
   11MET      C  107   4.605   5.108   3.519
   11MET      O  108   4.674   5.140   3.615
   12LEU      N  109   4.600   5.174   3.404
   12LEU      H  110   4.530   5.147   3.337
   12LEU     CA  111   4.708   5.267   3.366
   12LEU     CB  112   4.703   5.288   3.214
   12LEU     CG  113   4.760   5.174   3.130
   12LEU    CD1  114   4.665   5.138   3.015
   12LEU    CD2  115   4.898   5.208   3.073
   12LEU      C  116   4.731   5.398   3.440
   12LEU      O  117   4.841   5.419   3.489
   13ASN      N  118   4.618   5.456   3.481
   13ASN      H  119   4.530   5.418   3.452
   13ASN     CA  120   4.613   5.559   3.585
   13ASN     CB  121   4.478   5.632   3.597
   13ASN     CG  122   4.448   5.718   3.474
   13ASN    OD1  123   4.544   5.771   3.418
   13ASN    ND2  124   4.327   5.773   3.461
   13ASN   HD21  125   4.265   5.769   3.539
   13ASN   HD22  126   4.284   5.799   3.375
   13ASN      C  127   4.663   5.516   3.723
   13ASN      O  128   4.741   5.584   3.790
   14LYS      N  129   4.637   5.392   3.765
   14LYS      H  130   4.606   5.325   3.699
   14LYS     CA  131   4.684   5.345   3.896
   14LYS     CB  132   4.603   5.221   3.934
   14LYS     CG  133   4.465   5.260   3.988
   14LYS     CD  134   4.394   5.128   4.019
   14LYS     CE  135   4.245   5.148   4.050
   14LYS     NZ  136   4.220   5.250   4.152
   14LYS    HZ1  137   4.260   5.225   4.240
   14LYS    HZ2  138   4.274   5.329   4.122
   14LYS    HZ3  139   4.121   5.266   4.155
   14LYS      C  140   4.834   5.313   3.899
   14LYS      O  141   4.906   5.334   3.997
   15VAL      N  142   4.889   5.267   3.787
   15VAL      H  143   4.832   5.237   3.711
   15VAL     CA  144   5.033   5.244   3.769
   15VAL     CB  145   5.051   5.185   3.629
   15VAL    CG1  146   5.200   5.160   3.601
   15VAL    CG2  147   4.984   5.049   3.608
   15VAL      C  148   5.101   5.381   3.775
   15VAL      O  149   5.187   5.391   3.862
   16LEU      N  150   5.053   5.487   3.710
   16LEU      H  151   4.985   5.476   3.638
   16LEU     CA  152   5.096   5.627   3.723
   16LEU     CB  153   5.021   5.725   3.633
   16LEU     CG  154   5.058   5.714   3.485
   16LEU    CD1  155   4.976   5.800   3.389
   16LEU    CD2  156   5.206   5.741   3.460
   16LEU      C  157   5.095   5.677   3.868
   16LEU      O  158   5.199   5.725   3.914
   17SER      N  159   4.994   5.640   3.945
   17SER      H  160   4.912   5.591   3.915
   17SER     CA  161   4.977   5.662   4.090
   17SER     CB  162   4.833   5.639   4.135
   17SER     OG  163   4.827   5.670   4.275
   17SER     HG  164   4.848   5.768   4.277
   17SER      C  165   5.094   5.605   4.171
   17SER      O  166   5.176   5.678   4.226
   18ARG      N  167   5.108   5.474   4.154
   18ARG      H  168   5.041   5.418   4.105
   18ARG     CA  169   5.212   5.396   4.224
   18ARG     CB  170   5.194   5.244   4.214
   18ARG     CG  171   5.060   5.188   4.260
   18ARG     CD  172   5.087   5.041   4.292
   18ARG     NE  173   4.955   4.987   4.325
   18ARG     HE  174   4.876   5.043   4.299
   18ARG     CZ  175   4.929   4.914   4.435
   18ARG    NH1  176   5.010   4.891   4.539
   18ARG   HH11  177   5.105   4.921   4.546
   18ARG   HH12  178   4.964   4.871   4.625
   18ARG    NH2  179   4.805   4.864   4.442
   18ARG   HH21  180   4.731   4.884   4.378
   18ARG   HH22  181   4.776   4.816   4.525
   18ARG      C  182   5.356   5.431   4.185
   18ARG      O  183   5.432   5.445   4.281
   19LEU      N  184   5.372   5.486   4.065
   19LEU      H  185   5.289   5.497   4.010
   19LEU     CA  186   5.498   5.534   4.008
   19LEU     CB  187   5.487   5.518   3.856
   19LEU     CG  188   5.512   5.374   3.813
   19LEU    CD1  189   5.475   5.349   3.666
   19LEU    CD2  190   5.658   5.333   3.833
   19LEU      C  191   5.538   5.678   4.040
   19LEU      O  192   5.652   5.721   4.019
   20GLY      N  193   5.436   5.755   4.077
   20GLY      H  194   5.343   5.719   4.083
   20GLY     CA  195   5.450   5.892   4.128
   20GLY      C  196   5.455   6.004   4.024
   20GLY      O  197   5.554   6.076   4.015
   21VAL      N  198   5.339   6.033   3.966
   21VAL      H  199   5.257   5.981   3.989
   21VAL     CA  200   5.328   6.132   3.857
   21VAL     CB  201   5.296   6.054   3.729
   21VAL    CG1  202   5.287   6.144   3.605
   21VAL    CG2  203   5.398   5.946   3.691
   21VAL      C  204   5.215   6.231   3.885
   21VAL      O  205   5.114   6.192   3.945
   22ALA      N  206   5.231   6.353   3.835
   22ALA      H  207   5.317   6.380   3.793
   22ALA     CA  208   5.134   6.463   3.846
   22ALA     CB  209   5.185   6.593   3.783
   22ALA      C  210   4.996   6.433   3.788
   22ALA      O  211   4.984   6.381   3.677
   23GLY      N  212   4.895   6.477   3.862
   23GLY      H  213   4.912   6.521   3.950
   23GLY     CA  214   4.752   6.447   3.846
   23GLY      C  215   4.691   6.537   3.739
   23GLY      O  216   4.579   6.505   3.700
   24GLN      N  217   4.756   6.647   3.702
   24GLN      H  218   4.826   6.687   3.761
   24GLN     CA  219   4.719   6.735   3.590
   24GLN     CB  220   4.835   6.831   3.563
   24GLN     CG  221   4.846   6.923   3.684
   24GLN     CD  222   4.902   7.062   3.651
   24GLN    OE1  223   4.852   7.157   3.711
   24GLN    NE2  224   5.005   7.070   3.568
   24GLN   HE21  225   5.054   6.987   3.539
   24GLN   HE22  226   5.057   7.153   3.548
   24GLN      C  227   4.682   6.673   3.455
   24GLN      O  228   4.586   6.722   3.396
   25TRP      N  229   4.754   6.571   3.411
   25TRP      H  230   4.838   6.548   3.460
   25TRP     CA  231   4.741   6.485   3.292
   25TRP     CB  232   4.871   6.471   3.213
   25TRP     CG  233   4.907   6.605   3.149
   25TRP    CD1  234   4.975   6.701   3.211
   25TRP    HD1  235   5.011   6.686   3.313
   25TRP    CD2  236   4.888   6.646   3.017
   25TRP    NE1  237   5.002   6.802   3.129
   25TRP    HE1  238   5.076   6.869   3.140
   25TRP    CE2  239   4.954   6.768   3.010
   25TRP    CE3  240   4.821   6.595   2.907
   25TRP    HE3  241   4.779   6.494   2.911
   25TRP    CZ2  242   4.946   6.838   2.890
   25TRP    HZ2  243   4.983   6.940   2.883
   25TRP    CZ3  244   4.824   6.662   2.785
   25TRP    HZ3  245   4.760   6.624   2.706
   25TRP    CH2  246   4.887   6.786   2.775
   25TRP    HH2  247   4.893   6.842   2.682
   25TRP      C  248   4.689   6.349   3.339
   25TRP      O  249   4.738   6.300   3.441
   26ARG      N  250   4.595   6.288   3.267
   26ARG      H  251   4.554   6.323   3.183
   26ARG     CA  252   4.536   6.158   3.301
   26ARG     CB  253   4.412   6.176   3.389
   26ARG     CG  254   4.412   6.260   3.517
   26ARG     CD  255   4.431   6.183   3.648
   26ARG     NE  256   4.570   6.143   3.673
   26ARG     HE  257   4.618   6.110   3.592
   26ARG     CZ  258   4.632   6.133   3.792
   26ARG    NH1  259   4.560   6.131   3.905
   26ARG   HH11  260   4.461   6.138   3.893
   26ARG   HH12  261   4.604   6.124   3.994
   26ARG    NH2  262   4.763   6.109   3.807
   26ARG   HH21  263   4.828   6.100   3.732
   26ARG   HH22  264   4.790   6.095   3.902
   26ARG      C  265   4.492   6.074   3.181
   26ARG      O  266   4.500   6.129   3.072
   27PHE      N  267   4.473   5.942   3.183
   27PHE      H  268   4.521   5.899   3.260
   27PHE     CA  269   4.407   5.860   3.081
   27PHE     CB  270   4.467   5.720   3.095
   27PHE     CG  271   4.609   5.701   3.042
   27PHE    CD1  272   4.713   5.692   3.133
   27PHE    HD1  273   4.689   5.668   3.237
   27PHE    CD2  274   4.633   5.688   2.905
   27PHE    HD2  275   4.549   5.699   2.837
   27PHE    CE1  276   4.842   5.681   3.083
   27PHE    HE1  277   4.921   5.647   3.151
   27PHE    CE2  278   4.764   5.681   2.859
   27PHE    HE2  279   4.775   5.694   2.751
   27PHE     CZ  280   4.871   5.675   2.948
   27PHE     HZ  281   4.973   5.666   2.911
   27PHE      C  282   4.254   5.854   3.084
   27PHE      O  283   4.194   5.843   3.191
   28VAL      N  284   4.203   5.889   2.967
   28VAL      H  285   4.255   5.934   2.894
   28VAL     CA  286   4.060   5.880   2.933
   28VAL     CB  287   3.999   6.018   2.909
   28VAL    CG1  288   3.986   6.094   3.041
   28VAL    CG2  289   4.088   6.101   2.817
   28VAL      C  290   4.034   5.791   2.811
   28VAL      O  291   4.112   5.783   2.717
   29ASP      N  292   3.924   5.717   2.825
   29ASP      H  293   3.862   5.726   2.902
   29ASP     CA  294   3.865   5.633   2.719
   29ASP     CB  295   3.734   5.567   2.763
   29ASP     CG  296   3.762   5.441   2.845
   29ASP    OD1  297   3.728   5.454   2.965
   29ASP    OD2  298   3.813   5.345   2.784
   29ASP      C  299   3.818   5.711   2.596
   29ASP      O  300   3.745   5.810   2.610
   30VAL      N  301   3.853   5.660   2.479
   30VAL      H  302   3.916   5.583   2.469
   30VAL     CA  303   3.799   5.701   2.348
   30VAL     CB  304   3.908   5.716   2.243
   30VAL    CG1  305   3.855   5.748   2.103
   30VAL    CG2  306   4.028   5.799   2.290
   30VAL      C  307   3.707   5.588   2.300
   30VAL      O  308   3.731   5.469   2.321
   31LEU      N  309   3.582   5.619   2.268
   31LEU      H  310   3.548   5.713   2.268
   31LEU     CA  311   3.482   5.521   2.223
   31LEU     CB  312   3.346   5.529   2.294
   31LEU     CG  313   3.351   5.518   2.447
   31LEU    CD1  314   3.208   5.529   2.501
   31LEU    CD2  315   3.393   5.378   2.491
   31LEU      C  316   3.447   5.525   2.074
   31LEU      O  317   3.368   5.441   2.032
   32GLY      N  318   3.505   5.606   1.986
   32GLY      H  319   3.585   5.663   2.007
   32GLY     CA  320   3.474   5.616   1.843
   32GLY      C  321   3.599   5.674   1.777
   32GLY      O  322   3.666   5.752   1.844
   33LEU      N  323   3.611   5.637   1.650
   33LEU      H  324   3.538   5.588   1.603
   33LEU     CA  325   3.738   5.658   1.578
   33LEU     CB  326   3.797   5.535   1.508
   33LEU     CG  327   3.789   5.410   1.596
   33LEU    CD1  328   3.846   5.282   1.536
   33LEU    CD2  329   3.870   5.432   1.724
   33LEU      C  330   3.734   5.767   1.471
   33LEU      O  331   3.841   5.815   1.433
   34GLU      N  332   3.609   5.793   1.433
   34GLU      H  333   3.531   5.749   1.477
   34GLU     CA  334   3.582   5.887   1.324
   34GLU     CB  335   3.432   5.871   1.295
   34GLU     CG  336   3.378   5.729   1.276
   34GLU     CD  337   3.372   5.637   1.398
   34GLU    OE1  338   3.349   5.684   1.512
   34GLU    OE2  339   3.394   5.515   1.382
   34GLU      C  340   3.605   6.034   1.357
   34GLU      O  341   3.684   6.061   1.448
   35GLU      N  342   3.587   6.114   1.252
   35GLU      H  343   3.586   6.074   1.160
   35GLU     CA  344   3.606   6.258   1.270
   35GLU     CB  345   3.590   6.320   1.131
   35GLU     CG  346   3.718   6.325   1.048
   35GLU     CD  347   3.808   6.447   1.070
   35GLU    OE1  348   3.916   6.422   1.128
   35GLU    OE2  349   3.777   6.550   1.006
   35GLU      C  350   3.516   6.329   1.371
   35GLU      O  351   3.564   6.409   1.451
   36GLU      N  352   3.398   6.268   1.376
   36GLU      H  353   3.377   6.210   1.297
   36GLU     CA  354   3.295   6.286   1.479
   36GLU     CB  355   3.164   6.249   1.411
   36GLU     CG  356   3.038   6.279   1.493
   36GLU     CD  357   3.002   6.425   1.521
   36GLU    OE1  358   2.918   6.494   1.458
   36GLU    OE2  359   3.039   6.454   1.637
   36GLU      C  360   3.337   6.215   1.608
   36GLU      O  361   3.426   6.130   1.606
   37SER      N  362   3.264   6.232   1.718
   37SER      H  363   3.177   6.279   1.706
   37SER     CA  364   3.286   6.164   1.847
   37SER     CB  365   3.264   6.013   1.855
   37SER     OG  366   3.265   5.950   1.983
   37SER     HG  367   3.227   5.858   1.976
   37SER      C  368   3.408   6.207   1.929
   37SER      O  369   3.399   6.239   2.047
   38LEU      N  370   3.519   6.226   1.857
   38LEU      H  371   3.515   6.217   1.758
   38LEU     CA  372   3.651   6.251   1.916
   38LEU     CB  373   3.759   6.243   1.809
   38LEU     CG  374   3.799   6.096   1.809
   38LEU    CD1  375   3.899   6.068   1.696
   38LEU    CD2  376   3.872   6.053   1.936
   38LEU      C  377   3.665   6.382   1.995
   38LEU      O  378   3.731   6.377   2.099
   39GLY      N  379   3.589   6.485   1.959
   39GLY      H  380   3.561   6.492   1.863
   39GLY     CA  381   3.572   6.609   2.036
   39GLY      C  382   3.487   6.596   2.162
   39GLY      O  383   3.434   6.696   2.209
   40SER      N  384   3.459   6.475   2.211
   40SER      H  385   3.432   6.405   2.145
   40SER     CA  386   3.417   6.458   2.351
   40SER     CB  387   3.350   6.321   2.362
   40SER     OG  388   3.313   6.285   2.495
   40SER     HG  389   3.280   6.191   2.491
   40SER      C  390   3.538   6.452   2.445
   40SER      O  391   3.538   6.527   2.543
   41VAL      N  392   3.650   6.396   2.401
   41VAL      H  393   3.653   6.343   2.316
   41VAL     CA  394   3.769   6.378   2.485
   41VAL     CB  395   3.867   6.294   2.402
   41VAL    CG1  396   4.001   6.283   2.475
   41VAL    CG2  397   3.805   6.159   2.365
   41VAL      C  398   3.823   6.513   2.532
   41VAL      O  399   3.816   6.614   2.463
   42PRO      N  400   3.877   6.524   2.654
   42PRO     CA  401   3.953   6.633   2.717
   42PRO     CB  402   3.998   6.594   2.857
   42PRO     CG  403   3.965   6.445   2.861
   42PRO     CD  404   3.854   6.423   2.758
   42PRO      C  405   4.059   6.687   2.621
   42PRO      O  406   4.113   6.604   2.547
   43ALA      N  407   4.103   6.808   2.655
   43ALA      H  408   4.079   6.860   2.737
   43ALA     CA  409   4.205   6.880   2.577
   43ALA     CB  410   4.136   6.967   2.472
   43ALA      C  411   4.292   6.971   2.665
   43ALA      O  412   4.240   7.028   2.761
   44PRO      N  413   4.421   6.987   2.639
   44PRO     CA  414   4.498   6.921   2.533
   44PRO     CB  415   4.624   7.005   2.511
   44PRO     CG  416   4.649   7.059   2.653
   44PRO     CD  417   4.509   7.080   2.711
   44PRO      C  418   4.533   6.773   2.551
   44PRO      O  419   4.532   6.729   2.666
   45ALA      N  420   4.537   6.706   2.436
   45ALA      H  421   4.523   6.748   2.346
   45ALA     CA  422   4.592   6.570   2.423
   45ALA     CB  423   4.514   6.501   2.311
   45ALA      C  424   4.741   6.565   2.391
   45ALA      O  425   4.798   6.658   2.334
   46CYS      N  426   4.803   6.467   2.457
   46CYS      H  427   4.771   6.419   2.538
   46CYS     CA  428   4.943   6.441   2.420
   46CYS     CB  429   5.031   6.478   2.540
   46CYS     SG  430   5.003   6.389   2.697
   46CYS     HG  431   5.059   6.473   2.784
   46CYS      C  432   4.996   6.305   2.373
   46CYS      O  433   5.110   6.308   2.328
   47ALA      N  434   4.930   6.195   2.406
   47ALA      H  435   4.834   6.193   2.433
   47ALA     CA  436   4.966   6.062   2.354
   47ALA     CB  437   5.037   5.976   2.459
   47ALA      C  438   4.834   5.992   2.320
   47ALA      O  439   4.736   6.008   2.392
   48LEU      N  440   4.833   5.920   2.208
   48LEU      H  441   4.903   5.931   2.138
   48LEU     CA  442   4.719   5.836   2.168
   48LEU     CB  443   4.686   5.881   2.026
   48LEU     CG  444   4.539   5.912   2.001
   48LEU    CD1  445   4.493   6.032   2.085
   48LEU    CD2  446   4.514   5.942   1.852
   48LEU      C  447   4.767   5.691   2.162
   48LEU      O  448   4.874   5.659   2.111
   49LEU      N  449   4.697   5.606   2.236
   49LEU      H  450   4.612   5.622   2.286
   49LEU     CA  451   4.731   5.464   2.255
   49LEU     CB  452   4.788   5.428   2.393
   49LEU     CG  453   4.923   5.491   2.428
   49LEU    CD1  454   4.914   5.623   2.503
   49LEU    CD2  455   5.011   5.384   2.494
   49LEU      C  456   4.622   5.362   2.223
   49LEU      O  457   4.506   5.373   2.264
   50LEU      N  458   4.671   5.261   2.153
   50LEU      H  459   4.765   5.260   2.119
   50LEU     CA  460   4.587   5.159   2.088
   50LEU     CB  461   4.582   5.195   1.940
   50LEU     CG  462   4.482   5.115   1.856
   50LEU    CD1  463   4.342   5.140   1.912
   50LEU    CD2  464   4.497   5.164   1.712
   50LEU      C  465   4.631   5.013   2.107
   50LEU      O  466   4.742   4.967   2.079
   51LEU      N  467   4.540   4.933   2.160
   51LEU      H  468   4.488   4.979   2.232
   51LEU     CA  469   4.542   4.787   2.172
   51LEU     CB  470   4.475   4.760   2.307
   51LEU     CG  471   4.531   4.639   2.383
   51LEU    CD1  472   4.668   4.668   2.443
   51LEU    CD2  473   4.434   4.611   2.498
   51LEU      C  474   4.474   4.719   2.053
   51LEU      O  475   4.357   4.744   2.025
   52PHE      N  476   4.544   4.618   2.003
   52PHE      H  477   4.626   4.581   2.047
   52PHE     CA  478   4.494   4.542   1.888
   52PHE     CB  479   4.497   4.629   1.762
   52PHE     CG  480   4.436   4.572   1.634
   52PHE    CD1  481   4.300   4.586   1.607
   52PHE    HD1  482   4.237   4.635   1.681
   52PHE    CD2  483   4.512   4.523   1.529
   52PHE    HD2  484   4.619   4.512   1.547
   52PHE    CE1  485   4.249   4.554   1.482
   52PHE    HE1  486   4.140   4.542   1.480
   52PHE    CE2  487   4.468   4.487   1.402
   52PHE    HE2  488   4.544   4.463   1.328
   52PHE     CZ  489   4.332   4.505   1.382
   52PHE     HZ  490   4.282   4.490   1.286
   52PHE      C  491   4.570   4.410   1.874
   52PHE      O  492   4.684   4.391   1.917
   53PRO      N  493   4.494   4.311   1.830
   53PRO     CA  494   4.557   4.184   1.789
   53PRO     CB  495   4.442   4.085   1.802
   53PRO     CG  496   4.350   4.146   1.907
   53PRO     CD  497   4.350   4.289   1.853
   53PRO      C  498   4.628   4.177   1.654
   53PRO      O  499   4.564   4.168   1.549
   54LEU      N  500   4.756   4.143   1.642
   54LEU      H  501   4.809   4.108   1.719
   54LEU     CA  502   4.835   4.124   1.519
   54LEU     CB  503   4.971   4.191   1.533
   54LEU     CG  504   4.981   4.333   1.478
   54LEU    CD1  505   5.121   4.391   1.497
   54LEU    CD2  506   4.955   4.337   1.327
   54LEU      C  507   4.857   3.975   1.492
   54LEU      O  508   4.875   3.891   1.580
   55THR      N  509   4.830   3.943   1.365
   55THR      H  510   4.767   4.006   1.320
   55THR     CA  511   4.873   3.816   1.304
   55THR     CB  512   4.817   3.796   1.163
   55THR    OG1  513   4.832   3.908   1.077
   55THR    HG1  514   4.801   3.994   1.118
   55THR    CG2  515   4.668   3.765   1.179
   55THR      C  516   5.025   3.809   1.292
   55THR      O  517   5.087   3.912   1.266
   56ALA      N  518   5.093   3.697   1.317
   56ALA      H  519   5.042   3.625   1.362
   56ALA     CA  520   5.233   3.662   1.288
   56ALA     CB  521   5.260   3.511   1.297
   56ALA      C  522   5.283   3.699   1.148
   56ALA      O  523   5.393   3.752   1.132
   57GLN      N  524   5.208   3.667   1.043
   57GLN      H  525   5.128   3.607   1.043
   57GLN     CA  526   5.240   3.707   0.905
   57GLN     CB  527   5.124   3.675   0.810
   57GLN     CG  528   5.074   3.531   0.806
   57GLN     CD  529   4.974   3.493   0.916
   57GLN    OE1  530   4.994   3.514   1.036
   57GLN    NE2  531   4.853   3.496   0.862
   57GLN   HE21  532   4.831   3.530   0.771
   57GLN   HE22  533   4.772   3.460   0.909
   57GLN      C  534   5.290   3.850   0.884
   57GLN      O  535   5.399   3.873   0.832
   58HISE     N  536   5.211   3.946   0.931
   58HISE     H  537   5.129   3.923   0.983
   58HISE    CA  538   5.239   4.090   0.935
   58HISE    CB  539   5.105   4.163   0.945
   58HISE    CG  540   5.121   4.305   0.889
   58HISE   ND1  541   5.079   4.412   0.954
   58HISE   CD2  542   5.163   4.331   0.765
   58HISE   HD2  543   5.184   4.252   0.693
   58HISE   CE1  544   5.105   4.511   0.869
   58HISE   HE1  545   5.083   4.616   0.889
   58HISE   NE2  546   5.156   4.463   0.755
   58HISE   HE2  547   5.183   4.511   0.672
   58HISE     C  548   5.342   4.129   1.042
   58HISE     O  549   5.431   4.204   1.003
   59GLU      N  550   5.330   4.080   1.165
   59GLU      H  551   5.252   4.030   1.204
   59GLU     CA  552   5.432   4.100   1.269
   59GLU     CB  553   5.401   4.026   1.399
   59GLU     CG  554   5.487   4.071   1.518
   59GLU     CD  555   5.477   3.974   1.636
   59GLU    OE1  556   5.560   3.885   1.661
   59GLU    OE2  557   5.416   4.021   1.735
   59GLU      C  558   5.574   4.072   1.219
   59GLU      O  559   5.646   4.170   1.202
   60ASN      N  560   5.599   3.957   1.158
   60ASN      H  561   5.534   3.881   1.154
   60ASN     CA  562   5.729   3.929   1.094
   60ASN     CB  563   5.720   3.788   1.036
   60ASN     CG  564   5.738   3.682   1.145
   60ASN    OD1  565   5.770   3.707   1.261
   60ASN    ND2  566   5.703   3.559   1.109
   60ASN   HD21  567   5.671   3.533   1.018
   60ASN   HD22  568   5.713   3.489   1.180
   60ASN      C  569   5.768   4.024   0.981
   60ASN      O  570   5.883   4.062   0.961
   61PHE      N  571   5.674   4.067   0.896
   61PHE      H  572   5.578   4.044   0.907
   61PHE     CA  573   5.701   4.166   0.791
   61PHE     CB  574   5.578   4.180   0.700
   61PHE     CG  575   5.596   4.265   0.574
   61PHE    CD1  576   5.564   4.400   0.579
   61PHE    HD1  577   5.554   4.448   0.676
   61PHE    CD2  578   5.657   4.212   0.462
   61PHE    HD2  579   5.697   4.111   0.472
   61PHE    CE1  580   5.586   4.480   0.467
   61PHE    HE1  581   5.563   4.586   0.475
   61PHE    CE2  582   5.686   4.290   0.350
   61PHE    HE2  583   5.721   4.245   0.257
   61PHE     CZ  584   5.648   4.423   0.357
   61PHE     HZ  585   5.661   4.487   0.270
   61PHE      C  586   5.727   4.309   0.840
   61PHE      O  587   5.828   4.365   0.799
   62ARG      N  588   5.650   4.352   0.939
   62ARG      H  589   5.575   4.290   0.963
   62ARG     CA  590   5.663   4.482   1.007
   62ARG     CB  591   5.551   4.506   1.109
   62ARG     CG  592   5.530   4.657   1.126
   62ARG     CD  593   5.484   4.725   0.997
   62ARG     NE  594   5.494   4.871   1.011
   62ARG     HE  595   5.544   4.923   0.942
   62ARG     CZ  596   5.442   4.944   1.110
   62ARG    NH1  597   5.367   4.905   1.214
   62ARG   HH11  598   5.343   4.808   1.222
   62ARG   HH12  599   5.329   4.977   1.272
   62ARG    NH2  600   5.477   5.073   1.117
   62ARG   HH21  601   5.543   5.117   1.055
   62ARG   HH22  602   5.434   5.132   1.186
   62ARG      C  603   5.802   4.489   1.071
   62ARG      O  604   5.872   4.587   1.045
   63LYS      N  605   5.841   4.382   1.140
   63LYS      H  606   5.781   4.304   1.157
   63LYS     CA  607   5.977   4.381   1.197
   63LYS     CB  608   5.986   4.247   1.271
   63LYS     CG  609   5.944   4.263   1.417
   63LYS     CD  610   5.938   4.122   1.476
   63LYS     CE  611   5.888   4.126   1.620
   63LYS     NZ  612   5.908   4.002   1.696
   63LYS    HZ1  613   5.851   3.926   1.663
   63LYS    HZ2  614   6.004   3.974   1.694
   63LYS    HZ3  615   5.887   4.020   1.792
   63LYS      C  616   6.089   4.392   1.094
   63LYS      O  617   6.173   4.482   1.099
   64LYS      N  618   6.070   4.319   0.984
   64LYS      H  619   5.985   4.268   0.976
   64LYS     CA  620   6.170   4.314   0.876
   64LYS     CB  621   6.142   4.195   0.784
   64LYS     CG  622   6.171   4.066   0.861
   64LYS     CD  623   6.163   3.966   0.745
   64LYS     CE  624   6.177   3.821   0.792
   64LYS     NZ  625   6.132   3.727   0.689
   64LYS    HZ1  626   6.194   3.741   0.611
   64LYS    HZ2  627   6.135   3.634   0.726
   64LYS    HZ3  628   6.038   3.735   0.656
   64LYS      C  629   6.182   4.440   0.790
   64LYS      O  630   6.290   4.486   0.754
   65GLN      N  631   6.072   4.508   0.761
   65GLN      H  632   5.983   4.478   0.795
   65GLN     CA  633   6.066   4.643   0.702
   65GLN     CB  634   5.918   4.676   0.684
   65GLN     CG  635   5.900   4.807   0.607
   65GLN     CD  636   5.751   4.833   0.581
   65GLN    OE1  637   5.673   4.849   0.676
   65GLN    NE2  638   5.723   4.892   0.465
   65GLN   HE21  639   5.792   4.903   0.393
   65GLN   HE22  640   5.628   4.921   0.455
   65GLN      C  641   6.140   4.747   0.787
   65GLN      O  642   6.230   4.817   0.742
   66ILE      N  643   6.098   4.762   0.912
   66ILE      H  644   6.023   4.705   0.946
   66ILE     CA  645   6.151   4.867   1.000
   66ILE     CB  646   6.057   4.874   1.120
   66ILE    CG1  647   5.911   4.892   1.078
   66ILE    CG2  648   6.091   5.001   1.198
   66ILE     CD  649   5.815   4.876   1.196
   66ILE      C  650   6.299   4.831   1.019
   66ILE      O  651   6.372   4.929   1.035
   67GLU      N  652   6.344   4.706   1.018
   67GLU      H  653   6.281   4.632   0.998
   67GLU     CA  654   6.487   4.672   1.028
   67GLU     CB  655   6.501   4.521   1.049
   67GLU     CG  656   6.634   4.460   1.094
   67GLU     CD  657   6.652   4.494   1.242
   67GLU    OE1  658   6.606   4.415   1.327
   67GLU    OE2  659   6.724   4.595   1.257
   67GLU      C  660   6.571   4.724   0.911
   67GLU      O  661   6.687   4.762   0.924
   68GLU      N  662   6.516   4.710   0.791
   68GLU      H  663   6.440   4.646   0.781
   68GLU     CA  664   6.556   4.761   0.659
   68GLU     CB  665   6.464   4.706   0.550
   68GLU     CG  666   6.547   4.646   0.436
   68GLU     CD  667   6.457   4.577   0.333
   68GLU    OE1  668   6.420   4.651   0.239
   68GLU    OE2  669   6.440   4.453   0.333
   68GLU      C  670   6.578   4.913   0.650
   68GLU      O  671   6.634   4.968   0.556
   69LEU      N  672   6.499   4.982   0.732
   69LEU      H  673   6.410   4.943   0.756
   69LEU     CA  674   6.493   5.129   0.726
   69LEU     CB  675   6.355   5.178   0.770
   69LEU     CG  676   6.245   5.147   0.669
   69LEU    CD1  677   6.107   5.163   0.734
   69LEU    CD2  678   6.251   5.244   0.550
   69LEU      C  679   6.606   5.188   0.811
   69LEU      O  680   6.627   5.309   0.807
   70LYS      N  681   6.645   5.110   0.912
   70LYS      H  682   6.597   5.027   0.941
   70LYS     CA  683   6.758   5.136   1.001
   70LYS     CB  684   6.893   5.130   0.929
   70LYS     CG  685   6.955   4.990   0.925
   70LYS     CD  686   6.962   4.920   1.061
   70LYS     CE  687   7.017   4.781   1.028
   70LYS     NZ  688   7.003   4.688   1.141
   70LYS    HZ1  689   7.056   4.716   1.221
   70LYS    HZ2  690   6.906   4.669   1.155
   70LYS    HZ3  691   7.049   4.600   1.127
   70LYS      C  692   6.750   5.261   1.089
   70LYS      O  693   6.851   5.312   1.139
   71GLY      N  694   6.630   5.307   1.124
   71GLY      H  695   6.543   5.260   1.107
   71GLY     CA  696   6.618   5.430   1.204
   71GLY      C  697   6.665   5.562   1.143
   71GLY      O  698   6.697   5.651   1.222
   72GLN      N  699   6.682   5.566   1.011
   72GLN      H  700   6.671   5.483   0.956
   72GLN     CA  701   6.720   5.689   0.940
   72GLN     CB  702   6.736   5.659   0.791
   72GLN     CG  703   6.755   5.790   0.714
   72GLN     CD  704   6.744   5.768   0.563
   72GLN    OE1  705   6.820   5.827   0.486
   72GLN    NE2  706   6.644   5.691   0.523
   72GLN   HE21  707   6.580   5.638   0.580
   72GLN   HE22  708   6.646   5.659   0.428
   72GLN      C  709   6.622   5.805   0.963
   72GLN      O  710   6.645   5.901   1.035
   73GLU      N  711   6.496   5.781   0.929
   73GLU      H  712   6.458   5.688   0.932
   73GLU     CA  713   6.390   5.883   0.931
   73GLU     CB  714   6.267   5.847   0.848
   73GLU     CG  715   6.300   5.800   0.706
   73GLU     CD  716   6.186   5.710   0.657
   73GLU    OE1  717   6.115   5.754   0.564
   73GLU    OE2  718   6.185   5.590   0.692
   73GLU      C  719   6.344   5.925   1.070
   73GLU      O  720   6.248   6.001   1.080
   74VAL      N  721   6.405   5.876   1.178
   74VAL      H  722   6.497   5.838   1.170
   74VAL     CA  723   6.359   5.888   1.317
   74VAL     CB  724   6.373   5.755   1.392
   74VAL    CG1  725   6.345   5.758   1.543
   74VAL    CG2  726   6.276   5.656   1.327
   74VAL      C  727   6.450   5.998   1.372
   74VAL      O  728   6.573   5.993   1.370
   75SER      N  729   6.385   6.100   1.428
   75SER      H  730   6.296   6.134   1.399
   75SER     CA  731   6.460   6.202   1.503
   75SER     CB  732   6.366   6.292   1.585
   75SER     OG  733   6.439   6.403   1.639
   75SER     HG  734   6.400   6.491   1.613
   75SER      C  735   6.555   6.141   1.606
   75SER      O  736   6.512   6.044   1.669
   76PRO      N  737   6.677   6.190   1.622
   76PRO     CA  738   6.769   6.150   1.729
   76PRO     CB  739   6.891   6.241   1.716
   76PRO     CG  740   6.888   6.298   1.574
   76PRO     CD  741   6.743   6.284   1.530
   76PRO      C  742   6.715   6.170   1.871
   76PRO      O  743   6.767   6.106   1.962
   77LYS      N  744   6.642   6.278   1.896
   77LYS      H  745   6.636   6.362   1.842
   77LYS     CA  746   6.562   6.316   2.014
   77LYS     CB  747   6.491   6.450   1.999
   77LYS     CG  748   6.593   6.564   2.011
   77LYS     CD  749   6.532   6.703   2.027
   77LYS     CE  750   6.443   6.752   1.912
   77LYS     NZ  751   6.405   6.889   1.949
   77LYS    HZ1  752   6.330   6.918   1.889
   77LYS    HZ2  753   6.374   6.893   2.044
   77LYS    HZ3  754   6.479   6.955   1.936
   77LYS      C  755   6.464   6.212   2.068
   77LYS      O  756   6.434   6.232   2.185
   78VAL      N  757   6.414   6.111   1.996
   78VAL      H  758   6.441   6.088   1.902
   78VAL     CA  759   6.313   6.018   2.047
   78VAL     CB  760   6.238   5.955   1.930
   78VAL    CG1  761   6.140   5.842   1.962
   78VAL    CG2  762   6.172   6.057   1.836
   78VAL      C  763   6.360   5.908   2.143
   78VAL      O  764   6.451   5.831   2.110
   79TYR      N  765   6.317   5.919   2.268
   79TYR      H  766   6.243   5.979   2.298
   79TYR     CA  767   6.343   5.814   2.368
   79TYR     CB  768   6.292   5.851   2.507
   79TYR     CG  769   6.335   5.753   2.617
   79TYR    CD1  770   6.268   5.632   2.627
   79TYR    HD1  771   6.194   5.605   2.551
   79TYR    CD2  772   6.418   5.795   2.720
   79TYR    HD2  773   6.463   5.894   2.723
   79TYR    CE1  774   6.285   5.556   2.742
   79TYR    HE1  775   6.215   5.477   2.771
   79TYR    CE2  776   6.439   5.716   2.832
   79TYR    HE2  777   6.490   5.744   2.924
   79TYR     CZ  778   6.378   5.591   2.840
   79TYR     OH  779   6.426   5.499   2.927
   79TYR     HH  780   6.483   5.519   3.007
   79TYR      C  781   6.259   5.698   2.316
   79TYR      O  782   6.136   5.708   2.319
   80PHE      N  783   6.325   5.583   2.307
   80PHE      H  784   6.422   5.598   2.287
   80PHE     CA  785   6.280   5.448   2.271
   80PHE     CB  786   6.301   5.417   2.122
   80PHE     CG  787   6.239   5.287   2.072
   80PHE    CD1  788   6.102   5.282   2.047
   80PHE    HD1  789   6.042   5.368   2.074
   80PHE    CD2  790   6.318   5.179   2.034
   80PHE    HD2  791   6.424   5.192   2.056
   80PHE    CE1  792   6.047   5.170   1.985
   80PHE    HE1  793   5.943   5.180   1.955
   80PHE    CE2  794   6.263   5.070   1.968
   80PHE    HE2  795   6.312   4.973   1.976
   80PHE     CZ  796   6.126   5.064   1.944
   80PHE     HZ  797   6.078   4.973   1.906
   80PHE      C  798   6.337   5.333   2.355
   80PHE      O  799   6.459   5.329   2.367
   81MET      N  800   6.249   5.242   2.396
   81MET      H  801   6.153   5.270   2.400
   81MET     CA  802   6.299   5.121   2.462
   81MET     CB  803   6.274   5.119   2.612
   81MET     CG  804   6.126   5.107   2.650
   81MET     SD  805   6.081   5.171   2.816
   81MET     CE  806   6.182   5.074   2.926
   81MET      C  807   6.253   4.991   2.395
   81MET      O  808   6.134   4.967   2.378
   82LYS      N  809   6.348   4.898   2.380
   82LYS      H  810   6.437   4.894   2.426
   82LYS     CA  811   6.312   4.771   2.317
   82LYS     CB  812   6.428   4.698   2.249
   82LYS     CG  813   6.461   4.774   2.120
   82LYS     CD  814   6.584   4.704   2.063
   82LYS     CE  815   6.630   4.760   1.928
   82LYS     NZ  816   6.759   4.699   1.893
   82LYS    HZ1  817   6.826   4.718   1.964
   82LYS    HZ2  818   6.766   4.603   1.867
   82LYS    HZ3  819   6.787   4.745   1.809
   82LYS      C  820   6.252   4.667   2.413
   82LYS      O  821   6.320   4.621   2.504
   83GLN      N  822   6.131   4.623   2.382
   83GLN      H  823   6.101   4.639   2.288
   83GLN     CA  824   6.050   4.537   2.470
   83GLN     CB  825   5.901   4.538   2.438
   83GLN     CG  826   5.821   4.474   2.551
   83GLN     CD  827   5.680   4.424   2.519
   83GLN    OE1  828   5.607   4.493   2.447
   83GLN    NE2  829   5.645   4.305   2.566
   83GLN   HE21  830   5.719   4.259   2.614
   83GLN   HE22  831   5.554   4.269   2.547
   83GLN      C  832   6.112   4.397   2.464
   83GLN      O  833   6.093   4.330   2.362
   84THR      N  834   6.173   4.356   2.574
   84THR      H  835   6.209   4.417   2.644
   84THR     CA  836   6.224   4.218   2.575
   84THR     CB  837   6.365   4.200   2.633
   84THR    OG1  838   6.377   4.282   2.749
   84THR    HG1  839   6.463   4.251   2.789
   84THR    CG2  840   6.473   4.243   2.533
   84THR      C  841   6.140   4.113   2.649
   84THR      O  842   6.137   3.998   2.607
   85ILE      N  843   6.091   4.155   2.766
   85ILE      H  844   6.088   4.253   2.786
   85ILE     CA  845   6.007   4.073   2.854
   85ILE     CB  846   6.004   4.136   2.994
   85ILE    CG1  847   6.140   4.170   3.054
   85ILE    CG2  848   5.929   4.064   3.107
   85ILE     CD  849   6.233   4.049   3.074
   85ILE      C  850   5.863   4.054   2.806
   85ILE      O  851   5.799   4.139   2.745
   86GLY      N  852   5.806   3.937   2.837
   86GLY      H  853   5.870   3.869   2.872
   86GLY     CA  854   5.666   3.893   2.828
   86GLY      C  855   5.562   3.979   2.901
   86GLY      O  856   5.599   4.052   2.992
   87ASN      N  857   5.443   3.998   2.847
   87ASN      H  858   5.440   3.977   2.749
   87ASN     CA  859   5.334   4.077   2.906
   87ASN     CB  860   5.270   4.006   3.026
   87ASN     CG  861   5.178   3.897   2.970
   87ASN    OD1  862   5.203   3.779   2.993
   87ASN    ND2  863   5.054   3.936   2.941
   87ASN   HD21  864   5.020   4.029   2.953
   87ASN   HD22  865   4.983   3.865   2.940
   87ASN      C  866   5.338   4.227   2.936
   87ASN      O  867   5.229   4.284   2.931
   88SER      N  868   5.453   4.287   2.907
   88SER      H  869   5.525   4.238   2.858
   88SER     CA  870   5.473   4.428   2.945
   88SER     CB  871   5.613   4.454   3.001
   88SER     OG  872   5.714   4.394   2.920
   88SER     HG  873   5.758   4.333   2.986
   88SER      C  874   5.441   4.542   2.848
   88SER      O  875   5.469   4.656   2.882
   89CYS      N  876   5.336   4.502   2.776
   89CYS      H  877   5.284   4.421   2.804
   89CYS     CA  878   5.280   4.592   2.674
   89CYS     CB  879   5.155   4.524   2.619
   89CYS     SG  880   5.038   4.461   2.744
   89CYS     HG  881   4.934   4.455   2.662
   89CYS      C  882   5.244   4.732   2.725
   89CYS      O  883   5.304   4.830   2.681
   90GLY      N  884   5.163   4.736   2.831
   90GLY      H  885   5.118   4.654   2.865
   90GLY     CA  886   5.124   4.863   2.894
   90GLY      C  887   5.224   4.946   2.974
   90GLY      O  888   5.245   5.066   2.956
   91THR      N  889   5.321   4.874   3.029
   91THR      H  890   5.314   4.775   3.041
   91THR     CA  891   5.438   4.929   3.099
   91THR     CB  892   5.527   4.831   3.176
   91THR    OG1  893   5.446   4.731   3.239
   91THR    HG1  894   5.380   4.769   3.304
   91THR    CG2  895   5.599   4.902   3.291
   91THR      C  896   5.539   4.995   3.004
   91THR      O  897   5.567   5.114   3.007
   92ILE      N  898   5.556   4.923   2.893
   92ILE      H  899   5.521   4.833   2.868
   92ILE     CA  900   5.633   4.979   2.781
   92ILE     CB  901   5.676   4.870   2.682
   92ILE    CG1  902   5.763   4.770   2.758
   92ILE    CG2  903   5.737   4.928   2.555
   92ILE     CD  904   5.889   4.831   2.822
   92ILE      C  905   5.570   5.104   2.718
   92ILE      O  906   5.639   5.204   2.701
   93GLY      N  907   5.440   5.105   2.691
   93GLY      H  908   5.392   5.018   2.682
   93GLY     CA  909   5.365   5.219   2.636
   93GLY      C  910   5.366   5.340   2.729
   93GLY      O  911   5.360   5.455   2.685
   94LEU      N  912   5.351   5.307   2.857
   94LEU      H  913   5.331   5.212   2.881
   94LEU     CA  914   5.345   5.414   2.958
   94LEU     CB  915   5.316   5.356   3.097
   94LEU     CG  916   5.293   5.452   3.214
   94LEU    CD1  917   5.189   5.376   3.296
   94LEU    CD2  918   5.429   5.479   3.278
   94LEU      C  919   5.476   5.492   2.960
   94LEU      O  920   5.465   5.613   2.938
   95ILE      N  921   5.586   5.419   2.971
   95ILE      H  922   5.578   5.319   2.978
   95ILE     CA  923   5.720   5.479   2.965
   95ILE     CB  924   5.835   5.387   3.008
   95ILE    CG1  925   5.794   5.324   3.142
   95ILE    CG2  926   5.962   5.469   3.034
   95ILE     CD  927   5.869   5.193   3.167
   95ILE      C  928   5.747   5.545   2.830
   95ILE      O  929   5.775   5.665   2.833
   96HISE     N  930   5.719   5.487   2.714
   96HISE     H  931   5.707   5.388   2.704
   96HISE    CA  932   5.731   5.551   2.582
   96HISE    CB  933   5.669   5.468   2.470
   96HISE    CG  934   5.734   5.335   2.429
   96HISE   ND1  935   5.864   5.319   2.407
   96HISE   CD2  936   5.659   5.240   2.374
   96HISE   HD2  937   5.550   5.234   2.386
   96HISE   CE1  938   5.866   5.213   2.327
   96HISE   HE1  939   5.948   5.143   2.315
   96HISE   NE2  940   5.744   5.165   2.306
   96HISE   HE2  941   5.718   5.096   2.237
   96HISE     C  942   5.655   5.684   2.576
   96HISE     O  943   5.706   5.787   2.531
   97ALA      N  944   5.536   5.678   2.634
   97ALA      H  945   5.492   5.591   2.656
   97ALA     CA  946   5.457   5.802   2.644
   97ALA     CB  947   5.317   5.760   2.692
   97ALA      C  948   5.508   5.909   2.741
   97ALA      O  949   5.504   6.028   2.709
   98VAL      N  950   5.546   5.872   2.863
   98VAL      H  951   5.517   5.784   2.900
   98VAL     CA  952   5.600   5.968   2.960
   98VAL     CB  953   5.603   5.914   3.103
   98VAL    CG1  954   5.648   6.007   3.216
   98VAL    CG2  955   5.467   5.853   3.138
   98VAL      C  956   5.739   6.024   2.932
   98VAL      O  957   5.763   6.144   2.943
   99ALA      N  958   5.827   5.935   2.888
   99ALA      H  959   5.809   5.837   2.889
   99ALA     CA  960   5.963   5.977   2.849
   99ALA     CB  961   6.057   5.868   2.797
   99ALA      C  962   5.970   6.087   2.744
   99ALA      O  963   6.027   6.193   2.772
  100ASN      N  964   5.878   6.084   2.648
  100ASN      H  965   5.823   6.002   2.632
  100ASN     CA  966   5.892   6.176   2.534
  100ASN     CB  967   5.850   6.119   2.399
  100ASN     CG  968   5.961   6.021   2.362
  100ASN    OD1  969   6.068   6.065   2.319
  100ASN    ND2  970   5.946   5.896   2.406
  100ASN   HD21  971   5.858   5.879   2.451
  100ASN   HD22  972   6.024   5.834   2.398
  100ASN      C  973   5.822   6.311   2.556
  100ASN      O  974   5.870   6.408   2.498
  101ASN      N  975   5.735   6.323   2.656
  101ASN      H  976   5.705   6.240   2.703
  101ASN     CA  977   5.670   6.448   2.696
  101ASN     CB  978   5.521   6.445   2.660
  101ASN     CG  979   5.492   6.477   2.513
  101ASN    OD1  980   5.492   6.591   2.468
  101ASN    ND2  981   5.462   6.376   2.432
  101ASN   HD21  982   5.467   6.283   2.468
  101ASN   HD22  983   5.458   6.380   2.332
  101ASN      C  984   5.694   6.499   2.838
  101ASN      O  985   5.606   6.560   2.900
  102GLN      N  986   5.806   6.462   2.898
  102GLN      H  987   5.847   6.378   2.863
  102GLN     CA  988   5.845   6.518   3.029
  102GLN     CB  989   5.989   6.478   3.062
  102GLN     CG  990   6.007   6.330   3.092
  102GLN     CD  991   6.155   6.292   3.110
  102GLN    OE1  992   6.221   6.298   3.213
  102GLN    NE2  993   6.223   6.258   3.001
  102GLN   HE21  994   6.187   6.265   2.908
  102GLN   HE22  995   6.317   6.231   3.022
  102GLN      C  996   5.826   6.666   3.064
  102GLN      O  997   5.837   6.694   3.183
  103ASP      N  998   5.829   6.757   2.968
  103ASP      H  999   5.856   6.730   2.875
  103ASP     CA 1000   5.810   6.902   2.982
  103ASP     CB 1001   5.849   6.963   2.847
  103ASP     CG 1002   5.756   6.919   2.734
  103ASP    OD1 1003   5.677   7.002   2.683
  103ASP    OD2 1004   5.770   6.800   2.697
  103ASP      C 1005   5.671   6.944   3.030
  103ASP      O 1006   5.658   7.028   3.119
  104LYS      N 1007   5.572   6.878   2.970
  104LYS      H 1008   5.604   6.842   2.882
  104LYS     CA 1009   5.428   6.878   3.001
  104LYS     CB 1010   5.354   6.817   2.882
  104LYS     CG 1011   5.391   6.882   2.748
  104LYS     CD 1012   5.297   6.821   2.643
  104LYS     CE 1013   5.318   6.880   2.503
  104LYS     NZ 1014   5.458   6.853   2.471
  104LYS    HZ1 1015   5.463   6.855   2.371
  104LYS    HZ2 1016   5.521   6.918   2.514
  104LYS    HZ3 1017   5.485   6.760   2.498
  104LYS      C 1018   5.378   6.801   3.123
  104LYS      O 1019   5.286   6.836   3.197
  105LEU      N 1020   5.439   6.684   3.137
  105LEU      H 1021   5.470   6.631   3.058
  105LEU     CA 1022   5.415   6.595   3.252
  105LEU     CB 1023   5.429   6.449   3.210
  105LEU     CG 1024   5.301   6.387   3.153
  105LEU    CD1 1025   5.250   6.461   3.029
  105LEU    CD2 1026   5.317   6.239   3.118
  105LEU      C 1027   5.505   6.636   3.368
  105LEU      O 1028   5.569   6.740   3.356
  106GLY      N 1029   5.483   6.574   3.484
  106GLY      H 1030   5.433   6.488   3.499
  106GLY     CA 1031   5.565   6.616   3.598
  106GLY      C 1032   5.552   6.516   3.713
  106GLY      O 1033   5.455   6.441   3.720
  107PHE      N 1034   5.649   6.518   3.804
  107PHE      H 1035   5.725   6.583   3.803
  107PHE     CA 1036   5.677   6.411   3.901
  107PHE     CB 1037   5.805   6.340   3.859
  107PHE     CG 1038   5.811   6.308   3.709
  107PHE    CD1 1039   5.737   6.203   3.657
  107PHE    HD1 1040   5.680   6.142   3.727
  107PHE    CD2 1041   5.881   6.389   3.620
  107PHE    HD2 1042   5.959   6.454   3.661
  107PHE    CE1 1043   5.732   6.176   3.521
  107PHE    HE1 1044   5.715   6.072   3.494
  107PHE    CE2 1045   5.863   6.372   3.483
  107PHE    HE2 1046   5.914   6.440   3.416
  107PHE     CZ 1047   5.791   6.265   3.432
  107PHE     HZ 1048   5.812   6.227   3.332
  107PHE      C 1049   5.694   6.469   4.042
  107PHE      O 1050   5.737   6.583   4.062
  108GLU      N 1051   5.635   6.398   4.137
  108GLU      H 1052   5.548   6.352   4.118
  108GLU     CA 1053   5.654   6.424   4.281
  108GLU     CB 1054   5.557   6.353   4.375
  108GLU     CG 1055   5.531   6.204   4.350
  108GLU     CD 1056   5.413   6.153   4.434
  108GLU    OE1 1057   5.304   6.152   4.373
  108GLU    OE2 1058   5.433   6.136   4.556
  108GLU      C 1059   5.797   6.388   4.320
  108GLU      O 1060   5.873   6.320   4.252
  109ASP      N 1061   5.841   6.439   4.435
  109ASP      H 1062   5.774   6.485   4.494
  109ASP     CA 1063   5.974   6.405   4.489
  109ASP     CB 1064   5.999   6.483   4.618
  109ASP     CG 1065   5.985   6.636   4.611
  109ASP    OD1 1066   6.092   6.699   4.595
  109ASP    OD2 1067   5.884   6.695   4.654
  109ASP      C 1068   5.983   6.254   4.509
  109ASP      O 1069   5.888   6.204   4.571
  110GLY      N 1070   6.104   6.203   4.486
  110GLY      H 1071   6.184   6.259   4.506
  110GLY     CA 1072   6.128   6.058   4.488
  110GLY      C 1073   6.046   5.974   4.391
  110GLY      O 1074   6.036   5.853   4.412
  111SER      N 1075   5.979   6.031   4.291
  111SER      H 1076   5.985   6.127   4.263
  111SER     CA 1077   5.904   5.954   4.190
  111SER     CB 1078   5.865   6.056   4.083
  111SER     OG 1079   5.811   5.989   3.969
  111SER     HG 1080   5.713   6.005   3.980
  111SER      C 1081   5.988   5.842   4.129
  111SER      O 1082   6.094   5.869   4.074
  112VAL      N 1083   5.933   5.721   4.136
  112VAL      H 1084   5.847   5.711   4.187
  112VAL     CA 1085   5.998   5.597   4.092
  112VAL     CB 1086   5.918   5.469   4.119
  112VAL    CG1 1087   6.010   5.349   4.103
  112VAL    CG2 1088   5.837   5.476   4.248
  112VAL      C 1089   6.023   5.605   3.941
  112VAL      O 1090   6.127   5.563   3.891
  113LEU      N 1091   5.921   5.650   3.867
  113LEU      H 1092   5.839   5.693   3.904
  113LEU     CA 1093   5.928   5.679   3.723
  113LEU     CB 1094   5.785   5.716   3.681
  113LEU     CG 1095   5.759   5.715   3.530
  113LEU    CD1 1096   5.803   5.585   3.464
  113LEU    CD2 1097   5.613   5.741   3.491
  113LEU      C 1098   6.026   5.786   3.676
  113LEU      O 1099   6.099   5.763   3.579
  114LYS      N 1100   6.045   5.891   3.755
  114LYS      H 1101   5.980   5.935   3.817
  114LYS     CA 1102   6.157   5.984   3.732
  114LYS     CB 1103   6.139   6.112   3.815
  114LYS     CG 1104   6.236   6.227   3.789
  114LYS     CD 1105   6.218   6.290   3.650
  114LYS     CE 1106   6.287   6.426   3.651
  114LYS     NZ 1107   6.429   6.424   3.614
  114LYS    HZ1 1108   6.443   6.521   3.594
  114LYS    HZ2 1109   6.484   6.403   3.695
  114LYS    HZ3 1110   6.450   6.363   3.537
  114LYS      C 1111   6.298   5.927   3.737
  114LYS      O 1112   6.372   5.933   3.638
  115GLN      N 1113   6.328   5.856   3.845
  115GLN      H 1114   6.267   5.852   3.924
  115GLN     CA 1115   6.458   5.787   3.856
  115GLN     CB 1116   6.458   5.690   3.975
  115GLN     CG 1117   6.593   5.630   4.015
  115GLN     CD 1118   6.653   5.510   3.942
  115GLN    OE1 1119   6.587   5.422   3.886
  115GLN    NE2 1120   6.780   5.525   3.906
  115GLN   HE21 1121   6.833   5.607   3.930
  115GLN   HE22 1122   6.823   5.449   3.858
  115GLN      C 1123   6.496   5.710   3.730
  115GLN      O 1124   6.606   5.730   3.677
  116PHE      N 1125   6.401   5.637   3.673
  116PHE      H 1126   6.316   5.613   3.720
  116PHE     CA 1127   6.420   5.562   3.548
  116PHE     CB 1128   6.295   5.481   3.515
  116PHE     CG 1129   6.314   5.387   3.396
  116PHE    CD1 1130   6.383   5.268   3.410
  116PHE    HD1 1131   6.444   5.251   3.499
  116PHE    CD2 1132   6.268   5.422   3.270
  116PHE    HD2 1133   6.255   5.526   3.239
  116PHE    CE1 1134   6.401   5.181   3.303
  116PHE    HE1 1135   6.448   5.082   3.303
  116PHE    CE2 1136   6.286   5.337   3.162
  116PHE    HE2 1137   6.280   5.381   3.062
  116PHE     CZ 1138   6.358   5.218   3.176
  116PHE     HZ 1139   6.379   5.155   3.090
  116PHE      C 1140   6.446   5.655   3.429
  116PHE      O 1141   6.554   5.651   3.370
  117LEU      N 1142   6.369   5.763   3.417
  117LEU      H 1143   6.299   5.787   3.484
  117LEU     CA 1144   6.401   5.870   3.321
  117LEU     CB 1145   6.281   5.961   3.293
  117LEU     CG 1146   6.171   5.877   3.229
  117LEU    CD1 1147   6.034   5.940   3.253
  117LEU    CD2 1148   6.209   5.838   3.086
  117LEU      C 1149   6.532   5.946   3.339
  117LEU      O 1150   6.586   5.988   3.237
  118SER      N 1151   6.578   5.967   3.462
  118SER      H 1152   6.516   5.952   3.540
  118SER     CA 1153   6.705   6.033   3.494
  118SER     CB 1154   6.698   6.075   3.641
  118SER     OG 1155   6.588   6.165   3.658
  118SER     HG 1156   6.595   6.205   3.749
  118SER      C 1157   6.821   5.937   3.467
  118SER      O 1158   6.912   5.971   3.391
  119GLU      N 1159   6.810   5.810   3.506
  119GLU      H 1160   6.732   5.794   3.567
  119GLU     CA 1161   6.907   5.703   3.479
  119GLU     CB 1162   6.862   5.577   3.552
  119GLU     CG 1163   6.975   5.475   3.565
  119GLU     CD 1164   6.925   5.342   3.622
  119GLU    OE1 1165   6.925   5.323   3.746
  119GLU    OE2 1166   6.908   5.247   3.543
  119GLU      C 1167   6.927   5.673   3.330
  119GLU      O 1168   7.029   5.710   3.272
  120THR      N 1169   6.818   5.629   3.268
  120THR      H 1170   6.727   5.653   3.303
  120THR     CA 1171   6.812   5.561   3.138
  120THR     CB 1172   6.694   5.464   3.127
  120THR    OG1 1173   6.571   5.534   3.142
  120THR    HG1 1174   6.562   5.548   3.241
  120THR    CG2 1175   6.697   5.357   3.236
  120THR      C 1176   6.806   5.653   3.016
  120THR      O 1177   6.772   5.607   2.907
  121GLU      N 1178   6.855   5.777   3.023
  121GLU      H 1179   6.923   5.800   3.092
  121GLU     CA 1180   6.842   5.869   2.909
  121GLU     CB 1181   6.838   6.015   2.955
  121GLU     CG 1182   6.784   6.106   2.844
  121GLU     CD 1183   6.776   6.251   2.891
  121GLU    OE1 1184   6.756   6.289   3.008
  121GLU    OE2 1185   6.786   6.333   2.797
  121GLU      C 1186   6.949   5.852   2.802
  121GLU      O 1187   6.918   5.842   2.683
  122LYS      N 1188   7.069   5.900   2.834
  122LYS      H 1189   7.090   5.963   2.909
  122LYS     CA 1190   7.184   5.888   2.743
  122LYS     CB 1191   7.295   5.989   2.774
  122LYS     CG 1192   7.267   6.139   2.767
  122LYS     CD 1193   7.396   6.221   2.777
  122LYS     CE 1194   7.463   6.229   2.639
  122LYS     NZ 1195   7.386   6.295   2.533
  122LYS    HZ1 1196   7.310   6.238   2.502
  122LYS    HZ2 1197   7.359   6.389   2.554
  122LYS    HZ3 1198   7.450   6.293   2.456
  122LYS      C 1199   7.234   5.744   2.754
  122LYS      O 1200   7.294   5.701   2.852
  123MET      N 1201   7.181   5.665   2.661
  123MET      H 1202   7.126   5.713   2.593
  123MET     CA 1203   7.209   5.523   2.634
  123MET     CB 1204   7.212   5.431   2.756
  123MET     CG 1205   7.082   5.419   2.835
  123MET     SD 1206   7.100   5.312   2.982
  123MET     CE 1207   7.219   5.409   3.074
  123MET      C 1208   7.110   5.463   2.534
  123MET      O 1209   6.994   5.504   2.526
  124SER      N 1210   7.156   5.354   2.473
  124SER      H 1211   7.241   5.307   2.497
  124SER     CA 1212   7.081   5.286   2.366
  124SER     CB 1213   7.174   5.179   2.309
  124SER     OG 1214   7.177   5.053   2.378
  124SER     HG 1215   7.241   5.070   2.453
  124SER      C 1216   6.948   5.225   2.411
  124SER      O 1217   6.927   5.198   2.529
  125PRO      N 1218   6.859   5.189   2.318
  125PRO     CA 1219   6.739   5.108   2.343
  125PRO     CB 1220   6.670   5.097   2.207
  125PRO     CG 1221   6.703   5.226   2.132
  125PRO     CD 1222   6.847   5.240   2.181
  125PRO      C 1223   6.762   4.978   2.419
  125PRO      O 1224   6.672   4.922   2.482
  126GLU      N 1225   6.869   4.913   2.374
  126GLU      H 1226   6.891   4.911   2.276
  126GLU     CA 1227   6.919   4.792   2.441
  126GLU     CB 1228   7.028   4.729   2.355
  126GLU     CG 1229   6.980   4.678   2.219
  126GLU     CD 1230   7.000   4.784   2.111
  126GLU    OE1 1231   6.917   4.877   2.102
  126GLU    OE2 1232   7.104   4.767   2.044
  126GLU      C 1233   6.962   4.804   2.587
  126GLU      O 1234   6.921   4.728   2.675
  127ASP      N 1235   7.049   4.901   2.616
  127ASP      H 1236   7.113   4.937   2.548
  127ASP     CA 1237   7.078   4.944   2.753
  127ASP     CB 1238   7.182   5.056   2.739
  127ASP     CG 1239   7.298   5.027   2.644
  127ASP    OD1 1240   7.339   4.909   2.653
  127ASP    OD2 1241   7.349   5.113   2.569
  127ASP      C 1242   6.959   4.969   2.846
  127ASP      O 1243   6.968   4.953   2.968
  128ARG      N 1244   6.865   5.048   2.796
  128ARG      H 1245   6.875   5.086   2.704
  128ARG     CA 1246   6.737   5.078   2.862
  128ARG     CB 1247   6.652   5.168   2.773
  128ARG     CG 1248   6.698   5.314   2.762
  128ARG     CD 1249   6.607   5.382   2.659
  128ARG     NE 1250   6.657   5.519   2.639
  128ARG     HE 1251   6.675   5.571   2.722
  128ARG     CZ 1252   6.701   5.565   2.521
  128ARG    NH1 1253   6.699   5.490   2.410
  128ARG   HH11 1254   6.636   5.413   2.410
  128ARG   HH12 1255   6.763   5.509   2.335
  128ARG    NH2 1256   6.715   5.698   2.511
  128ARG   HH21 1257   6.699   5.751   2.594
  128ARG   HH22 1258   6.751   5.744   2.430
  128ARG      C 1259   6.647   4.959   2.895
  128ARG      O 1260   6.601   4.940   3.007
  129ALA      N 1261   6.645   4.862   2.803
  129ALA      H 1262   6.668   4.889   2.710
  129ALA     CA 1263   6.599   4.724   2.822
  129ALA     CB 1264   6.593   4.648   2.690
  129ALA      C 1265   6.678   4.639   2.922
  129ALA      O 1266   6.613   4.594   3.017
  130LYS      N 1267   6.810   4.650   2.916
  130LYS      H 1268   6.853   4.682   2.832
  130LYS     CA 1269   6.902   4.606   3.023
  130LYS     CB 1270   7.053   4.621   3.003
  130LYS     CG 1271   7.105   4.545   2.881
  130LYS     CD 1272   7.067   4.398   2.865
  130LYS     CE 1273   7.149   4.324   2.759
  130LYS     NZ 1274   7.295   4.330   2.771
  130LYS    HZ1 1275   7.330   4.265   2.703
  130LYS    HZ2 1276   7.331   4.422   2.759
  130LYS    HZ3 1277   7.326   4.300   2.861
  130LYS      C 1278   6.874   4.665   3.161
  130LYS      O 1279   6.864   4.582   3.252
  131CYS      N 1280   6.838   4.793   3.167
  131CYS      H 1281   6.886   4.853   3.103
  131CYS     CA 1282   6.797   4.854   3.294
  131CYS     CB 1283   6.796   5.007   3.288
  131CYS     SG 1284   6.963   5.076   3.317
  131CYS     HG 1285   6.936   5.175   3.402
  131CYS      C 1286   6.661   4.805   3.346
  131CYS      O 1287   6.661   4.761   3.461
  132PHE      N 1288   6.562   4.785   3.260
  132PHE      H 1289   6.579   4.800   3.162
  132PHE     CA 1290   6.425   4.736   3.281
  132PHE     CB 1291   6.346   4.757   3.152
  132PHE     CG 1292   6.195   4.735   3.150
  132PHE    CD1 1293   6.126   4.850   3.187
  132PHE    HD1 1294   6.179   4.943   3.206
  132PHE    CD2 1295   6.126   4.614   3.138
  132PHE    HD2 1296   6.179   4.523   3.111
  132PHE    CE1 1297   5.989   4.843   3.212
  132PHE    HE1 1298   5.952   4.938   3.249
  132PHE    CE2 1299   5.990   4.610   3.164
  132PHE    HE2 1300   5.955   4.507   3.172
  132PHE     CZ 1301   5.918   4.724   3.198
  132PHE     HZ 1302   5.810   4.732   3.195
  132PHE      C 1303   6.428   4.592   3.332
  132PHE      O 1304   6.400   4.567   3.449
  133GLU      N 1305   6.516   4.515   3.268
  133GLU      H 1306   6.560   4.547   3.184
  133GLU     CA 1307   6.545   4.378   3.311
  133GLU     CB 1308   6.637   4.309   3.211
  133GLU     CG 1309   6.555   4.254   3.094
  133GLU     CD 1310   6.645   4.196   2.984
  133GLU    OE1 1311   6.745   4.127   3.010
  133GLU    OE2 1312   6.597   4.214   2.870
  133GLU      C 1313   6.608   4.363   3.450
  133GLU      O 1314   6.564   4.280   3.530
  134LYS      N 1315   6.675   4.468   3.497
  134LYS      H 1316   6.670   4.561   3.460
  134LYS     CA 1317   6.734   4.468   3.631
  134LYS     CB 1318   6.870   4.537   3.620
  134LYS     CG 1319   6.978   4.448   3.560
  134LYS     CD 1320   7.116   4.506   3.590
  134LYS     CE 1321   7.136   4.621   3.492
  134LYS     NZ 1322   7.261   4.694   3.520
  134LYS    HZ1 1323   7.298   4.734   3.436
  134LYS    HZ2 1324   7.239   4.770   3.581
  134LYS    HZ3 1325   7.332   4.632   3.553
  134LYS      C 1326   6.661   4.533   3.749
  134LYS      O 1327   6.673   4.486   3.862
  135ASN      N 1328   6.567   4.623   3.721
  135ASN      H 1329   6.544   4.642   3.626
  135ASN     CA 1330   6.502   4.706   3.824
  135ASN     CB 1331   6.473   4.843   3.764
  135ASN     CG 1332   6.403   4.940   3.859
  135ASN    OD1 1333   6.292   4.915   3.906
  135ASN    ND2 1334   6.448   5.065   3.857
  135ASN   HD21 1335   6.521   5.094   3.795
  135ASN   HD22 1336   6.411   5.118   3.933
  135ASN      C 1337   6.386   4.644   3.902
  135ASN      O 1338   6.288   4.604   3.839
  136GLU      N 1339   6.408   4.633   4.032
  136GLU      H 1340   6.486   4.687   4.063
  136GLU     CA 1341   6.310   4.578   4.127
  136GLU     CB 1342   6.370   4.551   4.265
  136GLU     CG 1343   6.488   4.454   4.271
  136GLU     CD 1344   6.463   4.303   4.261
  136GLU    OE1 1345   6.506   4.256   4.154
  136GLU    OE2 1346   6.421   4.238   4.360
  136GLU      C 1347   6.177   4.654   4.136
  136GLU      O 1348   6.067   4.601   4.144
  137ALA      N 1349   6.190   4.785   4.157
  137ALA      H 1350   6.278   4.829   4.174
  137ALA     CA 1351   6.077   4.878   4.169
  137ALA     CB 1352   6.127   5.021   4.195
  137ALA      C 1353   5.980   4.885   4.051
  137ALA      O 1354   5.864   4.866   4.087
  138ILE      N 1355   6.024   4.885   3.926
  138ILE      H 1356   6.123   4.884   3.907
  138ILE     CA 1357   5.927   4.888   3.816
  138ILE     CB 1358   6.002   4.905   3.683
  138ILE    CG1 1359   6.092   5.029   3.672
  138ILE    CG2 1360   5.899   4.920   3.571
  138ILE     CD 1361   6.195   5.026   3.559
  138ILE      C 1362   5.844   4.759   3.816
  138ILE      O 1363   5.725   4.768   3.786
  139GLN      N 1364   5.909   4.645   3.837
  139GLN      H 1365   6.009   4.645   3.828
  139GLN     CA 1366   5.839   4.516   3.839
  139GLN     CB 1367   5.948   4.409   3.846
  139GLN     CG 1368   6.053   4.408   3.734
  139GLN     CD 1369   6.153   4.293   3.720
  139GLN    OE1 1370   6.127   4.194   3.652
  139GLN    NE2 1371   6.276   4.317   3.763
  139GLN   HE21 1372   6.299   4.412   3.786
  139GLN   HE22 1373   6.346   4.245   3.767
  139GLN      C 1374   5.749   4.499   3.961
  139GLN      O 1375   5.635   4.455   3.954
  140ALA      N 1376   5.797   4.557   4.071
  140ALA      H 1377   5.894   4.576   4.086
  140ALA     CA 1378   5.726   4.566   4.200
  140ALA     CB 1379   5.805   4.628   4.315
  140ALA      C 1380   5.591   4.635   4.185
  140ALA      O 1381   5.486   4.587   4.228
  141ALA      N 1382   5.588   4.747   4.112
  141ALA      H 1383   5.677   4.781   4.082
  141ALA     CA 1384   5.470   4.828   4.081
  141ALA     CB 1385   5.513   4.971   4.046
  141ALA      C 1386   5.373   4.773   3.975
  141ALA      O 1387   5.252   4.779   3.994
  142HISE     N 1388   5.423   4.690   3.884
  142HISE     H 1389   5.520   4.668   3.882
  142HISE    CA 1390   5.336   4.615   3.791
  142HISE    CB 1391   5.424   4.569   3.675
  142HISE    CG 1392   5.345   4.487   3.572
  142HISE   ND1 1393   5.282   4.537   3.466
  142HISE   CD2 1394   5.336   4.354   3.572
  142HISE   HD2 1395   5.354   4.292   3.660
  142HISE   CE1 1396   5.236   4.430   3.402
  142HISE   HE1 1397   5.185   4.434   3.306
  142HISE   NE2 1398   5.265   4.317   3.466
  142HISE   HE2 1399   5.239   4.222   3.452
  142HISE     C 1400   5.256   4.509   3.866
  142HISE     O 1401   5.135   4.529   3.870
  143ASP      N 1402   5.322   4.409   3.925
  143ASP      H 1403   5.420   4.392   3.917
  143ASP     CA 1404   5.249   4.309   4.004
  143ASP     CB 1405   5.349   4.206   4.056
  143ASP     CG 1406   5.405   4.118   3.944
  143ASP    OD1 1407   5.496   4.040   3.979
  143ASP    OD2 1408   5.347   4.112   3.833
  143ASP      C 1409   5.153   4.359   4.113
  143ASP      O 1410   5.059   4.289   4.149
  144ALA      N 1411   5.185   4.474   4.172
  144ALA      H 1412   5.277   4.507   4.192
  144ALA     CA 1413   5.094   4.543   4.264
  144ALA     CB 1414   5.179   4.654   4.327
  144ALA      C 1415   4.971   4.600   4.195
  144ALA      O 1416   4.862   4.550   4.222
  145VAL      N 1417   4.988   4.658   4.076
  145VAL      H 1418   5.079   4.664   4.034
  145VAL     CA 1419   4.870   4.700   3.999
  145VAL     CB 1420   4.884   4.831   3.921
  145VAL    CG1 1421   4.743   4.891   3.914
  145VAL    CG2 1422   4.983   4.929   3.984
  145VAL      C 1423   4.790   4.593   3.924
  145VAL      O 1424   4.668   4.585   3.933
  146ALA      N 1425   4.862   4.489   3.882
  146ALA      H 1426   4.958   4.495   3.856
  146ALA     CA 1427   4.797   4.365   3.836
  146ALA     CB 1428   4.906   4.274   3.780
  146ALA      C 1429   4.698   4.291   3.926
  146ALA      O 1430   4.607   4.220   3.884
  147GLN      N 1431   4.744   4.284   4.051
  147GLN      H 1432   4.824   4.338   4.080
  147GLN     CA 1433   4.665   4.224   4.158
  147GLN     CB 1434   4.760   4.190   4.273
  147GLN     CG 1435   4.825   4.058   4.233
  147GLN     CD 1436   4.935   4.016   4.331
  147GLN    OE1 1437   4.914   3.940   4.425
  147GLN    NE2 1438   5.054   4.076   4.332
  147GLN   HE21 1439   5.068   4.148   4.264
  147GLN   HE22 1440   5.135   4.040   4.378
  147GLN      C 1441   4.542   4.306   4.198
  147GLN      O 1442   4.452   4.244   4.254
  148GLU      N 1443   4.530   4.434   4.164
  148GLU      H 1444   4.615   4.482   4.143
  148GLU     CA 1445   4.408   4.517   4.170
  148GLU     CB 1446   4.437   4.666   4.186
  148GLU     CG 1447   4.545   4.697   4.289
  148GLU     CD 1448   4.489   4.811   4.375
  148GLU    OE1 1449   4.412   4.800   4.473
  148GLU    OE2 1450   4.520   4.924   4.331
  148GLU      C 1451   4.304   4.503   4.059
  148GLU      O 1452   4.204   4.571   4.082
  149GLY      N 1453   4.345   4.454   3.942
  149GLY      H 1454   4.443   4.449   3.922
  149GLY     CA 1455   4.254   4.425   3.831
  149GLY      C 1456   4.142   4.325   3.864
  149GLY      O 1457   4.160   4.221   3.927
  150GLN      N 1458   4.019   4.355   3.823
  150GLN      H 1459   4.016   4.436   3.764
  150GLN     CA 1460   3.901   4.269   3.843
  150GLN     CB 1461   3.767   4.341   3.855
  150GLN     CG 1462   3.716   4.406   3.726
  150GLN     CD 1463   3.580   4.472   3.748
  150GLN    OE1 1464   3.477   4.418   3.708
  150GLN    NE2 1465   3.580   4.595   3.798
  150GLN   HE21 1466   3.660   4.648   3.826
  150GLN   HE22 1467   3.498   4.650   3.782
  150GLN      C 1468   3.885   4.154   3.744
  150GLN      O 1469   3.838   4.048   3.785
  151CYS      N 1470   3.937   4.167   3.622
  151CYS      H 1471   3.981   4.253   3.596
  151CYS     CA 1472   3.936   4.066   3.515
  151CYS     CB 1473   3.881   4.127   3.385
  151CYS     SG 1474   3.780   4.279   3.400
  151CYS     HG 1475   3.876   4.371   3.409
  151CYS      C 1476   4.069   3.994   3.496
  151CYS      O 1477   4.176   4.028   3.547
  152ARG      N 1478   4.068   3.881   3.425
  152ARG      H 1479   3.978   3.843   3.403
  152ARG     CA 1480   4.187   3.799   3.395
  152ARG     CB 1481   4.214   3.700   3.508
  152ARG     CG 1482   4.359   3.649   3.509
  152ARG     CD 1483   4.447   3.771   3.537
  152ARG     NE 1484   4.412   3.839   3.663
  152ARG     HE 1485   4.342   3.799   3.722
  152ARG     CZ 1486   4.481   3.941   3.714
  152ARG    NH1 1487   4.606   3.973   3.677
  152ARG   HH11 1488   4.662   3.922   3.612
  152ARG   HH12 1489   4.659   4.031   3.739
  152ARG    NH2 1490   4.409   4.018   3.796
  152ARG   HH21 1491   4.321   3.981   3.827
  152ARG   HH22 1492   4.435   4.112   3.819
  152ARG      C 1493   4.190   3.752   3.250
  152ARG      O 1494   4.158   3.838   3.168
  153VAL      N 1495   4.187   3.622   3.223
  153VAL      H 1496   4.213   3.559   3.296
  153VAL     CA 1497   4.181   3.560   3.090
  153VAL     CB 1498   4.048   3.589   3.021
  153VAL    CG1 1499   4.031   3.519   2.886
  153VAL    CG2 1500   3.928   3.552   3.109
  153VAL      C 1501   4.299   3.589   2.996
  153VAL      O 1502   4.325   3.699   2.947
  154ASP      N 1503   4.385   3.489   2.984
  154ASP      H 1504   4.411   3.442   3.068
  154ASP     CA 1505   4.482   3.464   2.877
  154ASP     CB 1506   4.610   3.423   2.951
  154ASP     CG 1507   4.739   3.424   2.869
  154ASP    OD1 1508   4.850   3.430   2.926
  154ASP    OD2 1509   4.726   3.396   2.748
  154ASP      C 1510   4.444   3.354   2.777
  154ASP      O 1511   4.432   3.239   2.818
  155ASP      N 1512   4.419   3.403   2.656
  155ASP      H 1513   4.399   3.500   2.644
  155ASP     CA 1514   4.387   3.310   2.547
  155ASP     CB 1515   4.241   3.332   2.507
  155ASP     CG 1516   4.205   3.464   2.439
  155ASP    OD1 1517   4.218   3.571   2.502
  155ASP    OD2 1518   4.167   3.454   2.321
  155ASP      C 1519   4.490   3.304   2.434
  155ASP      O 1520   4.460   3.238   2.334
  156LYS      N 1521   4.616   3.329   2.468
  156LYS      H 1522   4.643   3.354   2.561
  156LYS     CA 1523   4.733   3.324   2.380
  156LYS     CB 1524   4.780   3.181   2.351
  156LYS     CG 1525   4.819   3.111   2.481
  156LYS     CD 1526   4.959   3.154   2.526
  156LYS     CE 1527   5.017   3.082   2.648
  156LYS     NZ 1528   4.962   3.145   2.768
  156LYS    HZ1 1529   5.017   3.155   2.851
  156LYS    HZ2 1530   4.925   3.236   2.747
  156LYS    HZ3 1531   4.884   3.096   2.806
  156LYS      C 1532   4.736   3.403   2.249
  156LYS      O 1533   4.828   3.381   2.170
  157VAL      N 1534   4.649   3.501   2.228
  157VAL      H 1535   4.592   3.526   2.307
  157VAL     CA 1536   4.635   3.593   2.114
  157VAL     CB 1537   4.495   3.654   2.127
  157VAL    CG1 1538   4.456   3.760   2.023
  157VAL    CG2 1539   4.394   3.540   2.119
  157VAL      C 1540   4.739   3.704   2.124
  157VAL      O 1541   4.755   3.762   2.232
  158ASN      N 1542   4.804   3.725   2.010
  158ASN      H 1543   4.756   3.689   1.930
  158ASN     CA 1544   4.913   3.821   1.993
  158ASN     CB 1545   4.984   3.790   1.861
  158ASN     CG 1546   5.102   3.887   1.850
  158ASN    OD1 1547   5.150   3.949   1.944
  158ASN    ND2 1548   5.166   3.858   1.736
  158ASN   HD21 1549   5.116   3.794   1.678
  158ASN   HD22 1550   5.263   3.872   1.719
  158ASN      C 1551   4.855   3.962   2.002
  158ASN      O 1552   4.824   4.021   1.898
  159PHE      N 1553   4.839   4.010   2.125
  159PHE      H 1554   4.865   3.953   2.203
  159PHE     CA 1555   4.806   4.149   2.159
  159PHE     CB 1556   4.739   4.167   2.295
  159PHE     CG 1557   4.589   4.136   2.287
  159PHE    CD1 1558   4.491   4.234   2.272
  159PHE    HD1 1559   4.517   4.338   2.252
  159PHE    CD2 1560   4.543   4.006   2.301
  159PHE    HD2 1561   4.616   3.928   2.321
  159PHE    CE1 1562   4.356   4.205   2.278
  159PHE    HE1 1563   4.287   4.289   2.274
  159PHE    CE2 1564   4.408   3.974   2.298
  159PHE    HE2 1565   4.380   3.869   2.309
  159PHE     CZ 1566   4.312   4.073   2.284
  159PHE     HZ 1567   4.209   4.043   2.306
  159PHE      C 1568   4.924   4.246   2.163
  159PHE      O 1569   5.010   4.246   2.251
  160HISE     N 1570   4.898   4.356   2.092
  160HISE     H 1571   4.814   4.374   2.041
  160HISE    CA 1572   4.987   4.472   2.079
  160HISE    CB 1573   5.019   4.485   1.930
  160HISE    CG 1574   5.133   4.395   1.882
  160HISE   ND1 1575   5.264   4.416   1.876
  160HISE   CD2 1576   5.112   4.268   1.848
  160HISE   HD2 1577   5.026   4.205   1.867
  160HISE   CE1 1578   5.323   4.305   1.833
  160HISE   HE1 1579   5.431   4.286   1.834
  160HISE   NE2 1580   5.229   4.213   1.815
  160HISE   HE2 1581   5.250   4.117   1.795
  160HISE     C 1582   4.919   4.602   2.121
  160HISE     O 1583   4.797   4.620   2.121
  161PHE      N 1584   5.013   4.681   2.172
  161PHE      H 1585   5.107   4.658   2.150
  161PHE     CA 1586   4.983   4.812   2.233
  161PHE     CB 1587   4.989   4.812   2.386
  161PHE     CG 1588   4.933   4.929   2.467
  161PHE    CD1 1589   4.802   4.974   2.454
  161PHE    HD1 1590   4.739   4.932   2.375
  161PHE    CD2 1591   5.020   4.989   2.557
  161PHE    HD2 1592   5.127   4.970   2.549
  161PHE    CE1 1593   4.750   5.069   2.541
  161PHE    HE1 1594   4.656   5.119   2.517
  161PHE    CE2 1595   4.968   5.087   2.640
  161PHE    HE2 1596   5.031   5.114   2.726
  161PHE     CZ 1597   4.836   5.128   2.632
  161PHE     HZ 1598   4.801   5.224   2.671
  161PHE      C 1599   5.078   4.916   2.172
  161PHE      O 1600   5.193   4.924   2.215
  162ILE      N 1601   5.025   5.002   2.087
  162ILE      H 1602   4.929   5.027   2.096
  162ILE     CA 1603   5.108   5.094   2.007
  162ILE     CB 1604   5.113   5.067   1.857
  162ILE    CG1 1605   5.142   4.919   1.832
  162ILE    CG2 1606   5.224   5.150   1.793
  162ILE     CD 1607   5.099   4.874   1.692
  162ILE      C 1608   5.087   5.242   2.043
  162ILE      O 1609   4.970   5.267   2.074
  163LEU      N 1610   5.193   5.314   2.076
  163LEU      H 1611   5.286   5.277   2.080
  163LEU     CA 1612   5.192   5.458   2.103
  163LEU     CB 1613   5.290   5.496   2.214
  163LEU     CG 1614   5.315   5.646   2.224
  163LEU    CD1 1615   5.208   5.719   2.305
  163LEU    CD2 1616   5.459   5.659   2.274
  163LEU      C 1617   5.220   5.552   1.986
  163LEU      O 1618   5.318   5.537   1.913
  164PHE      N 1619   5.124   5.641   1.964
  164PHE      H 1620   5.031   5.624   1.997
  164PHE     CA 1621   5.128   5.740   1.855
  164PHE     CB 1622   4.995   5.725   1.780
  164PHE     CG 1623   4.979   5.583   1.725
  164PHE    CD1 1624   4.883   5.499   1.781
  164PHE    HD1 1625   4.840   5.527   1.877
  164PHE    CD2 1626   5.028   5.546   1.600
  164PHE    HD2 1627   5.120   5.595   1.568
  164PHE    CE1 1628   4.857   5.376   1.722
  164PHE    HE1 1629   4.779   5.316   1.769
  164PHE    CE2 1630   4.986   5.432   1.533
  164PHE    HE2 1631   5.071   5.400   1.472
  164PHE     CZ 1632   4.898   5.343   1.594
  164PHE     HZ 1633   4.847   5.265   1.537
  164PHE      C 1634   5.142   5.879   1.917
  164PHE      O 1635   5.062   5.916   2.003
  165ASN      N 1636   5.226   5.964   1.858
  165ASN      H 1637   5.292   5.928   1.792
  165ASN     CA 1638   5.238   6.102   1.907
  165ASN     CB 1639   5.306   6.106   2.044
  165ASN     CG 1640   5.437   6.027   2.049
  165ASN    OD1 1641   5.503   5.983   1.955
  165ASN    ND2 1642   5.469   6.003   2.176
  165ASN   HD21 1643   5.419   6.023   2.260
  165ASN   HD22 1644   5.555   5.954   2.192
  165ASN      C 1645   5.309   6.194   1.807
  165ASN      O 1646   5.366   6.143   1.711
  166ASN      N 1647   5.310   6.326   1.824
  166ASN      H 1648   5.290   6.357   1.917
  166ASN     CA 1649   5.384   6.428   1.749
  166ASN     CB 1650   5.298   6.553   1.735
  166ASN     CG 1651   5.371   6.665   1.660
  166ASN    OD1 1652   5.461   6.731   1.713
  166ASN    ND2 1653   5.328   6.697   1.539
  166ASN   HD21 1654   5.250   6.659   1.489
  166ASN   HD22 1655   5.387   6.759   1.486
  166ASN      C 1656   5.504   6.447   1.843
  166ASN      O 1657   5.489   6.484   1.959
  167VAL      N 1658   5.618   6.451   1.774
  167VAL      H 1659   5.622   6.410   1.683
  167VAL     CA 1660   5.758   6.463   1.819
  167VAL     CB 1661   5.821   6.338   1.881
  167VAL    CG1 1662   5.973   6.351   1.886
  167VAL    CG2 1663   5.763   6.314   2.020
  167VAL      C 1664   5.838   6.529   1.707
  167VAL      O 1665   5.811   6.509   1.588
  168ASP      N 1666   5.901   6.637   1.750
  168ASP      H 1667   5.912   6.645   1.849
  168ASP     CA 1668   5.989   6.714   1.660
  168ASP     CB 1669   6.111   6.628   1.629
  168ASP     CG 1670   6.244   6.695   1.592
  168ASP    OD1 1671   6.272   6.803   1.647
  168ASP    OD2 1672   6.320   6.626   1.520
  168ASP      C 1673   5.931   6.764   1.528
  168ASP      O 1674   6.001   6.804   1.435
  169GLY      N 1675   5.802   6.794   1.532
  169GLY      H 1676   5.769   6.801   1.626
  169GLY     CA 1677   5.705   6.828   1.427
  169GLY      C 1678   5.653   6.719   1.333
  169GLY      O 1679   5.577   6.747   1.241
  170HISE     N 1680   5.705   6.597   1.345
  170HISE     H 1681   5.794   6.579   1.388
  170HISE    CA 1682   5.648   6.481   1.275
  170HISE    CB 1683   5.773   6.416   1.214
  170HISE    CG 1684   5.866   6.500   1.125
  170HISE   ND1 1685   5.970   6.576   1.157
  170HISE   CD2 1686   5.874   6.476   0.995
  170HISE   HD2 1687   5.807   6.447   0.914
  170HISE   CE1 1688   6.046   6.593   1.049
  170HISE   HE1 1689   6.140   6.648   1.043
  170HISE   NE2 1690   5.984   6.534   0.947
  170HISE   HE2 1691   6.021   6.524   0.855
  170HISE     C 1692   5.571   6.381   1.361
  170HISE     O 1693   5.588   6.367   1.482
  171LEU      N 1694   5.484   6.308   1.293
  171LEU      H 1695   5.465   6.316   1.195
  171LEU     CA 1696   5.395   6.209   1.356
  171LEU     CB 1697   5.277   6.195   1.260
  171LEU     CG 1698   5.147   6.151   1.327
  171LEU    CD1 1699   5.144   6.011   1.390
  171LEU    CD2 1700   5.105   6.251   1.436
  171LEU      C 1701   5.472   6.077   1.371
  171LEU      O 1702   5.538   6.040   1.275
  172TYR      N 1703   5.497   6.033   1.494
  172TYR      H 1704   5.437   6.066   1.567
  172TYR     CA 1705   5.581   5.918   1.528
  172TYR     CB 1706   5.688   5.954   1.632
  172TYR     CG 1707   5.809   6.017   1.562
  172TYR    CD1 1708   5.904   5.942   1.494
  172TYR    HD1 1709   5.912   5.834   1.494
  172TYR    CD2 1710   5.819   6.155   1.546
  172TYR    HD2 1711   5.738   6.219   1.580
  172TYR    CE1 1712   6.009   5.999   1.423
  172TYR    HE1 1713   6.078   5.937   1.367
  172TYR    CE2 1714   5.928   6.217   1.486
  172TYR    HE2 1715   5.942   6.325   1.493
  172TYR     CZ 1716   6.021   6.138   1.419
  172TYR     OH 1717   6.133   6.187   1.360
  172TYR     HH 1718   6.124   6.287   1.356
  172TYR      C 1719   5.493   5.803   1.578
  172TYR      O 1720   5.381   5.825   1.624
  173GLU      N 1721   5.544   5.682   1.558
  173GLU      H 1722   5.632   5.673   1.512
  173GLU     CA 1723   5.490   5.554   1.607
  173GLU     CB 1724   5.459   5.473   1.481
  173GLU     CG 1725   5.372   5.350   1.507
  173GLU     CD 1726   5.374   5.237   1.403
  173GLU    OE1 1727   5.332   5.270   1.290
  173GLU    OE2 1728   5.446   5.138   1.426
  173GLU      C 1729   5.598   5.485   1.690
  173GLU      O 1730   5.706   5.457   1.638
  174LEU      N 1731   5.561   5.452   1.814
  174LEU      H 1732   5.471   5.482   1.845
  174LEU     CA 1733   5.645   5.367   1.899
  174LEU     CB 1734   5.689   5.455   2.017
  174LEU     CG 1735   5.818   5.537   2.007
  174LEU    CD1 1736   5.799   5.657   1.914
  174LEU    CD2 1737   5.867   5.564   2.150
  174LEU      C 1738   5.586   5.238   1.956
  174LEU      O 1739   5.512   5.238   2.054
  175ASP      N 1740   5.596   5.124   1.889
  175ASP      H 1741   5.626   5.125   1.794
  175ASP     CA 1742   5.590   4.993   1.956
  175ASP     CB 1743   5.545   4.885   1.858
  175ASP     CG 1744   5.524   4.743   1.909
  175ASP    OD1 1745   5.559   4.650   1.833
  175ASP    OD2 1746   5.489   4.728   2.028
  175ASP      C 1747   5.730   4.948   1.996
  175ASP      O 1748   5.814   4.968   1.908
  176GLY      N 1749   5.749   4.884   2.111
  176GLY      H 1750   5.677   4.889   2.181
  176GLY     CA 1751   5.880   4.837   2.158
  176GLY      C 1752   5.920   4.695   2.118
  176GLY      O 1753   6.034   4.649   2.129
  177ARG      N 1754   5.817   4.621   2.079
  177ARG      H 1755   5.722   4.652   2.081
  177ARG     CA 1756   5.827   4.491   2.011
  177ARG     CB 1757   5.695   4.422   1.974
  177ARG     CG 1758   5.614   4.405   2.103
  177ARG     CD 1759   5.645   4.273   2.174
  177ARG     NE 1760   5.589   4.153   2.111
  177ARG     HE 1761   5.641   4.093   2.050
  177ARG     CZ 1762   5.460   4.118   2.102
  177ARG    NH1 1763   5.367   4.190   2.166
  177ARG   HH11 1764   5.394   4.265   2.226
  177ARG   HH12 1765   5.273   4.163   2.144
  177ARG    NH2 1766   5.423   3.994   2.067
  177ARG   HH21 1767   5.489   3.922   2.045
  177ARG   HH22 1768   5.328   3.968   2.048
  177ARG      C 1769   5.900   4.492   1.877
  177ARG      O 1770   5.962   4.391   1.845
  178MET      N 1771   5.891   4.603   1.803
  178MET      H 1772   5.816   4.666   1.821
  178MET     CA 1773   5.969   4.633   1.682
  178MET     CB 1774   5.895   4.746   1.610
  178MET     CG 1775   5.751   4.729   1.561
  178MET     SD 1776   5.739   4.601   1.430
  178MET     CE 1777   5.635   4.481   1.511
  178MET      C 1778   6.111   4.683   1.709
  178MET      O 1779   6.139   4.755   1.805
  179PRO      N 1780   6.205   4.663   1.618
  179PRO     CA 1781   6.344   4.711   1.622
  179PRO     CB 1782   6.413   4.649   1.501
  179PRO     CG 1783   6.296   4.606   1.413
  179PRO     CD 1784   6.196   4.556   1.518
  179PRO      C 1785   6.370   4.862   1.623
  179PRO      O 1786   6.464   4.891   1.697
  180PHE      N 1787   6.267   4.938   1.585
  180PHE      H 1788   6.174   4.902   1.580
  180PHE     CA 1789   6.275   5.084   1.569
  180PHE     CB 1790   6.336   5.117   1.432
  180PHE     CG 1791   6.485   5.087   1.415
  180PHE    CD1 1792   6.512   4.970   1.346
  180PHE    HD1 1793   6.438   4.947   1.269
  180PHE    CD2 1794   6.590   5.158   1.474
  180PHE    HD2 1795   6.560   5.249   1.526
  180PHE    CE1 1796   6.643   4.929   1.330
  180PHE    HE1 1797   6.665   4.846   1.262
  180PHE    CE2 1798   6.721   5.110   1.475
  180PHE    HE2 1799   6.787   5.134   1.558
  180PHE     CZ 1800   6.744   4.997   1.397
  180PHE     HZ 1801   6.845   4.957   1.395
  180PHE      C 1802   6.141   5.156   1.561
  180PHE      O 1803   6.046   5.089   1.521
  181PRO      N 1804   6.126   5.282   1.602
  181PRO     CA 1805   6.006   5.362   1.575
  181PRO     CB 1806   6.031   5.479   1.670
  181PRO     CG 1807   6.182   5.497   1.692
  181PRO     CD 1808   6.227   5.351   1.684
  181PRO      C 1809   5.997   5.401   1.427
  181PRO      O 1810   6.091   5.377   1.351
  182VAL      N 1811   5.875   5.431   1.383
  182VAL      H 1812   5.792   5.434   1.438
  182VAL     CA 1813   5.838   5.462   1.244
  182VAL     CB 1814   5.731   5.365   1.197
  182VAL    CG1 1815   5.679   5.397   1.056
  182VAL    CG2 1816   5.786   5.223   1.215
  182VAL      C 1817   5.778   5.603   1.236
  182VAL      O 1818   5.717   5.657   1.328
  183ASN      N 1819   5.823   5.671   1.131
  183ASN      H 1820   5.867   5.631   1.050
  183ASN     CA 1821   5.769   5.804   1.099
  183ASN     CB 1822   5.881   5.886   1.034
  183ASN     CG 1823   5.856   6.032   0.998
  183ASN    OD1 1824   5.754   6.072   0.941
  183ASN    ND2 1825   5.959   6.115   1.016
  183ASN   HD21 1826   6.038   6.078   1.064
  183ASN   HD22 1827   5.969   6.195   0.956
  183ASN      C 1828   5.647   5.799   1.006
  183ASN      O 1829   5.647   5.726   0.907
  184HISE     N 1830   5.556   5.894   1.024
  184HISE     H 1831   5.564   5.959   1.099
  184HISE    CA 1832   5.431   5.911   0.948
  184HISE    CB 1833   5.311   5.866   1.032
  184HISE    CG 1834   5.314   5.713   1.041
  184HISE   ND1 1835   5.265   5.631   0.948
  184HISE   CD2 1836   5.337   5.641   1.150
  184HISE   HD2 1837   5.382   5.676   1.242
  184HISE   CE1 1838   5.266   5.510   1.003
  184HISE   HE1 1839   5.216   5.426   0.955
  184HISE   NE2 1840   5.311   5.512   1.129
  184HISE   HE2 1841   5.316   5.439   1.196
  184HISE     C 1842   5.400   6.051   0.895
  184HISE     O 1843   5.284   6.075   0.860
  185GLY      N 1844   5.505   6.129   0.872
  185GLY      H 1845   5.599   6.099   0.891
  185GLY     CA 1846   5.498   6.258   0.802
  185GLY      C 1847   5.459   6.370   0.899
  185GLY      O 1848   5.439   6.349   1.018
  186ALA      N 1849   5.473   6.490   0.843
  186ALA      H 1850   5.529   6.523   0.767
  186ALA     CA 1851   5.446   6.609   0.926
  186ALA     CB 1852   5.500   6.730   0.850
  186ALA      C 1853   5.308   6.640   0.985
  186ALA      O 1854   5.208   6.628   0.915
  187SER      N 1855   5.317   6.710   1.098
  187SER      H 1856   5.404   6.724   1.146
  187SER     CA 1857   5.200   6.745   1.179
  187SER     CB 1858   5.172   6.621   1.264
  187SER     OG 1859   5.105   6.648   1.387
  187SER     HG 1860   5.007   6.632   1.372
  187SER      C 1861   5.226   6.865   1.271
  187SER      O 1862   5.341   6.884   1.311
  188SER      N 1863   5.118   6.936   1.300
  188SER      H 1864   5.038   6.942   1.240
  188SER     CA 1865   5.112   7.026   1.416
  188SER     CB 1866   4.997   7.125   1.393
  188SER     OG 1867   4.973   7.219   1.498
  188SER     HG 1868   4.889   7.270   1.480
  188SER      C 1869   5.090   6.956   1.551
  188SER      O 1870   5.003   6.872   1.567
  189GLU      N 1871   5.161   7.006   1.652
  189GLU      H 1872   5.215   7.089   1.641
  189GLU     CA 1873   5.132   6.964   1.790
  189GLU     CB 1874   5.225   7.030   1.892
  189GLU     CG 1875   5.214   6.974   2.034
  189GLU     CD 1876   5.317   7.026   2.134
  189GLU    OE1 1877   5.415   6.955   2.166
  189GLU    OE2 1878   5.285   7.135   2.186
  189GLU      C 1879   4.986   6.985   1.833
  189GLU      O 1880   4.941   6.897   1.905
  190ASP      N 1881   4.915   7.078   1.769
  190ASP      H 1882   4.962   7.158   1.733
  190ASP     CA 1883   4.771   7.096   1.795
  190ASP     CB 1884   4.729   7.235   1.746
  190ASP     CG 1885   4.579   7.263   1.742
  190ASP    OD1 1886   4.526   7.300   1.849
  190ASP    OD2 1887   4.511   7.244   1.639
  190ASP      C 1888   4.683   6.985   1.739
  190ASP      O 1889   4.594   6.946   1.815
  191THR      N 1890   4.721   6.924   1.627
  191THR      H 1891   4.807   6.939   1.578
  191THR     CA 1892   4.633   6.831   1.555
  191THR     CB 1893   4.629   6.856   1.404
  191THR    OG1 1894   4.751   6.902   1.346
  191THR    HG1 1895   4.802   6.820   1.322
  191THR    CG2 1896   4.520   6.957   1.366
  191THR      C 1897   4.673   6.685   1.579
  191THR      O 1898   4.627   6.599   1.504
  192LEU      N 1899   4.756   6.661   1.680
  192LEU      H 1900   4.799   6.730   1.738
  192LEU     CA 1901   4.812   6.527   1.700
  192LEU     CB 1902   4.918   6.532   1.810
  192LEU     CG 1903   4.877   6.534   1.957
  192LEU    CD1 1904   5.005   6.542   2.040
  192LEU    CD2 1905   4.789   6.653   1.996
  192LEU      C 1906   4.720   6.406   1.719
  192LEU      O 1907   4.747   6.304   1.657
  193LEU      N 1908   4.602   6.429   1.777
  193LEU      H 1909   4.584   6.514   1.827
  193LEU     CA 1910   4.491   6.333   1.788
  193LEU     CB 1911   4.393   6.385   1.894
  193LEU     CG 1912   4.257   6.316   1.905
  193LEU    CD1 1913   4.205   6.341   2.046
  193LEU    CD2 1914   4.153   6.351   1.798
  193LEU      C 1915   4.439   6.304   1.648
  193LEU      O 1916   4.443   6.188   1.606
  194LYS      N 1917   4.401   6.405   1.571
  194LYS      H 1918   4.389   6.496   1.610
  194LYS     CA 1919   4.355   6.393   1.431
  194LYS     CB 1920   4.319   6.532   1.377
  194LYS     CG 1921   4.237   6.536   1.248
  194LYS     CD 1922   4.161   6.669   1.250
  194LYS     CE 1923   4.105   6.703   1.112
  194LYS     NZ 1924   4.205   6.713   1.004
  194LYS    HZ1 1925   4.159   6.711   0.915
  194LYS    HZ2 1926   4.278   6.779   1.020
  194LYS    HZ3 1927   4.245   6.622   1.011
  194LYS      C 1928   4.454   6.330   1.334
  194LYS      O 1929   4.421   6.235   1.263
  195ASP      N 1930   4.574   6.387   1.335
  195ASP      H 1931   4.595   6.466   1.393
  195ASP     CA 1932   4.684   6.335   1.253
  195ASP     CB 1933   4.810   6.422   1.261
  195ASP     CG 1934   4.787   6.568   1.225
  195ASP    OD1 1935   4.870   6.651   1.267
  195ASP    OD2 1936   4.711   6.600   1.130
  195ASP      C 1937   4.714   6.189   1.288
  195ASP      O 1938   4.743   6.113   1.195
  196ALA      N 1939   4.696   6.151   1.414
  196ALA      H 1940   4.663   6.215   1.484
  196ALA     CA 1941   4.716   6.009   1.448
  196ALA     CB 1942   4.758   5.979   1.592
  196ALA      C 1943   4.596   5.920   1.415
  196ALA      O 1944   4.614   5.819   1.347
  197ALA      N 1945   4.477   5.977   1.433
  197ALA      H 1946   4.462   6.060   1.486
  197ALA     CA 1947   4.350   5.913   1.394
  197ALA     CB 1948   4.230   5.986   1.454
  197ALA      C 1949   4.333   5.884   1.245
  197ALA      O 1950   4.252   5.797   1.214
  198LYS      N 1951   4.405   5.955   1.158
  198LYS      H 1952   4.470   6.022   1.194
  198LYS     CA 1953   4.406   5.915   1.016
  198LYS     CB 1954   4.495   6.024   0.957
  198LYS     CG 1955   4.503   6.016   0.804
  198LYS     CD 1956   4.607   6.115   0.750
  198LYS     CE 1957   4.750   6.078   0.789
  198LYS     NZ 1958   4.834   6.194   0.757
  198LYS    HZ1 1959   4.914   6.177   0.814
  198LYS    HZ2 1960   4.868   6.194   0.663
  198LYS    HZ3 1961   4.797   6.281   0.789
  198LYS      C 1962   4.466   5.777   0.990
  198LYS      O 1963   4.397   5.686   0.946
  199VAL      N 1964   4.590   5.767   1.037
  199VAL      H 1965   4.634   5.846   1.080
  199VAL     CA 1966   4.674   5.646   1.028
  199VAL     CB 1967   4.818   5.686   1.057
  199VAL    CG1 1968   4.914   5.567   1.059
  199VAL    CG2 1969   4.875   5.795   0.965
  199VAL      C 1970   4.618   5.532   1.114
  199VAL      O 1971   4.598   5.422   1.063
  200CYS      N 1972   4.577   5.566   1.235
  200CYS      H 1973   4.608   5.654   1.271
  200CYS     CA 1974   4.506   5.478   1.330
  200CYS     CB 1975   4.483   5.525   1.473
  200CYS     SG 1976   4.642   5.566   1.554
  200CYS     HG 1977   4.692   5.443   1.557
  200CYS      C 1978   4.383   5.396   1.289
  200CYS      O 1979   4.384   5.275   1.311
  201ARG      N 1980   4.301   5.457   1.204
  201ARG      H 1981   4.305   5.557   1.203
  201ARG     CA 1982   4.197   5.388   1.126
  201ARG     CB 1983   4.112   5.501   1.068
  201ARG     CG 1984   4.015   5.564   1.168
  201ARG     CD 1985   3.909   5.659   1.114
  201ARG     NE 1986   3.967   5.772   1.040
  201ARG     HE 1987   4.022   5.751   0.959
  201ARG     CZ 1988   3.966   5.905   1.060
  201ARG    NH1 1989   3.904   5.957   1.167
  201ARG   HH11 1990   3.874   5.902   1.245
  201ARG   HH12 1991   3.875   6.053   1.167
  201ARG    NH2 1992   4.024   5.986   0.971
  201ARG   HH21 1993   4.070   5.956   0.887
  201ARG   HH22 1994   4.048   6.082   0.987
  201ARG      C 1995   4.250   5.290   1.022
  201ARG      O 1996   4.213   5.173   1.029
  202GLU      N 1997   4.336   5.328   0.928
  202GLU      H 1998   4.363   5.425   0.926
  202GLU     CA 1999   4.387   5.230   0.831
  202GLU     CB 2000   4.470   5.297   0.721
  202GLU     CG 2001   4.606   5.360   0.752
  202GLU     CD 2002   4.681   5.417   0.632
  202GLU    OE1 2003   4.632   5.511   0.565
  202GLU    OE2 2004   4.788   5.365   0.594
  202GLU      C 2005   4.470   5.114   0.886
  202GLU      O 2006   4.483   5.011   0.820
  203PHE      N 2007   4.541   5.138   0.996
  203PHE      H 2008   4.574   5.226   1.030
  203PHE     CA 2009   4.603   5.038   1.084
  203PHE     CB 2010   4.686   5.097   1.198
  203PHE     CG 2011   4.810   5.019   1.241
  203PHE    CD1 2012   4.921   5.098   1.270
  203PHE    HD1 2013   4.918   5.201   1.235
  203PHE    CD2 2014   4.806   4.883   1.268
  203PHE    HD2 2015   4.707   4.837   1.272
  203PHE    CE1 2016   5.035   5.040   1.325
  203PHE    HE1 2017   5.129   5.094   1.329
  203PHE    CE2 2018   4.921   4.825   1.320
  203PHE    HE2 2019   4.910   4.720   1.345
  203PHE     CZ 2020   5.034   4.903   1.347
  203PHE     HZ 2021   5.121   4.848   1.382
  203PHE      C 2022   4.507   4.928   1.127
  203PHE      O 2023   4.493   4.822   1.066
  204THR      N 2024   4.409   4.975   1.203
  204THR      H 2025   4.404   5.072   1.225
  204THR     CA 2026   4.307   4.884   1.258
  204THR     CB 2027   4.219   4.943   1.368
  204THR    OG1 2028   4.132   4.848   1.430
  204THR    HG1 2029   4.201   4.787   1.470
  204THR    CG2 2030   4.154   5.076   1.326
  204THR      C 2031   4.222   4.818   1.149
  204THR      O 2032   4.196   4.698   1.152
  205GLU      N 2033   4.181   4.888   1.043
  205GLU      H 2034   4.182   4.987   1.057
  205GLU     CA 2035   4.097   4.852   0.928
  205GLU     CB 2036   4.045   4.967   0.841
  205GLU     CG 2037   3.941   5.053   0.914
  205GLU     CD 2038   3.915   5.188   0.846
  205GLU    OE1 2039   3.876   5.281   0.920
  205GLU    OE2 2040   3.883   5.188   0.726
  205GLU      C 2041   4.148   4.746   0.832
  205GLU      O 2042   4.069   4.673   0.772
  206ARG      N 2043   4.277   4.744   0.796
  206ARG      H 2044   4.340   4.821   0.806
  206ARG     CA 2045   4.332   4.642   0.706
  206ARG     CB 2046   4.483   4.654   0.688
  206ARG     CG 2047   4.510   4.757   0.578
  206ARG     CD 2048   4.657   4.787   0.548
  206ARG     NE 2049   4.726   4.822   0.674
  206ARG     HE 2050   4.731   4.743   0.735
  206ARG     CZ 2051   4.770   4.944   0.706
  206ARG    NH1 2052   4.765   5.043   0.616
  206ARG   HH11 2053   4.721   5.030   0.527
  206ARG   HH12 2054   4.818   5.121   0.651
  206ARG    NH2 2055   4.853   4.961   0.810
  206ARG   HH21 2056   4.884   4.886   0.868
  206ARG   HH22 2057   4.868   5.057   0.833
  206ARG      C 2058   4.304   4.496   0.742
  206ARG      O 2059   4.296   4.415   0.650
  207GLU      N 2060   4.285   4.461   0.869
  207GLU      H 2061   4.299   4.523   0.946
  207GLU     CA 2062   4.247   4.328   0.920
  207GLU     CB 2063   4.309   4.302   1.058
  207GLU     CG 2064   4.461   4.307   1.048
  207GLU     CD 2065   4.531   4.220   0.944
  207GLU    OE1 2066   4.591   4.276   0.850
  207GLU    OE2 2067   4.544   4.098   0.971
  207GLU      C 2068   4.095   4.310   0.922
  207GLU      O 2069   4.035   4.299   1.029
  208GLN      N 2070   4.034   4.286   0.806
  208GLN      H 2071   4.093   4.292   0.726
  208GLN     CA 2072   3.888   4.283   0.788
  208GLN     CB 2073   3.855   4.273   0.639
  208GLN     CG 2074   3.812   4.402   0.568
  208GLN     CD 2075   3.787   4.372   0.420
  208GLN    OE1 2076   3.867   4.310   0.350
  208GLN    NE2 2077   3.679   4.425   0.362
  208GLN   HE21 2078   3.614   4.484   0.410
  208GLN   HE22 2079   3.656   4.376   0.278
  208GLN      C 2080   3.800   4.203   0.884
  208GLN      O 2081   3.724   4.255   0.965
  209GLY      N 2082   3.834   4.076   0.902
  209GLY      H 2083   3.916   4.042   0.855
  209GLY     CA 2084   3.771   3.993   1.005
  209GLY      C 2085   3.804   4.012   1.153
  209GLY      O 2086   3.753   3.933   1.233
  210GLU      N 2087   3.867   4.123   1.190
  210GLU      H 2088   3.910   4.185   1.125
  210GLU     CA 2089   3.910   4.136   1.330
  210GLU     CB 2090   4.056   4.171   1.358
  210GLU     CG 2091   4.096   4.192   1.505
  210GLU     CD 2092   4.089   4.059   1.580
  210GLU    OE1 2093   3.991   4.045   1.656
  210GLU    OE2 2094   4.183   3.980   1.556
  210GLU      C 2095   3.819   4.235   1.403
  210GLU      O 2096   3.823   4.356   1.382
  211VAL      N 2097   3.760   4.188   1.512
  211VAL      H 2098   3.784   4.099   1.550
  211VAL     CA 2099   3.665   4.259   1.599
  211VAL     CB 2100   3.539   4.178   1.633
  211VAL    CG1 2101   3.476   4.146   1.497
  211VAL    CG2 2102   3.568   4.054   1.717
  211VAL      C 2103   3.726   4.327   1.721
  211VAL      O 2104   3.660   4.419   1.769
  212ARG      N 2105   3.840   4.281   1.772
  212ARG      H 2106   3.901   4.228   1.712
  212ARG     CA 2107   3.908   4.327   1.894
  212ARG     CB 2108   3.993   4.210   1.944
  212ARG     CG 2109   3.908   4.116   2.029
  212ARG     CD 2110   3.997   3.996   2.061
  212ARG     NE 2111   4.037   3.934   1.934
  212ARG     HE 2112   4.019   3.993   1.855
  212ARG     CZ 2113   4.070   3.806   1.910
  212ARG    NH1 2114   4.073   3.706   1.999
  212ARG   HH11 2115   4.060   3.716   2.098
  212ARG   HH12 2116   4.072   3.613   1.962
  212ARG    NH2 2117   4.116   3.779   1.788
  212ARG   HH21 2118   4.120   3.850   1.717
  212ARG   HH22 2119   4.151   3.688   1.765
  212ARG      C 2120   3.989   4.455   1.870
  212ARG      O 2121   4.071   4.449   1.779
  213PHE      N 2122   3.965   4.558   1.951
  213PHE      H 2123   3.908   4.537   2.030
  213PHE     CA 2124   4.036   4.687   1.953
  213PHE     CB 2125   4.026   4.758   1.818
  213PHE     CG 2126   3.889   4.816   1.779
  213PHE    CD1 2127   3.837   4.936   1.825
  213PHE    HD1 2128   3.874   4.980   1.917
  213PHE    CD2 2129   3.816   4.750   1.681
  213PHE    HD2 2130   3.856   4.670   1.619
  213PHE    CE1 2131   3.725   5.000   1.773
  213PHE    HE1 2132   3.696   5.099   1.809
  213PHE    CE2 2133   3.702   4.809   1.628
  213PHE    HE2 2134   3.635   4.745   1.571
  213PHE     CZ 2135   3.656   4.933   1.673
  213PHE     HZ 2136   3.554   4.959   1.645
  213PHE      C 2137   3.994   4.770   2.074
  213PHE      O 2138   3.874   4.785   2.097
  214SER      N 2139   4.087   4.847   2.129
  214SER      H 2140   4.177   4.857   2.085
  214SER     CA 2141   4.067   4.930   2.249
  214SER     CB 2142   4.106   4.843   2.368
  214SER     OG 2143   4.076   4.907   2.492
  214SER     HG 2144   4.160   4.928   2.541
  214SER      C 2145   4.154   5.055   2.238
  214SER      O 2146   4.268   5.051   2.190
  215ALA      N 2147   4.089   5.169   2.261
  215ALA      H 2148   4.005   5.159   2.314
  215ALA     CA 2149   4.142   5.305   2.244
  215ALA     CB 2150   4.079   5.382   2.128
  215ALA      C 2151   4.147   5.392   2.370
  215ALA      O 2152   4.052   5.444   2.429
  216VAL      N 2153   4.265   5.443   2.405
  216VAL      H 2154   4.350   5.421   2.357
  216VAL     CA 2155   4.277   5.537   2.517
  216VAL     CB 2156   4.325   5.444   2.628
  216VAL    CG1 2157   4.460   5.378   2.599
  216VAL    CG2 2158   4.325   5.519   2.762
  216VAL      C 2159   4.363   5.660   2.487
  216VAL      O 2160   4.460   5.648   2.411
  217ALA      N 2161   4.332   5.775   2.545
  217ALA      H 2162   4.263   5.778   2.617
  217ALA     CA 2163   4.407   5.900   2.525
  217ALA     CB 2164   4.317   6.007   2.462
  217ALA      C 2165   4.464   5.954   2.656
  217ALA      O 2166   4.406   5.952   2.765
  218LEU      N 2167   4.576   6.022   2.633
  218LEU      H 2168   4.627   6.020   2.547
  218LEU     CA 2169   4.653   6.082   2.742
  218LEU     CB 2170   4.803   6.055   2.728
  218LEU     CG 2171   4.884   6.052   2.858
  218LEU    CD1 2172   5.029   6.005   2.853
  218LEU    CD2 2173   4.892   6.182   2.937
  218LEU      C 2174   4.622   6.232   2.740
  218LEU      O 2175   4.665   6.296   2.644
  219CYS      N 2176   4.537   6.281   2.829
  219CYS      H 2177   4.513   6.238   2.916
  219CYS     CA 2178   4.484   6.419   2.827
  219CYS     CB 2179   4.340   6.423   2.775
  219CYS     SG 2180   4.288   6.324   2.630
  219CYS     HG 2181   4.276   6.432   2.554
  219CYS      C 2182   4.494   6.495   2.959
  219CYS      O 2183   4.494   6.436   3.068
  220LYS      N 2184   4.488   6.627   2.946
  220LYS      H 2185   4.505   6.677   2.861
  220LYS     CA 2186   4.477   6.718   3.060
  220LYS     CB 2187   4.510   6.855   2.999
  220LYS     CG 2188   4.544   6.951   3.113
  220LYS     CD 2189   4.696   6.968   3.120
  220LYS     CE 2190   4.729   7.050   3.245
  220LYS     NZ 2191   4.644   7.170   3.250
  220LYS    HZ1 2192   4.659   7.216   3.163
  220LYS    HZ2 2193   4.547   7.147   3.260
  220LYS    HZ3 2194   4.671   7.239   3.318
  220LYS      C 2195   4.339   6.712   3.125
  220LYS      O 2196   4.240   6.736   3.056
  221ALA      N 2197   4.342   6.691   3.257
  221ALA      H 2198   4.428   6.677   3.306
  221ALA     CA 2199   4.231   6.702   3.353
  221ALA     CB 2200   4.260   6.613   3.474
  221ALA      C 2201   4.193   6.841   3.406
  221ALA      O 2202   4.287   6.919   3.420
  222ALA      N 2203   4.065   6.873   3.392
  222ALA      H 2204   4.003   6.805   3.353
  222ALA     CA 2205   4.004   6.996   3.444
  222ALA     CB 2206   3.863   7.001   3.386
  222ALA      C 2207   3.997   6.998   3.597
  222ALA     O1 2208   3.971   7.113   3.639
  222ALA     O2 2209   3.987   6.895   3.667
   6.92094   6.92094   4.89384   0.00000   0.00000   0.00000   0.00000   3.46047   3.46047
