# Supplementary material for: Is There a Functional Role for the Knotted Topology in Protein UCH-L1?
Source: J Chem Inf Model. 2024 Jul 24;64(17):6827–37. doi: 10.1021/acs.jcim.4c00880 (PMC11388461; doi:10.1021/acs.jcim.4c00880)
Supplement: Supplementary file 2 — ci4c00880_si_002.zip [file ci4c00880_si_002.zip › UCH-L1_files/APO/APO_delta1/REP_4/traj_final.gro]

Protein in water t= 500000.00000 step= 5000000
 2209
    1GLN      N    1   4.745   5.862   0.930
    1GLN     H1    2   4.695   5.867   0.843
    1GLN     H2    3   4.833   5.821   0.908
    1GLN     H3    4   4.687   5.800   0.982
    1GLN     CA    5   4.745   5.996   0.990
    1GLN     CB    6   4.629   6.014   1.089
    1GLN     CG    7   4.488   6.035   1.035
    1GLN     CD    8   4.434   5.897   0.994
    1GLN    OE1    9   4.466   5.788   1.040
    1GLN    NE2   10   4.345   5.902   0.895
    1GLN   HE21   11   4.310   5.988   0.859
    1GLN   HE22   12   4.309   5.818   0.855
    1GLN      C   13   4.880   6.014   1.060
    1GLN      O   14   4.948   5.915   1.082
    2LEU      N   15   4.917   6.142   1.063
    2LEU      H   16   4.872   6.214   1.011
    2LEU     CA   17   5.046   6.186   1.118
    2LEU     CB   18   5.088   6.327   1.075
    2LEU     CG   19   5.241   6.324   1.081
    2LEU    CD1   20   5.311   6.281   0.952
    2LEU    CD2   21   5.292   6.466   1.107
    2LEU      C   22   5.043   6.172   1.271
    2LEU      O   23   5.071   6.067   1.328
    3LYS      N   24   4.963   6.260   1.331
    3LYS      H   25   4.882   6.291   1.281
    3LYS     CA   26   4.949   6.271   1.477
    3LYS     CB   27   4.872   6.396   1.521
    3LYS     CG   28   4.968   6.508   1.562
    3LYS     CD   29   4.877   6.612   1.627
    3LYS     CE   30   4.963   6.724   1.687
    3LYS     NZ   31   4.860   6.813   1.742
    3LYS    HZ1   32   4.908   6.895   1.774
    3LYS    HZ2   33   4.785   6.840   1.682
    3LYS    HZ3   34   4.815   6.776   1.824
    3LYS      C   35   4.865   6.149   1.513
    3LYS      O   36   4.777   6.110   1.435
    4PRO      N   37   4.889   6.089   1.629
    4PRO     CA   38   4.809   5.977   1.680
    4PRO     CB   39   4.885   5.908   1.793
    4PRO     CG   40   5.028   5.959   1.773
    4PRO     CD   41   5.018   6.092   1.698
    4PRO      C   42   4.669   6.026   1.721
    4PRO      O   43   4.642   6.146   1.726
    5MET      N   44   4.576   5.932   1.730
    5MET      H   45   4.599   5.836   1.713
    5MET     CA   46   4.439   5.943   1.781
    5MET     CB   47   4.354   5.816   1.787
    5MET     CG   48   4.405   5.704   1.877
    5MET     SD   49   4.572   5.641   1.836
    5MET     CE   50   4.599   5.574   1.998
    5MET      C   51   4.439   6.004   1.921
    5MET      O   52   4.511   5.962   2.012
    6GLU      N   53   4.331   6.078   1.943
    6GLU      H   54   4.280   6.116   1.866
    6GLU     CA   55   4.297   6.127   2.078
    6GLU     CB   56   4.188   6.234   2.077
    6GLU     CG   57   4.170   6.313   2.206
    6GLU     CD   58   4.301   6.384   2.240
    6GLU    OE1   59   4.318   6.506   2.219
    6GLU    OE2   60   4.394   6.321   2.297
    6GLU      C   61   4.274   6.011   2.175
    6GLU      O   62   4.157   5.973   2.174
    7ILE      N   63   4.365   6.001   2.270
    7ILE      H   64   4.437   6.071   2.267
    7ILE     CA   65   4.382   5.889   2.364
    7ILE     CB   66   4.527   5.874   2.413
    7ILE    CG1   67   4.602   6.003   2.448
    7ILE    CG2   68   4.597   5.766   2.331
    7ILE     CD   69   4.708   5.987   2.557
    7ILE      C   70   4.286   5.902   2.482
    7ILE      O   71   4.295   5.830   2.582
    8ASN      N   72   4.177   5.974   2.456
    8ASN      H   73   4.163   6.008   2.363
    8ASN     CA   74   4.054   5.994   2.534
    8ASN     CB   75   3.979   6.109   2.467
    8ASN     CG   76   3.828   6.116   2.493
    8ASN    OD1   77   3.750   6.051   2.423
    8ASN    ND2   78   3.792   6.204   2.585
    8ASN   HD21   79   3.864   6.257   2.630
    8ASN   HD22   80   3.700   6.192   2.621
    8ASN      C   81   3.974   5.864   2.543
    8ASN      O   82   3.957   5.795   2.442
    9PRO      N   83   3.912   5.837   2.657
    9PRO     CA   84   3.833   5.714   2.678
    9PRO     CB   85   3.783   5.730   2.821
    9PRO     CG   86   3.900   5.801   2.890
    9PRO     CD   87   3.941   5.904   2.785
    9PRO      C   88   3.710   5.690   2.590
    9PRO      O   89   3.705   5.585   2.528
   10GLU      N   90   3.636   5.797   2.561
   10GLU      H   91   3.614   5.861   2.635
   10GLU     CA   92   3.534   5.800   2.456
   10GLU     CB   93   3.466   5.937   2.459
   10GLU     CG   94   3.394   5.969   2.590
   10GLU     CD   95   3.477   6.036   2.699
   10GLU    OE1   96   3.543   5.965   2.779
   10GLU    OE2   97   3.503   6.155   2.671
   10GLU      C   98   3.584   5.768   2.315
   10GLU      O   99   3.528   5.685   2.244
   11MET      N  100   3.703   5.821   2.284
   11MET      H  101   3.738   5.896   2.339
   11MET     CA  102   3.765   5.807   2.151
   11MET     CB  103   3.874   5.913   2.133
   11MET     CG  104   3.824   6.056   2.112
   11MET     SD  105   3.725   6.059   1.958
   11MET     CE  106   3.845   6.106   1.836
   11MET      C  107   3.821   5.669   2.118
   11MET      O  108   3.824   5.629   2.002
   12LEU      N  109   3.881   5.621   2.226
   12LEU      H  110   3.900   5.676   2.308
   12LEU     CA  111   3.932   5.484   2.242
   12LEU     CB  112   4.022   5.462   2.364
   12LEU     CG  113   4.167   5.511   2.361
   12LEU    CD1  114   4.246   5.427   2.461
   12LEU    CD2  115   4.226   5.477   2.224
   12LEU      C  116   3.826   5.374   2.236
   12LEU      O  117   3.832   5.275   2.164
   13ASN      N  118   3.711   5.400   2.298
   13ASN      H  119   3.709   5.467   2.372
   13ASN     CA  120   3.589   5.320   2.288
   13ASN     CB  121   3.482   5.364   2.388
   13ASN     CG  122   3.486   5.281   2.517
   13ASN    OD1  123   3.589   5.265   2.583
   13ASN    ND2  124   3.366   5.237   2.552
   13ASN   HD21  125   3.294   5.250   2.483
   13ASN   HD22  126   3.338   5.211   2.645
   13ASN      C  127   3.520   5.328   2.152
   13ASN      O  128   3.469   5.221   2.120
   14LYS      N  129   3.537   5.430   2.068
   14LYS      H  130   3.566   5.519   2.105
   14LYS     CA  131   3.497   5.429   1.927
   14LYS     CB  132   3.526   5.565   1.862
   14LYS     CG  133   3.434   5.676   1.913
   14LYS     CD  134   3.481   5.802   1.839
   14LYS     CE  135   3.393   5.919   1.881
   14LYS     NZ  136   3.464   6.033   1.821
   14LYS    HZ1  137   3.417   6.116   1.851
   14LYS    HZ2  138   3.559   6.034   1.853
   14LYS    HZ3  139   3.457   6.029   1.721
   14LYS      C  140   3.576   5.323   1.850
   14LYS      O  141   3.517   5.232   1.793
   15VAL      N  142   3.705   5.318   1.883
   15VAL      H  143   3.739   5.368   1.962
   15VAL     CA  144   3.786   5.207   1.829
   15VAL     CB  145   3.937   5.227   1.823
   15VAL    CG1  146   3.993   5.209   1.682
   15VAL    CG2  147   3.980   5.359   1.888
   15VAL      C  148   3.736   5.071   1.879
   15VAL      O  149   3.729   4.980   1.797
   16LEU      N  150   3.722   5.056   2.010
   16LEU      H  151   3.771   5.122   2.065
   16LEU     CA  152   3.689   4.931   2.079
   16LEU     CB  153   3.692   4.950   2.231
   16LEU     CG  154   3.839   4.951   2.271
   16LEU    CD1  155   3.851   4.966   2.423
   16LEU    CD2  156   3.917   4.827   2.226
   16LEU      C  157   3.556   4.872   2.032
   16LEU      O  158   3.558   4.761   1.978
   17SER      N  159   3.459   4.962   2.013
   17SER      H  160   3.465   5.046   2.067
   17SER     CA  161   3.333   4.926   1.947
   17SER     CB  162   3.223   5.028   1.979
   17SER     OG  163   3.181   5.024   2.116
   17SER     HG  164   3.084   5.001   2.115
   17SER      C  165   3.321   4.890   1.799
   17SER      O  166   3.249   4.799   1.758
   18ARG      N  167   3.399   4.971   1.728
   18ARG      H  168   3.440   5.058   1.758
   18ARG     CA  169   3.430   4.949   1.586
   18ARG     CB  170   3.515   5.067   1.537
   18ARG     CG  171   3.528   5.084   1.386
   18ARG     CD  172   3.409   5.128   1.300
   18ARG     NE  173   3.441   5.151   1.159
   18ARG     HE  174   3.470   5.074   1.101
   18ARG     CZ  175   3.419   5.262   1.087
   18ARG    NH1  176   3.379   5.375   1.147
   18ARG   HH11  177   3.360   5.378   1.245
   18ARG   HH12  178   3.354   5.459   1.099
   18ARG    NH2  179   3.428   5.253   0.954
   18ARG   HH21  180   3.448   5.163   0.914
   18ARG   HH22  181   3.441   5.339   0.904
   18ARG      C  182   3.506   4.821   1.551
   18ARG      O  183   3.455   4.742   1.471
   19LEU      N  184   3.616   4.793   1.620
   19LEU      H  185   3.660   4.867   1.671
   19LEU     CA  186   3.682   4.662   1.616
   19LEU     CB  187   3.790   4.666   1.724
   19LEU     CG  188   3.915   4.741   1.678
   19LEU    CD1  189   4.012   4.785   1.788
   19LEU    CD2  190   3.991   4.653   1.579
   19LEU      C  191   3.596   4.540   1.652
   19LEU      O  192   3.608   4.433   1.593
   20GLY      N  193   3.520   4.542   1.762
   20GLY      H  194   3.506   4.623   1.818
   20GLY     CA  195   3.454   4.421   1.815
   20GLY      C  196   3.548   4.351   1.913
   20GLY      O  197   3.584   4.235   1.890
   21VAL      N  198   3.544   4.396   2.038
   21VAL      H  199   3.464   4.450   2.065
   21VAL     CA  200   3.622   4.350   2.153
   21VAL     CB  201   3.717   4.464   2.192
   21VAL    CG1  202   3.752   4.458   2.340
   21VAL    CG2  203   3.838   4.461   2.098
   21VAL      C  204   3.529   4.300   2.263
   21VAL      O  205   3.445   4.377   2.309
   22ALA      N  206   3.550   4.180   2.317
   22ALA      H  207   3.640   4.135   2.318
   22ALA     CA  208   3.459   4.110   2.409
   22ALA     CB  209   3.462   3.959   2.384
   22ALA      C  210   3.481   4.140   2.557
   22ALA      O  211   3.597   4.156   2.596
   23GLY      N  212   3.374   4.140   2.636
   23GLY      H  213   3.281   4.139   2.600
   23GLY     CA  214   3.385   4.172   2.779
   23GLY      C  215   3.382   4.320   2.818
   23GLY      O  216   3.341   4.404   2.738
   24GLN      N  217   3.428   4.359   2.937
   24GLN      H  218   3.465   4.286   2.994
   24GLN     CA  219   3.442   4.491   3.000
   24GLN     CB  220   3.330   4.514   3.102
   24GLN     CG  221   3.308   4.423   3.223
   24GLN     CD  222   3.176   4.451   3.295
   24GLN    OE1  223   3.171   4.494   3.410
   24GLN    NE2  224   3.067   4.398   3.242
   24GLN   HE21  225   3.059   4.339   3.161
   24GLN   HE22  226   2.987   4.439   3.286
   24GLN      C  227   3.574   4.553   3.048
   24GLN      O  228   3.632   4.512   3.148
   25TRP      N  229   3.606   4.669   2.992
   25TRP      H  230   3.553   4.698   2.912
   25TRP     CA  231   3.727   4.749   3.018
   25TRP     CB  232   3.802   4.773   2.887
   25TRP     CG  233   3.717   4.842   2.780
   25TRP    CD1  234   3.702   4.974   2.774
   25TRP    HD1  235   3.758   5.051   2.827
   25TRP    CD2  236   3.620   4.783   2.699
   25TRP    NE1  237   3.595   5.000   2.699
   25TRP    HE1  238   3.570   5.093   2.674
   25TRP    CE2  239   3.535   4.887   2.663
   25TRP    CE3  240   3.589   4.656   2.654
   25TRP    HE3  241   3.646   4.573   2.697
   25TRP    CZ2  242   3.434   4.858   2.572
   25TRP    HZ2  243   3.372   4.944   2.548
   25TRP    CZ3  244   3.492   4.623   2.560
   25TRP    HZ3  245   3.489   4.524   2.515
   25TRP    CH2  246   3.413   4.730   2.521
   25TRP    HH2  247   3.344   4.707   2.439
   25TRP      C  248   3.699   4.881   3.090
   25TRP      O  249   3.599   4.951   3.078
   26ARG      N  250   3.810   4.921   3.151
   26ARG      H  251   3.885   4.857   3.166
   26ARG     CA  252   3.811   5.054   3.215
   26ARG     CB  253   3.780   5.021   3.361
   26ARG     CG  254   3.769   5.155   3.435
   26ARG     CD  255   3.751   5.161   3.587
   26ARG     NE  256   3.676   5.284   3.615
   26ARG     HE  257   3.633   5.329   3.537
   26ARG     CZ  258   3.643   5.337   3.733
   26ARG    NH1  259   3.638   5.270   3.849
   26ARG   HH11  260   3.665   5.174   3.845
   26ARG   HH12  261   3.643   5.318   3.936
   26ARG    NH2  262   3.618   5.469   3.725
   26ARG   HH21  263   3.637   5.523   3.643
   26ARG   HH22  264   3.595   5.510   3.814
   26ARG      C  265   3.950   5.117   3.208
   26ARG      O  266   4.053   5.069   3.254
   27PHE      N  267   3.945   5.238   3.154
   27PHE      H  268   3.857   5.271   3.120
   27PHE     CA  269   4.063   5.323   3.130
   27PHE     CB  270   4.044   5.422   3.015
   27PHE     CG  271   4.043   5.342   2.884
   27PHE    CD1  272   3.924   5.316   2.818
   27PHE    HD1  273   3.836   5.361   2.863
   27PHE    CD2  274   4.160   5.282   2.839
   27PHE    HD2  275   4.252   5.309   2.891
   27PHE    CE1  276   3.926   5.250   2.695
   27PHE    HE1  277   3.831   5.243   2.642
   27PHE    CE2  278   4.159   5.212   2.719
   27PHE    HE2  279   4.248   5.150   2.707
   27PHE     CZ  280   4.045   5.204   2.641
   27PHE     HZ  281   4.039   5.147   2.548
   27PHE      C  282   4.111   5.408   3.248
   27PHE      O  283   4.038   5.499   3.285
   28VAL      N  284   4.224   5.371   3.308
   28VAL      H  285   4.275   5.286   3.295
   28VAL     CA  286   4.266   5.447   3.426
   28VAL     CB  287   4.353   5.375   3.530
   28VAL    CG1  288   4.324   5.436   3.667
   28VAL    CG2  289   4.354   5.223   3.519
   28VAL      C  290   4.346   5.567   3.372
   28VAL      O  291   4.435   5.544   3.291
   29ASP      N  292   4.319   5.685   3.428
   29ASP      H  293   4.242   5.706   3.487
   29ASP     CA  294   4.394   5.811   3.410
   29ASP     CB  295   4.321   5.932   3.467
   29ASP     CG  296   4.169   5.917   3.462
   29ASP    OD1  297   4.109   5.966   3.363
   29ASP    OD2  298   4.117   5.839   3.545
   29ASP      C  299   4.537   5.802   3.464
   29ASP      O  300   4.545   5.773   3.583
   30VAL      N  301   4.633   5.796   3.372
   30VAL      H  302   4.609   5.789   3.276
   30VAL     CA  303   4.774   5.810   3.413
   30VAL     CB  304   4.875   5.717   3.345
   30VAL    CG1  305   5.005   5.710   3.424
   30VAL    CG2  306   4.814   5.581   3.308
   30VAL      C  307   4.819   5.956   3.401
   30VAL      O  308   4.854   6.009   3.296
   31LEU      N  309   4.786   6.024   3.511
   31LEU      H  310   4.750   5.974   3.589
   31LEU     CA  311   4.810   6.167   3.535
   31LEU     CB  312   4.690   6.251   3.578
   31LEU     CG  313   4.645   6.355   3.476
   31LEU    CD1  314   4.757   6.454   3.443
   31LEU    CD2  315   4.616   6.277   3.348
   31LEU      C  316   4.940   6.205   3.606
   31LEU      O  317   4.964   6.204   3.727
   32GLY      N  318   5.031   6.244   3.518
   32GLY      H  319   5.010   6.246   3.420
   32GLY     CA  320   5.171   6.278   3.548
   32GLY      C  321   5.270   6.167   3.584
   32GLY      O  322   5.274   6.141   3.704
   33LEU      N  323   5.351   6.114   3.492
   33LEU      H  324   5.347   6.152   3.400
   33LEU     CA  325   5.446   6.004   3.514
   33LEU     CB  326   5.481   5.936   3.382
   33LEU     CG  327   5.372   5.843   3.327
   33LEU    CD1  328   5.243   5.897   3.264
   33LEU    CD2  329   5.432   5.731   3.241
   33LEU      C  330   5.573   6.027   3.596
   33LEU      O  331   5.679   6.059   3.542
   34GLU      N  332   5.542   6.039   3.725
   34GLU      H  333   5.448   6.024   3.754
   34GLU     CA  334   5.633   6.084   3.832
   34GLU     CB  335   5.616   6.236   3.838
   34GLU     CG  336   5.723   6.306   3.922
   34GLU     CD  337   5.684   6.313   4.070
   34GLU    OE1  338   5.763   6.265   4.155
   34GLU    OE2  339   5.567   6.349   4.096
   34GLU      C  340   5.577   6.021   3.960
   34GLU      O  341   5.457   6.016   3.987
   35GLU      N  342   5.666   5.967   4.042
   35GLU      H  343   5.765   5.968   4.024
   35GLU     CA  344   5.631   5.901   4.169
   35GLU     CB  345   5.748   5.834   4.241
   35GLU     CG  346   5.792   5.704   4.175
   35GLU     CD  347   5.942   5.677   4.182
   35GLU    OE1  348   6.003   5.677   4.073
   35GLU    OE2  349   5.999   5.666   4.293
   35GLU      C  350   5.540   5.975   4.267
   35GLU      O  351   5.445   5.925   4.327
   36GLU      N  352   5.582   6.098   4.295
   36GLU      H  353   5.647   6.158   4.247
   36GLU     CA  354   5.516   6.174   4.401
   36GLU     CB  355   5.595   6.296   4.449
   36GLU     CG  356   5.710   6.263   4.545
   36GLU     CD  357   5.658   6.202   4.675
   36GLU    OE1  358   5.701   6.092   4.717
   36GLU    OE2  359   5.600   6.283   4.752
   36GLU      C  360   5.375   6.220   4.365
   36GLU      O  361   5.285   6.237   4.447
   37SER      N  362   5.349   6.231   4.235
   37SER      H  363   5.427   6.241   4.173
   37SER     CA  364   5.213   6.253   4.184
   37SER     CB  365   5.224   6.309   4.043
   37SER     OG  366   5.292   6.435   4.051
   37SER     HG  367   5.389   6.412   4.066
   37SER      C  368   5.125   6.128   4.168
   37SER      O  369   5.005   6.128   4.193
   38LEU      N  370   5.188   6.020   4.124
   38LEU      H  371   5.282   6.029   4.090
   38LEU     CA  372   5.131   5.885   4.126
   38LEU     CB  373   5.221   5.804   4.032
   38LEU     CG  374   5.218   5.840   3.884
   38LEU    CD1  375   5.326   5.761   3.809
   38LEU    CD2  376   5.080   5.806   3.828
   38LEU      C  377   5.101   5.816   4.259
   38LEU      O  378   5.009   5.736   4.276
   39GLY      N  379   5.190   5.843   4.355
   39GLY      H  380   5.274   5.893   4.338
   39GLY     CA  381   5.189   5.782   4.489
   39GLY      C  382   5.247   5.642   4.511
   39GLY      O  383   5.277   5.576   4.412
   40SER      N  384   5.271   5.608   4.637
   40SER      H  385   5.232   5.665   4.710
   40SER     CA  386   5.332   5.481   4.678
   40SER     CB  387   5.323   5.452   4.828
   40SER     OG  388   5.188   5.436   4.874
   40SER     HG  389   5.196   5.354   4.931
   40SER      C  390   5.277   5.362   4.598
   40SER      O  391   5.355   5.277   4.556
   41VAL      N  392   5.146   5.350   4.610
   41VAL      H  393   5.077   5.405   4.658
   41VAL     CA  394   5.078   5.246   4.532
   41VAL     CB  395   4.981   5.145   4.595
   41VAL    CG1  396   4.950   5.018   4.517
   41VAL    CG2  397   5.026   5.121   4.739
   41VAL      C  398   5.000   5.303   4.413
   41VAL      O  399   4.933   5.406   4.422
   42PRO      N  400   5.035   5.260   4.292
   42PRO     CA  401   4.965   5.297   4.169
   42PRO     CB  402   5.058   5.268   4.051
   42PRO     CG  403   5.195   5.284   4.118
   42PRO     CD  404   5.171   5.218   4.254
   42PRO      C  405   4.832   5.224   4.149
   42PRO      O  406   4.803   5.131   4.224
   43ALA      N  407   4.761   5.271   4.047
   43ALA      H  408   4.762   5.368   4.021
   43ALA     CA  409   4.643   5.199   3.997
   43ALA     CB  410   4.562   5.288   3.902
   43ALA      C  411   4.690   5.079   3.915
   43ALA      O  412   4.789   5.090   3.844
   44PRO      N  413   4.613   4.970   3.913
   44PRO     CA  414   4.648   4.856   3.828
   44PRO     CB  415   4.555   4.745   3.878
   44PRO     CG  416   4.540   4.783   4.026
   44PRO     CD  417   4.516   4.933   4.017
   44PRO      C  418   4.623   4.869   3.678
   44PRO      O  419   4.512   4.913   3.645
   45ALA      N  420   4.706   4.795   3.605
   45ALA      H  421   4.790   4.753   3.638
   45ALA     CA  422   4.703   4.799   3.458
   45ALA     CB  423   4.818   4.888   3.410
   45ALA      C  424   4.735   4.663   3.394
   45ALA      O  425   4.838   4.599   3.417
   46CYS      N  426   4.657   4.625   3.294
   46CYS      H  427   4.560   4.651   3.288
   46CYS     CA  428   4.683   4.511   3.205
   46CYS     CB  429   4.558   4.436   3.159
   46CYS     SG  430   4.464   4.378   3.305
   46CYS     HG  431   4.575   4.342   3.369
   46CYS      C  432   4.777   4.553   3.092
   46CYS      O  433   4.855   4.472   3.042
   47ALA      N  434   4.764   4.679   3.050
   47ALA      H  435   4.676   4.722   3.071
   47ALA     CA  436   4.850   4.742   2.949
   47ALA     CB  437   4.803   4.706   2.808
   47ALA      C  438   4.849   4.895   2.953
   47ALA      O  439   4.745   4.961   2.964
   48LEU      N  440   4.959   4.956   2.911
   48LEU      H  441   5.048   4.911   2.896
   48LEU     CA  442   4.974   5.102   2.905
   48LEU     CB  443   5.093   5.148   2.989
   48LEU     CG  444   5.109   5.298   3.012
   48LEU    CD1  445   4.988   5.346   3.092
   48LEU    CD2  446   5.238   5.339   3.084
   48LEU      C  447   5.002   5.152   2.763
   48LEU      O  448   5.096   5.117   2.692
   49LEU      N  449   4.921   5.249   2.723
   49LEU      H  450   4.838   5.277   2.772
   49LEU     CA  451   4.938   5.316   2.593
   49LEU     CB  452   4.807   5.349   2.521
   49LEU     CG  453   4.711   5.238   2.477
   49LEU    CD1  454   4.618   5.200   2.592
   49LEU    CD2  455   4.629   5.296   2.362
   49LEU      C  456   5.010   5.449   2.617
   49LEU      O  457   4.949   5.540   2.673
   50LEU      N  458   5.141   5.448   2.593
   50LEU      H  459   5.192   5.363   2.581
   50LEU     CA  460   5.220   5.568   2.620
   50LEU     CB  461   5.353   5.518   2.677
   50LEU     CG  462   5.453   5.622   2.728
   50LEU    CD1  463   5.421   5.666   2.872
   50LEU    CD2  464   5.592   5.560   2.712
   50LEU      C  465   5.234   5.653   2.493
   50LEU      O  466   5.266   5.607   2.384
   51LEU      N  467   5.189   5.777   2.503
   51LEU      H  468   5.143   5.814   2.584
   51LEU     CA  469   5.212   5.875   2.396
   51LEU     CB  470   5.078   5.945   2.373
   51LEU     CG  471   5.068   6.039   2.252
   51LEU    CD1  472   5.052   5.958   2.124
   51LEU    CD2  473   4.958   6.144   2.266
   51LEU      C  474   5.330   5.961   2.441
   51LEU      O  475   5.315   6.043   2.532
   52PHE      N  476   5.438   5.932   2.370
   52PHE      H  477   5.428   5.885   2.282
   52PHE     CA  478   5.569   5.985   2.410
   52PHE     CB  479   5.659   5.875   2.467
   52PHE     CG  480   5.724   5.771   2.375
   52PHE    CD1  481   5.862   5.760   2.367
   52PHE    HD1  482   5.921   5.841   2.411
   52PHE    CD2  483   5.643   5.704   2.283
   52PHE    HD2  484   5.538   5.681   2.300
   52PHE    CE1  485   5.923   5.677   2.273
   52PHE    HE1  486   6.028   5.685   2.247
   52PHE    CE2  487   5.703   5.631   2.181
   52PHE    HE2  488   5.643   5.577   2.108
   52PHE     CZ  489   5.841   5.615   2.180
   52PHE     HZ  490   5.891   5.535   2.126
   52PHE      C  491   5.644   6.045   2.291
   52PHE      O  492   5.614   6.020   2.174
   53PRO      N  493   5.730   6.144   2.314
   53PRO     CA  494   5.808   6.189   2.198
   53PRO     CB  495   5.888   6.301   2.266
   53PRO     CG  496   5.819   6.345   2.395
   53PRO     CD  497   5.745   6.219   2.439
   53PRO      C  498   5.898   6.080   2.139
   53PRO      O  499   5.977   6.021   2.213
   54LEU      N  500   5.917   6.075   2.008
   54LEU      H  501   5.877   6.146   1.950
   54LEU     CA  502   6.006   5.980   1.939
   54LEU     CB  503   5.956   5.951   1.797
   54LEU     CG  504   6.035   5.835   1.735
   54LEU    CD1  505   6.030   5.701   1.808
   54LEU    CD2  506   5.987   5.824   1.590
   54LEU      C  507   6.147   6.039   1.939
   54LEU      O  508   6.176   6.109   1.842
   55THR      N  509   6.224   6.024   2.046
   55THR      H  510   6.188   6.006   2.137
   55THR     CA  511   6.365   6.065   2.052
   55THR     CB  512   6.424   6.092   2.190
   55THR    OG1  513   6.408   5.976   2.272
   55THR    HG1  514   6.468   5.988   2.351
   55THR    CG2  515   6.365   6.214   2.261
   55THR      C  516   6.468   5.973   1.986
   55THR      O  517   6.443   5.853   1.994
   56ALA      N  518   6.575   6.017   1.921
   56ALA      H  519   6.612   6.106   1.946
   56ALA     CA  520   6.671   5.945   1.835
   56ALA     CB  521   6.788   6.034   1.795
   56ALA      C  522   6.738   5.835   1.917
   56ALA      O  523   6.744   5.720   1.874
   57GLN      N  524   6.744   5.859   2.048
   57GLN      H  525   6.763   5.952   2.079
   57GLN     CA  526   6.773   5.759   2.152
   57GLN     CB  527   6.773   5.821   2.292
   57GLN     CG  528   6.910   5.878   2.330
   57GLN     CD  529   6.888   5.998   2.421
   57GLN    OE1  530   6.912   5.990   2.542
   57GLN    NE2  531   6.861   6.117   2.366
   57GLN   HE21  532   6.850   6.127   2.268
   57GLN   HE22  533   6.860   6.191   2.433
   57GLN      C  534   6.686   5.633   2.161
   57GLN      O  535   6.748   5.527   2.154
   58HISE     N  536   6.555   5.642   2.178
   58HISE     H  537   6.509   5.730   2.194
   58HISE    CA  538   6.463   5.528   2.182
   58HISE    CB  539   6.325   5.571   2.234
   58HISE    CG  540   6.225   5.456   2.226
   58HISE   ND1  541   6.124   5.442   2.140
   58HISE   CD2  542   6.228   5.355   2.312
   58HISE   HD2  543   6.313   5.341   2.379
   58HISE   CE1  544   6.061   5.335   2.185
   58HISE   HE1  545   5.977   5.289   2.132
   58HISE   NE2  546   6.119   5.282   2.293
   58HISE   HE2  547   6.063   5.231   2.359
   58HISE     C  548   6.452   5.452   2.050
   58HISE     O  549   6.481   5.333   2.058
   59GLU      N  550   6.473   5.521   1.938
   59GLU      H  551   6.476   5.621   1.940
   59GLU     CA  552   6.480   5.455   1.807
   59GLU     CB  553   6.456   5.559   1.698
   59GLU     CG  554   6.408   5.492   1.569
   59GLU     CD  555   6.512   5.496   1.456
   59GLU    OE1  556   6.461   5.510   1.343
   59GLU    OE2  557   6.637   5.493   1.461
   59GLU      C  558   6.604   5.367   1.793
   59GLU      O  559   6.605   5.245   1.780
   60ASN      N  560   6.718   5.435   1.803
   60ASN      H  561   6.713   5.528   1.768
   60ASN     CA  562   6.850   5.371   1.793
   60ASN     CB  563   6.964   5.470   1.820
   60ASN     CG  564   7.099   5.428   1.761
   60ASN    OD1  565   7.143   5.314   1.748
   60ASN    ND2  566   7.171   5.534   1.725
   60ASN   HD21  567   7.147   5.629   1.743
   60ASN   HD22  568   7.239   5.520   1.653
   60ASN      C  569   6.872   5.247   1.880
   60ASN      O  570   6.882   5.132   1.839
   61PHE      N  571   6.864   5.267   2.012
   61PHE      H  572   6.857   5.362   2.043
   61PHE     CA  573   6.861   5.163   2.115
   61PHE     CB  574   6.852   5.223   2.255
   61PHE     CG  575   6.972   5.307   2.300
   61PHE    CD1  576   7.104   5.267   2.286
   61PHE    HD1  577   7.124   5.179   2.226
   61PHE    CD2  578   6.942   5.421   2.373
   61PHE    HD2  579   6.839   5.457   2.375
   61PHE    CE1  580   7.201   5.332   2.362
   61PHE    HE1  581   7.303   5.295   2.350
   61PHE    CE2  582   7.040   5.492   2.441
   61PHE    HE2  583   7.006   5.582   2.491
   61PHE     CZ  584   7.172   5.449   2.432
   61PHE     HZ  585   7.249   5.519   2.463
   61PHE      C  586   6.760   5.049   2.099
   61PHE      O  587   6.792   4.935   2.132
   62ARG      N  588   6.637   5.089   2.066
   62ARG      H  589   6.602   5.181   2.080
   62ARG     CA  590   6.545   4.983   2.024
   62ARG     CB  591   6.405   5.039   1.996
   62ARG     CG  592   6.285   4.950   2.030
   62ARG     CD  593   6.147   4.993   1.980
   62ARG     NE  594   6.064   4.885   2.034
   62ARG     HE  595   6.058   4.871   2.133
   62ARG     CZ  596   6.022   4.779   1.963
   62ARG    NH1  597   6.035   4.767   1.830
   62ARG   HH11  598   6.086   4.838   1.783
   62ARG   HH12  599   5.988   4.695   1.778
   62ARG    NH2  600   5.950   4.689   2.032
   62ARG   HH21  601   5.922   4.700   2.127
   62ARG   HH22  602   5.894   4.620   1.986
   62ARG      C  603   6.580   4.894   1.905
   62ARG      O  604   6.579   4.771   1.910
   63LYS      N  605   6.628   4.954   1.796
   63LYS      H  606   6.609   5.049   1.772
   63LYS     CA  607   6.701   4.884   1.689
   63LYS     CB  608   6.751   4.980   1.580
   63LYS     CG  609   6.640   5.058   1.508
   63LYS     CD  610   6.689   5.156   1.401
   63LYS     CE  611   6.791   5.100   1.302
   63LYS     NZ  612   6.816   5.191   1.190
   63LYS    HZ1  613   6.741   5.191   1.124
   63LYS    HZ2  614   6.835   5.283   1.225
   63LYS    HZ3  615   6.895   5.158   1.139
   63LYS      C  616   6.823   4.804   1.733
   63LYS      O  617   6.845   4.693   1.684
   64LYS      N  618   6.889   4.845   1.841
   64LYS      H  619   6.892   4.941   1.869
   64LYS     CA  620   6.989   4.757   1.904
   64LYS     CB  621   7.073   4.840   2.001
   64LYS     CG  622   7.162   4.945   1.936
   64LYS     CD  623   7.272   5.003   2.025
   64LYS     CE  624   7.343   5.126   1.966
   64LYS     NZ  625   7.398   5.093   1.834
   64LYS    HZ1  626   7.341   5.033   1.777
   64LYS    HZ2  627   7.419   5.175   1.780
   64LYS    HZ3  628   7.483   5.043   1.841
   64LYS      C  629   6.933   4.640   1.985
   64LYS      O  630   6.959   4.524   1.952
   65GLN      N  631   6.829   4.663   2.065
   65GLN      H  632   6.798   4.754   2.090
   65GLN     CA  633   6.752   4.557   2.133
   65GLN     CB  634   6.635   4.618   2.211
   65GLN     CG  635   6.676   4.715   2.322
   65GLN     CD  636   6.766   4.659   2.432
   65GLN    OE1  637   6.889   4.655   2.433
   65GLN    NE2  638   6.703   4.639   2.548
   65GLN   HE21  639   6.604   4.654   2.550
   65GLN   HE22  640   6.754   4.646   2.634
   65GLN      C  641   6.694   4.450   2.041
   65GLN      O  642   6.687   4.335   2.084
   66ILE      N  643   6.646   4.491   1.924
   66ILE      H  644   6.620   4.586   1.906
   66ILE     CA  645   6.594   4.406   1.816
   66ILE     CB  646   6.508   4.486   1.719
   66ILE    CG1  647   6.389   4.553   1.788
   66ILE    CG2  648   6.466   4.390   1.607
   66ILE     CD  649   6.351   4.678   1.708
   66ILE      C  650   6.711   4.332   1.751
   66ILE      O  651   6.690   4.214   1.722
   67GLU      N  652   6.825   4.394   1.721
   67GLU      H  653   6.844   4.489   1.746
   67GLU     CA  654   6.947   4.328   1.673
   67GLU     CB  655   7.056   4.427   1.629
   67GLU     CG  656   7.053   4.442   1.477
   67GLU     CD  657   7.159   4.544   1.432
   67GLU    OE1  658   7.245   4.499   1.354
   67GLU    OE2  659   7.134   4.665   1.452
   67GLU      C  660   7.012   4.225   1.765
   67GLU      O  661   7.062   4.120   1.723
   68GLU      N  662   7.013   4.259   1.894
   68GLU      H  663   7.006   4.354   1.922
   68GLU     CA  664   7.045   4.172   2.008
   68GLU     CB  665   7.092   4.253   2.128
   68GLU     CG  666   7.223   4.325   2.093
   68GLU     CD  667   7.296   4.396   2.207
   68GLU    OE1  668   7.420   4.377   2.213
   68GLU    OE2  669   7.235   4.423   2.312
   68GLU      C  670   6.933   4.079   2.055
   68GLU      O  671   6.945   3.996   2.146
   69LEU      N  672   6.821   4.090   1.985
   69LEU      H  673   6.824   4.149   1.904
   69LEU     CA  674   6.700   4.007   1.984
   69LEU     CB  675   6.728   3.881   1.902
   69LEU     CG  676   6.614   3.817   1.822
   69LEU    CD1  677   6.532   3.913   1.736
   69LEU    CD2  678   6.675   3.708   1.735
   69LEU      C  679   6.652   3.972   2.125
   69LEU      O  680   6.619   3.858   2.158
   70LYS      N  681   6.648   4.081   2.201
   70LYS      H  682   6.655   4.171   2.158
   70LYS     CA  683   6.599   4.078   2.339
   70LYS     CB  684   6.668   4.187   2.421
   70LYS     CG  685   6.820   4.179   2.435
   70LYS     CD  686   6.863   4.297   2.523
   70LYS     CE  687   7.013   4.322   2.531
   70LYS     NZ  688   7.036   4.453   2.593
   70LYS    HZ1  689   6.968   4.512   2.549
   70LYS    HZ2  690   7.026   4.452   2.693
   70LYS    HZ3  691   7.125   4.494   2.573
   70LYS      C  692   6.449   4.092   2.369
   70LYS      O  693   6.396   4.202   2.378
   71GLY      N  694   6.382   3.979   2.348
   71GLY      H  695   6.431   3.895   2.323
   71GLY     CA  696   6.239   3.961   2.374
   71GLY      C  697   6.192   3.832   2.306
   71GLY      O  698   6.271   3.742   2.278
   72GLN      N  699   6.066   3.842   2.265
   72GLN      H  700   6.017   3.928   2.277
   72GLN     CA  701   5.986   3.756   2.176
   72GLN     CB  702   5.924   3.664   2.281
   72GLN     CG  703   6.003   3.533   2.272
   72GLN     CD  704   5.937   3.419   2.351
   72GLN    OE1  705   5.816   3.403   2.365
   72GLN    NE2  706   6.028   3.327   2.381
   72GLN   HE21  707   6.126   3.346   2.370
   72GLN   HE22  708   5.992   3.251   2.436
   72GLN      C  709   5.869   3.820   2.100
   72GLN      O  710   5.820   3.923   2.146
   73GLU      N  711   5.829   3.746   1.997
   73GLU      H  712   5.861   3.652   1.984
   73GLU     CA  713   5.704   3.766   1.921
   73GLU     CB  714   5.720   3.711   1.779
   73GLU     CG  715   5.823   3.778   1.688
   73GLU     CD  716   5.885   3.682   1.587
   73GLU    OE1  717   5.975   3.603   1.624
   73GLU    OE2  718   5.852   3.676   1.466
   73GLU      C  719   5.570   3.749   1.993
   73GLU      O  720   5.467   3.736   1.928
   74VAL      N  721   5.567   3.802   2.115
   74VAL      H  722   5.639   3.864   2.145
   74VAL     CA  723   5.446   3.789   2.198
   74VAL     CB  724   5.467   3.825   2.346
   74VAL    CG1  725   5.557   3.719   2.408
   74VAL    CG2  726   5.537   3.960   2.366
   74VAL      C  727   5.318   3.859   2.151
   74VAL      O  728   5.323   3.973   2.106
   75SER      N  729   5.215   3.775   2.145
   75SER      H  730   5.222   3.676   2.157
   75SER     CA  731   5.083   3.818   2.095
   75SER     CB  732   5.081   3.839   1.944
   75SER     OG  733   5.048   3.977   1.925
   75SER     HG  734   5.004   3.981   1.835
   75SER      C  735   4.986   3.705   2.127
   75SER      O  736   4.988   3.598   2.066
   76PRO      N  737   4.901   3.734   2.226
   76PRO     CA  738   4.798   3.635   2.262
   76PRO     CB  739   4.752   3.686   2.398
   76PRO     CG  740   4.856   3.787   2.447
   76PRO     CD  741   4.904   3.850   2.316
   76PRO      C  742   4.688   3.642   2.156
   76PRO      O  743   4.637   3.750   2.125
   77LYS      N  744   4.613   3.532   2.148
   77LYS      H  745   4.612   3.470   2.226
   77LYS     CA  746   4.510   3.486   2.054
   77LYS     CB  747   4.377   3.547   2.098
   77LYS     CG  748   4.338   3.456   2.215
   77LYS     CD  749   4.238   3.529   2.305
   77LYS     CE  750   4.179   3.428   2.403
   77LYS     NZ  751   4.076   3.477   2.496
   77LYS    HZ1  752   3.992   3.500   2.446
   77LYS    HZ2  753   4.049   3.410   2.565
   77LYS    HZ3  754   4.116   3.559   2.538
   77LYS      C  755   4.528   3.513   1.904
   77LYS      O  756   4.481   3.441   1.816
   78VAL      N  757   4.568   3.635   1.871
   78VAL      H  758   4.581   3.709   1.937
   78VAL     CA  759   4.606   3.677   1.735
   78VAL     CB  760   4.570   3.825   1.722
   78VAL    CG1  761   4.422   3.858   1.746
   78VAL    CG2  762   4.679   3.913   1.783
   78VAL      C  763   4.747   3.639   1.689
   78VAL      O  764   4.839   3.611   1.765
   79TYR      N  765   4.767   3.636   1.558
   79TYR      H  766   4.685   3.639   1.501
   79TYR     CA  767   4.897   3.621   1.490
   79TYR     CB  768   4.868   3.616   1.339
   79TYR     CG  769   4.993   3.586   1.257
   79TYR    CD1  770   5.057   3.682   1.180
   79TYR    HD1  771   5.006   3.773   1.148
   79TYR    CD2  772   5.049   3.459   1.268
   79TYR    HD2  773   4.993   3.380   1.318
   79TYR    CE1  774   5.182   3.661   1.123
   79TYR    HE1  775   5.234   3.732   1.059
   79TYR    CE2  776   5.166   3.434   1.199
   79TYR    HE2  777   5.198   3.330   1.189
   79TYR     CZ  778   5.234   3.532   1.127
   79TYR     OH  779   5.365   3.518   1.093
   79TYR     HH  780   5.397   3.424   1.082
   79TYR      C  781   4.991   3.736   1.527
   79TYR      O  782   4.958   3.839   1.585
   80PHE      N  783   5.117   3.723   1.487
   80PHE      H  784   5.145   3.646   1.429
   80PHE     CA  785   5.233   3.808   1.517
   80PHE     CB  786   5.350   3.748   1.439
   80PHE     CG  787   5.403   3.618   1.500
   80PHE    CD1  788   5.395   3.580   1.633
   80PHE    HD1  789   5.381   3.648   1.717
   80PHE    CD2  790   5.423   3.522   1.401
   80PHE    HD2  791   5.455   3.561   1.304
   80PHE    CE1  792   5.396   3.443   1.659
   80PHE    HE1  793   5.393   3.414   1.764
   80PHE    CE2  794   5.419   3.385   1.423
   80PHE    HE2  795   5.401   3.313   1.343
   80PHE     CZ  796   5.405   3.350   1.556
   80PHE     HZ  797   5.432   3.245   1.574
   80PHE      C  798   5.218   3.951   1.465
   80PHE      O  799   5.166   3.977   1.356
   81MET      N  800   5.261   4.046   1.547
   81MET      H  801   5.309   4.018   1.630
   81MET     CA  802   5.231   4.189   1.527
   81MET     CB  803   5.257   4.263   1.658
   81MET     CG  804   5.145   4.237   1.760
   81MET     SD  805   4.993   4.300   1.681
   81MET     CE  806   4.865   4.234   1.785
   81MET      C  807   5.326   4.235   1.416
   81MET      O  808   5.439   4.278   1.436
   82LYS      N  809   5.260   4.263   1.304
   82LYS      H  810   5.163   4.287   1.315
   82LYS     CA  811   5.312   4.295   1.171
   82LYS     CB  812   5.249   4.190   1.079
   82LYS     CG  813   5.337   4.075   1.031
   82LYS     CD  814   5.430   4.117   0.917
   82LYS     CE  815   5.515   4.000   0.867
   82LYS     NZ  816   5.618   4.045   0.773
   82LYS    HZ1  817   5.578   4.078   0.688
   82LYS    HZ2  818   5.662   4.128   0.807
   82LYS    HZ3  819   5.674   3.969   0.740
   82LYS      C  820   5.304   4.437   1.114
   82LYS      O  821   5.203   4.508   1.123
   83GLN      N  822   5.411   4.481   1.050
   83GLN      H  823   5.500   4.437   1.064
   83GLN     CA  824   5.414   4.617   0.994
   83GLN     CB  825   5.558   4.655   0.959
   83GLN     CG  826   5.587   4.797   0.911
   83GLN     CD  827   5.738   4.812   0.895
   83GLN    OE1  828   5.796   4.788   0.790
   83GLN    NE2  829   5.808   4.856   1.000
   83GLN   HE21  830   5.768   4.857   1.092
   83GLN   HE22  831   5.908   4.857   0.991
   83GLN      C  832   5.322   4.639   0.874
   83GLN      O  833   5.362   4.598   0.765
   84THR      N  834   5.197   4.679   0.893
   84THR      H  835   5.166   4.669   0.988
   84THR     CA  836   5.099   4.714   0.789
   84THR     CB  837   4.970   4.766   0.854
   84THR    OG1  838   4.992   4.858   0.960
   84THR    HG1  839   5.011   4.944   0.913
   84THR    CG2  840   4.865   4.660   0.889
   84THR      C  841   5.133   4.818   0.683
   84THR      O  842   5.212   4.908   0.711
   85ILE      N  843   5.068   4.817   0.567
   85ILE      H  844   4.991   4.759   0.541
   85ILE     CA  845   5.107   4.909   0.459
   85ILE     CB  846   5.043   4.865   0.327
   85ILE    CG1  847   4.896   4.826   0.342
   85ILE    CG2  848   5.122   4.745   0.275
   85ILE     CD  849   4.818   4.860   0.215
   85ILE      C  850   5.086   5.058   0.486
   85ILE      O  851   5.143   5.147   0.423
   86GLY      N  852   4.974   5.089   0.552
   86GLY      H  853   4.889   5.037   0.555
   86GLY     CA  854   4.966   5.211   0.634
   86GLY      C  855   4.991   5.196   0.784
   86GLY      O  856   5.002   5.086   0.838
   87ASN      N  857   4.942   5.301   0.849
   87ASN      H  858   4.903   5.386   0.812
   87ASN     CA  859   4.957   5.293   0.995
   87ASN     CB  860   4.977   5.430   1.061
   87ASN     CG  861   4.992   5.429   1.213
   87ASN    OD1  862   4.905   5.389   1.290
   87ASN    ND2  863   5.066   5.532   1.252
   87ASN   HD21  864   5.093   5.598   1.182
   87ASN   HD22  865   5.076   5.557   1.348
   87ASN      C  866   4.844   5.214   1.061
   87ASN      O  867   4.727   5.250   1.046
   88SER      N  868   4.887   5.127   1.151
   88SER      H  869   4.977   5.084   1.160
   88SER     CA  870   4.790   5.053   1.233
   88SER     CB  871   4.768   4.906   1.198
   88SER     OG  872   4.890   4.832   1.189
   88SER     HG  873   4.916   4.844   1.093
   88SER      C  874   4.812   5.057   1.385
   88SER      O  875   4.760   4.972   1.457
   89CYS      N  876   4.890   5.152   1.435
   89CYS      H  877   4.932   5.215   1.369
   89CYS     CA  878   4.932   5.166   1.575
   89CYS     CB  879   5.008   5.296   1.599
   89CYS     SG  880   4.907   5.444   1.562
   89CYS     HG  881   4.903   5.429   1.430
   89CYS      C  882   4.829   5.153   1.687
   89CYS      O  883   4.822   5.054   1.759
   90GLY      N  884   4.722   5.231   1.674
   90GLY      H  885   4.732   5.312   1.615
   90GLY     CA  886   4.605   5.227   1.762
   90GLY      C  887   4.528   5.097   1.781
   90GLY      O  888   4.530   5.050   1.895
   91THR      N  889   4.486   5.043   1.667
   91THR      H  890   4.535   5.078   1.587
   91THR     CA  891   4.396   4.928   1.649
   91THR     CB  892   4.345   4.907   1.506
   91THR    OG1  893   4.438   4.938   1.402
   91THR    HG1  894   4.391   4.927   1.314
   91THR    CG2  895   4.220   4.995   1.491
   91THR      C  896   4.468   4.806   1.707
   91THR      O  897   4.413   4.744   1.797
   92ILE      N  898   4.593   4.799   1.661
   92ILE      H  899   4.621   4.850   1.580
   92ILE     CA  900   4.669   4.679   1.700
   92ILE     CB  901   4.754   4.617   1.589
   92ILE    CG1  902   4.871   4.695   1.530
   92ILE    CG2  903   4.671   4.565   1.471
   92ILE     CD  904   4.999   4.710   1.613
   92ILE      C  905   4.737   4.677   1.837
   92ILE      O  906   4.741   4.578   1.910
   93GLY      N  907   4.778   4.796   1.879
   93GLY      H  908   4.773   4.873   1.815
   93GLY     CA  909   4.813   4.813   2.020
   93GLY      C  910   4.699   4.796   2.121
   93GLY      O  911   4.716   4.700   2.197
   94LEU      N  912   4.578   4.843   2.093
   94LEU      H  913   4.571   4.919   2.029
   94LEU     CA  914   4.452   4.806   2.159
   94LEU     CB  915   4.337   4.892   2.105
   94LEU     CG  916   4.339   5.030   2.171
   94LEU    CD1  917   4.261   5.133   2.090
   94LEU    CD2  918   4.290   5.025   2.316
   94LEU      C  919   4.410   4.659   2.161
   94LEU      O  920   4.382   4.606   2.268
   95ILE      N  921   4.422   4.598   2.043
   95ILE      H  922   4.417   4.644   1.954
   95ILE     CA  923   4.402   4.453   2.040
   95ILE     CB  924   4.411   4.387   1.903
   95ILE    CG1  925   4.302   4.451   1.817
   95ILE    CG2  926   4.386   4.236   1.900
   95ILE     CD  927   4.335   4.431   1.669
   95ILE      C  928   4.499   4.374   2.129
   95ILE      O  929   4.454   4.289   2.205
   96HISE     N  930   4.628   4.403   2.127
   96HISE     H  931   4.667   4.472   2.066
   96HISE    CA  932   4.732   4.331   2.203
   96HISE    CB  933   4.864   4.398   2.162
   96HISE    CG  934   4.977   4.303   2.203
   96HISE   ND1  935   5.070   4.326   2.295
   96HISE   CD2  936   5.015   4.194   2.138
   96HISE   HD2  937   4.962   4.135   2.063
   96HISE   CE1  938   5.174   4.247   2.272
   96HISE   HE1  939   5.271   4.248   2.323
   96HISE   NE2  940   5.137   4.160   2.178
   96HISE   HE2  941   5.194   4.087   2.141
   96HISE     C  942   4.707   4.341   2.353
   96HISE     O  943   4.713   4.230   2.408
   97ALA      N  944   4.666   4.460   2.394
   97ALA      H  945   4.664   4.537   2.331
   97ALA     CA  946   4.625   4.498   2.531
   97ALA     CB  947   4.593   4.648   2.534
   97ALA      C  948   4.500   4.427   2.582
   97ALA      O  949   4.511   4.346   2.674
   98VAL      N  950   4.394   4.429   2.502
   98VAL      H  951   4.387   4.481   2.417
   98VAL     CA  952   4.287   4.331   2.524
   98VAL     CB  953   4.170   4.370   2.433
   98VAL    CG1  954   4.059   4.268   2.408
   98VAL    CG2  955   4.103   4.494   2.492
   98VAL      C  956   4.323   4.182   2.525
   98VAL      O  957   4.292   4.108   2.618
   99ALA      N  958   4.401   4.138   2.427
   99ALA      H  959   4.407   4.200   2.349
   99ALA     CA  960   4.457   4.003   2.411
   99ALA     CB  961   4.547   3.985   2.289
   99ALA      C  962   4.527   3.933   2.528
   99ALA      O  963   4.495   3.817   2.555
  100ASN      N  964   4.592   4.017   2.608
  100ASN      H  965   4.594   4.117   2.601
  100ASN     CA  966   4.666   3.969   2.725
  100ASN     CB  967   4.752   4.081   2.784
  100ASN     CG  968   4.864   4.034   2.878
  100ASN    OD1  969   4.898   3.920   2.908
  100ASN    ND2  970   4.919   4.138   2.940
  100ASN   HD21  971   4.905   4.231   2.905
  100ASN   HD22  972   4.980   4.116   3.015
  100ASN      C  973   4.575   3.930   2.842
  100ASN      O  974   4.593   3.820   2.895
  101ASN      N  975   4.465   4.000   2.866
  101ASN      H  976   4.420   4.066   2.805
  101ASN     CA  977   4.380   3.970   2.982
  101ASN     CB  978   4.307   4.101   3.011
  101ASN     CG  979   4.204   4.084   3.123
  101ASN    OD1  980   4.085   4.060   3.102
  101ASN    ND2  981   4.239   4.082   3.251
  101ASN   HD21  982   4.332   4.089   3.286
  101ASN   HD22  983   4.169   4.043   3.311
  101ASN      C  984   4.277   3.859   2.959
  101ASN      O  985   4.178   3.868   2.886
  102GLN      N  986   4.310   3.744   3.015
  102GLN      H  987   4.400   3.729   3.057
  102GLN     CA  988   4.229   3.622   3.002
  102GLN     CB  989   4.321   3.503   3.028
  102GLN     CG  990   4.429   3.480   2.922
  102GLN     CD  991   4.550   3.399   2.971
  102GLN    OE1  992   4.636   3.439   3.048
  102GLN    NE2  993   4.560   3.273   2.931
  102GLN   HE21  994   4.491   3.238   2.867
  102GLN   HE22  995   4.633   3.214   2.963
  102GLN      C  996   4.108   3.611   3.096
  102GLN      O  997   3.999   3.579   3.050
  103ASP      N  998   4.113   3.675   3.213
  103ASP      H  999   4.195   3.711   3.257
  103ASP     CA 1000   3.996   3.665   3.300
  103ASP     CB 1001   4.029   3.703   3.445
  103ASP     CG 1002   4.091   3.842   3.460
  103ASP    OD1 1003   4.215   3.849   3.476
  103ASP    OD2 1004   4.019   3.944   3.467
  103ASP      C 1005   3.876   3.749   3.257
  103ASP      O 1006   3.769   3.689   3.262
  104LYS      N 1007   3.887   3.869   3.199
  104LYS      H 1008   3.969   3.926   3.199
  104LYS     CA 1009   3.771   3.951   3.161
  104LYS     CB 1010   3.756   4.078   3.244
  104LYS     CG 1011   3.652   4.052   3.354
  104LYS     CD 1012   3.611   4.190   3.407
  104LYS     CE 1013   3.491   4.181   3.501
  104LYS     NZ 1014   3.524   4.136   3.637
  104LYS    HZ1 1015   3.459   4.179   3.700
  104LYS    HZ2 1016   3.507   4.038   3.643
  104LYS    HZ3 1017   3.618   4.151   3.667
  104LYS      C 1018   3.756   3.993   3.014
  104LYS      O 1019   3.645   3.981   2.963
  105LEU      N 1020   3.864   4.025   2.944
  105LEU      H 1021   3.957   4.032   2.980
  105LEU     CA 1022   3.850   4.075   2.806
  105LEU     CB 1023   3.946   4.189   2.775
  105LEU     CG 1024   3.910   4.320   2.846
  105LEU    CD1 1025   4.022   4.423   2.830
  105LEU    CD2 1026   3.772   4.370   2.803
  105LEU      C 1027   3.882   3.971   2.698
  105LEU      O 1028   3.959   3.879   2.723
  106GLY      N 1029   3.851   4.002   2.572
  106GLY      H 1030   3.821   4.090   2.536
  106GLY     CA 1031   3.889   3.910   2.464
  106GLY      C 1032   3.830   3.953   2.330
  106GLY      O 1033   3.809   4.072   2.304
  107PHE      N 1034   3.799   3.847   2.256
  107PHE      H 1035   3.806   3.751   2.283
  107PHE     CA 1036   3.751   3.869   2.119
  107PHE     CB 1037   3.840   3.798   2.017
  107PHE     CG 1038   3.976   3.868   2.016
  107PHE    CD1 1039   4.074   3.795   2.082
  107PHE    HD1 1040   4.056   3.687   2.087
  107PHE    CD2 1041   3.982   4.006   2.001
  107PHE    HD2 1042   3.896   4.061   1.964
  107PHE    CE1 1043   4.185   3.856   2.139
  107PHE    HE1 1044   4.248   3.811   2.216
  107PHE    CE2 1045   4.094   4.065   2.058
  107PHE    HE2 1046   4.097   4.173   2.069
  107PHE     CZ 1047   4.195   3.993   2.122
  107PHE     HZ 1048   4.278   4.056   2.154
  107PHE      C 1049   3.606   3.829   2.093
  107PHE      O 1050   3.564   3.716   2.116
  108GLU      N 1051   3.545   3.907   2.004
  108GLU      H 1052   3.597   3.961   1.937
  108GLU     CA 1053   3.400   3.901   1.985
  108GLU     CB 1054   3.333   4.033   2.024
  108GLU     CG 1055   3.182   4.051   2.010
  108GLU     CD 1056   3.110   3.962   2.112
  108GLU    OE1 1057   3.069   4.015   2.218
  108GLU    OE2 1058   3.092   3.842   2.081
  108GLU      C 1059   3.352   3.873   1.842
  108GLU      O 1060   3.415   3.912   1.743
  109ASP      N 1061   3.260   3.777   1.834
  109ASP      H 1062   3.228   3.730   1.916
  109ASP     CA 1063   3.198   3.735   1.708
  109ASP     CB 1064   3.139   3.600   1.748
  109ASP     CG 1065   3.045   3.538   1.644
  109ASP    OD1 1066   3.102   3.469   1.557
  109ASP    OD2 1067   2.922   3.561   1.642
  109ASP      C 1068   3.106   3.829   1.630
  109ASP      O 1069   3.027   3.902   1.689
  110GLY      N 1070   3.101   3.813   1.498
  110GLY      H 1071   3.136   3.735   1.446
  110GLY     CA 1072   3.042   3.911   1.406
  110GLY      C 1073   3.119   4.043   1.410
  110GLY      O 1074   3.082   4.141   1.475
  111SER      N 1075   3.248   4.042   1.376
  111SER      H 1076   3.289   3.965   1.328
  111SER     CA 1077   3.335   4.160   1.387
  111SER     CB 1078   3.392   4.172   1.529
  111SER     OG 1079   3.482   4.062   1.546
  111SER     HG 1080   3.469   4.020   1.636
  111SER      C 1081   3.455   4.160   1.292
  111SER      O 1082   3.498   4.055   1.245
  112VAL      N 1083   3.509   4.281   1.276
  112VAL      H 1084   3.459   4.362   1.306
  112VAL     CA 1085   3.641   4.308   1.217
  112VAL     CB 1086   3.674   4.457   1.226
  112VAL    CG1 1087   3.815   4.499   1.181
  112VAL    CG2 1088   3.570   4.531   1.142
  112VAL      C 1089   3.747   4.212   1.273
  112VAL      O 1090   3.798   4.131   1.196
  113LEU      N 1091   3.755   4.204   1.406
  113LEU      H 1092   3.685   4.255   1.457
  113LEU     CA 1093   3.849   4.120   1.481
  113LEU     CB 1094   3.844   4.163   1.627
  113LEU     CG 1095   3.978   4.235   1.642
  113LEU    CD1 1096   3.962   4.342   1.751
  113LEU    CD2 1097   4.086   4.133   1.675
  113LEU      C 1098   3.825   3.970   1.462
  113LEU      O 1099   3.921   3.895   1.442
  114LYS      N 1100   3.698   3.938   1.441
  114LYS      H 1101   3.621   4.000   1.456
  114LYS     CA 1102   3.661   3.803   1.396
  114LYS     CB 1103   3.515   3.769   1.427
  114LYS     CG 1104   3.505   3.618   1.449
  114LYS     CD 1105   3.577   3.560   1.571
  114LYS     CE 1106   3.543   3.413   1.597
  114LYS     NZ 1107   3.591   3.374   1.730
  114LYS    HZ1 1108   3.561   3.281   1.750
  114LYS    HZ2 1109   3.690   3.390   1.734
  114LYS    HZ3 1110   3.551   3.429   1.803
  114LYS      C 1111   3.696   3.768   1.251
  114LYS      O 1112   3.732   3.652   1.230
  115GLN      N 1113   3.663   3.853   1.155
  115GLN      H 1114   3.610   3.936   1.173
  115GLN     CA 1115   3.712   3.834   1.018
  115GLN     CB 1116   3.670   3.949   0.926
  115GLN     CG 1117   3.521   3.933   0.896
  115GLN     CD 1118   3.484   4.033   0.786
  115GLN    OE1 1119   3.485   4.156   0.794
  115GLN    NE2 1120   3.451   3.982   0.668
  115GLN   HE21 1121   3.460   3.883   0.656
  115GLN   HE22 1122   3.395   4.037   0.606
  115GLN      C 1123   3.864   3.819   1.004
  115GLN      O 1124   3.916   3.725   0.944
  116PHE      N 1125   3.939   3.909   1.067
  116PHE      H 1126   3.897   3.998   1.086
  116PHE     CA 1127   4.083   3.893   1.091
  116PHE     CB 1128   4.133   4.007   1.181
  116PHE     CG 1129   4.283   4.017   1.207
  116PHE    CD1 1130   4.327   4.036   1.338
  116PHE    HD1 1131   4.262   4.019   1.424
  116PHE    CD2 1132   4.369   4.022   1.097
  116PHE    HD2 1133   4.338   4.007   0.994
  116PHE    CE1 1134   4.459   4.071   1.362
  116PHE    HE1 1135   4.494   4.109   1.458
  116PHE    CE2 1136   4.501   4.060   1.117
  116PHE    HE2 1137   4.555   4.107   1.035
  116PHE     CZ 1138   4.538   4.089   1.248
  116PHE     HZ 1139   4.624   4.150   1.276
  116PHE      C 1140   4.124   3.758   1.152
  116PHE      O 1141   4.185   3.675   1.085
  117LEU      N 1142   4.068   3.720   1.266
  117LEU      H 1143   4.019   3.778   1.331
  117LEU     CA 1144   4.079   3.584   1.321
  117LEU     CB 1145   4.003   3.576   1.453
  117LEU     CG 1146   4.069   3.630   1.580
  117LEU    CD1 1147   3.984   3.635   1.707
  117LEU    CD2 1148   4.205   3.562   1.597
  117LEU      C 1149   4.042   3.468   1.228
  117LEU      O 1150   4.123   3.375   1.221
  118SER      N 1151   3.921   3.468   1.173
  118SER      H 1152   3.859   3.547   1.173
  118SER     CA 1153   3.886   3.349   1.094
  118SER     CB 1154   3.735   3.351   1.071
  118SER     OG 1155   3.712   3.461   0.983
  118SER     HG 1156   3.613   3.480   0.981
  118SER      C 1157   3.979   3.328   0.974
  118SER      O 1158   3.985   3.215   0.927
  119GLU      N 1159   4.022   3.440   0.917
  119GLU      H 1160   3.963   3.520   0.906
  119GLU     CA 1161   4.118   3.430   0.806
  119GLU     CB 1162   4.135   3.569   0.745
  119GLU     CG 1163   4.191   3.565   0.603
  119GLU     CD 1164   4.218   3.701   0.538
  119GLU    OE1 1165   4.335   3.725   0.503
  119GLU    OE2 1166   4.122   3.774   0.506
  119GLU      C 1167   4.259   3.389   0.851
  119GLU      O 1168   4.301   3.283   0.806
  120THR      N 1169   4.316   3.454   0.952
  120THR      H 1170   4.264   3.528   0.994
  120THR     CA 1171   4.448   3.419   1.006
  120THR     CB 1172   4.495   3.517   1.114
  120THR    OG1 1173   4.395   3.544   1.212
  120THR    HG1 1174   4.320   3.604   1.183
  120THR    CG2 1175   4.528   3.653   1.051
  120THR      C 1176   4.458   3.277   1.062
  120THR      O 1177   4.556   3.211   1.029
  121GLU      N 1178   4.357   3.232   1.136
  121GLU      H 1179   4.273   3.279   1.164
  121GLU     CA 1180   4.357   3.093   1.184
  121GLU     CB 1181   4.234   3.085   1.275
  121GLU     CG 1182   4.260   3.151   1.411
  121GLU     CD 1183   4.182   3.101   1.533
  121GLU    OE1 1184   4.059   3.079   1.526
  121GLU    OE2 1185   4.259   3.100   1.632
  121GLU      C 1186   4.353   2.990   1.071
  121GLU      O 1187   4.449   2.916   1.049
  122LYS      N 1188   4.272   3.016   0.969
  122LYS      H 1189   4.199   3.085   0.970
  122LYS     CA 1190   4.255   2.933   0.849
  122LYS     CB 1191   4.136   2.988   0.769
  122LYS     CG 1192   4.077   2.871   0.690
  122LYS     CD 1193   3.941   2.898   0.624
  122LYS     CE 1194   3.896   2.795   0.521
  122LYS     NZ 1195   4.003   2.788   0.420
  122LYS    HZ1 1196   4.095   2.764   0.453
  122LYS    HZ2 1197   3.970   2.724   0.350
  122LYS    HZ3 1198   4.007   2.874   0.371
  122LYS      C 1199   4.380   2.923   0.761
  122LYS      O 1200   4.435   2.815   0.737
  123MET      N 1201   4.435   3.035   0.714
  123MET      H 1202   4.406   3.125   0.749
  123MET     CA 1203   4.557   3.039   0.633
  123MET     CB 1204   4.592   3.182   0.592
  123MET     CG 1205   4.520   3.233   0.466
  123MET     SD 1206   4.349   3.289   0.495
  123MET     CE 1207   4.319   3.375   0.341
  123MET      C 1208   4.684   2.983   0.697
  123MET      O 1209   4.694   2.957   0.817
  124SER      N 1210   4.772   2.947   0.604
  124SER      H 1211   4.751   2.944   0.507
  124SER     CA 1212   4.904   2.888   0.634
  124SER     CB 1213   4.960   2.834   0.503
  124SER     OG 1214   5.027   2.943   0.439
  124SER     HG 1215   4.982   2.984   0.360
  124SER      C 1216   5.000   2.982   0.707
  124SER      O 1217   4.979   3.103   0.702
  125PRO      N 1218   5.105   2.931   0.770
  125PRO     CA 1219   5.209   3.016   0.831
  125PRO     CB 1220   5.318   2.919   0.877
  125PRO     CG 1221   5.236   2.799   0.925
  125PRO     CD 1222   5.128   2.794   0.817
  125PRO      C 1223   5.267   3.120   0.735
  125PRO      O 1224   5.248   3.238   0.762
  126GLU      N 1225   5.311   3.081   0.615
  126GLU      H 1226   5.312   2.985   0.589
  126GLU     CA 1227   5.357   3.166   0.505
  126GLU     CB 1228   5.399   3.070   0.393
  126GLU     CG 1229   5.519   2.979   0.424
  126GLU     CD 1230   5.489   2.837   0.474
  126GLU    OE1 1231   5.370   2.808   0.496
  126GLU    OE2 1232   5.574   2.746   0.469
  126GLU      C 1233   5.266   3.277   0.454
  126GLU      O 1234   5.304   3.384   0.405
  127ASP      N 1235   5.137   3.243   0.456
  127ASP      H 1236   5.108   3.148   0.460
  127ASP     CA 1237   5.028   3.339   0.431
  127ASP     CB 1238   4.905   3.270   0.373
  127ASP     CG 1239   4.931   3.230   0.228
  127ASP    OD1 1240   4.922   3.322   0.143
  127ASP    OD2 1241   4.929   3.110   0.196
  127ASP      C 1242   4.984   3.429   0.547
  127ASP      O 1243   4.942   3.542   0.527
  128ARG      N 1244   5.005   3.383   0.670
  128ARG      H 1245   5.041   3.290   0.686
  128ARG     CA 1246   4.954   3.449   0.790
  128ARG     CB 1247   4.984   3.377   0.921
  128ARG     CG 1248   4.884   3.263   0.942
  128ARG     CD 1249   4.908   3.181   1.069
  128ARG     NE 1250   4.820   3.063   1.066
  128ARG     HE 1251   4.780   3.046   0.976
  128ARG     CZ 1252   4.808   2.967   1.159
  128ARG    NH1 1253   4.877   2.955   1.273
  128ARG   HH11 1254   4.944   3.023   1.302
  128ARG   HH12 1255   4.870   2.867   1.320
  128ARG    NH2 1256   4.753   2.855   1.111
  128ARG   HH21 1257   4.718   2.848   1.018
  128ARG   HH22 1258   4.760   2.770   1.162
  128ARG      C 1259   5.000   3.594   0.806
  128ARG      O 1260   4.915   3.683   0.815
  129ALA      N 1261   5.129   3.617   0.780
  129ALA      H 1262   5.198   3.547   0.763
  129ALA     CA 1263   5.181   3.751   0.754
  129ALA     CB 1264   5.331   3.727   0.738
  129ALA      C 1265   5.129   3.832   0.634
  129ALA      O 1266   5.075   3.940   0.658
  130LYS      N 1267   5.113   3.771   0.517
  130LYS      H 1268   5.112   3.672   0.512
  130LYS     CA 1269   5.052   3.843   0.404
  130LYS     CB 1270   5.047   3.758   0.276
  130LYS     CG 1271   5.189   3.709   0.247
  130LYS     CD 1272   5.193   3.591   0.150
  130LYS     CE 1273   5.332   3.532   0.131
  130LYS     NZ 1274   5.443   3.624   0.102
  130LYS    HZ1 1275   5.473   3.678   0.182
  130LYS    HZ2 1276   5.521   3.570   0.072
  130LYS    HZ3 1277   5.413   3.689   0.033
  130LYS      C 1278   4.907   3.882   0.436
  130LYS      O 1279   4.869   3.995   0.406
  131CYS      N 1280   4.829   3.799   0.504
  131CYS      H 1281   4.864   3.708   0.530
  131CYS     CA 1282   4.692   3.825   0.548
  131CYS     CB 1283   4.631   3.706   0.623
  131CYS     SG 1284   4.576   3.572   0.511
  131CYS     HG 1285   4.448   3.611   0.511
  131CYS      C 1286   4.688   3.946   0.642
  131CYS      O 1287   4.580   4.005   0.629
  132PHE      N 1288   4.779   3.963   0.737
  132PHE      H 1289   4.831   3.883   0.768
  132PHE     CA 1290   4.794   4.079   0.826
  132PHE     CB 1291   4.893   4.037   0.935
  132PHE     CG 1292   4.863   4.104   1.070
  132PHE    CD1 1293   4.868   4.034   1.190
  132PHE    HD1 1294   4.843   3.928   1.185
  132PHE    CD2 1295   4.858   4.243   1.077
  132PHE    HD2 1296   4.871   4.309   0.991
  132PHE    CE1 1297   4.871   4.102   1.311
  132PHE    HE1 1298   4.886   4.047   1.404
  132PHE    CE2 1299   4.866   4.318   1.194
  132PHE    HE2 1300   4.847   4.425   1.195
  132PHE     CZ 1301   4.877   4.241   1.309
  132PHE     HZ 1302   4.899   4.300   1.398
  132PHE      C 1303   4.833   4.207   0.751
  132PHE      O 1304   4.750   4.298   0.745
  133GLU      N 1305   4.931   4.193   0.662
  133GLU      H 1306   4.973   4.103   0.650
  133GLU     CA 1307   5.002   4.295   0.583
  133GLU     CB 1308   5.116   4.245   0.494
  133GLU     CG 1309   5.234   4.203   0.582
  133GLU     CD 1310   5.352   4.123   0.526
  133GLU    OE1 1311   5.468   4.162   0.550
  133GLU    OE2 1312   5.333   4.036   0.438
  133GLU      C 1313   4.904   4.377   0.498
  133GLU      O 1314   4.928   4.498   0.497
  134LYS      N 1315   4.810   4.316   0.428
  134LYS      H 1316   4.793   4.217   0.434
  134LYS     CA 1317   4.721   4.390   0.336
  134LYS     CB 1318   4.699   4.311   0.207
  134LYS     CG 1319   4.693   4.158   0.218
  134LYS     CD 1320   4.711   4.082   0.086
  134LYS     CE 1321   4.586   4.083  -0.000
  134LYS     NZ 1322   4.458   4.032   0.050
  134LYS    HZ1 1323   4.396   4.019  -0.026
  134LYS    HZ2 1324   4.480   3.951   0.105
  134LYS    HZ3 1325   4.416   4.098   0.113
  134LYS      C 1326   4.586   4.434   0.393
  134LYS      O 1327   4.523   4.516   0.328
  135ASN      N 1328   4.549   4.392   0.514
  135ASN      H 1329   4.613   4.347   0.577
  135ASN     CA 1330   4.418   4.403   0.579
  135ASN     CB 1331   4.426   4.334   0.716
  135ASN     CG 1332   4.290   4.337   0.786
  135ASN    OD1 1333   4.235   4.445   0.811
  135ASN    ND2 1334   4.217   4.226   0.787
  135ASN   HD21 1335   4.250   4.149   0.733
  135ASN   HD22 1336   4.127   4.213   0.830
  135ASN      C 1337   4.375   4.549   0.594
  135ASN      O 1338   4.446   4.631   0.651
  136GLU      N 1339   4.264   4.577   0.526
  136GLU      H 1340   4.236   4.498   0.471
  136GLU     CA 1341   4.195   4.704   0.502
  136GLU     CB 1342   4.097   4.693   0.385
  136GLU     CG 1343   4.152   4.622   0.262
  136GLU     CD 1344   4.118   4.474   0.239
  136GLU    OE1 1345   4.143   4.388   0.325
  136GLU    OE2 1346   4.061   4.456   0.128
  136GLU      C 1347   4.122   4.771   0.619
  136GLU      O 1348   4.158   4.884   0.654
  137ALA      N 1349   4.061   4.678   0.692
  137ALA      H 1350   4.070   4.583   0.664
  137ALA     CA 1351   3.974   4.694   0.809
  137ALA     CB 1352   3.898   4.563   0.829
  137ALA      C 1353   4.055   4.732   0.933
  137ALA      O 1354   4.022   4.831   0.998
  138ILE      N 1355   4.166   4.670   0.971
  138ILE      H 1356   4.197   4.588   0.922
  138ILE     CA 1357   4.251   4.705   1.085
  138ILE     CB 1358   4.361   4.610   1.132
  138ILE    CG1 1359   4.455   4.572   1.017
  138ILE    CG2 1360   4.296   4.495   1.209
  138ILE     CD 1361   4.574   4.497   1.076
  138ILE      C 1362   4.305   4.846   1.060
  138ILE      O 1363   4.308   4.926   1.153
  139GLN      N 1364   4.337   4.873   0.934
  139GLN      H 1365   4.356   4.806   0.861
  139GLN     CA 1366   4.369   5.011   0.896
  139GLN     CB 1367   4.435   5.008   0.758
  139GLN     CG 1368   4.573   4.942   0.757
  139GLN     CD 1369   4.634   4.934   0.617
  139GLN    OE1 1370   4.707   5.021   0.569
  139GLN    NE2 1371   4.603   4.829   0.542
  139GLN   HE21 1372   4.543   4.758   0.579
  139GLN   HE22 1373   4.606   4.851   0.445
  139GLN      C 1374   4.259   5.117   0.897
  139GLN      O 1375   4.272   5.225   0.954
  140ALA      N 1376   4.145   5.077   0.841
  140ALA      H 1377   4.144   4.997   0.781
  140ALA     CA 1378   4.024   5.160   0.832
  140ALA     CB 1379   3.919   5.097   0.741
  140ALA      C 1380   3.971   5.206   0.968
  140ALA      O 1381   3.914   5.315   0.976
  141ALA      N 1382   3.965   5.105   1.054
  141ALA      H 1383   3.995   5.012   1.035
  141ALA     CA 1384   3.917   5.128   1.191
  141ALA     CB 1385   3.900   4.996   1.267
  141ALA      C 1386   4.005   5.221   1.275
  141ALA      O 1387   3.950   5.295   1.357
  142HISE     N 1388   4.137   5.217   1.254
  142HISE     H 1389   4.180   5.153   1.190
  142HISE    CA 1390   4.232   5.319   1.300
  142HISE    CB 1391   4.377   5.273   1.280
  142HISE    CG 1392   4.474   5.375   1.340
  142HISE   ND1 1393   4.512   5.387   1.467
  142HISE   CD2 1394   4.535   5.471   1.271
  142HISE   HD2 1395   4.546   5.491   1.164
  142HISE   CE1 1396   4.590   5.494   1.477
  142HISE   HE1 1397   4.639   5.523   1.570
  142HISE   NE2 1398   4.599   5.550   1.357
  142HISE   HE2 1399   4.651   5.634   1.343
  142HISE     C 1400   4.215   5.459   1.240
  142HISE     O 1401   4.187   5.553   1.315
  143ASP      N 1402   4.192   5.458   1.109
  143ASP      H 1403   4.200   5.379   1.050
  143ASP     CA 1404   4.165   5.581   1.033
  143ASP     CB 1405   4.165   5.540   0.885
  143ASP     CG 1406   4.131   5.645   0.780
  143ASP    OD1 1407   4.224   5.705   0.723
  143ASP    OD2 1408   4.010   5.655   0.749
  143ASP      C 1409   4.033   5.644   1.077
  143ASP      O 1410   4.032   5.760   1.118
  144ALA      N 1411   3.924   5.568   1.076
  144ALA      H 1412   3.942   5.486   1.022
  144ALA     CA 1413   3.791   5.614   1.117
  144ALA     CB 1414   3.704   5.492   1.147
  144ALA      C 1415   3.791   5.698   1.245
  144ALA      O 1416   3.719   5.797   1.251
  145VAL      N 1417   3.882   5.662   1.335
  145VAL      H 1418   3.934   5.577   1.343
  145VAL     CA 1419   3.883   5.737   1.461
  145VAL     CB 1420   3.897   5.647   1.584
  145VAL    CG1 1421   3.893   5.738   1.707
  145VAL    CG2 1422   3.803   5.526   1.585
  145VAL      C 1423   3.992   5.844   1.463
  145VAL      O 1424   3.961   5.955   1.508
  146ALA      N 1425   4.115   5.822   1.417
  146ALA      H 1426   4.135   5.741   1.361
  146ALA     CA 1427   4.223   5.921   1.406
  146ALA     CB 1428   4.351   5.848   1.365
  146ALA      C 1429   4.194   6.041   1.316
  146ALA      O 1430   4.203   6.154   1.365
  147GLN      N 1431   4.104   6.021   1.220
  147GLN      H 1432   4.094   5.930   1.178
  147GLN     CA 1433   4.047   6.127   1.135
  147GLN     CB 1434   3.999   6.057   1.007
  147GLN     CG 1435   3.998   6.148   0.884
  147GLN     CD 1436   4.134   6.192   0.831
  147GLN    OE1 1437   4.219   6.120   0.778
  147GLN    NE2 1438   4.149   6.324   0.821
  147GLN   HE21 1439   4.079   6.389   0.850
  147GLN   HE22 1440   4.239   6.353   0.791
  147GLN      C 1441   3.935   6.204   1.205
  147GLN      O 1442   3.917   6.323   1.184
  148GLU      N 1443   3.868   6.142   1.302
  148GLU      H 1444   3.888   6.048   1.332
  148GLU     CA 1445   3.778   6.211   1.396
  148GLU     CB 1446   3.692   6.116   1.478
  148GLU     CG 1447   3.567   6.073   1.400
  148GLU     CD 1448   3.440   6.054   1.483
  148GLU    OE1 1449   3.396   6.152   1.546
  148GLU    OE2 1450   3.394   5.939   1.493
  148GLU      C 1451   3.849   6.319   1.478
  148GLU      O 1452   3.798   6.430   1.493
  149GLY      N 1453   3.974   6.293   1.515
  149GLY      H 1454   4.032   6.217   1.485
  149GLY     CA 1455   4.050   6.387   1.599
  149GLY      C 1456   4.187   6.345   1.652
  149GLY      O 1457   4.207   6.246   1.721
  150GLN      N 1458   4.280   6.390   1.567
  150GLN      H 1459   4.249   6.427   1.480
  150GLN     CA 1460   4.422   6.379   1.602
  150GLN     CB 1461   4.511   6.418   1.484
  150GLN     CG 1462   4.505   6.318   1.369
  150GLN     CD 1463   4.586   6.369   1.250
  150GLN    OE1 1464   4.702   6.333   1.229
  150GLN    NE2 1465   4.524   6.457   1.171
  150GLN   HE21 1466   4.431   6.479   1.201
  150GLN   HE22 1467   4.562   6.524   1.108
  150GLN      C 1468   4.455   6.468   1.722
  150GLN      O 1469   4.439   6.590   1.726
  151CYS      N 1470   4.528   6.402   1.812
  151CYS      H 1471   4.557   6.308   1.796
  151CYS     CA 1472   4.549   6.451   1.949
  151CYS     CB 1473   4.639   6.350   2.022
  151CYS     SG 1474   4.653   6.373   2.203
  151CYS     HG 1475   4.527   6.341   2.233
  151CYS      C 1476   4.607   6.591   1.965
  151CYS      O 1477   4.707   6.627   1.903
  152ARG      N 1478   4.563   6.649   2.077
  152ARG      H 1479   4.482   6.610   2.120
  152ARG     CA 1480   4.592   6.788   2.114
  152ARG     CB 1481   4.493   6.832   2.221
  152ARG     CG 1482   4.362   6.861   2.148
  152ARG     CD 1483   4.246   6.918   2.231
  152ARG     NE 1484   4.292   7.056   2.246
  152ARG     HE 1485   4.383   7.080   2.213
  152ARG     CZ 1486   4.221   7.163   2.285
  152ARG    NH1 1487   4.088   7.171   2.303
  152ARG   HH11 1488   4.024   7.095   2.295
  152ARG   HH12 1489   4.052   7.261   2.325
  152ARG    NH2 1490   4.298   7.271   2.305
  152ARG   HH21 1491   4.397   7.270   2.295
  152ARG   HH22 1492   4.257   7.362   2.315
  152ARG      C 1493   4.736   6.829   2.147
  152ARG      O 1494   4.750   6.940   2.199
  153VAL      N 1495   4.830   6.736   2.143
  153VAL      H 1496   4.808   6.639   2.154
  153VAL     CA 1497   4.972   6.753   2.179
  153VAL     CB 1498   5.035   6.615   2.165
  153VAL    CG1 1499   5.023   6.541   2.298
  153VAL    CG2 1500   4.995   6.529   2.044
  153VAL      C 1501   5.039   6.857   2.089
  153VAL      O 1502   4.985   6.897   1.986
  154ASP      N 1503   5.162   6.892   2.127
  154ASP      H 1504   5.208   6.846   2.203
  154ASP     CA 1505   5.244   6.980   2.043
  154ASP     CB 1506   5.377   7.014   2.111
  154ASP     CG 1507   5.468   7.091   2.015
  154ASP    OD1 1508   5.577   7.057   1.964
  154ASP    OD2 1509   5.435   7.211   2.002
  154ASP      C 1510   5.263   6.924   1.902
  154ASP      O 1511   5.253   6.805   1.873
  155ASP      N 1512   5.252   7.025   1.816
  155ASP      H 1513   5.240   7.119   1.847
  155ASP     CA 1514   5.253   7.016   1.670
  155ASP     CB 1515   5.168   7.127   1.609
  155ASP     CG 1516   5.212   7.262   1.666
  155ASP    OD1 1517   5.139   7.316   1.752
  155ASP    OD2 1518   5.309   7.319   1.611
  155ASP      C 1519   5.388   6.984   1.604
  155ASP      O 1520   5.383   6.895   1.519
  156LYS      N 1521   5.498   7.032   1.660
  156LYS      H 1522   5.487   7.085   1.743
  156LYS     CA 1523   5.631   7.022   1.597
  156LYS     CB 1524   5.719   7.143   1.631
  156LYS     CG 1525   5.742   7.243   1.517
  156LYS     CD 1526   5.810   7.369   1.570
  156LYS     CE 1527   5.778   7.499   1.496
  156LYS     NZ 1528   5.854   7.602   1.570
  156LYS    HZ1 1529   5.864   7.681   1.509
  156LYS    HZ2 1530   5.797   7.621   1.649
  156LYS    HZ3 1531   5.947   7.568   1.584
  156LYS      C 1532   5.694   6.886   1.629
  156LYS      O 1533   5.711   6.804   1.539
  157VAL      N 1534   5.698   6.860   1.760
  157VAL      H 1535   5.669   6.927   1.828
  157VAL     CA 1536   5.760   6.742   1.822
  157VAL     CB 1537   5.776   6.762   1.973
  157VAL    CG1 1538   5.849   6.649   2.046
  157VAL    CG2 1539   5.860   6.888   1.992
  157VAL      C 1540   5.687   6.612   1.788
  157VAL      O 1541   5.564   6.608   1.802
  158ASN      N 1542   5.759   6.527   1.716
  158ASN      H 1543   5.856   6.545   1.700
  158ASN     CA 1544   5.722   6.394   1.666
  158ASN     CB 1545   5.846   6.344   1.591
  158ASN     CG 1546   5.894   6.441   1.483
  158ASN    OD1 1547   5.980   6.526   1.503
  158ASN    ND2 1548   5.834   6.412   1.368
  158ASN   HD21 1549   5.762   6.343   1.364
  158ASN   HD22 1550   5.835   6.489   1.303
  158ASN      C 1551   5.684   6.302   1.782
  158ASN      O 1552   5.770   6.273   1.865
  159PHE      N 1553   5.553   6.300   1.804
  159PHE      H 1554   5.490   6.374   1.779
  159PHE     CA 1555   5.500   6.197   1.895
  159PHE     CB 1556   5.364   6.246   1.946
  159PHE     CG 1557   5.391   6.319   2.077
  159PHE    CD1 1558   5.356   6.260   2.198
  159PHE    HD1 1559   5.301   6.166   2.206
  159PHE    CD2 1560   5.445   6.447   2.073
  159PHE    HD2 1561   5.473   6.487   1.976
  159PHE    CE1 1562   5.380   6.331   2.315
  159PHE    HE1 1563   5.385   6.270   2.405
  159PHE    CE2 1564   5.476   6.514   2.191
  159PHE    HE2 1565   5.540   6.600   2.176
  159PHE     CZ 1566   5.440   6.456   2.313
  159PHE     HZ 1567   5.478   6.497   2.407
  159PHE      C 1568   5.487   6.060   1.828
  159PHE      O 1569   5.468   6.045   1.707
  160HISE     N 1570   5.511   5.960   1.912
  160HISE     H 1571   5.541   5.979   2.005
  160HISE    CA 1572   5.491   5.816   1.893
  160HISE    CB 1573   5.623   5.749   1.856
  160HISE    CG 1574   5.616   5.621   1.774
  160HISE   ND1 1575   5.517   5.577   1.696
  160HISE   CD2 1576   5.701   5.520   1.790
  160HISE   HD2 1577   5.774   5.510   1.871
  160HISE   CE1 1578   5.534   5.446   1.677
  160HISE   HE1 1579   5.482   5.387   1.601
  160HISE   NE2 1580   5.648   5.412   1.735
  160HISE   HE2 1581   5.694   5.323   1.726
  160HISE     C 1582   5.418   5.735   2.001
  160HISE     O 1583   5.408   5.782   2.115
  161PHE      N 1584   5.355   5.630   1.951
  161PHE      H 1585   5.350   5.626   1.851
  161PHE     CA 1586   5.284   5.526   2.027
  161PHE     CB 1587   5.166   5.482   1.941
  161PHE     CG 1588   5.079   5.379   2.013
  161PHE    CD1 1589   4.958   5.418   2.069
  161PHE    HD1 1590   4.942   5.514   2.117
  161PHE    CD2 1591   5.096   5.244   1.984
  161PHE    HD2 1592   5.190   5.205   1.945
  161PHE    CE1 1593   4.854   5.328   2.094
  161PHE    HE1 1594   4.756   5.370   2.114
  161PHE    CE2 1595   4.995   5.152   2.011
  161PHE    HE2 1596   5.023   5.047   2.024
  161PHE     CZ 1597   4.871   5.195   2.057
  161PHE     HZ 1598   4.784   5.130   2.062
  161PHE      C 1599   5.366   5.402   2.064
  161PHE      O 1600   5.425   5.338   1.977
  162ILE      N 1601   5.363   5.360   2.190
  162ILE      H 1602   5.338   5.423   2.264
  162ILE     CA 1603   5.416   5.227   2.224
  162ILE     CB 1604   5.561   5.237   2.272
  162ILE    CG1 1605   5.600   5.337   2.381
  162ILE    CG2 1606   5.658   5.230   2.154
  162ILE     CD 1607   5.745   5.340   2.430
  162ILE      C 1608   5.329   5.163   2.333
  162ILE      O 1609   5.300   5.217   2.439
  163LEU      N 1610   5.302   5.036   2.305
  163LEU      H 1611   5.342   4.985   2.228
  163LEU     CA 1612   5.224   4.962   2.405
  163LEU     CB 1613   5.125   4.864   2.342
  163LEU     CG 1614   5.050   4.783   2.448
  163LEU    CD1 1615   4.942   4.866   2.518
  163LEU    CD2 1616   4.973   4.664   2.391
  163LEU      C 1617   5.323   4.890   2.498
  163LEU      O 1618   5.387   4.791   2.464
  164PHE      N 1619   5.318   4.928   2.626
  164PHE      H 1620   5.265   5.009   2.648
  164PHE     CA 1621   5.381   4.859   2.740
  164PHE     CB 1622   5.417   4.953   2.855
  164PHE     CG 1623   5.547   5.032   2.833
  164PHE    CD1 1624   5.547   5.163   2.879
  164PHE    HD1 1625   5.455   5.205   2.919
  164PHE    CD2 1626   5.666   4.978   2.786
  164PHE    HD2 1627   5.680   4.878   2.745
  164PHE    CE1 1628   5.663   5.239   2.867
  164PHE    HE1 1629   5.679   5.325   2.932
  164PHE    CE2 1630   5.781   5.053   2.770
  164PHE    HE2 1631   5.868   5.026   2.710
  164PHE     CZ 1632   5.777   5.187   2.808
  164PHE     HZ 1633   5.867   5.245   2.784
  164PHE      C 1634   5.286   4.754   2.797
  164PHE      O 1635   5.198   4.775   2.879
  165ASN      N 1636   5.314   4.633   2.749
  165ASN      H 1637   5.396   4.617   2.693
  165ASN     CA 1638   5.232   4.516   2.782
  165ASN     CB 1639   5.176   4.440   2.662
  165ASN     CG 1640   5.039   4.374   2.680
  165ASN    OD1 1641   4.972   4.366   2.783
  165ASN    ND2 1642   4.987   4.328   2.567
  165ASN   HD21 1643   5.038   4.321   2.482
  165ASN   HD22 1644   4.899   4.280   2.562
  165ASN      C 1645   5.286   4.428   2.896
  165ASN      O 1646   5.404   4.395   2.892
  166ASN      N 1647   5.198   4.397   2.991
  166ASN      H 1648   5.104   4.423   2.971
  166ASN     CA 1649   5.240   4.312   3.103
  166ASN     CB 1650   5.171   4.358   3.232
  166ASN     CG 1651   5.253   4.333   3.358
  166ASN    OD1 1652   5.200   4.326   3.469
  166ASN    ND2 1653   5.384   4.358   3.352
  166ASN   HD21 1654   5.420   4.386   3.263
  166ASN   HD22 1655   5.433   4.345   3.438
  166ASN      C 1656   5.207   4.167   3.069
  166ASN      O 1657   5.128   4.108   3.142
  167VAL      N 1658   5.300   4.097   3.004
  167VAL      H 1659   5.395   4.129   3.005
  167VAL     CA 1660   5.285   3.962   2.949
  167VAL     CB 1661   5.312   3.963   2.798
  167VAL    CG1 1662   5.323   3.821   2.743
  167VAL    CG2 1663   5.188   4.031   2.740
  167VAL      C 1664   5.384   3.872   3.024
  167VAL      O 1665   5.503   3.903   3.026
  168ASP      N 1666   5.335   3.764   3.084
  168ASP      H 1667   5.236   3.762   3.096
  168ASP     CA 1668   5.406   3.670   3.171
  168ASP     CB 1669   5.513   3.586   3.100
  168ASP     CG 1670   5.441   3.477   3.020
  168ASP    OD1 1671   5.428   3.486   2.896
  168ASP    OD2 1672   5.381   3.385   3.079
  168ASP      C 1673   5.480   3.731   3.290
  168ASP      O 1674   5.566   3.669   3.352
  169GLY      N 1675   5.430   3.850   3.324
  169GLY      H 1676   5.347   3.885   3.282
  169GLY     CA 1677   5.495   3.926   3.432
  169GLY      C 1678   5.604   4.023   3.384
  169GLY      O 1679   5.671   4.086   3.466
  170HISE     N 1680   5.650   4.001   3.261
  170HISE     H 1681   5.604   3.932   3.206
  170HISE    CA 1682   5.747   4.088   3.193
  170HISE    CB 1683   5.795   4.013   3.068
  170HISE    CG 1684   5.893   3.903   3.107
  170HISE   ND1 1685   6.012   3.912   3.166
  170HISE   CD2 1686   5.873   3.781   3.057
  170HISE   HD2 1687   5.803   3.755   2.978
  170HISE   CE1 1688   6.065   3.790   3.165
  170HISE   HE1 1689   6.167   3.758   3.189
  170HISE   NE2 1690   5.980   3.714   3.096
  170HISE   HE2 1691   6.007   3.625   3.060
  170HISE     C 1692   5.686   4.222   3.151
  170HISE     O 1693   5.566   4.229   3.125
  171LEU      N 1694   5.773   4.321   3.143
  171LEU      H 1695   5.859   4.320   3.193
  171LEU     CA 1696   5.736   4.446   3.074
  171LEU     CB 1697   5.767   4.572   3.155
  171LEU     CG 1698   5.710   4.705   3.104
  171LEU    CD1 1699   5.557   4.703   3.115
  171LEU    CD2 1700   5.747   4.833   3.179
  171LEU      C 1701   5.792   4.456   2.932
  171LEU      O 1702   5.910   4.479   2.908
  172TYR      N 1703   5.704   4.411   2.843
  172TYR      H 1704   5.617   4.375   2.874
  172TYR     CA 1705   5.722   4.407   2.697
  172TYR     CB 1706   5.634   4.300   2.633
  172TYR     CG 1707   5.702   4.166   2.662
  172TYR    CD1 1708   5.802   4.130   2.572
  172TYR    HD1 1709   5.844   4.198   2.498
  172TYR    CD2 1710   5.645   4.073   2.749
  172TYR    HD2 1711   5.570   4.100   2.823
  172TYR    CE1 1712   5.846   3.998   2.569
  172TYR    HE1 1713   5.872   3.952   2.473
  172TYR    CE2 1714   5.698   3.945   2.756
  172TYR    HE2 1715   5.673   3.878   2.839
  172TYR     CZ 1716   5.798   3.911   2.666
  172TYR     OH 1717   5.861   3.792   2.685
  172TYR     HH 1718   5.795   3.726   2.720
  172TYR      C 1719   5.673   4.538   2.633
  172TYR      O 1720   5.554   4.568   2.642
  173GLU      N 1721   5.762   4.581   2.545
  173GLU      H 1722   5.856   4.548   2.540
  173GLU     CA 1723   5.726   4.691   2.455
  173GLU     CB 1724   5.849   4.782   2.468
  173GLU     CG 1725   5.852   4.920   2.403
  173GLU     CD 1726   5.992   4.980   2.410
  173GLU    OE1 1727   6.081   4.915   2.351
  173GLU    OE2 1728   6.015   5.087   2.471
  173GLU      C 1729   5.701   4.654   2.308
  173GLU      O 1730   5.776   4.596   2.230
  174LEU      N 1731   5.583   4.700   2.268
  174LEU      H 1732   5.529   4.739   2.343
  174LEU     CA 1733   5.523   4.699   2.134
  174LEU     CB 1734   5.384   4.636   2.144
  174LEU     CG 1735   5.323   4.613   2.005
  174LEU    CD1 1736   5.358   4.473   1.955
  174LEU    CD2 1737   5.172   4.623   2.020
  174LEU      C 1738   5.520   4.834   2.062
  174LEU      O 1739   5.452   4.927   2.105
  175ASP      N 1740   5.582   4.830   1.945
  175ASP      H 1741   5.616   4.745   1.904
  175ASP     CA 1742   5.592   4.954   1.867
  175ASP     CB 1743   5.739   4.972   1.829
  175ASP     CG 1744   5.767   5.115   1.783
  175ASP    OD1 1745   5.741   5.148   1.666
  175ASP    OD2 1746   5.833   5.183   1.865
  175ASP      C 1747   5.491   4.979   1.754
  175ASP      O 1748   5.461   4.884   1.682
  176GLY      N 1749   5.436   5.100   1.751
  176GLY      H 1750   5.457   5.157   1.831
  176GLY     CA 1751   5.339   5.142   1.650
  176GLY      C 1752   5.380   5.126   1.504
  176GLY      O 1753   5.289   5.130   1.422
  177ARG      N 1754   5.509   5.115   1.474
  177ARG      H 1755   5.576   5.118   1.549
  177ARG     CA 1756   5.565   5.086   1.341
  177ARG     CB 1757   5.611   5.213   1.269
  177ARG     CG 1758   5.502   5.315   1.236
  177ARG     CD 1759   5.401   5.269   1.131
  177ARG     NE 1760   5.459   5.228   1.002
  177ARG     HE 1761   5.540   5.283   0.983
  177ARG     CZ 1762   5.418   5.131   0.919
  177ARG    NH1 1763   5.315   5.050   0.947
  177ARG   HH11 1764   5.270   5.050   1.037
  177ARG   HH12 1765   5.275   4.995   0.874
  177ARG    NH2 1766   5.473   5.131   0.797
  177ARG   HH21 1767   5.533   5.200   0.756
  177ARG   HH22 1768   5.439   5.059   0.736
  177ARG      C 1769   5.684   4.990   1.344
  177ARG      O 1770   5.675   4.898   1.263
  178MET      N 1771   5.777   4.999   1.438
  178MET      H 1772   5.784   5.062   1.515
  178MET     CA 1773   5.888   4.902   1.439
  178MET     CB 1774   5.989   4.939   1.547
  178MET     CG 1775   6.097   5.037   1.502
  178MET     SD 1776   6.242   5.007   1.610
  178MET     CE 1777   6.310   5.172   1.617
  178MET      C 1778   5.851   4.756   1.469
  178MET      O 1779   5.793   4.727   1.573
  179PRO      N 1780   5.914   4.663   1.397
  179PRO     CA 1781   5.902   4.518   1.414
  179PRO     CB 1782   5.994   4.463   1.305
  179PRO     CG 1783   5.982   4.567   1.194
  179PRO     CD 1784   5.963   4.702   1.264
  179PRO      C 1785   5.952   4.472   1.551
  179PRO      O 1786   6.027   4.550   1.609
  180PHE      N 1787   5.916   4.351   1.592
  180PHE      H 1788   5.836   4.313   1.544
  180PHE     CA 1789   5.963   4.271   1.706
  180PHE     CB 1790   6.107   4.238   1.670
  180PHE     CG 1791   6.150   4.126   1.765
  180PHE    CD1 1792   6.233   4.160   1.871
  180PHE    HD1 1793   6.260   4.260   1.906
  180PHE    CD2 1794   6.111   3.994   1.749
  180PHE    HD2 1795   6.046   3.968   1.665
  180PHE    CE1 1796   6.280   4.057   1.952
  180PHE    HE1 1797   6.347   4.083   2.034
  180PHE    CE2 1798   6.157   3.893   1.832
  180PHE    HE2 1799   6.114   3.793   1.831
  180PHE     CZ 1800   6.242   3.924   1.938
  180PHE     HZ 1801   6.301   3.844   1.982
  180PHE      C 1802   5.946   4.336   1.844
  180PHE      O 1803   6.008   4.440   1.870
  181PRO      N 1804   5.865   4.272   1.928
  181PRO     CA 1805   5.841   4.311   2.068
  181PRO     CB 1806   5.729   4.224   2.125
  181PRO     CG 1807   5.638   4.214   2.003
  181PRO     CD 1808   5.739   4.208   1.888
  181PRO      C 1809   5.964   4.283   2.154
  181PRO      O 1810   6.018   4.172   2.151
  182VAL      N 1811   5.996   4.384   2.234
  182VAL      H 1812   5.933   4.461   2.241
  182VAL     CA 1813   6.117   4.381   2.317
  182VAL     CB 1814   6.215   4.491   2.275
  182VAL    CG1 1815   6.275   4.471   2.136
  182VAL    CG2 1816   6.162   4.634   2.285
  182VAL      C 1817   6.089   4.384   2.468
  182VAL      O 1818   5.991   4.447   2.507
  183ASN      N 1819   6.170   4.314   2.547
  183ASN      H 1820   6.247   4.274   2.498
  183ASN     CA 1821   6.152   4.313   2.693
  183ASN     CB 1822   6.193   4.172   2.736
  183ASN     CG 1823   6.162   4.148   2.884
  183ASN    OD1 1824   6.192   4.218   2.981
  183ASN    ND2 1825   6.096   4.037   2.914
  183ASN   HD21 1826   6.075   3.968   2.845
  183ASN   HD22 1827   6.058   4.022   3.006
  183ASN      C 1828   6.240   4.416   2.764
  183ASN      O 1829   6.352   4.446   2.722
  184HISE     N 1830   6.184   4.490   2.859
  184HISE     H 1831   6.085   4.501   2.860
  184HISE    CA 1832   6.250   4.595   2.938
  184HISE    CB 1833   6.161   4.719   2.930
  184HISE    CG 1834   6.205   4.811   2.816
  184HISE   ND1 1835   6.317   4.883   2.808
  184HISE   CD2 1836   6.126   4.848   2.716
  184HISE   HD2 1837   6.034   4.806   2.675
  184HISE   CE1 1838   6.312   4.960   2.700
  184HISE   HE1 1839   6.402   4.995   2.649
  184HISE   NE2 1840   6.195   4.936   2.643
  184HISE   HE2 1841   6.154   4.986   2.567
  184HISE     C 1842   6.270   4.562   3.086
  184HISE     O 1843   6.345   4.631   3.155
  185GLY      N 1844   6.209   4.453   3.133
  185GLY      H 1845   6.191   4.376   3.073
  185GLY     CA 1846   6.218   4.405   3.272
  185GLY      C 1847   6.089   4.337   3.319
  185GLY      O 1848   6.009   4.286   3.241
  186ALA      N 1849   6.093   4.299   3.446
  186ALA      H 1850   6.175   4.278   3.500
  186ALA     CA 1851   5.974   4.255   3.520
  186ALA     CB 1852   6.000   4.132   3.609
  186ALA      C 1853   5.922   4.366   3.611
  186ALA      O 1854   6.001   4.434   3.675
  187SER      N 1855   5.789   4.366   3.625
  187SER      H 1856   5.740   4.284   3.597
  187SER     CA 1857   5.707   4.457   3.706
  187SER     CB 1858   5.693   4.592   3.637
  187SER     OG 1859   5.632   4.684   3.729
  187SER     HG 1860   5.690   4.763   3.746
  187SER      C 1861   5.564   4.403   3.703
  187SER      O 1862   5.520   4.347   3.603
  188SER      N 1863   5.502   4.391   3.821
  188SER      H 1864   5.557   4.389   3.905
  188SER     CA 1865   5.363   4.351   3.843
  188SER     CB 1866   5.330   4.353   3.992
  188SER     OG 1867   5.217   4.272   4.022
  188SER     HG 1868   5.154   4.323   4.081
  188SER      C 1869   5.259   4.447   3.786
  188SER      O 1870   5.279   4.568   3.776
  189GLU      N 1871   5.144   4.402   3.736
  189GLU      H 1872   5.153   4.321   3.678
  189GLU     CA 1873   5.027   4.484   3.700
  189GLU     CB 1874   4.904   4.393   3.695
  189GLU     CG 1875   4.894   4.309   3.568
  189GLU     CD 1876   4.757   4.245   3.543
  189GLU    OE1 1877   4.674   4.312   3.478
  189GLU    OE2 1878   4.732   4.148   3.618
  189GLU      C 1879   4.997   4.598   3.797
  189GLU      O 1880   4.977   4.713   3.758
  190ASP      N 1881   4.996   4.576   3.928
  190ASP      H 1882   4.986   4.481   3.959
  190ASP     CA 1883   4.983   4.677   4.033
  190ASP     CB 1884   4.945   4.611   4.166
  190ASP     CG 1885   5.050   4.500   4.184
  190ASP    OD1 1886   5.017   4.382   4.158
  190ASP    OD2 1887   5.162   4.520   4.235
  190ASP      C 1888   5.083   4.793   4.042
  190ASP      O 1889   5.053   4.877   4.127
  191THR      N 1890   5.193   4.779   3.969
  191THR      H 1891   5.212   4.691   3.927
  191THR     CA 1892   5.306   4.873   3.956
  191THR     CB 1893   5.434   4.837   4.031
  191THR    OG1 1894   5.469   4.701   4.003
  191THR    HG1 1895   5.531   4.708   3.926
  191THR    CG2 1896   5.429   4.874   4.180
  191THR      C 1897   5.345   4.906   3.812
  191THR      O 1898   5.432   4.992   3.797
  192LEU      N 1899   5.293   4.843   3.707
  192LEU      H 1900   5.256   4.751   3.713
  192LEU     CA 1901   5.317   4.885   3.569
  192LEU     CB 1902   5.211   4.834   3.471
  192LEU     CG 1903   5.263   4.808   3.329
  192LEU    CD1 1904   5.152   4.732   3.257
  192LEU    CD2 1905   5.307   4.928   3.245
  192LEU      C 1906   5.345   5.033   3.542
  192LEU      O 1907   5.450   5.078   3.497
  193LEU      N 1908   5.266   5.118   3.608
  193LEU      H 1909   5.182   5.078   3.644
  193LEU     CA 1910   5.272   5.265   3.596
  193LEU     CB 1911   5.173   5.320   3.699
  193LEU     CG 1912   5.050   5.386   3.635
  193LEU    CD1 1913   4.961   5.275   3.579
  193LEU    CD2 1914   4.962   5.467   3.731
  193LEU      C 1915   5.409   5.323   3.631
  193LEU      O 1916   5.459   5.411   3.562
  194LYS      N 1917   5.467   5.272   3.739
  194LYS      H 1918   5.429   5.186   3.773
  194LYS     CA 1919   5.595   5.318   3.794
  194LYS     CB 1920   5.607   5.290   3.944
  194LYS     CG 1921   5.556   5.398   4.040
  194LYS     CD 1922   5.558   5.350   4.185
  194LYS     CE 1923   5.555   5.463   4.288
  194LYS     NZ 1924   5.598   5.416   4.421
  194LYS    HZ1 1925   5.696   5.405   4.410
  194LYS    HZ2 1926   5.570   5.493   4.479
  194LYS    HZ3 1927   5.550   5.336   4.458
  194LYS      C 1928   5.719   5.283   3.711
  194LYS      O 1929   5.793   5.380   3.691
  195ASP      N 1930   5.743   5.156   3.681
  195ASP      H 1931   5.697   5.086   3.735
  195ASP     CA 1932   5.855   5.119   3.592
  195ASP     CB 1933   5.864   4.966   3.590
  195ASP     CG 1934   5.889   4.904   3.727
  195ASP    OD1 1935   6.009   4.895   3.760
  195ASP    OD2 1936   5.791   4.874   3.799
  195ASP      C 1937   5.841   5.166   3.447
  195ASP      O 1938   5.937   5.222   3.394
  196ALA      N 1939   5.716   5.191   3.408
  196ALA      H 1940   5.644   5.137   3.451
  196ALA     CA 1941   5.679   5.272   3.292
  196ALA     CB 1942   5.526   5.276   3.283
  196ALA      C 1943   5.724   5.418   3.298
  196ALA      O 1944   5.798   5.457   3.208
  197ALA      N 1945   5.706   5.481   3.414
  197ALA      H 1946   5.636   5.444   3.476
  197ALA     CA 1947   5.751   5.620   3.433
  197ALA     CB 1948   5.690   5.681   3.559
  197ALA      C 1949   5.904   5.621   3.432
  197ALA      O 1950   5.963   5.717   3.382
  198LYS      N 1951   5.963   5.515   3.485
  198LYS      H 1952   5.919   5.446   3.543
  198LYS     CA 1953   6.109   5.496   3.490
  198LYS     CB 1954   6.138   5.385   3.591
  198LYS     CG 1955   6.283   5.335   3.598
  198LYS     CD 1956   6.308   5.248   3.721
  198LYS     CE 1957   6.458   5.234   3.750
  198LYS     NZ 1958   6.478   5.173   3.882
  198LYS    HZ1 1959   6.433   5.230   3.951
  198LYS    HZ2 1960   6.439   5.081   3.884
  198LYS    HZ3 1961   6.574   5.166   3.908
  198LYS      C 1962   6.178   5.479   3.354
  198LYS      O 1963   6.271   5.551   3.322
  199VAL      N 1964   6.117   5.389   3.277
  199VAL      H 1965   6.034   5.340   3.304
  199VAL     CA 1966   6.154   5.360   3.138
  199VAL     CB 1967   6.102   5.226   3.084
  199VAL    CG1 1968   6.170   5.188   2.952
  199VAL    CG2 1969   6.125   5.106   3.176
  199VAL      C 1970   6.137   5.480   3.045
  199VAL      O 1971   6.236   5.539   3.002
  200CYS      N 1972   6.014   5.527   3.027
  200CYS      H 1973   5.938   5.505   3.088
  200CYS     CA 1974   5.981   5.644   2.943
  200CYS     CB 1975   5.828   5.648   2.937
  200CYS     SG 1976   5.752   5.740   3.076
  200CYS     HG 1977   5.694   5.827   2.994
  200CYS      C 1978   6.062   5.772   2.962
  200CYS      O 1979   6.135   5.813   2.871
  201ARG      N 1980   6.070   5.822   3.084
  201ARG      H 1981   6.009   5.794   3.159
  201ARG     CA 1982   6.156   5.937   3.114
  201ARG     CB 1983   6.149   5.967   3.264
  201ARG     CG 1984   6.006   6.002   3.306
  201ARG     CD 1985   6.010   6.057   3.449
  201ARG     NE 1986   6.077   5.955   3.531
  201ARG     HE 1987   6.148   5.900   3.486
  201ARG     CZ 1988   6.038   5.903   3.648
  201ARG    NH1 1989   5.919   5.938   3.698
  201ARG   HH11 1990   5.864   6.002   3.644
  201ARG   HH12 1991   5.905   5.916   3.795
  201ARG    NH2 1992   6.080   5.786   3.696
  201ARG   HH21 1993   6.148   5.740   3.639
  201ARG   HH22 1994   6.040   5.741   3.776
  201ARG      C 1995   6.307   5.919   3.091
  201ARG      O 1996   6.374   6.019   3.065
  202GLU      N 1997   6.360   5.798   3.078
  202GLU      H 1998   6.308   5.713   3.085
  202GLU     CA 1999   6.497   5.777   3.030
  202GLU     CB 2000   6.550   5.652   3.101
  202GLU     CG 2001   6.702   5.637   3.095
  202GLU     CD 2002   6.760   5.536   3.194
  202GLU    OE1 2003   6.817   5.580   3.296
  202GLU    OE2 2004   6.732   5.416   3.175
  202GLU      C 2005   6.510   5.779   2.878
  202GLU      O 2006   6.623   5.809   2.840
  203PHE      N 2007   6.403   5.779   2.798
  203PHE      H 2008   6.310   5.764   2.829
  203PHE     CA 2009   6.431   5.790   2.654
  203PHE     CB 2010   6.320   5.723   2.573
  203PHE     CG 2011   6.278   5.579   2.603
  203PHE    CD1 2012   6.365   5.484   2.654
  203PHE    HD1 2013   6.456   5.503   2.711
  203PHE    CD2 2014   6.142   5.554   2.588
  203PHE    HD2 2015   6.077   5.623   2.533
  203PHE    CE1 2016   6.319   5.354   2.669
  203PHE    HE1 2017   6.387   5.289   2.725
  203PHE    CE2 2018   6.099   5.425   2.614
  203PHE    HE2 2019   5.998   5.406   2.579
  203PHE     CZ 2020   6.187   5.321   2.644
  203PHE     HZ 2021   6.158   5.216   2.643
  203PHE      C 2022   6.443   5.935   2.606
  203PHE      O 2023   6.518   5.975   2.517
  204THR      N 2024   6.381   6.021   2.685
  204THR      H 2025   6.345   5.994   2.774
  204THR     CA 2026   6.358   6.163   2.654
  204THR     CB 2027   6.224   6.224   2.696
  204THR    OG1 2028   6.188   6.226   2.834
  204THR    HG1 2029   6.123   6.299   2.853
  204THR    CG2 2030   6.114   6.165   2.607
  204THR      C 2031   6.470   6.250   2.712
  204THR      O 2032   6.442   6.370   2.714
  205GLU      N 2033   6.594   6.202   2.710
  205GLU      H 2034   6.607   6.109   2.673
  205GLU     CA 2035   6.712   6.273   2.762
  205GLU     CB 2036   6.794   6.173   2.844
  205GLU     CG 2037   6.745   6.146   2.986
  205GLU     CD 2038   6.760   6.263   3.084
  205GLU    OE1 2039   6.843   6.353   3.059
  205GLU    OE2 2040   6.692   6.263   3.188
  205GLU      C 2041   6.794   6.354   2.662
  205GLU      O 2042   6.820   6.312   2.549
  206ARG      N 2043   6.854   6.462   2.712
  206ARG      H 2044   6.841   6.489   2.807
  206ARG     CA 2045   6.943   6.554   2.639
  206ARG     CB 2046   7.081   6.493   2.613
  206ARG     CG 2047   7.185   6.552   2.709
  206ARG     CD 2048   7.209   6.701   2.685
  206ARG     NE 2049   7.289   6.744   2.801
  206ARG     HE 2050   7.379   6.701   2.803
  206ARG     CZ 2051   7.246   6.825   2.899
  206ARG    NH1 2052   7.122   6.873   2.918
  206ARG   HH11 2053   7.059   6.839   2.849
  206ARG   HH12 2054   7.096   6.944   2.984
  206ARG    NH2 2055   7.334   6.847   2.997
  206ARG   HH21 2056   7.412   6.785   3.000
  206ARG   HH22 2057   7.332   6.915   3.070
  206ARG      C 2058   6.894   6.622   2.511
  206ARG      O 2059   6.923   6.737   2.481
  207GLU      N 2060   6.840   6.541   2.420
  207GLU      H 2061   6.826   6.443   2.437
  207GLU     CA 2062   6.755   6.590   2.310
  207GLU     CB 2063   6.767   6.500   2.188
  207GLU     CG 2064   6.698   6.364   2.189
  207GLU     CD 2065   6.720   6.276   2.066
  207GLU    OE1 2066   6.669   6.315   1.959
  207GLU    OE2 2067   6.778   6.166   2.082
  207GLU      C 2068   6.611   6.622   2.349
  207GLU      O 2069   6.570   6.614   2.465
  208GLN      N 2070   6.540   6.677   2.251
  208GLN      H 2071   6.575   6.696   2.159
  208GLN     CA 2072   6.405   6.734   2.258
  208GLN     CB 2073   6.369   6.809   2.130
  208GLN     CG 2074   6.224   6.859   2.127
  208GLN     CD 2075   6.189   6.963   2.234
  208GLN    OE1 2076   6.130   6.935   2.338
  208GLN    NE2 2077   6.207   7.089   2.196
  208GLN   HE21 2078   6.233   7.103   2.100
  208GLN   HE22 2079   6.177   7.163   2.256
  208GLN      C 2080   6.301   6.634   2.309
  208GLN      O 2081   6.286   6.533   2.240
  209GLY      N 2082   6.227   6.658   2.417
  209GLY      H 2083   6.234   6.748   2.460
  209GLY     CA 2084   6.125   6.566   2.470
  209GLY      C 2085   6.062   6.601   2.605
  209GLY      O 2086   6.121   6.682   2.676
  210GLU      N 2087   5.946   6.541   2.630
  210GLU      H 2088   5.899   6.498   2.553
  210GLU     CA 2089   5.857   6.557   2.746
  210GLU     CB 2090   5.716   6.503   2.722
  210GLU     CG 2091   5.618   6.620   2.733
  210GLU     CD 2092   5.565   6.635   2.875
  210GLU    OE1 2093   5.470   6.556   2.894
  210GLU    OE2 2094   5.626   6.705   2.959
  210GLU      C 2095   5.911   6.490   2.873
  210GLU      O 2096   5.997   6.403   2.859
  211VAL      N 2097   5.869   6.542   2.988
  211VAL      H 2098   5.805   6.618   2.979
  211VAL     CA 2099   5.884   6.479   3.120
  211VAL     CB 2100   5.956   6.566   3.224
  211VAL    CG1 2101   6.103   6.579   3.186
  211VAL    CG2 2102   5.874   6.694   3.246
  211VAL      C 2103   5.763   6.417   3.192
  211VAL      O 2104   5.766   6.318   3.264
  212ARG      N 2105   5.647   6.477   3.169
  212ARG      H 2106   5.636   6.556   3.109
  212ARG     CA 2107   5.519   6.438   3.229
  212ARG     CB 2108   5.427   6.560   3.217
  212ARG     CG 2109   5.304   6.558   3.308
  212ARG     CD 2110   5.181   6.510   3.230
  212ARG     NE 2111   5.153   6.595   3.113
  212ARG     HE 2112   5.172   6.692   3.128
  212ARG     CZ 2113   5.079   6.558   3.008
  212ARG    NH1 2114   5.011   6.442   3.002
  212ARG   HH11 2115   5.030   6.359   3.055
  212ARG   HH12 2116   4.935   6.441   2.937
  212ARG    NH2 2117   5.107   6.608   2.887
  212ARG   HH21 2118   5.179   6.676   2.871
  212ARG   HH22 2119   5.045   6.583   2.812
  212ARG      C 2120   5.449   6.317   3.166
  212ARG      O 2121   5.383   6.243   3.239
  213PHE      N 2122   5.445   6.319   3.033
  213PHE      H 2123   5.460   6.405   2.985
  213PHE     CA 2124   5.392   6.207   2.954
  213PHE     CB 2125   5.452   6.074   3.002
  213PHE     CG 2126   5.596   6.063   2.951
  213PHE    CD1 2127   5.694   6.101   3.042
  213PHE    HD1 2128   5.666   6.127   3.144
  213PHE    CD2 2129   5.632   6.020   2.824
  213PHE    HD2 2130   5.553   5.997   2.753
  213PHE    CE1 2131   5.828   6.097   3.006
  213PHE    HE1 2132   5.907   6.144   3.066
  213PHE    CE2 2133   5.768   6.007   2.796
  213PHE    HE2 2134   5.792   5.999   2.690
  213PHE     CZ 2135   5.869   6.049   2.882
  213PHE     HZ 2136   5.976   6.046   2.863
  213PHE      C 2137   5.240   6.191   2.941
  213PHE      O 2138   5.179   6.159   3.042
  214SER      N 2139   5.195   6.168   2.818
  214SER      H 2140   5.257   6.140   2.745
  214SER     CA 2141   5.050   6.150   2.795
  214SER     CB 2142   4.990   6.218   2.672
  214SER     OG 2143   5.024   6.355   2.691
  214SER     HG 2144   4.971   6.411   2.627
  214SER      C 2145   5.005   6.005   2.775
  214SER      O 2146   5.066   5.929   2.701
  215ALA      N 2147   4.940   5.957   2.881
  215ALA      H 2148   4.878   6.009   2.939
  215ALA     CA 2149   4.918   5.812   2.884
  215ALA     CB 2150   5.032   5.747   2.962
  215ALA      C 2151   4.782   5.767   2.940
  215ALA      O 2152   4.713   5.833   3.017
  216VAL      N 2153   4.740   5.657   2.877
  216VAL      H 2154   4.782   5.630   2.791
  216VAL     CA 2155   4.616   5.591   2.919
  216VAL     CB 2156   4.518   5.622   2.805
  216VAL    CG1 2157   4.536   5.551   2.671
  216VAL    CG2 2158   4.377   5.609   2.861
  216VAL      C 2159   4.627   5.441   2.948
  216VAL      O 2160   4.699   5.373   2.875
  217ALA      N 2161   4.564   5.398   3.057
  217ALA      H 2162   4.515   5.455   3.122
  217ALA     CA 2163   4.566   5.258   3.101
  217ALA     CB 2164   4.650   5.229   3.226
  217ALA      C 2165   4.448   5.161   3.107
  217ALA      O 2166   4.374   5.154   3.205
  218LEU      N 2167   4.469   5.068   3.014
  218LEU      H 2168   4.563   5.043   2.989
  218LEU     CA 2169   4.363   4.968   2.995
  218LEU     CB 2170   4.369   4.918   2.850
  218LEU     CG 2171   4.243   4.852   2.794
  218LEU    CD1 2172   4.244   4.849   2.641
  218LEU    CD2 2173   4.239   4.704   2.835
  218LEU      C 2174   4.377   4.860   3.102
  218LEU      O 2175   4.486   4.805   3.117
  219CYS      N 2176   4.284   4.875   3.196
  219CYS      H 2177   4.237   4.959   3.221
  219CYS     CA 2178   4.256   4.759   3.282
  219CYS     CB 2179   4.253   4.809   3.427
  219CYS     SG 2180   4.307   4.672   3.536
  219CYS     HG 2181   4.313   4.750   3.644
  219CYS      C 2182   4.122   4.689   3.256
  219CYS      O 2183   4.045   4.741   3.176
  220LYS      N 2184   4.092   4.580   3.327
  220LYS      H 2185   4.152   4.546   3.399
  220LYS     CA 2186   3.958   4.519   3.323
  220LYS     CB 2187   3.959   4.369   3.351
  220LYS     CG 2188   3.989   4.312   3.490
  220LYS     CD 2189   4.137   4.295   3.524
  220LYS     CE 2190   4.154   4.246   3.668
  220LYS     NZ 2191   4.226   4.118   3.677
  220LYS    HZ1 2192   4.204   4.078   3.766
  220LYS    HZ2 2193   4.201   4.060   3.600
  220LYS    HZ3 2194   4.322   4.148   3.677
  220LYS      C 2195   3.871   4.589   3.427
  220LYS      O 2196   3.924   4.668   3.505
  221ALA      N 2197   3.742   4.602   3.399
  221ALA      H 2198   3.700   4.573   3.313
  221ALA     CA 2199   3.645   4.664   3.491
  221ALA     CB 2200   3.525   4.694   3.401
  221ALA      C 2201   3.620   4.579   3.615
  221ALA      O 2202   3.652   4.460   3.623
  222ALA      N 2203   3.558   4.644   3.713
  222ALA      H 2204   3.536   4.741   3.706
  222ALA     CA 2205   3.509   4.590   3.841
  222ALA     CB 2206   3.595   4.657   3.948
  222ALA      C 2207   3.360   4.616   3.868
  222ALA     O1 2208   3.311   4.545   3.958
  222ALA     O2 2209   3.297   4.704   3.806
   6.93604   6.93604   4.90452   0.00000   0.00000   0.00000   0.00000   3.46805   3.46805
