# Supplementary material for: Is There a Functional Role for the Knotted Topology in Protein UCH-L1?
Source: J Chem Inf Model. 2024 Jul 24;64(17):6827–37. doi: 10.1021/acs.jcim.4c00880 (PMC11388461; doi:10.1021/acs.jcim.4c00880)
Supplement: Supplementary file 2 — ci4c00880_si_002.zip [file ci4c00880_si_002.zip › UCH-L1_files/APO/APO_delta1/REP_4/traj_initial.gro]

Protein in water t=   0.00000 step= 0
 2209
    1GLN      N    1   5.862   3.598   3.357
    1GLN     H1    2   5.934   3.567   3.294
    1GLN     H2    3   5.900   3.616   3.448
    1GLN     H3    4   5.788   3.531   3.367
    1GLN     CA    5   5.812   3.724   3.299
    1GLN     CB    6   5.744   3.689   3.167
    1GLN     CG    7   5.603   3.630   3.156
    1GLN     CD    8   5.584   3.606   3.006
    1GLN    OE1    9   5.660   3.539   2.937
    1GLN    NE2   10   5.459   3.629   2.965
    1GLN   HE21   11   5.382   3.668   3.015
    1GLN   HE22   12   5.449   3.624   2.866
    1GLN      C   13   5.719   3.791   3.400
    1GLN      O   14   5.692   3.730   3.503
    2LEU      N   15   5.662   3.905   3.362
    2LEU      H   16   5.672   3.936   3.267
    2LEU     CA   17   5.564   3.984   3.438
    2LEU     CB   18   5.586   4.134   3.424
    2LEU     CG   19   5.722   4.165   3.488
    2LEU    CD1   20   5.744   4.315   3.471
    2LEU    CD2   21   5.720   4.140   3.639
    2LEU      C   22   5.418   3.938   3.431
    2LEU      O   23   5.400   3.843   3.355
    3LYS      N   24   5.344   3.968   3.537
    3LYS      H   25   5.366   4.038   3.605
    3LYS     CA   26   5.202   3.933   3.537
    3LYS     CB   27   5.140   3.961   3.674
    3LYS     CG   28   5.194   3.868   3.783
    3LYS     CD   29   5.150   3.920   3.920
    3LYS     CE   30   5.212   3.825   4.023
    3LYS     NZ   31   5.357   3.850   4.023
    3LYS    HZ1   32   5.410   3.791   4.083
    3LYS    HZ2   33   5.397   3.831   3.933
    3LYS    HZ3   34   5.380   3.945   4.043
    3LYS      C   35   5.122   4.025   3.444
    3LYS      O   36   5.158   4.142   3.444
    4PRO      N   37   5.013   3.975   3.385
    4PRO     CA   38   4.926   4.058   3.300
    4PRO     CB   39   4.822   3.962   3.242
    4PRO     CG   40   4.885   3.823   3.253
    4PRO     CD   41   4.982   3.832   3.371
    4PRO      C   42   4.863   4.183   3.360
    4PRO      O   43   4.868   4.199   3.482
    5MET      N   44   4.835   4.278   3.270
    5MET      H   45   4.892   4.282   3.188
    5MET     CA   46   4.761   4.399   3.308
    5MET     CB   47   4.860   4.515   3.314
    5MET     CG   48   4.808   4.640   3.384
    5MET     SD   49   4.831   4.615   3.563
    5MET     CE   50   5.009   4.619   3.562
    5MET      C   51   4.641   4.428   3.218
    5MET      O   52   4.646   4.424   3.095
    6GLU      N   53   4.536   4.480   3.281
    6GLU      H   54   4.527   4.473   3.380
    6GLU     CA   55   4.418   4.522   3.204
    6GLU     CB   56   4.295   4.541   3.292
    6GLU     CG   57   4.229   4.407   3.327
    6GLU     CD   58   4.115   4.429   3.427
    6GLU    OE1   59   4.002   4.453   3.381
    6GLU    OE2   60   4.138   4.429   3.550
    6GLU      C   61   4.450   4.655   3.135
    6GLU      O   62   4.459   4.759   3.200
    7ILE      N   63   4.463   4.653   3.002
    7ILE      H   64   4.423   4.586   2.940
    7ILE     CA   65   4.493   4.776   2.927
    7ILE     CB   66   4.564   4.736   2.797
    7ILE    CG1   67   4.690   4.656   2.829
    7ILE    CG2   68   4.614   4.860   2.724
    7ILE     CD   69   4.789   4.715   2.930
    7ILE      C   70   4.376   4.874   2.919
    7ILE      O   71   4.296   4.877   2.825
    8ASN      N   72   4.367   4.946   3.030
    8ASN      H   73   4.448   4.937   3.088
    8ASN     CA   74   4.259   5.045   3.045
    8ASN     CB   75   4.148   4.973   3.123
    8ASN     CG   76   4.145   4.951   3.274
    8ASN    OD1   77   4.160   5.044   3.354
    8ASN    ND2   78   4.102   4.830   3.306
    8ASN   HD21   79   4.070   4.757   3.245
    8ASN   HD22   80   4.090   4.810   3.403
    8ASN      C   81   4.313   5.175   3.104
    8ASN      O   82   4.408   5.166   3.182
    9PRO      N   83   4.239   5.283   3.082
    9PRO     CA   84   4.265   5.413   3.145
    9PRO     CB   85   4.146   5.502   3.108
    9PRO     CG   86   4.107   5.441   2.973
    9PRO     CD   87   4.112   5.292   3.008
    9PRO      C   88   4.285   5.406   3.297
    9PRO      O   89   4.380   5.464   3.349
   10GLU      N   90   4.197   5.350   3.380
   10GLU      H   91   4.109   5.311   3.354
   10GLU     CA   92   4.209   5.358   3.527
   10GLU     CB   93   4.074   5.319   3.586
   10GLU     CG   94   4.067   5.343   3.737
   10GLU     CD   95   3.945   5.278   3.801
   10GLU    OE1   96   3.969   5.170   3.861
   10GLU    OE2   97   3.847   5.350   3.830
   10GLU      C   98   4.330   5.279   3.578
   10GLU      O   99   4.383   5.320   3.681
   11MET      N  100   4.355   5.169   3.507
   11MET      H  101   4.299   5.133   3.433
   11MET     CA  102   4.479   5.093   3.531
   11MET     CB  103   4.481   4.950   3.476
   11MET     CG  104   4.388   4.849   3.544
   11MET     SD  105   4.432   4.828   3.720
   11MET     CE  106   4.282   4.900   3.782
   11MET      C  107   4.608   5.167   3.494
   11MET      O  108   4.684   5.191   3.588
   12LEU      N  109   4.614   5.227   3.376
   12LEU      H  110   4.561   5.211   3.293
   12LEU     CA  111   4.732   5.309   3.345
   12LEU     CB  112   4.729   5.340   3.196
   12LEU     CG  113   4.726   5.232   3.087
   12LEU    CD1  114   4.699   5.286   2.947
   12LEU    CD2  115   4.844   5.136   3.100
   12LEU      C  116   4.750   5.432   3.435
   12LEU      O  117   4.863   5.466   3.469
   13ASN      N  118   4.643   5.496   3.482
   13ASN      H  119   4.557   5.473   3.436
   13ASN     CA  120   4.651   5.609   3.576
   13ASN     CB  121   4.516   5.681   3.578
   13ASN     CG  122   4.490   5.747   3.443
   13ASN    OD1  123   4.575   5.809   3.378
   13ASN    ND2  124   4.363   5.770   3.414
   13ASN   HD21  125   4.291   5.756   3.482
   13ASN   HD22  126   4.332   5.815   3.330
   13ASN      C  127   4.692   5.565   3.717
   13ASN      O  128   4.780   5.624   3.778
   14LYS      N  129   4.654   5.445   3.762
   14LYS      H  130   4.562   5.415   3.738
   14LYS     CA  131   4.705   5.381   3.884
   14LYS     CB  132   4.628   5.251   3.907
   14LYS     CG  133   4.510   5.278   4.001
   14LYS     CD  134   4.413   5.160   4.008
   14LYS     CE  135   4.289   5.221   4.074
   14LYS     NZ  136   4.188   5.116   4.094
   14LYS    HZ1  137   4.141   5.096   4.008
   14LYS    HZ2  138   4.225   5.026   4.119
   14LYS    HZ3  139   4.129   5.150   4.167
   14LYS      C  140   4.855   5.351   3.872
   14LYS      O  141   4.929   5.380   3.965
   15VAL      N  142   4.900   5.296   3.760
   15VAL      H  143   4.833   5.244   3.707
   15VAL     CA  144   5.043   5.286   3.727
   15VAL     CB  145   5.047   5.214   3.592
   15VAL    CG1  146   5.185   5.229   3.528
   15VAL    CG2  147   5.000   5.069   3.600
   15VAL      C  148   5.123   5.416   3.740
   15VAL      O  149   5.206   5.428   3.831
   16LEU      N  150   5.072   5.523   3.679
   16LEU      H  151   5.016   5.508   3.598
   16LEU     CA  152   5.134   5.656   3.693
   16LEU     CB  153   5.069   5.755   3.597
   16LEU     CG  154   5.085   5.739   3.445
   16LEU    CD1  155   5.040   5.873   3.385
   16LEU    CD2  156   5.235   5.738   3.414
   16LEU      C  157   5.127   5.726   3.829
   16LEU      O  158   5.210   5.810   3.863
   17SER      N  159   5.029   5.680   3.906
   17SER      H  160   4.950   5.634   3.866
   17SER     CA  161   5.033   5.716   4.049
   17SER     CB  162   4.890   5.691   4.100
   17SER     OG  163   4.878   5.694   4.242
   17SER     HG  164   4.831   5.612   4.275
   17SER      C  165   5.136   5.653   4.143
   17SER      O  166   5.210   5.723   4.211
   18ARG      N  167   5.149   5.522   4.124
   18ARG      H  168   5.087   5.480   4.058
   18ARG     CA  169   5.252   5.439   4.189
   18ARG     CB  170   5.234   5.289   4.162
   18ARG     CG  171   5.103   5.231   4.215
   18ARG     CD  172   5.124   5.107   4.302
   18ARG     NE  173   5.007   5.041   4.363
   18ARG     HE  174   4.929   5.018   4.304
   18ARG     CZ  175   4.990   4.999   4.489
   18ARG    NH1  176   5.085   5.024   4.580
   18ARG   HH11  177   5.166   5.081   4.564
   18ARG   HH12  178   5.085   4.974   4.667
   18ARG    NH2  179   4.867   4.968   4.531
   18ARG   HH21  180   4.790   4.978   4.467
   18ARG   HH22  181   4.848   4.944   4.626
   18ARG      C  182   5.397   5.477   4.158
   18ARG      O  183   5.482   5.456   4.245
   19LEU      N  184   5.419   5.516   4.033
   19LEU      H  185   5.357   5.485   3.961
   19LEU     CA  186   5.545   5.571   3.982
   19LEU     CB  187   5.536   5.572   3.829
   19LEU     CG  188   5.536   5.430   3.771
   19LEU    CD1  189   5.503   5.453   3.624
   19LEU    CD2  190   5.669   5.357   3.794
   19LEU      C  191   5.583   5.711   4.031
   19LEU      O  192   5.697   5.753   4.014
   20GLY      N  193   5.491   5.795   4.079
   20GLY      H  194   5.407   5.749   4.107
   20GLY     CA  195   5.498   5.937   4.117
   20GLY      C  196   5.488   6.037   4.002
   20GLY      O  197   5.577   6.120   3.986
   21VAL      N  198   5.394   6.027   3.909
   21VAL      H  199   5.343   5.946   3.881
   21VAL     CA  200   5.358   6.132   3.813
   21VAL     CB  201   5.332   6.071   3.675
   21VAL    CG1  202   5.276   6.154   3.560
   21VAL    CG2  203   5.461   6.009   3.622
   21VAL      C  204   5.241   6.221   3.857
   21VAL      O  205   5.140   6.180   3.913
   22ALA      N  206   5.253   6.353   3.841
   22ALA      H  207   5.331   6.393   3.794
   22ALA     CA  208   5.142   6.445   3.867
   22ALA     CB  209   5.185   6.592   3.857
   22ALA      C  210   5.008   6.426   3.795
   22ALA      O  211   5.005   6.410   3.673
   23GLY      N  212   4.899   6.445   3.868
   23GLY      H  213   4.919   6.455   3.966
   23GLY     CA  214   4.760   6.420   3.826
   23GLY      C  215   4.699   6.509   3.718
   23GLY      O  216   4.593   6.468   3.671
   24GLN      N  217   4.760   6.621   3.683
   24GLN      H  218   4.847   6.650   3.723
   24GLN     CA  219   4.706   6.717   3.586
   24GLN     CB  220   4.795   6.842   3.586
   24GLN     CG  221   4.823   6.910   3.721
   24GLN     CD  222   4.900   7.040   3.698
   24GLN    OE1  223   4.843   7.148   3.706
   24GLN    NE2  224   5.031   7.040   3.722
   24GLN   HE21  225   5.091   6.961   3.731
   24GLN   HE22  226   5.076   7.128   3.733
   24GLN      C  227   4.687   6.655   3.447
   24GLN      O  228   4.595   6.686   3.372
   25TRP      N  229   4.790   6.584   3.402
   25TRP      H  230   4.880   6.610   3.437
   25TRP     CA  231   4.793   6.494   3.286
   25TRP     CB  232   4.925   6.494   3.209
   25TRP     CG  233   4.943   6.628   3.137
   25TRP    CD1  234   4.989   6.741   3.188
   25TRP    HD1  235   5.057   6.739   3.273
   25TRP    CD2  236   4.904   6.651   3.005
   25TRP    NE1  237   4.979   6.840   3.099
   25TRP    HE1  238   5.021   6.930   3.099
   25TRP    CE2  239   4.927   6.787   2.988
   25TRP    CE3  240   4.871   6.576   2.893
   25TRP    HE3  241   4.884   6.468   2.884
   25TRP    CZ2  242   4.909   6.849   2.865
   25TRP    HZ2  243   4.945   6.951   2.854
   25TRP    CZ3  244   4.841   6.639   2.773
   25TRP    HZ3  245   4.796   6.581   2.692
   25TRP    CH2  246   4.853   6.777   2.760
   25TRP    HH2  247   4.843   6.819   2.660
   25TRP      C  248   4.744   6.354   3.324
   25TRP      O  249   4.798   6.289   3.413
   26ARG      N  250   4.639   6.307   3.257
   26ARG      H  251   4.596   6.369   3.191
   26ARG     CA  252   4.575   6.178   3.287
   26ARG     CB  253   4.448   6.188   3.372
   26ARG     CG  254   4.484   6.214   3.519
   26ARG     CD  255   4.554   6.094   3.582
   26ARG     NE  256   4.692   6.138   3.610
   26ARG     HE  257   4.724   6.207   3.545
   26ARG     CZ  258   4.764   6.105   3.718
   26ARG    NH1  259   4.717   6.047   3.829
   26ARG   HH11  260   4.617   6.040   3.837
   26ARG   HH12  261   4.766   6.031   3.915
   26ARG    NH2  262   4.896   6.126   3.717
   26ARG   HH21  263   4.945   6.167   3.640
   26ARG   HH22  264   4.938   6.095   3.803
   26ARG      C  265   4.523   6.100   3.167
   26ARG      O  266   4.482   6.165   3.071
   27PHE      N  267   4.514   5.967   3.171
   27PHE      H  268   4.542   5.926   3.258
   27PHE     CA  269   4.462   5.881   3.064
   27PHE     CB  270   4.497   5.732   3.058
   27PHE     CG  271   4.646   5.715   3.027
   27PHE    CD1  272   4.744   5.701   3.125
   27PHE    HD1  273   4.722   5.732   3.227
   27PHE    CD2  274   4.681   5.705   2.893
   27PHE    HD2  275   4.631   5.751   2.808
   27PHE    CE1  276   4.877   5.671   3.094
   27PHE    HE1  277   4.956   5.691   3.166
   27PHE    CE2  278   4.812   5.669   2.864
   27PHE    HE2  279   4.840   5.658   2.759
   27PHE     CZ  280   4.912   5.659   2.960
   27PHE     HZ  281   5.015   5.641   2.929
   27PHE      C  282   4.309   5.887   3.055
   27PHE      O  283   4.242   5.863   3.155
   28VAL      N  284   4.260   5.895   2.931
   28VAL      H  285   4.322   5.921   2.857
   28VAL     CA  286   4.118   5.887   2.894
   28VAL     CB  287   4.058   6.026   2.872
   28VAL    CG1  288   4.057   6.099   3.007
   28VAL    CG2  289   4.135   6.101   2.763
   28VAL      C  290   4.082   5.795   2.778
   28VAL      O  291   4.167   5.778   2.691
   29ASP      N  292   3.972   5.722   2.797
   29ASP      H  293   3.946   5.704   2.892
   29ASP     CA  294   3.904   5.646   2.692
   29ASP     CB  295   3.778   5.573   2.740
   29ASP     CG  296   3.790   5.446   2.825
   29ASP    OD1  297   3.795   5.458   2.949
   29ASP    OD2  298   3.794   5.334   2.771
   29ASP      C  299   3.874   5.727   2.565
   29ASP      O  300   3.832   5.842   2.573
   30VAL      N  301   3.876   5.656   2.452
   30VAL      H  302   3.918   5.566   2.441
   30VAL     CA  303   3.808   5.702   2.330
   30VAL     CB  304   3.897   5.770   2.225
   30VAL    CG1  305   3.813   5.861   2.135
   30VAL    CG2  306   4.026   5.838   2.272
   30VAL      C  307   3.723   5.601   2.253
   30VAL      O  308   3.755   5.483   2.235
   31LEU      N  309   3.595   5.637   2.248
   31LEU      H  310   3.568   5.723   2.292
   31LEU     CA  311   3.486   5.555   2.193
   31LEU     CB  312   3.347   5.582   2.251
   31LEU     CG  313   3.355   5.579   2.403
   31LEU    CD1  314   3.243   5.658   2.472
   31LEU    CD2  315   3.354   5.432   2.444
   31LEU      C  316   3.479   5.556   2.040
   31LEU      O  317   3.428   5.459   1.985
   32GLY      N  318   3.492   5.676   1.983
   32GLY      H  319   3.475   5.758   2.038
   32GLY     CA  320   3.502   5.698   1.838
   32GLY      C  321   3.636   5.684   1.766
   32GLY      O  322   3.743   5.721   1.813
   33LEU      N  323   3.624   5.673   1.634
   33LEU      H  324   3.530   5.667   1.600
   33LEU     CA  325   3.737   5.654   1.542
   33LEU     CB  326   3.749   5.521   1.466
   33LEU     CG  327   3.755   5.406   1.566
   33LEU    CD1  328   3.783   5.280   1.485
   33LEU    CD2  329   3.868   5.429   1.667
   33LEU      C  330   3.746   5.772   1.444
   33LEU      O  331   3.852   5.816   1.402
   34GLU      N  332   3.625   5.810   1.404
   34GLU      H  333   3.538   5.768   1.428
   34GLU     CA  334   3.600   5.917   1.306
   34GLU     CB  335   3.454   5.895   1.267
   34GLU     CG  336   3.395   5.761   1.223
   34GLU     CD  337   3.373   5.652   1.329
   34GLU    OE1  338   3.389   5.678   1.450
   34GLU    OE2  339   3.330   5.540   1.294
   34GLU      C  340   3.630   6.062   1.344
   34GLU      O  341   3.671   6.091   1.456
   35GLU      N  342   3.615   6.152   1.247
   35GLU      H  343   3.635   6.131   1.151
   35GLU     CA  344   3.632   6.295   1.273
   35GLU     CB  345   3.602   6.377   1.147
   35GLU     CG  346   3.711   6.374   1.040
   35GLU     CD  347   3.848   6.428   1.083
   35GLU    OE1  348   3.940   6.387   1.009
   35GLU    OE2  349   3.849   6.512   1.176
   35GLU      C  350   3.536   6.350   1.379
   35GLU      O  351   3.559   6.439   1.460
   36GLU      N  352   3.412   6.307   1.356
   36GLU      H  353   3.380   6.295   1.262
   36GLU     CA  354   3.307   6.316   1.458
   36GLU     CB  355   3.172   6.304   1.387
   36GLU     CG  356   3.052   6.313   1.482
   36GLU     CD  357   3.041   6.436   1.573
   36GLU    OE1  358   2.995   6.539   1.520
   36GLU    OE2  359   3.095   6.437   1.686
   36GLU      C  360   3.326   6.210   1.566
   36GLU      O  361   3.358   6.095   1.536
   37SER      N  362   3.291   6.253   1.687
   37SER      H  363   3.221   6.324   1.695
   37SER     CA  364   3.312   6.196   1.821
   37SER     CB  365   3.295   6.045   1.828
   37SER     OG  366   3.324   5.974   1.949
   37SER     HG  367   3.249   5.909   1.956
   37SER      C  368   3.443   6.231   1.892
   37SER      O  369   3.442   6.260   2.012
   38LEU      N  370   3.551   6.248   1.816
   38LEU      H  371   3.553   6.229   1.718
   38LEU     CA  372   3.684   6.274   1.873
   38LEU     CB  373   3.794   6.287   1.769
   38LEU     CG  374   3.863   6.154   1.737
   38LEU    CD1  375   3.954   6.156   1.614
   38LEU    CD2  376   3.919   6.085   1.861
   38LEU      C  377   3.696   6.390   1.972
   38LEU      O  378   3.752   6.382   2.081
   39GLY      N  379   3.631   6.501   1.936
   39GLY      H  380   3.602   6.515   1.841
   39GLY     CA  381   3.603   6.619   2.019
   39GLY      C  382   3.546   6.598   2.160
   39GLY      O  383   3.584   6.676   2.247
   40SER      N  384   3.490   6.480   2.186
   40SER      H  385   3.464   6.416   2.114
   40SER     CA  386   3.436   6.457   2.321
   40SER     CB  387   3.344   6.334   2.321
   40SER     OG  388   3.307   6.296   2.453
   40SER     HG  389   3.299   6.196   2.454
   40SER      C  390   3.552   6.426   2.415
   40SER      O  391   3.538   6.434   2.537
   41VAL      N  392   3.670   6.383   2.372
   41VAL      H  393   3.673   6.364   2.274
   41VAL     CA  394   3.803   6.375   2.435
   41VAL     CB  395   3.915   6.315   2.349
   41VAL    CG1  396   4.053   6.309   2.415
   41VAL    CG2  397   3.863   6.180   2.300
   41VAL      C  398   3.850   6.513   2.483
   41VAL      O  399   3.823   6.606   2.408
   42PRO      N  400   3.893   6.528   2.608
   42PRO     CA  401   3.952   6.654   2.657
   42PRO     CB  402   3.997   6.623   2.800
   42PRO     CG  403   3.909   6.506   2.846
   42PRO     CD  404   3.869   6.434   2.718
   42PRO      C  405   4.070   6.719   2.584
   42PRO      O  406   4.124   6.664   2.489
   43ALA      N  407   4.095   6.846   2.615
   43ALA      H  408   4.039   6.891   2.684
   43ALA     CA  409   4.197   6.930   2.549
   43ALA     CB  410   4.124   7.027   2.456
   43ALA      C  411   4.294   7.002   2.642
   43ALA      O  412   4.254   7.017   2.758
   44PRO      N  413   4.418   7.028   2.600
   44PRO     CA  414   4.484   6.963   2.486
   44PRO     CB  415   4.604   7.054   2.461
   44PRO     CG  416   4.651   7.092   2.601
   44PRO     CD  417   4.512   7.125   2.656
   44PRO      C  418   4.520   6.818   2.517
   44PRO      O  419   4.481   6.754   2.615
   45ALA      N  420   4.561   6.757   2.407
   45ALA      H  421   4.576   6.807   2.321
   45ALA     CA  422   4.605   6.616   2.408
   45ALA     CB  423   4.509   6.526   2.330
   45ALA      C  424   4.750   6.606   2.362
   45ALA      O  425   4.797   6.705   2.306
   46CYS      N  426   4.821   6.511   2.422
   46CYS      H  427   4.793   6.466   2.507
   46CYS     CA  428   4.959   6.493   2.374
   46CYS     CB  429   5.058   6.537   2.482
   46CYS     SG  430   5.036   6.439   2.635
   46CYS     HG  431   5.009   6.540   2.717
   46CYS      C  432   5.004   6.356   2.322
   46CYS      O  433   5.105   6.342   2.254
   47ALA      N  434   4.925   6.253   2.350
   47ALA      H  435   4.830   6.266   2.319
   47ALA     CA  436   4.971   6.116   2.326
   47ALA     CB  437   5.043   6.048   2.442
   47ALA      C  438   4.859   6.018   2.291
   47ALA      O  439   4.763   6.014   2.368
   48LEU      N  440   4.866   5.965   2.170
   48LEU      H  441   4.940   5.988   2.106
   48LEU     CA  442   4.763   5.873   2.118
   48LEU     CB  443   4.730   5.925   1.978
   48LEU     CG  444   4.581   5.910   1.946
   48LEU    CD1  445   4.508   5.992   2.053
   48LEU    CD2  446   4.545   5.948   1.803
   48LEU      C  447   4.815   5.729   2.116
   48LEU      O  448   4.921   5.704   2.059
   49LEU      N  449   4.754   5.647   2.202
   49LEU      H  450   4.668   5.676   2.244
   49LEU     CA  451   4.782   5.504   2.219
   49LEU     CB  452   4.827   5.478   2.363
   49LEU     CG  453   4.954   5.552   2.407
   49LEU    CD1  454   4.926   5.674   2.494
   49LEU    CD2  455   5.042   5.463   2.495
   49LEU      C  456   4.662   5.417   2.180
   49LEU      O  457   4.546   5.458   2.187
   50LEU      N  458   4.702   5.301   2.130
   50LEU      H  459   4.796   5.298   2.095
   50LEU     CA  460   4.610   5.206   2.066
   50LEU     CB  461   4.595   5.243   1.918
   50LEU     CG  462   4.508   5.150   1.832
   50LEU    CD1  463   4.356   5.156   1.850
   50LEU    CD2  464   4.557   5.174   1.689
   50LEU      C  465   4.661   5.064   2.095
   50LEU      O  466   4.774   5.022   2.074
   51LEU      N  467   4.564   4.989   2.146
   51LEU      H  468   4.479   5.024   2.185
   51LEU     CA  469   4.575   4.843   2.162
   51LEU     CB  470   4.500   4.808   2.290
   51LEU     CG  471   4.521   4.661   2.329
   51LEU    CD1  472   4.661   4.622   2.378
   51LEU    CD2  473   4.414   4.613   2.427
   51LEU      C  474   4.521   4.770   2.039
   51LEU      O  475   4.398   4.770   2.029
   52PHE      N  476   4.598   4.678   1.983
   52PHE      H  477   4.690   4.654   2.015
   52PHE     CA  478   4.551   4.596   1.871
   52PHE     CB  479   4.565   4.669   1.737
   52PHE     CG  480   4.509   4.608   1.609
   52PHE    CD1  481   4.372   4.608   1.584
   52PHE    HD1  482   4.295   4.628   1.658
   52PHE    CD2  483   4.600   4.573   1.509
   52PHE    HD2  484   4.706   4.581   1.532
   52PHE    CE1  485   4.333   4.576   1.455
   52PHE    HE1  486   4.231   4.604   1.427
   52PHE    CE2  487   4.561   4.532   1.382
   52PHE    HE2  488   4.625   4.485   1.308
   52PHE     CZ  489   4.424   4.538   1.357
   52PHE     HZ  490   4.390   4.500   1.261
   52PHE      C  491   4.619   4.461   1.850
   52PHE      O  492   4.738   4.456   1.879
   53PRO      N  493   4.548   4.354   1.812
   53PRO     CA  494   4.605   4.222   1.782
   53PRO     CB  495   4.486   4.126   1.784
   53PRO     CG  496   4.377   4.198   1.864
   53PRO     CD  497   4.405   4.347   1.843
   53PRO      C  498   4.669   4.215   1.643
   53PRO      O  499   4.607   4.231   1.538
   54LEU      N  500   4.795   4.174   1.640
   54LEU      H  501   4.838   4.157   1.729
   54LEU     CA  502   4.872   4.140   1.520
   54LEU     CB  503   4.996   4.229   1.510
   54LEU     CG  504   4.966   4.376   1.477
   54LEU    CD1  505   5.097   4.453   1.488
   54LEU    CD2  506   4.910   4.397   1.336
   54LEU      C  507   4.898   3.993   1.488
   54LEU      O  508   4.976   3.931   1.560
   55THR      N  509   4.900   3.970   1.357
   55THR      H  510   4.855   4.025   1.286
   55THR     CA  511   4.943   3.838   1.309
   55THR     CB  512   4.882   3.797   1.174
   55THR    OG1  513   4.921   3.884   1.068
   55THR    HG1  514   4.851   3.909   1.001
   55THR    CG2  515   4.730   3.803   1.187
   55THR      C  516   5.094   3.817   1.310
   55THR      O  517   5.170   3.911   1.286
   56ALA      N  518   5.129   3.688   1.311
   56ALA      H  519   5.063   3.613   1.307
   56ALA     CA  520   5.270   3.650   1.291
   56ALA     CB  521   5.280   3.499   1.309
   56ALA      C  522   5.326   3.699   1.157
   56ALA      O  523   5.437   3.753   1.153
   57GLN      N  524   5.249   3.682   1.051
   57GLN      H  525   5.162   3.632   1.058
   57GLN     CA  526   5.293   3.722   0.917
   57GLN     CB  527   5.190   3.675   0.814
   57GLN     CG  528   5.141   3.530   0.816
   57GLN     CD  529   5.021   3.513   0.910
   57GLN    OE1  530   5.032   3.515   1.032
   57GLN    NE2  531   4.900   3.540   0.861
   57GLN   HE21  532   4.895   3.566   0.765
   57GLN   HE22  533   4.820   3.539   0.920
   57GLN      C  534   5.318   3.872   0.900
   57GLN      O  535   5.428   3.909   0.859
   58HISE     N  536   5.226   3.957   0.946
   58HISE     H  537   5.140   3.921   0.982
   58HISE    CA  538   5.228   4.104   0.941
   58HISE    CB  539   5.089   4.161   0.970
   58HISE    CG  540   5.080   4.311   0.944
   58HISE   ND1  541   5.035   4.398   1.034
   58HISE   CD2  542   5.130   4.375   0.838
   58HISE   HD2  543   5.153   4.335   0.739
   58HISE   CE1  544   5.061   4.520   0.989
   58HISE   HE1  545   5.024   4.618   1.021
   58HISE   NE2  546   5.124   4.503   0.873
   58HISE   HE2  547   5.166   4.577   0.821
   58HISE     C  548   5.333   4.162   1.036
   58HISE     O  549   5.415   4.240   0.987
   59GLU      N  550   5.358   4.088   1.144
   59GLU      H  551   5.288   4.025   1.178
   59GLU     CA  552   5.465   4.120   1.240
   59GLU     CB  553   5.437   4.046   1.371
   59GLU     CG  554   5.516   4.098   1.491
   59GLU     CD  555   5.479   4.005   1.607
   59GLU    OE1  556   5.482   3.880   1.598
   59GLU    OE2  557   5.467   4.051   1.722
   59GLU      C  558   5.605   4.091   1.187
   59GLU      O  559   5.691   4.178   1.201
   60ASN      N  560   5.615   3.971   1.129
   60ASN      H  561   5.573   3.896   1.179
   60ASN     CA  562   5.744   3.932   1.069
   60ASN     CB  563   5.759   3.781   1.046
   60ASN     CG  564   5.763   3.695   1.172
   60ASN    OD1  565   5.812   3.729   1.279
   60ASN    ND2  566   5.710   3.573   1.164
   60ASN   HD21  567   5.694   3.534   1.073
   60ASN   HD22  568   5.672   3.536   1.249
   60ASN      C  569   5.779   4.012   0.944
   60ASN      O  570   5.889   4.066   0.948
   61PHE      N  571   5.683   4.044   0.857
   61PHE      H  572   5.599   3.991   0.856
   61PHE     CA  573   5.704   4.148   0.755
   61PHE     CB  574   5.577   4.161   0.670
   61PHE     CG  575   5.584   4.252   0.547
   61PHE    CD1  576   5.527   4.379   0.543
   61PHE    HD1  577   5.478   4.423   0.630
   61PHE    CD2  578   5.662   4.200   0.445
   61PHE    HD2  579   5.680   4.093   0.435
   61PHE    CE1  580   5.564   4.455   0.433
   61PHE    HE1  581   5.540   4.561   0.424
   61PHE    CE2  582   5.700   4.283   0.339
   61PHE    HE2  583   5.762   4.244   0.259
   61PHE     CZ  584   5.647   4.411   0.330
   61PHE     HZ  585   5.689   4.486   0.264
   61PHE      C  586   5.751   4.283   0.811
   61PHE      O  587   5.863   4.326   0.782
   62ARG      N  588   5.672   4.340   0.902
   62ARG      H  589   5.579   4.303   0.904
   62ARG     CA  590   5.689   4.474   0.959
   62ARG     CB  591   5.582   4.500   1.065
   62ARG     CG  592   5.550   4.649   1.075
   62ARG     CD  593   5.469   4.706   0.959
   62ARG     NE  594   5.493   4.850   0.972
   62ARG     HE  595   5.530   4.877   0.883
   62ARG     CZ  596   5.447   4.932   1.068
   62ARG    NH1  597   5.372   4.896   1.173
   62ARG   HH11  598   5.339   4.803   1.189
   62ARG   HH12  599   5.369   4.963   1.248
   62ARG    NH2  600   5.472   5.061   1.046
   62ARG   HH21  601   5.508   5.099   0.961
   62ARG   HH22  602   5.459   5.120   1.126
   62ARG      C  603   5.826   4.492   1.026
   62ARG      O  604   5.888   4.595   0.998
   63LYS      N  605   5.867   4.393   1.104
   63LYS      H  606   5.810   4.321   1.142
   63LYS     CA  607   5.998   4.402   1.171
   63LYS     CB  608   6.022   4.286   1.267
   63LYS     CG  609   5.915   4.273   1.376
   63LYS     CD  610   5.963   4.165   1.472
   63LYS     CE  611   5.893   4.152   1.608
   63LYS     NZ  612   5.940   4.029   1.673
   63LYS    HZ1  613   5.975   4.038   1.766
   63LYS    HZ2  614   5.872   3.955   1.674
   63LYS    HZ3  615   6.015   3.997   1.615
   63LYS      C  616   6.115   4.423   1.075
   63LYS      O  617   6.188   4.521   1.088
   64LYS      N  618   6.112   4.343   0.969
   64LYS      H  619   6.036   4.283   0.944
   64LYS     CA  620   6.217   4.349   0.866
   64LYS     CB  621   6.218   4.223   0.780
   64LYS     CG  622   6.211   4.102   0.874
   64LYS     CD  623   6.193   3.978   0.787
   64LYS     CE  624   6.182   3.853   0.874
   64LYS     NZ  625   6.138   3.736   0.797
   64LYS    HZ1  626   6.142   3.662   0.865
   64LYS    HZ2  627   6.044   3.746   0.765
   64LYS    HZ3  628   6.209   3.720   0.729
   64LYS      C  629   6.208   4.478   0.783
   64LYS      O  630   6.307   4.542   0.751
   65GLN      N  631   6.084   4.521   0.760
   65GLN      H  632   6.002   4.468   0.780
   65GLN     CA  633   6.058   4.653   0.700
   65GLN     CB  634   5.909   4.658   0.666
   65GLN     CG  635   5.860   4.790   0.606
   65GLN     CD  636   5.725   4.776   0.535
   65GLN    OE1  637   5.619   4.777   0.598
   65GLN    NE2  638   5.719   4.801   0.404
   65GLN   HE21  639   5.798   4.843   0.359
   65GLN   HE22  640   5.640   4.776   0.348
   65GLN      C  641   6.114   4.775   0.775
   65GLN      O  642   6.201   4.846   0.725
   66ILE      N  643   6.083   4.777   0.904
   66ILE      H  644   6.047   4.696   0.950
   66ILE     CA  645   6.136   4.883   0.992
   66ILE     CB  646   6.069   4.891   1.129
   66ILE    CG1  647   5.918   4.901   1.110
   66ILE    CG2  648   6.110   5.022   1.195
   66ILE     CD  649   5.831   4.870   1.232
   66ILE      C  650   6.288   4.874   1.007
   66ILE      O  651   6.356   4.976   0.995
   67GLU      N  652   6.335   4.752   1.029
   67GLU      H  653   6.271   4.678   1.051
   67GLU     CA  654   6.477   4.718   1.044
   67GLU     CB  655   6.483   4.567   1.069
   67GLU     CG  656   6.619   4.523   1.123
   67GLU     CD  657   6.647   4.549   1.271
   67GLU    OE1  658   6.627   4.447   1.341
   67GLU    OE2  659   6.712   4.649   1.307
   67GLU      C  660   6.564   4.765   0.928
   67GLU      O  661   6.671   4.823   0.950
   68GLU      N  662   6.513   4.742   0.807
   68GLU      H  663   6.421   4.703   0.806
   68GLU     CA  664   6.574   4.777   0.678
   68GLU     CB  665   6.493   4.708   0.568
   68GLU     CG  666   6.568   4.682   0.437
   68GLU     CD  667   6.487   4.584   0.352
   68GLU    OE1  668   6.391   4.640   0.295
   68GLU    OE2  669   6.519   4.463   0.351
   68GLU      C  670   6.594   4.927   0.661
   68GLU      O  671   6.708   4.960   0.628
   69LEU      N  672   6.496   5.009   0.699
   69LEU      H  673   6.405   4.974   0.719
   69LEU     CA  674   6.513   5.155   0.687
   69LEU     CB  675   6.379   5.219   0.726
   69LEU     CG  676   6.285   5.188   0.609
   69LEU    CD1  677   6.145   5.162   0.663
   69LEU    CD2  678   6.282   5.295   0.500
   69LEU      C  679   6.621   5.218   0.775
   69LEU      O  680   6.663   5.332   0.757
   70LYS      N  681   6.663   5.147   0.880
   70LYS      H  682   6.626   5.056   0.900
   70LYS     CA  683   6.774   5.181   0.970
   70LYS     CB  684   6.910   5.168   0.902
   70LYS     CG  685   6.948   5.022   0.874
   70LYS     CD  686   6.977   4.940   1.000
   70LYS     CE  687   6.996   4.791   0.974
   70LYS     NZ  688   7.026   4.710   1.093
   70LYS    HZ1  689   7.119   4.738   1.115
   70LYS    HZ2  690   6.964   4.730   1.168
   70LYS    HZ3  691   7.027   4.613   1.068
   70LYS      C  692   6.771   5.311   1.052
   70LYS      O  693   6.873   5.377   1.070
   71GLY      N  694   6.647   5.351   1.082
   71GLY      H  695   6.564   5.302   1.056
   71GLY     CA  696   6.626   5.472   1.162
   71GLY      C  697   6.670   5.606   1.102
   71GLY      O  698   6.688   5.706   1.171
   72GLN      N  699   6.685   5.601   0.970
   72GLN      H  700   6.685   5.512   0.925
   72GLN     CA  701   6.733   5.721   0.900
   72GLN     CB  702   6.754   5.684   0.753
   72GLN     CG  703   6.802   5.812   0.683
   72GLN     CD  704   6.808   5.793   0.531
   72GLN    OE1  705   6.860   5.879   0.460
   72GLN    NE2  706   6.737   5.696   0.474
   72GLN   HE21  707   6.657   5.646   0.507
   72GLN   HE22  708   6.760   5.667   0.381
   72GLN      C  709   6.633   5.837   0.904
   72GLN      O  710   6.662   5.951   0.943
   73GLU      N  711   6.505   5.802   0.904
   73GLU      H  712   6.469   5.711   0.886
   73GLU     CA  713   6.400   5.904   0.922
   73GLU     CB  714   6.281   5.874   0.830
   73GLU     CG  715   6.323   5.839   0.687
   73GLU     CD  716   6.237   5.730   0.623
   73GLU    OE1  717   6.140   5.769   0.555
   73GLU    OE2  718   6.275   5.611   0.621
   73GLU      C  719   6.350   5.937   1.063
   73GLU      O  720   6.256   6.015   1.078
   74VAL      N  721   6.425   5.896   1.164
   74VAL      H  722   6.517   5.859   1.147
   74VAL     CA  723   6.383   5.914   1.304
   74VAL     CB  724   6.378   5.775   1.368
   74VAL    CG1  725   6.345   5.791   1.516
   74VAL    CG2  726   6.276   5.680   1.304
   74VAL      C  727   6.478   6.010   1.376
   74VAL      O  728   6.594   5.971   1.392
   75SER      N  729   6.430   6.123   1.425
   75SER      H  730   6.332   6.138   1.408
   75SER     CA  731   6.503   6.226   1.501
   75SER     CB  732   6.389   6.303   1.568
   75SER     OG  733   6.442   6.392   1.667
   75SER     HG  734   6.409   6.485   1.651
   75SER      C  735   6.602   6.170   1.604
   75SER      O  736   6.551   6.081   1.671
   76PRO      N  737   6.725   6.218   1.617
   76PRO     CA  738   6.811   6.195   1.734
   76PRO     CB  739   6.935   6.279   1.702
   76PRO     CG  740   6.907   6.374   1.586
   76PRO     CD  741   6.793   6.301   1.515
   76PRO      C  742   6.747   6.220   1.871
   76PRO      O  743   6.774   6.143   1.962
   77LYS      N  744   6.650   6.311   1.879
   77LYS      H  745   6.620   6.372   1.806
   77LYS     CA  746   6.589   6.358   2.005
   77LYS     CB  747   6.527   6.497   1.990
   77LYS     CG  748   6.630   6.610   1.991
   77LYS     CD  749   6.559   6.745   1.999
   77LYS     CE  750   6.489   6.786   1.869
   77LYS     NZ  751   6.409   6.907   1.895
   77LYS    HZ1  752   6.368   6.934   1.808
   77LYS    HZ2  753   6.338   6.893   1.964
   77LYS    HZ3  754   6.465   6.984   1.926
   77LYS      C  755   6.503   6.261   2.087
   77LYS      O  756   6.480   6.274   2.207
   78VAL      N  757   6.446   6.168   2.011
   78VAL      H  758   6.472   6.162   1.915
   78VAL     CA  759   6.350   6.071   2.067
   78VAL     CB  760   6.280   6.006   1.948
   78VAL    CG1  761   6.169   5.903   1.971
   78VAL    CG2  762   6.221   6.110   1.852
   78VAL      C  763   6.415   5.965   2.155
   78VAL      O  764   6.516   5.902   2.121
   79TYR      N  765   6.352   5.945   2.271
   79TYR      H  766   6.278   6.001   2.308
   79TYR     CA  767   6.389   5.833   2.358
   79TYR     CB  768   6.341   5.863   2.501
   79TYR     CG  769   6.354   5.750   2.603
   79TYR    CD1  770   6.259   5.651   2.626
   79TYR    HD1  771   6.183   5.648   2.548
   79TYR    CD2  772   6.459   5.763   2.693
   79TYR    HD2  773   6.551   5.812   2.662
   79TYR    CE1  774   6.266   5.572   2.740
   79TYR    HE1  775   6.185   5.503   2.760
   79TYR    CE2  776   6.471   5.680   2.804
   79TYR    HE2  777   6.556   5.687   2.872
   79TYR     CZ  778   6.369   5.589   2.832
   79TYR     OH  779   6.360   5.548   2.961
   79TYR     HH  780   6.441   5.564   3.017
   79TYR      C  781   6.309   5.713   2.308
   79TYR      O  782   6.186   5.713   2.305
   80PHE      N  783   6.384   5.612   2.266
   80PHE      H  784   6.483   5.623   2.275
   80PHE     CA  785   6.333   5.476   2.239
   80PHE     CB  786   6.324   5.458   2.088
   80PHE     CG  787   6.282   5.317   2.046
   80PHE    CD1  788   6.148   5.286   2.026
   80PHE    HD1  789   6.065   5.350   2.055
   80PHE    CD2  790   6.374   5.221   2.004
   80PHE    HD2  791   6.477   5.256   1.999
   80PHE    CE1  792   6.108   5.159   1.987
   80PHE    HE1  793   6.004   5.130   1.970
   80PHE    CE2  794   6.343   5.094   1.958
   80PHE    HE2  795   6.419   5.027   1.917
   80PHE     CZ  796   6.207   5.068   1.952
   80PHE     HZ  797   6.187   4.962   1.938
   80PHE      C  798   6.393   5.358   2.315
   80PHE      O  799   6.513   5.365   2.342
   81MET      N  800   6.310   5.277   2.381
   81MET      H  801   6.218   5.312   2.399
   81MET     CA  802   6.343   5.146   2.439
   81MET     CB  803   6.337   5.149   2.591
   81MET     CG  804   6.201   5.165   2.660
   81MET     SD  805   6.223   5.159   2.842
   81MET     CE  806   6.288   4.993   2.853
   81MET      C  807   6.274   5.027   2.371
   81MET      O  808   6.153   5.011   2.381
   82LYS      N  809   6.364   4.930   2.362
   82LYS      H  810   6.462   4.931   2.385
   82LYS     CA  811   6.327   4.793   2.325
   82LYS     CB  812   6.454   4.721   2.278
   82LYS     CG  813   6.476   4.760   2.132
   82LYS     CD  814   6.602   4.703   2.067
   82LYS     CE  815   6.610   4.772   1.931
   82LYS     NZ  816   6.683   4.685   1.837
   82LYS    HZ1  817   6.777   4.661   1.861
   82LYS    HZ2  818   6.635   4.597   1.830
   82LYS    HZ3  819   6.690   4.725   1.746
   82LYS      C  820   6.258   4.710   2.434
   82LYS      O  821   6.299   4.698   2.549
   83GLN      N  822   6.139   4.664   2.397
   83GLN      H  823   6.091   4.678   2.311
   83GLN     CA  824   6.075   4.563   2.484
   83GLN     CB  825   5.925   4.554   2.459
   83GLN     CG  826   5.850   4.458   2.552
   83GLN     CD  827   5.703   4.439   2.516
   83GLN    OE1  828   5.635   4.531   2.470
   83GLN    NE2  829   5.655   4.332   2.579
   83GLN   HE21  830   5.716   4.290   2.646
   83GLN   HE22  831   5.559   4.304   2.578
   83GLN      C  832   6.129   4.421   2.464
   83GLN      O  833   6.107   4.365   2.357
   84THR      N  834   6.186   4.361   2.568
   84THR      H  835   6.193   4.398   2.661
   84THR     CA  836   6.247   4.227   2.566
   84THR     CB  837   6.393   4.248   2.605
   84THR    OG1  838   6.393   4.286   2.743
   84THR    HG1  839   6.450   4.228   2.802
   84THR    CG2  840   6.475   4.340   2.515
   84THR      C  841   6.179   4.120   2.651
   84THR      O  842   6.199   4.001   2.627
   85ILE      N  843   6.075   4.160   2.724
   85ILE      H  844   6.021   4.242   2.703
   85ILE     CA  845   6.018   4.079   2.832
   85ILE     CB  846   6.030   4.156   2.964
   85ILE    CG1  847   6.171   4.191   3.010
   85ILE    CG2  848   5.963   4.081   3.079
   85ILE     CD  849   6.263   4.069   3.003
   85ILE      C  850   5.868   4.073   2.803
   85ILE      O  851   5.809   4.167   2.751
   86GLY      N  852   5.817   3.953   2.831
   86GLY      H  853   5.878   3.882   2.868
   86GLY     CA  854   5.676   3.914   2.824
   86GLY      C  855   5.577   3.994   2.910
   86GLY      O  856   5.607   4.049   3.016
   87ASN      N  857   5.455   4.006   2.860
   87ASN      H  858   5.430   3.948   2.783
   87ASN     CA  859   5.347   4.088   2.917
   87ASN     CB  860   5.286   4.026   3.043
   87ASN     CG  861   5.201   3.909   2.995
   87ASN    OD1  862   5.235   3.790   2.995
   87ASN    ND2  863   5.080   3.949   2.956
   87ASN   HD21  864   5.057   4.046   2.956
   87ASN   HD22  865   5.026   3.873   2.921
   87ASN      C  866   5.360   4.239   2.936
   87ASN      O  867   5.260   4.307   2.958
   88SER      N  868   5.475   4.301   2.909
   88SER      H  869   5.547   4.256   2.857
   88SER     CA  870   5.500   4.442   2.942
   88SER     CB  871   5.647   4.448   2.981
   88SER     OG  872   5.735   4.421   2.871
   88SER     HG  873   5.826   4.454   2.895
   88SER      C  874   5.452   4.549   2.843
   88SER      O  875   5.501   4.661   2.847
   89CYS      N  876   5.339   4.520   2.779
   89CYS      H  877   5.282   4.448   2.820
   89CYS     CA  878   5.279   4.601   2.672
   89CYS     CB  879   5.157   4.530   2.612
   89CYS     SG  880   5.041   4.475   2.742
   89CYS     HG  881   4.991   4.385   2.658
   89CYS      C  882   5.243   4.746   2.700
   89CYS      O  883   5.300   4.842   2.648
   90GLY      N  884   5.166   4.756   2.808
   90GLY      H  885   5.129   4.671   2.846
   90GLY     CA  886   5.116   4.882   2.866
   90GLY      C  887   5.239   4.950   2.927
   90GLY      O  888   5.263   5.066   2.893
   91THR      N  889   5.323   4.879   3.001
   91THR      H  890   5.311   4.784   3.029
   91THR     CA  891   5.438   4.938   3.071
   91THR     CB  892   5.494   4.834   3.168
   91THR    OG1  893   5.390   4.750   3.220
   91THR    HG1  894   5.417   4.673   3.278
   91THR    CG2  895   5.561   4.907   3.284
   91THR      C  896   5.545   5.004   2.983
   91THR      O  897   5.539   5.127   2.993
   92ILE      N  898   5.581   4.933   2.877
   92ILE      H  899   5.561   4.836   2.865
   92ILE     CA  900   5.667   4.986   2.770
   92ILE     CB  901   5.720   4.874   2.680
   92ILE    CG1  902   5.802   4.771   2.758
   92ILE    CG2  903   5.810   4.928   2.570
   92ILE     CD  904   5.926   4.802   2.841
   92ILE      C  905   5.597   5.098   2.694
   92ILE      O  906   5.652   5.208   2.697
   93GLY      N  907   5.467   5.083   2.667
   93GLY      H  908   5.427   4.992   2.662
   93GLY     CA  909   5.388   5.188   2.601
   93GLY      C  910   5.385   5.321   2.677
   93GLY      O  911   5.418   5.426   2.623
   94LEU      N  912   5.367   5.308   2.809
   94LEU      H  913   5.342   5.219   2.846
   94LEU     CA  914   5.372   5.417   2.908
   94LEU     CB  915   5.313   5.356   3.035
   94LEU     CG  916   5.263   5.455   3.140
   94LEU    CD1  917   5.114   5.429   3.161
   94LEU    CD2  918   5.342   5.429   3.269
   94LEU      C  919   5.504   5.490   2.935
   94LEU      O  920   5.508   5.612   2.918
   95ILE      N  921   5.612   5.413   2.931
   95ILE      H  922   5.606   5.317   2.956
   95ILE     CA  923   5.750   5.464   2.923
   95ILE     CB  924   5.858   5.356   2.931
   95ILE    CG1  925   5.824   5.267   3.050
   95ILE    CG2  926   5.989   5.427   2.963
   95ILE     CD  927   5.907   5.139   3.060
   95ILE      C  928   5.767   5.550   2.797
   95ILE      O  929   5.768   5.672   2.809
   96HISE     N  930   5.733   5.497   2.680
   96HISE     H  931   5.691   5.406   2.687
   96HISE    CA  932   5.735   5.573   2.554
   96HISE    CB  933   5.682   5.488   2.439
   96HISE    CG  934   5.749   5.360   2.389
   96HISE   ND1  935   5.860   5.357   2.315
   96HISE   CD2  936   5.698   5.237   2.380
   96HISE   HD2  937   5.603   5.206   2.423
   96HISE   CE1  938   5.876   5.238   2.258
   96HISE   HE1  939   5.959   5.206   2.196
   96HISE   NE2  940   5.773   5.164   2.299
   96HISE   HE2  941   5.734   5.086   2.249
   96HISE     C  942   5.648   5.699   2.552
   96HISE     O  943   5.684   5.804   2.498
   97ALA      N  944   5.534   5.686   2.619
   97ALA      H  945   5.493   5.595   2.622
   97ALA     CA  946   5.439   5.794   2.649
   97ALA     CB  947   5.302   5.741   2.693
   97ALA      C  948   5.476   5.909   2.742
   97ALA      O  949   5.414   6.014   2.727
   98VAL      N  950   5.553   5.881   2.847
   98VAL      H  951   5.570   5.787   2.877
   98VAL     CA  952   5.596   5.989   2.937
   98VAL     CB  953   5.590   5.931   3.079
   98VAL    CG1  954   5.618   6.039   3.183
   98VAL    CG2  955   5.448   5.889   3.116
   98VAL      C  956   5.736   6.041   2.903
   98VAL      O  957   5.766   6.160   2.898
   99ALA      N  958   5.827   5.957   2.856
   99ALA      H  959   5.809   5.858   2.857
   99ALA     CA  960   5.963   5.990   2.811
   99ALA     CB  961   6.021   5.858   2.759
   99ALA      C  962   5.983   6.103   2.710
   99ALA      O  963   6.071   6.186   2.731
  100ASN      N  964   5.907   6.100   2.601
  100ASN      H  965   5.858   6.017   2.573
  100ASN     CA  966   5.927   6.204   2.500
  100ASN     CB  967   5.906   6.142   2.362
  100ASN     CG  968   6.018   6.045   2.324
  100ASN    OD1  969   6.135   6.071   2.349
  100ASN    ND2  970   5.984   5.932   2.261
  100ASN   HD21  971   5.893   5.940   2.221
  100ASN   HD22  972   6.048   5.866   2.222
  100ASN      C  973   5.844   6.333   2.512
  100ASN      O  974   5.861   6.423   2.430
  101ASN      N  975   5.773   6.340   2.623
  101ASN      H  976   5.788   6.277   2.700
  101ASN     CA  977   5.691   6.457   2.658
  101ASN     CB  978   5.545   6.452   2.613
  101ASN     CG  979   5.534   6.555   2.500
  101ASN    OD1  980   5.560   6.674   2.513
  101ASN    ND2  981   5.481   6.511   2.386
  101ASN   HD21  982   5.453   6.416   2.374
  101ASN   HD22  983   5.477   6.578   2.312
  101ASN      C  984   5.699   6.515   2.800
  101ASN      O  985   5.610   6.590   2.842
  102GLN      N  986   5.822   6.524   2.849
  102GLN      H  987   5.900   6.525   2.786
  102GLN     CA  988   5.855   6.559   2.987
  102GLN     CB  989   5.986   6.494   3.032
  102GLN     CG  990   5.983   6.342   3.046
  102GLN     CD  991   6.125   6.308   3.091
  102GLN    OE1  992   6.167   6.340   3.202
  102GLN    NE2  993   6.209   6.259   3.001
  102GLN   HE21  994   6.181   6.244   2.906
  102GLN   HE22  995   6.299   6.224   3.027
  102GLN      C  996   5.852   6.708   3.021
  102GLN      O  997   5.858   6.732   3.141
  103ASP      N  998   5.861   6.794   2.919
  103ASP      H  999   5.877   6.772   2.823
  103ASP     CA 1000   5.840   6.938   2.940
  103ASP     CB 1001   5.890   7.006   2.812
  103ASP     CG 1002   5.805   6.991   2.685
  103ASP    OD1 1003   5.726   7.082   2.652
  103ASP    OD2 1004   5.817   6.882   2.625
  103ASP      C 1005   5.696   6.983   2.964
  103ASP      O 1006   5.679   7.067   3.052
  104LYS      N 1007   5.600   6.904   2.917
  104LYS      H 1008   5.615   6.826   2.857
  104LYS     CA 1009   5.457   6.914   2.951
  104LYS     CB 1010   5.371   6.865   2.835
  104LYS     CG 1011   5.376   6.946   2.705
  104LYS     CD 1012   5.322   6.876   2.580
  104LYS     CE 1013   5.370   6.952   2.456
  104LYS     NZ 1014   5.516   6.968   2.454
  104LYS    HZ1 1015   5.545   7.000   2.364
  104LYS    HZ2 1016   5.551   7.035   2.519
  104LYS    HZ3 1017   5.555   6.877   2.466
  104LYS      C 1018   5.421   6.830   3.074
  104LYS      O 1019   5.366   6.883   3.170
  105LEU      N 1020   5.476   6.710   3.088
  105LEU      H 1021   5.533   6.657   3.024
  105LEU     CA 1022   5.436   6.641   3.211
  105LEU     CB 1023   5.455   6.492   3.185
  105LEU     CG 1024   5.337   6.419   3.122
  105LEU    CD1 1025   5.336   6.441   2.970
  105LEU    CD2 1026   5.345   6.267   3.137
  105LEU      C 1027   5.502   6.692   3.339
  105LEU      O 1028   5.579   6.788   3.338
  106GLY      N 1029   5.488   6.626   3.453
  106GLY      H 1030   5.447   6.535   3.450
  106GLY     CA 1031   5.526   6.658   3.592
  106GLY      C 1032   5.553   6.539   3.684
  106GLY      O 1033   5.466   6.455   3.705
  107PHE      N 1034   5.665   6.546   3.755
  107PHE      H 1035   5.725   6.625   3.746
  107PHE     CA 1036   5.710   6.439   3.846
  107PHE     CB 1037   5.850   6.384   3.819
  107PHE     CG 1038   5.857   6.323   3.679
  107PHE    CD1 1039   5.821   6.190   3.662
  107PHE    HD1 1040   5.820   6.123   3.748
  107PHE    CD2 1041   5.915   6.398   3.577
  107PHE    HD2 1042   5.913   6.505   3.596
  107PHE    CE1 1043   5.843   6.135   3.536
  107PHE    HE1 1044   5.816   6.030   3.528
  107PHE    CE2 1045   5.942   6.339   3.454
  107PHE    HE2 1046   5.997   6.392   3.376
  107PHE     CZ 1047   5.902   6.207   3.433
  107PHE     HZ 1048   5.901   6.172   3.330
  107PHE      C 1049   5.710   6.494   3.989
  107PHE      O 1050   5.758   6.605   4.012
  108GLU      N 1051   5.667   6.413   4.085
  108GLU      H 1052   5.612   6.333   4.060
  108GLU     CA 1053   5.676   6.455   4.226
  108GLU     CB 1054   5.563   6.401   4.314
  108GLU     CG 1055   5.533   6.251   4.307
  108GLU     CD 1056   5.438   6.193   4.412
  108GLU    OE1 1057   5.386   6.283   4.482
  108GLU    OE2 1058   5.434   6.069   4.427
  108GLU      C 1059   5.814   6.424   4.285
  108GLU      O 1060   5.892   6.351   4.224
  109ASP      N 1061   5.826   6.463   4.412
  109ASP      H 1062   5.754   6.503   4.468
  109ASP     CA 1063   5.959   6.445   4.473
  109ASP     CB 1064   5.970   6.520   4.606
  109ASP     CG 1065   5.971   6.671   4.584
  109ASP    OD1 1066   6.079   6.733   4.591
  109ASP    OD2 1067   5.860   6.727   4.569
  109ASP      C 1068   5.990   6.297   4.491
  109ASP      O 1069   5.897   6.219   4.513
  110GLY      N 1070   6.116   6.256   4.478
  110GLY      H 1071   6.185   6.319   4.442
  110GLY     CA 1072   6.153   6.114   4.493
  110GLY      C 1073   6.096   6.017   4.389
  110GLY      O 1074   6.110   5.897   4.413
  111SER      N 1075   6.032   6.073   4.287
  111SER      H 1076   6.007   6.169   4.295
  111SER     CA 1077   5.969   5.991   4.182
  111SER     CB 1078   5.928   6.088   4.071
  111SER     OG 1079   5.861   6.013   3.969
  111SER     HG 1080   5.763   6.034   3.967
  111SER      C 1081   6.048   5.873   4.125
  111SER      O 1082   6.151   5.897   4.064
  112VAL      N 1083   5.976   5.761   4.118
  112VAL      H 1084   5.876   5.762   4.125
  112VAL     CA 1085   6.035   5.633   4.077
  112VAL     CB 1086   5.931   5.522   4.097
  112VAL    CG1 1087   5.990   5.386   4.059
  112VAL    CG2 1088   5.880   5.515   4.242
  112VAL      C 1089   6.066   5.634   3.927
  112VAL      O 1090   6.180   5.631   3.881
  113LEU      N 1091   5.971   5.690   3.853
  113LEU      H 1092   5.885   5.724   3.892
  113LEU     CA 1093   5.987   5.713   3.709
  113LEU     CB 1094   5.851   5.720   3.639
  113LEU     CG 1095   5.846   5.735   3.487
  113LEU    CD1 1096   5.898   5.607   3.421
  113LEU    CD2 1097   5.709   5.772   3.430
  113LEU      C 1098   6.086   5.827   3.680
  113LEU      O 1099   6.148   5.816   3.574
  114LYS      N 1100   6.110   5.915   3.776
  114LYS      H 1101   6.057   5.923   3.861
  114LYS     CA 1102   6.217   6.014   3.758
  114LYS     CB 1103   6.209   6.139   3.847
  114LYS     CG 1104   6.294   6.257   3.802
  114LYS     CD 1105   6.256   6.288   3.657
  114LYS     CE 1106   6.339   6.405   3.606
  114LYS     NZ 1107   6.475   6.369   3.564
  114LYS    HZ1 1108   6.475   6.342   3.468
  114LYS    HZ2 1109   6.524   6.456   3.567
  114LYS    HZ3 1110   6.524   6.299   3.615
  114LYS      C 1111   6.358   5.956   3.762
  114LYS      O 1112   6.438   5.988   3.674
  115GLN      N 1113   6.378   5.856   3.848
  115GLN      H 1114   6.296   5.803   3.869
  115GLN     CA 1115   6.512   5.799   3.865
  115GLN     CB 1116   6.513   5.718   3.995
  115GLN     CG 1117   6.644   5.648   4.030
  115GLN     CD 1118   6.677   5.519   3.953
  115GLN    OE1 1119   6.628   5.409   3.976
  115GLN    NE2 1120   6.778   5.527   3.867
  115GLN   HE21 1121   6.832   5.610   3.854
  115GLN   HE22 1122   6.790   5.445   3.810
  115GLN      C 1123   6.563   5.722   3.743
  115GLN      O 1124   6.663   5.755   3.679
  116PHE      N 1125   6.469   5.643   3.693
  116PHE      H 1126   6.389   5.628   3.750
  116PHE     CA 1127   6.465   5.572   3.564
  116PHE     CB 1128   6.333   5.495   3.551
  116PHE     CG 1129   6.339   5.398   3.432
  116PHE    CD1 1130   6.392   5.271   3.449
  116PHE    HD1 1131   6.430   5.247   3.549
  116PHE    CD2 1132   6.284   5.431   3.309
  116PHE    HD2 1133   6.259   5.532   3.276
  116PHE    CE1 1134   6.393   5.173   3.351
  116PHE    HE1 1135   6.433   5.075   3.375
  116PHE    CE2 1136   6.283   5.335   3.208
  116PHE    HE2 1137   6.228   5.356   3.116
  116PHE     CZ 1138   6.333   5.207   3.230
  116PHE     HZ 1139   6.344   5.137   3.147
  116PHE      C 1140   6.493   5.653   3.437
  116PHE      O 1141   6.594   5.633   3.369
  117LEU      N 1142   6.422   5.764   3.417
  117LEU      H 1143   6.333   5.781   3.459
  117LEU     CA 1144   6.448   5.859   3.308
  117LEU     CB 1145   6.328   5.951   3.283
  117LEU     CG 1146   6.209   5.875   3.222
  117LEU    CD1 1147   6.089   5.968   3.241
  117LEU    CD2 1148   6.220   5.832   3.075
  117LEU      C 1149   6.580   5.935   3.322
  117LEU      O 1150   6.656   5.929   3.225
  118SER      N 1151   6.615   5.962   3.447
  118SER      H 1152   6.561   5.959   3.531
  118SER     CA 1153   6.746   6.024   3.475
  118SER     CB 1154   6.753   6.083   3.615
  118SER     OG 1155   6.650   6.177   3.649
  118SER     HG 1156   6.625   6.128   3.733
  118SER      C 1157   6.867   5.936   3.442
  118SER      O 1158   6.966   5.986   3.388
  119GLU      N 1159   6.867   5.809   3.480
  119GLU      H 1160   6.808   5.765   3.547
  119GLU     CA 1161   6.969   5.716   3.429
  119GLU     CB 1162   6.950   5.588   3.510
  119GLU     CG 1163   7.054   5.475   3.505
  119GLU     CD 1164   6.988   5.347   3.555
  119GLU    OE1 1165   6.912   5.355   3.654
  119GLU    OE2 1166   7.035   5.240   3.511
  119GLU      C 1167   6.971   5.676   3.281
  119GLU      O 1168   7.068   5.709   3.213
  120THR      N 1169   6.852   5.650   3.228
  120THR      H 1170   6.772   5.655   3.288
  120THR     CA 1171   6.835   5.595   3.093
  120THR     CB 1172   6.709   5.509   3.085
  120THR    OG1 1173   6.595   5.593   3.107
  120THR    HG1 1174   6.576   5.619   3.202
  120THR    CG2 1175   6.715   5.383   3.171
  120THR      C 1176   6.839   5.687   2.971
  120THR      O 1177   6.854   5.633   2.861
  121GLU      N 1178   6.853   5.818   2.989
  121GLU      H 1179   6.834   5.868   3.073
  121GLU     CA 1180   6.844   5.909   2.874
  121GLU     CB 1181   6.820   6.055   2.915
  121GLU     CG 1182   6.750   6.133   2.803
  121GLU     CD 1183   6.731   6.285   2.810
  121GLU    OE1 1184   6.672   6.328   2.912
  121GLU    OE2 1185   6.746   6.349   2.704
  121GLU      C 1186   6.956   5.890   2.772
  121GLU      O 1187   6.941   5.885   2.650
  122LYS      N 1188   7.076   5.880   2.828
  122LYS      H 1189   7.086   5.892   2.927
  122LYS     CA 1190   7.202   5.887   2.754
  122LYS     CB 1191   7.301   5.991   2.807
  122LYS     CG 1192   7.264   6.124   2.741
  122LYS     CD 1193   7.371   6.226   2.780
  122LYS     CE 1194   7.377   6.361   2.708
  122LYS     NZ 1195   7.247   6.426   2.684
  122LYS    HZ1 1196   7.262   6.498   2.616
  122LYS    HZ2 1197   7.192   6.361   2.632
  122LYS    HZ3 1198   7.203   6.465   2.764
  122LYS      C 1199   7.265   5.748   2.758
  122LYS      O 1200   7.361   5.717   2.828
  123MET      N 1201   7.203   5.661   2.678
  123MET      H 1202   7.131   5.699   2.620
  123MET     CA 1203   7.245   5.525   2.641
  123MET     CB 1204   7.221   5.426   2.756
  123MET     CG 1205   7.084   5.431   2.824
  123MET     SD 1206   7.078   5.303   2.954
  123MET     CE 1207   7.190   5.391   3.060
  123MET      C 1208   7.168   5.474   2.519
  123MET      O 1209   7.086   5.544   2.460
  124SER      N 1210   7.195   5.352   2.473
  124SER      H 1211   7.265   5.292   2.511
  124SER     CA 1212   7.122   5.289   2.361
  124SER     CB 1213   7.192   5.169   2.295
  124SER     OG 1214   7.194   5.053   2.378
  124SER     HG 1215   7.255   5.066   2.456
  124SER      C 1216   6.986   5.235   2.404
  124SER      O 1217   6.964   5.210   2.523
  125PRO      N 1218   6.895   5.209   2.311
  125PRO     CA 1219   6.772   5.130   2.328
  125PRO     CB 1220   6.713   5.134   2.187
  125PRO     CG 1221   6.742   5.279   2.147
  125PRO     CD 1222   6.889   5.292   2.190
  125PRO      C 1223   6.785   4.990   2.389
  125PRO      O 1224   6.708   4.955   2.478
  126GLU      N 1225   6.890   4.918   2.351
  126GLU      H 1226   6.939   4.929   2.265
  126GLU     CA 1227   6.921   4.787   2.409
  126GLU     CB 1228   7.035   4.723   2.329
  126GLU     CG 1229   7.014   4.708   2.178
  126GLU     CD 1230   7.001   4.833   2.091
  126GLU    OE1 1231   6.886   4.872   2.062
  126GLU    OE2 1232   7.099   4.884   2.032
  126GLU      C 1233   6.966   4.791   2.555
  126GLU      O 1234   6.927   4.699   2.627
  127ASP      N 1235   7.046   4.889   2.596
  127ASP      H 1236   7.078   4.956   2.528
  127ASP     CA 1237   7.085   4.929   2.732
  127ASP     CB 1238   7.185   5.044   2.717
  127ASP     CG 1239   7.323   5.001   2.666
  127ASP    OD1 1240   7.387   4.909   2.721
  127ASP    OD2 1241   7.376   5.080   2.585
  127ASP      C 1242   6.966   4.975   2.816
  127ASP      O 1243   6.961   4.922   2.926
  128ARG      N 1244   6.878   5.063   2.768
  128ARG      H 1245   6.896   5.105   2.679
  128ARG     CA 1246   6.748   5.087   2.832
  128ARG     CB 1247   6.661   5.189   2.757
  128ARG     CG 1248   6.736   5.321   2.738
  128ARG     CD 1249   6.669   5.412   2.636
  128ARG     NE 1250   6.764   5.521   2.610
  128ARG     HE 1251   6.823   5.552   2.684
  128ARG     CZ 1252   6.776   5.585   2.493
  128ARG    NH1 1253   6.713   5.539   2.384
  128ARG   HH11 1254   6.633   5.479   2.393
  128ARG   HH12 1255   6.722   5.571   2.290
  128ARG    NH2 1256   6.824   5.710   2.484
  128ARG   HH21 1257   6.878   5.763   2.550
  128ARG   HH22 1258   6.815   5.751   2.393
  128ARG      C 1259   6.659   4.968   2.868
  128ARG      O 1260   6.619   4.944   2.982
  129ALA      N 1261   6.668   4.873   2.776
  129ALA      H 1262   6.713   4.883   2.687
  129ALA     CA 1263   6.600   4.743   2.791
  129ALA     CB 1264   6.603   4.653   2.668
  129ALA      C 1265   6.667   4.662   2.902
  129ALA      O 1266   6.597   4.611   2.989
  130LYS      N 1267   6.799   4.668   2.914
  130LYS      H 1268   6.859   4.686   2.836
  130LYS     CA 1269   6.876   4.620   3.029
  130LYS     CB 1270   7.029   4.623   3.014
  130LYS     CG 1271   7.071   4.554   2.884
  130LYS     CD 1272   7.072   4.403   2.912
  130LYS     CE 1273   7.154   4.335   2.802
  130LYS     NZ 1274   7.297   4.343   2.835
  130LYS    HZ1 1275   7.350   4.276   2.783
  130LYS    HZ2 1276   7.325   4.434   2.805
  130LYS    HZ3 1277   7.316   4.335   2.933
  130LYS      C 1278   6.842   4.693   3.159
  130LYS      O 1279   6.832   4.626   3.261
  131CYS      N 1280   6.828   4.826   3.161
  131CYS      H 1281   6.861   4.885   3.087
  131CYS     CA 1282   6.784   4.900   3.280
  131CYS     CB 1283   6.814   5.050   3.273
  131CYS     SG 1284   6.996   5.067   3.266
  131CYS     HG 1285   6.986   5.173   3.345
  131CYS      C 1286   6.642   4.870   3.329
  131CYS      O 1287   6.606   4.922   3.435
  132PHE      N 1288   6.557   4.814   3.243
  132PHE      H 1289   6.579   4.812   3.146
  132PHE     CA 1290   6.427   4.754   3.275
  132PHE     CB 1291   6.343   4.742   3.148
  132PHE     CG 1292   6.196   4.707   3.174
  132PHE    CD1 1293   6.104   4.811   3.183
  132PHE    HD1 1294   6.143   4.913   3.182
  132PHE    CD2 1295   6.156   4.574   3.179
  132PHE    HD2 1296   6.236   4.501   3.173
  132PHE    CE1 1297   5.969   4.780   3.195
  132PHE    HE1 1298   5.896   4.861   3.193
  132PHE    CE2 1299   6.022   4.546   3.201
  132PHE    HE2 1300   5.989   4.442   3.207
  132PHE     CZ 1301   5.927   4.647   3.201
  132PHE     HZ 1302   5.820   4.630   3.207
  132PHE      C 1303   6.441   4.613   3.334
  132PHE      O 1304   6.422   4.597   3.454
  133GLU      N 1305   6.516   4.528   3.265
  133GLU      H 1306   6.547   4.544   3.171
  133GLU     CA 1307   6.557   4.393   3.308
  133GLU     CB 1308   6.644   4.324   3.203
  133GLU     CG 1309   6.560   4.295   3.078
  133GLU     CD 1310   6.639   4.216   2.973
  133GLU    OE1 1311   6.761   4.243   2.976
  133GLU    OE2 1312   6.580   4.134   2.900
  133GLU      C 1313   6.633   4.386   3.440
  133GLU      O 1314   6.596   4.308   3.528
  134LYS      N 1315   6.714   4.489   3.464
  134LYS      H 1316   6.754   4.544   3.391
  134LYS     CA 1317   6.772   4.516   3.597
  134LYS     CB 1318   6.913   4.573   3.583
  134LYS     CG 1319   7.009   4.483   3.506
  134LYS     CD 1320   7.156   4.520   3.530
  134LYS     CE 1321   7.195   4.627   3.428
  134LYS     NZ 1322   7.334   4.673   3.448
  134LYS    HZ1 1323   7.354   4.758   3.399
  134LYS    HZ2 1324   7.347   4.693   3.545
  134LYS    HZ3 1325   7.401   4.603   3.423
  134LYS      C 1326   6.684   4.587   3.700
  134LYS      O 1327   6.689   4.545   3.815
  135ASN      N 1328   6.582   4.665   3.663
  135ASN      H 1329   6.534   4.646   3.577
  135ASN     CA 1330   6.511   4.746   3.762
  135ASN     CB 1331   6.463   4.876   3.696
  135ASN     CG 1332   6.399   4.976   3.792
  135ASN    OD1 1333   6.308   4.947   3.869
  135ASN    ND2 1334   6.462   5.092   3.807
  135ASN   HD21 1335   6.541   5.113   3.749
  135ASN   HD22 1336   6.441   5.153   3.883
  135ASN      C 1337   6.409   4.676   3.852
  135ASN      O 1338   6.300   4.635   3.812
  136GLU      N 1339   6.442   4.671   3.981
  136GLU      H 1340   6.525   4.713   4.018
  136GLU     CA 1341   6.359   4.617   4.089
  136GLU     CB 1342   6.436   4.608   4.221
  136GLU     CG 1343   6.555   4.512   4.228
  136GLU     CD 1344   6.516   4.364   4.236
  136GLU    OE1 1345   6.537   4.291   4.137
  136GLU    OE2 1346   6.472   4.325   4.346
  136GLU      C 1347   6.223   4.686   4.104
  136GLU      O 1348   6.120   4.622   4.082
  137ALA      N 1349   6.230   4.818   4.092
  137ALA      H 1350   6.297   4.865   4.034
  137ALA     CA 1351   6.117   4.903   4.130
  137ALA     CB 1352   6.158   5.046   4.165
  137ALA      C 1353   6.000   4.897   4.032
  137ALA      O 1354   5.886   4.896   4.077
  138ILE      N 1355   6.026   4.889   3.901
  138ILE      H 1356   6.120   4.918   3.881
  138ILE     CA 1357   5.930   4.862   3.793
  138ILE     CB 1358   5.987   4.866   3.652
  138ILE    CG1 1359   6.047   5.005   3.626
  138ILE    CG2 1360   5.886   4.824   3.545
  138ILE     CD 1361   6.125   5.014   3.495
  138ILE      C 1362   5.850   4.733   3.813
  138ILE      O 1363   5.727   4.734   3.815
  139GLN      N 1364   5.919   4.624   3.846
  139GLN      H 1365   6.007   4.637   3.892
  139GLN     CA 1366   5.874   4.485   3.861
  139GLN     CB 1367   5.991   4.388   3.874
  139GLN     CG 1368   6.081   4.362   3.752
  139GLN     CD 1369   6.195   4.265   3.779
  139GLN    OE1 1370   6.184   4.143   3.795
  139GLN    NE2 1371   6.311   4.316   3.820
  139GLN   HE21 1372   6.315   4.416   3.821
  139GLN   HE22 1373   6.390   4.260   3.846
  139GLN      C 1374   5.773   4.480   3.977
  139GLN      O 1375   5.657   4.447   3.956
  140ALA      N 1376   5.816   4.551   4.081
  140ALA      H 1377   5.910   4.584   4.081
  140ALA     CA 1378   5.737   4.583   4.201
  140ALA     CB 1379   5.817   4.650   4.312
  140ALA      C 1380   5.610   4.665   4.179
  140ALA      O 1381   5.508   4.627   4.237
  141ALA      N 1382   5.621   4.780   4.113
  141ALA      H 1383   5.705   4.818   4.075
  141ALA     CA 1384   5.510   4.866   4.071
  141ALA     CB 1385   5.551   4.995   3.999
  141ALA      C 1386   5.404   4.800   3.982
  141ALA      O 1387   5.287   4.780   4.017
  142HISE     N 1388   5.455   4.737   3.877
  142HISE     H 1389   5.552   4.741   3.856
  142HISE    CA 1390   5.372   4.657   3.785
  142HISE    CB 1391   5.459   4.594   3.676
  142HISE    CG 1392   5.381   4.532   3.560
  142HISE   ND1 1393   5.366   4.571   3.434
  142HISE   CD2 1394   5.330   4.409   3.566
  142HISE   HD2 1395   5.301   4.356   3.657
  142HISE   CE1 1396   5.319   4.469   3.363
  142HISE   HE1 1397   5.294   4.465   3.257
  142HISE   NE2 1398   5.296   4.367   3.445
  142HISE   HE2 1399   5.231   4.292   3.431
  142HISE     C 1400   5.300   4.542   3.856
  142HISE     O 1401   5.177   4.547   3.853
  143ASP      N 1402   5.369   4.458   3.932
  143ASP      H 1403   5.469   4.460   3.926
  143ASP     CA 1404   5.306   4.343   3.999
  143ASP     CB 1405   5.392   4.221   4.035
  143ASP     CG 1406   5.452   4.156   3.910
  143ASP    OD1 1407   5.562   4.101   3.929
  143ASP    OD2 1408   5.375   4.126   3.816
  143ASP      C 1409   5.209   4.371   4.113
  143ASP      O 1410   5.104   4.309   4.128
  144ALA      N 1411   5.239   4.489   4.168
  144ALA      H 1412   5.333   4.523   4.162
  144ALA     CA 1413   5.135   4.555   4.249
  144ALA     CB 1414   5.209   4.667   4.321
  144ALA      C 1415   4.994   4.590   4.202
  144ALA      O 1416   4.894   4.528   4.240
  145VAL      N 1417   4.999   4.663   4.091
  145VAL      H 1418   5.088   4.699   4.064
  145VAL     CA 1419   4.887   4.712   4.008
  145VAL     CB 1420   4.923   4.823   3.910
  145VAL    CG1 1421   4.794   4.892   3.863
  145VAL    CG2 1422   5.017   4.927   3.970
  145VAL      C 1423   4.816   4.598   3.935
  145VAL      O 1424   4.694   4.588   3.947
  146ALA      N 1425   4.889   4.493   3.898
  146ALA      H 1426   4.989   4.502   3.898
  146ALA     CA 1427   4.846   4.364   3.843
  146ALA     CB 1428   4.960   4.263   3.831
  146ALA      C 1429   4.735   4.299   3.927
  146ALA      O 1430   4.620   4.281   3.888
  147GLN      N 1431   4.760   4.308   4.058
  147GLN      H 1432   4.850   4.333   4.093
  147GLN     CA 1433   4.682   4.246   4.166
  147GLN     CB 1434   4.769   4.207   4.285
  147GLN     CG 1435   4.874   4.101   4.249
  147GLN     CD 1436   4.979   4.075   4.356
  147GLN    OE1 1437   4.950   3.988   4.439
  147GLN    NE2 1438   5.091   4.145   4.367
  147GLN   HE21 1439   5.103   4.226   4.309
  147GLN   HE22 1440   5.159   4.105   4.428
  147GLN      C 1441   4.563   4.335   4.201
  147GLN      O 1442   4.482   4.287   4.280
  148GLU      N 1443   4.567   4.465   4.174
  148GLU      H 1444   4.651   4.506   4.138
  148GLU     CA 1445   4.445   4.544   4.195
  148GLU     CB 1446   4.483   4.688   4.228
  148GLU     CG 1447   4.549   4.709   4.364
  148GLU     CD 1448   4.521   4.849   4.419
  148GLU    OE1 1449   4.468   4.869   4.531
  148GLU    OE2 1450   4.553   4.948   4.349
  148GLU      C 1451   4.335   4.534   4.089
  148GLU      O 1452   4.218   4.554   4.122
  149GLY      N 1453   4.373   4.488   3.970
  149GLY      H 1454   4.468   4.468   3.946
  149GLY     CA 1455   4.278   4.461   3.861
  149GLY      C 1456   4.172   4.352   3.878
  149GLY      O 1457   4.206   4.245   3.928
  150GLN      N 1458   4.059   4.370   3.810
  150GLN      H 1459   4.056   4.432   3.731
  150GLN     CA 1460   3.945   4.279   3.822
  150GLN     CB 1461   3.814   4.353   3.847
  150GLN     CG 1462   3.798   4.454   3.734
  150GLN     CD 1463   3.671   4.538   3.754
  150GLN    OE1 1464   3.558   4.491   3.765
  150GLN    NE2 1465   3.692   4.667   3.778
  150GLN   HE21 1466   3.783   4.704   3.761
  150GLN   HE22 1467   3.632   4.722   3.836
  150GLN      C 1468   3.928   4.174   3.712
  150GLN      O 1469   3.877   4.068   3.749
  151CYS      N 1470   4.005   4.177   3.604
  151CYS      H 1471   4.072   4.246   3.576
  151CYS     CA 1472   3.991   4.075   3.499
  151CYS     CB 1473   3.943   4.131   3.365
  151CYS     SG 1474   3.817   4.260   3.394
  151CYS     HG 1475   3.916   4.349   3.385
  151CYS      C 1476   4.124   4.007   3.466
  151CYS      O 1477   4.224   4.074   3.488
  152ARG      N 1478   4.132   3.887   3.409
  152ARG      H 1479   4.048   3.833   3.401
  152ARG     CA 1480   4.266   3.830   3.389
  152ARG     CB 1481   4.286   3.723   3.496
  152ARG     CG 1482   4.433   3.699   3.532
  152ARG     CD 1483   4.505   3.833   3.548
  152ARG     NE 1484   4.452   3.903   3.666
  152ARG     HE 1485   4.374   3.858   3.709
  152ARG     CZ 1486   4.500   4.017   3.718
  152ARG    NH1 1487   4.598   4.087   3.658
  152ARG   HH11 1488   4.632   4.061   3.568
  152ARG   HH12 1489   4.624   4.175   3.696
  152ARG    NH2 1490   4.438   4.069   3.824
  152ARG   HH21 1491   4.346   4.034   3.843
  152ARG   HH22 1492   4.489   4.135   3.880
  152ARG      C 1493   4.291   3.784   3.245
  152ARG      O 1494   4.340   3.860   3.162
  153VAL      N 1495   4.223   3.676   3.210
  153VAL      H 1496   4.160   3.628   3.271
  153VAL     CA 1497   4.221   3.622   3.073
  153VAL     CB 1498   4.116   3.691   2.984
  153VAL    CG1 1499   4.081   3.609   2.860
  153VAL    CG2 1500   3.982   3.721   3.052
  153VAL      C 1501   4.354   3.609   2.998
  153VAL      O 1502   4.434   3.701   2.984
  154ASP      N 1503   4.376   3.486   2.952
  154ASP      H 1504   4.333   3.411   3.001
  154ASP     CA 1505   4.482   3.446   2.858
  154ASP     CB 1506   4.611   3.412   2.933
  154ASP     CG 1507   4.731   3.421   2.838
  154ASP    OD1 1508   4.842   3.419   2.896
  154ASP    OD2 1509   4.715   3.410   2.714
  154ASP      C 1510   4.444   3.330   2.766
  154ASP      O 1511   4.452   3.213   2.802
  155ASP      N 1512   4.406   3.363   2.643
  155ASP      H 1513   4.363   3.452   2.626
  155ASP     CA 1514   4.389   3.274   2.527
  155ASP     CB 1515   4.250   3.303   2.470
  155ASP     CG 1516   4.231   3.445   2.416
  155ASP    OD1 1517   4.256   3.550   2.480
  155ASP    OD2 1518   4.150   3.453   2.322
  155ASP      C 1519   4.498   3.301   2.424
  155ASP      O 1520   4.487   3.272   2.305
  156LYS      N 1521   4.608   3.361   2.468
  156LYS      H 1522   4.609   3.377   2.567
  156LYS     CA 1523   4.731   3.373   2.388
  156LYS     CB 1524   4.793   3.237   2.358
  156LYS     CG 1525   4.831   3.159   2.484
  156LYS     CD 1526   4.956   3.221   2.547
  156LYS     CE 1527   4.999   3.156   2.679
  156LYS     NZ 1528   4.886   3.137   2.771
  156LYS    HZ1 1529   4.920   3.079   2.845
  156LYS    HZ2 1530   4.851   3.229   2.790
  156LYS    HZ3 1531   4.802   3.099   2.731
  156LYS      C 1532   4.722   3.456   2.260
  156LYS      O 1533   4.801   3.433   2.168
  157VAL      N 1534   4.640   3.561   2.258
  157VAL      H 1535   4.586   3.582   2.339
  157VAL     CA 1536   4.644   3.655   2.145
  157VAL     CB 1537   4.510   3.727   2.136
  157VAL    CG1 1538   4.511   3.833   2.026
  157VAL    CG2 1539   4.392   3.630   2.123
  157VAL      C 1540   4.770   3.743   2.145
  157VAL      O 1541   4.824   3.798   2.240
  158ASN      N 1542   4.812   3.755   2.019
  158ASN      H 1543   4.772   3.706   1.942
  158ASN     CA 1544   4.921   3.849   1.987
  158ASN     CB 1545   4.995   3.822   1.856
  158ASN     CG 1546   5.138   3.876   1.852
  158ASN    OD1 1547   5.214   3.895   1.947
  158ASN    ND2 1548   5.180   3.922   1.734
  158ASN   HD21 1549   5.119   3.915   1.656
  158ASN   HD22 1550   5.278   3.932   1.717
  158ASN      C 1551   4.882   3.996   1.995
  158ASN      O 1552   4.868   4.070   1.897
  159PHE      N 1553   4.862   4.041   2.119
  159PHE      H 1554   4.872   3.985   2.201
  159PHE     CA 1555   4.835   4.182   2.148
  159PHE     CB 1556   4.757   4.189   2.280
  159PHE     CG 1557   4.605   4.181   2.274
  159PHE    CD1 1558   4.518   4.282   2.232
  159PHE    HD1 1559   4.557   4.383   2.218
  159PHE    CD2 1560   4.549   4.059   2.308
  159PHE    HD2 1561   4.619   3.975   2.302
  159PHE    CE1 1562   4.381   4.261   2.244
  159PHE    HE1 1563   4.314   4.342   2.218
  159PHE    CE2 1564   4.414   4.033   2.326
  159PHE    HE2 1565   4.379   3.946   2.382
  159PHE     CZ 1566   4.332   4.142   2.296
  159PHE     HZ 1567   4.226   4.128   2.314
  159PHE      C 1568   4.952   4.280   2.140
  159PHE      O 1569   5.056   4.253   2.199
  160HISE     N 1570   4.931   4.390   2.067
  160HISE     H 1571   4.848   4.399   2.012
  160HISE    CA 1572   5.025   4.502   2.054
  160HISE    CB 1573   5.071   4.505   1.908
  160HISE    CG 1574   5.188   4.406   1.897
  160HISE   ND1 1575   5.314   4.448   1.899
  160HISE   CD2 1576   5.184   4.280   1.856
  160HISE   HD2 1577   5.125   4.201   1.902
  160HISE   CE1 1578   5.391   4.349   1.855
  160HISE   HE1 1579   5.500   4.337   1.856
  160HISE   NE2 1580   5.310   4.248   1.827
  160HISE   HE2 1581   5.338   4.157   1.796
  160HISE     C 1582   4.966   4.634   2.102
  160HISE     O 1583   4.844   4.651   2.095
  161PHE      N 1584   5.055   4.725   2.141
  161PHE      H 1585   5.154   4.720   2.130
  161PHE     CA 1586   5.029   4.853   2.208
  161PHE     CB 1587   5.011   4.844   2.360
  161PHE     CG 1588   4.962   4.975   2.421
  161PHE    CD1 1589   4.829   5.018   2.418
  161PHE    HD1 1590   4.755   4.962   2.361
  161PHE    CD2 1591   5.049   5.035   2.512
  161PHE    HD2 1592   5.155   5.008   2.514
  161PHE    CE1 1593   4.785   5.121   2.499
  161PHE    HE1 1594   4.692   5.169   2.470
  161PHE    CE2 1595   5.001   5.129   2.602
  161PHE    HE2 1596   5.048   5.145   2.699
  161PHE     CZ 1597   4.870   5.175   2.595
  161PHE     HZ 1598   4.843   5.249   2.670
  161PHE      C 1599   5.125   4.966   2.170
  161PHE      O 1600   5.244   4.972   2.201
  162ILE      N 1601   5.072   5.042   2.075
  162ILE      H 1602   4.975   5.061   2.065
  162ILE     CA 1603   5.163   5.128   1.997
  162ILE     CB 1604   5.138   5.111   1.847
  162ILE    CG1 1605   5.134   4.963   1.808
  162ILE    CG2 1606   5.244   5.194   1.775
  162ILE     CD 1607   5.059   4.940   1.677
  162ILE      C 1608   5.128   5.270   2.041
  162ILE      O 1609   5.009   5.302   2.039
  163LEU      N 1610   5.224   5.359   2.065
  163LEU      H 1611   5.318   5.331   2.082
  163LEU     CA 1612   5.205   5.503   2.085
  163LEU     CB 1613   5.320   5.520   2.184
  163LEU     CG 1614   5.356   5.668   2.202
  163LEU    CD1 1615   5.264   5.743   2.298
  163LEU    CD2 1616   5.506   5.698   2.207
  163LEU      C 1617   5.231   5.564   1.947
  163LEU      O 1618   5.326   5.533   1.876
  164PHE      N 1619   5.152   5.669   1.921
  164PHE      H 1620   5.068   5.679   1.974
  164PHE     CA 1621   5.162   5.763   1.809
  164PHE     CB 1622   5.036   5.757   1.723
  164PHE     CG 1623   5.008   5.614   1.675
  164PHE    CD1 1624   4.916   5.530   1.737
  164PHE    HD1 1625   4.844   5.585   1.798
  164PHE    CD2 1626   5.091   5.559   1.579
  164PHE    HD2 1627   5.168   5.618   1.529
  164PHE    CE1 1628   4.886   5.400   1.698
  164PHE    HE1 1629   4.813   5.342   1.755
  164PHE    CE2 1630   5.049   5.436   1.529
  164PHE    HE2 1631   5.097   5.400   1.438
  164PHE     CZ 1632   4.954   5.353   1.586
  164PHE     HZ 1633   4.951   5.250   1.551
  164PHE      C 1634   5.159   5.905   1.865
  164PHE      O 1635   5.061   5.939   1.931
  165ASN      N 1636   5.250   5.996   1.830
  165ASN      H 1637   5.321   5.973   1.763
  165ASN     CA 1638   5.250   6.130   1.890
  165ASN     CB 1639   5.302   6.120   2.034
  165ASN     CG 1640   5.449   6.082   2.052
  165ASN    OD1 1641   5.498   5.985   1.994
  165ASN    ND2 1642   5.511   6.137   2.155
  165ASN   HD21 1643   5.463   6.199   2.218
  165ASN   HD22 1644   5.592   6.092   2.193
  165ASN      C 1645   5.349   6.221   1.818
  165ASN      O 1646   5.435   6.179   1.740
  166ASN      N 1647   5.324   6.349   1.843
  166ASN      H 1648   5.249   6.377   1.903
  166ASN     CA 1649   5.416   6.445   1.780
  166ASN     CB 1650   5.345   6.570   1.728
  166ASN     CG 1651   5.429   6.666   1.645
  166ASN    OD1 1652   5.516   6.735   1.699
  166ASN    ND2 1653   5.397   6.674   1.516
  166ASN   HD21 1654   5.318   6.621   1.486
  166ASN   HD22 1655   5.438   6.742   1.456
  166ASN      C 1656   5.539   6.492   1.858
  166ASN      O 1657   5.521   6.537   1.971
  167VAL      N 1658   5.659   6.464   1.807
  167VAL      H 1659   5.669   6.416   1.720
  167VAL     CA 1660   5.791   6.507   1.853
  167VAL     CB 1661   5.874   6.405   1.931
  167VAL    CG1 1662   6.018   6.429   1.975
  167VAL    CG2 1663   5.795   6.386   2.061
  167VAL      C 1664   5.874   6.545   1.729
  167VAL      O 1665   5.864   6.499   1.616
  168ASP      N 1666   5.942   6.657   1.748
  168ASP      H 1667   5.941   6.703   1.837
  168ASP     CA 1668   6.032   6.723   1.653
  168ASP     CB 1669   6.159   6.637   1.651
  168ASP     CG 1670   6.283   6.703   1.590
  168ASP    OD1 1671   6.306   6.824   1.609
  168ASP    OD2 1672   6.357   6.631   1.519
  168ASP      C 1673   5.965   6.775   1.525
  168ASP      O 1674   6.025   6.788   1.419
  169GLY      N 1675   5.836   6.806   1.529
  169GLY      H 1676   5.786   6.809   1.615
  169GLY     CA 1677   5.756   6.843   1.411
  169GLY      C 1678   5.707   6.729   1.321
  169GLY      O 1679   5.625   6.757   1.234
  170HISE     N 1680   5.726   6.604   1.363
  170HISE     H 1681   5.737   6.587   1.461
  170HISE    CA 1682   5.691   6.486   1.282
  170HISE    CB 1683   5.803   6.405   1.217
  170HISE    CG 1684   5.881   6.493   1.120
  170HISE   ND1 1685   5.995   6.556   1.148
  170HISE   CD2 1686   5.856   6.501   0.990
  170HISE   HD2 1687   5.777   6.447   0.937
  170HISE   CE1 1688   6.053   6.577   1.030
  170HISE   HE1 1689   6.156   6.599   1.004
  170HISE   NE2 1690   5.967   6.548   0.933
  170HISE   HE2 1691   5.988   6.557   0.836
  170HISE     C 1692   5.588   6.399   1.353
  170HISE     O 1693   5.594   6.392   1.475
  171LEU      N 1694   5.497   6.331   1.283
  171LEU      H 1695   5.495   6.326   1.183
  171LEU     CA 1696   5.416   6.228   1.349
  171LEU     CB 1697   5.286   6.203   1.273
  171LEU     CG 1698   5.168   6.139   1.345
  171LEU    CD1 1699   5.171   5.991   1.385
  171LEU    CD2 1700   5.116   6.228   1.458
  171LEU      C 1701   5.491   6.095   1.363
  171LEU      O 1702   5.539   6.034   1.268
  172TYR      N 1703   5.512   6.053   1.487
  172TYR      H 1704   5.481   6.104   1.568
  172TYR     CA 1705   5.581   5.925   1.507
  172TYR     CB 1706   5.697   5.958   1.601
  172TYR     CG 1707   5.818   6.024   1.535
  172TYR    CD1 1708   5.911   5.942   1.472
  172TYR    HD1 1709   5.878   5.838   1.474
  172TYR    CD2 1710   5.843   6.161   1.529
  172TYR    HD2 1711   5.771   6.235   1.564
  172TYR    CE1 1712   6.021   5.992   1.403
  172TYR    HE1 1713   6.078   5.928   1.336
  172TYR    CE2 1714   5.953   6.213   1.462
  172TYR    HE2 1715   5.958   6.322   1.460
  172TYR     CZ 1716   6.042   6.129   1.396
  172TYR     OH 1717   6.147   6.179   1.325
  172TYR     HH 1718   6.118   6.274   1.315
  172TYR      C 1719   5.493   5.807   1.550
  172TYR      O 1720   5.397   5.833   1.622
  173GLU      N 1721   5.539   5.686   1.519
  173GLU      H 1722   5.619   5.669   1.461
  173GLU     CA 1723   5.488   5.563   1.581
  173GLU     CB 1724   5.444   5.476   1.463
  173GLU     CG 1725   5.403   5.330   1.485
  173GLU     CD 1726   5.365   5.268   1.351
  173GLU    OE1 1727   5.269   5.306   1.281
  173GLU    OE2 1728   5.451   5.186   1.311
  173GLU      C 1729   5.603   5.496   1.657
  173GLU      O 1730   5.718   5.493   1.613
  174LEU      N 1731   5.583   5.471   1.786
  174LEU      H 1732   5.494   5.491   1.826
  174LEU     CA 1733   5.676   5.391   1.867
  174LEU     CB 1734   5.722   5.465   1.993
  174LEU     CG 1735   5.840   5.561   1.982
  174LEU    CD1 1736   5.805   5.678   1.890
  174LEU    CD2 1737   5.872   5.609   2.124
  174LEU      C 1738   5.605   5.265   1.915
  174LEU      O 1739   5.504   5.280   1.983
  175ASP      N 1740   5.672   5.152   1.892
  175ASP      H 1741   5.741   5.140   1.821
  175ASP     CA 1742   5.652   5.026   1.966
  175ASP     CB 1743   5.554   4.933   1.893
  175ASP     CG 1744   5.570   4.782   1.915
  175ASP    OD1 1745   5.632   4.718   1.828
  175ASP    OD2 1746   5.560   4.743   2.033
  175ASP      C 1747   5.785   4.959   1.999
  175ASP      O 1748   5.886   4.959   1.928
  176GLY      N 1749   5.791   4.910   2.123
  176GLY      H 1750   5.711   4.902   2.183
  176GLY     CA 1751   5.912   4.847   2.176
  176GLY      C 1752   5.943   4.706   2.124
  176GLY      O 1753   6.054   4.655   2.133
  177ARG      N 1754   5.838   4.642   2.073
  177ARG      H 1755   5.746   4.676   2.055
  177ARG     CA 1756   5.855   4.513   2.005
  177ARG     CB 1757   5.716   4.450   1.991
  177ARG     CG 1758   5.637   4.437   2.122
  177ARG     CD 1759   5.686   4.312   2.196
  177ARG     NE 1760   5.627   4.191   2.137
  177ARG     HE 1761   5.678   4.154   2.059
  177ARG     CZ 1762   5.507   4.134   2.150
  177ARG    NH1 1763   5.401   4.193   2.207
  177ARG   HH11 1764   5.413   4.278   2.258
  177ARG   HH12 1765   5.315   4.142   2.203
  177ARG    NH2 1766   5.488   4.008   2.108
  177ARG   HH21 1767   5.560   3.962   2.055
  177ARG   HH22 1768   5.407   3.956   2.135
  177ARG      C 1769   5.913   4.510   1.864
  177ARG      O 1770   5.991   4.420   1.835
  178MET      N 1771   5.872   4.607   1.782
  178MET      H 1772   5.780   4.643   1.799
  178MET     CA 1773   5.942   4.652   1.661
  178MET     CB 1774   5.852   4.758   1.596
  178MET     CG 1775   5.722   4.705   1.536
  178MET     SD 1776   5.747   4.570   1.415
  178MET     CE 1777   5.590   4.486   1.428
  178MET      C 1778   6.084   4.702   1.692
  178MET      O 1779   6.105   4.787   1.778
  179PRO      N 1780   6.184   4.684   1.606
  179PRO     CA 1781   6.323   4.727   1.627
  179PRO     CB 1782   6.397   4.643   1.523
  179PRO     CG 1783   6.302   4.635   1.403
  179PRO     CD 1784   6.173   4.607   1.481
  179PRO      C 1785   6.356   4.876   1.612
  179PRO      O 1786   6.467   4.917   1.645
  180PHE      N 1787   6.273   4.956   1.546
  180PHE      H 1788   6.184   4.923   1.515
  180PHE     CA 1789   6.291   5.101   1.531
  180PHE     CB 1790   6.361   5.141   1.401
  180PHE     CG 1791   6.511   5.111   1.405
  180PHE    CD1 1792   6.567   4.999   1.345
  180PHE    HD1 1793   6.499   4.920   1.314
  180PHE    CD2 1794   6.598   5.212   1.445
  180PHE    HD2 1795   6.568   5.302   1.499
  180PHE    CE1 1796   6.699   4.985   1.306
  180PHE    HE1 1797   6.736   4.884   1.287
  180PHE    CE2 1798   6.733   5.198   1.411
  180PHE    HE2 1799   6.807   5.273   1.437
  180PHE     CZ 1800   6.781   5.094   1.332
  180PHE     HZ 1801   6.886   5.088   1.304
  180PHE      C 1802   6.157   5.173   1.529
  180PHE      O 1803   6.056   5.103   1.526
  181PRO      N 1804   6.158   5.302   1.561
  181PRO     CA 1805   6.045   5.395   1.546
  181PRO     CB 1806   6.100   5.527   1.601
  181PRO     CG 1807   6.186   5.478   1.718
  181PRO     CD 1808   6.258   5.360   1.652
  181PRO      C 1809   6.022   5.424   1.397
  181PRO      O 1810   6.119   5.430   1.322
  182VAL      N 1811   5.901   5.468   1.365
  182VAL      H 1812   5.837   5.494   1.438
  182VAL     CA 1813   5.846   5.487   1.230
  182VAL     CB 1814   5.723   5.401   1.205
  182VAL    CG1 1815   5.671   5.399   1.061
  182VAL    CG2 1816   5.751   5.259   1.253
  182VAL      C 1817   5.798   5.632   1.225
  182VAL      O 1818   5.727   5.681   1.313
  183ASN      N 1819   5.834   5.707   1.121
  183ASN      H 1820   5.905   5.679   1.056
  183ASN     CA 1821   5.788   5.844   1.097
  183ASN     CB 1822   5.915   5.922   1.063
  183ASN     CG 1823   5.901   6.073   1.042
  183ASN    OD1 1824   5.834   6.120   0.949
  183ASN    ND2 1825   6.000   6.146   1.091
  183ASN   HD21 1826   6.073   6.102   1.143
  183ASN   HD22 1827   5.996   6.245   1.102
  183ASN      C 1828   5.681   5.852   0.987
  183ASN      O 1829   5.708   5.839   0.868
  184HISE     N 1830   5.571   5.913   1.029
  184HISE     H 1831   5.549   5.943   1.122
  184HISE    CA 1832   5.454   5.930   0.942
  184HISE    CB 1833   5.322   5.893   1.008
  184HISE    CG 1834   5.304   5.742   1.025
  184HISE   ND1 1835   5.352   5.651   0.941
  184HISE   CD2 1836   5.266   5.680   1.137
  184HISE   HD2 1837   5.248   5.723   1.236
  184HISE   CE1 1838   5.345   5.534   1.003
  184HISE   HE1 1839   5.363   5.442   0.948
  184HISE   NE2 1840   5.293   5.551   1.125
  184HISE   HE2 1841   5.277   5.471   1.183
  184HISE     C 1842   5.435   6.063   0.867
  184HISE     O 1843   5.331   6.093   0.809
  185GLY      N 1844   5.546   6.133   0.845
  185GLY      H 1845   5.632   6.099   0.883
  185GLY     CA 1846   5.552   6.269   0.790
  185GLY      C 1847   5.511   6.375   0.892
  185GLY      O 1848   5.516   6.355   1.013
  186ALA      N 1849   5.529   6.498   0.843
  186ALA      H 1850   5.590   6.499   0.764
  186ALA     CA 1851   5.489   6.618   0.917
  186ALA     CB 1852   5.512   6.733   0.819
  186ALA      C 1853   5.348   6.614   0.977
  186ALA      O 1854   5.263   6.539   0.930
  187SER      N 1855   5.333   6.707   1.071
  187SER      H 1856   5.400   6.781   1.077
  187SER     CA 1857   5.219   6.709   1.164
  187SER     CB 1858   5.235   6.591   1.260
  187SER     OG 1859   5.131   6.595   1.358
  187SER     HG 1860   5.046   6.631   1.318
  187SER      C 1861   5.227   6.839   1.243
  187SER      O 1862   5.339   6.885   1.269
  188SER      N 1863   5.115   6.889   1.295
  188SER      H 1864   5.030   6.838   1.287
  188SER     CA 1865   5.124   6.995   1.397
  188SER     CB 1866   5.050   7.115   1.337
  188SER     OG 1867   5.084   7.239   1.400
  188SER     HG 1868   5.166   7.251   1.345
  188SER      C 1869   5.074   6.962   1.538
  188SER      O 1870   4.979   6.883   1.548
  189GLU      N 1871   5.143   7.015   1.638
  189GLU      H 1872   5.206   7.090   1.618
  189GLU     CA 1873   5.124   6.978   1.779
  189GLU     CB 1874   5.242   7.037   1.857
  189GLU     CG 1875   5.262   6.958   1.987
  189GLU     CD 1876   5.361   7.026   2.082
  189GLU    OE1 1877   5.466   6.971   2.121
  189GLU    OE2 1878   5.330   7.142   2.117
  189GLU      C 1879   4.984   7.015   1.828
  189GLU      O 1880   4.947   6.962   1.933
  190ASP      N 1881   4.912   7.106   1.763
  190ASP      H 1882   4.962   7.184   1.726
  190ASP     CA 1883   4.768   7.120   1.786
  190ASP     CB 1884   4.733   7.254   1.720
  190ASP     CG 1885   4.587   7.297   1.738
  190ASP    OD1 1886   4.562   7.316   1.859
  190ASP    OD2 1887   4.514   7.302   1.637
  190ASP      C 1888   4.679   7.008   1.731
  190ASP      O 1889   4.617   6.937   1.810
  191THR      N 1890   4.703   6.976   1.604
  191THR      H 1891   4.793   7.002   1.568
  191THR     CA 1892   4.629   6.878   1.524
  191THR     CB 1893   4.621   6.907   1.374
  191THR    OG1 1894   4.753   6.930   1.322
  191THR    HG1 1895   4.792   6.838   1.320
  191THR    CG2 1896   4.519   7.013   1.331
  191THR      C 1897   4.674   6.732   1.540
  191THR      O 1898   4.611   6.646   1.478
  192LEU      N 1899   4.731   6.711   1.658
  192LEU      H 1900   4.718   6.769   1.739
  192LEU     CA 1901   4.800   6.583   1.679
  192LEU     CB 1902   4.911   6.619   1.777
  192LEU     CG 1903   4.886   6.598   1.926
  192LEU    CD1 1904   5.016   6.616   2.005
  192LEU    CD2 1905   4.777   6.698   1.965
  192LEU      C 1906   4.722   6.454   1.704
  192LEU      O 1907   4.758   6.341   1.672
  193LEU      N 1908   4.600   6.480   1.751
  193LEU      H 1909   4.569   6.570   1.781
  193LEU     CA 1910   4.499   6.374   1.766
  193LEU     CB 1911   4.386   6.432   1.851
  193LEU     CG 1912   4.318   6.325   1.937
  193LEU    CD1 1913   4.282   6.389   2.072
  193LEU    CD2 1914   4.199   6.258   1.868
  193LEU      C 1915   4.452   6.332   1.627
  193LEU      O 1916   4.487   6.220   1.591
  194LYS      N 1917   4.411   6.428   1.544
  194LYS      H 1918   4.407   6.521   1.582
  194LYS     CA 1919   4.365   6.424   1.405
  194LYS     CB 1920   4.331   6.568   1.367
  194LYS     CG 1921   4.254   6.587   1.236
  194LYS     CD 1922   4.230   6.732   1.195
  194LYS     CE 1923   4.187   6.737   1.048
  194LYS     NZ 1924   4.048   6.693   1.030
  194LYS    HZ1 1925   3.989   6.741   1.096
  194LYS    HZ2 1926   4.014   6.726   0.942
  194LYS    HZ3 1927   4.031   6.596   1.048
  194LYS      C 1928   4.470   6.367   1.310
  194LYS      O 1929   4.459   6.263   1.245
  195ASP      N 1930   4.591   6.420   1.325
  195ASP      H 1931   4.602   6.503   1.380
  195ASP     CA 1932   4.715   6.379   1.257
  195ASP     CB 1933   4.834   6.471   1.286
  195ASP     CG 1934   4.831   6.609   1.221
  195ASP    OD1 1935   4.889   6.700   1.284
  195ASP    OD2 1936   4.785   6.624   1.106
  195ASP      C 1937   4.759   6.234   1.279
  195ASP      O 1938   4.756   6.157   1.184
  196ALA      N 1939   4.761   6.188   1.404
  196ALA      H 1940   4.745   6.247   1.483
  196ALA     CA 1941   4.777   6.051   1.454
  196ALA     CB 1942   4.802   6.044   1.605
  196ALA      C 1943   4.657   5.960   1.423
  196ALA      O 1944   4.671   5.844   1.386
  197ALA      N 1945   4.538   6.018   1.428
  197ALA      H 1946   4.526   6.088   1.498
  197ALA     CA 1947   4.414   5.953   1.383
  197ALA     CB 1948   4.290   6.039   1.409
  197ALA      C 1949   4.400   5.898   1.241
  197ALA      O 1950   4.343   5.790   1.223
  198LYS      N 1951   4.468   5.970   1.153
  198LYS      H 1952   4.513   6.057   1.175
  198LYS     CA 1953   4.467   5.928   1.012
  198LYS     CB 1954   4.556   6.025   0.935
  198LYS     CG 1955   4.554   6.014   0.782
  198LYS     CD 1956   4.624   6.140   0.730
  198LYS     CE 1957   4.776   6.150   0.740
  198LYS     NZ 1958   4.817   6.286   0.702
  198LYS    HZ1 1959   4.781   6.315   0.613
  198LYS    HZ2 1960   4.789   6.361   0.762
  198LYS    HZ3 1961   4.914   6.290   0.679
  198LYS      C 1962   4.520   5.785   0.998
  198LYS      O 1963   4.465   5.705   0.923
  199VAL      N 1964   4.634   5.762   1.063
  199VAL      H 1965   4.680   5.833   1.117
  199VAL     CA 1966   4.711   5.639   1.043
  199VAL     CB 1967   4.860   5.673   1.048
  199VAL    CG1 1968   4.943   5.546   1.024
  199VAL    CG2 1969   4.900   5.765   0.933
  199VAL      C 1970   4.666   5.525   1.135
  199VAL      O 1971   4.641   5.413   1.090
  200CYS      N 1972   4.622   5.568   1.253
  200CYS      H 1973   4.640   5.659   1.290
  200CYS     CA 1974   4.542   5.482   1.342
  200CYS     CB 1975   4.494   5.556   1.466
  200CYS     SG 1976   4.632   5.630   1.560
  200CYS     HG 1977   4.698   5.682   1.457
  200CYS      C 1978   4.421   5.421   1.271
  200CYS      O 1979   4.385   5.304   1.279
  201ARG      N 1980   4.349   5.493   1.185
  201ARG      H 1981   4.354   5.592   1.198
  201ARG     CA 1982   4.246   5.448   1.091
  201ARG     CB 1983   4.164   5.565   1.037
  201ARG     CG 1984   4.067   5.613   1.146
  201ARG     CD 1985   3.950   5.682   1.075
  201ARG     NE 1986   3.998   5.796   0.996
  201ARG     HE 1987   4.016   5.775   0.900
  201ARG     CZ 1988   4.031   5.918   1.042
  201ARG    NH1 1989   3.996   5.951   1.167
  201ARG   HH11 1990   3.944   5.887   1.223
  201ARG   HH12 1991   4.011   6.044   1.202
  201ARG    NH2 1992   4.079   6.019   0.969
  201ARG   HH21 1993   4.094   6.007   0.871
  201ARG   HH22 1994   4.109   6.105   1.009
  201ARG      C 1995   4.296   5.347   0.988
  201ARG      O 1996   4.256   5.231   0.992
  202GLU      N 1997   4.396   5.384   0.909
  202GLU      H 1998   4.436   5.474   0.929
  202GLU     CA 1999   4.451   5.297   0.804
  202GLU     CB 2000   4.541   5.358   0.696
  202GLU     CG 2001   4.662   5.431   0.755
  202GLU     CD 2002   4.762   5.471   0.646
  202GLU    OE1 2003   4.734   5.564   0.567
  202GLU    OE2 2004   4.865   5.403   0.627
  202GLU      C 2005   4.504   5.164   0.859
  202GLU      O 2006   4.479   5.061   0.797
  203PHE      N 2007   4.544   5.162   0.986
  203PHE      H 2008   4.569   5.246   1.035
  203PHE     CA 2009   4.609   5.040   1.035
  203PHE     CB 2010   4.662   5.072   1.175
  203PHE     CG 2011   4.802   5.018   1.204
  203PHE    CD1 2012   4.899   5.113   1.235
  203PHE    HD1 2013   4.890   5.217   1.204
  203PHE    CD2 2014   4.817   4.886   1.245
  203PHE    HD2 2015   4.736   4.813   1.239
  203PHE    CE1 2016   5.013   5.076   1.305
  203PHE    HE1 2017   5.068   5.151   1.361
  203PHE    CE2 2018   4.936   4.850   1.307
  203PHE    HE2 2019   4.942   4.745   1.337
  203PHE     CZ 2020   5.037   4.942   1.332
  203PHE     HZ 2021   5.134   4.917   1.375
  203PHE      C 2022   4.497   4.937   1.052
  203PHE      O 2023   4.493   4.837   0.981
  204THR      N 2024   4.402   4.962   1.141
  204THR      H 2025   4.405   5.042   1.201
  204THR     CA 2026   4.283   4.877   1.155
  204THR     CB 2027   4.194   4.926   1.270
  204THR    OG1 2028   4.093   4.832   1.306
  204THR    HG1 2029   4.060   4.848   1.399
  204THR    CG2 2030   4.131   5.064   1.245
  204THR      C 2031   4.196   4.849   1.032
  204THR      O 2032   4.176   4.729   1.013
  205GLU      N 2033   4.165   4.948   0.949
  205GLU      H 2034   4.206   5.039   0.958
  205GLU     CA 2035   4.072   4.935   0.836
  205GLU     CB 2036   4.063   5.071   0.767
  205GLU     CG 2037   3.970   5.175   0.831
  205GLU     CD 2038   3.968   5.295   0.736
  205GLU    OE1 2039   3.957   5.409   0.786
  205GLU    OE2 2040   3.938   5.273   0.617
  205GLU      C 2041   4.106   4.821   0.739
  205GLU      O 2042   4.019   4.765   0.673
  206ARG      N 2043   4.237   4.799   0.732
  206ARG      H 2044   4.295   4.855   0.790
  206ARG     CA 2045   4.293   4.685   0.658
  206ARG     CB 2046   4.444   4.697   0.634
  206ARG     CG 2047   4.479   4.817   0.546
  206ARG     CD 2048   4.625   4.853   0.518
  206ARG     NE 2049   4.710   4.851   0.638
  206ARG     HE 2050   4.708   4.767   0.693
  206ARG     CZ 2051   4.788   4.947   0.690
  206ARG    NH1 2052   4.822   5.050   0.612
  206ARG   HH11 2053   4.795   5.045   0.516
  206ARG   HH12 2054   4.868   5.130   0.652
  206ARG    NH2 2055   4.865   4.925   0.798
  206ARG   HH21 2056   4.868   4.841   0.852
  206ARG   HH22 2057   4.928   4.993   0.834
  206ARG      C 2058   4.270   4.542   0.707
  206ARG      O 2059   4.247   4.457   0.621
  207GLU      N 2060   4.259   4.516   0.837
  207GLU      H 2061   4.272   4.589   0.904
  207GLU     CA 2062   4.228   4.386   0.900
  207GLU     CB 2063   4.319   4.363   1.021
  207GLU     CG 2064   4.465   4.353   0.976
  207GLU     CD 2065   4.508   4.240   0.881
  207GLU    OE1 2066   4.598   4.265   0.798
  207GLU    OE2 2067   4.434   4.140   0.882
  207GLU      C 2068   4.081   4.352   0.925
  207GLU      O 2069   4.042   4.286   1.021
  208GLN      N 2070   4.007   4.365   0.815
  208GLN      H 2071   4.048   4.385   0.726
  208GLN     CA 2072   3.862   4.349   0.795
  208GLN     CB 2073   3.845   4.324   0.645
  208GLN     CG 2074   3.817   4.450   0.564
  208GLN     CD 2075   3.853   4.428   0.417
  208GLN    OE1 2076   3.969   4.443   0.379
  208GLN    NE2 2077   3.760   4.386   0.331
  208GLN   HE21 2078   3.666   4.370   0.359
  208GLN   HE22 2079   3.779   4.389   0.233
  208GLN      C 2080   3.784   4.247   0.877
  208GLN      O 2081   3.663   4.258   0.895
  209GLY      N 2082   3.844   4.130   0.899
  209GLY      H 2083   3.942   4.118   0.883
  209GLY     CA 2084   3.778   4.025   0.978
  209GLY      C 2085   3.763   4.058   1.127
  209GLY      O 2086   3.651   4.036   1.171
  210GLU      N 2087   3.872   4.106   1.187
  210GLU      H 2088   3.935   4.165   1.136
  210GLU     CA 2089   3.884   4.133   1.331
  210GLU     CB 2090   4.032   4.170   1.341
  210GLU     CG 2091   4.090   4.194   1.481
  210GLU     CD 2092   4.063   4.073   1.571
  210GLU    OE1 2093   3.964   4.082   1.646
  210GLU    OE2 2094   4.140   3.975   1.561
  210GLU      C 2095   3.796   4.239   1.399
  210GLU      O 2096   3.738   4.326   1.333
  211VAL      N 2097   3.766   4.219   1.527
  211VAL      H 2098   3.823   4.151   1.573
  211VAL     CA 2099   3.672   4.295   1.610
  211VAL     CB 2100   3.550   4.206   1.632
  211VAL    CG1 2101   3.451   4.207   1.516
  211VAL    CG2 2102   3.594   4.065   1.672
  211VAL      C 2103   3.734   4.351   1.738
  211VAL      O 2104   3.684   4.453   1.786
  212ARG      N 2105   3.853   4.306   1.778
  212ARG      H 2106   3.895   4.241   1.715
  212ARG     CA 2107   3.930   4.345   1.897
  212ARG     CB 2108   4.027   4.235   1.941
  212ARG     CG 2109   3.956   4.106   1.981
  212ARG     CD 2110   4.052   3.989   1.999
  212ARG     NE 2111   4.113   3.936   1.876
  212ARG     HE 2112   4.139   3.997   1.801
  212ARG     CZ 2113   4.142   3.806   1.870
  212ARG    NH1 2114   4.112   3.722   1.970
  212ARG   HH11 2115   4.064   3.756   2.051
  212ARG   HH12 2116   4.138   3.626   1.967
  212ARG    NH2 2117   4.191   3.755   1.755
  212ARG   HH21 2118   4.198   3.821   1.680
  212ARG   HH22 2119   4.225   3.661   1.760
  212ARG      C 2120   4.012   4.474   1.886
  212ARG      O 2121   4.112   4.475   1.814
  213PHE      N 2122   3.979   4.578   1.961
  213PHE      H 2123   3.910   4.580   2.033
  213PHE     CA 2124   4.065   4.697   1.973
  213PHE     CB 2125   4.057   4.769   1.838
  213PHE     CG 2126   3.926   4.835   1.797
  213PHE    CD1 2127   3.895   4.963   1.842
  213PHE    HD1 2128   3.933   4.999   1.938
  213PHE    CD2 2129   3.839   4.760   1.719
  213PHE    HD2 2130   3.847   4.654   1.693
  213PHE    CE1 2131   3.774   5.022   1.809
  213PHE    HE1 2132   3.760   5.127   1.834
  213PHE    CE2 2133   3.715   4.816   1.691
  213PHE    HE2 2134   3.633   4.755   1.652
  213PHE     CZ 2135   3.687   4.946   1.731
  213PHE     HZ 2136   3.584   4.981   1.719
  213PHE      C 2137   4.029   4.792   2.086
  213PHE      O 2138   3.914   4.794   2.130
  214SER      N 2139   4.126   4.874   2.127
  214SER      H 2140   4.224   4.862   2.112
  214SER     CA 2141   4.087   4.976   2.225
  214SER     CB 2142   4.083   4.919   2.367
  214SER     OG 2143   3.996   4.998   2.448
  214SER     HG 2144   4.016   4.983   2.545
  214SER      C 2145   4.183   5.095   2.217
  214SER      O 2146   4.304   5.084   2.197
  215ALA      N 2147   4.121   5.206   2.255
  215ALA      H 2148   4.045   5.206   2.321
  215ALA     CA 2149   4.176   5.340   2.230
  215ALA     CB 2150   4.103   5.418   2.122
  215ALA      C 2151   4.176   5.434   2.350
  215ALA      O 2152   4.076   5.449   2.420
  216VAL      N 2153   4.288   5.507   2.359
  216VAL      H 2154   4.350   5.510   2.281
  216VAL     CA 2155   4.330   5.579   2.480
  216VAL     CB 2156   4.391   5.481   2.581
  216VAL    CG1 2157   4.517   5.414   2.526
  216VAL    CG2 2158   4.405   5.534   2.724
  216VAL      C 2159   4.423   5.693   2.439
  216VAL      O 2160   4.501   5.687   2.344
  217ALA      N 2161   4.393   5.802   2.508
  217ALA      H 2162   4.322   5.793   2.578
  217ALA     CA 2163   4.461   5.931   2.485
  217ALA     CB 2164   4.381   6.038   2.410
  217ALA      C 2165   4.506   5.991   2.618
  217ALA      O 2166   4.449   5.964   2.723
  218LEU      N 2167   4.626   6.049   2.609
  218LEU      H 2168   4.688   6.014   2.538
  218LEU     CA 2169   4.684   6.116   2.726
  218LEU     CB 2170   4.836   6.101   2.728
  218LEU     CG 2171   4.892   6.048   2.860
  218LEU    CD1 2172   5.039   6.014   2.834
  218LEU    CD2 2173   4.894   6.157   2.967
  218LEU      C 2174   4.644   6.264   2.724
  218LEU      O 2175   4.699   6.345   2.648
  219CYS      N 2176   4.555   6.305   2.814
  219CYS      H 2177   4.542   6.247   2.895
  219CYS     CA 2178   4.480   6.431   2.816
  219CYS     CB 2179   4.332   6.410   2.782
  219CYS     SG 2180   4.316   6.353   2.609
  219CYS     HG 2181   4.354   6.472   2.564
  219CYS      C 2182   4.483   6.511   2.947
  219CYS      O 2183   4.488   6.450   3.054
  220LYS      N 2184   4.469   6.642   2.930
  220LYS      H 2185   4.499   6.683   2.844
  220LYS     CA 2186   4.460   6.741   3.038
  220LYS     CB 2187   4.502   6.877   2.983
  220LYS     CG 2188   4.538   6.979   3.091
  220LYS     CD 2189   4.666   6.956   3.172
  220LYS     CE 2190   4.661   7.051   3.292
  220LYS     NZ 2191   4.659   7.194   3.261
  220LYS    HZ1 2192   4.667   7.247   3.345
  220LYS    HZ2 2193   4.728   7.222   3.194
  220LYS    HZ3 2194   4.566   7.214   3.229
  220LYS      C 2195   4.332   6.753   3.122
  220LYS      O 2196   4.227   6.780   3.064
  221ALA      N 2197   4.343   6.718   3.250
  221ALA      H 2198   4.417   6.656   3.274
  221ALA     CA 2199   4.244   6.764   3.349
  221ALA     CB 2200   4.297   6.727   3.488
  221ALA      C 2201   4.214   6.914   3.355
  221ALA      O 2202   4.317   6.981   3.362
  222ALA      N 2203   4.094   6.946   3.402
  222ALA      H 2204   4.019   6.880   3.396
  222ALA     CA 2205   4.048   7.085   3.414
  222ALA     CB 2206   3.911   7.090   3.346
  222ALA      C 2207   4.033   7.122   3.562
  222ALA     O1 2208   4.058   7.239   3.597
  222ALA     O2 2209   3.981   7.036   3.636
   6.93013   6.93013   4.90033   0.00000   0.00000   0.00000   0.00000   3.46506   3.46506
