# Supplementary material for: Is There a Functional Role for the Knotted Topology in Protein UCH-L1?
Source: J Chem Inf Model. 2024 Jul 24;64(17):6827–37. doi: 10.1021/acs.jcim.4c00880 (PMC11388461; doi:10.1021/acs.jcim.4c00880)
Supplement: Supplementary file 2 — ci4c00880_si_002.zip [file ci4c00880_si_002.zip › UCH-L1_files/APO/APO_delta1/REP_5/traj_final.gro]

Protein in water t= 500000.00000 step= 5000000
 2209
    1GLN      N    1   6.530   4.848   1.252
    1GLN     H1    2   6.613   4.829   1.200
    1GLN     H2    3   6.486   4.762   1.278
    1GLN     H3    4   6.465   4.895   1.193
    1GLN     CA    5   6.553   4.928   1.373
    1GLN     CB    6   6.425   4.974   1.442
    1GLN     CG    7   6.391   5.112   1.385
    1GLN     CD    8   6.252   5.165   1.422
    1GLN    OE1    9   6.190   5.134   1.523
    1GLN    NE2   10   6.191   5.227   1.321
    1GLN   HE21   11   6.240   5.244   1.235
    1GLN   HE22   12   6.099   5.266   1.324
    1GLN      C   13   6.649   4.860   1.472
    1GLN      O   14   6.663   4.738   1.462
    2LEU      N   15   6.700   4.935   1.569
    2LEU      H   16   6.706   5.033   1.554
    2LEU     CA   17   6.762   4.883   1.692
    2LEU     CB   18   6.831   4.990   1.776
    2LEU     CG   19   6.971   4.972   1.835
    2LEU    CD1   20   6.989   4.843   1.914
    2LEU    CD2   21   7.071   4.973   1.719
    2LEU      C   22   6.656   4.818   1.781
    2LEU      O   23   6.561   4.880   1.828
    3LYS      N   24   6.670   4.687   1.801
    3LYS      H   25   6.724   4.631   1.738
    3LYS     CA   26   6.579   4.607   1.885
    3LYS     CB   27   6.614   4.459   1.879
    3LYS     CG   28   6.541   4.405   1.755
    3LYS     CD   29   6.546   4.252   1.757
    3LYS     CE   30   6.682   4.186   1.735
    3LYS     NZ   31   6.665   4.040   1.743
    3LYS    HZ1   32   6.614   4.015   1.826
    3LYS    HZ2   33   6.618   4.000   1.665
    3LYS    HZ3   34   6.757   4.000   1.746
    3LYS      C   35   6.583   4.648   2.032
    3LYS      O   36   6.690   4.642   2.093
    4PRO      N   37   6.471   4.670   2.100
    4PRO     CA   38   6.453   4.675   2.246
    4PRO     CB   39   6.323   4.753   2.263
    4PRO     CG   40   6.233   4.701   2.150
    4PRO     CD   41   6.337   4.678   2.040
    4PRO      C   42   6.438   4.543   2.321
    4PRO      O   43   6.426   4.433   2.269
    5MET      N   44   6.438   4.553   2.454
    5MET      H   45   6.465   4.636   2.503
    5MET     CA   46   6.417   4.436   2.539
    5MET     CB   47   6.454   4.467   2.685
    5MET     CG   48   6.342   4.554   2.744
    5MET     SD   49   6.290   4.712   2.668
    5MET     CE   50   6.142   4.734   2.766
    5MET      C   51   6.277   4.373   2.538
    5MET      O   52   6.183   4.442   2.498
    6GLU      N   53   6.264   4.242   2.554
    6GLU      H   54   6.349   4.189   2.554
    6GLU     CA   55   6.140   4.164   2.551
    6GLU     CB   56   6.182   4.018   2.537
    6GLU     CG   57   6.076   3.921   2.485
    6GLU     CD   58   6.009   3.971   2.356
    6GLU    OE1   59   6.057   3.945   2.243
    6GLU    OE2   60   5.910   4.047   2.359
    6GLU      C   61   6.041   4.197   2.664
    6GLU      O   62   6.089   4.206   2.777
    7ILE      N   63   5.912   4.190   2.632
    7ILE      H   64   5.899   4.154   2.539
    7ILE     CA   65   5.796   4.230   2.712
    7ILE     CB   66   5.676   4.236   2.617
    7ILE    CG1   67   5.655   4.119   2.522
    7ILE    CG2   68   5.684   4.363   2.532
    7ILE     CD   69   5.623   3.986   2.591
    7ILE      C   70   5.771   4.160   2.846
    7ILE      O   71   5.664   4.184   2.902
    8ASN      N   72   5.870   4.091   2.902
    8ASN      H   73   5.962   4.114   2.871
    8ASN     CA   74   5.868   4.016   3.029
    8ASN     CB   75   6.011   3.969   3.056
    8ASN     CG   76   6.021   3.909   3.197
    8ASN    OD1   77   6.019   3.983   3.295
    8ASN    ND2   78   5.988   3.781   3.211
    8ASN   HD21   79   5.962   3.718   3.137
    8ASN   HD22   80   5.983   3.760   3.308
    8ASN      C   81   5.812   4.088   3.152
    8ASN      O   82   5.872   4.185   3.197
    9PRO      N   83   5.703   4.038   3.209
    9PRO     CA   84   5.622   4.109   3.309
    9PRO     CB   85   5.508   4.020   3.358
    9PRO     CG   86   5.516   3.892   3.275
    9PRO     CD   87   5.652   3.900   3.205
    9PRO      C   88   5.699   4.147   3.436
    9PRO      O   89   5.679   4.254   3.493
   10GLU      N   90   5.786   4.065   3.494
   10GLU      H   91   5.788   3.973   3.455
   10GLU     CA   92   5.880   4.089   3.605
   10GLU     CB   93   5.971   3.972   3.643
   10GLU     CG   94   5.905   3.835   3.657
   10GLU     CD   95   5.898   3.746   3.532
   10GLU    OE1   96   5.981   3.653   3.523
   10GLU    OE2   97   5.805   3.765   3.451
   10GLU      C   98   5.972   4.208   3.576
   10GLU      O   99   5.985   4.302   3.655
   11MET      N  100   6.037   4.205   3.460
   11MET      H  101   6.027   4.125   3.401
   11MET     CA  102   6.117   4.317   3.408
   11MET     CB  103   6.183   4.264   3.280
   11MET     CG  104   6.297   4.165   3.306
   11MET     SD  105   6.414   4.201   3.441
   11MET     CE  106   6.566   4.194   3.348
   11MET      C  107   6.047   4.451   3.390
   11MET      O  108   6.092   4.556   3.436
   12LEU      N  109   5.928   4.450   3.330
   12LEU      H  110   5.893   4.366   3.290
   12LEU     CA  111   5.839   4.566   3.313
   12LEU     CB  112   5.720   4.537   3.221
   12LEU     CG  113   5.753   4.489   3.080
   12LEU    CD1  114   5.624   4.487   2.998
   12LEU    CD2  115   5.868   4.562   3.011
   12LEU      C  116   5.790   4.626   3.445
   12LEU      O  117   5.765   4.745   3.464
   13ASN      N  118   5.766   4.539   3.543
   13ASN      H  119   5.752   4.443   3.520
   13ASN     CA  120   5.730   4.561   3.684
   13ASN     CB  121   5.696   4.434   3.762
   13ASN     CG  122   5.564   4.360   3.741
   13ASN    OD1  123   5.467   4.420   3.695
   13ASN    ND2  124   5.563   4.231   3.772
   13ASN   HD21  125   5.643   4.191   3.818
   13ASN   HD22  126   5.513   4.166   3.714
   13ASN      C  127   5.834   4.632   3.771
   13ASN      O  128   5.807   4.741   3.823
   14LYS      N  129   5.958   4.595   3.743
   14LYS      H  130   5.978   4.503   3.707
   14LYS     CA  131   6.072   4.674   3.790
   14LYS     CB  132   6.209   4.606   3.781
   14LYS     CG  133   6.242   4.499   3.886
   14LYS     CD  134   6.363   4.420   3.837
   14LYS     CE  135   6.321   4.294   3.762
   14LYS     NZ  136   6.437   4.205   3.749
   14LYS    HZ1  137   6.508   4.248   3.693
   14LYS    HZ2  138   6.479   4.189   3.838
   14LYS    HZ3  139   6.408   4.118   3.708
   14LYS      C  140   6.081   4.815   3.731
   14LYS      O  141   6.100   4.907   3.811
   15VAL      N  142   6.061   4.832   3.601
   15VAL      H  143   6.069   4.747   3.548
   15VAL     CA  144   6.043   4.965   3.542
   15VAL     CB  145   6.039   4.953   3.389
   15VAL    CG1  146   6.011   5.079   3.308
   15VAL    CG2  147   6.178   4.904   3.347
   15VAL      C  148   5.929   5.052   3.597
   15VAL      O  149   5.952   5.166   3.635
   16LEU      N  150   5.810   4.997   3.617
   16LEU      H  151   5.795   4.905   3.580
   16LEU     CA  152   5.695   5.063   3.679
   16LEU     CB  153   5.586   4.958   3.704
   16LEU     CG  154   5.446   5.015   3.682
   16LEU    CD1  155   5.352   4.894   3.670
   16LEU    CD2  156   5.381   5.106   3.786
   16LEU      C  157   5.715   5.136   3.812
   16LEU      O  158   5.696   5.257   3.824
   17SER      N  159   5.780   5.066   3.904
   17SER      H  160   5.813   4.976   3.875
   17SER     CA  161   5.806   5.117   4.039
   17SER     CB  162   5.863   5.007   4.127
   17SER     OG  163   5.994   4.974   4.081
   17SER     HG  164   6.045   4.976   4.167
   17SER      C  165   5.896   5.241   4.046
   17SER      O  166   5.897   5.313   4.146
   18ARG      N  167   5.993   5.240   3.956
   18ARG      H  168   6.020   5.156   3.909
   18ARG     CA  169   6.076   5.357   3.923
   18ARG     CB  170   6.170   5.325   3.806
   18ARG     CG  171   6.311   5.274   3.836
   18ARG     CD  172   6.375   5.362   3.944
   18ARG     NE  173   6.503   5.317   4.001
   18ARG     HE  174   6.531   5.227   3.968
   18ARG     CZ  175   6.564   5.378   4.104
   18ARG    NH1  176   6.511   5.487   4.162
   18ARG   HH11  177   6.423   5.521   4.128
   18ARG   HH12  178   6.558   5.532   4.238
   18ARG    NH2  179   6.645   5.306   4.182
   18ARG   HH21  180   6.655   5.208   4.166
   18ARG   HH22  181   6.685   5.346   4.264
   18ARG      C  182   5.995   5.483   3.893
   18ARG      O  183   6.038   5.587   3.945
   19LEU      N  184   5.911   5.467   3.792
   19LEU      H  185   5.913   5.373   3.757
   19LEU     CA  186   5.803   5.556   3.747
   19LEU     CB  187   5.729   5.500   3.626
   19LEU     CG  188   5.806   5.491   3.495
   19LEU    CD1  189   5.746   5.387   3.399
   19LEU    CD2  190   5.808   5.622   3.417
   19LEU      C  191   5.709   5.596   3.861
   19LEU      O  192   5.691   5.715   3.885
   20GLY      N  193   5.649   5.498   3.930
   20GLY      H  194   5.652   5.404   3.897
   20GLY     CA  195   5.583   5.513   4.060
   20GLY      C  196   5.523   5.383   4.115
   20GLY      O  197   5.485   5.295   4.039
   21VAL      N  198   5.504   5.382   4.247
   21VAL      H  199   5.529   5.456   4.309
   21VAL     CA  200   5.448   5.262   4.311
   21VAL     CB  201   5.495   5.261   4.457
   21VAL    CG1  202   5.447   5.133   4.526
   21VAL    CG2  203   5.648   5.258   4.459
   21VAL      C  204   5.295   5.260   4.297
   21VAL      O  205   5.212   5.332   4.351
   22ALA      N  206   5.258   5.170   4.206
   22ALA      H  207   5.326   5.108   4.167
   22ALA     CA  208   5.119   5.141   4.170
   22ALA     CB  209   5.100   5.117   4.020
   22ALA      C  210   5.056   5.026   4.248
   22ALA      O  211   4.945   4.983   4.217
   23GLY      N  212   5.147   4.955   4.314
   23GLY      H  213   5.244   4.959   4.290
   23GLY     CA  214   5.109   4.864   4.423
   23GLY      C  215   5.045   4.742   4.356
   23GLY      O  216   5.108   4.645   4.316
   24GLN      N  217   4.913   4.730   4.371
   24GLN      H  218   4.866   4.800   4.425
   24GLN     CA  219   4.825   4.630   4.309
   24GLN     CB  220   4.679   4.665   4.338
   24GLN     CG  221   4.656   4.645   4.488
   24GLN     CD  222   4.517   4.696   4.528
   24GLN    OE1  223   4.482   4.812   4.505
   24GLN    NE2  224   4.419   4.608   4.545
   24GLN   HE21  225   4.428   4.511   4.527
   24GLN   HE22  226   4.336   4.640   4.591
   24GLN      C  227   4.836   4.598   4.160
   24GLN      O  228   4.845   4.481   4.123
   25TRP      N  229   4.881   4.697   4.082
   25TRP      H  230   4.882   4.790   4.118
   25TRP     CA  231   4.899   4.691   3.936
   25TRP     CB  232   4.862   4.832   3.892
   25TRP     CG  233   4.713   4.863   3.913
   25TRP    CD1  234   4.656   4.899   4.027
   25TRP    HD1  235   4.704   4.890   4.124
   25TRP    CD2  236   4.616   4.876   3.815
   25TRP    NE1  237   4.530   4.938   4.008
   25TRP    HE1  238   4.475   4.988   4.076
   25TRP    CE2  239   4.502   4.924   3.879
   25TRP    CE3  240   4.608   4.850   3.678
   25TRP    HE3  241   4.707   4.838   3.635
   25TRP    CZ2  242   4.384   4.945   3.808
   25TRP    HZ2  243   4.304   4.997   3.862
   25TRP    CZ3  244   4.491   4.864   3.605
   25TRP    HZ3  245   4.482   4.824   3.504
   25TRP    CH2  246   4.380   4.911   3.673
   25TRP    HH2  247   4.296   4.937   3.609
   25TRP      C  248   5.032   4.634   3.887
   25TRP      O  249   5.142   4.681   3.917
   26ARG      N  250   5.016   4.522   3.817
   26ARG      H  251   4.928   4.475   3.805
   26ARG     CA  252   5.129   4.449   3.759
   26ARG     CB  253   5.135   4.308   3.818
   26ARG     CG  254   5.198   4.300   3.957
   26ARG     CD  255   5.184   4.160   4.018
   26ARG     NE  256   5.227   4.045   3.938
   26ARG     HE  257   5.276   4.060   3.852
   26ARG     CZ  258   5.237   3.923   3.993
   26ARG    NH1  259   5.199   3.900   4.119
   26ARG   HH11  260   5.166   3.976   4.175
   26ARG   HH12  261   5.182   3.804   4.143
   26ARG    NH2  262   5.263   3.816   3.916
   26ARG   HH21  263   5.260   3.830   3.817
   26ARG   HH22  264   5.279   3.725   3.954
   26ARG      C  265   5.110   4.450   3.608
   26ARG      O  266   5.001   4.460   3.551
   27PHE      N  267   5.222   4.431   3.538
   27PHE      H  268   5.312   4.444   3.580
   27PHE     CA  269   5.220   4.393   3.397
   27PHE     CB  270   5.355   4.426   3.334
   27PHE     CG  271   5.354   4.576   3.304
   27PHE    CD1  272   5.430   4.656   3.388
   27PHE    HD1  273   5.460   4.633   3.491
   27PHE    CD2  274   5.301   4.611   3.181
   27PHE    HD2  275   5.214   4.559   3.140
   27PHE    CE1  276   5.476   4.779   3.341
   27PHE    HE1  277   5.564   4.824   3.386
   27PHE    CE2  278   5.332   4.743   3.151
   27PHE    HE2  279   5.276   4.795   3.074
   27PHE     CZ  280   5.414   4.826   3.226
   27PHE     HZ  281   5.424   4.930   3.193
   27PHE      C  282   5.175   4.247   3.381
   27PHE      O  283   5.186   4.166   3.472
   28VAL      N  284   5.119   4.229   3.262
   28VAL      H  285   5.062   4.300   3.220
   28VAL     CA  286   5.089   4.090   3.223
   28VAL     CB  287   4.961   4.041   3.291
   28VAL    CG1  288   4.847   4.136   3.254
   28VAL    CG2  289   4.933   3.895   3.257
   28VAL      C  290   5.108   4.058   3.074
   28VAL      O  291   5.065   4.138   2.992
   29ASP      N  292   5.179   3.950   3.043
   29ASP      H  293   5.202   3.881   3.111
   29ASP     CA  294   5.206   3.913   2.903
   29ASP     CB  295   5.322   3.813   2.908
   29ASP     CG  296   5.310   3.690   2.998
   29ASP    OD1  297   5.259   3.586   2.951
   29ASP    OD2  298   5.323   3.701   3.122
   29ASP      C  299   5.096   3.861   2.812
   29ASP      O  300   5.007   3.794   2.864
   30VAL      N  301   5.084   3.901   2.686
   30VAL      H  302   5.124   3.987   2.653
   30VAL     CA  303   4.996   3.839   2.585
   30VAL     CB  304   4.871   3.916   2.542
   30VAL    CG1  305   4.780   3.809   2.481
   30VAL    CG2  306   4.799   4.010   2.639
   30VAL      C  307   5.082   3.811   2.462
   30VAL      O  308   5.104   3.886   2.367
   31LEU      N  309   5.137   3.691   2.476
   31LEU      H  310   5.123   3.627   2.551
   31LEU     CA  311   5.223   3.623   2.377
   31LEU     CB  312   5.311   3.519   2.445
   31LEU     CG  313   5.451   3.574   2.474
   31LEU    CD1  314   5.457   3.649   2.607
   31LEU    CD2  315   5.562   3.469   2.480
   31LEU      C  316   5.162   3.558   2.253
   31LEU      O  317   5.210   3.556   2.140
   32GLY      N  318   5.038   3.512   2.272
   32GLY      H  319   5.029   3.473   2.363
   32GLY     CA  320   4.944   3.476   2.165
   32GLY      C  321   4.813   3.554   2.163
   32GLY      O  322   4.724   3.534   2.246
   33LEU      N  323   4.789   3.633   2.059
   33LEU      H  324   4.859   3.628   1.987
   33LEU     CA  325   4.667   3.713   2.045
   33LEU     CB  326   4.704   3.840   1.968
   33LEU     CG  327   4.770   3.938   2.065
   33LEU    CD1  328   4.851   4.042   1.986
   33LEU    CD2  329   4.670   4.011   2.155
   33LEU      C  330   4.547   3.639   1.984
   33LEU      O  331   4.532   3.629   1.862
   34GLU      N  332   4.473   3.575   2.074
   34GLU      H  333   4.512   3.550   2.163
   34GLU     CA  334   4.352   3.504   2.032
   34GLU     CB  335   4.394   3.359   2.004
   34GLU     CG  336   4.275   3.292   1.935
   34GLU     CD  337   4.194   3.205   2.031
   34GLU    OE1  338   4.245   3.119   2.105
   34GLU    OE2  339   4.069   3.217   2.029
   34GLU      C  340   4.262   3.504   2.156
   34GLU      O  341   4.302   3.520   2.272
   35GLU      N  342   4.132   3.492   2.131
   35GLU      H  343   4.107   3.437   2.052
   35GLU     CA  344   4.028   3.496   2.235
   35GLU     CB  345   3.894   3.513   2.164
   35GLU     CG  346   3.879   3.637   2.076
   35GLU     CD  347   3.743   3.644   2.008
   35GLU    OE1  348   3.729   3.683   1.890
   35GLU    OE2  349   3.649   3.626   2.088
   35GLU      C  350   4.026   3.378   2.332
   35GLU      O  351   4.052   3.408   2.448
   36GLU      N  352   4.027   3.252   2.290
   36GLU      H  353   4.024   3.221   2.195
   36GLU     CA  354   4.030   3.138   2.383
   36GLU     CB  355   4.000   3.009   2.306
   36GLU     CG  356   3.870   3.014   2.225
   36GLU     CD  357   3.754   3.025   2.324
   36GLU    OE1  358   3.674   3.120   2.314
   36GLU    OE2  359   3.755   2.939   2.415
   36GLU      C  360   4.164   3.112   2.453
   36GLU      O  361   4.173   3.076   2.570
   37SER      N  362   4.268   3.158   2.384
   37SER      H  363   4.254   3.172   2.286
   37SER     CA  364   4.408   3.165   2.428
   37SER     CB  365   4.509   3.196   2.317
   37SER     OG  366   4.492   3.111   2.204
   37SER     HG  367   4.397   3.125   2.174
   37SER      C  368   4.431   3.252   2.552
   37SER      O  369   4.502   3.210   2.644
   38LEU      N  370   4.377   3.373   2.565
   38LEU      H  371   4.323   3.423   2.497
   38LEU     CA  372   4.375   3.451   2.689
   38LEU     CB  373   4.282   3.570   2.672
   38LEU     CG  374   4.355   3.700   2.638
   38LEU    CD1  375   4.404   3.716   2.494
   38LEU    CD2  376   4.271   3.826   2.662
   38LEU      C  377   4.319   3.384   2.815
   38LEU      O  378   4.365   3.420   2.923
   39GLY      N  379   4.236   3.281   2.809
   39GLY      H  380   4.224   3.233   2.721
   39GLY     CA  381   4.163   3.223   2.923
   39GLY      C  382   4.072   3.323   2.993
   39GLY      O  383   3.995   3.394   2.929
   40SER      N  384   4.073   3.304   3.125
   40SER      H  385   4.093   3.214   3.162
   40SER     CA  386   4.007   3.401   3.214
   40SER     CB  387   3.996   3.329   3.349
   40SER     OG  388   3.926   3.419   3.435
   40SER     HG  389   3.917   3.367   3.521
   40SER      C  390   4.088   3.531   3.211
   40SER      O  391   4.175   3.553   3.294
   41VAL      N  392   4.026   3.622   3.137
   41VAL      H  393   3.928   3.608   3.120
   41VAL     CA  394   4.078   3.756   3.104
   41VAL     CB  395   3.985   3.833   3.010
   41VAL    CG1  396   4.027   3.969   2.954
   41VAL    CG2  397   3.977   3.743   2.887
   41VAL      C  398   4.127   3.837   3.225
   41VAL      O  399   4.043   3.860   3.312
   42PRO      N  400   4.250   3.886   3.218
   42PRO     CA  401   4.303   3.968   3.328
   42PRO     CB  402   4.446   3.992   3.280
   42PRO     CG  403   4.488   3.869   3.199
   42PRO     CD  404   4.356   3.835   3.129
   42PRO      C  405   4.229   4.100   3.348
   42PRO      O  406   4.177   4.164   3.257
   43ALA      N  407   4.187   4.110   3.474
   43ALA      H  408   4.204   4.041   3.544
   43ALA     CA  409   4.092   4.211   3.523
   43ALA     CB  410   3.955   4.143   3.531
   43ALA      C  411   4.126   4.276   3.658
   43ALA      O  412   4.166   4.188   3.734
   44PRO      N  413   4.083   4.396   3.693
   44PRO     CA  414   4.044   4.501   3.597
   44PRO     CB  415   3.966   4.599   3.684
   44PRO     CG  416   4.010   4.576   3.829
   44PRO     CD  417   4.048   4.427   3.832
   44PRO      C  418   4.168   4.567   3.536
   44PRO      O  419   4.274   4.574   3.598
   45ALA      N  420   4.144   4.581   3.406
   45ALA      H  421   4.063   4.553   3.355
   45ALA     CA  422   4.250   4.628   3.315
   45ALA     CB  423   4.254   4.533   3.195
   45ALA      C  424   4.243   4.769   3.256
   45ALA      O  425   4.136   4.827   3.237
   46CYS      N  426   4.359   4.832   3.239
   46CYS      H  427   4.450   4.814   3.279
   46CYS     CA  428   4.351   4.968   3.185
   46CYS     CB  429   4.398   5.075   3.284
   46CYS     SG  430   4.576   5.073   3.324
   46CYS     HG  431   4.630   5.143   3.224
   46CYS      C  432   4.421   5.002   3.054
   46CYS      O  433   4.376   5.090   2.980
   47ALA      N  434   4.529   4.931   3.021
   47ALA      H  435   4.565   4.851   3.069
   47ALA     CA  436   4.600   4.951   2.894
   47ALA     CB  437   4.717   5.044   2.927
   47ALA      C  438   4.652   4.818   2.838
   47ALA      O  439   4.684   4.731   2.918
   48LEU      N  440   4.654   4.811   2.705
   48LEU      H  441   4.609   4.879   2.648
   48LEU     CA  442   4.711   4.698   2.630
   48LEU     CB  443   4.605   4.629   2.543
   48LEU     CG  444   4.662   4.517   2.456
   48LEU    CD1  445   4.684   4.392   2.541
   48LEU    CD2  446   4.581   4.498   2.328
   48LEU      C  447   4.812   4.764   2.536
   48LEU      O  448   4.773   4.842   2.449
   49LEU      N  449   4.937   4.769   2.581
   49LEU      H  450   4.966   4.729   2.668
   49LEU     CA  451   5.049   4.818   2.500
   49LEU     CB  452   5.168   4.843   2.593
   49LEU     CG  453   5.280   4.919   2.521
   49LEU    CD1  454   5.252   5.069   2.514
   49LEU    CD2  455   5.413   4.895   2.592
   49LEU      C  456   5.083   4.709   2.398
   49LEU      O  457   5.109   4.596   2.438
   50LEU      N  458   5.057   4.739   2.271
   50LEU      H  459   4.988   4.807   2.247
   50LEU     CA  460   5.088   4.640   2.167
   50LEU     CB  461   4.977   4.617   2.063
   50LEU     CG  462   5.012   4.522   1.948
   50LEU    CD1  463   5.051   4.382   1.995
   50LEU    CD2  464   4.904   4.539   1.841
   50LEU      C  465   5.220   4.682   2.102
   50LEU      O  466   5.227   4.777   2.024
   51LEU      N  467   5.327   4.616   2.147
   51LEU      H  468   5.318   4.545   2.217
   51LEU     CA  469   5.458   4.632   2.082
   51LEU     CB  470   5.576   4.598   2.173
   51LEU     CG  471   5.625   4.735   2.220
   51LEU    CD1  472   5.732   4.718   2.328
   51LEU    CD2  473   5.706   4.806   2.112
   51LEU      C  474   5.495   4.580   1.943
   51LEU      O  475   5.579   4.491   1.926
   52PHE      N  476   5.428   4.631   1.841
   52PHE      H  477   5.420   4.731   1.832
   52PHE     CA  478   5.419   4.567   1.709
   52PHE     CB  479   5.277   4.595   1.660
   52PHE     CG  480   5.250   4.520   1.529
   52PHE    CD1  481   5.268   4.597   1.414
   52PHE    HD1  482   5.280   4.705   1.417
   52PHE    CD2  483   5.197   4.392   1.528
   52PHE    HD2  484   5.157   4.358   1.624
   52PHE    CE1  485   5.231   4.539   1.293
   52PHE    HE1  486   5.259   4.585   1.198
   52PHE    CE2  487   5.162   4.334   1.406
   52PHE    HE2  488   5.144   4.228   1.388
   52PHE     CZ  489   5.182   4.409   1.291
   52PHE     HZ  490   5.152   4.373   1.193
   52PHE      C  491   5.529   4.618   1.614
   52PHE      O  492   5.553   4.738   1.626
   53PRO      N  493   5.594   4.525   1.545
   53PRO     CA  494   5.695   4.568   1.447
   53PRO     CB  495   5.818   4.491   1.494
   53PRO     CG  496   5.766   4.355   1.541
   53PRO     CD  497   5.633   4.397   1.605
   53PRO      C  498   5.666   4.558   1.297
   53PRO      O  499   5.700   4.459   1.233
   54LEU      N  500   5.635   4.677   1.246
   54LEU      H  501   5.676   4.756   1.289
   54LEU     CA  502   5.600   4.704   1.105
   54LEU     CB  503   5.538   4.843   1.084
   54LEU     CG  504   5.415   4.875   1.168
   54LEU    CD1  505   5.400   5.027   1.170
   54LEU    CD2  506   5.291   4.833   1.088
   54LEU      C  507   5.713   4.704   1.003
   54LEU      O  508   5.826   4.739   1.035
   55THR      N  509   5.694   4.655   0.881
   55THR      H  510   5.603   4.625   0.851
   55THR     CA  511   5.801   4.670   0.780
   55THR     CB  512   5.783   4.580   0.658
   55THR    OG1  513   5.682   4.629   0.569
   55THR    HG1  514   5.679   4.576   0.484
   55THR    CG2  515   5.767   4.430   0.682
   55THR      C  516   5.834   4.814   0.743
   55THR      O  517   5.750   4.903   0.752
   56ALA      N  518   5.949   4.833   0.678
   56ALA      H  519   6.014   4.757   0.676
   56ALA     CA  520   5.990   4.965   0.627
   56ALA     CB  521   6.128   4.950   0.563
   56ALA      C  522   5.886   5.018   0.529
   56ALA      O  523   5.822   5.121   0.550
   57GLN      N  524   5.853   4.935   0.430
   57GLN      H  525   5.910   4.854   0.417
   57GLN     CA  526   5.744   4.961   0.335
   57GLN     CB  527   5.746   4.851   0.228
   57GLN     CG  528   5.876   4.833   0.149
   57GLN     CD  529   5.908   4.953   0.061
   57GLN    OE1  530   5.837   4.980  -0.036
   57GLN    NE2  531   6.032   5.002   0.059
   57GLN   HE21  532   6.099   4.960   0.120
   57GLN   HE22  533   6.071   5.060  -0.012
   57GLN      C  534   5.602   4.977   0.388
   57GLN      O  535   5.536   5.074   0.349
   58HISE     N  536   5.571   4.913   0.500
   58HISE     H  537   5.626   4.835   0.532
   58HISE    CA  538   5.450   4.936   0.579
   58HISE    CB  539   5.421   4.811   0.663
   58HISE    CG  540   5.272   4.778   0.660
   58HISE   ND1  541   5.215   4.703   0.566
   58HISE   CD2  542   5.181   4.847   0.728
   58HISE   HD2  543   5.200   4.926   0.801
   58HISE   CE1  544   5.086   4.736   0.574
   58HISE   HE1  545   5.010   4.700   0.504
   58HISE   NE2  546   5.063   4.823   0.671
   58HISE   HE2  547   4.970   4.837   0.706
   58HISE     C  548   5.446   5.069   0.654
   58HISE     O  549   5.351   5.146   0.646
   59GLU      N  550   5.560   5.109   0.709
   59GLU      H  551   5.623   5.037   0.739
   59GLU     CA  552   5.579   5.241   0.771
   59GLU     CB  553   5.707   5.264   0.852
   59GLU     CG  554   5.677   5.357   0.969
   59GLU     CD  555   5.805   5.396   1.044
   59GLU    OE1  556   5.848   5.511   1.026
   59GLU    OE2  557   5.860   5.312   1.117
   59GLU      C  558   5.573   5.349   0.663
   59GLU      O  559   5.497   5.442   0.689
   60ASN      N  560   5.613   5.324   0.539
   60ASN      H  561   5.675   5.252   0.509
   60ASN     CA  562   5.591   5.422   0.431
   60ASN     CB  563   5.672   5.386   0.307
   60ASN     CG  564   5.821   5.376   0.340
   60ASN    OD1  565   5.889   5.445   0.415
   60ASN    ND2  566   5.876   5.279   0.267
   60ASN   HD21  567   5.829   5.229   0.194
   60ASN   HD22  568   5.971   5.254   0.289
   60ASN      C  569   5.449   5.458   0.389
   60ASN      O  570   5.419   5.575   0.366
   61PHE      N  571   5.364   5.355   0.390
   61PHE      H  572   5.397   5.262   0.376
   61PHE     CA  573   5.217   5.362   0.391
   61PHE     CB  574   5.166   5.218   0.377
   61PHE     CG  575   5.016   5.229   0.347
   61PHE    CD1  576   4.970   5.291   0.231
   61PHE    HD1  577   5.031   5.369   0.186
   61PHE    CD2  578   4.933   5.129   0.397
   61PHE    HD2  579   4.975   5.062   0.471
   61PHE    CE1  580   4.861   5.251   0.154
   61PHE    HE1  581   4.835   5.293   0.058
   61PHE    CE2  582   4.812   5.097   0.336
   61PHE    HE2  583   4.753   5.013   0.373
   61PHE     CZ  584   4.781   5.153   0.213
   61PHE     HZ  585   4.681   5.141   0.171
   61PHE      C  586   5.165   5.451   0.504
   61PHE      O  587   5.075   5.532   0.485
   62ARG      N  588   5.220   5.427   0.623
   62ARG      H  589   5.301   5.370   0.633
   62ARG     CA  590   5.178   5.502   0.743
   62ARG     CB  591   5.221   5.430   0.870
   62ARG     CG  592   5.137   5.302   0.885
   62ARG     CD  593   4.988   5.326   0.907
   62ARG     NE  594   4.914   5.206   0.949
   62ARG     HE  595   4.949   5.117   0.921
   62ARG     CZ  596   4.783   5.204   0.978
   62ARG    NH1  597   4.707   5.313   0.959
   62ARG   HH11  598   4.752   5.387   0.908
   62ARG   HH12  599   4.623   5.334   1.008
   62ARG    NH2  600   4.722   5.101   1.037
   62ARG   HH21  601   4.779   5.021   1.050
   62ARG   HH22  602   4.630   5.105   1.077
   62ARG      C  603   5.213   5.651   0.751
   62ARG      O  604   5.132   5.726   0.805
   63LYS      N  605   5.335   5.685   0.710
   63LYS      H  606   5.403   5.618   0.680
   63LYS     CA  607   5.364   5.828   0.688
   63LYS     CB  608   5.516   5.832   0.675
   63LYS     CG  609   5.576   5.810   0.814
   63LYS     CD  610   5.729   5.808   0.804
   63LYS     CE  611   5.781   5.806   0.948
   63LYS     NZ  612   5.917   5.862   0.951
   63LYS    HZ1  613   5.983   5.794   0.918
   63LYS    HZ2  614   5.930   5.940   0.889
   63LYS    HZ3  615   5.949   5.885   1.043
   63LYS      C  616   5.281   5.896   0.578
   63LYS      O  617   5.234   6.005   0.610
   64LYS      N  618   5.257   5.825   0.468
   64LYS      H  619   5.310   5.748   0.432
   64LYS     CA  620   5.155   5.867   0.370
   64LYS     CB  621   5.145   5.786   0.241
   64LYS     CG  622   5.255   5.796   0.134
   64LYS     CD  623   5.252   5.942   0.088
   64LYS     CE  624   5.307   5.959  -0.054
   64LYS     NZ  625   5.310   6.103  -0.084
   64LYS    HZ1  626   5.221   6.147  -0.073
   64LYS    HZ2  627   5.372   6.151  -0.022
   64LYS    HZ3  628   5.350   6.125  -0.173
   64LYS      C  629   5.022   5.888   0.441
   64LYS      O  630   4.951   5.969   0.381
   65GLN      N  631   4.974   5.810   0.538
   65GLN      H  632   5.023   5.730   0.573
   65GLN     CA  633   4.841   5.830   0.596
   65GLN     CB  634   4.795   5.706   0.673
   65GLN     CG  635   4.658   5.717   0.742
   65GLN     CD  636   4.655   5.636   0.872
   65GLN    OE1  637   4.748   5.625   0.951
   65GLN    NE2  638   4.536   5.594   0.915
   65GLN   HE21  639   4.451   5.612   0.865
   65GLN   HE22  640   4.546   5.561   1.008
   65GLN      C  641   4.826   5.953   0.686
   65GLN      O  642   4.720   6.016   0.682
   66ILE      N  643   4.921   5.981   0.775
   66ILE      H  644   4.980   5.908   0.808
   66ILE     CA  645   4.924   6.103   0.856
   66ILE     CB  646   5.027   6.119   0.968
   66ILE    CG1  647   5.173   6.093   0.931
   66ILE    CG2  648   4.980   6.022   1.077
   66ILE     CD  649   5.252   6.135   1.055
   66ILE      C  650   4.927   6.228   0.767
   66ILE      O  651   4.876   6.335   0.798
   67GLU      N  652   4.997   6.219   0.654
   67GLU      H  653   5.052   6.137   0.641
   67GLU     CA  654   4.998   6.313   0.541
   67GLU     CB  655   5.106   6.270   0.442
   67GLU     CG  656   5.251   6.274   0.490
   67GLU     CD  657   5.274   6.411   0.554
   67GLU    OE1  658   5.254   6.519   0.494
   67GLU    OE2  659   5.336   6.412   0.662
   67GLU      C  660   4.862   6.345   0.477
   67GLU      O  661   4.830   6.458   0.442
   68GLU      N  662   4.790   6.236   0.449
   68GLU      H  663   4.825   6.150   0.414
   68GLU     CA  664   4.645   6.252   0.432
   68GLU     CB  665   4.572   6.120   0.406
   68GLU     CG  666   4.592   6.066   0.265
   68GLU     CD  667   4.507   6.138   0.160
   68GLU    OE1  668   4.397   6.084   0.136
   68GLU    OE2  669   4.559   6.210   0.072
   68GLU      C  670   4.568   6.311   0.550
   68GLU      O  671   4.540   6.429   0.536
   69LEU      N  672   4.553   6.241   0.662
   69LEU      H  673   4.602   6.154   0.672
   69LEU     CA  674   4.473   6.267   0.783
   69LEU     CB  675   4.452   6.135   0.858
   69LEU     CG  676   4.372   6.025   0.788
   69LEU    CD1  677   4.380   5.899   0.874
   69LEU    CD2  678   4.228   6.065   0.753
   69LEU      C  679   4.495   6.394   0.864
   69LEU      O  680   4.493   6.392   0.987
   70LYS      N  681   4.534   6.500   0.794
   70LYS      H  682   4.520   6.501   0.695
   70LYS     CA  683   4.579   6.631   0.844
   70LYS     CB  684   4.621   6.727   0.733
   70LYS     CG  685   4.749   6.673   0.669
   70LYS     CD  686   4.864   6.663   0.770
   70LYS     CE  687   4.995   6.656   0.692
   70LYS     NZ  688   5.111   6.643   0.781
   70LYS    HZ1  689   5.188   6.628   0.718
   70LYS    HZ2  690   5.134   6.725   0.833
   70LYS    HZ3  691   5.101   6.567   0.845
   70LYS      C  692   4.467   6.707   0.916
   70LYS      O  693   4.354   6.670   0.887
   71GLY      N  694   4.500   6.812   0.991
   71GLY      H  695   4.596   6.838   0.996
   71GLY     CA  696   4.403   6.898   1.060
   71GLY      C  697   4.331   6.832   1.178
   71GLY      O  698   4.214   6.861   1.201
   72GLN      N  699   4.400   6.746   1.253
   72GLN      H  700   4.483   6.707   1.213
   72GLN     CA  701   4.360   6.696   1.385
   72GLN     CB  702   4.439   6.569   1.417
   72GLN     CG  703   4.396   6.448   1.335
   72GLN     CD  704   4.493   6.330   1.344
   72GLN    OE1  705   4.498   6.258   1.443
   72GLN    NE2  706   4.574   6.308   1.240
   72GLN   HE21  707   4.566   6.346   1.148
   72GLN   HE22  708   4.639   6.233   1.246
   72GLN      C  709   4.367   6.793   1.504
   72GLN      O  710   4.466   6.862   1.529
   73GLU      N  711   4.263   6.790   1.586
   73GLU      H  712   4.174   6.747   1.572
   73GLU     CA  713   4.277   6.860   1.715
   73GLU     CB  714   4.131   6.871   1.762
   73GLU     CG  715   4.107   6.955   1.887
   73GLU     CD  716   3.971   7.026   1.890
   73GLU    OE1  717   3.949   7.105   1.796
   73GLU    OE2  718   3.889   6.994   1.978
   73GLU      C  719   4.369   6.783   1.810
   73GLU      O  720   4.362   6.662   1.826
   74VAL      N  721   4.461   6.857   1.872
   74VAL      H  722   4.469   6.951   1.839
   74VAL     CA  723   4.546   6.819   1.986
   74VAL     CB  724   4.659   6.922   1.992
   74VAL    CG1  725   4.757   6.885   2.104
   74VAL    CG2  726   4.750   6.930   1.869
   74VAL      C  727   4.453   6.808   2.107
   74VAL      O  728   4.388   6.907   2.138
   75SER      N  729   4.412   6.684   2.130
   75SER      H  730   4.449   6.603   2.083
   75SER     CA  731   4.312   6.637   2.227
   75SER     CB  732   4.290   6.487   2.207
   75SER     OG  733   4.196   6.449   2.308
   75SER     HG  734   4.195   6.349   2.307
   75SER      C  735   4.368   6.654   2.368
   75SER      O  736   4.478   6.610   2.401
   76PRO      N  737   4.300   6.731   2.454
   76PRO     CA  738   4.314   6.733   2.600
   76PRO     CB  739   4.207   6.832   2.645
   76PRO     CG  740   4.237   6.940   2.540
   76PRO     CD  741   4.225   6.851   2.416
   76PRO      C  742   4.306   6.604   2.681
   76PRO      O  743   4.286   6.491   2.635
   77LYS      N  744   4.354   6.620   2.804
   77LYS      H  745   4.373   6.712   2.839
   77LYS     CA  746   4.371   6.512   2.903
   77LYS     CB  747   4.241   6.437   2.931
   77LYS     CG  748   4.137   6.535   2.984
   77LYS     CD  749   4.002   6.464   2.985
   77LYS     CE  750   3.895   6.560   3.038
   77LYS     NZ  751   3.777   6.479   3.070
   77LYS    HZ1  752   3.735   6.434   2.992
   77LYS    HZ2  753   3.798   6.405   3.134
   77LYS    HZ3  754   3.708   6.527   3.124
   77LYS      C  755   4.474   6.406   2.865
   77LYS      O  756   4.546   6.366   2.957
   78VAL      N  757   4.496   6.360   2.742
   78VAL      H  758   4.437   6.380   2.663
   78VAL     CA  759   4.590   6.250   2.718
   78VAL     CB  760   4.567   6.192   2.578
   78VAL    CG1  761   4.449   6.094   2.584
   78VAL    CG2  762   4.539   6.298   2.471
   78VAL      C  763   4.738   6.289   2.722
   78VAL      O  764   4.779   6.405   2.727
   79TYR      N  765   4.824   6.190   2.704
   79TYR      H  766   4.797   6.094   2.717
   79TYR     CA  767   4.969   6.214   2.708
   79TYR     CB  768   5.031   6.180   2.844
   79TYR     CG  769   5.006   6.277   2.959
   79TYR    CD1  770   5.072   6.397   2.980
   79TYR    HD1  771   5.163   6.426   2.927
   79TYR    CD2  772   4.897   6.247   3.040
   79TYR    HD2  773   4.836   6.160   3.016
   79TYR    CE1  774   5.036   6.485   3.081
   79TYR    HE1  775   5.086   6.582   3.078
   79TYR    CE2  776   4.853   6.339   3.135
   79TYR    HE2  777   4.748   6.330   3.164
   79TYR     CZ  778   4.929   6.452   3.163
   79TYR     OH  779   4.921   6.505   3.288
   79TYR     HH  780   4.995   6.571   3.298
   79TYR      C  781   5.049   6.138   2.601
   79TYR      O  782   5.100   6.028   2.624
   80PHE      N  783   5.061   6.199   2.484
   80PHE      H  784   5.030   6.294   2.477
   80PHE     CA  785   5.129   6.136   2.370
   80PHE     CB  786   5.098   6.220   2.246
   80PHE     CG  787   4.950   6.250   2.223
   80PHE    CD1  788   4.911   6.384   2.224
   80PHE    HD1  789   4.980   6.467   2.242
   80PHE    CD2  790   4.867   6.143   2.191
   80PHE    HD2  791   4.896   6.038   2.188
   80PHE    CE1  792   4.776   6.402   2.200
   80PHE    HE1  793   4.737   6.493   2.246
   80PHE    CE2  794   4.738   6.171   2.147
   80PHE    HE2  795   4.694   6.094   2.083
   80PHE     CZ  796   4.691   6.301   2.157
   80PHE     HZ  797   4.585   6.324   2.143
   80PHE      C  798   5.281   6.135   2.385
   80PHE      O  799   5.345   6.229   2.432
   81MET      N  800   5.337   6.015   2.379
   81MET      H  801   5.284   5.935   2.406
   81MET     CA  802   5.480   5.984   2.358
   81MET     CB  803   5.521   5.884   2.467
   81MET     CG  804   5.499   5.952   2.602
   81MET     SD  805   5.614   6.087   2.648
   81MET     CE  806   5.721   6.011   2.767
   81MET      C  807   5.512   5.942   2.215
   81MET      O  808   5.440   5.879   2.138
   82LYS      N  809   5.639   5.966   2.181
   82LYS      H  810   5.706   5.995   2.249
   82LYS     CA  811   5.701   5.944   2.050
   82LYS     CB  812   5.718   6.083   1.989
   82LYS     CG  813   5.603   6.094   1.888
   82LYS     CD  814   5.625   6.214   1.796
   82LYS     CE  815   5.566   6.208   1.655
   82LYS     NZ  816   5.593   6.333   1.582
   82LYS    HZ1  817   5.545   6.323   1.495
   82LYS    HZ2  818   5.554   6.410   1.633
   82LYS    HZ3  819   5.691   6.347   1.568
   82LYS      C  820   5.839   5.879   2.065
   82LYS      O  821   5.914   5.913   2.156
   83GLN      N  822   5.857   5.776   1.982
   83GLN      H  823   5.799   5.761   1.902
   83GLN     CA  824   5.981   5.697   1.986
   83GLN     CB  825   5.978   5.569   1.902
   83GLN     CG  826   6.106   5.487   1.896
   83GLN     CD  827   6.124   5.414   1.763
   83GLN    OE1  828   6.108   5.482   1.662
   83GLN    NE2  829   6.160   5.286   1.755
   83GLN   HE21  830   6.167   5.229   1.836
   83GLN   HE22  831   6.162   5.242   1.665
   83GLN      C  832   6.100   5.779   1.936
   83GLN      O  833   6.113   5.821   1.821
   84THR      N  834   6.170   5.823   2.040
   84THR      H  835   6.149   5.818   2.137
   84THR     CA  836   6.290   5.905   2.014
   84THR     CB  837   6.358   5.968   2.135
   84THR    OG1  838   6.398   5.859   2.218
   84THR    HG1  839   6.445   5.908   2.292
   84THR    CG2  840   6.261   6.060   2.210
   84THR      C  841   6.399   5.852   1.922
   84THR      O  842   6.445   5.927   1.836
   85ILE      N  843   6.454   5.735   1.953
   85ILE      H  844   6.453   5.694   2.045
   85ILE     CA  845   6.534   5.649   1.865
   85ILE     CB  846   6.684   5.679   1.877
   85ILE    CG1  847   6.734   5.721   2.016
   85ILE    CG2  848   6.738   5.773   1.770
   85ILE     CD  849   6.807   5.616   2.100
   85ILE      C  850   6.513   5.505   1.914
   85ILE      O  851   6.483   5.474   2.029
   86GLY      N  852   6.563   5.416   1.829
   86GLY      H  853   6.644   5.426   1.772
   86GLY     CA  854   6.508   5.279   1.819
   86GLY      C  855   6.519   5.191   1.943
   86GLY      O  856   6.415   5.142   1.988
   87ASN      N  857   6.636   5.187   2.005
   87ASN      H  858   6.701   5.259   1.980
   87ASN     CA  859   6.652   5.117   2.134
   87ASN     CB  860   6.801   5.101   2.165
   87ASN     CG  861   6.888   5.224   2.191
   87ASN    OD1  862   6.840   5.333   2.223
   87ASN    ND2  863   7.014   5.206   2.153
   87ASN   HD21  864   7.050   5.115   2.133
   87ASN   HD22  865   7.058   5.287   2.115
   87ASN      C  866   6.575   5.183   2.248
   87ASN      O  867   6.507   5.104   2.314
   88SER      N  868   6.556   5.314   2.258
   88SER      H  869   6.621   5.377   2.215
   88SER     CA  870   6.457   5.365   2.354
   88SER     CB  871   6.477   5.516   2.372
   88SER     OG  872   6.601   5.546   2.436
   88SER     HG  873   6.616   5.642   2.460
   88SER      C  874   6.308   5.346   2.327
   88SER      O  875   6.222   5.395   2.400
   89CYS      N  876   6.269   5.251   2.242
   89CYS      H  877   6.337   5.217   2.178
   89CYS     CA  878   6.130   5.218   2.208
   89CYS     CB  879   6.128   5.124   2.087
   89CYS     SG  880   5.974   5.144   1.989
   89CYS     HG  881   5.984   5.024   1.935
   89CYS      C  882   6.046   5.157   2.321
   89CYS      O  883   5.935   5.202   2.348
   90GLY      N  884   6.108   5.067   2.396
   90GLY      H  885   6.206   5.053   2.410
   90GLY     CA  886   6.038   5.011   2.512
   90GLY      C  887   6.031   5.102   2.634
   90GLY      O  888   5.922   5.116   2.691
   91THR      N  889   6.135   5.180   2.659
   91THR      H  890   6.232   5.156   2.652
   91THR     CA  891   6.117   5.276   2.770
   91THR     CB  892   6.248   5.328   2.829
   91THR    OG1  893   6.341   5.360   2.725
   91THR    HG1  894   6.437   5.350   2.752
   91THR    CG2  895   6.307   5.210   2.907
   91THR      C  896   6.019   5.391   2.748
   91THR      O  897   5.914   5.383   2.812
   92ILE      N  898   6.016   5.449   2.628
   92ILE      H  899   6.069   5.412   2.552
   92ILE     CA  900   5.921   5.555   2.594
   92ILE     CB  901   5.948   5.634   2.466
   92ILE    CG1  902   6.098   5.663   2.451
   92ILE    CG2  903   5.867   5.763   2.456
   92ILE     CD  904   6.165   5.754   2.554
   92ILE      C  905   5.783   5.489   2.588
   92ILE      O  906   5.686   5.549   2.632
   93GLY      N  907   5.771   5.369   2.530
   93GLY      H  908   5.842   5.329   2.472
   93GLY     CA  909   5.644   5.295   2.523
   93GLY      C  910   5.581   5.272   2.661
   93GLY      O  911   5.463   5.306   2.671
   94LEU      N  912   5.662   5.229   2.757
   94LEU      H  913   5.752   5.194   2.730
   94LEU     CA  914   5.618   5.194   2.893
   94LEU     CB  915   5.725   5.115   2.970
   94LEU     CG  916   5.716   4.967   2.934
   94LEU    CD1  917   5.803   4.879   3.024
   94LEU    CD2  918   5.572   4.916   2.946
   94LEU      C  919   5.569   5.316   2.970
   94LEU      O  920   5.464   5.315   3.033
   95ILE      N  921   5.641   5.426   2.944
   95ILE      H  922   5.719   5.436   2.883
   95ILE     CA  923   5.606   5.553   3.009
   95ILE     CB  924   5.714   5.661   3.000
   95ILE    CG1  925   5.847   5.602   3.047
   95ILE    CG2  926   5.682   5.785   3.084
   95ILE     CD  927   5.973   5.681   3.010
   95ILE      C  928   5.477   5.604   2.944
   95ILE      O  929   5.389   5.647   3.019
   96HISE     N  930   5.463   5.587   2.813
   96HISE     H  931   5.536   5.541   2.763
   96HISE    CA  932   5.342   5.617   2.735
   96HISE    CB  933   5.369   5.577   2.590
   96HISE    CG  934   5.266   5.611   2.482
   96HISE   ND1  935   5.219   5.731   2.448
   96HISE   CD2  936   5.195   5.521   2.415
   96HISE   HD2  937   5.209   5.413   2.417
   96HISE   CE1  938   5.118   5.717   2.363
   96HISE   HE1  939   5.047   5.797   2.342
   96HISE   NE2  940   5.111   5.587   2.335
   96HISE   HE2  941   5.050   5.544   2.269
   96HISE     C  942   5.217   5.546   2.788
   96HISE     O  943   5.115   5.609   2.811
   97ALA      N  944   5.235   5.417   2.815
   97ALA      H  945   5.326   5.379   2.796
   97ALA     CA  946   5.140   5.320   2.869
   97ALA     CB  947   5.213   5.187   2.889
   97ALA      C  948   5.083   5.365   3.004
   97ALA      O  949   4.967   5.401   3.019
   98VAL      N  950   5.176   5.395   3.095
   98VAL      H  951   5.271   5.365   3.087
   98VAL     CA  952   5.139   5.445   3.228
   98VAL     CB  953   5.243   5.407   3.335
   98VAL    CG1  954   5.245   5.261   3.378
   98VAL    CG2  955   5.384   5.461   3.315
   98VAL      C  956   5.103   5.592   3.245
   98VAL      O  957   5.016   5.625   3.324
   99ALA      N  958   5.159   5.686   3.168
   99ALA      H  959   5.228   5.661   3.100
   99ALA     CA  960   5.116   5.826   3.177
   99ALA     CB  961   5.201   5.906   3.079
   99ALA      C  962   4.972   5.856   3.134
   99ALA      O  963   4.914   5.952   3.184
  100ASN      N  964   4.920   5.777   3.040
  100ASN      H  965   4.968   5.710   2.984
  100ASN     CA  966   4.775   5.783   3.013
  100ASN     CB  967   4.747   5.740   2.869
  100ASN     CG  968   4.818   5.830   2.767
  100ASN    OD1  969   4.758   5.919   2.708
  100ASN    ND2  970   4.942   5.801   2.729
  100ASN   HD21  971   4.997   5.719   2.747
  100ASN   HD22  972   4.993   5.872   2.681
  100ASN      C  973   4.682   5.712   3.112
  100ASN      O  974   4.563   5.709   3.083
  101ASN      N  975   4.733   5.650   3.218
  101ASN      H  976   4.833   5.641   3.227
  101ASN     CA  977   4.664   5.574   3.323
  101ASN     CB  978   4.669   5.422   3.305
  101ASN     CG  979   4.605   5.381   3.173
  101ASN    OD1  980   4.484   5.394   3.153
  101ASN    ND2  981   4.679   5.342   3.069
  101ASN   HD21  982   4.778   5.330   3.065
  101ASN   HD22  983   4.629   5.336   2.983
  101ASN      C  984   4.669   5.609   3.472
  101ASN      O  985   4.630   5.527   3.555
  102GLN      N  986   4.704   5.733   3.505
  102GLN      H  987   4.697   5.796   3.427
  102GLN     CA  988   4.736   5.792   3.635
  102GLN     CB  989   4.761   5.940   3.608
  102GLN     CG  990   4.892   5.959   3.531
  102GLN     CD  991   4.930   6.106   3.515
  102GLN    OE1  992   4.991   6.168   3.603
  102GLN    NE2  993   4.927   6.155   3.392
  102GLN   HE21  994   4.903   6.090   3.320
  102GLN   HE22  995   4.946   6.252   3.374
  102GLN      C  996   4.640   5.779   3.754
  102GLN      O  997   4.680   5.757   3.868
  103ASP      N  998   4.512   5.794   3.720
  103ASP      H  999   4.477   5.821   3.630
  103ASP     CA 1000   4.408   5.772   3.821
  103ASP     CB 1001   4.275   5.820   3.762
  103ASP     CG 1002   4.152   5.815   3.854
  103ASP    OD1 1003   4.068   5.723   3.853
  103ASP    OD2 1004   4.165   5.885   3.957
  103ASP      C 1005   4.386   5.622   3.836
  103ASP      O 1006   4.379   5.568   3.947
  104LYS      N 1007   4.390   5.552   3.723
  104LYS      H 1008   4.423   5.587   3.635
  104LYS     CA 1009   4.332   5.417   3.718
  104LYS     CB 1010   4.289   5.375   3.578
  104LYS     CG 1011   4.170   5.459   3.529
  104LYS     CD 1012   4.053   5.429   3.622
  104LYS     CE 1013   3.948   5.540   3.619
  104LYS     NZ 1014   3.845   5.514   3.721
  104LYS    HZ1 1015   3.774   5.448   3.694
  104LYS    HZ2 1016   3.893   5.474   3.799
  104LYS    HZ3 1017   3.801   5.597   3.756
  104LYS      C 1018   4.432   5.320   3.782
  104LYS      O 1019   4.384   5.229   3.848
  105LEU      N 1020   4.561   5.330   3.752
  105LEU      H 1021   4.595   5.345   3.659
  105LEU     CA 1022   4.664   5.270   3.837
  105LEU     CB 1023   4.802   5.312   3.787
  105LEU     CG 1024   4.820   5.296   3.636
  105LEU    CD1 1025   4.942   5.364   3.574
  105LEU    CD2 1026   4.829   5.147   3.600
  105LEU      C 1027   4.666   5.301   3.987
  105LEU      O 1028   4.708   5.219   4.069
  106GLY      N 1029   4.614   5.418   4.023
  106GLY      H 1030   4.569   5.475   3.954
  106GLY     CA 1031   4.625   5.480   4.156
  106GLY      C 1032   4.764   5.492   4.219
  106GLY      O 1033   4.804   5.411   4.303
  107PHE      N 1034   4.843   5.585   4.166
  107PHE      H 1035   4.806   5.648   4.097
  107PHE     CA 1036   4.982   5.599   4.209
  107PHE     CB 1037   5.053   5.687   4.105
  107PHE     CG 1038   5.085   5.615   3.973
  107PHE    CD1 1039   5.205   5.545   3.973
  107PHE    HD1 1040   5.255   5.529   4.068
  107PHE    CD2 1041   5.037   5.667   3.854
  107PHE    HD2 1042   4.928   5.677   3.851
  107PHE    CE1 1043   5.268   5.526   3.851
  107PHE    HE1 1044   5.360   5.468   3.846
  107PHE    CE2 1045   5.105   5.642   3.735
  107PHE    HE2 1046   5.049   5.672   3.647
  107PHE     CZ 1047   5.223   5.568   3.726
  107PHE     HZ 1048   5.277   5.558   3.632
  107PHE      C 1049   4.994   5.665   4.346
  107PHE      O 1050   4.919   5.758   4.372
  108GLU      N 1051   5.059   5.585   4.431
  108GLU      H 1052   5.084   5.492   4.403
  108GLU     CA 1053   5.101   5.617   4.568
  108GLU     CB 1054   5.151   5.488   4.633
  108GLU     CG 1055   5.042   5.394   4.685
  108GLU     CD 1056   5.002   5.437   4.826
  108GLU    OE1 1057   4.906   5.384   4.885
  108GLU    OE2 1058   5.060   5.531   4.886
  108GLU      C 1059   5.190   5.736   4.604
  108GLU      O 1060   5.219   5.812   4.512
  109ASP      N 1061   5.242   5.748   4.726
  109ASP      H 1062   5.226   5.671   4.788
  109ASP     CA 1063   5.334   5.856   4.764
  109ASP     CB 1064   5.346   5.850   4.916
  109ASP     CG 1065   5.449   5.944   4.978
  109ASP    OD1 1066   5.520   5.907   5.074
  109ASP    OD2 1067   5.466   6.052   4.918
  109ASP      C 1068   5.467   5.851   4.687
  109ASP      O 1069   5.518   5.742   4.665
  110GLY      N 1070   5.498   5.969   4.634
  110GLY      H 1071   5.422   6.031   4.616
  110GLY     CA 1072   5.624   6.002   4.567
  110GLY      C 1073   5.642   5.932   4.432
  110GLY      O 1074   5.718   5.838   4.411
  111SER      N 1075   5.552   5.970   4.341
  111SER      H 1076   5.468   6.022   4.361
  111SER     CA 1077   5.566   5.932   4.200
  111SER     CB 1078   5.422   5.909   4.151
  111SER     OG 1079   5.427   5.880   4.011
  111SER     HG 1080   5.466   5.789   4.001
  111SER      C 1081   5.645   6.026   4.108
  111SER      O 1082   5.611   6.143   4.093
  112VAL      N 1083   5.755   5.974   4.055
  112VAL      H 1084   5.790   5.887   4.090
  112VAL     CA 1085   5.856   6.030   3.964
  112VAL     CB 1086   5.958   5.923   3.921
  112VAL    CG1 1087   6.061   5.992   3.832
  112VAL    CG2 1088   6.036   5.857   4.035
  112VAL      C 1089   5.779   6.072   3.839
  112VAL      O 1090   5.784   6.190   3.803
  113LEU      N 1091   5.693   5.989   3.782
  113LEU      H 1092   5.694   5.893   3.813
  113LEU     CA 1093   5.610   6.011   3.663
  113LEU     CB 1094   5.526   5.890   3.622
  113LEU     CG 1095   5.446   5.916   3.495
  113LEU    CD1 1096   5.488   5.812   3.390
  113LEU    CD2 1097   5.296   5.886   3.507
  113LEU      C 1098   5.518   6.132   3.681
  113LEU      O 1099   5.530   6.231   3.609
  114LYS      N 1100   5.456   6.146   3.798
  114LYS      H 1101   5.459   6.064   3.856
  114LYS     CA 1102   5.367   6.254   3.842
  114LYS     CB 1103   5.270   6.227   3.957
  114LYS     CG 1104   5.196   6.095   3.933
  114LYS     CD 1105   5.093   6.072   4.044
  114LYS     CE 1106   4.969   6.157   4.014
  114LYS     NZ 1107   4.889   6.156   4.138
  114LYS    HZ1 1108   4.952   6.191   4.207
  114LYS    HZ2 1109   4.820   6.228   4.127
  114LYS    HZ3 1110   4.854   6.071   4.176
  114LYS      C 1111   5.442   6.386   3.862
  114LYS      O 1112   5.382   6.493   3.849
  115GLN      N 1113   5.559   6.376   3.924
  115GLN      H 1114   5.574   6.305   3.993
  115GLN     CA 1115   5.655   6.486   3.939
  115GLN     CB 1116   5.766   6.448   4.038
  115GLN     CG 1117   5.709   6.448   4.180
  115GLN     CD 1118   5.816   6.403   4.280
  115GLN    OE1 1119   5.813   6.285   4.317
  115GLN    NE2 1120   5.890   6.494   4.342
  115GLN   HE21 1121   5.868   6.588   4.314
  115GLN   HE22 1122   5.933   6.478   4.430
  115GLN      C 1123   5.715   6.545   3.811
  115GLN      O 1124   5.722   6.667   3.795
  116PHE      N 1125   5.747   6.454   3.720
  116PHE      H 1126   5.774   6.363   3.751
  116PHE     CA 1127   5.790   6.486   3.583
  116PHE     CB 1128   5.879   6.376   3.524
  116PHE     CG 1129   6.027   6.417   3.530
  116PHE    CD1 1130   6.090   6.453   3.411
  116PHE    HD1 1131   6.039   6.446   3.315
  116PHE    CD2 1132   6.092   6.446   3.649
  116PHE    HD2 1133   6.049   6.427   3.747
  116PHE    CE1 1134   6.213   6.519   3.413
  116PHE    HE1 1135   6.261   6.544   3.319
  116PHE    CE2 1136   6.215   6.510   3.655
  116PHE    HE2 1137   6.256   6.543   3.751
  116PHE     CZ 1138   6.273   6.547   3.535
  116PHE     HZ 1139   6.356   6.618   3.534
  116PHE      C 1140   5.684   6.521   3.478
  116PHE      O 1141   5.717   6.605   3.394
  117LEU      N 1142   5.558   6.484   3.498
  117LEU      H 1143   5.544   6.402   3.554
  117LEU     CA 1144   5.453   6.544   3.415
  117LEU     CB 1145   5.340   6.443   3.405
  117LEU     CG 1146   5.359   6.325   3.309
  117LEU    CD1 1147   5.249   6.219   3.314
  117LEU    CD2 1148   5.380   6.389   3.171
  117LEU      C 1149   5.402   6.681   3.462
  117LEU      O 1150   5.280   6.699   3.460
  118SER      N 1151   5.498   6.772   3.467
  118SER      H 1152   5.577   6.742   3.414
  118SER     CA 1153   5.475   6.905   3.526
  118SER     CB 1154   5.606   6.973   3.567
  118SER     OG 1155   5.589   7.100   3.630
  118SER     HG 1156   5.569   7.089   3.728
  118SER      C 1157   5.384   7.002   3.452
  118SER      O 1158   5.264   7.008   3.479
  119GLU      N 1159   5.432   7.045   3.335
  119GLU      H 1160   5.525   7.024   3.305
  119GLU     CA 1161   5.360   7.125   3.235
  119GLU     CB 1162   5.456   7.165   3.123
  119GLU     CG 1163   5.523   7.060   3.035
  119GLU     CD 1164   5.652   7.000   3.093
  119GLU    OE1 1165   5.756   7.053   3.048
  119GLU    OE2 1166   5.650   6.932   3.197
  119GLU      C 1167   5.239   7.054   3.175
  119GLU      O 1168   5.241   6.931   3.165
  120THR      N 1169   5.133   7.126   3.142
  120THR      H 1170   5.138   7.224   3.120
  120THR     CA 1171   5.007   7.062   3.103
  120THR     CB 1172   4.894   7.157   3.062
  120THR    OG1 1173   4.941   7.249   2.963
  120THR    HG1 1174   4.874   7.321   2.950
  120THR    CG2 1175   4.831   7.223   3.185
  120THR      C 1176   5.018   6.977   2.976
  120THR      O 1177   5.106   7.007   2.895
  121GLU      N 1178   4.915   6.896   2.950
  121GLU      H 1179   4.830   6.904   3.003
  121GLU     CA 1180   4.912   6.804   2.835
  121GLU     CB 1181   4.788   6.716   2.829
  121GLU     CG 1182   4.662   6.781   2.771
  121GLU     CD 1183   4.596   6.895   2.850
  121GLU    OE1 1184   4.642   7.010   2.828
  121GLU    OE2 1185   4.505   6.865   2.929
  121GLU      C 1186   4.946   6.858   2.696
  121GLU      O 1187   5.004   6.789   2.613
  122LYS      N 1188   4.917   6.985   2.667
  122LYS      H 1189   4.857   7.033   2.730
  122LYS     CA 1190   4.932   7.056   2.539
  122LYS     CB 1191   4.871   7.196   2.547
  122LYS     CG 1192   4.720   7.194   2.569
  122LYS     CD 1193   4.635   7.151   2.449
  122LYS     CE 1194   4.608   7.265   2.351
  122LYS     NZ 1195   4.541   7.380   2.412
  122LYS    HZ1 1196   4.565   7.402   2.507
  122LYS    HZ2 1197   4.550   7.458   2.350
  122LYS    HZ3 1198   4.443   7.360   2.418
  122LYS      C 1199   5.069   7.065   2.471
  122LYS      O 1200   5.069   7.099   2.353
  123MET      N 1201   5.171   7.056   2.556
  123MET      H 1202   5.173   7.055   2.656
  123MET     CA 1203   5.309   7.059   2.507
  123MET     CB 1204   5.416   7.082   2.615
  123MET     CG 1205   5.426   6.961   2.708
  123MET     SD 1206   5.558   6.841   2.667
  123MET     CE 1207   5.707   6.939   2.664
  123MET      C 1208   5.344   6.941   2.416
  123MET      O 1209   5.289   6.831   2.424
  124SER      N 1210   5.465   6.954   2.364
  124SER      H 1211   5.515   7.041   2.361
  124SER     CA 1212   5.520   6.854   2.271
  124SER     CB 1213   5.640   6.909   2.194
  124SER     OG 1214   5.620   6.891   2.054
  124SER     HG 1215   5.684   6.824   2.015
  124SER      C 1216   5.549   6.718   2.334
  124SER      O 1217   5.627   6.707   2.428
  125PRO      N 1218   5.506   6.613   2.265
  125PRO     CA 1219   5.555   6.476   2.286
  125PRO     CB 1220   5.471   6.386   2.195
  125PRO     CG 1221   5.355   6.470   2.141
  125PRO     CD 1222   5.376   6.611   2.195
  125PRO      C 1223   5.702   6.435   2.268
  125PRO      O 1224   5.753   6.355   2.345
  126GLU      N 1225   5.770   6.474   2.161
  126GLU      H 1226   5.719   6.505   2.081
  126GLU     CA 1227   5.913   6.453   2.135
  126GLU     CB 1228   5.961   6.531   2.012
  126GLU     CG 1229   5.870   6.532   1.889
  126GLU     CD 1230   5.765   6.642   1.905
  126GLU    OE1 1231   5.653   6.614   1.951
  126GLU    OE2 1232   5.794   6.760   1.873
  126GLU      C 1233   5.994   6.502   2.255
  126GLU      O 1234   6.048   6.420   2.329
  127ASP      N 1235   5.968   6.628   2.286
  127ASP      H 1236   5.958   6.699   2.217
  127ASP     CA 1237   6.028   6.688   2.407
  127ASP     CB 1238   5.982   6.832   2.429
  127ASP     CG 1239   6.029   6.943   2.335
  127ASP    OD1 1240   5.994   6.940   2.215
  127ASP    OD2 1241   6.091   7.038   2.387
  127ASP      C 1242   6.001   6.616   2.539
  127ASP      O 1243   6.101   6.580   2.602
  128ARG      N 1244   5.876   6.584   2.569
  128ARG      H 1245   5.796   6.615   2.517
  128ARG     CA 1246   5.848   6.507   2.691
  128ARG     CB 1247   5.695   6.512   2.692
  128ARG     CG 1248   5.621   6.429   2.797
  128ARG     CD 1249   5.477   6.397   2.757
  128ARG     NE 1250   5.392   6.516   2.773
  128ARG     HE 1251   5.407   6.556   2.864
  128ARG     CZ 1252   5.323   6.569   2.672
  128ARG    NH1 1253   5.333   6.518   2.548
  128ARG   HH11 1254   5.398   6.444   2.531
  128ARG   HH12 1255   5.283   6.553   2.470
  128ARG    NH2 1256   5.235   6.669   2.690
  128ARG   HH21 1257   5.220   6.706   2.782
  128ARG   HH22 1258   5.190   6.707   2.609
  128ARG      C 1259   5.905   6.365   2.692
  128ARG      O 1260   5.957   6.326   2.796
  129ALA      N 1261   5.926   6.305   2.575
  129ALA      H 1262   5.881   6.335   2.491
  129ALA     CA 1263   6.006   6.182   2.569
  129ALA     CB 1264   5.983   6.103   2.440
  129ALA      C 1265   6.156   6.198   2.593
  129ALA      O 1266   6.215   6.123   2.670
  130LYS      N 1267   6.214   6.304   2.536
  130LYS      H 1268   6.163   6.358   2.470
  130LYS     CA 1269   6.353   6.345   2.564
  130LYS     CB 1270   6.397   6.469   2.486
  130LYS     CG 1271   6.416   6.436   2.337
  130LYS     CD 1272   6.478   6.554   2.262
  130LYS     CE 1273   6.615   6.603   2.309
  130LYS     NZ 1274   6.661   6.720   2.234
  130LYS    HZ1 1275   6.746   6.758   2.271
  130LYS    HZ2 1276   6.678   6.694   2.140
  130LYS    HZ3 1277   6.585   6.785   2.230
  130LYS      C 1278   6.362   6.366   2.715
  130LYS      O 1279   6.473   6.349   2.766
  131CYS      N 1280   6.265   6.433   2.778
  131CYS      H 1281   6.197   6.472   2.716
  131CYS     CA 1282   6.273   6.466   2.921
  131CYS     CB 1283   6.165   6.554   2.984
  131CYS     SG 1284   6.177   6.718   2.904
  131CYS     HG 1285   6.064   6.757   2.962
  131CYS      C 1286   6.272   6.342   3.009
  131CYS      O 1287   6.360   6.333   3.095
  132PHE      N 1288   6.180   6.249   2.987
  132PHE      H 1289   6.117   6.255   2.909
  132PHE     CA 1290   6.181   6.114   3.046
  132PHE     CB 1291   6.056   6.036   3.005
  132PHE     CG 1292   5.939   6.077   3.095
  132PHE    CD1 1293   5.922   5.980   3.193
  132PHE    HD1 1294   6.010   5.921   3.215
  132PHE    CD2 1295   5.854   6.187   3.089
  132PHE    HD2 1296   5.877   6.265   3.017
  132PHE    CE1 1297   5.817   5.997   3.283
  132PHE    HE1 1298   5.786   5.910   3.341
  132PHE    CE2 1299   5.745   6.198   3.175
  132PHE    HE2 1300   5.689   6.291   3.170
  132PHE     CZ 1301   5.725   6.101   3.272
  132PHE     HZ 1302   5.639   6.116   3.338
  132PHE      C 1303   6.311   6.038   3.016
  132PHE      O 1304   6.343   5.957   3.103
  133GLU      N 1305   6.380   6.052   2.904
  133GLU      H 1306   6.331   6.068   2.818
  133GLU     CA 1307   6.517   6.002   2.887
  133GLU     CB 1308   6.553   5.998   2.738
  133GLU     CG 1309   6.473   5.900   2.653
  133GLU     CD 1310   6.560   5.869   2.532
  133GLU    OE1 1311   6.544   5.942   2.432
  133GLU    OE2 1312   6.648   5.782   2.552
  133GLU      C 1313   6.622   6.064   2.978
  133GLU      O 1314   6.727   6.005   3.002
  134LYS      N 1315   6.605   6.192   3.009
  134LYS      H 1316   6.526   6.242   2.974
  134LYS     CA 1317   6.693   6.272   3.095
  134LYS     CB 1318   6.696   6.424   3.077
  134LYS     CG 1319   6.777   6.478   2.959
  134LYS     CD 1320   6.924   6.511   2.989
  134LYS     CE 1321   6.956   6.647   3.052
  134LYS     NZ 1322   7.093   6.652   3.105
  134LYS    HZ1 1323   7.151   6.623   3.029
  134LYS    HZ2 1324   7.108   6.751   3.114
  134LYS    HZ3 1325   7.107   6.599   3.189
  134LYS      C 1326   6.678   6.248   3.246
  134LYS      O 1327   6.769   6.279   3.323
  135ASN      N 1328   6.554   6.227   3.288
  135ASN      H 1329   6.473   6.228   3.229
  135ASN     CA 1330   6.522   6.198   3.428
  135ASN     CB 1331   6.371   6.179   3.447
  135ASN     CG 1332   6.348   6.138   3.592
  135ASN    OD1 1333   6.351   6.021   3.628
  135ASN    ND2 1334   6.321   6.239   3.675
  135ASN   HD21 1335   6.304   6.332   3.644
  135ASN   HD22 1336   6.313   6.216   3.772
  135ASN      C 1337   6.606   6.083   3.483
  135ASN      O 1338   6.621   5.970   3.438
  136GLU      N 1339   6.667   6.119   3.596
  136GLU      H 1340   6.649   6.214   3.625
  136GLU     CA 1341   6.762   6.046   3.681
  136GLU     CB 1342   6.830   6.138   3.783
  136GLU     CG 1343   6.927   6.236   3.718
  136GLU     CD 1344   6.946   6.369   3.792
  136GLU    OE1 1345   6.994   6.368   3.907
  136GLU    OE2 1346   6.872   6.465   3.762
  136GLU      C 1347   6.716   5.912   3.737
  136GLU      O 1348   6.761   5.808   3.689
  137ALA      N 1349   6.599   5.914   3.800
  137ALA      H 1350   6.537   5.992   3.802
  137ALA     CA 1351   6.533   5.790   3.845
  137ALA     CB 1352   6.406   5.826   3.921
  137ALA      C 1353   6.499   5.686   3.739
  137ALA      O 1354   6.522   5.567   3.761
  138ILE      N 1355   6.433   5.739   3.636
  138ILE      H 1356   6.422   5.838   3.637
  138ILE     CA 1357   6.398   5.671   3.510
  138ILE     CB 1358   6.298   5.762   3.438
  138ILE    CG1 1359   6.160   5.758   3.503
  138ILE    CG2 1360   6.278   5.733   3.289
  138ILE     CD 1361   6.092   5.895   3.488
  138ILE      C 1362   6.519   5.629   3.426
  138ILE      O 1363   6.516   5.516   3.377
  139GLN      N 1364   6.624   5.710   3.419
  139GLN      H 1365   6.618   5.809   3.422
  139GLN     CA 1366   6.750   5.678   3.351
  139GLN     CB 1367   6.851   5.791   3.330
  139GLN     CG 1368   6.937   5.779   3.204
  139GLN     CD 1369   7.024   5.903   3.182
  139GLN    OE1 1370   7.125   5.913   3.251
  139GLN    NE2 1371   6.986   5.990   3.088
  139GLN   HE21 1372   6.899   5.969   3.042
  139GLN   HE22 1373   7.027   6.080   3.080
  139GLN      C 1374   6.823   5.558   3.412
  139GLN      O 1375   6.878   5.477   3.337
  140ALA      N 1376   6.803   5.533   3.541
  140ALA      H 1377   6.772   5.608   3.600
  140ALA     CA 1378   6.848   5.408   3.604
  140ALA     CB 1379   6.836   5.423   3.755
  140ALA      C 1380   6.775   5.283   3.552
  140ALA      O 1381   6.827   5.172   3.547
  141ALA      N 1382   6.645   5.303   3.531
  141ALA      H 1383   6.598   5.387   3.557
  141ALA     CA 1384   6.555   5.197   3.484
  141ALA     CB 1385   6.407   5.230   3.502
  141ALA      C 1386   6.594   5.167   3.339
  141ALA      O 1387   6.606   5.047   3.315
  142HISE     N 1388   6.611   5.268   3.254
  142HISE     H 1389   6.594   5.359   3.292
  142HISE    CA 1390   6.643   5.261   3.110
  142HISE    CB 1391   6.612   5.402   3.058
  142HISE    CG 1392   6.645   5.435   2.912
  142HISE   ND1 1393   6.641   5.346   2.813
  142HISE   CD2 1394   6.638   5.557   2.860
  142HISE   HD2 1395   6.647   5.648   2.919
  142HISE   CE1 1396   6.628   5.417   2.701
  142HISE   HE1 1397   6.632   5.370   2.603
  142HISE   NE2 1398   6.629   5.548   2.727
  142HISE   HE2 1399   6.650   5.616   2.657
  142HISE     C 1400   6.774   5.190   3.077
  142HISE     O 1401   6.772   5.114   2.981
  143ASP      N 1402   6.883   5.221   3.147
  143ASP      H 1403   6.892   5.300   3.208
  143ASP     CA 1404   7.014   5.158   3.132
  143ASP     CB 1405   7.122   5.237   3.207
  143ASP     CG 1406   7.261   5.185   3.171
  143ASP    OD1 1407   7.332   5.102   3.232
  143ASP    OD2 1408   7.303   5.238   3.066
  143ASP      C 1409   7.015   5.011   3.173
  143ASP      O 1410   7.038   4.924   3.088
  144ALA      N 1411   6.939   4.976   3.276
  144ALA      H 1412   6.908   5.049   3.337
  144ALA     CA 1413   6.917   4.833   3.305
  144ALA     CB 1414   6.873   4.834   3.452
  144ALA      C 1415   6.819   4.751   3.222
  144ALA      O 1416   6.836   4.630   3.208
  145VAL      N 1417   6.720   4.815   3.160
  145VAL      H 1418   6.684   4.904   3.187
  145VAL     CA 1419   6.627   4.733   3.081
  145VAL     CB 1420   6.479   4.742   3.120
  145VAL    CG1 1421   6.446   4.686   3.258
  145VAL    CG2 1422   6.434   4.888   3.105
  145VAL      C 1423   6.628   4.743   2.928
  145VAL      O 1424   6.607   4.636   2.872
  146ALA      N 1425   6.673   4.852   2.867
  146ALA      H 1426   6.732   4.917   2.916
  146ALA     CA 1427   6.643   4.891   2.729
  146ALA     CB 1428   6.668   5.040   2.704
  146ALA      C 1429   6.676   4.802   2.609
  146ALA      O 1430   6.603   4.792   2.511
  147GLN      N 1431   6.798   4.752   2.619
  147GLN      H 1432   6.855   4.792   2.690
  147GLN     CA 1433   6.873   4.668   2.524
  147GLN     CB 1434   6.999   4.733   2.468
  147GLN     CG 1435   6.962   4.851   2.378
  147GLN     CD 1436   7.076   4.933   2.317
  147GLN    OE1 1437   7.129   4.912   2.209
  147GLN    NE2 1438   7.121   5.017   2.410
  147GLN   HE21 1439   7.084   5.017   2.503
  147GLN   HE22 1440   7.202   5.075   2.403
  147GLN      C 1441   6.914   4.530   2.575
  147GLN      O 1442   6.915   4.439   2.493
  148GLU      N 1443   6.953   4.521   2.702
  148GLU      H 1444   6.980   4.600   2.757
  148GLU     CA 1445   6.973   4.390   2.765
  148GLU     CB 1446   7.005   4.414   2.913
  148GLU     CG 1447   7.063   4.286   2.973
  148GLU     CD 1448   7.129   4.322   3.106
  148GLU    OE1 1449   7.086   4.269   3.211
  148GLU    OE2 1450   7.220   4.408   3.102
  148GLU      C 1451   6.848   4.304   2.745
  148GLU      O 1452   6.748   4.331   2.810
  149GLY      N 1453   6.872   4.186   2.688
  149GLY      H 1454   6.962   4.148   2.669
  149GLY     CA 1455   6.771   4.088   2.646
  149GLY      C 1456   6.685   4.143   2.532
  149GLY      O 1457   6.562   4.143   2.537
  150GLN      N 1458   6.753   4.167   2.420
  150GLN      H 1459   6.853   4.164   2.417
  150GLN     CA 1460   6.680   4.191   2.295
  150GLN     CB 1461   6.775   4.216   2.177
  150GLN     CG 1462   6.833   4.355   2.201
  150GLN     CD 1463   6.954   4.383   2.111
  150GLN    OE1 1464   7.035   4.295   2.083
  150GLN    NE2 1465   6.956   4.507   2.065
  150GLN   HE21 1466   6.877   4.566   2.082
  150GLN   HE22 1467   7.013   4.524   1.985
  150GLN      C 1468   6.558   4.107   2.255
  150GLN      O 1469   6.562   3.985   2.272
  151CYS      N 1470   6.462   4.170   2.188
  151CYS      H 1471   6.443   4.266   2.206
  151CYS     CA 1472   6.343   4.107   2.129
  151CYS     CB 1473   6.244   4.209   2.073
  151CYS     SG 1474   6.088   4.119   2.037
  151CYS     HG 1475   6.069   4.058   2.154
  151CYS      C 1476   6.370   3.989   2.035
  151CYS      O 1477   6.422   4.018   1.927
  152ARG      N 1478   6.279   3.893   2.048
  152ARG      H 1479   6.206   3.902   2.115
  152ARG     CA 1480   6.273   3.771   1.966
  152ARG     CB 1481   6.171   3.671   2.019
  152ARG     CG 1482   6.025   3.715   2.019
  152ARG     CD 1483   5.938   3.622   2.103
  152ARG     NE 1484   5.800   3.672   2.094
  152ARG     HE 1485   5.788   3.771   2.095
  152ARG     CZ 1486   5.693   3.592   2.082
  152ARG    NH1 1487   5.696   3.459   2.063
  152ARG   HH11 1488   5.783   3.410   2.059
  152ARG   HH12 1489   5.610   3.410   2.050
  152ARG    NH2 1490   5.569   3.643   2.068
  152ARG   HH21 1491   5.554   3.741   2.082
  152ARG   HH22 1492   5.489   3.593   2.036
  152ARG      C 1493   6.262   3.798   1.815
  152ARG      O 1494   6.288   3.705   1.739
  153VAL      N 1495   6.219   3.917   1.772
  153VAL      H 1496   6.188   3.987   1.836
  153VAL     CA 1497   6.200   3.945   1.629
  153VAL     CB 1498   6.100   4.060   1.616
  153VAL    CG1 1499   5.963   4.044   1.683
  153VAL    CG2 1500   6.154   4.199   1.649
  153VAL      C 1501   6.330   3.953   1.548
  153VAL      O 1502   6.442   3.962   1.597
  154ASP      N 1503   6.307   3.947   1.416
  154ASP      H 1504   6.228   3.898   1.381
  154ASP     CA 1505   6.403   3.997   1.317
  154ASP     CB 1506   6.350   3.957   1.179
  154ASP     CG 1507   6.454   3.972   1.068
  154ASP    OD1 1508   6.520   3.872   1.034
  154ASP    OD2 1509   6.476   4.089   1.027
  154ASP      C 1510   6.450   4.141   1.338
  154ASP      O 1511   6.361   4.225   1.346
  155ASP      N 1512   6.576   4.172   1.307
  155ASP      H 1513   6.640   4.096   1.292
  155ASP     CA 1514   6.627   4.309   1.315
  155ASP     CB 1515   6.779   4.299   1.310
  155ASP     CG 1516   6.847   4.214   1.202
  155ASP    OD1 1517   6.863   4.261   1.087
  155ASP    OD2 1518   6.862   4.093   1.227
  155ASP      C 1519   6.576   4.414   1.216
  155ASP      O 1520   6.583   4.531   1.254
  156LYS      N 1521   6.550   4.380   1.090
  156LYS      H 1522   6.543   4.285   1.059
  156LYS     CA 1523   6.520   4.474   0.981
  156LYS     CB 1524   6.543   4.407   0.846
  156LYS     CG 1525   6.689   4.376   0.815
  156LYS     CD 1526   6.716   4.310   0.679
  156LYS     CE 1527   6.856   4.248   0.686
  156LYS     NZ 1528   6.859   4.133   0.779
  156LYS    HZ1 1529   6.816   4.159   0.865
  156LYS    HZ2 1530   6.805   4.054   0.748
  156LYS    HZ3 1531   6.954   4.115   0.801
  156LYS      C 1532   6.385   4.545   0.989
  156LYS      O 1533   6.375   4.650   0.925
  157VAL      N 1534   6.294   4.497   1.072
  157VAL      H 1535   6.323   4.441   1.150
  157VAL     CA 1536   6.159   4.555   1.085
  157VAL     CB 1537   6.046   4.459   1.123
  157VAL    CG1 1538   6.003   4.363   1.012
  157VAL    CG2 1539   6.063   4.396   1.261
  157VAL      C 1540   6.166   4.681   1.173
  157VAL      O 1541   6.263   4.706   1.244
  158ASN      N 1542   6.053   4.749   1.189
  158ASN      H 1543   5.966   4.715   1.154
  158ASN     CA 1544   6.037   4.879   1.255
  158ASN     CB 1545   5.984   4.980   1.152
  158ASN     CG 1546   6.063   5.012   1.026
  158ASN    OD1 1547   6.147   4.938   0.974
  158ASN    ND2 1548   6.035   5.134   0.981
  158ASN   HD21 1549   5.962   5.197   1.005
  158ASN   HD22 1550   6.087   5.174   0.905
  158ASN      C 1551   5.934   4.885   1.368
  158ASN      O 1552   5.824   4.834   1.351
  159PHE      N 1553   5.977   4.930   1.485
  159PHE      H 1554   6.061   4.982   1.502
  159PHE     CA 1555   5.885   4.921   1.600
  159PHE     CB 1556   5.957   4.898   1.733
  159PHE     CG 1557   5.962   4.749   1.766
  159PHE    CD1 1558   6.068   4.677   1.712
  159PHE    HD1 1559   6.146   4.732   1.658
  159PHE    CD2 1560   5.867   4.691   1.849
  159PHE    HD2 1561   5.762   4.721   1.846
  159PHE    CE1 1562   6.086   4.545   1.752
  159PHE    HE1 1563   6.173   4.483   1.732
  159PHE    CE2 1564   5.888   4.559   1.885
  159PHE    HE2 1565   5.809   4.510   1.942
  159PHE     CZ 1566   5.997   4.485   1.840
  159PHE     HZ 1567   6.014   4.384   1.878
  159PHE      C 1568   5.793   5.042   1.612
  159PHE      O 1569   5.830   5.144   1.554
  160HISE     N 1570   5.685   5.015   1.685
  160HISE     H 1571   5.653   4.920   1.684
  160HISE    CA 1572   5.575   5.107   1.719
  160HISE    CB 1573   5.473   5.120   1.606
  160HISE    CG 1574   5.526   5.208   1.493
  160HISE   ND1 1575   5.500   5.339   1.489
  160HISE   CD2 1576   5.592   5.174   1.383
  160HISE   HD2 1577   5.640   5.077   1.374
  160HISE   CE1 1578   5.556   5.381   1.375
  160HISE   HE1 1579   5.557   5.488   1.355
  160HISE   NE2 1580   5.621   5.283   1.313
  160HISE   HE2 1581   5.693   5.302   1.246
  160HISE     C 1582   5.509   5.044   1.841
  160HISE     O 1583   5.477   4.925   1.835
  161PHE      N 1584   5.504   5.123   1.948
  161PHE      H 1585   5.551   5.211   1.943
  161PHE     CA 1586   5.416   5.099   2.063
  161PHE     CB 1587   5.491   5.151   2.186
  161PHE     CG 1588   5.535   5.296   2.162
  161PHE    CD1 1589   5.670   5.324   2.144
  161PHE    HD1 1590   5.734   5.236   2.149
  161PHE    CD2 1591   5.459   5.409   2.187
  161PHE    HD2 1592   5.352   5.405   2.210
  161PHE    CE1 1593   5.723   5.453   2.144
  161PHE    HE1 1594   5.831   5.461   2.152
  161PHE    CE2 1595   5.509   5.539   2.189
  161PHE    HE2 1596   5.443   5.622   2.209
  161PHE     CZ 1597   5.644   5.565   2.164
  161PHE     HZ 1598   5.682   5.667   2.158
  161PHE      C 1599   5.269   5.141   2.054
  161PHE      O 1600   5.230   5.250   2.096
  162ILE      N 1601   5.182   5.059   1.997
  162ILE      H 1602   5.214   4.967   1.974
  162ILE     CA 1603   5.038   5.079   1.981
  162ILE     CB 1604   4.982   4.999   1.864
  162ILE    CG1 1605   5.062   5.042   1.741
  162ILE    CG2 1606   4.834   5.025   1.833
  162ILE     CD 1607   5.147   4.926   1.689
  162ILE      C 1608   4.965   5.060   2.115
  162ILE      O 1609   4.928   4.950   2.155
  163LEU      N 1610   4.921   5.173   2.167
  163LEU      H 1611   4.929   5.259   2.116
  163LEU     CA 1612   4.839   5.180   2.289
  163LEU     CB 1613   4.884   5.304   2.366
  163LEU     CG 1614   4.812   5.329   2.499
  163LEU    CD1 1615   4.816   5.211   2.596
  163LEU    CD2 1616   4.865   5.453   2.571
  163LEU      C 1617   4.691   5.170   2.255
  163LEU      O 1618   4.649   5.253   2.174
  164PHE      N 1619   4.626   5.066   2.304
  164PHE      H 1620   4.669   4.989   2.351
  164PHE     CA 1621   4.479   5.057   2.305
  164PHE     CB 1622   4.428   4.919   2.263
  164PHE     CG 1623   4.420   4.888   2.113
  164PHE    CD1 1624   4.315   4.932   2.033
  164PHE    HD1 1625   4.239   4.997   2.075
  164PHE    CD2 1626   4.519   4.805   2.062
  164PHE    HD2 1627   4.611   4.790   2.118
  164PHE    CE1 1628   4.310   4.884   1.903
  164PHE    HE1 1629   4.215   4.891   1.851
  164PHE    CE2 1630   4.518   4.766   1.928
  164PHE    HE2 1631   4.598   4.711   1.879
  164PHE     CZ 1632   4.411   4.806   1.848
  164PHE     HZ 1633   4.388   4.757   1.754
  164PHE      C 1634   4.444   5.078   2.453
  164PHE      O 1635   4.499   5.006   2.537
  165ASN      N 1636   4.390   5.195   2.481
  165ASN      H 1637   4.351   5.260   2.416
  165ASN     CA 1638   4.366   5.232   2.622
  165ASN     CB 1639   4.418   5.373   2.652
  165ASN     CG 1640   4.474   5.385   2.794
  165ASN    OD1 1641   4.589   5.348   2.814
  165ASN    ND2 1642   4.415   5.472   2.876
  165ASN   HD21 1643   4.339   5.530   2.848
  165ASN   HD22 1644   4.443   5.473   2.972
  165ASN      C 1645   4.218   5.238   2.662
  165ASN      O 1646   4.137   5.284   2.581
  166ASN      N 1647   4.188   5.215   2.789
  166ASN      H 1648   4.257   5.179   2.853
  166ASN     CA 1649   4.053   5.236   2.844
  166ASN     CB 1650   4.031   5.155   2.972
  166ASN     CG 1651   3.890   5.161   3.029
  166ASN    OD1 1652   3.846   5.256   3.093
  166ASN    ND2 1653   3.807   5.060   3.004
  166ASN   HD21 1654   3.818   5.001   2.923
  166ASN   HD22 1655   3.742   5.034   3.075
  166ASN      C 1656   4.021   5.383   2.872
  166ASN      O 1657   4.071   5.444   2.966
  167VAL      N 1658   3.926   5.436   2.794
  167VAL      H 1659   3.877   5.381   2.726
  167VAL     CA 1660   3.876   5.567   2.836
  167VAL     CB 1661   3.910   5.677   2.736
  167VAL    CG1 1662   3.858   5.813   2.784
  167VAL    CG2 1663   4.053   5.687   2.685
  167VAL      C 1664   3.727   5.556   2.870
  167VAL      O 1665   3.641   5.516   2.792
  168ASP      N 1666   3.683   5.580   2.993
  168ASP      H 1667   3.756   5.579   3.062
  168ASP     CA 1668   3.544   5.575   3.041
  168ASP     CB 1669   3.471   5.705   3.009
  168ASP     CG 1670   3.498   5.823   3.103
  168ASP    OD1 1671   3.593   5.896   3.068
  168ASP    OD2 1672   3.441   5.830   3.214
  168ASP      C 1673   3.468   5.451   2.993
  168ASP      O 1674   3.360   5.454   2.936
  169GLY      N 1675   3.535   5.337   3.010
  169GLY      H 1676   3.597   5.330   3.088
  169GLY     CA 1677   3.485   5.208   2.960
  169GLY      C 1678   3.508   5.184   2.810
  169GLY      O 1679   3.461   5.084   2.756
  170HISE     N 1680   3.534   5.287   2.731
  170HISE     H 1681   3.567   5.375   2.766
  170HISE    CA 1682   3.557   5.280   2.586
  170HISE    CB 1683   3.503   5.403   2.512
  170HISE    CG 1684   3.350   5.398   2.513
  170HISE   ND1 1685   3.285   5.412   2.397
  170HISE   CD2 1686   3.272   5.417   2.619
  170HISE   HD2 1687   3.307   5.473   2.706
  170HISE   CE1 1688   3.156   5.424   2.429
  170HISE   HE1 1689   3.066   5.414   2.369
  170HISE   NE2 1690   3.153   5.424   2.562
  170HISE   HE2 1691   3.069   5.428   2.615
  170HISE     C 1692   3.700   5.255   2.538
  170HISE     O 1693   3.801   5.280   2.604
  171LEU      N 1694   3.712   5.180   2.429
  171LEU      H 1695   3.630   5.161   2.374
  171LEU     CA 1696   3.838   5.130   2.374
  171LEU     CB 1697   3.822   4.995   2.305
  171LEU     CG 1698   3.955   4.923   2.280
  171LEU    CD1 1699   4.016   4.859   2.404
  171LEU    CD2 1700   3.930   4.815   2.173
  171LEU      C 1701   3.903   5.231   2.279
  171LEU      O 1702   3.885   5.226   2.158
  172TYR      N 1703   3.992   5.316   2.329
  172TYR      H 1704   4.023   5.306   2.424
  172TYR     CA 1705   4.042   5.426   2.246
  172TYR     CB 1706   4.038   5.563   2.314
  172TYR     CG 1707   3.905   5.637   2.298
  172TYR    CD1 1708   3.907   5.750   2.218
  172TYR    HD1 1709   4.003   5.787   2.183
  172TYR    CD2 1710   3.789   5.606   2.367
  172TYR    HD2 1711   3.779   5.503   2.400
  172TYR    CE1 1712   3.789   5.819   2.191
  172TYR    HE1 1713   3.777   5.867   2.094
  172TYR    CE2 1714   3.677   5.689   2.361
  172TYR    HE2 1715   3.583   5.638   2.381
  172TYR     CZ 1716   3.678   5.794   2.270
  172TYR     OH 1717   3.581   5.889   2.276
  172TYR     HH 1718   3.495   5.853   2.313
  172TYR      C 1719   4.183   5.383   2.205
  172TYR      O 1720   4.274   5.344   2.278
  173GLU      N 1721   4.211   5.422   2.081
  173GLU      H 1722   4.144   5.478   2.032
  173GLU     CA 1723   4.337   5.393   2.013
  173GLU     CB 1724   4.309   5.361   1.866
  173GLU     CG 1725   4.429   5.307   1.788
  173GLU     CD 1726   4.396   5.316   1.639
  173GLU    OE1 1727   4.303   5.247   1.592
  173GLU    OE2 1728   4.471   5.384   1.566
  173GLU      C 1729   4.439   5.505   2.031
  173GLU      O 1730   4.464   5.596   1.952
  174LEU      N 1731   4.522   5.484   2.133
  174LEU      H 1732   4.542   5.395   2.173
  174LEU     CA 1733   4.623   5.582   2.178
  174LEU     CB 1734   4.628   5.608   2.329
  174LEU     CG 1735   4.540   5.731   2.356
  174LEU    CD1 1736   4.506   5.737   2.505
  174LEU    CD2 1737   4.610   5.861   2.319
  174LEU      C 1738   4.767   5.565   2.131
  174LEU      O 1739   4.867   5.578   2.201
  175ASP      N 1740   4.777   5.544   2.000
  175ASP      H 1741   4.692   5.553   1.947
  175ASP     CA 1742   4.901   5.534   1.922
  175ASP     CB 1743   4.862   5.518   1.775
  175ASP     CG 1744   4.814   5.655   1.728
  175ASP    OD1 1745   4.888   5.727   1.658
  175ASP    OD2 1746   4.694   5.687   1.745
  175ASP      C 1747   5.004   5.646   1.940
  175ASP      O 1748   5.118   5.617   1.905
  176GLY      N 1749   4.985   5.769   1.989
  176GLY      H 1750   4.895   5.797   2.022
  176GLY     CA 1751   5.087   5.873   2.001
  176GLY      C 1752   5.131   5.952   1.878
  176GLY      O 1753   5.204   6.050   1.897
  177ARG      N 1754   5.104   5.904   1.757
  177ARG      H 1755   5.081   5.808   1.739
  177ARG     CA 1756   5.136   5.975   1.632
  177ARG     CB 1757   5.163   5.864   1.530
  177ARG     CG 1758   5.314   5.839   1.536
  177ARG     CD 1759   5.369   5.716   1.465
  177ARG     NE 1760   5.313   5.593   1.525
  177ARG     HE 1761   5.370   5.563   1.601
  177ARG     CZ 1762   5.233   5.506   1.462
  177ARG    NH1 1763   5.183   5.513   1.338
  177ARG   HH11 1764   5.219   5.586   1.279
  177ARG   HH12 1765   5.115   5.447   1.308
  177ARG    NH2 1766   5.191   5.405   1.540
  177ARG   HH21 1767   5.222   5.399   1.635
  177ARG   HH22 1768   5.140   5.328   1.501
  177ARG      C 1769   5.017   6.054   1.578
  177ARG      O 1770   5.030   6.142   1.493
  178MET      N 1771   4.896   6.007   1.608
  178MET      H 1772   4.874   5.924   1.659
  178MET     CA 1773   4.777   6.087   1.575
  178MET     CB 1774   4.653   6.003   1.544
  178MET     CG 1775   4.673   5.937   1.408
  178MET     SD 1776   4.677   6.038   1.256
  178MET     CE 1777   4.635   5.915   1.134
  178MET      C 1778   4.748   6.177   1.695
  178MET      O 1779   4.691   6.139   1.797
  179PRO      N 1780   4.747   6.307   1.666
  179PRO     CA 1781   4.694   6.407   1.760
  179PRO     CB 1782   4.721   6.545   1.700
  179PRO     CG 1783   4.759   6.516   1.555
  179PRO     CD 1784   4.793   6.367   1.540
  179PRO      C 1785   4.554   6.392   1.819
  179PRO      O 1786   4.534   6.436   1.932
  180PHE      N 1787   4.466   6.321   1.749
  180PHE      H 1788   4.489   6.280   1.661
  180PHE     CA 1789   4.331   6.306   1.805
  180PHE     CB 1790   4.231   6.398   1.735
  180PHE     CG 1791   4.095   6.413   1.804
  180PHE    CD1 1792   4.091   6.499   1.913
  180PHE    HD1 1793   4.181   6.559   1.928
  180PHE    CD2 1794   3.983   6.345   1.756
  180PHE    HD2 1795   3.993   6.258   1.691
  180PHE    CE1 1796   3.976   6.511   1.989
  180PHE    HE1 1797   3.964   6.587   2.066
  180PHE    CE2 1798   3.872   6.359   1.837
  180PHE    HE2 1799   3.797   6.281   1.818
  180PHE     CZ 1800   3.863   6.439   1.950
  180PHE     HZ 1801   3.773   6.467   2.004
  180PHE      C 1802   4.291   6.159   1.813
  180PHE      O 1803   4.255   6.103   1.709
  181PRO      N 1804   4.279   6.107   1.935
  181PRO     CA 1805   4.250   5.965   1.954
  181PRO     CB 1806   4.262   5.933   2.103
  181PRO     CG 1807   4.360   6.043   2.146
  181PRO     CD 1808   4.324   6.166   2.063
  181PRO      C 1809   4.112   5.921   1.904
  181PRO      O 1810   4.012   5.992   1.896
  182VAL      N 1811   4.105   5.801   1.847
  182VAL      H 1812   4.185   5.741   1.849
  182VAL     CA 1813   3.977   5.744   1.804
  182VAL     CB 1814   3.963   5.720   1.654
  182VAL    CG1 1815   3.954   5.842   1.561
  182VAL    CG2 1816   4.076   5.627   1.608
  182VAL      C 1817   3.924   5.624   1.884
  182VAL      O 1818   4.004   5.557   1.950
  183ASN      N 1819   3.805   5.575   1.852
  183ASN      H 1820   3.727   5.633   1.827
  183ASN     CA 1821   3.757   5.467   1.940
  183ASN     CB 1822   3.636   5.520   2.017
  183ASN     CG 1823   3.578   5.427   2.124
  183ASN    OD1 1824   3.626   5.331   2.184
  183ASN    ND2 1825   3.463   5.470   2.175
  183ASN   HD21 1826   3.423   5.558   2.150
  183ASN   HD22 1827   3.430   5.435   2.263
  183ASN      C 1828   3.702   5.348   1.862
  183ASN      O 1829   3.641   5.369   1.757
  184HISE     N 1830   3.703   5.228   1.920
  184HISE     H 1831   3.732   5.219   2.015
  184HISE    CA 1832   3.650   5.106   1.857
  184HISE    CB 1833   3.755   4.996   1.845
  184HISE    CG 1834   3.873   5.028   1.753
  184HISE   ND1 1835   3.871   5.006   1.622
  184HISE   CD2 1836   3.979   5.101   1.784
  184HISE   HD2 1837   4.019   5.117   1.885
  184HISE   CE1 1838   3.984   5.055   1.572
  184HISE   HE1 1839   4.040   5.013   1.488
  184HISE   NE2 1840   4.051   5.108   1.673
  184HISE   HE2 1841   4.139   5.156   1.662
  184HISE     C 1842   3.519   5.053   1.915
  184HISE     O 1843   3.436   5.018   1.831
  185GLY      N 1844   3.500   5.087   2.042
  185GLY      H 1845   3.559   5.149   2.093
  185GLY     CA 1846   3.373   5.051   2.107
  185GLY      C 1847   3.384   5.056   2.259
  185GLY      O 1848   3.496   5.047   2.309
  186ALA      N 1849   3.269   5.064   2.326
  186ALA      H 1850   3.182   5.087   2.282
  186ALA     CA 1851   3.256   5.026   2.467
  186ALA     CB 1852   3.110   5.064   2.495
  186ALA      C 1853   3.289   4.883   2.508
  186ALA      O 1854   3.268   4.789   2.431
  187SER      N 1855   3.367   4.867   2.615
  187SER      H 1856   3.400   4.945   2.669
  187SER     CA 1857   3.392   4.740   2.683
  187SER     CB 1858   3.485   4.642   2.610
  187SER     OG 1859   3.476   4.508   2.658
  187SER     HG 1860   3.498   4.441   2.586
  187SER      C 1861   3.461   4.763   2.818
  187SER      O 1862   3.578   4.798   2.830
  188SER      N 1863   3.383   4.737   2.923
  188SER      H 1864   3.284   4.738   2.916
  188SER     CA 1865   3.438   4.746   3.059
  188SER     CB 1866   3.340   4.694   3.163
  188SER     OG 1867   3.369   4.702   3.303
  188SER     HG 1868   3.362   4.612   3.345
  188SER      C 1869   3.570   4.677   3.091
  188SER      O 1870   3.597   4.572   3.033
  189GLU      N 1871   3.652   4.747   3.169
  189GLU      H 1872   3.640   4.845   3.185
  189GLU     CA 1873   3.778   4.696   3.226
  189GLU     CB 1874   3.795   4.772   3.357
  189GLU     CG 1875   3.831   4.921   3.352
  189GLU     CD 1876   3.706   5.009   3.358
  189GLU    OE1 1877   3.642   5.019   3.252
  189GLU    OE2 1878   3.673   5.060   3.468
  189GLU      C 1879   3.795   4.546   3.247
  189GLU      O 1880   3.905   4.491   3.253
  190ASP      N 1881   3.685   4.476   3.275
  190ASP      H 1882   3.596   4.523   3.277
  190ASP     CA 1883   3.686   4.332   3.304
  190ASP     CB 1884   3.567   4.299   3.395
  190ASP     CG 1885   3.442   4.378   3.358
  190ASP    OD1 1886   3.405   4.477   3.424
  190ASP    OD2 1887   3.392   4.341   3.249
  190ASP      C 1888   3.692   4.242   3.180
  190ASP      O 1889   3.770   4.148   3.171
  191THR      N 1890   3.621   4.293   3.080
  191THR      H 1891   3.537   4.343   3.102
  191THR     CA 1892   3.623   4.241   2.942
  191THR     CB 1893   3.482   4.255   2.884
  191THR    OG1 1894   3.421   4.383   2.897
  191THR    HG1 1895   3.448   4.435   2.816
  191THR    CG2 1896   3.387   4.149   2.940
  191THR      C 1897   3.720   4.299   2.840
  191THR      O 1898   3.751   4.225   2.746
  192LEU      N 1899   3.747   4.428   2.856
  192LEU      H 1900   3.692   4.473   2.927
  192LEU     CA 1901   3.825   4.519   2.770
  192LEU     CB 1902   3.879   4.628   2.863
  192LEU     CG 1903   3.961   4.733   2.788
  192LEU    CD1 1904   3.868   4.819   2.703
  192LEU    CD2 1905   4.054   4.807   2.885
  192LEU      C 1906   3.938   4.451   2.693
  192LEU      O 1907   3.941   4.461   2.570
  193LEU      N 1908   4.024   4.375   2.760
  193LEU      H 1909   4.026   4.366   2.859
  193LEU     CA 1910   4.135   4.307   2.692
  193LEU     CB 1911   4.229   4.234   2.788
  193LEU     CG 1912   4.321   4.324   2.871
  193LEU    CD1 1913   4.388   4.243   2.983
  193LEU    CD2 1914   4.431   4.388   2.785
  193LEU      C 1915   4.096   4.212   2.578
  193LEU      O 1916   4.169   4.199   2.480
  194LYS      N 1917   3.979   4.150   2.589
  194LYS      H 1918   3.912   4.166   2.661
  194LYS     CA 1919   3.936   4.063   2.478
  194LYS     CB 1920   3.844   3.954   2.534
  194LYS     CG 1921   3.817   3.842   2.433
  194LYS     CD 1922   3.716   3.743   2.492
  194LYS     CE 1923   3.773   3.638   2.587
  194LYS     NZ 1924   3.653   3.561   2.624
  194LYS    HZ1 1925   3.615   3.515   2.543
  194LYS    HZ2 1926   3.683   3.485   2.682
  194LYS    HZ3 1927   3.593   3.614   2.682
  194LYS      C 1928   3.884   4.134   2.353
  194LYS      O 1929   3.918   4.095   2.241
  195ASP      N 1930   3.803   4.237   2.374
  195ASP      H 1931   3.773   4.266   2.465
  195ASP     CA 1932   3.760   4.330   2.269
  195ASP     CB 1933   3.642   4.417   2.313
  195ASP     CG 1934   3.521   4.329   2.345
  195ASP    OD1 1935   3.509   4.309   2.467
  195ASP    OD2 1936   3.442   4.310   2.249
  195ASP      C 1937   3.876   4.407   2.205
  195ASP      O 1938   3.859   4.451   2.091
  196ALA      N 1939   3.988   4.418   2.276
  196ALA      H 1940   3.983   4.396   2.373
  196ALA     CA 1941   4.118   4.464   2.224
  196ALA     CB 1942   4.206   4.506   2.341
  196ALA      C 1943   4.191   4.356   2.143
  196ALA      O 1944   4.227   4.385   2.029
  197ALA      N 1945   4.204   4.236   2.197
  197ALA      H 1946   4.183   4.215   2.292
  197ALA     CA 1947   4.251   4.119   2.121
  197ALA     CB 1948   4.239   3.995   2.211
  197ALA      C 1949   4.179   4.089   1.990
  197ALA      O 1950   4.244   4.062   1.889
  198LYS      N 1951   4.048   4.111   1.988
  198LYS      H 1952   3.997   4.109   2.073
  198LYS     CA 1953   3.964   4.093   1.868
  198LYS     CB 1954   3.814   4.117   1.882
  198LYS     CG 1955   3.749   4.004   1.962
  198LYS     CD 1956   3.604   4.032   2.001
  198LYS     CE 1957   3.557   3.953   2.124
  198LYS     NZ 1958   3.434   4.007   2.183
  198LYS    HZ1 1959   3.457   4.021   2.279
  198LYS    HZ2 1960   3.408   4.092   2.136
  198LYS    HZ3 1961   3.358   3.943   2.173
  198LYS      C 1962   4.008   4.189   1.757
  198LYS      O 1963   4.015   4.144   1.643
  199VAL      N 1964   4.041   4.311   1.799
  199VAL      H 1965   4.037   4.349   1.891
  199VAL     CA 1966   4.097   4.411   1.707
  199VAL     CB 1967   4.076   4.553   1.760
  199VAL    CG1 1968   4.105   4.661   1.655
  199VAL    CG2 1969   3.932   4.575   1.807
  199VAL      C 1970   4.239   4.390   1.654
  199VAL      O 1971   4.270   4.389   1.535
  200CYS      N 1972   4.313   4.337   1.751
  200CYS      H 1973   4.285   4.360   1.844
  200CYS     CA 1974   4.447   4.280   1.731
  200CYS     CB 1975   4.515   4.242   1.863
  200CYS     SG 1976   4.579   4.380   1.965
  200CYS     HG 1977   4.501   4.474   1.912
  200CYS      C 1978   4.460   4.160   1.637
  200CYS      O 1979   4.523   4.165   1.532
  201ARG      N 1980   4.349   4.087   1.628
  201ARG      H 1981   4.293   4.083   1.710
  201ARG     CA 1982   4.330   3.980   1.529
  201ARG     CB 1983   4.200   3.901   1.550
  201ARG     CG 1984   4.216   3.812   1.674
  201ARG     CD 1985   4.312   3.694   1.655
  201ARG     NE 1986   4.256   3.566   1.608
  201ARG     HE 1987   4.157   3.570   1.595
  201ARG     CZ 1988   4.318   3.452   1.575
  201ARG    NH1 1989   4.450   3.449   1.597
  201ARG   HH11 1990   4.489   3.537   1.623
  201ARG   HH12 1991   4.500   3.370   1.563
  201ARG    NH2 1992   4.250   3.356   1.511
  201ARG   HH21 1993   4.166   3.383   1.464
  201ARG   HH22 1994   4.275   3.260   1.523
  201ARG      C 1995   4.344   4.029   1.385
  201ARG      O 1996   4.434   3.985   1.314
  202GLU      N 1997   4.257   4.124   1.352
  202GLU      H 1998   4.201   4.170   1.421
  202GLU     CA 1999   4.265   4.177   1.215
  202GLU     CB 2000   4.137   4.247   1.168
  202GLU     CG 2001   4.039   4.136   1.129
  202GLU     CD 2002   3.892   4.180   1.122
  202GLU    OE1 2003   3.870   4.253   1.024
  202GLU    OE2 2004   3.816   4.141   1.213
  202GLU      C 2005   4.386   4.265   1.181
  202GLU      O 2006   4.440   4.247   1.072
  203PHE      N 2007   4.421   4.362   1.266
  203PHE      H 2008   4.359   4.389   1.340
  203PHE     CA 2009   4.537   4.451   1.252
  203PHE     CB 2010   4.519   4.528   1.383
  203PHE     CG 2011   4.638   4.619   1.414
  203PHE    CD1 2012   4.630   4.753   1.380
  203PHE    HD1 2013   4.549   4.792   1.318
  203PHE    CD2 2014   4.754   4.579   1.480
  203PHE    HD2 2015   4.757   4.477   1.516
  203PHE    CE1 2016   4.739   4.838   1.395
  203PHE    HE1 2017   4.716   4.945   1.390
  203PHE    CE2 2018   4.858   4.668   1.507
  203PHE    HE2 2019   4.938   4.639   1.575
  203PHE     CZ 2020   4.854   4.799   1.463
  203PHE     HZ 2021   4.906   4.880   1.515
  203PHE      C 2022   4.667   4.371   1.240
  203PHE      O 2023   4.737   4.391   1.141
  204THR      N 2024   4.684   4.267   1.322
  204THR      H 2025   4.608   4.241   1.381
  204THR     CA 2026   4.797   4.174   1.316
  204THR     CB 2027   4.818   4.076   1.432
  204THR    OG1 2028   4.698   3.999   1.448
  204THR    HG1 2029   4.615   4.053   1.460
  204THR    CG2 2030   4.855   4.141   1.565
  204THR      C 2031   4.810   4.103   1.181
  204THR      O 2032   4.922   4.066   1.144
  205GLU      N 2033   4.694   4.080   1.121
  205GLU      H 2034   4.608   4.093   1.171
  205GLU     CA 2035   4.685   4.030   0.983
  205GLU     CB 2036   4.547   3.964   0.978
  205GLU     CG 2037   4.537   3.868   0.860
  205GLU     CD 2038   4.401   3.799   0.839
  205GLU    OE1 2039   4.341   3.752   0.938
  205GLU    OE2 2040   4.353   3.808   0.724
  205GLU      C 2041   4.718   4.135   0.877
  205GLU      O 2042   4.796   4.102   0.788
  206ARG      N 2043   4.647   4.247   0.889
  206ARG      H 2044   4.578   4.248   0.961
  206ARG     CA 2045   4.650   4.353   0.787
  206ARG     CB 2046   4.527   4.443   0.796
  206ARG     CG 2047   4.476   4.508   0.667
  206ARG     CD 2048   4.427   4.405   0.566
  206ARG     NE 2049   4.307   4.341   0.622
  206ARG     HE 2050   4.230   4.403   0.636
  206ARG     CZ 2051   4.281   4.210   0.628
  206ARG    NH1 2052   4.364   4.115   0.582
  206ARG   HH11 2053   4.449   4.126   0.530
  206ARG   HH12 2054   4.340   4.018   0.582
  206ARG    NH2 2055   4.169   4.175   0.692
  206ARG   HH21 2056   4.116   4.251   0.730
  206ARG   HH22 2057   4.140   4.080   0.708
  206ARG      C 2058   4.777   4.437   0.771
  206ARG      O 2059   4.827   4.454   0.660
  207GLU      N 2060   4.838   4.471   0.884
  207GLU      H 2061   4.798   4.455   0.974
  207GLU     CA 2062   4.966   4.542   0.895
  207GLU     CB 2063   4.971   4.607   1.033
  207GLU     CG 2064   4.879   4.729   1.036
  207GLU     CD 2065   4.908   4.846   0.942
  207GLU    OE1 2066   5.007   4.920   0.966
  207GLU    OE2 2067   4.827   4.869   0.850
  207GLU      C 2068   5.079   4.441   0.873
  207GLU      O 2069   5.090   4.339   0.939
  208GLN      N 2070   5.170   4.470   0.780
  208GLN      H 2071   5.161   4.553   0.724
  208GLN     CA 2072   5.284   4.381   0.754
  208GLN     CB 2073   5.341   4.405   0.614
  208GLN     CG 2074   5.254   4.335   0.509
  208GLN     CD 2075   5.281   4.382   0.366
  208GLN    OE1 2076   5.350   4.316   0.290
  208GLN    NE2 2077   5.262   4.513   0.346
  208GLN   HE21 2078   5.243   4.584   0.413
  208GLN   HE22 2079   5.283   4.542   0.252
  208GLN      C 2080   5.389   4.417   0.859
  208GLN      O 2081   5.434   4.531   0.865
  209GLY      N 2082   5.454   4.305   0.891
  209GLY      H 2083   5.464   4.230   0.826
  209GLY     CA 2084   5.551   4.305   1.001
  209GLY      C 2085   5.621   4.172   1.032
  209GLY      O 2086   5.597   4.080   0.954
  210GLU      N 2087   5.679   4.163   1.151
  210GLU      H 2088   5.670   4.230   1.224
  210GLU     CA 2089   5.740   4.034   1.188
  210GLU     CB 2090   5.873   4.058   1.260
  210GLU     CG 2091   5.991   3.982   1.200
  210GLU     CD 2092   5.989   3.834   1.238
  210GLU    OE1 2093   5.939   3.754   1.158
  210GLU    OE2 2094   6.045   3.796   1.343
  210GLU      C 2095   5.640   3.946   1.263
  210GLU      O 2096   5.601   3.992   1.370
  211VAL      N 2097   5.658   3.816   1.240
  211VAL      H 2098   5.745   3.784   1.203
  211VAL     CA 2099   5.570   3.710   1.292
  211VAL     CB 2100   5.613   3.580   1.224
  211VAL    CG1 2101   5.539   3.455   1.272
  211VAL    CG2 2102   5.583   3.587   1.074
  211VAL      C 2103   5.575   3.694   1.444
  211VAL      O 2104   5.475   3.659   1.506
  212ARG      N 2105   5.693   3.726   1.496
  212ARG      H 2106   5.762   3.774   1.442
  212ARG     CA 2107   5.707   3.713   1.642
  212ARG     CB 2108   5.854   3.674   1.663
  212ARG     CG 2109   5.901   3.539   1.609
  212ARG     CD 2110   6.054   3.544   1.610
  212ARG     NE 2111   6.108   3.436   1.527
  212ARG     HE 2112   6.069   3.410   1.439
  212ARG     CZ 2113   6.233   3.390   1.541
  212ARG    NH1 2114   6.312   3.428   1.642
  212ARG   HH11 2115   6.278   3.507   1.694
  212ARG   HH12 2116   6.396   3.382   1.672
  212ARG    NH2 2117   6.295   3.318   1.446
  212ARG   HH21 2118   6.251   3.296   1.359
  212ARG   HH22 2119   6.378   3.266   1.464
  212ARG      C 2120   5.647   3.823   1.729
  212ARG      O 2121   5.716   3.853   1.827
  213PHE      N 2122   5.536   3.890   1.701
  213PHE      H 2123   5.476   3.852   1.631
  213PHE     CA 2124   5.478   3.998   1.783
  213PHE     CB 2125   5.376   4.075   1.699
  213PHE     CG 2126   5.256   3.990   1.657
  213PHE    CD1 2127   5.260   3.948   1.525
  213PHE    HD1 2128   5.319   4.001   1.450
  213PHE    CD2 2129   5.152   3.958   1.744
  213PHE    HD2 2130   5.153   4.019   1.835
  213PHE    CE1 2131   5.169   3.853   1.480
  213PHE    HE1 2132   5.166   3.814   1.378
  213PHE    CE2 2133   5.059   3.866   1.700
  213PHE    HE2 2134   4.986   3.820   1.767
  213PHE     CZ 2135   5.066   3.821   1.568
  213PHE     HZ 2136   4.974   3.778   1.528
  213PHE      C 2137   5.424   3.956   1.920
  213PHE      O 2138   5.403   3.837   1.946
  214SER      N 2139   5.415   4.051   2.013
  214SER      H 2140   5.482   4.123   2.000
  214SER     CA 2141   5.371   4.028   2.151
  214SER     CB 2142   5.483   4.004   2.253
  214SER     OG 2143   5.556   3.888   2.212
  214SER     HG 2144   5.638   3.925   2.169
  214SER      C 2145   5.305   4.153   2.211
  214SER      O 2146   5.328   4.262   2.159
  215ALA      N 2147   5.211   4.126   2.301
  215ALA      H 2148   5.187   4.033   2.329
  215ALA     CA 2149   5.134   4.232   2.368
  215ALA     CB 2150   4.983   4.224   2.344
  215ALA      C 2151   5.148   4.231   2.520
  215ALA      O 2152   5.187   4.135   2.586
  216VAL      N 2153   5.115   4.344   2.582
  216VAL      H 2154   5.096   4.425   2.528
  216VAL     CA 2155   5.132   4.361   2.728
  216VAL     CB 2156   5.279   4.394   2.754
  216VAL    CG1 2157   5.307   4.544   2.738
  216VAL    CG2 2158   5.324   4.350   2.893
  216VAL      C 2159   5.032   4.453   2.798
  216VAL      O 2160   4.988   4.550   2.735
  217ALA      N 2161   4.976   4.408   2.909
  217ALA      H 2162   5.011   4.324   2.951
  217ALA     CA 2163   4.864   4.471   2.980
  217ALA     CB 2164   4.735   4.388   2.976
  217ALA      C 2165   4.895   4.519   3.122
  217ALA      O 2166   4.970   4.451   3.192
  218LEU      N 2167   4.827   4.624   3.168
  218LEU      H 2168   4.785   4.673   3.092
  218LEU     CA 2169   4.825   4.681   3.303
  218LEU     CB 2170   4.826   4.834   3.294
  218LEU     CG 2171   4.970   4.885   3.284
  218LEU    CD1 2172   4.979   5.033   3.250
  218LEU    CD2 2173   5.042   4.868   3.418
  218LEU      C 2174   4.701   4.629   3.376
  218LEU      O 2175   4.588   4.665   3.346
  219CYS      N 2176   4.729   4.532   3.463
  219CYS      H 2177   4.824   4.505   3.478
  219CYS     CA 2178   4.627   4.454   3.535
  219CYS     CB 2179   4.626   4.308   3.491
  219CYS     SG 2180   4.477   4.218   3.549
  219CYS     HG 2181   4.537   4.100   3.535
  219CYS      C 2182   4.631   4.465   3.688
  219CYS      O 2183   4.733   4.471   3.756
  220LYS      N 2184   4.520   4.511   3.747
  220LYS      H 2185   4.432   4.506   3.700
  220LYS     CA 2186   4.504   4.500   3.892
  220LYS     CB 2187   4.375   4.577   3.922
  220LYS     CG 2188   4.394   4.625   4.066
  220LYS     CD 2189   4.279   4.711   4.119
  220LYS     CE 2190   4.293   4.760   4.263
  220LYS     NZ 2191   4.216   4.874   4.315
  220LYS    HZ1 2192   4.225   4.870   4.414
  220LYS    HZ2 2193   4.234   4.964   4.275
  220LYS    HZ3 2194   4.119   4.860   4.291
  220LYS      C 2195   4.513   4.358   3.949
  220LYS      O 2196   4.417   4.281   3.950
  221ALA      N 2197   4.631   4.320   3.996
  221ALA      H 2198   4.710   4.382   3.996
  221ALA     CA 2199   4.659   4.178   4.021
  221ALA     CB 2200   4.784   4.134   3.945
  221ALA      C 2201   4.644   4.143   4.169
  221ALA      O 2202   4.693   4.038   4.213
  222ALA      N 2203   4.581   4.222   4.256
  222ALA      H 2204   4.520   4.293   4.220
  222ALA     CA 2205   4.569   4.196   4.400
  222ALA     CB 2206   4.698   4.224   4.476
  222ALA      C 2207   4.458   4.289   4.449
  222ALA     O1 2208   4.417   4.381   4.376
  222ALA     O2 2209   4.404   4.262   4.559
   6.93143   6.93143   4.90121   0.00000   0.00000   0.00000   0.00000   3.46567   3.46567
