# Supplementary material for: Is There a Functional Role for the Knotted Topology in Protein UCH-L1?
Source: J Chem Inf Model. 2024 Jul 24;64(17):6827–37. doi: 10.1021/acs.jcim.4c00880 (PMC11388461; doi:10.1021/acs.jcim.4c00880)
Supplement: Supplementary file 2 — ci4c00880_si_002.zip [file ci4c00880_si_002.zip › UCH-L1_files/APO/APO_delta1/REP_5/traj_initial.gro]

Protein in water t=   0.00000 step= 0
 2209
    1GLN      N    1   5.893   3.616   3.353
    1GLN     H1    2   5.933   3.635   3.443
    1GLN     H2    3   5.838   3.532   3.354
    1GLN     H3    4   5.967   3.599   3.288
    1GLN     CA    5   5.824   3.738   3.311
    1GLN     CB    6   5.771   3.719   3.169
    1GLN     CG    7   5.676   3.601   3.148
    1GLN     CD    8   5.578   3.625   3.033
    1GLN    OE1    9   5.610   3.622   2.914
    1GLN    NE2   10   5.454   3.650   3.073
    1GLN   HE21   11   5.427   3.650   3.169
    1GLN   HE22   12   5.383   3.657   3.003
    1GLN      C   13   5.720   3.772   3.418
    1GLN      O   14   5.684   3.680   3.492
    2LEU      N   15   5.668   3.894   3.415
    2LEU      H   16   5.679   3.947   3.331
    2LEU     CA   17   5.571   3.949   3.511
    2LEU     CB   18   5.588   4.098   3.543
    2LEU     CG   19   5.733   4.131   3.581
    2LEU    CD1   20   5.739   4.283   3.588
    2LEU    CD2   21   5.770   4.058   3.711
    2LEU      C   22   5.426   3.910   3.486
    2LEU      O   23   5.381   3.854   3.385
    3LYS      N   24   5.344   3.943   3.585
    3LYS      H   25   5.372   4.001   3.661
    3LYS     CA   26   5.198   3.925   3.578
    3LYS     CB   27   5.137   3.967   3.712
    3LYS     CG   28   5.177   3.874   3.826
    3LYS     CD   29   5.151   3.927   3.967
    3LYS     CE   30   5.171   3.800   4.051
    3LYS     NZ   31   5.314   3.801   4.085
    3LYS    HZ1   32   5.337   3.720   4.139
    3LYS    HZ2   33   5.374   3.798   4.005
    3LYS    HZ3   34   5.346   3.880   4.137
    3LYS      C   35   5.127   4.001   3.466
    3LYS      O   36   5.159   4.119   3.452
    4PRO      N   37   5.037   3.944   3.387
    4PRO     CA   38   4.970   4.030   3.288
    4PRO     CB   39   4.892   3.933   3.198
    4PRO     CG   40   4.857   3.822   3.297
    4PRO     CD   41   4.984   3.807   3.382
    4PRO      C   42   4.872   4.126   3.356
    4PRO      O   43   4.809   4.099   3.457
    5MET      N   44   4.872   4.242   3.290
    5MET      H   45   4.908   4.251   3.197
    5MET     CA   46   4.791   4.358   3.328
    5MET     CB   47   4.878   4.479   3.296
    5MET     CG   48   4.833   4.622   3.327
    5MET     SD   49   4.828   4.652   3.507
    5MET     CE   50   4.998   4.630   3.554
    5MET      C   51   4.664   4.379   3.245
    5MET      O   52   4.665   4.354   3.125
    6GLU      N   53   4.554   4.418   3.308
    6GLU      H   54   4.550   4.414   3.408
    6GLU     CA   55   4.425   4.451   3.244
    6GLU     CB   56   4.305   4.458   3.339
    6GLU     CG   57   4.183   4.416   3.257
    6GLU     CD   58   4.053   4.457   3.327
    6GLU    OE1   59   3.944   4.474   3.268
    6GLU    OE2   60   4.049   4.456   3.452
    6GLU      C   61   4.450   4.592   3.190
    6GLU      O   62   4.481   4.688   3.260
    7ILE      N   63   4.454   4.595   3.057
    7ILE      H   64   4.426   4.516   3.003
    7ILE     CA   65   4.495   4.712   2.978
    7ILE     CB   66   4.566   4.671   2.849
    7ILE    CG1   67   4.700   4.601   2.872
    7ILE    CG2   68   4.601   4.791   2.761
    7ILE     CD   69   4.795   4.689   2.954
    7ILE      C   70   4.370   4.798   2.960
    7ILE      O   71   4.300   4.794   2.859
    8ASN      N   72   4.336   4.876   3.063
    8ASN      H   73   4.367   4.863   3.157
    8ASN     CA   74   4.238   4.985   3.057
    8ASN     CB   75   4.114   4.947   3.137
    8ASN     CG   76   4.129   4.906   3.283
    8ASN    OD1   77   4.169   4.987   3.366
    8ASN    ND2   78   4.063   4.795   3.315
    8ASN   HD21   79   4.006   4.753   3.245
    8ASN   HD22   80   4.048   4.772   3.411
    8ASN      C   81   4.280   5.124   3.107
    8ASN      O   82   4.369   5.123   3.193
    9PRO      N   83   4.221   5.238   3.075
    9PRO     CA   84   4.268   5.370   3.121
    9PRO     CB   85   4.165   5.468   3.064
    9PRO     CG   86   4.131   5.396   2.933
    9PRO     CD   87   4.131   5.245   2.959
    9PRO      C   88   4.284   5.378   3.273
    9PRO      O   89   4.380   5.441   3.317
   10GLU      N   90   4.198   5.318   3.354
   10GLU      H   91   4.119   5.265   3.323
   10GLU     CA   92   4.198   5.326   3.501
   10GLU     CB   93   4.076   5.268   3.572
   10GLU     CG   94   4.076   5.286   3.724
   10GLU     CD   95   3.948   5.227   3.785
   10GLU    OE1   96   3.952   5.108   3.825
   10GLU    OE2   97   3.862   5.308   3.826
   10GLU      C   98   4.329   5.260   3.543
   10GLU      O   99   4.402   5.326   3.617
   11MET      N  100   4.357   5.137   3.501
   11MET      H  101   4.294   5.071   3.461
   11MET     CA  102   4.487   5.077   3.537
   11MET     CB  103   4.482   4.929   3.500
   11MET     CG  104   4.370   4.844   3.561
   11MET     SD  105   4.354   4.874   3.741
   11MET     CE  106   4.181   4.917   3.751
   11MET      C  107   4.614   5.148   3.490
   11MET      O  108   4.720   5.144   3.552
   12LEU      N  109   4.612   5.207   3.371
   12LEU      H  110   4.555   5.166   3.300
   12LEU     CA  111   4.719   5.293   3.317
   12LEU     CB  112   4.700   5.341   3.173
   12LEU     CG  113   4.683   5.221   3.080
   12LEU    CD1  114   4.624   5.258   2.943
   12LEU    CD2  115   4.810   5.137   3.066
   12LEU      C  116   4.739   5.414   3.408
   12LEU      O  117   4.849   5.453   3.448
   13ASN      N  118   4.626   5.466   3.455
   13ASN      H  119   4.542   5.440   3.408
   13ASN     CA  120   4.636   5.574   3.555
   13ASN     CB  121   4.502   5.644   3.579
   13ASN     CG  122   4.458   5.726   3.457
   13ASN    OD1  123   4.524   5.811   3.398
   13ASN    ND2  124   4.332   5.717   3.414
   13ASN   HD21  125   4.266   5.682   3.481
   13ASN   HD22  126   4.315   5.750   3.321
   13ASN      C  127   4.700   5.535   3.688
   13ASN      O  128   4.768   5.615   3.752
   14LYS      N  129   4.659   5.418   3.736
   14LYS      H  130   4.580   5.370   3.697
   14LYS     CA  131   4.721   5.355   3.853
   14LYS     CB  132   4.644   5.230   3.896
   14LYS     CG  133   4.504   5.270   3.946
   14LYS     CD  134   4.408   5.158   3.985
   14LYS     CE  135   4.288   5.227   4.050
   14LYS     NZ  136   4.160   5.156   4.063
   14LYS    HZ1  137   4.161   5.083   4.131
   14LYS    HZ2  138   4.103   5.229   4.101
   14LYS    HZ3  139   4.125   5.128   3.974
   14LYS      C  140   4.873   5.337   3.845
   14LYS      O  141   4.941   5.358   3.945
   15VAL      N  142   4.914   5.307   3.722
   15VAL      H  143   4.850   5.273   3.653
   15VAL     CA  144   5.056   5.284   3.690
   15VAL     CB  145   5.066   5.221   3.551
   15VAL    CG1  146   5.209   5.228   3.497
   15VAL    CG2  147   5.029   5.072   3.557
   15VAL      C  148   5.136   5.414   3.702
   15VAL      O  149   5.222   5.423   3.790
   16LEU      N  150   5.079   5.526   3.658
   16LEU      H  151   4.997   5.512   3.603
   16LEU     CA  152   5.126   5.664   3.676
   16LEU     CB  153   5.048   5.762   3.589
   16LEU     CG  154   5.074   5.746   3.439
   16LEU    CD1  155   4.969   5.834   3.370
   16LEU    CD2  156   5.211   5.807   3.407
   16LEU      C  157   5.122   5.711   3.821
   16LEU      O  158   5.223   5.763   3.869
   17SER      N  159   5.023   5.667   3.897
   17SER      H  160   4.954   5.609   3.853
   17SER     CA  161   5.006   5.696   4.041
   17SER     CB  162   4.867   5.655   4.087
   17SER     OG  163   4.852   5.685   4.226
   17SER     HG  164   4.763   5.664   4.267
   17SER      C  165   5.115   5.632   4.128
   17SER      O  166   5.194   5.707   4.184
   18ARG      N  167   5.136   5.502   4.112
   18ARG      H  168   5.071   5.449   4.057
   18ARG     CA  169   5.240   5.422   4.178
   18ARG     CB  170   5.203   5.274   4.170
   18ARG     CG  171   5.099   5.246   4.279
   18ARG     CD  172   5.087   5.099   4.318
   18ARG     NE  173   4.978   5.105   4.417
   18ARG     HE  174   4.900   5.163   4.392
   18ARG     CZ  175   4.985   5.068   4.545
   18ARG    NH1  176   5.099   5.042   4.611
   18ARG   HH11  177   5.195   5.043   4.582
   18ARG   HH12  178   5.097   4.995   4.699
   18ARG    NH2  179   4.870   5.080   4.613
   18ARG   HH21  180   4.792   5.133   4.582
   18ARG   HH22  181   4.879   5.050   4.708
   18ARG      C  182   5.384   5.450   4.133
   18ARG      O  183   5.477   5.428   4.210
   19LEU      N  184   5.398   5.492   4.007
   19LEU      H  185   5.332   5.468   3.936
   19LEU     CA  186   5.522   5.550   3.954
   19LEU     CB  187   5.530   5.538   3.801
   19LEU     CG  188   5.553   5.392   3.761
   19LEU    CD1  189   5.532   5.392   3.610
   19LEU    CD2  190   5.684   5.324   3.805
   19LEU      C  191   5.552   5.696   3.989
   19LEU      O  192   5.656   5.747   3.948
   20GLY      N  193   5.459   5.760   4.059
   20GLY      H  194   5.362   5.735   4.057
   20GLY     CA  195   5.481   5.894   4.116
   20GLY      C  196   5.480   6.008   4.013
   20GLY      O  197   5.580   6.073   3.988
   21VAL      N  198   5.382   6.009   3.923
   21VAL      H  199   5.312   5.937   3.921
   21VAL     CA  200   5.372   6.104   3.811
   21VAL     CB  201   5.376   6.030   3.677
   21VAL    CG1  202   5.398   6.133   3.566
   21VAL    CG2  203   5.487   5.924   3.677
   21VAL      C  204   5.244   6.186   3.829
   21VAL      O  205   5.139   6.131   3.860
   22ALA      N  206   5.253   6.319   3.831
   22ALA      H  207   5.332   6.355   3.781
   22ALA     CA  208   5.143   6.408   3.870
   22ALA     CB  209   5.184   6.555   3.869
   22ALA      C  210   5.003   6.387   3.811
   22ALA      O  211   4.986   6.387   3.689
   23GLY      N  212   4.899   6.416   3.888
   23GLY      H  213   4.910   6.441   3.985
   23GLY     CA  214   4.757   6.400   3.856
   23GLY      C  215   4.708   6.473   3.730
   23GLY      O  216   4.603   6.434   3.680
   24GLN      N  217   4.750   6.596   3.702
   24GLN      H  218   4.792   6.643   3.780
   24GLN     CA  219   4.729   6.678   3.583
   24GLN     CB  220   4.842   6.778   3.558
   24GLN     CG  221   4.828   6.897   3.654
   24GLN     CD  222   4.921   7.017   3.636
   24GLN    OE1  223   4.880   7.133   3.640
   24GLN    NE2  224   5.052   6.995   3.631
   24GLN   HE21  225   5.096   6.905   3.632
   24GLN   HE22  226   5.101   7.082   3.625
   24GLN      C  227   4.710   6.617   3.444
   24GLN      O  228   4.612   6.646   3.375
   25TRP      N  229   4.800   6.529   3.403
   25TRP      H  230   4.891   6.521   3.443
   25TRP     CA  231   4.777   6.443   3.285
   25TRP     CB  232   4.903   6.429   3.199
   25TRP     CG  233   4.934   6.563   3.132
   25TRP    CD1  234   4.987   6.670   3.191
   25TRP    HD1  235   5.034   6.659   3.289
   25TRP    CD2  236   4.901   6.599   3.002
   25TRP    NE1  237   4.993   6.769   3.103
   25TRP    HE1  238   5.039   6.858   3.111
   25TRP    CE2  239   4.934   6.734   2.989
   25TRP    CE3  240   4.831   6.530   2.904
   25TRP    HE3  241   4.793   6.428   2.914
   25TRP    CZ2  242   4.894   6.801   2.874
   25TRP    HZ2  243   4.899   6.909   2.864
   25TRP    CZ3  244   4.790   6.595   2.788
   25TRP    HZ3  245   4.715   6.562   2.716
   25TRP    CH2  246   4.824   6.730   2.777
   25TRP    HH2  247   4.787   6.777   2.686
   25TRP      C  248   4.726   6.303   3.318
   25TRP      O  249   4.791   6.229   3.392
   26ARG      N  250   4.622   6.257   3.249
   26ARG      H  251   4.576   6.322   3.189
   26ARG     CA  252   4.562   6.126   3.278
   26ARG     CB  253   4.438   6.142   3.367
   26ARG     CG  254   4.464   6.199   3.506
   26ARG     CD  255   4.510   6.087   3.600
   26ARG     NE  256   4.655   6.105   3.599
   26ARG     HE  257   4.701   6.120   3.511
   26ARG     CZ  258   4.731   6.082   3.707
   26ARG    NH1  259   4.688   6.040   3.827
   26ARG   HH11  260   4.597   6.000   3.838
   26ARG   HH12  261   4.743   6.046   3.910
   26ARG    NH2  262   4.860   6.065   3.676
   26ARG   HH21  263   4.883   6.066   3.579
   26ARG   HH22  264   4.936   6.081   3.739
   26ARG      C  265   4.527   6.066   3.141
   26ARG      O  266   4.503   6.140   3.046
   27PHE      N  267   4.523   5.933   3.144
   27PHE      H  268   4.528   5.891   3.235
   27PHE     CA  269   4.465   5.859   3.031
   27PHE     CB  270   4.529   5.720   3.017
   27PHE     CG  271   4.680   5.703   2.996
   27PHE    CD1  272   4.761   5.696   3.109
   27PHE    HD1  273   4.737   5.732   3.209
   27PHE    CD2  274   4.732   5.678   2.870
   27PHE    HD2  275   4.678   5.723   2.786
   27PHE    CE1  276   4.886   5.638   3.089
   27PHE    HE1  277   4.945   5.601   3.173
   27PHE    CE2  278   4.860   5.626   2.855
   27PHE    HE2  279   4.901   5.620   2.754
   27PHE     CZ  280   4.943   5.610   2.966
   27PHE     HZ  281   5.050   5.603   2.948
   27PHE      C  282   4.315   5.841   3.052
   27PHE      O  283   4.268   5.833   3.165
   28VAL      N  284   4.252   5.848   2.935
   28VAL      H  285   4.302   5.872   2.852
   28VAL     CA  286   4.110   5.825   2.904
   28VAL     CB  287   4.039   5.955   2.866
   28VAL    CG1  288   3.995   6.026   2.994
   28VAL    CG2  289   4.131   6.053   2.794
   28VAL      C  290   4.080   5.736   2.783
   28VAL      O  291   4.149   5.742   2.681
   29ASP      N  292   3.964   5.673   2.795
   29ASP      H  293   3.916   5.680   2.882
   29ASP     CA  294   3.910   5.585   2.690
   29ASP     CB  295   3.785   5.513   2.738
   29ASP     CG  296   3.803   5.400   2.840
   29ASP    OD1  297   3.785   5.429   2.961
   29ASP    OD2  298   3.834   5.288   2.796
   29ASP      C  299   3.876   5.679   2.573
   29ASP      O  300   3.827   5.789   2.595
   30VAL      N  301   3.915   5.643   2.451
   30VAL      H  302   3.962   5.555   2.444
   30VAL     CA  303   3.858   5.697   2.327
   30VAL     CB  304   3.961   5.725   2.218
   30VAL    CG1  305   3.890   5.778   2.093
   30VAL    CG2  306   4.073   5.814   2.274
   30VAL      C  307   3.759   5.596   2.268
   30VAL      O  308   3.779   5.476   2.247
   31LEU      N  309   3.633   5.639   2.267
   31LEU      H  310   3.609   5.727   2.307
   31LEU     CA  311   3.520   5.559   2.219
   31LEU     CB  312   3.387   5.592   2.288
   31LEU     CG  313   3.359   5.547   2.431
   31LEU    CD1  314   3.211   5.570   2.462
   31LEU    CD2  315   3.405   5.406   2.467
   31LEU      C  316   3.492   5.537   2.070
   31LEU      O  317   3.482   5.423   2.026
   32GLY      N  318   3.512   5.642   1.992
   32GLY      H  319   3.530   5.736   2.022
   32GLY     CA  320   3.498   5.644   1.845
   32GLY      C  321   3.627   5.693   1.779
   32GLY      O  322   3.659   5.809   1.801
   33LEU      N  323   3.663   5.620   1.673
   33LEU      H  324   3.616   5.536   1.646
   33LEU     CA  325   3.775   5.639   1.580
   33LEU     CB  326   3.811   5.506   1.513
   33LEU     CG  327   3.863   5.401   1.611
   33LEU    CD1  328   3.893   5.278   1.525
   33LEU    CD2  329   3.984   5.447   1.693
   33LEU      C  330   3.766   5.745   1.470
   33LEU      O  331   3.869   5.798   1.428
   34GLU      N  332   3.647   5.768   1.415
   34GLU      H  333   3.562   5.720   1.436
   34GLU     CA  334   3.625   5.862   1.304
   34GLU     CB  335   3.482   5.838   1.254
   34GLU     CG  336   3.455   5.696   1.204
   34GLU     CD  337   3.391   5.605   1.309
   34GLU    OE1  338   3.408   5.630   1.430
   34GLU    OE2  339   3.343   5.495   1.271
   34GLU      C  340   3.652   6.010   1.332
   34GLU      O  341   3.688   6.052   1.442
   35GLU      N  342   3.631   6.100   1.237
   35GLU      H  343   3.582   6.073   1.154
   35GLU     CA  344   3.630   6.246   1.256
   35GLU     CB  345   3.618   6.322   1.124
   35GLU     CG  346   3.746   6.294   1.044
   35GLU     CD  347   3.843   6.412   1.030
   35GLU    OE1  348   3.893   6.417   0.916
   35GLU    OE2  349   3.861   6.493   1.124
   35GLU      C  350   3.527   6.303   1.354
   35GLU      O  351   3.559   6.403   1.418
   36GLU      N  352   3.405   6.252   1.344
   36GLU      H  353   3.377   6.207   1.259
   36GLU     CA  354   3.299   6.272   1.445
   36GLU     CB  355   3.166   6.226   1.386
   36GLU     CG  356   3.039   6.219   1.472
   36GLU     CD  357   2.989   6.339   1.553
   36GLU    OE1  358   2.933   6.426   1.484
   36GLU    OE2  359   3.011   6.342   1.677
   36GLU      C  360   3.344   6.192   1.567
   36GLU      O  361   3.437   6.112   1.562
   37SER      N  362   3.282   6.215   1.683
   37SER      H  363   3.202   6.274   1.685
   37SER     CA  364   3.303   6.150   1.813
   37SER     CB  365   3.283   5.998   1.806
   37SER     OG  366   3.262   5.944   1.937
   37SER     HG  367   3.163   5.935   1.946
   37SER      C  368   3.435   6.178   1.884
   37SER      O  369   3.438   6.188   2.006
   38LEU      N  370   3.540   6.207   1.807
   38LEU      H  371   3.543   6.192   1.708
   38LEU     CA  372   3.666   6.257   1.862
   38LEU     CB  373   3.773   6.267   1.753
   38LEU     CG  374   3.835   6.130   1.724
   38LEU    CD1  375   3.958   6.143   1.634
   38LEU    CD2  376   3.897   6.070   1.850
   38LEU      C  377   3.650   6.386   1.944
   38LEU      O  378   3.737   6.425   2.021
   39GLY      N  379   3.534   6.449   1.937
   39GLY      H  380   3.481   6.436   1.853
   39GLY     CA  381   3.495   6.571   2.010
   39GLY      C  382   3.488   6.556   2.162
   39GLY      O  383   3.527   6.640   2.243
   40SER      N  384   3.446   6.435   2.197
   40SER      H  385   3.424   6.360   2.134
   40SER     CA  386   3.436   6.390   2.336
   40SER     CB  387   3.363   6.256   2.332
   40SER     OG  388   3.313   6.227   2.463
   40SER     HG  389   3.224   6.269   2.480
   40SER      C  390   3.565   6.374   2.417
   40SER      O  391   3.562   6.385   2.540
   41VAL      N  392   3.673   6.350   2.344
   41VAL      H  393   3.666   6.340   2.245
   41VAL     CA  394   3.812   6.342   2.392
   41VAL     CB  395   3.894   6.278   2.280
   41VAL    CG1  396   4.039   6.275   2.329
   41VAL    CG2  397   3.842   6.142   2.234
   41VAL      C  398   3.869   6.476   2.439
   41VAL      O  399   3.908   6.559   2.358
   42PRO      N  400   3.890   6.491   2.570
   42PRO     CA  401   3.945   6.611   2.634
   42PRO     CB  402   3.957   6.570   2.781
   42PRO     CG  403   3.846   6.466   2.800
   42PRO     CD  404   3.862   6.387   2.670
   42PRO      C  405   4.075   6.670   2.578
   42PRO      O  406   4.161   6.597   2.530
   43ALA      N  407   4.070   6.802   2.587
   43ALA      H  408   3.983   6.847   2.609
   43ALA     CA  409   4.175   6.883   2.524
   43ALA     CB  410   4.100   6.961   2.415
   43ALA      C  411   4.257   6.969   2.621
   43ALA      O  412   4.204   7.028   2.714
   44PRO      N  413   4.386   6.981   2.589
   44PRO     CA  414   4.457   6.914   2.479
   44PRO     CB  415   4.577   7.003   2.447
   44PRO     CG  416   4.605   7.065   2.584
   44PRO     CD  417   4.469   7.086   2.651
   44PRO      C  418   4.506   6.773   2.513
   44PRO      O  419   4.524   6.739   2.630
   45ALA      N  420   4.503   6.684   2.415
   45ALA      H  421   4.438   6.695   2.339
   45ALA     CA  422   4.564   6.551   2.424
   45ALA     CB  423   4.489   6.448   2.339
   45ALA      C  424   4.713   6.558   2.390
   45ALA      O  425   4.765   6.663   2.354
   46CYS      N  426   4.786   6.451   2.420
   46CYS      H  427   4.753   6.386   2.489
   46CYS     CA  428   4.928   6.442   2.383
   46CYS     CB  429   5.016   6.489   2.499
   46CYS     SG  430   5.006   6.385   2.649
   46CYS     HG  431   4.930   6.467   2.720
   46CYS      C  432   4.993   6.310   2.340
   46CYS      O  433   5.112   6.305   2.312
   47ALA      N  434   4.914   6.203   2.335
   47ALA      H  435   4.824   6.223   2.297
   47ALA     CA  436   4.962   6.067   2.306
   47ALA     CB  437   5.040   6.000   2.419
   47ALA      C  438   4.839   5.981   2.276
   47ALA      O  439   4.749   5.978   2.361
   48LEU      N  440   4.851   5.909   2.165
   48LEU      H  441   4.928   5.904   2.101
   48LEU     CA  442   4.732   5.830   2.131
   48LEU     CB  443   4.673   5.870   1.996
   48LEU     CG  444   4.520   5.866   1.987
   48LEU    CD1  445   4.449   5.971   2.072
   48LEU    CD2  446   4.487   5.884   1.839
   48LEU      C  447   4.775   5.684   2.123
   48LEU      O  448   4.854   5.649   2.036
   49LEU      N  449   4.709   5.599   2.201
   49LEU      H  450   4.623   5.622   2.247
   49LEU     CA  451   4.759   5.460   2.204
   49LEU     CB  452   4.817   5.412   2.337
   49LEU     CG  453   4.926   5.496   2.403
   49LEU    CD1  454   4.869   5.610   2.487
   49LEU    CD2  455   5.021   5.408   2.485
   49LEU      C  456   4.650   5.362   2.159
   49LEU      O  457   4.534   5.372   2.199
   50LEU      N  458   4.692   5.267   2.076
   50LEU      H  459   4.791   5.251   2.071
   50LEU     CA  460   4.600   5.166   2.023
   50LEU     CB  461   4.592   5.189   1.872
   50LEU     CG  462   4.498   5.089   1.804
   50LEU    CD1  463   4.350   5.110   1.835
   50LEU    CD2  464   4.515   5.088   1.652
   50LEU      C  465   4.642   5.022   2.055
   50LEU      O  466   4.762   4.994   2.051
   51LEU      N  467   4.546   4.945   2.105
   51LEU      H  468   4.453   4.982   2.108
   51LEU     CA  469   4.560   4.801   2.130
   51LEU     CB  470   4.500   4.765   2.266
   51LEU     CG  471   4.515   4.629   2.334
   51LEU    CD1  472   4.665   4.597   2.344
   51LEU    CD2  473   4.447   4.620   2.471
   51LEU      C  474   4.495   4.730   2.010
   51LEU      O  475   4.381   4.759   1.973
   52PHE      N  476   4.567   4.639   1.946
   52PHE      H  477   4.663   4.628   1.971
   52PHE     CA  478   4.538   4.564   1.822
   52PHE     CB  479   4.551   4.665   1.708
   52PHE     CG  480   4.512   4.610   1.571
   52PHE    CD1  481   4.378   4.592   1.537
   52PHE    HD1  482   4.302   4.588   1.615
   52PHE    CD2  483   4.611   4.592   1.475
   52PHE    HD2  484   4.716   4.610   1.498
   52PHE    CE1  485   4.328   4.557   1.413
   52PHE    HE1  486   4.226   4.528   1.388
   52PHE    CE2  487   4.570   4.549   1.349
   52PHE    HE2  488   4.647   4.521   1.278
   52PHE     CZ  489   4.433   4.536   1.325
   52PHE     HZ  490   4.404   4.529   1.220
   52PHE      C  491   4.624   4.440   1.796
   52PHE      O  492   4.740   4.419   1.831
   53PRO      N  493   4.550   4.335   1.762
   53PRO     CA  494   4.599   4.202   1.721
   53PRO     CB  495   4.487   4.100   1.742
   53PRO     CG  496   4.383   4.180   1.820
   53PRO     CD  497   4.404   4.324   1.771
   53PRO      C  498   4.665   4.202   1.583
   53PRO      O  499   4.597   4.240   1.488
   54LEU      N  500   4.790   4.157   1.579
   54LEU      H  501   4.844   4.147   1.663
   54LEU     CA  502   4.864   4.129   1.456
   54LEU     CB  503   5.003   4.193   1.467
   54LEU     CG  504   5.020   4.345   1.475
   54LEU    CD1  505   5.171   4.368   1.483
   54LEU    CD2  506   4.959   4.407   1.349
   54LEU      C  507   4.878   3.981   1.419
   54LEU      O  508   4.901   3.902   1.510
   55THR      N  509   4.883   3.945   1.291
   55THR      H  510   4.857   4.011   1.220
   55THR     CA  511   4.913   3.808   1.247
   55THR     CB  512   4.838   3.773   1.118
   55THR    OG1  513   4.858   3.878   1.022
   55THR    HG1  514   4.818   3.965   1.051
   55THR    CG2  515   4.690   3.747   1.146
   55THR      C  516   5.060   3.783   1.215
   55THR      O  517   5.136   3.876   1.187
   56ALA      N  518   5.100   3.658   1.233
   56ALA      H  519   5.057   3.584   1.285
   56ALA     CA  520   5.239   3.623   1.203
   56ALA     CB  521   5.259   3.472   1.220
   56ALA      C  522   5.286   3.671   1.066
   56ALA      O  523   5.398   3.722   1.059
   57GLN      N  524   5.211   3.656   0.957
   57GLN      H  525   5.146   3.580   0.959
   57GLN     CA  526   5.245   3.704   0.823
   57GLN     CB  527   5.132   3.667   0.726
   57GLN     CG  528   5.106   3.516   0.718
   57GLN     CD  529   5.005   3.471   0.824
   57GLN    OE1  530   5.032   3.463   0.944
   57GLN    NE2  531   4.883   3.445   0.777
   57GLN   HE21  532   4.874   3.446   0.678
   57GLN   HE22  533   4.823   3.389   0.834
   57GLN      C  534   5.273   3.854   0.808
   57GLN      O  535   5.342   3.897   0.716
   58HISE     N  536   5.214   3.931   0.900
   58HISE     H  537   5.134   3.907   0.954
   58HISE    CA  538   5.240   4.075   0.905
   58HISE    CB  539   5.118   4.156   0.951
   58HISE    CG  540   5.144   4.306   0.933
   58HISE   ND1  541   5.115   4.406   1.017
   58HISE   CD2  542   5.190   4.359   0.820
   58HISE   HD2  543   5.199   4.305   0.726
   58HISE   CE1  544   5.157   4.519   0.961
   58HISE   HE1  545   5.158   4.613   1.015
   58HISE   NE2  546   5.196   4.491   0.837
   58HISE   HE2  547   5.247   4.551   0.775
   58HISE     C  548   5.360   4.116   0.990
   58HISE     O  549   5.459   4.171   0.941
   59GLU      N  550   5.350   4.063   1.112
   59GLU      H  551   5.276   3.999   1.131
   59GLU     CA  552   5.455   4.083   1.213
   59GLU     CB  553   5.419   4.007   1.341
   59GLU     CG  554   5.514   4.053   1.452
   59GLU     CD  555   5.483   3.975   1.580
   59GLU    OE1  556   5.555   3.878   1.611
   59GLU    OE2  557   5.412   4.032   1.666
   59GLU      C  558   5.596   4.043   1.170
   59GLU      O  559   5.680   4.129   1.194
   60ASN      N  560   5.614   3.929   1.103
   60ASN      H  561   5.554   3.850   1.115
   60ASN     CA  562   5.738   3.885   1.038
   60ASN     CB  563   5.716   3.743   0.985
   60ASN     CG  564   5.702   3.639   1.097
   60ASN    OD1  565   5.758   3.640   1.206
   60ASN    ND2  566   5.645   3.525   1.057
   60ASN   HD21  567   5.602   3.513   0.968
   60ASN   HD22  568   5.643   3.449   1.122
   60ASN      C  569   5.793   3.977   0.929
   60ASN      O  570   5.913   4.003   0.922
   61PHE      N  571   5.704   4.017   0.838
   61PHE      H  572   5.614   3.976   0.823
   61PHE     CA  573   5.733   4.119   0.737
   61PHE     CB  574   5.612   4.131   0.643
   61PHE     CG  575   5.630   4.220   0.521
   61PHE    CD1  576   5.602   4.356   0.516
   61PHE    HD1  577   5.569   4.414   0.603
   61PHE    CD2  578   5.689   4.164   0.408
   61PHE    HD2  579   5.705   4.057   0.417
   61PHE    CE1  580   5.630   4.429   0.401
   61PHE    HE1  581   5.617   4.537   0.398
   61PHE    CE2  582   5.706   4.230   0.287
   61PHE    HE2  583   5.742   4.174   0.201
   61PHE     CZ  584   5.668   4.364   0.284
   61PHE     HZ  585   5.688   4.425   0.196
   61PHE      C  586   5.769   4.260   0.786
   61PHE      O  587   5.883   4.300   0.766
   62ARG      N  588   5.681   4.314   0.869
   62ARG      H  589   5.595   4.269   0.894
   62ARG     CA  590   5.691   4.440   0.944
   62ARG     CB  591   5.576   4.445   1.045
   62ARG     CG  592   5.570   4.593   1.082
   62ARG     CD  593   5.488   4.665   0.975
   62ARG     NE  594   5.509   4.810   0.985
   62ARG     HE  595   5.579   4.850   0.926
   62ARG     CZ  596   5.465   4.883   1.088
   62ARG    NH1  597   5.401   4.831   1.194
   62ARG   HH11  598   5.373   4.736   1.205
   62ARG   HH12  599   5.393   4.893   1.272
   62ARG    NH2  600   5.467   5.015   1.065
   62ARG   HH21  601   5.489   5.055   0.976
   62ARG   HH22  602   5.489   5.081   1.137
   62ARG      C  603   5.827   4.453   1.014
   62ARG      O  604   5.901   4.547   0.986
   63LYS      N  605   5.866   4.351   1.089
   63LYS      H  606   5.807   4.273   1.110
   63LYS     CA  607   5.998   4.347   1.154
   63LYS     CB  608   6.017   4.223   1.242
   63LYS     CG  609   5.946   4.228   1.377
   63LYS     CD  610   5.959   4.092   1.444
   63LYS     CE  611   5.913   4.108   1.589
   63LYS     NZ  612   5.924   3.979   1.659
   63LYS    HZ1  613   5.874   3.909   1.607
   63LYS    HZ2  614   6.016   3.941   1.656
   63LYS    HZ3  615   5.885   3.991   1.750
   63LYS      C  616   6.120   4.360   1.062
   63LYS      O  617   6.211   4.439   1.084
   64LYS      N  618   6.120   4.282   0.954
   64LYS      H  619   6.048   4.214   0.941
   64LYS     CA  620   6.225   4.285   0.852
   64LYS     CB  621   6.210   4.167   0.756
   64LYS     CG  622   6.267   4.037   0.813
   64LYS     CD  623   6.249   3.926   0.709
   64LYS     CE  624   6.259   3.789   0.777
   64LYS     NZ  625   6.294   3.679   0.687
   64LYS    HZ1  626   6.268   3.705   0.594
   64LYS    HZ2  627   6.392   3.658   0.684
   64LYS    HZ3  628   6.243   3.597   0.714
   64LYS      C  629   6.233   4.417   0.775
   64LYS      O  630   6.340   4.474   0.755
   65GLN      N  631   6.113   4.463   0.743
   65GLN      H  632   6.033   4.415   0.779
   65GLN     CA  633   6.095   4.588   0.667
   65GLN     CB  634   5.945   4.611   0.650
   65GLN     CG  635   5.909   4.746   0.590
   65GLN     CD  636   5.763   4.771   0.549
   65GLN    OE1  637   5.669   4.780   0.627
   65GLN    NE2  638   5.759   4.837   0.433
   65GLN   HE21  639   5.840   4.861   0.380
   65GLN   HE22  640   5.680   4.898   0.424
   65GLN      C  641   6.155   4.707   0.742
   65GLN      O  642   6.259   4.761   0.704
   66ILE      N  643   6.118   4.726   0.868
   66ILE      H  644   6.044   4.670   0.906
   66ILE     CA  645   6.167   4.834   0.955
   66ILE     CB  646   6.073   4.854   1.074
   66ILE    CG1  647   5.926   4.875   1.037
   66ILE    CG2  648   6.121   4.974   1.157
   66ILE     CD  649   5.826   4.865   1.153
   66ILE      C  650   6.313   4.817   0.995
   66ILE      O  651   6.387   4.916   0.991
   67GLU      N  652   6.368   4.697   1.009
   67GLU      H  653   6.309   4.617   1.020
   67GLU     CA  654   6.510   4.663   1.030
   67GLU     CB  655   6.523   4.512   1.051
   67GLU     CG  656   6.655   4.459   1.107
   67GLU     CD  657   6.689   4.521   1.243
   67GLU    OE1  658   6.640   4.455   1.337
   67GLU    OE2  659   6.765   4.620   1.249
   67GLU      C  660   6.596   4.706   0.911
   67GLU      O  661   6.694   4.779   0.924
   68GLU      N  662   6.549   4.673   0.791
   68GLU      H  663   6.473   4.608   0.788
   68GLU     CA  664   6.606   4.703   0.659
   68GLU     CB  665   6.536   4.630   0.543
   68GLU     CG  666   6.609   4.632   0.409
   68GLU     CD  667   6.524   4.566   0.300
   68GLU    OE1  668   6.463   4.645   0.224
   68GLU    OE2  669   6.518   4.441   0.295
   68GLU      C  670   6.603   4.854   0.637
   68GLU      O  671   6.699   4.903   0.577
   69LEU      N  672   6.501   4.932   0.673
   69LEU      H  673   6.420   4.881   0.702
   69LEU     CA  674   6.500   5.078   0.682
   69LEU     CB  675   6.352   5.116   0.697
   69LEU     CG  676   6.274   5.100   0.567
   69LEU    CD1  677   6.128   5.123   0.608
   69LEU    CD2  678   6.316   5.198   0.458
   69LEU      C  679   6.578   5.153   0.790
   69LEU      O  680   6.563   5.275   0.789
   70LYS      N  681   6.662   5.075   0.857
   70LYS      H  682   6.654   4.976   0.871
   70LYS     CA  683   6.778   5.114   0.937
   70LYS     CB  684   6.910   5.113   0.859
   70LYS     CG  685   6.955   4.969   0.832
   70LYS     CD  686   7.002   4.892   0.955
   70LYS     CE  687   7.021   4.744   0.921
   70LYS     NZ  688   6.999   4.653   1.034
   70LYS    HZ1  689   7.078   4.654   1.096
   70LYS    HZ2  690   6.908   4.665   1.073
   70LYS    HZ3  691   6.991   4.557   1.006
   70LYS      C  692   6.782   5.241   1.023
   70LYS      O  693   6.888   5.283   1.071
   71GLY      N  694   6.666   5.282   1.074
   71GLY      H  695   6.578   5.239   1.056
   71GLY     CA  696   6.662   5.407   1.151
   71GLY      C  697   6.717   5.533   1.085
   71GLY      O  698   6.777   5.617   1.152
   72GLN      N  699   6.673   5.549   0.960
   72GLN      H  700   6.654   5.466   0.908
   72GLN     CA  701   6.708   5.664   0.875
   72GLN     CB  702   6.706   5.626   0.726
   72GLN     CG  703   6.784   5.732   0.649
   72GLN     CD  704   6.785   5.739   0.496
   72GLN    OE1  705   6.696   5.792   0.431
   72GLN    NE2  706   6.845   5.639   0.432
   72GLN   HE21  707   6.886   5.570   0.491
   72GLN   HE22  708   6.819   5.632   0.336
   72GLN      C  709   6.624   5.788   0.904
   72GLN      O  710   6.677   5.886   0.956
   73GLU      N  711   6.499   5.781   0.858
   73GLU      H  712   6.462   5.700   0.813
   73GLU     CA  713   6.395   5.885   0.863
   73GLU     CB  714   6.271   5.840   0.785
   73GLU     CG  715   6.309   5.854   0.638
   73GLU     CD  716   6.207   5.775   0.555
   73GLU    OE1  717   6.094   5.829   0.545
   73GLU    OE2  718   6.239   5.698   0.462
   73GLU      C  719   6.345   5.940   0.996
   73GLU      O  720   6.239   6.002   1.006
   74VAL      N  721   6.423   5.895   1.094
   74VAL      H  722   6.520   5.886   1.071
   74VAL     CA  723   6.385   5.908   1.235
   74VAL     CB  724   6.395   5.775   1.310
   74VAL    CG1  725   6.353   5.792   1.456
   74VAL    CG2  726   6.311   5.675   1.230
   74VAL      C  727   6.473   6.018   1.295
   74VAL      O  728   6.593   6.023   1.269
   75SER      N  729   6.418   6.101   1.383
   75SER      H  730   6.318   6.110   1.381
   75SER     CA  731   6.494   6.199   1.462
   75SER     CB  732   6.394   6.303   1.513
   75SER     OG  733   6.472   6.401   1.583
   75SER     HG  734   6.432   6.490   1.562
   75SER      C  735   6.564   6.149   1.588
   75SER      O  736   6.507   6.064   1.657
   76PRO      N  737   6.693   6.180   1.603
   76PRO     CA  738   6.769   6.133   1.720
   76PRO     CB  739   6.904   6.202   1.701
   76PRO     CG  740   6.918   6.201   1.549
   76PRO     CD  741   6.778   6.241   1.500
   76PRO      C  742   6.708   6.148   1.859
   76PRO      O  743   6.749   6.083   1.955
   77LYS      N  744   6.628   6.253   1.871
   77LYS      H  745   6.602   6.310   1.793
   77LYS     CA  746   6.572   6.306   1.997
   77LYS     CB  747   6.526   6.448   1.964
   77LYS     CG  748   6.635   6.554   1.949
   77LYS     CD  749   6.579   6.694   1.923
   77LYS     CE  750   6.492   6.694   1.797
   77LYS     NZ  751   6.403   6.811   1.799
   77LYS    HZ1  752   6.338   6.798   1.873
   77LYS    HZ2  753   6.463   6.890   1.811
   77LYS    HZ3  754   6.353   6.822   1.713
   77LYS      C  755   6.462   6.223   2.063
   77LYS      O  756   6.435   6.239   2.182
   78VAL      N  757   6.401   6.137   1.982
   78VAL      H  758   6.448   6.107   1.898
   78VAL     CA  759   6.296   6.051   2.037
   78VAL     CB  760   6.197   6.004   1.930
   78VAL    CG1  761   6.080   5.925   1.987
   78VAL    CG2  762   6.142   6.123   1.851
   78VAL      C  763   6.362   5.935   2.112
   78VAL      O  764   6.436   5.855   2.055
   79TYR      N  765   6.316   5.932   2.237
   79TYR      H  766   6.232   5.980   2.261
   79TYR     CA  767   6.356   5.821   2.324
   79TYR     CB  768   6.323   5.852   2.470
   79TYR     CG  769   6.358   5.746   2.575
   79TYR    CD1  770   6.270   5.641   2.597
   79TYR    HD1  771   6.172   5.647   2.550
   79TYR    CD2  772   6.455   5.776   2.670
   79TYR    HD2  773   6.499   5.876   2.666
   79TYR    CE1  774   6.282   5.563   2.711
   79TYR    HE1  775   6.199   5.505   2.753
   79TYR    CE2  776   6.472   5.696   2.782
   79TYR    HE2  777   6.532   5.726   2.868
   79TYR     CZ  778   6.386   5.588   2.800
   79TYR     OH  779   6.406   5.491   2.893
   79TYR     HH  780   6.481   5.523   2.951
   79TYR      C  781   6.293   5.689   2.280
   79TYR      O  782   6.171   5.679   2.273
   80PHE      N  783   6.368   5.600   2.215
   80PHE      H  784   6.456   5.620   2.173
   80PHE     CA  785   6.330   5.463   2.175
   80PHE     CB  786   6.361   5.442   2.027
   80PHE     CG  787   6.304   5.310   1.974
   80PHE    CD1  788   6.168   5.306   1.946
   80PHE    HD1  789   6.110   5.393   1.974
   80PHE    CD2  790   6.383   5.197   1.954
   80PHE    HD2  791   6.485   5.187   1.990
   80PHE    CE1  792   6.111   5.188   1.898
   80PHE    HE1  793   6.004   5.182   1.879
   80PHE    CE2  794   6.324   5.078   1.913
   80PHE    HE2  795   6.374   4.981   1.908
   80PHE     CZ  796   6.189   5.074   1.883
   80PHE     HZ  797   6.145   4.975   1.871
   80PHE      C  798   6.390   5.344   2.250
   80PHE      O  799   6.511   5.352   2.271
   81MET      N  800   6.302   5.267   2.314
   81MET      H  801   6.219   5.303   2.356
   81MET     CA  802   6.347   5.148   2.388
   81MET     CB  803   6.330   5.172   2.538
   81MET     CG  804   6.182   5.164   2.577
   81MET     SD  805   6.144   5.172   2.756
   81MET     CE  806   6.241   5.032   2.809
   81MET      C  807   6.273   5.021   2.344
   81MET      O  808   6.153   5.026   2.318
   82LYS      N  809   6.357   4.919   2.333
   82LYS      H  810   6.452   4.923   2.365
   82LYS     CA  811   6.310   4.781   2.312
   82LYS     CB  812   6.422   4.698   2.249
   82LYS     CG  813   6.447   4.755   2.109
   82LYS     CD  814   6.560   4.675   2.044
   82LYS     CE  815   6.587   4.709   1.897
   82LYS     NZ  816   6.709   4.644   1.846
   82LYS    HZ1  817   6.713   4.657   1.747
   82LYS    HZ2  818   6.788   4.681   1.895
   82LYS    HZ3  819   6.716   4.546   1.861
   82LYS      C  820   6.247   4.717   2.436
   82LYS      O  821   6.285   4.752   2.547
   83GLN      N  822   6.134   4.658   2.398
   83GLN      H  823   6.095   4.670   2.306
   83GLN     CA  824   6.062   4.560   2.480
   83GLN     CB  825   5.915   4.563   2.437
   83GLN     CG  826   5.831   4.462   2.515
   83GLN     CD  827   5.681   4.442   2.490
   83GLN    OE1  828   5.617   4.472   2.389
   83GLN    NE2  829   5.612   4.385   2.588
   83GLN   HE21  830   5.657   4.373   2.677
   83GLN   HE22  831   5.518   4.364   2.561
   83GLN      C  832   6.126   4.423   2.456
   83GLN      O  833   6.140   4.380   2.342
   84THR      N  834   6.208   4.384   2.554
   84THR      H  835   6.249   4.443   2.623
   84THR     CA  836   6.261   4.247   2.550
   84THR     CB  837   6.406   4.238   2.598
   84THR    OG1  838   6.416   4.301   2.726
   84THR    HG1  839   6.494   4.271   2.781
   84THR    CG2  840   6.502   4.310   2.502
   84THR      C  841   6.175   4.137   2.613
   84THR      O  842   6.182   4.019   2.578
   85ILE      N  843   6.100   4.170   2.718
   85ILE      H  844   6.085   4.267   2.734
   85ILE     CA  845   6.014   4.084   2.800
   85ILE     CB  846   6.017   4.121   2.949
   85ILE    CG1  847   6.163   4.139   2.990
   85ILE    CG2  848   5.952   4.023   3.047
   85ILE     CD  849   6.260   4.023   3.017
   85ILE      C  850   5.872   4.068   2.745
   85ILE      O  851   5.814   4.158   2.684
   86GLY      N  852   5.821   3.947   2.761
   86GLY      H  853   5.865   3.857   2.768
   86GLY     CA  854   5.680   3.912   2.740
   86GLY      C  855   5.582   3.991   2.827
   86GLY      O  856   5.625   4.046   2.928
   87ASN      N  857   5.458   4.006   2.781
   87ASN      H  858   5.431   3.968   2.692
   87ASN     CA  859   5.350   4.070   2.858
   87ASN     CB  860   5.306   3.986   2.977
   87ASN     CG  861   5.227   3.866   2.923
   87ASN    OD1  862   5.285   3.760   2.901
   87ASN    ND2  863   5.100   3.883   2.890
   87ASN   HD21  864   5.059   3.974   2.897
   87ASN   HD22  865   5.037   3.808   2.867
   87ASN      C  866   5.355   4.215   2.907
   87ASN      O  867   5.247   4.271   2.923
   88SER      N  868   5.472   4.277   2.910
   88SER      H  869   5.558   4.226   2.909
   88SER     CA  870   5.500   4.418   2.943
   88SER     CB  871   5.651   4.442   2.952
   88SER     OG  872   5.726   4.377   2.849
   88SER     HG  873   5.812   4.343   2.887
   88SER      C  874   5.443   4.525   2.850
   88SER      O  875   5.486   4.640   2.849
   89CYS      N  876   5.323   4.504   2.795
   89CYS      H  877   5.263   4.433   2.832
   89CYS     CA  878   5.262   4.598   2.701
   89CYS     CB  879   5.140   4.534   2.634
   89CYS     SG  880   5.007   4.485   2.749
   89CYS     HG  881   4.903   4.492   2.666
   89CYS      C  882   5.230   4.742   2.743
   89CYS      O  883   5.300   4.829   2.690
   90GLY      N  884   5.155   4.759   2.851
   90GLY      H  885   5.119   4.678   2.898
   90GLY     CA  886   5.127   4.885   2.921
   90GLY      C  887   5.253   4.956   2.970
   90GLY      O  888   5.278   5.066   2.921
   91THR      N  889   5.344   4.881   3.033
   91THR      H  890   5.321   4.789   3.065
   91THR     CA  891   5.468   4.927   3.098
   91THR     CB  892   5.528   4.806   3.170
   91THR    OG1  893   5.434   4.715   3.227
   91THR    HG1  894   5.482   4.660   3.296
   91THR    CG2  895   5.634   4.851   3.270
   91THR      C  896   5.565   4.991   2.998
   91THR      O  897   5.591   5.111   2.999
   92ILE      N  898   5.600   4.914   2.895
   92ILE      H  899   5.561   4.823   2.881
   92ILE     CA  900   5.668   4.969   2.776
   92ILE     CB  901   5.713   4.854   2.685
   92ILE    CG1  902   5.790   4.746   2.762
   92ILE    CG2  903   5.788   4.908   2.563
   92ILE     CD  904   5.932   4.788   2.800
   92ILE      C  905   5.609   5.085   2.696
   92ILE      O  906   5.674   5.189   2.697
   93GLY      N  907   5.479   5.083   2.669
   93GLY      H  908   5.420   5.013   2.710
   93GLY     CA  909   5.395   5.187   2.607
   93GLY      C  910   5.394   5.318   2.686
   93GLY      O  911   5.410   5.425   2.628
   94LEU      N  912   5.389   5.309   2.819
   94LEU      H  913   5.365   5.222   2.862
   94LEU     CA  914   5.386   5.416   2.919
   94LEU     CB  915   5.339   5.354   3.050
   94LEU     CG  916   5.282   5.464   3.140
   94LEU    CD1  917   5.150   5.402   3.187
   94LEU    CD2  918   5.381   5.501   3.250
   94LEU      C  919   5.514   5.499   2.928
   94LEU      O  920   5.513   5.622   2.917
   95ILE      N  921   5.627   5.428   2.929
   95ILE      H  922   5.633   5.329   2.925
   95ILE     CA  923   5.760   5.491   2.925
   95ILE     CB  924   5.875   5.397   2.963
   95ILE    CG1  925   5.853   5.310   3.086
   95ILE    CG2  926   6.007   5.475   2.970
   95ILE     CD  927   5.953   5.195   3.078
   95ILE      C  928   5.775   5.554   2.787
   95ILE      O  929   5.810   5.671   2.779
   96HISE     N  930   5.731   5.482   2.683
   96HISE     H  931   5.698   5.389   2.695
   96HISE    CA  932   5.732   5.532   2.545
   96HISE    CB  933   5.667   5.433   2.448
   96HISE    CG  934   5.756   5.332   2.376
   96HISE   ND1  935   5.851   5.345   2.284
   96HISE   CD2  936   5.738   5.201   2.395
   96HISE   HD2  937   5.656   5.155   2.450
   96HISE   CE1  938   5.897   5.224   2.251
   96HISE   HE1  939   5.985   5.203   2.190
   96HISE   NE2  940   5.824   5.136   2.318
   96HISE   HE2  941   5.845   5.038   2.327
   96HISE     C  942   5.662   5.668   2.536
   96HISE     O  943   5.720   5.760   2.478
   97ALA      N  944   5.546   5.683   2.599
   97ALA      H  945   5.519   5.609   2.661
   97ALA     CA  946   5.469   5.808   2.610
   97ALA     CB  947   5.320   5.779   2.636
   97ALA      C  948   5.540   5.907   2.702
   97ALA      O  949   5.579   6.017   2.665
   98VAL      N  950   5.559   5.870   2.829
   98VAL      H  951   5.499   5.799   2.866
   98VAL     CA  952   5.618   5.955   2.934
   98VAL     CB  953   5.625   5.892   3.073
   98VAL    CG1  954   5.664   5.988   3.186
   98VAL    CG2  955   5.494   5.842   3.133
   98VAL      C  956   5.754   6.016   2.901
   98VAL      O  957   5.777   6.133   2.931
   99ALA      N  958   5.843   5.935   2.844
   99ALA      H  959   5.818   5.840   2.828
   99ALA     CA  960   5.976   5.978   2.798
   99ALA     CB  961   6.061   5.859   2.752
   99ALA      C  962   5.977   6.083   2.687
   99ALA      O  963   6.021   6.197   2.697
  100ASN      N  964   5.900   6.057   2.581
  100ASN      H  965   5.843   5.975   2.576
  100ASN     CA  966   5.888   6.152   2.470
  100ASN     CB  967   5.837   6.065   2.355
  100ASN     CG  968   5.953   5.975   2.314
  100ASN    OD1  969   6.070   6.014   2.306
  100ASN    ND2  970   5.939   5.843   2.302
  100ASN   HD21  971   5.857   5.790   2.324
  100ASN   HD22  972   6.030   5.804   2.291
  100ASN      C  973   5.812   6.281   2.503
  100ASN      O  974   5.811   6.369   2.417
  101ASN      N  975   5.757   6.297   2.622
  101ASN      H  976   5.757   6.229   2.695
  101ASN     CA  977   5.683   6.420   2.655
  101ASN     CB  978   5.534   6.415   2.617
  101ASN     CG  979   5.492   6.501   2.497
  101ASN    OD1  980   5.491   6.624   2.505
  101ASN    ND2  981   5.449   6.444   2.385
  101ASN   HD21  982   5.442   6.344   2.382
  101ASN   HD22  983   5.412   6.505   2.314
  101ASN      C  984   5.689   6.451   2.804
  101ASN      O  985   5.589   6.473   2.873
  102GLN      N  986   5.813   6.456   2.853
  102GLN      H  987   5.890   6.443   2.792
  102GLN     CA  988   5.848   6.501   2.989
  102GLN     CB  989   5.991   6.462   3.029
  102GLN     CG  990   6.021   6.312   3.032
  102GLN     CD  991   6.168   6.284   3.062
  102GLN    OE1  992   6.233   6.329   3.156
  102GLN    NE2  993   6.227   6.219   2.962
  102GLN   HE21  994   6.181   6.207   2.874
  102GLN   HE22  995   6.312   6.167   2.971
  102GLN      C  996   5.816   6.649   3.010
  102GLN      O  997   5.784   6.682   3.124
  103ASP      N  998   5.822   6.726   2.902
  103ASP      H  999   5.869   6.693   2.820
  103ASP     CA 1000   5.788   6.869   2.901
  103ASP     CB 1001   5.850   6.937   2.779
  103ASP     CG 1002   5.786   6.905   2.644
  103ASP    OD1 1003   5.702   6.982   2.592
  103ASP    OD2 1004   5.830   6.797   2.598
  103ASP      C 1005   5.639   6.901   2.914
  103ASP      O 1006   5.604   7.013   2.950
  104LYS      N 1007   5.547   6.808   2.889
  104LYS      H 1008   5.574   6.724   2.842
  104LYS     CA 1009   5.403   6.812   2.917
  104LYS     CB 1010   5.307   6.754   2.812
  104LYS     CG 1011   5.303   6.861   2.703
  104LYS     CD 1012   5.240   6.818   2.571
  104LYS     CE 1013   5.274   6.900   2.446
  104LYS     NZ 1014   5.418   6.897   2.415
  104LYS    HZ1 1015   5.465   6.949   2.486
  104LYS    HZ2 1016   5.446   6.801   2.417
  104LYS    HZ3 1017   5.438   6.946   2.330
  104LYS      C 1018   5.364   6.758   3.055
  104LYS      O 1019   5.300   6.829   3.132
  105LEU      N 1020   5.423   6.646   3.095
  105LEU      H 1021   5.473   6.588   3.031
  105LEU     CA 1022   5.397   6.579   3.223
  105LEU     CB 1023   5.416   6.428   3.205
  105LEU     CG 1024   5.285   6.374   3.146
  105LEU    CD1 1025   5.247   6.417   3.004
  105LEU    CD2 1026   5.285   6.221   3.141
  105LEU      C 1027   5.478   6.644   3.336
  105LEU      O 1028   5.541   6.749   3.326
  106GLY      N 1029   5.465   6.583   3.453
  106GLY      H 1030   5.397   6.515   3.481
  106GLY     CA 1031   5.545   6.633   3.565
  106GLY      C 1032   5.551   6.531   3.679
  106GLY      O 1033   5.460   6.450   3.692
  107PHE      N 1034   5.655   6.555   3.758
  107PHE      H 1035   5.708   6.639   3.746
  107PHE     CA 1036   5.695   6.460   3.863
  107PHE     CB 1037   5.833   6.401   3.832
  107PHE     CG 1038   5.839   6.342   3.691
  107PHE    CD1 1039   5.799   6.211   3.670
  107PHE    HD1 1040   5.779   6.149   3.758
  107PHE    CD2 1041   5.875   6.423   3.584
  107PHE    HD2 1042   5.908   6.526   3.597
  107PHE    CE1 1043   5.800   6.156   3.542
  107PHE    HE1 1044   5.781   6.053   3.514
  107PHE    CE2 1045   5.878   6.367   3.457
  107PHE    HE2 1046   5.867   6.429   3.368
  107PHE     CZ 1047   5.848   6.233   3.436
  107PHE     HZ 1048   5.852   6.190   3.336
  107PHE      C 1049   5.704   6.503   4.010
  107PHE      O 1050   5.755   6.609   4.044
  108GLU      N 1051   5.663   6.417   4.102
  108GLU      H 1052   5.605   6.337   4.084
  108GLU     CA 1053   5.679   6.430   4.248
  108GLU     CB 1054   5.574   6.344   4.318
  108GLU     CG 1055   5.603   6.194   4.308
  108GLU     CD 1056   5.511   6.101   4.387
  108GLU    OE1 1057   5.393   6.134   4.412
  108GLU    OE2 1058   5.559   5.991   4.423
  108GLU      C 1059   5.817   6.392   4.302
  108GLU      O 1060   5.902   6.338   4.230
  109ASP      N 1061   5.852   6.454   4.414
  109ASP      H 1062   5.827   6.548   4.437
  109ASP     CA 1063   5.980   6.425   4.480
  109ASP     CB 1064   5.980   6.503   4.611
  109ASP     CG 1065   5.999   6.653   4.587
  109ASP    OD1 1066   6.115   6.700   4.578
  109ASP    OD2 1067   5.898   6.723   4.567
  109ASP      C 1068   6.005   6.277   4.510
  109ASP      O 1069   5.911   6.204   4.542
  110GLY      N 1070   6.122   6.233   4.464
  110GLY      H 1071   6.196   6.283   4.420
  110GLY     CA 1072   6.163   6.092   4.474
  110GLY      C 1073   6.068   5.999   4.398
  110GLY      O 1074   6.069   5.879   4.422
  111SER      N 1075   6.017   6.048   4.285
  111SER      H 1076   5.976   6.139   4.290
  111SER     CA 1077   5.946   5.961   4.189
  111SER     CB 1078   5.908   6.046   4.068
  111SER     OG 1079   5.837   5.974   3.967
  111SER     HG 1080   5.741   5.999   3.981
  111SER      C 1081   6.026   5.843   4.132
  111SER      O 1082   6.139   5.865   4.089
  112VAL      N 1083   5.952   5.733   4.129
  112VAL      H 1084   5.858   5.730   4.163
  112VAL     CA 1085   6.004   5.606   4.078
  112VAL     CB 1086   5.922   5.485   4.123
  112VAL    CG1 1087   5.971   5.352   4.066
  112VAL    CG2 1088   5.910   5.459   4.273
  112VAL      C 1089   6.038   5.595   3.929
  112VAL      O 1090   6.154   5.557   3.913
  113LEU      N 1091   5.959   5.663   3.847
  113LEU      H 1092   5.887   5.721   3.886
  113LEU     CA 1093   5.976   5.676   3.702
  113LEU     CB 1094   5.835   5.707   3.649
  113LEU     CG 1095   5.819   5.694   3.497
  113LEU    CD1 1096   5.848   5.552   3.449
  113LEU    CD2 1097   5.674   5.727   3.460
  113LEU      C 1098   6.076   5.783   3.658
  113LEU      O 1099   6.137   5.757   3.554
  114LYS      N 1100   6.086   5.896   3.729
  114LYS      H 1101   6.020   5.915   3.801
  114LYS     CA 1102   6.192   5.997   3.713
  114LYS     CB 1103   6.173   6.102   3.823
  114LYS     CG 1104   6.259   6.224   3.789
  114LYS     CD 1105   6.219   6.281   3.653
  114LYS     CE 1106   6.276   6.420   3.622
  114LYS     NZ 1107   6.422   6.417   3.609
  114LYS    HZ1 1108   6.465   6.398   3.697
  114LYS    HZ2 1109   6.453   6.355   3.536
  114LYS    HZ3 1110   6.456   6.509   3.589
  114LYS      C 1111   6.333   5.939   3.717
  114LYS      O 1112   6.419   5.958   3.631
  115GLN      N 1113   6.351   5.852   3.816
  115GLN      H 1114   6.275   5.839   3.880
  115GLN     CA 1115   6.477   5.779   3.833
  115GLN     CB 1116   6.464   5.683   3.951
  115GLN     CG 1117   6.593   5.617   4.000
  115GLN     CD 1118   6.636   5.488   3.931
  115GLN    OE1 1119   6.577   5.383   3.954
  115GLN    NE2 1120   6.742   5.487   3.850
  115GLN   HE21 1121   6.791   5.572   3.830
  115GLN   HE22 1122   6.780   5.406   3.805
  115GLN      C 1123   6.513   5.702   3.706
  115GLN      O 1124   6.618   5.728   3.647
  116PHE      N 1125   6.419   5.625   3.650
  116PHE      H 1126   6.329   5.625   3.692
  116PHE     CA 1127   6.434   5.551   3.524
  116PHE     CB 1128   6.308   5.467   3.504
  116PHE     CG 1129   6.331   5.372   3.386
  116PHE    CD1 1130   6.397   5.251   3.405
  116PHE    HD1 1131   6.452   5.239   3.498
  116PHE    CD2 1132   6.274   5.401   3.262
  116PHE    HD2 1133   6.215   5.490   3.244
  116PHE    CE1 1134   6.415   5.160   3.301
  116PHE    HE1 1135   6.433   5.055   3.323
  116PHE    CE2 1136   6.297   5.312   3.158
  116PHE    HE2 1137   6.244   5.328   3.065
  116PHE     CZ 1138   6.370   5.194   3.174
  116PHE     HZ 1139   6.411   5.151   3.083
  116PHE      C 1140   6.463   5.636   3.400
  116PHE      O 1141   6.569   5.615   3.340
  117LEU      N 1142   6.406   5.756   3.389
  117LEU      H 1143   6.332   5.777   3.452
  117LEU     CA 1144   6.433   5.858   3.286
  117LEU     CB 1145   6.326   5.967   3.281
  117LEU     CG 1146   6.190   5.898   3.268
  117LEU    CD1 1147   6.069   5.988   3.292
  117LEU    CD2 1148   6.183   5.821   3.136
  117LEU      C 1149   6.571   5.924   3.292
  117LEU      O 1150   6.646   5.910   3.196
  118SER      N 1151   6.619   5.956   3.412
  118SER      H 1152   6.566   5.943   3.496
  118SER     CA 1153   6.757   6.000   3.434
  118SER     CB 1154   6.775   6.042   3.580
  118SER     OG 1155   6.679   6.132   3.637
  118SER     HG 1156   6.733   6.215   3.651
  118SER      C 1157   6.869   5.903   3.395
  118SER      O 1158   6.934   5.924   3.292
  119GLU      N 1159   6.844   5.779   3.436
  119GLU      H 1160   6.769   5.752   3.496
  119GLU     CA 1161   6.928   5.663   3.400
  119GLU     CB 1162   6.892   5.540   3.483
  119GLU     CG 1163   6.979   5.414   3.482
  119GLU     CD 1164   6.925   5.296   3.562
  119GLU    OE1 1165   6.889   5.304   3.682
  119GLU    OE2 1166   6.953   5.182   3.518
  119GLU      C 1167   6.943   5.624   3.253
  119GLU      O 1168   7.045   5.652   3.191
  120THR      N 1169   6.827   5.613   3.190
  120THR      H 1170   6.747   5.639   3.245
  120THR     CA 1171   6.808   5.561   3.054
  120THR     CB 1172   6.683   5.473   3.046
  120THR    OG1 1173   6.565   5.539   3.094
  120THR    HG1 1174   6.576   5.541   3.193
  120THR    CG2 1175   6.698   5.345   3.129
  120THR      C 1176   6.807   5.658   2.936
  120THR      O 1177   6.811   5.612   2.821
  121GLU      N 1178   6.813   5.788   2.962
  121GLU      H 1179   6.840   5.826   3.050
  121GLU     CA 1180   6.806   5.896   2.862
  121GLU     CB 1181   6.802   6.034   2.928
  121GLU     CG 1182   6.795   6.151   2.830
  121GLU     CD 1183   6.812   6.290   2.891
  121GLU    OE1 1184   6.838   6.309   3.012
  121GLU    OE2 1185   6.771   6.380   2.814
  121GLU      C 1186   6.930   5.882   2.774
  121GLU      O 1187   6.916   5.872   2.652
  122LYS      N 1188   7.049   5.864   2.831
  122LYS      H 1189   7.059   5.878   2.929
  122LYS     CA 1190   7.172   5.845   2.752
  122LYS     CB 1191   7.274   5.957   2.776
  122LYS     CG 1192   7.219   6.083   2.709
  122LYS     CD 1193   7.294   6.207   2.759
  122LYS     CE 1194   7.425   6.219   2.682
  122LYS     NZ 1195   7.386   6.286   2.557
  122LYS    HZ1 1196   7.471   6.322   2.519
  122LYS    HZ2 1197   7.342   6.229   2.488
  122LYS    HZ3 1198   7.328   6.366   2.571
  122LYS      C 1199   7.238   5.707   2.739
  122LYS      O 1200   7.309   5.664   2.830
  123MET      N 1201   7.174   5.631   2.650
  123MET      H 1202   7.113   5.670   2.581
  123MET     CA 1203   7.210   5.493   2.616
  123MET     CB 1204   7.201   5.394   2.733
  123MET     CG 1205   7.063   5.380   2.798
  123MET     SD 1206   7.071   5.256   2.932
  123MET     CE 1207   7.155   5.367   3.044
  123MET      C 1208   7.149   5.430   2.491
  123MET      O 1209   7.037   5.473   2.462
  124SER      N 1210   7.202   5.320   2.440
  124SER      H 1211   7.299   5.301   2.459
  124SER     CA 1212   7.131   5.232   2.346
  124SER     CB 1213   7.217   5.116   2.294
  124SER     OG 1214   7.223   5.008   2.387
  124SER     HG 1215   7.288   5.034   2.458
  124SER      C 1216   6.994   5.180   2.391
  124SER      O 1217   6.980   5.145   2.508
  125PRO      N 1218   6.904   5.167   2.294
  125PRO     CA 1219   6.776   5.097   2.317
  125PRO     CB 1220   6.713   5.083   2.179
  125PRO     CG 1221   6.768   5.209   2.112
  125PRO     CD 1222   6.915   5.212   2.155
  125PRO      C 1223   6.796   4.960   2.382
  125PRO      O 1224   6.723   4.937   2.479
  126GLU      N 1225   6.899   4.890   2.336
  126GLU      H 1226   6.946   4.906   2.249
  126GLU     CA 1227   6.929   4.760   2.396
  126GLU     CB 1228   7.025   4.681   2.307
  126GLU     CG 1229   6.961   4.613   2.186
  126GLU     CD 1230   6.960   4.712   2.069
  126GLU    OE1 1231   6.884   4.810   2.073
  126GLU    OE2 1232   7.015   4.680   1.961
  126GLU      C 1233   6.982   4.760   2.540
  126GLU      O 1234   6.940   4.676   2.619
  127ASP      N 1235   7.057   4.865   2.572
  127ASP      H 1236   7.112   4.915   2.505
  127ASP     CA 1237   7.093   4.900   2.710
  127ASP     CB 1238   7.206   5.003   2.712
  127ASP     CG 1239   7.345   4.969   2.659
  127ASP    OD1 1240   7.394   4.864   2.705
  127ASP    OD2 1241   7.403   5.047   2.580
  127ASP      C 1242   6.971   4.949   2.787
  127ASP      O 1243   6.966   4.910   2.904
  128ARG      N 1244   6.875   5.021   2.729
  128ARG      H 1245   6.886   5.064   2.639
  128ARG     CA 1246   6.753   5.064   2.798
  128ARG     CB 1247   6.663   5.154   2.713
  128ARG     CG 1248   6.718   5.295   2.691
  128ARG     CD 1249   6.633   5.386   2.602
  128ARG     NE 1250   6.703   5.515   2.598
  128ARG     HE 1251   6.730   5.554   2.686
  128ARG     CZ 1252   6.731   5.579   2.484
  128ARG    NH1 1253   6.699   5.526   2.365
  128ARG   HH11 1254   6.663   5.436   2.343
  128ARG   HH12 1255   6.727   5.577   2.283
  128ARG    NH2 1256   6.766   5.709   2.481
  128ARG   HH21 1257   6.763   5.762   2.566
  128ARG   HH22 1258   6.793   5.753   2.396
  128ARG      C 1259   6.665   4.947   2.843
  128ARG      O 1260   6.620   4.943   2.958
  129ALA      N 1261   6.648   4.852   2.752
  129ALA      H 1262   6.684   4.853   2.659
  129ALA     CA 1263   6.589   4.720   2.780
  129ALA     CB 1264   6.582   4.634   2.654
  129ALA      C 1265   6.656   4.642   2.894
  129ALA      O 1266   6.588   4.603   2.989
  130LYS      N 1267   6.789   4.636   2.889
  130LYS      H 1268   6.828   4.652   2.799
  130LYS     CA 1269   6.871   4.585   3.001
  130LYS     CB 1270   7.019   4.605   2.971
  130LYS     CG 1271   7.070   4.512   2.860
  130LYS     CD 1272   7.074   4.364   2.900
  130LYS     CE 1273   7.145   4.281   2.792
  130LYS     NZ 1274   7.288   4.303   2.816
  130LYS    HZ1 1275   7.339   4.222   2.788
  130LYS    HZ2 1276   7.320   4.382   2.764
  130LYS    HZ3 1277   7.309   4.325   2.911
  130LYS      C 1278   6.847   4.646   3.139
  130LYS      O 1279   6.814   4.576   3.234
  131CYS      N 1280   6.832   4.778   3.149
  131CYS      H 1281   6.877   4.835   3.080
  131CYS     CA 1282   6.793   4.851   3.270
  131CYS     CB 1283   6.808   5.002   3.250
  131CYS     SG 1284   6.982   5.059   3.263
  131CYS     HG 1285   6.975   5.137   3.371
  131CYS      C 1286   6.651   4.819   3.317
  131CYS      O 1287   6.635   4.762   3.425
  132PHE      N 1288   6.561   4.808   3.219
  132PHE      H 1289   6.585   4.846   3.130
  132PHE     CA 1290   6.423   4.760   3.233
  132PHE     CB 1291   6.336   4.774   3.108
  132PHE     CG 1292   6.189   4.739   3.129
  132PHE    CD1 1293   6.101   4.836   3.175
  132PHE    HD1 1294   6.130   4.930   3.222
  132PHE    CD2 1295   6.141   4.613   3.094
  132PHE    HD2 1296   6.205   4.543   3.041
  132PHE    CE1 1297   5.964   4.814   3.190
  132PHE    HE1 1298   5.903   4.903   3.205
  132PHE    CE2 1299   6.007   4.589   3.121
  132PHE    HE2 1300   5.971   4.486   3.118
  132PHE     CZ 1301   5.918   4.685   3.167
  132PHE     HZ 1302   5.810   4.668   3.169
  132PHE      C 1303   6.409   4.620   3.295
  132PHE      O 1304   6.351   4.592   3.399
  133GLU      N 1305   6.478   4.523   3.235
  133GLU      H 1306   6.508   4.534   3.140
  133GLU     CA 1307   6.503   4.391   3.294
  133GLU     CB 1308   6.599   4.311   3.206
  133GLU     CG 1309   6.558   4.288   3.061
  133GLU     CD 1310   6.680   4.241   2.982
  133GLU    OE1 1311   6.762   4.166   3.039
  133GLU    OE2 1312   6.659   4.256   2.859
  133GLU      C 1313   6.571   4.386   3.431
  133GLU      O 1314   6.545   4.289   3.502
  134LYS      N 1315   6.682   4.457   3.449
  134LYS      H 1316   6.734   4.494   3.372
  134LYS     CA 1317   6.745   4.462   3.581
  134LYS     CB 1318   6.873   4.545   3.565
  134LYS     CG 1319   6.991   4.477   3.496
  134LYS     CD 1320   7.116   4.565   3.506
  134LYS     CE 1321   7.141   4.645   3.378
  134LYS     NZ 1322   7.226   4.764   3.388
  134LYS    HZ1 1323   7.232   4.805   3.297
  134LYS    HZ2 1324   7.177   4.825   3.450
  134LYS    HZ3 1325   7.320   4.740   3.415
  134LYS      C 1326   6.666   4.524   3.696
  134LYS      O 1327   6.674   4.471   3.807
  135ASN      N 1328   6.599   4.636   3.669
  135ASN      H 1329   6.621   4.685   3.585
  135ASN     CA 1330   6.532   4.712   3.776
  135ASN     CB 1331   6.498   4.842   3.704
  135ASN     CG 1332   6.419   4.943   3.788
  135ASN    OD1 1333   6.323   4.915   3.860
  135ASN    ND2 1334   6.458   5.070   3.780
  135ASN   HD21 1335   6.528   5.090   3.712
  135ASN   HD22 1336   6.418   5.145   3.833
  135ASN      C 1337   6.411   4.651   3.848
  135ASN      O 1338   6.310   4.601   3.798
  136GLU      N 1339   6.445   4.643   3.976
  136GLU      H 1340   6.539   4.661   4.006
  136GLU     CA 1341   6.350   4.608   4.082
  136GLU     CB 1342   6.420   4.603   4.218
  136GLU     CG 1343   6.527   4.494   4.228
  136GLU     CD 1344   6.469   4.358   4.268
  136GLU    OE1 1345   6.509   4.251   4.218
  136GLU    OE2 1346   6.373   4.355   4.349
  136GLU      C 1347   6.216   4.680   4.101
  136GLU      O 1348   6.109   4.623   4.081
  137ALA      N 1349   6.221   4.812   4.115
  137ALA      H 1350   6.307   4.861   4.097
  137ALA     CA 1351   6.102   4.896   4.134
  137ALA     CB 1352   6.144   5.040   4.166
  137ALA      C 1353   6.000   4.891   4.020
  137ALA      O 1354   5.883   4.866   4.047
  138ILE      N 1355   6.047   4.874   3.897
  138ILE      H 1356   6.144   4.878   3.870
  138ILE     CA 1357   5.956   4.862   3.783
  138ILE     CB 1358   6.018   4.881   3.645
  138ILE    CG1 1359   6.099   5.011   3.641
  138ILE    CG2 1360   5.918   4.875   3.529
  138ILE     CD 1361   6.183   5.018   3.514
  138ILE      C 1362   5.878   4.730   3.784
  138ILE      O 1363   5.756   4.726   3.773
  139GLN      N 1364   5.960   4.626   3.802
  139GLN      H 1365   6.053   4.613   3.768
  139GLN     CA 1366   5.901   4.492   3.816
  139GLN     CB 1367   6.012   4.387   3.821
  139GLN     CG 1368   6.096   4.371   3.694
  139GLN     CD 1369   6.208   4.266   3.700
  139GLN    OE1 1370   6.174   4.149   3.682
  139GLN    NE2 1371   6.326   4.304   3.747
  139GLN   HE21 1372   6.336   4.399   3.776
  139GLN   HE22 1373   6.403   4.240   3.744
  139GLN      C 1374   5.808   4.475   3.936
  139GLN      O 1375   5.694   4.433   3.915
  140ALA      N 1376   5.848   4.525   4.053
  140ALA      H 1377   5.943   4.547   4.072
  140ALA     CA 1378   5.758   4.529   4.169
  140ALA     CB 1379   5.827   4.590   4.291
  140ALA      C 1380   5.632   4.613   4.144
  140ALA      O 1381   5.522   4.563   4.164
  141ALA      N 1382   5.646   4.734   4.091
  141ALA      H 1383   5.739   4.770   4.079
  141ALA     CA 1384   5.531   4.824   4.072
  141ALA     CB 1385   5.573   4.968   4.045
  141ALA      C 1386   5.437   4.778   3.961
  141ALA      O 1387   5.318   4.781   3.992
  142HISE     N 1388   5.490   4.706   3.863
  142HISE     H 1389   5.590   4.704   3.852
  142HISE    CA 1390   5.403   4.643   3.763
  142HISE    CB 1391   5.493   4.572   3.662
  142HISE    CG 1392   5.419   4.493   3.553
  142HISE   ND1 1393   5.424   4.527   3.425
  142HISE   CD2 1394   5.357   4.378   3.573
  142HISE   HD2 1395   5.332   4.325   3.665
  142HISE   CE1 1396   5.353   4.434   3.362
  142HISE   HE1 1397   5.311   4.439   3.261
  142HISE   NE2 1398   5.324   4.339   3.450
  142HISE   HE2 1399   5.283   4.249   3.432
  142HISE     C 1400   5.307   4.538   3.820
  142HISE     O 1401   5.186   4.557   3.804
  143ASP      N 1402   5.364   4.438   3.886
  143ASP      H 1403   5.464   4.436   3.880
  143ASP     CA 1404   5.293   4.339   3.968
  143ASP     CB 1405   5.399   4.238   4.013
  143ASP     CG 1406   5.467   4.158   3.902
  143ASP    OD1 1407   5.573   4.103   3.936
  143ASP    OD2 1408   5.407   4.132   3.795
  143ASP      C 1409   5.206   4.387   4.084
  143ASP      O 1410   5.109   4.317   4.112
  144ALA      N 1411   5.246   4.498   4.146
  144ALA      H 1412   5.339   4.533   4.136
  144ALA     CA 1413   5.154   4.568   4.238
  144ALA     CB 1414   5.239   4.667   4.317
  144ALA      C 1415   5.027   4.608   4.164
  144ALA      O 1416   4.916   4.598   4.215
  145VAL      N 1417   5.046   4.667   4.046
  145VAL      H 1418   5.135   4.696   4.012
  145VAL     CA 1419   4.929   4.708   3.966
  145VAL     CB 1420   4.956   4.836   3.887
  145VAL    CG1 1421   4.834   4.880   3.806
  145VAL    CG2 1422   5.008   4.943   3.983
  145VAL      C 1423   4.859   4.593   3.892
  145VAL      O 1424   4.737   4.581   3.903
  146ALA      N 1425   4.935   4.494   3.847
  146ALA      H 1426   5.033   4.502   3.829
  146ALA     CA 1427   4.869   4.380   3.782
  146ALA     CB 1428   4.970   4.293   3.707
  146ALA      C 1429   4.766   4.294   3.855
  146ALA      O 1430   4.673   4.238   3.797
  147GLN      N 1431   4.783   4.274   3.986
  147GLN      H 1432   4.868   4.305   4.028
  147GLN     CA 1433   4.689   4.210   4.079
  147GLN     CB 1434   4.755   4.176   4.212
  147GLN     CG 1435   4.857   4.068   4.175
  147GLN     CD 1436   4.947   4.014   4.286
  147GLN    OE1 1437   4.924   3.898   4.319
  147GLN    NE2 1438   5.029   4.104   4.339
  147GLN   HE21 1439   5.039   4.192   4.293
  147GLN   HE22 1440   5.080   4.080   4.422
  147GLN      C 1441   4.556   4.284   4.101
  147GLN      O 1442   4.456   4.225   4.143
  148GLU      N 1443   4.559   4.415   4.079
  148GLU      H 1444   4.645   4.460   4.054
  148GLU     CA 1445   4.448   4.508   4.100
  148GLU     CB 1446   4.486   4.654   4.125
  148GLU     CG 1447   4.551   4.688   4.259
  148GLU     CD 1448   4.482   4.806   4.328
  148GLU    OE1 1449   4.452   4.803   4.450
  148GLU    OE2 1450   4.456   4.907   4.259
  148GLU      C 1451   4.324   4.493   4.011
  148GLU      O 1452   4.217   4.501   4.071
  149GLY      N 1453   4.338   4.473   3.880
  149GLY      H 1454   4.429   4.488   3.841
  149GLY     CA 1455   4.227   4.459   3.785
  149GLY      C 1456   4.129   4.345   3.811
  149GLY      O 1457   4.169   4.244   3.870
  150GLN      N 1458   4.012   4.349   3.748
  150GLN      H 1459   4.004   4.429   3.688
  150GLN     CA 1460   3.902   4.253   3.767
  150GLN     CB 1461   3.763   4.316   3.779
  150GLN     CG 1462   3.733   4.405   3.658
  150GLN     CD 1463   3.592   4.464   3.667
  150GLN    OE1 1464   3.497   4.403   3.620
  150GLN    NE2 1465   3.574   4.567   3.749
  150GLN   HE21 1466   3.650   4.602   3.803
  150GLN   HE22 1467   3.480   4.598   3.766
  150GLN      C 1468   3.892   4.140   3.665
  150GLN      O 1469   3.864   4.028   3.708
  151CYS      N 1470   3.949   4.162   3.547
  151CYS      H 1471   3.990   4.251   3.529
  151CYS     CA 1472   3.948   4.066   3.436
  151CYS     CB 1473   3.907   4.129   3.303
  151CYS     SG 1474   3.765   4.244   3.295
  151CYS     HG 1475   3.844   4.349   3.276
  151CYS      C 1476   4.082   3.996   3.413
  151CYS      O 1477   4.179   4.066   3.387
  152ARG      N 1478   4.082   3.863   3.409
  152ARG      H 1479   4.000   3.807   3.399
  152ARG     CA 1480   4.215   3.800   3.398
  152ARG     CB 1481   4.231   3.684   3.497
  152ARG     CG 1482   4.381   3.652   3.504
  152ARG     CD 1483   4.474   3.765   3.548
  152ARG     NE 1484   4.446   3.823   3.680
  152ARG     HE 1485   4.347   3.824   3.692
  152ARG     CZ 1486   4.513   3.913   3.753
  152ARG    NH1 1487   4.619   3.975   3.700
  152ARG   HH11 1488   4.656   3.948   3.611
  152ARG   HH12 1489   4.675   4.042   3.750
  152ARG    NH2 1490   4.448   3.965   3.858
  152ARG   HH21 1491   4.360   3.930   3.891
  152ARG   HH22 1492   4.484   4.048   3.902
  152ARG      C 1493   4.238   3.759   3.253
  152ARG      O 1494   4.291   3.845   3.182
  153VAL      N 1495   4.201   3.636   3.219
  153VAL      H 1496   4.175   3.574   3.293
  153VAL     CA 1497   4.194   3.583   3.082
  153VAL     CB 1498   4.078   3.640   3.000
  153VAL    CG1 1499   4.050   3.554   2.876
  153VAL    CG2 1500   3.940   3.634   3.064
  153VAL      C 1501   4.316   3.601   2.992
  153VAL      O 1502   4.346   3.705   2.934
  154ASP      N 1503   4.402   3.500   2.999
  154ASP      H 1504   4.393   3.427   3.066
  154ASP     CA 1505   4.502   3.476   2.893
  154ASP     CB 1506   4.639   3.442   2.952
  154ASP     CG 1507   4.763   3.422   2.865
  154ASP    OD1 1508   4.882   3.418   2.905
  154ASP    OD2 1509   4.741   3.391   2.746
  154ASP      C 1510   4.453   3.363   2.803
  154ASP      O 1511   4.402   3.265   2.858
  155ASP      N 1512   4.445   3.390   2.673
  155ASP      H 1513   4.463   3.486   2.650
  155ASP     CA 1514   4.411   3.306   2.557
  155ASP     CB 1515   4.275   3.353   2.507
  155ASP     CG 1516   4.259   3.482   2.427
  155ASP    OD1 1517   4.329   3.580   2.458
  155ASP    OD2 1518   4.167   3.478   2.342
  155ASP      C 1519   4.512   3.304   2.442
  155ASP      O 1520   4.493   3.238   2.341
  156LYS      N 1521   4.633   3.351   2.473
  156LYS      H 1522   4.664   3.384   2.562
  156LYS     CA 1523   4.751   3.353   2.385
  156LYS     CB 1524   4.803   3.212   2.352
  156LYS     CG 1525   4.849   3.132   2.474
  156LYS     CD 1526   4.949   3.212   2.557
  156LYS     CE 1527   4.997   3.136   2.681
  156LYS     NZ 1528   4.900   3.140   2.790
  156LYS    HZ1 1529   4.872   3.235   2.804
  156LYS    HZ2 1530   4.820   3.081   2.776
  156LYS    HZ3 1531   4.938   3.103   2.875
  156LYS      C 1532   4.744   3.438   2.258
  156LYS      O 1533   4.828   3.413   2.171
  157VAL      N 1534   4.662   3.542   2.249
  157VAL      H 1535   4.616   3.570   2.333
  157VAL     CA 1536   4.648   3.631   2.132
  157VAL     CB 1537   4.508   3.693   2.122
  157VAL    CG1 1538   4.486   3.768   1.991
  157VAL    CG2 1539   4.404   3.581   2.127
  157VAL      C 1540   4.760   3.734   2.124
  157VAL      O 1541   4.796   3.802   2.220
  158ASN      N 1542   4.820   3.744   2.005
  158ASN      H 1543   4.778   3.707   1.923
  158ASN     CA 1544   4.927   3.839   1.973
  158ASN     CB 1545   4.994   3.793   1.844
  158ASN     CG 1546   5.124   3.866   1.812
  158ASN    OD1 1547   5.203   3.906   1.897
  158ASN    ND2 1548   5.150   3.892   1.684
  158ASN   HD21 1549   5.081   3.882   1.612
  158ASN   HD22 1550   5.245   3.917   1.665
  158ASN      C 1551   4.869   3.980   1.962
  158ASN      O 1552   4.868   4.041   1.855
  159PHE      N 1553   4.825   4.040   2.073
  159PHE      H 1554   4.797   3.985   2.151
  159PHE     CA 1555   4.797   4.184   2.081
  159PHE     CB 1556   4.720   4.209   2.210
  159PHE     CG 1557   4.577   4.154   2.215
  159PHE    CD1 1558   4.474   4.235   2.169
  159PHE    HD1 1559   4.493   4.302   2.085
  159PHE    CD2 1560   4.542   4.048   2.298
  159PHE    HD2 1561   4.621   3.979   2.327
  159PHE    CE1 1562   4.339   4.215   2.197
  159PHE    HE1 1563   4.253   4.267   2.157
  159PHE    CE2 1564   4.407   4.018   2.315
  159PHE    HE2 1565   4.386   3.961   2.405
  159PHE     CZ 1566   4.305   4.101   2.269
  159PHE     HZ 1567   4.200   4.078   2.288
  159PHE      C 1568   4.931   4.258   2.084
  159PHE      O 1569   5.034   4.216   2.138
  160HISE     N 1570   4.919   4.373   2.020
  160HISE     H 1571   4.837   4.384   1.964
  160HISE    CA 1572   5.009   4.490   2.014
  160HISE    CB 1573   5.054   4.496   1.868
  160HISE    CG 1574   5.167   4.394   1.851
  160HISE   ND1 1575   5.293   4.432   1.836
  160HISE   CD2 1576   5.155   4.262   1.843
  160HISE   HD2 1577   5.078   4.200   1.889
  160HISE   CE1 1578   5.366   4.326   1.802
  160HISE   HE1 1579   5.474   4.318   1.794
  160HISE   NE2 1580   5.278   4.226   1.806
  160HISE   HE2 1581   5.309   4.137   1.774
  160HISE     C 1582   4.945   4.620   2.063
  160HISE     O 1583   4.823   4.633   2.067
  161PHE      N 1584   5.033   4.707   2.112
  161PHE      H 1585   5.129   4.702   2.083
  161PHE     CA 1586   4.991   4.833   2.175
  161PHE     CB 1587   5.000   4.801   2.324
  161PHE     CG 1588   4.954   4.918   2.412
  161PHE    CD1 1589   4.822   4.931   2.453
  161PHE    HD1 1590   4.744   4.915   2.379
  161PHE    CD2 1591   5.054   4.975   2.491
  161PHE    HD2 1592   5.156   4.964   2.454
  161PHE    CE1 1593   4.789   5.014   2.560
  161PHE    HE1 1594   4.685   5.027   2.591
  161PHE    CE2 1595   5.024   5.048   2.606
  161PHE    HE2 1596   5.101   5.093   2.668
  161PHE     CZ 1597   4.890   5.070   2.636
  161PHE     HZ 1598   4.871   5.114   2.734
  161PHE      C 1599   5.076   4.952   2.132
  161PHE      O 1600   5.187   4.966   2.184
  162ILE      N 1601   5.034   5.019   2.025
  162ILE      H 1602   4.935   5.027   2.011
  162ILE     CA 1603   5.123   5.109   1.950
  162ILE     CB 1604   5.091   5.121   1.801
  162ILE    CG1 1605   5.055   4.981   1.749
  162ILE    CG2 1606   5.198   5.189   1.716
  162ILE     CD 1607   4.923   4.977   1.672
  162ILE      C 1608   5.103   5.249   2.006
  162ILE      O 1609   4.988   5.288   2.026
  163LEU      N 1610   5.212   5.323   2.026
  163LEU      H 1611   5.305   5.288   2.026
  163LEU     CA 1612   5.209   5.468   2.051
  163LEU     CB 1613   5.320   5.498   2.152
  163LEU     CG 1614   5.336   5.647   2.183
  163LEU    CD1 1615   5.241   5.701   2.291
  163LEU    CD2 1616   5.481   5.678   2.223
  163LEU      C 1617   5.216   5.558   1.927
  163LEU      O 1618   5.318   5.551   1.858
  164PHE      N 1619   5.121   5.650   1.911
  164PHE      H 1620   5.039   5.647   1.968
  164PHE     CA 1621   5.134   5.755   1.809
  164PHE     CB 1622   5.014   5.755   1.713
  164PHE     CG 1623   4.998   5.623   1.637
  164PHE    CD1 1624   4.943   5.512   1.701
  164PHE    HD1 1625   4.934   5.518   1.809
  164PHE    CD2 1626   5.039   5.609   1.505
  164PHE    HD2 1627   5.099   5.686   1.457
  164PHE    CE1 1628   4.906   5.395   1.636
  164PHE    HE1 1629   4.847   5.317   1.683
  164PHE    CE2 1630   5.008   5.494   1.434
  164PHE    HE2 1631   5.042   5.466   1.335
  164PHE     CZ 1632   4.938   5.393   1.501
  164PHE     HZ 1633   4.900   5.306   1.447
  164PHE      C 1634   5.129   5.891   1.877
  164PHE      O 1635   5.038   5.914   1.957
  165ASN      N 1636   5.215   5.981   1.829
  165ASN      H 1637   5.292   5.959   1.770
  165ASN     CA 1638   5.215   6.120   1.878
  165ASN     CB 1639   5.271   6.121   2.020
  165ASN     CG 1640   5.417   6.081   2.041
  165ASN    OD1 1641   5.496   6.060   1.948
  165ASN    ND2 1642   5.457   6.063   2.166
  165ASN   HD21 1643   5.403   6.091   2.246
  165ASN   HD22 1644   5.547   6.022   2.182
  165ASN      C 1645   5.296   6.211   1.785
  165ASN      O 1646   5.345   6.165   1.682
  166ASN      N 1647   5.307   6.340   1.813
  166ASN      H 1648   5.280   6.374   1.903
  166ASN     CA 1649   5.387   6.439   1.739
  166ASN     CB 1650   5.298   6.558   1.703
  166ASN     CG 1651   5.365   6.656   1.607
  166ASN    OD1 1652   5.469   6.718   1.628
  166ASN    ND2 1653   5.294   6.686   1.498
  166ASN   HD21 1654   5.206   6.642   1.479
  166ASN   HD22 1655   5.323   6.746   1.424
  166ASN      C 1656   5.514   6.480   1.814
  166ASN      O 1657   5.500   6.520   1.929
  167VAL      N 1658   5.630   6.462   1.751
  167VAL      H 1659   5.637   6.427   1.657
  167VAL     CA 1660   5.763   6.492   1.806
  167VAL     CB 1661   5.826   6.370   1.873
  167VAL    CG1 1662   5.948   6.413   1.954
  167VAL    CG2 1663   5.734   6.306   1.977
  167VAL      C 1664   5.845   6.548   1.689
  167VAL      O 1665   5.827   6.501   1.577
  168ASP      N 1666   5.910   6.661   1.711
  168ASP      H 1667   5.909   6.709   1.799
  168ASP     CA 1668   6.002   6.726   1.617
  168ASP     CB 1669   6.121   6.632   1.601
  168ASP     CG 1670   6.242   6.698   1.533
  168ASP    OD1 1671   6.249   6.822   1.519
  168ASP    OD2 1672   6.339   6.625   1.503
  168ASP      C 1673   5.930   6.769   1.489
  168ASP      O 1674   5.985   6.776   1.379
  169GLY      N 1675   5.799   6.791   1.503
  169GLY      H 1676   5.761   6.817   1.591
  169GLY     CA 1677   5.707   6.813   1.390
  169GLY      C 1678   5.675   6.698   1.294
  169GLY      O 1679   5.610   6.722   1.192
  170HISE     N 1680   5.701   6.574   1.334
  170HISE     H 1681   5.743   6.563   1.424
  170HISE    CA 1682   5.671   6.448   1.263
  170HISE    CB 1683   5.805   6.381   1.234
  170HISE    CG 1684   5.864   6.443   1.107
  170HISE   ND1 1685   5.965   6.531   1.106
  170HISE   CD2 1686   5.835   6.411   0.981
  170HISE   HD2 1687   5.751   6.348   0.953
  170HISE   CE1 1688   5.999   6.551   0.979
  170HISE   HE1 1689   6.091   6.592   0.938
  170HISE   NE2 1690   5.911   6.486   0.902
  170HISE   HE2 1691   5.891   6.504   0.806
  170HISE     C 1692   5.578   6.352   1.338
  170HISE     O 1693   5.563   6.365   1.459
  171LEU      N 1694   5.491   6.281   1.266
  171LEU      H 1695   5.493   6.291   1.167
  171LEU     CA 1696   5.404   6.180   1.329
  171LEU     CB 1697   5.278   6.172   1.243
  171LEU     CG 1698   5.151   6.116   1.306
  171LEU    CD1 1699   5.165   5.976   1.367
  171LEU    CD2 1700   5.102   6.218   1.408
  171LEU      C 1701   5.475   6.047   1.354
  171LEU      O 1702   5.486   5.956   1.272
  172TYR      N 1703   5.532   6.036   1.473
  172TYR      H 1704   5.510   6.098   1.549
  172TYR     CA 1705   5.607   5.914   1.508
  172TYR     CB 1706   5.714   5.944   1.612
  172TYR     CG 1707   5.842   6.003   1.551
  172TYR    CD1 1708   5.931   5.916   1.490
  172TYR    HD1 1709   5.916   5.809   1.504
  172TYR    CD2 1710   5.854   6.141   1.539
  172TYR    HD2 1711   5.777   6.206   1.581
  172TYR    CE1 1712   6.038   5.968   1.418
  172TYR    HE1 1713   6.079   5.905   1.339
  172TYR    CE2 1714   5.961   6.191   1.467
  172TYR    HE2 1715   5.969   6.300   1.462
  172TYR     CZ 1716   6.050   6.106   1.402
  172TYR     OH 1717   6.146   6.149   1.315
  172TYR     HH 1718   6.141   6.247   1.333
  172TYR      C 1719   5.514   5.806   1.563
  172TYR      O 1720   5.429   5.832   1.647
  173GLU      N 1721   5.543   5.683   1.521
  173GLU      H 1722   5.626   5.665   1.468
  173GLU     CA 1723   5.476   5.558   1.555
  173GLU     CB 1724   5.442   5.493   1.421
  173GLU     CG 1725   5.344   5.377   1.438
  173GLU     CD 1726   5.333   5.283   1.317
  173GLU    OE1 1727   5.228   5.286   1.249
  173GLU    OE2 1728   5.423   5.197   1.309
  173GLU      C 1729   5.579   5.468   1.624
  173GLU      O 1730   5.670   5.421   1.556
  174LEU      N 1731   5.567   5.466   1.756
  174LEU      H 1732   5.495   5.518   1.801
  174LEU     CA 1733   5.660   5.395   1.846
  174LEU     CB 1734   5.698   5.484   1.964
  174LEU     CG 1735   5.837   5.543   1.936
  174LEU    CD1 1736   5.842   5.646   1.823
  174LEU    CD2 1737   5.874   5.604   2.071
  174LEU      C 1738   5.612   5.270   1.920
  174LEU      O 1739   5.526   5.274   2.008
  175ASP      N 1740   5.685   5.162   1.894
  175ASP      H 1741   5.736   5.153   1.808
  175ASP     CA 1742   5.662   5.031   1.957
  175ASP     CB 1743   5.552   4.946   1.894
  175ASP     CG 1744   5.567   4.797   1.926
  175ASP    OD1 1745   5.571   4.722   1.826
  175ASP    OD2 1746   5.576   4.758   2.044
  175ASP      C 1747   5.794   4.954   1.963
  175ASP      O 1748   5.873   4.967   1.870
  176GLY      N 1749   5.818   4.899   2.081
  176GLY      H 1750   5.751   4.892   2.155
  176GLY     CA 1751   5.942   4.827   2.116
  176GLY      C 1752   5.933   4.676   2.093
  176GLY      O 1753   6.033   4.618   2.134
  177ARG      N 1754   5.827   4.621   2.033
  177ARG      H 1755   5.747   4.674   2.007
  177ARG     CA 1756   5.832   4.489   1.967
  177ARG     CB 1757   5.694   4.431   1.935
  177ARG     CG 1758   5.611   4.392   2.057
  177ARG     CD 1759   5.661   4.259   2.116
  177ARG     NE 1760   5.569   4.156   2.067
  177ARG     HE 1761   5.608   4.099   1.995
  177ARG     CZ 1762   5.442   4.135   2.106
  177ARG    NH1 1763   5.383   4.210   2.201
  177ARG   HH11 1764   5.443   4.268   2.256
  177ARG   HH12 1765   5.285   4.202   2.219
  177ARG    NH2 1766   5.375   4.029   2.060
  177ARG   HH21 1767   5.431   3.975   1.997
  177ARG   HH22 1768   5.277   4.017   2.076
  177ARG      C 1769   5.901   4.496   1.831
  177ARG      O 1770   5.943   4.392   1.780
  178MET      N 1771   5.880   4.603   1.755
  178MET      H 1772   5.802   4.659   1.783
  178MET     CA 1773   5.956   4.643   1.635
  178MET     CB 1774   5.874   4.749   1.562
  178MET     CG 1775   5.743   4.683   1.520
  178MET     SD 1776   5.753   4.541   1.404
  178MET     CE 1777   5.591   4.488   1.455
  178MET      C 1778   6.099   4.695   1.654
  178MET      O 1779   6.122   4.771   1.748
  179PRO      N 1780   6.193   4.666   1.565
  179PRO     CA 1781   6.334   4.707   1.571
  179PRO     CB 1782   6.401   4.644   1.448
  179PRO     CG 1783   6.288   4.607   1.351
  179PRO     CD 1784   6.166   4.590   1.442
  179PRO      C 1785   6.368   4.856   1.578
  179PRO      O 1786   6.462   4.894   1.648
  180PHE      N 1787   6.292   4.932   1.499
  180PHE      H 1788   6.243   4.900   1.418
  180PHE     CA 1789   6.308   5.078   1.506
  180PHE     CB 1790   6.397   5.116   1.387
  180PHE     CG 1791   6.540   5.063   1.381
  180PHE    CD1 1792   6.570   4.955   1.299
  180PHE    HD1 1793   6.498   4.908   1.232
  180PHE    CD2 1794   6.639   5.133   1.450
  180PHE    HD2 1795   6.611   5.211   1.521
  180PHE    CE1 1796   6.705   4.934   1.275
  180PHE    HE1 1797   6.733   4.846   1.218
  180PHE    CE2 1798   6.775   5.103   1.442
  180PHE    HE2 1799   6.856   5.164   1.481
  180PHE     CZ 1800   6.801   5.001   1.351
  180PHE     HZ 1801   6.908   4.999   1.330
  180PHE      C 1802   6.183   5.164   1.490
  180PHE      O 1803   6.079   5.099   1.473
  181PRO      N 1804   6.184   5.293   1.521
  181PRO     CA 1805   6.073   5.388   1.504
  181PRO     CB 1806   6.125   5.526   1.546
  181PRO     CG 1807   6.226   5.487   1.655
  181PRO     CD 1808   6.288   5.358   1.602
  181PRO      C 1809   6.040   5.394   1.355
  181PRO      O 1810   6.124   5.393   1.264
  182VAL      N 1811   5.914   5.432   1.335
  182VAL      H 1812   5.838   5.427   1.399
  182VAL     CA 1813   5.858   5.472   1.205
  182VAL     CB 1814   5.737   5.382   1.176
  182VAL    CG1 1815   5.660   5.412   1.047
  182VAL    CG2 1816   5.770   5.233   1.172
  182VAL      C 1817   5.817   5.619   1.210
  182VAL      O 1818   5.757   5.670   1.305
  183ASN      N 1819   5.841   5.685   1.098
  183ASN      H 1820   5.893   5.643   1.023
  183ASN     CA 1821   5.787   5.818   1.067
  183ASN     CB 1822   5.899   5.900   1.002
  183ASN     CG 1823   5.881   6.052   1.000
  183ASN    OD1 1824   5.789   6.107   0.940
  183ASN    ND2 1825   5.973   6.120   1.068
  183ASN   HD21 1826   6.056   6.075   1.102
  183ASN   HD22 1827   5.956   6.218   1.078
  183ASN      C 1828   5.664   5.813   0.977
  183ASN      O 1829   5.662   5.734   0.883
  184HISE     N 1830   5.563   5.895   1.006
  184HISE     H 1831   5.545   5.915   1.102
  184HISE    CA 1832   5.453   5.903   0.909
  184HISE    CB 1833   5.324   5.842   0.964
  184HISE    CG 1834   5.329   5.691   0.989
  184HISE   ND1 1835   5.324   5.593   0.900
  184HISE   CD2 1836   5.309   5.641   1.111
  184HISE   HD2 1837   5.322   5.699   1.203
  184HISE   CE1 1838   5.318   5.477   0.965
  184HISE   HE1 1839   5.304   5.376   0.926
  184HISE   NE2 1840   5.294   5.511   1.091
  184HISE   HE2 1841   5.275   5.439   1.159
  184HISE     C 1842   5.422   6.042   0.853
  184HISE     O 1843   5.309   6.085   0.830
  185GLY      N 1844   5.531   6.109   0.820
  185GLY      H 1845   5.624   6.079   0.842
  185GLY     CA 1846   5.535   6.247   0.770
  185GLY      C 1847   5.485   6.358   0.863
  185GLY      O 1848   5.458   6.339   0.981
  186ALA      N 1849   5.503   6.476   0.805
  186ALA      H 1850   5.571   6.487   0.733
  186ALA     CA 1851   5.466   6.606   0.864
  186ALA     CB 1852   5.514   6.729   0.787
  186ALA      C 1853   5.325   6.609   0.923
  186ALA      O 1854   5.229   6.550   0.874
  187SER      N 1855   5.328   6.668   1.042
  187SER      H 1856   5.409   6.686   1.097
  187SER     CA 1857   5.208   6.705   1.119
  187SER     CB 1858   5.170   6.572   1.183
  187SER     OG 1859   5.110   6.590   1.312
  187SER     HG 1860   5.014   6.609   1.294
  187SER      C 1861   5.234   6.823   1.213
  187SER      O 1862   5.343   6.854   1.259
  188SER      N 1863   5.122   6.858   1.276
  188SER      H 1864   5.031   6.823   1.253
  188SER     CA 1865   5.119   6.960   1.383
  188SER     CB 1866   5.024   7.073   1.341
  188SER     OG 1867   4.983   7.173   1.435
  188SER     HG 1868   5.045   7.246   1.407
  188SER      C 1869   5.079   6.914   1.523
  188SER      O 1870   4.989   6.831   1.539
  189GLU      N 1871   5.137   6.977   1.625
  189GLU      H 1872   5.215   7.037   1.605
  189GLU     CA 1873   5.106   6.943   1.764
  189GLU     CB 1874   5.225   6.982   1.852
  189GLU     CG 1875   5.259   6.876   1.957
  189GLU     CD 1876   5.345   6.943   2.065
  189GLU    OE1 1877   5.429   6.867   2.119
  189GLU    OE2 1878   5.321   7.058   2.106
  189GLU      C 1879   4.968   6.987   1.815
  189GLU      O 1880   4.920   6.949   1.922
  190ASP      N 1881   4.907   7.083   1.748
  190ASP      H 1882   4.961   7.137   1.683
  190ASP     CA 1883   4.763   7.112   1.764
  190ASP     CB 1884   4.745   7.243   1.687
  190ASP     CG 1885   4.605   7.297   1.717
  190ASP    OD1 1886   4.568   7.322   1.834
  190ASP    OD2 1887   4.515   7.293   1.630
  190ASP      C 1888   4.669   7.006   1.708
  190ASP      O 1889   4.594   6.942   1.782
  191THR      N 1890   4.690   6.962   1.585
  191THR      H 1891   4.757   7.006   1.525
  191THR     CA 1892   4.615   6.859   1.510
  191THR     CB 1893   4.604   6.874   1.359
  191THR    OG1 1894   4.737   6.900   1.313
  191THR    HG1 1895   4.773   6.821   1.263
  191THR    CG2 1896   4.519   7.000   1.339
  191THR      C 1897   4.654   6.713   1.531
  191THR      O 1898   4.602   6.623   1.464
  192LEU      N 1899   4.745   6.687   1.624
  192LEU      H 1900   4.796   6.758   1.672
  192LEU     CA 1901   4.818   6.560   1.642
  192LEU     CB 1902   4.918   6.572   1.757
  192LEU     CG 1903   4.875   6.565   1.904
  192LEU    CD1 1904   4.999   6.559   1.993
  192LEU    CD2 1905   4.768   6.666   1.947
  192LEU      C 1906   4.724   6.441   1.664
  192LEU      O 1907   4.747   6.334   1.608
  193LEU      N 1908   4.605   6.463   1.718
  193LEU      H 1909   4.573   6.553   1.749
  193LEU     CA 1910   4.501   6.360   1.730
  193LEU     CB 1911   4.403   6.408   1.837
  193LEU     CG 1912   4.320   6.301   1.909
  193LEU    CD1 1913   4.284   6.338   2.053
  193LEU    CD2 1914   4.181   6.288   1.846
  193LEU      C 1915   4.438   6.326   1.595
  193LEU      O 1916   4.442   6.209   1.558
  194LYS      N 1917   4.389   6.423   1.518
  194LYS      H 1918   4.351   6.506   1.558
  194LYS     CA 1919   4.344   6.392   1.381
  194LYS     CB 1920   4.276   6.514   1.319
  194LYS     CG 1921   4.235   6.500   1.172
  194LYS     CD 1922   4.205   6.637   1.111
  194LYS     CE 1923   4.151   6.627   0.969
  194LYS     NZ 1924   4.260   6.595   0.875
  194LYS    HZ1 1925   4.287   6.502   0.902
  194LYS    HZ2 1926   4.208   6.582   0.790
  194LYS    HZ3 1927   4.331   6.664   0.865
  194LYS      C 1928   4.453   6.339   1.288
  194LYS      O 1929   4.428   6.248   1.209
  195ASP      N 1930   4.578   6.376   1.314
  195ASP      H 1931   4.590   6.462   1.363
  195ASP     CA 1932   4.695   6.334   1.235
  195ASP     CB 1933   4.814   6.430   1.247
  195ASP     CG 1934   4.787   6.567   1.183
  195ASP    OD1 1935   4.847   6.663   1.235
  195ASP    OD2 1936   4.730   6.577   1.072
  195ASP      C 1937   4.731   6.188   1.263
  195ASP      O 1938   4.728   6.103   1.175
  196ALA      N 1939   4.737   6.150   1.390
  196ALA      H 1940   4.738   6.218   1.463
  196ALA     CA 1941   4.742   6.010   1.435
  196ALA     CB 1942   4.762   6.003   1.586
  196ALA      C 1943   4.620   5.927   1.394
  196ALA      O 1944   4.638   5.821   1.334
  197ALA      N 1945   4.501   5.978   1.423
  197ALA      H 1946   4.483   6.065   1.470
  197ALA     CA 1947   4.381   5.909   1.374
  197ALA     CB 1948   4.259   5.994   1.409
  197ALA      C 1949   4.369   5.863   1.228
  197ALA      O 1950   4.304   5.762   1.200
  198LYS      N 1951   4.442   5.930   1.139
  198LYS      H 1952   4.504   6.001   1.173
  198LYS     CA 1953   4.433   5.893   0.997
  198LYS     CB 1954   4.511   6.004   0.926
  198LYS     CG 1955   4.507   6.009   0.773
  198LYS     CD 1956   4.608   6.110   0.719
  198LYS     CE 1957   4.755   6.084   0.755
  198LYS     NZ 1958   4.856   6.189   0.734
  198LYS    HZ1 1959   4.924   6.183   0.807
  198LYS    HZ2 1960   4.900   6.193   0.644
  198LYS    HZ3 1961   4.806   6.273   0.755
  198LYS      C 1962   4.511   5.763   0.977
  198LYS      O 1963   4.467   5.661   0.925
  199VAL      N 1964   4.633   5.765   1.030
  199VAL      H 1965   4.689   5.847   1.037
  199VAL     CA 1966   4.716   5.644   1.046
  199VAL     CB 1967   4.859   5.676   1.090
  199VAL    CG1 1968   4.959   5.561   1.080
  199VAL    CG2 1969   4.917   5.794   1.013
  199VAL      C 1970   4.655   5.527   1.123
  199VAL      O 1971   4.617   5.426   1.064
  200CYS      N 1972   4.603   5.559   1.241
  200CYS      H 1973   4.607   5.654   1.271
  200CYS     CA 1974   4.541   5.457   1.327
  200CYS     CB 1975   4.503   5.505   1.467
  200CYS     SG 1976   4.626   5.603   1.561
  200CYS     HG 1977   4.738   5.531   1.557
  200CYS      C 1978   4.411   5.398   1.273
  200CYS      O 1979   4.365   5.292   1.316
  201ARG      N 1980   4.331   5.471   1.195
  201ARG      H 1981   4.325   5.570   1.201
  201ARG     CA 1982   4.212   5.416   1.128
  201ARG     CB 1983   4.124   5.527   1.071
  201ARG     CG 1984   4.043   5.594   1.182
  201ARG     CD 1985   3.928   5.682   1.134
  201ARG     NE 1986   3.981   5.792   1.051
  201ARG     HE 1987   4.007   5.757   0.961
  201ARG     CZ 1988   4.006   5.919   1.084
  201ARG    NH1 1989   3.984   5.958   1.211
  201ARG   HH11 1990   3.920   5.904   1.265
  201ARG   HH12 1991   4.009   6.053   1.231
  201ARG    NH2 1992   4.042   6.014   0.997
  201ARG   HH21 1993   4.038   5.993   0.899
  201ARG   HH22 1994   4.085   6.103   1.015
  201ARG      C 1995   4.251   5.316   1.019
  201ARG      O 1996   4.241   5.198   1.054
  202GLU      N 1997   4.336   5.356   0.925
  202GLU      H 1998   4.381   5.445   0.929
  202GLU     CA 1999   4.388   5.264   0.823
  202GLU     CB 2000   4.465   5.340   0.714
  202GLU     CG 2001   4.603   5.388   0.760
  202GLU     CD 2002   4.696   5.425   0.645
  202GLU    OE1 2003   4.670   5.510   0.557
  202GLU    OE2 2004   4.801   5.357   0.640
  202GLU      C 2005   4.463   5.139   0.869
  202GLU      O 2006   4.440   5.037   0.804
  203PHE      N 2007   4.522   5.149   0.988
  203PHE      H 2008   4.534   5.232   1.042
  203PHE     CA 2009   4.587   5.035   1.055
  203PHE     CB 2010   4.650   5.091   1.182
  203PHE     CG 2011   4.776   5.012   1.215
  203PHE    CD1 2012   4.895   5.083   1.205
  203PHE    HD1 2013   4.894   5.170   1.140
  203PHE    CD2 2014   4.772   4.877   1.250
  203PHE    HD2 2015   4.683   4.818   1.231
  203PHE    CE1 2016   5.015   5.015   1.225
  203PHE    HE1 2017   5.108   5.067   1.247
  203PHE    CE2 2018   4.893   4.811   1.268
  203PHE    HE2 2019   4.891   4.705   1.292
  203PHE     CZ 2020   5.014   4.879   1.255
  203PHE     HZ 2021   5.107   4.824   1.241
  203PHE      C 2022   4.496   4.916   1.086
  203PHE      O 2023   4.509   4.810   1.025
  204THR      N 2024   4.394   4.946   1.167
  204THR      H 2025   4.388   5.040   1.200
  204THR     CA 2026   4.284   4.853   1.197
  204THR     CB 2027   4.208   4.895   1.323
  204THR    OG1 2028   4.082   4.829   1.337
  204THR    HG1 2029   4.079   4.747   1.395
  204THR    CG2 2030   4.178   5.045   1.330
  204THR      C 2031   4.185   4.821   1.086
  204THR      O 2032   4.152   4.704   1.067
  205GLU      N 2033   4.150   4.922   1.007
  205GLU      H 2034   4.181   5.017   1.017
  205GLU     CA 2035   4.072   4.908   0.883
  205GLU     CB 2036   4.048   5.040   0.809
  205GLU     CG 2037   3.964   5.126   0.904
  205GLU     CD 2038   3.903   5.246   0.831
  205GLU    OE1 2039   3.949   5.356   0.868
  205GLU    OE2 2040   3.799   5.237   0.762
  205GLU      C 2041   4.128   4.813   0.777
  205GLU      O 2042   4.052   4.760   0.696
  206ARG      N 2043   4.259   4.791   0.773
  206ARG      H 2044   4.325   4.843   0.827
  206ARG     CA 2045   4.313   4.686   0.685
  206ARG     CB 2046   4.466   4.680   0.687
  206ARG     CG 2047   4.509   4.775   0.575
  206ARG     CD 2048   4.661   4.766   0.565
  206ARG     NE 2049   4.720   4.838   0.679
  206ARG     HE 2050   4.751   4.770   0.746
  206ARG     CZ 2051   4.746   4.968   0.696
  206ARG    NH1 2052   4.721   5.057   0.599
  206ARG   HH11 2053   4.665   5.019   0.525
  206ARG   HH12 2054   4.724   5.156   0.614
  206ARG    NH2 2055   4.844   4.992   0.784
  206ARG   HH21 2056   4.886   4.913   0.828
  206ARG   HH22 2057   4.858   5.085   0.819
  206ARG      C 2058   4.271   4.540   0.703
  206ARG      O 2059   4.224   4.488   0.602
  207GLU      N 2060   4.260   4.500   0.829
  207GLU      H 2061   4.296   4.555   0.904
  207GLU     CA 2062   4.218   4.365   0.868
  207GLU     CB 2063   4.289   4.315   0.994
  207GLU     CG 2064   4.442   4.317   0.987
  207GLU     CD 2065   4.491   4.245   0.861
  207GLU    OE1 2066   4.510   4.315   0.759
  207GLU    OE2 2067   4.521   4.124   0.863
  207GLU      C 2068   4.066   4.355   0.887
  207GLU      O 2069   4.007   4.360   0.995
  208GLN      N 2070   3.997   4.348   0.773
  208GLN      H 2071   4.047   4.352   0.686
  208GLN     CA 2072   3.853   4.326   0.758
  208GLN     CB 2073   3.820   4.269   0.620
  208GLN     CG 2074   3.843   4.358   0.497
  208GLN     CD 2075   3.786   4.290   0.373
  208GLN    OE1 2076   3.863   4.244   0.289
  208GLN    NE2 2077   3.655   4.289   0.348
  208GLN   HE21 2078   3.585   4.329   0.407
  208GLN   HE22 2079   3.638   4.240   0.263
  208GLN      C 2080   3.792   4.227   0.858
  208GLN      O 2081   3.691   4.266   0.916
  209GLY      N 2082   3.854   4.114   0.891
  209GLY      H 2083   3.937   4.087   0.842
  209GLY     CA 2084   3.796   4.015   0.983
  209GLY      C 2085   3.806   4.047   1.132
  209GLY      O 2086   3.719   4.009   1.211
  210GLU      N 2087   3.913   4.111   1.178
  210GLU      H 2088   3.976   4.160   1.117
  210GLU     CA 2089   3.948   4.146   1.317
  210GLU     CB 2090   4.095   4.187   1.332
  210GLU     CG 2091   4.142   4.189   1.477
  210GLU     CD 2092   4.121   4.060   1.557
  210GLU    OE1 2093   4.013   4.043   1.617
  210GLU    OE2 2094   4.213   3.975   1.555
  210GLU      C 2095   3.857   4.241   1.394
  210GLU      O 2096   3.866   4.364   1.386
  211VAL      N 2097   3.775   4.178   1.478
  211VAL      H 2098   3.756   4.080   1.472
  211VAL     CA 2099   3.682   4.246   1.569
  211VAL     CB 2100   3.561   4.155   1.593
  211VAL    CG1 2101   3.482   4.158   1.462
  211VAL    CG2 2102   3.610   4.019   1.641
  211VAL      C 2103   3.738   4.302   1.700
  211VAL      O 2104   3.674   4.382   1.768
  212ARG      N 2105   3.862   4.269   1.734
  212ARG      H 2106   3.922   4.224   1.667
  212ARG     CA 2107   3.914   4.311   1.865
  212ARG     CB 2108   3.993   4.196   1.928
  212ARG     CG 2109   3.924   4.071   1.982
  212ARG     CD 2110   4.019   3.954   2.007
  212ARG     NE 2111   4.059   3.892   1.880
  212ARG     HE 2112   4.059   3.948   1.797
  212ARG     CZ 2113   4.118   3.773   1.864
  212ARG    NH1 2114   4.118   3.698   1.975
  212ARG   HH11 2115   4.077   3.737   2.057
  212ARG   HH12 2116   4.149   3.603   1.971
  212ARG    NH2 2117   4.183   3.737   1.753
  212ARG   HH21 2118   4.180   3.796   1.672
  212ARG   HH22 2119   4.244   3.657   1.750
  212ARG      C 2120   4.007   4.432   1.853
  212ARG      O 2121   4.057   4.458   1.744
  213PHE      N 2122   3.976   4.526   1.942
  213PHE      H 2123   3.898   4.529   2.004
  213PHE     CA 2124   4.058   4.648   1.952
  213PHE     CB 2125   4.067   4.733   1.825
  213PHE     CG 2126   3.935   4.792   1.775
  213PHE    CD1 2127   3.907   4.927   1.789
  213PHE    HD1 2128   3.967   4.995   1.849
  213PHE    CD2 2129   3.838   4.707   1.725
  213PHE    HD2 2130   3.858   4.608   1.684
  213PHE    CE1 2131   3.788   4.977   1.735
  213PHE    HE1 2132   3.779   5.084   1.716
  213PHE    CE2 2133   3.716   4.759   1.684
  213PHE    HE2 2134   3.629   4.695   1.668
  213PHE     CZ 2135   3.685   4.895   1.692
  213PHE     HZ 2136   3.586   4.931   1.665
  213PHE      C 2137   4.022   4.742   2.067
  213PHE      O 2138   3.906   4.772   2.097
  214SER      N 2139   4.120   4.823   2.107
  214SER      H 2140   4.207   4.830   2.058
  214SER     CA 2141   4.091   4.921   2.212
  214SER     CB 2142   4.118   4.855   2.347
  214SER     OG 2143   4.085   4.938   2.459
  214SER     HG 2144   4.176   4.954   2.497
  214SER      C 2145   4.183   5.043   2.200
  214SER      O 2146   4.300   5.026   2.166
  215ALA      N 2147   4.122   5.160   2.210
  215ALA      H 2148   4.029   5.169   2.245
  215ALA     CA 2149   4.191   5.290   2.202
  215ALA     CB 2150   4.149   5.369   2.078
  215ALA      C 2151   4.191   5.381   2.325
  215ALA      O 2152   4.089   5.421   2.381
  216VAL      N 2153   4.308   5.441   2.345
  216VAL      H 2154   4.376   5.430   2.273
  216VAL     CA 2155   4.336   5.533   2.457
  216VAL     CB 2156   4.387   5.452   2.577
  216VAL    CG1 2157   4.512   5.377   2.531
  216VAL    CG2 2158   4.418   5.537   2.700
  216VAL      C 2159   4.411   5.664   2.431
  216VAL      O 2160   4.513   5.665   2.361
  217ALA      N 2161   4.359   5.769   2.494
  217ALA      H 2162   4.279   5.758   2.553
  217ALA     CA 2163   4.415   5.904   2.485
  217ALA     CB 2164   4.300   5.999   2.452
  217ALA      C 2165   4.482   5.954   2.614
  217ALA      O 2166   4.422   5.943   2.721
  218LEU      N 2167   4.595   6.022   2.595
  218LEU      H 2168   4.633   6.027   2.503
  218LEU     CA 2169   4.655   6.091   2.710
  218LEU     CB 2170   4.805   6.059   2.708
  218LEU     CG 2171   4.862   6.043   2.849
  218LEU    CD1 2172   4.993   5.964   2.854
  218LEU    CD2 2173   4.898   6.176   2.917
  218LEU      C 2174   4.624   6.241   2.715
  218LEU      O 2175   4.683   6.309   2.631
  219CYS      N 2176   4.539   6.290   2.805
  219CYS      H 2177   4.509   6.232   2.881
  219CYS     CA 2178   4.474   6.421   2.796
  219CYS     CB 2179   4.325   6.391   2.777
  219CYS     SG 2180   4.278   6.334   2.610
  219CYS     HG 2181   4.300   6.450   2.550
  219CYS      C 2182   4.484   6.490   2.932
  219CYS      O 2183   4.483   6.434   3.042
  220LYS      N 2184   4.490   6.622   2.916
  220LYS      H 2185   4.499   6.663   2.825
  220LYS     CA 2186   4.498   6.718   3.027
  220LYS     CB 2187   4.506   6.857   2.965
  220LYS     CG 2188   4.542   6.960   3.073
  220LYS     CD 2189   4.679   6.940   3.137
  220LYS     CE 2190   4.706   7.054   3.235
  220LYS     NZ 2191   4.703   7.189   3.177
  220LYS    HZ1 2192   4.755   7.246   3.241
  220LYS    HZ2 2193   4.743   7.188   3.085
  220LYS    HZ3 2194   4.614   7.235   3.169
  220LYS      C 2195   4.368   6.705   3.107
  220LYS      O 2196   4.263   6.713   3.045
  221ALA      N 2197   4.375   6.695   3.240
  221ALA      H 2198   4.463   6.691   3.286
  221ALA     CA 2199   4.250   6.685   3.317
  221ALA     CB 2200   4.264   6.608   3.449
  221ALA      C 2201   4.197   6.826   3.345
  221ALA      O 2202   4.266   6.926   3.327
  222ALA      N 2203   4.064   6.826   3.348
  222ALA      H 2204   4.006   6.753   3.311
  222ALA     CA 2205   3.995   6.948   3.393
  222ALA     CB 2206   3.861   6.959   3.321
  222ALA      C 2207   3.969   6.963   3.543
  222ALA     O1 2208   3.951   7.082   3.578
  222ALA     O2 2209   3.960   6.864   3.619
   6.93580   6.93580   4.90434   0.00000   0.00000   0.00000   0.00000   3.46789   3.46789
