# Supplementary material for: Is There a Functional Role for the Knotted Topology in Protein UCH-L1?
Source: J Chem Inf Model. 2024 Jul 24;64(17):6827–37. doi: 10.1021/acs.jcim.4c00880 (PMC11388461; doi:10.1021/acs.jcim.4c00880)
Supplement: Supplementary file 2 — ci4c00880_si_002.zip [file ci4c00880_si_002.zip › UCH-L1_files/APO/APO_delta1/protein_2etl.top]

;
;	File 'protein_2etl.top' was generated
;	By user: unknown (1071)
;	On host: bio023
;	At date: Thu May 26 16:39:43 2022
;
;	This is a standalone topology file
;
;	Created by:
;	                    :-) GROMACS - gmx pdb2gmx, 2021.2 (-:
;	
;	Executable:   /gromacs/gromacs-2021.2/bin/gmx
;	Data prefix:  /gromacs/gromacs-2021.2
;	Working dir:  /home/sferreira/UCH_L1/APO_Knot/APO_Knot_1/Setup
;	Command line:
;	  gmx pdb2gmx -f ../Preparation/protein_2etl.pdb -p protein_2etl.top -o protein_2etl.gro -ff gromos54a7 -water spc -ignh -merge all -renum -ter -his
;	Force field was read from the standard GROMACS share directory.
;

; Include forcefield parameters
#include "gromos54a7.ff/forcefield.itp"

[ moleculetype ]
; Name            nrexcl
Protein            3

[ atoms ]
;   nr       type  resnr residue  atom   cgnr     charge       mass  typeB    chargeB      massB
; residue   1 GLN rtp GLN  q +1.0
     1         NL      1    GLN      N      1      0.129    14.0067
     2          H      1    GLN     H1      1      0.248      1.008
     3          H      1    GLN     H2      1      0.248      1.008
     4          H      1    GLN     H3      1      0.248      1.008
     5        CH1      1    GLN     CA      2      0.127     13.019
     6        CH2      1    GLN     CB      2          0     14.027
     7        CH2      1    GLN     CG      2          0     14.027
     8          C      1    GLN     CD      3       0.29     12.011
     9          O      1    GLN    OE1      3      -0.45    15.9994
    10         NT      1    GLN    NE2      3      -0.72    14.0067
    11          H      1    GLN   HE21      3       0.44      1.008
    12          H      1    GLN   HE22      3       0.44      1.008
    13          C      1    GLN      C      4       0.45     12.011
    14          O      1    GLN      O      4      -0.45    15.9994   ; qtot 1
; residue   2 LEU rtp LEU  q  0.0
    15          N      2    LEU      N      5      -0.31    14.0067
    16          H      2    LEU      H      5       0.31      1.008
    17        CH1      2    LEU     CA      6          0     13.019
    18        CH2      2    LEU     CB      6          0     14.027
    19        CH1      2    LEU     CG      7          0     13.019
    20        CH3      2    LEU    CD1      7          0     15.035
    21        CH3      2    LEU    CD2      7          0     15.035
    22          C      2    LEU      C      8       0.45     12.011
    23          O      2    LEU      O      8      -0.45    15.9994   ; qtot 1
; residue   3 LYS rtp LYSH q +1.0
    24          N      3    LYS      N      9      -0.31    14.0067
    25          H      3    LYS      H      9       0.31      1.008
    26        CH1      3    LYS     CA     10          0     13.019
    27        CH2      3    LYS     CB     10          0     14.027
    28        CH2      3    LYS     CG     11          0     14.027
    29        CH2      3    LYS     CD     11          0     14.027
    30        CH2      3    LYS     CE     12      0.127     14.027
    31         NL      3    LYS     NZ     12      0.129    14.0067
    32          H      3    LYS    HZ1     12      0.248      1.008
    33          H      3    LYS    HZ2     12      0.248      1.008
    34          H      3    LYS    HZ3     12      0.248      1.008
    35          C      3    LYS      C     13       0.45     12.011
    36          O      3    LYS      O     13      -0.45    15.9994   ; qtot 2
; residue   4 PRO rtp PRO  q  0.0
    37          N      4    PRO      N     14          0    14.0067
    38        CH1      4    PRO     CA     15          0     13.019
    39       CH2r      4    PRO     CB     15          0     14.027
    40       CH2r      4    PRO     CG     16          0     14.027
    41       CH2r      4    PRO     CD     16          0     14.027
    42          C      4    PRO      C     17       0.45     12.011
    43          O      4    PRO      O     17      -0.45    15.9994   ; qtot 2
; residue   5 MET rtp MET  q  0.0
    44          N      5    MET      N     18      -0.31    14.0067
    45          H      5    MET      H     18       0.31      1.008
    46        CH1      5    MET     CA     19          0     13.019
    47        CH2      5    MET     CB     19          0     14.027
    48        CH2      5    MET     CG     20      0.241     14.027
    49          S      5    MET     SD     20     -0.482      32.06
    50        CH3      5    MET     CE     20      0.241     15.035
    51          C      5    MET      C     21       0.45     12.011
    52          O      5    MET      O     21      -0.45    15.9994   ; qtot 2
; residue   6 GLU rtp GLU  q -1.0
    53          N      6    GLU      N     22      -0.31    14.0067
    54          H      6    GLU      H     22       0.31      1.008
    55        CH1      6    GLU     CA     23          0     13.019
    56        CH2      6    GLU     CB     23          0     14.027
    57        CH2      6    GLU     CG     23          0     14.027
    58          C      6    GLU     CD     24       0.27     12.011
    59         OM      6    GLU    OE1     24     -0.635    15.9994
    60         OM      6    GLU    OE2     24     -0.635    15.9994
    61          C      6    GLU      C     25       0.45     12.011
    62          O      6    GLU      O     25      -0.45    15.9994   ; qtot 1
; residue   7 ILE rtp ILE  q  0.0
    63          N      7    ILE      N     26      -0.31    14.0067
    64          H      7    ILE      H     26       0.31      1.008
    65        CH1      7    ILE     CA     27          0     13.019
    66        CH1      7    ILE     CB     28          0     13.019
    67        CH2      7    ILE    CG1     28          0     14.027
    68        CH3      7    ILE    CG2     28          0     15.035
    69        CH3      7    ILE     CD     28          0     15.035
    70          C      7    ILE      C     29       0.45     12.011
    71          O      7    ILE      O     29      -0.45    15.9994   ; qtot 1
; residue   8 ASN rtp ASN  q  0.0
    72          N      8    ASN      N     30      -0.31    14.0067
    73          H      8    ASN      H     30       0.31      1.008
    74        CH1      8    ASN     CA     31          0     13.019
    75        CH2      8    ASN     CB     31          0     14.027
    76          C      8    ASN     CG     32       0.29     12.011
    77          O      8    ASN    OD1     32      -0.45    15.9994
    78         NT      8    ASN    ND2     32      -0.72    14.0067
    79          H      8    ASN   HD21     32       0.44      1.008
    80          H      8    ASN   HD22     32       0.44      1.008
    81          C      8    ASN      C     33       0.45     12.011
    82          O      8    ASN      O     33      -0.45    15.9994   ; qtot 1
; residue   9 PRO rtp PRO  q  0.0
    83          N      9    PRO      N     34          0    14.0067
    84        CH1      9    PRO     CA     35          0     13.019
    85       CH2r      9    PRO     CB     35          0     14.027
    86       CH2r      9    PRO     CG     36          0     14.027
    87       CH2r      9    PRO     CD     36          0     14.027
    88          C      9    PRO      C     37       0.45     12.011
    89          O      9    PRO      O     37      -0.45    15.9994   ; qtot 1
; residue  10 GLU rtp GLU  q -1.0
    90          N     10    GLU      N     38      -0.31    14.0067
    91          H     10    GLU      H     38       0.31      1.008
    92        CH1     10    GLU     CA     39          0     13.019
    93        CH2     10    GLU     CB     39          0     14.027
    94        CH2     10    GLU     CG     39          0     14.027
    95          C     10    GLU     CD     40       0.27     12.011
    96         OM     10    GLU    OE1     40     -0.635    15.9994
    97         OM     10    GLU    OE2     40     -0.635    15.9994
    98          C     10    GLU      C     41       0.45     12.011
    99          O     10    GLU      O     41      -0.45    15.9994   ; qtot 0
; residue  11 MET rtp MET  q  0.0
   100          N     11    MET      N     42      -0.31    14.0067
   101          H     11    MET      H     42       0.31      1.008
   102        CH1     11    MET     CA     43          0     13.019
   103        CH2     11    MET     CB     43          0     14.027
   104        CH2     11    MET     CG     44      0.241     14.027
   105          S     11    MET     SD     44     -0.482      32.06
   106        CH3     11    MET     CE     44      0.241     15.035
   107          C     11    MET      C     45       0.45     12.011
   108          O     11    MET      O     45      -0.45    15.9994   ; qtot 0
; residue  12 LEU rtp LEU  q  0.0
   109          N     12    LEU      N     46      -0.31    14.0067
   110          H     12    LEU      H     46       0.31      1.008
   111        CH1     12    LEU     CA     47          0     13.019
   112        CH2     12    LEU     CB     47          0     14.027
   113        CH1     12    LEU     CG     48          0     13.019
   114        CH3     12    LEU    CD1     48          0     15.035
   115        CH3     12    LEU    CD2     48          0     15.035
   116          C     12    LEU      C     49       0.45     12.011
   117          O     12    LEU      O     49      -0.45    15.9994   ; qtot 0
; residue  13 ASN rtp ASN  q  0.0
   118          N     13    ASN      N     50      -0.31    14.0067
   119          H     13    ASN      H     50       0.31      1.008
   120        CH1     13    ASN     CA     51          0     13.019
   121        CH2     13    ASN     CB     51          0     14.027
   122          C     13    ASN     CG     52       0.29     12.011
   123          O     13    ASN    OD1     52      -0.45    15.9994
   124         NT     13    ASN    ND2     52      -0.72    14.0067
   125          H     13    ASN   HD21     52       0.44      1.008
   126          H     13    ASN   HD22     52       0.44      1.008
   127          C     13    ASN      C     53       0.45     12.011
   128          O     13    ASN      O     53      -0.45    15.9994   ; qtot 0
; residue  14 LYS rtp LYSH q +1.0
   129          N     14    LYS      N     54      -0.31    14.0067
   130          H     14    LYS      H     54       0.31      1.008
   131        CH1     14    LYS     CA     55          0     13.019
   132        CH2     14    LYS     CB     55          0     14.027
   133        CH2     14    LYS     CG     56          0     14.027
   134        CH2     14    LYS     CD     56          0     14.027
   135        CH2     14    LYS     CE     57      0.127     14.027
   136         NL     14    LYS     NZ     57      0.129    14.0067
   137          H     14    LYS    HZ1     57      0.248      1.008
   138          H     14    LYS    HZ2     57      0.248      1.008
   139          H     14    LYS    HZ3     57      0.248      1.008
   140          C     14    LYS      C     58       0.45     12.011
   141          O     14    LYS      O     58      -0.45    15.9994   ; qtot 1
; residue  15 VAL rtp VAL  q  0.0
   142          N     15    VAL      N     59      -0.31    14.0067
   143          H     15    VAL      H     59       0.31      1.008
   144        CH1     15    VAL     CA     60          0     13.019
   145        CH1     15    VAL     CB     60          0     13.019
   146        CH3     15    VAL    CG1     60          0     15.035
   147        CH3     15    VAL    CG2     60          0     15.035
   148          C     15    VAL      C     61       0.45     12.011
   149          O     15    VAL      O     61      -0.45    15.9994   ; qtot 1
; residue  16 LEU rtp LEU  q  0.0
   150          N     16    LEU      N     62      -0.31    14.0067
   151          H     16    LEU      H     62       0.31      1.008
   152        CH1     16    LEU     CA     63          0     13.019
   153        CH2     16    LEU     CB     63          0     14.027
   154        CH1     16    LEU     CG     64          0     13.019
   155        CH3     16    LEU    CD1     64          0     15.035
   156        CH3     16    LEU    CD2     64          0     15.035
   157          C     16    LEU      C     65       0.45     12.011
   158          O     16    LEU      O     65      -0.45    15.9994   ; qtot 1
; residue  17 SER rtp SER  q  0.0
   159          N     17    SER      N     66      -0.31    14.0067
   160          H     17    SER      H     66       0.31      1.008
   161        CH1     17    SER     CA     67          0     13.019
   162        CH2     17    SER     CB     68      0.266     14.027
   163         OA     17    SER     OG     68     -0.674    15.9994
   164          H     17    SER     HG     68      0.408      1.008
   165          C     17    SER      C     69       0.45     12.011
   166          O     17    SER      O     69      -0.45    15.9994   ; qtot 1
; residue  18 ARG rtp ARG  q +1.0
   167          N     18    ARG      N     70      -0.31    14.0067
   168          H     18    ARG      H     70       0.31      1.008
   169        CH1     18    ARG     CA     71          0     13.019
   170        CH2     18    ARG     CB     71          0     14.027
   171        CH2     18    ARG     CG     71          0     14.027
   172        CH2     18    ARG     CD     72       0.09     14.027
   173         NE     18    ARG     NE     72      -0.11    14.0067
   174          H     18    ARG     HE     72       0.24      1.008
   175          C     18    ARG     CZ     72       0.34     12.011
   176         NZ     18    ARG    NH1     72      -0.26    14.0067
   177          H     18    ARG   HH11     72       0.24      1.008
   178          H     18    ARG   HH12     72       0.24      1.008
   179         NZ     18    ARG    NH2     72      -0.26    14.0067
   180          H     18    ARG   HH21     72       0.24      1.008
   181          H     18    ARG   HH22     72       0.24      1.008
   182          C     18    ARG      C     73       0.45     12.011
   183          O     18    ARG      O     73      -0.45    15.9994   ; qtot 2
; residue  19 LEU rtp LEU  q  0.0
   184          N     19    LEU      N     74      -0.31    14.0067
   185          H     19    LEU      H     74       0.31      1.008
   186        CH1     19    LEU     CA     75          0     13.019
   187        CH2     19    LEU     CB     75          0     14.027
   188        CH1     19    LEU     CG     76          0     13.019
   189        CH3     19    LEU    CD1     76          0     15.035
   190        CH3     19    LEU    CD2     76          0     15.035
   191          C     19    LEU      C     77       0.45     12.011
   192          O     19    LEU      O     77      -0.45    15.9994   ; qtot 2
; residue  20 GLY rtp GLY  q  0.0
   193          N     20    GLY      N     78      -0.31    14.0067
   194          H     20    GLY      H     78       0.31      1.008
   195        CH2     20    GLY     CA     79          0     14.027
   196          C     20    GLY      C     80       0.45     12.011
   197          O     20    GLY      O     80      -0.45    15.9994   ; qtot 2
; residue  21 VAL rtp VAL  q  0.0
   198          N     21    VAL      N     81      -0.31    14.0067
   199          H     21    VAL      H     81       0.31      1.008
   200        CH1     21    VAL     CA     82          0     13.019
   201        CH1     21    VAL     CB     82          0     13.019
   202        CH3     21    VAL    CG1     82          0     15.035
   203        CH3     21    VAL    CG2     82          0     15.035
   204          C     21    VAL      C     83       0.45     12.011
   205          O     21    VAL      O     83      -0.45    15.9994   ; qtot 2
; residue  22 ALA rtp ALA  q  0.0
   206          N     22    ALA      N     84      -0.31    14.0067
   207          H     22    ALA      H     84       0.31      1.008
   208        CH1     22    ALA     CA     85          0     13.019
   209        CH3     22    ALA     CB     85          0     15.035
   210          C     22    ALA      C     86       0.45     12.011
   211          O     22    ALA      O     86      -0.45    15.9994   ; qtot 2
; residue  23 GLY rtp GLY  q  0.0
   212          N     23    GLY      N     87      -0.31    14.0067
   213          H     23    GLY      H     87       0.31      1.008
   214        CH2     23    GLY     CA     88          0     14.027
   215          C     23    GLY      C     89       0.45     12.011
   216          O     23    GLY      O     89      -0.45    15.9994   ; qtot 2
; residue  24 GLN rtp GLN  q  0.0
   217          N     24    GLN      N     90      -0.31    14.0067
   218          H     24    GLN      H     90       0.31      1.008
   219        CH1     24    GLN     CA     91          0     13.019
   220        CH2     24    GLN     CB     91          0     14.027
   221        CH2     24    GLN     CG     91          0     14.027
   222          C     24    GLN     CD     92       0.29     12.011
   223          O     24    GLN    OE1     92      -0.45    15.9994
   224         NT     24    GLN    NE2     92      -0.72    14.0067
   225          H     24    GLN   HE21     92       0.44      1.008
   226          H     24    GLN   HE22     92       0.44      1.008
   227          C     24    GLN      C     93       0.45     12.011
   228          O     24    GLN      O     93      -0.45    15.9994   ; qtot 2
; residue  25 TRP rtp TRP  q  0.0
   229          N     25    TRP      N     94      -0.31    14.0067
   230          H     25    TRP      H     94       0.31      1.008
   231        CH1     25    TRP     CA     95          0     13.019
   232        CH2     25    TRP     CB     95          0     14.027
   233          C     25    TRP     CG     96      -0.21     12.011
   234          C     25    TRP    CD1     96      -0.14     12.011
   235         HC     25    TRP    HD1     96       0.14      1.008
   236          C     25    TRP    CD2     96          0     12.011
   237         NR     25    TRP    NE1     96       -0.1    14.0067
   238          H     25    TRP    HE1     96       0.31      1.008
   239          C     25    TRP    CE2     96          0     12.011
   240          C     25    TRP    CE3     97      -0.14     12.011
   241         HC     25    TRP    HE3     97       0.14      1.008
   242          C     25    TRP    CZ2     98      -0.14     12.011
   243         HC     25    TRP    HZ2     98       0.14      1.008
   244          C     25    TRP    CZ3     99      -0.14     12.011
   245         HC     25    TRP    HZ3     99       0.14      1.008
   246          C     25    TRP    CH2    100      -0.14     12.011
   247         HC     25    TRP    HH2    100       0.14      1.008
   248          C     25    TRP      C    101       0.45     12.011
   249          O     25    TRP      O    101      -0.45    15.9994   ; qtot 2
; residue  26 ARG rtp ARG  q +1.0
   250          N     26    ARG      N    102      -0.31    14.0067
   251          H     26    ARG      H    102       0.31      1.008
   252        CH1     26    ARG     CA    103          0     13.019
   253        CH2     26    ARG     CB    103          0     14.027
   254        CH2     26    ARG     CG    103          0     14.027
   255        CH2     26    ARG     CD    104       0.09     14.027
   256         NE     26    ARG     NE    104      -0.11    14.0067
   257          H     26    ARG     HE    104       0.24      1.008
   258          C     26    ARG     CZ    104       0.34     12.011
   259         NZ     26    ARG    NH1    104      -0.26    14.0067
   260          H     26    ARG   HH11    104       0.24      1.008
   261          H     26    ARG   HH12    104       0.24      1.008
   262         NZ     26    ARG    NH2    104      -0.26    14.0067
   263          H     26    ARG   HH21    104       0.24      1.008
   264          H     26    ARG   HH22    104       0.24      1.008
   265          C     26    ARG      C    105       0.45     12.011
   266          O     26    ARG      O    105      -0.45    15.9994   ; qtot 3
; residue  27 PHE rtp PHE  q  0.0
   267          N     27    PHE      N    106      -0.31    14.0067
   268          H     27    PHE      H    106       0.31      1.008
   269        CH1     27    PHE     CA    107          0     13.019
   270        CH2     27    PHE     CB    107          0     14.027
   271          C     27    PHE     CG    107          0     12.011
   272          C     27    PHE    CD1    108      -0.14     12.011
   273         HC     27    PHE    HD1    108       0.14      1.008
   274          C     27    PHE    CD2    109      -0.14     12.011
   275         HC     27    PHE    HD2    109       0.14      1.008
   276          C     27    PHE    CE1    110      -0.14     12.011
   277         HC     27    PHE    HE1    110       0.14      1.008
   278          C     27    PHE    CE2    111      -0.14     12.011
   279         HC     27    PHE    HE2    111       0.14      1.008
   280          C     27    PHE     CZ    112      -0.14     12.011
   281         HC     27    PHE     HZ    112       0.14      1.008
   282          C     27    PHE      C    113       0.45     12.011
   283          O     27    PHE      O    113      -0.45    15.9994   ; qtot 3
; residue  28 VAL rtp VAL  q  0.0
   284          N     28    VAL      N    114      -0.31    14.0067
   285          H     28    VAL      H    114       0.31      1.008
   286        CH1     28    VAL     CA    115          0     13.019
   287        CH1     28    VAL     CB    115          0     13.019
   288        CH3     28    VAL    CG1    115          0     15.035
   289        CH3     28    VAL    CG2    115          0     15.035
   290          C     28    VAL      C    116       0.45     12.011
   291          O     28    VAL      O    116      -0.45    15.9994   ; qtot 3
; residue  29 ASP rtp ASP  q -1.0
   292          N     29    ASP      N    117      -0.31    14.0067
   293          H     29    ASP      H    117       0.31      1.008
   294        CH1     29    ASP     CA    118          0     13.019
   295        CH2     29    ASP     CB    118          0     14.027
   296          C     29    ASP     CG    119       0.27     12.011
   297         OM     29    ASP    OD1    119     -0.635    15.9994
   298         OM     29    ASP    OD2    119     -0.635    15.9994
   299          C     29    ASP      C    120       0.45     12.011
   300          O     29    ASP      O    120      -0.45    15.9994   ; qtot 2
; residue  30 VAL rtp VAL  q  0.0
   301          N     30    VAL      N    121      -0.31    14.0067
   302          H     30    VAL      H    121       0.31      1.008
   303        CH1     30    VAL     CA    122          0     13.019
   304        CH1     30    VAL     CB    122          0     13.019
   305        CH3     30    VAL    CG1    122          0     15.035
   306        CH3     30    VAL    CG2    122          0     15.035
   307          C     30    VAL      C    123       0.45     12.011
   308          O     30    VAL      O    123      -0.45    15.9994   ; qtot 2
; residue  31 LEU rtp LEU  q  0.0
   309          N     31    LEU      N    124      -0.31    14.0067
   310          H     31    LEU      H    124       0.31      1.008
   311        CH1     31    LEU     CA    125          0     13.019
   312        CH2     31    LEU     CB    125          0     14.027
   313        CH1     31    LEU     CG    126          0     13.019
   314        CH3     31    LEU    CD1    126          0     15.035
   315        CH3     31    LEU    CD2    126          0     15.035
   316          C     31    LEU      C    127       0.45     12.011
   317          O     31    LEU      O    127      -0.45    15.9994   ; qtot 2
; residue  32 GLY rtp GLY  q  0.0
   318          N     32    GLY      N    128      -0.31    14.0067
   319          H     32    GLY      H    128       0.31      1.008
   320        CH2     32    GLY     CA    129          0     14.027
   321          C     32    GLY      C    130       0.45     12.011
   322          O     32    GLY      O    130      -0.45    15.9994   ; qtot 2
; residue  33 LEU rtp LEU  q  0.0
   323          N     33    LEU      N    131      -0.31    14.0067
   324          H     33    LEU      H    131       0.31      1.008
   325        CH1     33    LEU     CA    132          0     13.019
   326        CH2     33    LEU     CB    132          0     14.027
   327        CH1     33    LEU     CG    133          0     13.019
   328        CH3     33    LEU    CD1    133          0     15.035
   329        CH3     33    LEU    CD2    133          0     15.035
   330          C     33    LEU      C    134       0.45     12.011
   331          O     33    LEU      O    134      -0.45    15.9994   ; qtot 2
; residue  34 GLU rtp GLU  q -1.0
   332          N     34    GLU      N    135      -0.31    14.0067
   333          H     34    GLU      H    135       0.31      1.008
   334        CH1     34    GLU     CA    136          0     13.019
   335        CH2     34    GLU     CB    136          0     14.027
   336        CH2     34    GLU     CG    136          0     14.027
   337          C     34    GLU     CD    137       0.27     12.011
   338         OM     34    GLU    OE1    137     -0.635    15.9994
   339         OM     34    GLU    OE2    137     -0.635    15.9994
   340          C     34    GLU      C    138       0.45     12.011
   341          O     34    GLU      O    138      -0.45    15.9994   ; qtot 1
; residue  35 GLU rtp GLU  q -1.0
   342          N     35    GLU      N    139      -0.31    14.0067
   343          H     35    GLU      H    139       0.31      1.008
   344        CH1     35    GLU     CA    140          0     13.019
   345        CH2     35    GLU     CB    140          0     14.027
   346        CH2     35    GLU     CG    140          0     14.027
   347          C     35    GLU     CD    141       0.27     12.011
   348         OM     35    GLU    OE1    141     -0.635    15.9994
   349         OM     35    GLU    OE2    141     -0.635    15.9994
   350          C     35    GLU      C    142       0.45     12.011
   351          O     35    GLU      O    142      -0.45    15.9994   ; qtot 0
; residue  36 GLU rtp GLU  q -1.0
   352          N     36    GLU      N    143      -0.31    14.0067
   353          H     36    GLU      H    143       0.31      1.008
   354        CH1     36    GLU     CA    144          0     13.019
   355        CH2     36    GLU     CB    144          0     14.027
   356        CH2     36    GLU     CG    144          0     14.027
   357          C     36    GLU     CD    145       0.27     12.011
   358         OM     36    GLU    OE1    145     -0.635    15.9994
   359         OM     36    GLU    OE2    145     -0.635    15.9994
   360          C     36    GLU      C    146       0.45     12.011
   361          O     36    GLU      O    146      -0.45    15.9994   ; qtot -1
; residue  37 SER rtp SER  q  0.0
   362          N     37    SER      N    147      -0.31    14.0067
   363          H     37    SER      H    147       0.31      1.008
   364        CH1     37    SER     CA    148          0     13.019
   365        CH2     37    SER     CB    149      0.266     14.027
   366         OA     37    SER     OG    149     -0.674    15.9994
   367          H     37    SER     HG    149      0.408      1.008
   368          C     37    SER      C    150       0.45     12.011
   369          O     37    SER      O    150      -0.45    15.9994   ; qtot -1
; residue  38 LEU rtp LEU  q  0.0
   370          N     38    LEU      N    151      -0.31    14.0067
   371          H     38    LEU      H    151       0.31      1.008
   372        CH1     38    LEU     CA    152          0     13.019
   373        CH2     38    LEU     CB    152          0     14.027
   374        CH1     38    LEU     CG    153          0     13.019
   375        CH3     38    LEU    CD1    153          0     15.035
   376        CH3     38    LEU    CD2    153          0     15.035
   377          C     38    LEU      C    154       0.45     12.011
   378          O     38    LEU      O    154      -0.45    15.9994   ; qtot -1
; residue  39 GLY rtp GLY  q  0.0
   379          N     39    GLY      N    155      -0.31    14.0067
   380          H     39    GLY      H    155       0.31      1.008
   381        CH2     39    GLY     CA    156          0     14.027
   382          C     39    GLY      C    157       0.45     12.011
   383          O     39    GLY      O    157      -0.45    15.9994   ; qtot -1
; residue  40 SER rtp SER  q  0.0
   384          N     40    SER      N    158      -0.31    14.0067
   385          H     40    SER      H    158       0.31      1.008
   386        CH1     40    SER     CA    159          0     13.019
   387        CH2     40    SER     CB    160      0.266     14.027
   388         OA     40    SER     OG    160     -0.674    15.9994
   389          H     40    SER     HG    160      0.408      1.008
   390          C     40    SER      C    161       0.45     12.011
   391          O     40    SER      O    161      -0.45    15.9994   ; qtot -1
; residue  41 VAL rtp VAL  q  0.0
   392          N     41    VAL      N    162      -0.31    14.0067
   393          H     41    VAL      H    162       0.31      1.008
   394        CH1     41    VAL     CA    163          0     13.019
   395        CH1     41    VAL     CB    163          0     13.019
   396        CH3     41    VAL    CG1    163          0     15.035
   397        CH3     41    VAL    CG2    163          0     15.035
   398          C     41    VAL      C    164       0.45     12.011
   399          O     41    VAL      O    164      -0.45    15.9994   ; qtot -1
; residue  42 PRO rtp PRO  q  0.0
   400          N     42    PRO      N    165          0    14.0067
   401        CH1     42    PRO     CA    166          0     13.019
   402       CH2r     42    PRO     CB    166          0     14.027
   403       CH2r     42    PRO     CG    167          0     14.027
   404       CH2r     42    PRO     CD    167          0     14.027
   405          C     42    PRO      C    168       0.45     12.011
   406          O     42    PRO      O    168      -0.45    15.9994   ; qtot -1
; residue  43 ALA rtp ALA  q  0.0
   407          N     43    ALA      N    169      -0.31    14.0067
   408          H     43    ALA      H    169       0.31      1.008
   409        CH1     43    ALA     CA    170          0     13.019
   410        CH3     43    ALA     CB    170          0     15.035
   411          C     43    ALA      C    171       0.45     12.011
   412          O     43    ALA      O    171      -0.45    15.9994   ; qtot -1
; residue  44 PRO rtp PRO  q  0.0
   413          N     44    PRO      N    172          0    14.0067
   414        CH1     44    PRO     CA    173          0     13.019
   415       CH2r     44    PRO     CB    173          0     14.027
   416       CH2r     44    PRO     CG    174          0     14.027
   417       CH2r     44    PRO     CD    174          0     14.027
   418          C     44    PRO      C    175       0.45     12.011
   419          O     44    PRO      O    175      -0.45    15.9994   ; qtot -1
; residue  45 ALA rtp ALA  q  0.0
   420          N     45    ALA      N    176      -0.31    14.0067
   421          H     45    ALA      H    176       0.31      1.008
   422        CH1     45    ALA     CA    177          0     13.019
   423        CH3     45    ALA     CB    177          0     15.035
   424          C     45    ALA      C    178       0.45     12.011
   425          O     45    ALA      O    178      -0.45    15.9994   ; qtot -1
; residue  46 CYS rtp CYSH q  0.0
   426          N     46    CYS      N    179      -0.31    14.0067
   427          H     46    CYS      H    179       0.31      1.008
   428        CH1     46    CYS     CA    180          0     13.019
   429        CH2     46    CYS     CB    181       0.15     14.027
   430          S     46    CYS     SG    181      -0.37      32.06
   431          H     46    CYS     HG    181       0.22      1.008
   432          C     46    CYS      C    182       0.45     12.011
   433          O     46    CYS      O    182      -0.45    15.9994   ; qtot -1
; residue  47 ALA rtp ALA  q  0.0
   434          N     47    ALA      N    183      -0.31    14.0067
   435          H     47    ALA      H    183       0.31      1.008
   436        CH1     47    ALA     CA    184          0     13.019
   437        CH3     47    ALA     CB    184          0     15.035
   438          C     47    ALA      C    185       0.45     12.011
   439          O     47    ALA      O    185      -0.45    15.9994   ; qtot -1
; residue  48 LEU rtp LEU  q  0.0
   440          N     48    LEU      N    186      -0.31    14.0067
   441          H     48    LEU      H    186       0.31      1.008
   442        CH1     48    LEU     CA    187          0     13.019
   443        CH2     48    LEU     CB    187          0     14.027
   444        CH1     48    LEU     CG    188          0     13.019
   445        CH3     48    LEU    CD1    188          0     15.035
   446        CH3     48    LEU    CD2    188          0     15.035
   447          C     48    LEU      C    189       0.45     12.011
   448          O     48    LEU      O    189      -0.45    15.9994   ; qtot -1
; residue  49 LEU rtp LEU  q  0.0
   449          N     49    LEU      N    190      -0.31    14.0067
   450          H     49    LEU      H    190       0.31      1.008
   451        CH1     49    LEU     CA    191          0     13.019
   452        CH2     49    LEU     CB    191          0     14.027
   453        CH1     49    LEU     CG    192          0     13.019
   454        CH3     49    LEU    CD1    192          0     15.035
   455        CH3     49    LEU    CD2    192          0     15.035
   456          C     49    LEU      C    193       0.45     12.011
   457          O     49    LEU      O    193      -0.45    15.9994   ; qtot -1
; residue  50 LEU rtp LEU  q  0.0
   458          N     50    LEU      N    194      -0.31    14.0067
   459          H     50    LEU      H    194       0.31      1.008
   460        CH1     50    LEU     CA    195          0     13.019
   461        CH2     50    LEU     CB    195          0     14.027
   462        CH1     50    LEU     CG    196          0     13.019
   463        CH3     50    LEU    CD1    196          0     15.035
   464        CH3     50    LEU    CD2    196          0     15.035
   465          C     50    LEU      C    197       0.45     12.011
   466          O     50    LEU      O    197      -0.45    15.9994   ; qtot -1
; residue  51 LEU rtp LEU  q  0.0
   467          N     51    LEU      N    198      -0.31    14.0067
   468          H     51    LEU      H    198       0.31      1.008
   469        CH1     51    LEU     CA    199          0     13.019
   470        CH2     51    LEU     CB    199          0     14.027
   471        CH1     51    LEU     CG    200          0     13.019
   472        CH3     51    LEU    CD1    200          0     15.035
   473        CH3     51    LEU    CD2    200          0     15.035
   474          C     51    LEU      C    201       0.45     12.011
   475          O     51    LEU      O    201      -0.45    15.9994   ; qtot -1
; residue  52 PHE rtp PHE  q  0.0
   476          N     52    PHE      N    202      -0.31    14.0067
   477          H     52    PHE      H    202       0.31      1.008
   478        CH1     52    PHE     CA    203          0     13.019
   479        CH2     52    PHE     CB    203          0     14.027
   480          C     52    PHE     CG    203          0     12.011
   481          C     52    PHE    CD1    204      -0.14     12.011
   482         HC     52    PHE    HD1    204       0.14      1.008
   483          C     52    PHE    CD2    205      -0.14     12.011
   484         HC     52    PHE    HD2    205       0.14      1.008
   485          C     52    PHE    CE1    206      -0.14     12.011
   486         HC     52    PHE    HE1    206       0.14      1.008
   487          C     52    PHE    CE2    207      -0.14     12.011
   488         HC     52    PHE    HE2    207       0.14      1.008
   489          C     52    PHE     CZ    208      -0.14     12.011
   490         HC     52    PHE     HZ    208       0.14      1.008
   491          C     52    PHE      C    209       0.45     12.011
   492          O     52    PHE      O    209      -0.45    15.9994   ; qtot -1
; residue  53 PRO rtp PRO  q  0.0
   493          N     53    PRO      N    210          0    14.0067
   494        CH1     53    PRO     CA    211          0     13.019
   495       CH2r     53    PRO     CB    211          0     14.027
   496       CH2r     53    PRO     CG    212          0     14.027
   497       CH2r     53    PRO     CD    212          0     14.027
   498          C     53    PRO      C    213       0.45     12.011
   499          O     53    PRO      O    213      -0.45    15.9994   ; qtot -1
; residue  54 LEU rtp LEU  q  0.0
   500          N     54    LEU      N    214      -0.31    14.0067
   501          H     54    LEU      H    214       0.31      1.008
   502        CH1     54    LEU     CA    215          0     13.019
   503        CH2     54    LEU     CB    215          0     14.027
   504        CH1     54    LEU     CG    216          0     13.019
   505        CH3     54    LEU    CD1    216          0     15.035
   506        CH3     54    LEU    CD2    216          0     15.035
   507          C     54    LEU      C    217       0.45     12.011
   508          O     54    LEU      O    217      -0.45    15.9994   ; qtot -1
; residue  55 THR rtp THR  q  0.0
   509          N     55    THR      N    218      -0.31    14.0067
   510          H     55    THR      H    218       0.31      1.008
   511        CH1     55    THR     CA    219          0     13.019
   512        CH1     55    THR     CB    220      0.266     13.019
   513         OA     55    THR    OG1    220     -0.674    15.9994
   514          H     55    THR    HG1    220      0.408      1.008
   515        CH3     55    THR    CG2    221          0     15.035
   516          C     55    THR      C    222       0.45     12.011
   517          O     55    THR      O    222      -0.45    15.9994   ; qtot -1
; residue  56 ALA rtp ALA  q  0.0
   518          N     56    ALA      N    223      -0.31    14.0067
   519          H     56    ALA      H    223       0.31      1.008
   520        CH1     56    ALA     CA    224          0     13.019
   521        CH3     56    ALA     CB    224          0     15.035
   522          C     56    ALA      C    225       0.45     12.011
   523          O     56    ALA      O    225      -0.45    15.9994   ; qtot -1
; residue  57 GLN rtp GLN  q  0.0
   524          N     57    GLN      N    226      -0.31    14.0067
   525          H     57    GLN      H    226       0.31      1.008
   526        CH1     57    GLN     CA    227          0     13.019
   527        CH2     57    GLN     CB    227          0     14.027
   528        CH2     57    GLN     CG    227          0     14.027
   529          C     57    GLN     CD    228       0.29     12.011
   530          O     57    GLN    OE1    228      -0.45    15.9994
   531         NT     57    GLN    NE2    228      -0.72    14.0067
   532          H     57    GLN   HE21    228       0.44      1.008
   533          H     57    GLN   HE22    228       0.44      1.008
   534          C     57    GLN      C    229       0.45     12.011
   535          O     57    GLN      O    229      -0.45    15.9994   ; qtot -1
; residue  58 HISE rtp HISB q  0.0
   536          N     58   HISE      N    230      -0.31    14.0067
   537          H     58   HISE      H    230       0.31      1.008
   538        CH1     58   HISE     CA    231          0     13.019
   539        CH2     58   HISE     CB    231          0     14.027
   540          C     58   HISE     CG    232          0     12.011
   541         NR     58   HISE    ND1    232      -0.54    14.0067
   542          C     58   HISE    CD2    232          0     12.011
   543         HC     58   HISE    HD2    232       0.14      1.008
   544          C     58   HISE    CE1    232          0     12.011
   545         HC     58   HISE    HE1    232       0.14      1.008
   546         NR     58   HISE    NE2    232      -0.05    14.0067
   547          H     58   HISE    HE2    232       0.31      1.008
   548          C     58   HISE      C    233       0.45     12.011
   549          O     58   HISE      O    233      -0.45    15.9994   ; qtot -1
; residue  59 GLU rtp GLU  q -1.0
   550          N     59    GLU      N    234      -0.31    14.0067
   551          H     59    GLU      H    234       0.31      1.008
   552        CH1     59    GLU     CA    235          0     13.019
   553        CH2     59    GLU     CB    235          0     14.027
   554        CH2     59    GLU     CG    235          0     14.027
   555          C     59    GLU     CD    236       0.27     12.011
   556         OM     59    GLU    OE1    236     -0.635    15.9994
   557         OM     59    GLU    OE2    236     -0.635    15.9994
   558          C     59    GLU      C    237       0.45     12.011
   559          O     59    GLU      O    237      -0.45    15.9994   ; qtot -2
; residue  60 ASN rtp ASN  q  0.0
   560          N     60    ASN      N    238      -0.31    14.0067
   561          H     60    ASN      H    238       0.31      1.008
   562        CH1     60    ASN     CA    239          0     13.019
   563        CH2     60    ASN     CB    239          0     14.027
   564          C     60    ASN     CG    240       0.29     12.011
   565          O     60    ASN    OD1    240      -0.45    15.9994
   566         NT     60    ASN    ND2    240      -0.72    14.0067
   567          H     60    ASN   HD21    240       0.44      1.008
   568          H     60    ASN   HD22    240       0.44      1.008
   569          C     60    ASN      C    241       0.45     12.011
   570          O     60    ASN      O    241      -0.45    15.9994   ; qtot -2
; residue  61 PHE rtp PHE  q  0.0
   571          N     61    PHE      N    242      -0.31    14.0067
   572          H     61    PHE      H    242       0.31      1.008
   573        CH1     61    PHE     CA    243          0     13.019
   574        CH2     61    PHE     CB    243          0     14.027
   575          C     61    PHE     CG    243          0     12.011
   576          C     61    PHE    CD1    244      -0.14     12.011
   577         HC     61    PHE    HD1    244       0.14      1.008
   578          C     61    PHE    CD2    245      -0.14     12.011
   579         HC     61    PHE    HD2    245       0.14      1.008
   580          C     61    PHE    CE1    246      -0.14     12.011
   581         HC     61    PHE    HE1    246       0.14      1.008
   582          C     61    PHE    CE2    247      -0.14     12.011
   583         HC     61    PHE    HE2    247       0.14      1.008
   584          C     61    PHE     CZ    248      -0.14     12.011
   585         HC     61    PHE     HZ    248       0.14      1.008
   586          C     61    PHE      C    249       0.45     12.011
   587          O     61    PHE      O    249      -0.45    15.9994   ; qtot -2
; residue  62 ARG rtp ARG  q +1.0
   588          N     62    ARG      N    250      -0.31    14.0067
   589          H     62    ARG      H    250       0.31      1.008
   590        CH1     62    ARG     CA    251          0     13.019
   591        CH2     62    ARG     CB    251          0     14.027
   592        CH2     62    ARG     CG    251          0     14.027
   593        CH2     62    ARG     CD    252       0.09     14.027
   594         NE     62    ARG     NE    252      -0.11    14.0067
   595          H     62    ARG     HE    252       0.24      1.008
   596          C     62    ARG     CZ    252       0.34     12.011
   597         NZ     62    ARG    NH1    252      -0.26    14.0067
   598          H     62    ARG   HH11    252       0.24      1.008
   599          H     62    ARG   HH12    252       0.24      1.008
   600         NZ     62    ARG    NH2    252      -0.26    14.0067
   601          H     62    ARG   HH21    252       0.24      1.008
   602          H     62    ARG   HH22    252       0.24      1.008
   603          C     62    ARG      C    253       0.45     12.011
   604          O     62    ARG      O    253      -0.45    15.9994   ; qtot -1
; residue  63 LYS rtp LYSH q +1.0
   605          N     63    LYS      N    254      -0.31    14.0067
   606          H     63    LYS      H    254       0.31      1.008
   607        CH1     63    LYS     CA    255          0     13.019
   608        CH2     63    LYS     CB    255          0     14.027
   609        CH2     63    LYS     CG    256          0     14.027
   610        CH2     63    LYS     CD    256          0     14.027
   611        CH2     63    LYS     CE    257      0.127     14.027
   612         NL     63    LYS     NZ    257      0.129    14.0067
   613          H     63    LYS    HZ1    257      0.248      1.008
   614          H     63    LYS    HZ2    257      0.248      1.008
   615          H     63    LYS    HZ3    257      0.248      1.008
   616          C     63    LYS      C    258       0.45     12.011
   617          O     63    LYS      O    258      -0.45    15.9994   ; qtot 0
; residue  64 LYS rtp LYSH q +1.0
   618          N     64    LYS      N    259      -0.31    14.0067
   619          H     64    LYS      H    259       0.31      1.008
   620        CH1     64    LYS     CA    260          0     13.019
   621        CH2     64    LYS     CB    260          0     14.027
   622        CH2     64    LYS     CG    261          0     14.027
   623        CH2     64    LYS     CD    261          0     14.027
   624        CH2     64    LYS     CE    262      0.127     14.027
   625         NL     64    LYS     NZ    262      0.129    14.0067
   626          H     64    LYS    HZ1    262      0.248      1.008
   627          H     64    LYS    HZ2    262      0.248      1.008
   628          H     64    LYS    HZ3    262      0.248      1.008
   629          C     64    LYS      C    263       0.45     12.011
   630          O     64    LYS      O    263      -0.45    15.9994   ; qtot 1
; residue  65 GLN rtp GLN  q  0.0
   631          N     65    GLN      N    264      -0.31    14.0067
   632          H     65    GLN      H    264       0.31      1.008
   633        CH1     65    GLN     CA    265          0     13.019
   634        CH2     65    GLN     CB    265          0     14.027
   635        CH2     65    GLN     CG    265          0     14.027
   636          C     65    GLN     CD    266       0.29     12.011
   637          O     65    GLN    OE1    266      -0.45    15.9994
   638         NT     65    GLN    NE2    266      -0.72    14.0067
   639          H     65    GLN   HE21    266       0.44      1.008
   640          H     65    GLN   HE22    266       0.44      1.008
   641          C     65    GLN      C    267       0.45     12.011
   642          O     65    GLN      O    267      -0.45    15.9994   ; qtot 1
; residue  66 ILE rtp ILE  q  0.0
   643          N     66    ILE      N    268      -0.31    14.0067
   644          H     66    ILE      H    268       0.31      1.008
   645        CH1     66    ILE     CA    269          0     13.019
   646        CH1     66    ILE     CB    270          0     13.019
   647        CH2     66    ILE    CG1    270          0     14.027
   648        CH3     66    ILE    CG2    270          0     15.035
   649        CH3     66    ILE     CD    270          0     15.035
   650          C     66    ILE      C    271       0.45     12.011
   651          O     66    ILE      O    271      -0.45    15.9994   ; qtot 1
; residue  67 GLU rtp GLU  q -1.0
   652          N     67    GLU      N    272      -0.31    14.0067
   653          H     67    GLU      H    272       0.31      1.008
   654        CH1     67    GLU     CA    273          0     13.019
   655        CH2     67    GLU     CB    273          0     14.027
   656        CH2     67    GLU     CG    273          0     14.027
   657          C     67    GLU     CD    274       0.27     12.011
   658         OM     67    GLU    OE1    274     -0.635    15.9994
   659         OM     67    GLU    OE2    274     -0.635    15.9994
   660          C     67    GLU      C    275       0.45     12.011
   661          O     67    GLU      O    275      -0.45    15.9994   ; qtot 0
; residue  68 GLU rtp GLU  q -1.0
   662          N     68    GLU      N    276      -0.31    14.0067
   663          H     68    GLU      H    276       0.31      1.008
   664        CH1     68    GLU     CA    277          0     13.019
   665        CH2     68    GLU     CB    277          0     14.027
   666        CH2     68    GLU     CG    277          0     14.027
   667          C     68    GLU     CD    278       0.27     12.011
   668         OM     68    GLU    OE1    278     -0.635    15.9994
   669         OM     68    GLU    OE2    278     -0.635    15.9994
   670          C     68    GLU      C    279       0.45     12.011
   671          O     68    GLU      O    279      -0.45    15.9994   ; qtot -1
; residue  69 LEU rtp LEU  q  0.0
   672          N     69    LEU      N    280      -0.31    14.0067
   673          H     69    LEU      H    280       0.31      1.008
   674        CH1     69    LEU     CA    281          0     13.019
   675        CH2     69    LEU     CB    281          0     14.027
   676        CH1     69    LEU     CG    282          0     13.019
   677        CH3     69    LEU    CD1    282          0     15.035
   678        CH3     69    LEU    CD2    282          0     15.035
   679          C     69    LEU      C    283       0.45     12.011
   680          O     69    LEU      O    283      -0.45    15.9994   ; qtot -1
; residue  70 LYS rtp LYSH q +1.0
   681          N     70    LYS      N    284      -0.31    14.0067
   682          H     70    LYS      H    284       0.31      1.008
   683        CH1     70    LYS     CA    285          0     13.019
   684        CH2     70    LYS     CB    285          0     14.027
   685        CH2     70    LYS     CG    286          0     14.027
   686        CH2     70    LYS     CD    286          0     14.027
   687        CH2     70    LYS     CE    287      0.127     14.027
   688         NL     70    LYS     NZ    287      0.129    14.0067
   689          H     70    LYS    HZ1    287      0.248      1.008
   690          H     70    LYS    HZ2    287      0.248      1.008
   691          H     70    LYS    HZ3    287      0.248      1.008
   692          C     70    LYS      C    288       0.45     12.011
   693          O     70    LYS      O    288      -0.45    15.9994   ; qtot 0
; residue  71 GLY rtp GLY  q  0.0
   694          N     71    GLY      N    289      -0.31    14.0067
   695          H     71    GLY      H    289       0.31      1.008
   696        CH2     71    GLY     CA    290          0     14.027
   697          C     71    GLY      C    291       0.45     12.011
   698          O     71    GLY      O    291      -0.45    15.9994   ; qtot 0
; residue  72 GLN rtp GLN  q  0.0
   699          N     72    GLN      N    292      -0.31    14.0067
   700          H     72    GLN      H    292       0.31      1.008
   701        CH1     72    GLN     CA    293          0     13.019
   702        CH2     72    GLN     CB    293          0     14.027
   703        CH2     72    GLN     CG    293          0     14.027
   704          C     72    GLN     CD    294       0.29     12.011
   705          O     72    GLN    OE1    294      -0.45    15.9994
   706         NT     72    GLN    NE2    294      -0.72    14.0067
   707          H     72    GLN   HE21    294       0.44      1.008
   708          H     72    GLN   HE22    294       0.44      1.008
   709          C     72    GLN      C    295       0.45     12.011
   710          O     72    GLN      O    295      -0.45    15.9994   ; qtot 0
; residue  73 GLU rtp GLU  q -1.0
   711          N     73    GLU      N    296      -0.31    14.0067
   712          H     73    GLU      H    296       0.31      1.008
   713        CH1     73    GLU     CA    297          0     13.019
   714        CH2     73    GLU     CB    297          0     14.027
   715        CH2     73    GLU     CG    297          0     14.027
   716          C     73    GLU     CD    298       0.27     12.011
   717         OM     73    GLU    OE1    298     -0.635    15.9994
   718         OM     73    GLU    OE2    298     -0.635    15.9994
   719          C     73    GLU      C    299       0.45     12.011
   720          O     73    GLU      O    299      -0.45    15.9994   ; qtot -1
; residue  74 VAL rtp VAL  q  0.0
   721          N     74    VAL      N    300      -0.31    14.0067
   722          H     74    VAL      H    300       0.31      1.008
   723        CH1     74    VAL     CA    301          0     13.019
   724        CH1     74    VAL     CB    301          0     13.019
   725        CH3     74    VAL    CG1    301          0     15.035
   726        CH3     74    VAL    CG2    301          0     15.035
   727          C     74    VAL      C    302       0.45     12.011
   728          O     74    VAL      O    302      -0.45    15.9994   ; qtot -1
; residue  75 SER rtp SER  q  0.0
   729          N     75    SER      N    303      -0.31    14.0067
   730          H     75    SER      H    303       0.31      1.008
   731        CH1     75    SER     CA    304          0     13.019
   732        CH2     75    SER     CB    305      0.266     14.027
   733         OA     75    SER     OG    305     -0.674    15.9994
   734          H     75    SER     HG    305      0.408      1.008
   735          C     75    SER      C    306       0.45     12.011
   736          O     75    SER      O    306      -0.45    15.9994   ; qtot -1
; residue  76 PRO rtp PRO  q  0.0
   737          N     76    PRO      N    307          0    14.0067
   738        CH1     76    PRO     CA    308          0     13.019
   739       CH2r     76    PRO     CB    308          0     14.027
   740       CH2r     76    PRO     CG    309          0     14.027
   741       CH2r     76    PRO     CD    309          0     14.027
   742          C     76    PRO      C    310       0.45     12.011
   743          O     76    PRO      O    310      -0.45    15.9994   ; qtot -1
; residue  77 LYS rtp LYSH q +1.0
   744          N     77    LYS      N    311      -0.31    14.0067
   745          H     77    LYS      H    311       0.31      1.008
   746        CH1     77    LYS     CA    312          0     13.019
   747        CH2     77    LYS     CB    312          0     14.027
   748        CH2     77    LYS     CG    313          0     14.027
   749        CH2     77    LYS     CD    313          0     14.027
   750        CH2     77    LYS     CE    314      0.127     14.027
   751         NL     77    LYS     NZ    314      0.129    14.0067
   752          H     77    LYS    HZ1    314      0.248      1.008
   753          H     77    LYS    HZ2    314      0.248      1.008
   754          H     77    LYS    HZ3    314      0.248      1.008
   755          C     77    LYS      C    315       0.45     12.011
   756          O     77    LYS      O    315      -0.45    15.9994   ; qtot 0
; residue  78 VAL rtp VAL  q  0.0
   757          N     78    VAL      N    316      -0.31    14.0067
   758          H     78    VAL      H    316       0.31      1.008
   759        CH1     78    VAL     CA    317          0     13.019
   760        CH1     78    VAL     CB    317          0     13.019
   761        CH3     78    VAL    CG1    317          0     15.035
   762        CH3     78    VAL    CG2    317          0     15.035
   763          C     78    VAL      C    318       0.45     12.011
   764          O     78    VAL      O    318      -0.45    15.9994   ; qtot 0
; residue  79 TYR rtp TYR  q  0.0
   765          N     79    TYR      N    319      -0.31    14.0067
   766          H     79    TYR      H    319       0.31      1.008
   767        CH1     79    TYR     CA    320          0     13.019
   768        CH2     79    TYR     CB    320          0     14.027
   769          C     79    TYR     CG    320          0     12.011
   770          C     79    TYR    CD1    321      -0.14     12.011
   771         HC     79    TYR    HD1    321       0.14      1.008
   772          C     79    TYR    CD2    322      -0.14     12.011
   773         HC     79    TYR    HD2    322       0.14      1.008
   774          C     79    TYR    CE1    323      -0.14     12.011
   775         HC     79    TYR    HE1    323       0.14      1.008
   776          C     79    TYR    CE2    324      -0.14     12.011
   777         HC     79    TYR    HE2    324       0.14      1.008
   778          C     79    TYR     CZ    325      0.203     12.011
   779         OA     79    TYR     OH    325     -0.611    15.9994
   780          H     79    TYR     HH    325      0.408      1.008
   781          C     79    TYR      C    326       0.45     12.011
   782          O     79    TYR      O    326      -0.45    15.9994   ; qtot 0
; residue  80 PHE rtp PHE  q  0.0
   783          N     80    PHE      N    327      -0.31    14.0067
   784          H     80    PHE      H    327       0.31      1.008
   785        CH1     80    PHE     CA    328          0     13.019
   786        CH2     80    PHE     CB    328          0     14.027
   787          C     80    PHE     CG    328          0     12.011
   788          C     80    PHE    CD1    329      -0.14     12.011
   789         HC     80    PHE    HD1    329       0.14      1.008
   790          C     80    PHE    CD2    330      -0.14     12.011
   791         HC     80    PHE    HD2    330       0.14      1.008
   792          C     80    PHE    CE1    331      -0.14     12.011
   793         HC     80    PHE    HE1    331       0.14      1.008
   794          C     80    PHE    CE2    332      -0.14     12.011
   795         HC     80    PHE    HE2    332       0.14      1.008
   796          C     80    PHE     CZ    333      -0.14     12.011
   797         HC     80    PHE     HZ    333       0.14      1.008
   798          C     80    PHE      C    334       0.45     12.011
   799          O     80    PHE      O    334      -0.45    15.9994   ; qtot 0
; residue  81 MET rtp MET  q  0.0
   800          N     81    MET      N    335      -0.31    14.0067
   801          H     81    MET      H    335       0.31      1.008
   802        CH1     81    MET     CA    336          0     13.019
   803        CH2     81    MET     CB    336          0     14.027
   804        CH2     81    MET     CG    337      0.241     14.027
   805          S     81    MET     SD    337     -0.482      32.06
   806        CH3     81    MET     CE    337      0.241     15.035
   807          C     81    MET      C    338       0.45     12.011
   808          O     81    MET      O    338      -0.45    15.9994   ; qtot 0
; residue  82 LYS rtp LYSH q +1.0
   809          N     82    LYS      N    339      -0.31    14.0067
   810          H     82    LYS      H    339       0.31      1.008
   811        CH1     82    LYS     CA    340          0     13.019
   812        CH2     82    LYS     CB    340          0     14.027
   813        CH2     82    LYS     CG    341          0     14.027
   814        CH2     82    LYS     CD    341          0     14.027
   815        CH2     82    LYS     CE    342      0.127     14.027
   816         NL     82    LYS     NZ    342      0.129    14.0067
   817          H     82    LYS    HZ1    342      0.248      1.008
   818          H     82    LYS    HZ2    342      0.248      1.008
   819          H     82    LYS    HZ3    342      0.248      1.008
   820          C     82    LYS      C    343       0.45     12.011
   821          O     82    LYS      O    343      -0.45    15.9994   ; qtot 1
; residue  83 GLN rtp GLN  q  0.0
   822          N     83    GLN      N    344      -0.31    14.0067
   823          H     83    GLN      H    344       0.31      1.008
   824        CH1     83    GLN     CA    345          0     13.019
   825        CH2     83    GLN     CB    345          0     14.027
   826        CH2     83    GLN     CG    345          0     14.027
   827          C     83    GLN     CD    346       0.29     12.011
   828          O     83    GLN    OE1    346      -0.45    15.9994
   829         NT     83    GLN    NE2    346      -0.72    14.0067
   830          H     83    GLN   HE21    346       0.44      1.008
   831          H     83    GLN   HE22    346       0.44      1.008
   832          C     83    GLN      C    347       0.45     12.011
   833          O     83    GLN      O    347      -0.45    15.9994   ; qtot 1
; residue  84 THR rtp THR  q  0.0
   834          N     84    THR      N    348      -0.31    14.0067
   835          H     84    THR      H    348       0.31      1.008
   836        CH1     84    THR     CA    349          0     13.019
   837        CH1     84    THR     CB    350      0.266     13.019
   838         OA     84    THR    OG1    350     -0.674    15.9994
   839          H     84    THR    HG1    350      0.408      1.008
   840        CH3     84    THR    CG2    351          0     15.035
   841          C     84    THR      C    352       0.45     12.011
   842          O     84    THR      O    352      -0.45    15.9994   ; qtot 1
; residue  85 ILE rtp ILE  q  0.0
   843          N     85    ILE      N    353      -0.31    14.0067
   844          H     85    ILE      H    353       0.31      1.008
   845        CH1     85    ILE     CA    354          0     13.019
   846        CH1     85    ILE     CB    355          0     13.019
   847        CH2     85    ILE    CG1    355          0     14.027
   848        CH3     85    ILE    CG2    355          0     15.035
   849        CH3     85    ILE     CD    355          0     15.035
   850          C     85    ILE      C    356       0.45     12.011
   851          O     85    ILE      O    356      -0.45    15.9994   ; qtot 1
; residue  86 GLY rtp GLY  q  0.0
   852          N     86    GLY      N    357      -0.31    14.0067
   853          H     86    GLY      H    357       0.31      1.008
   854        CH2     86    GLY     CA    358          0     14.027
   855          C     86    GLY      C    359       0.45     12.011
   856          O     86    GLY      O    359      -0.45    15.9994   ; qtot 1
; residue  87 ASN rtp ASN  q  0.0
   857          N     87    ASN      N    360      -0.31    14.0067
   858          H     87    ASN      H    360       0.31      1.008
   859        CH1     87    ASN     CA    361          0     13.019
   860        CH2     87    ASN     CB    361          0     14.027
   861          C     87    ASN     CG    362       0.29     12.011
   862          O     87    ASN    OD1    362      -0.45    15.9994
   863         NT     87    ASN    ND2    362      -0.72    14.0067
   864          H     87    ASN   HD21    362       0.44      1.008
   865          H     87    ASN   HD22    362       0.44      1.008
   866          C     87    ASN      C    363       0.45     12.011
   867          O     87    ASN      O    363      -0.45    15.9994   ; qtot 1
; residue  88 SER rtp SER  q  0.0
   868          N     88    SER      N    364      -0.31    14.0067
   869          H     88    SER      H    364       0.31      1.008
   870        CH1     88    SER     CA    365          0     13.019
   871        CH2     88    SER     CB    366      0.266     14.027
   872         OA     88    SER     OG    366     -0.674    15.9994
   873          H     88    SER     HG    366      0.408      1.008
   874          C     88    SER      C    367       0.45     12.011
   875          O     88    SER      O    367      -0.45    15.9994   ; qtot 1
; residue  89 CYS rtp CYSH q  0.0
   876          N     89    CYS      N    368      -0.31    14.0067
   877          H     89    CYS      H    368       0.31      1.008
   878        CH1     89    CYS     CA    369          0     13.019
   879        CH2     89    CYS     CB    370       0.15     14.027
   880          S     89    CYS     SG    370      -0.37      32.06
   881          H     89    CYS     HG    370       0.22      1.008
   882          C     89    CYS      C    371       0.45     12.011
   883          O     89    CYS      O    371      -0.45    15.9994   ; qtot 1
; residue  90 GLY rtp GLY  q  0.0
   884          N     90    GLY      N    372      -0.31    14.0067
   885          H     90    GLY      H    372       0.31      1.008
   886        CH2     90    GLY     CA    373          0     14.027
   887          C     90    GLY      C    374       0.45     12.011
   888          O     90    GLY      O    374      -0.45    15.9994   ; qtot 1
; residue  91 THR rtp THR  q  0.0
   889          N     91    THR      N    375      -0.31    14.0067
   890          H     91    THR      H    375       0.31      1.008
   891        CH1     91    THR     CA    376          0     13.019
   892        CH1     91    THR     CB    377      0.266     13.019
   893         OA     91    THR    OG1    377     -0.674    15.9994
   894          H     91    THR    HG1    377      0.408      1.008
   895        CH3     91    THR    CG2    378          0     15.035
   896          C     91    THR      C    379       0.45     12.011
   897          O     91    THR      O    379      -0.45    15.9994   ; qtot 1
; residue  92 ILE rtp ILE  q  0.0
   898          N     92    ILE      N    380      -0.31    14.0067
   899          H     92    ILE      H    380       0.31      1.008
   900        CH1     92    ILE     CA    381          0     13.019
   901        CH1     92    ILE     CB    382          0     13.019
   902        CH2     92    ILE    CG1    382          0     14.027
   903        CH3     92    ILE    CG2    382          0     15.035
   904        CH3     92    ILE     CD    382          0     15.035
   905          C     92    ILE      C    383       0.45     12.011
   906          O     92    ILE      O    383      -0.45    15.9994   ; qtot 1
; residue  93 GLY rtp GLY  q  0.0
   907          N     93    GLY      N    384      -0.31    14.0067
   908          H     93    GLY      H    384       0.31      1.008
   909        CH2     93    GLY     CA    385          0     14.027
   910          C     93    GLY      C    386       0.45     12.011
   911          O     93    GLY      O    386      -0.45    15.9994   ; qtot 1
; residue  94 LEU rtp LEU  q  0.0
   912          N     94    LEU      N    387      -0.31    14.0067
   913          H     94    LEU      H    387       0.31      1.008
   914        CH1     94    LEU     CA    388          0     13.019
   915        CH2     94    LEU     CB    388          0     14.027
   916        CH1     94    LEU     CG    389          0     13.019
   917        CH3     94    LEU    CD1    389          0     15.035
   918        CH3     94    LEU    CD2    389          0     15.035
   919          C     94    LEU      C    390       0.45     12.011
   920          O     94    LEU      O    390      -0.45    15.9994   ; qtot 1
; residue  95 ILE rtp ILE  q  0.0
   921          N     95    ILE      N    391      -0.31    14.0067
   922          H     95    ILE      H    391       0.31      1.008
   923        CH1     95    ILE     CA    392          0     13.019
   924        CH1     95    ILE     CB    393          0     13.019
   925        CH2     95    ILE    CG1    393          0     14.027
   926        CH3     95    ILE    CG2    393          0     15.035
   927        CH3     95    ILE     CD    393          0     15.035
   928          C     95    ILE      C    394       0.45     12.011
   929          O     95    ILE      O    394      -0.45    15.9994   ; qtot 1
; residue  96 HISE rtp HISB q  0.0
   930          N     96   HISE      N    395      -0.31    14.0067
   931          H     96   HISE      H    395       0.31      1.008
   932        CH1     96   HISE     CA    396          0     13.019
   933        CH2     96   HISE     CB    396          0     14.027
   934          C     96   HISE     CG    397          0     12.011
   935         NR     96   HISE    ND1    397      -0.54    14.0067
   936          C     96   HISE    CD2    397          0     12.011
   937         HC     96   HISE    HD2    397       0.14      1.008
   938          C     96   HISE    CE1    397          0     12.011
   939         HC     96   HISE    HE1    397       0.14      1.008
   940         NR     96   HISE    NE2    397      -0.05    14.0067
   941          H     96   HISE    HE2    397       0.31      1.008
   942          C     96   HISE      C    398       0.45     12.011
   943          O     96   HISE      O    398      -0.45    15.9994   ; qtot 1
; residue  97 ALA rtp ALA  q  0.0
   944          N     97    ALA      N    399      -0.31    14.0067
   945          H     97    ALA      H    399       0.31      1.008
   946        CH1     97    ALA     CA    400          0     13.019
   947        CH3     97    ALA     CB    400          0     15.035
   948          C     97    ALA      C    401       0.45     12.011
   949          O     97    ALA      O    401      -0.45    15.9994   ; qtot 1
; residue  98 VAL rtp VAL  q  0.0
   950          N     98    VAL      N    402      -0.31    14.0067
   951          H     98    VAL      H    402       0.31      1.008
   952        CH1     98    VAL     CA    403          0     13.019
   953        CH1     98    VAL     CB    403          0     13.019
   954        CH3     98    VAL    CG1    403          0     15.035
   955        CH3     98    VAL    CG2    403          0     15.035
   956          C     98    VAL      C    404       0.45     12.011
   957          O     98    VAL      O    404      -0.45    15.9994   ; qtot 1
; residue  99 ALA rtp ALA  q  0.0
   958          N     99    ALA      N    405      -0.31    14.0067
   959          H     99    ALA      H    405       0.31      1.008
   960        CH1     99    ALA     CA    406          0     13.019
   961        CH3     99    ALA     CB    406          0     15.035
   962          C     99    ALA      C    407       0.45     12.011
   963          O     99    ALA      O    407      -0.45    15.9994   ; qtot 1
; residue 100 ASN rtp ASN  q  0.0
   964          N    100    ASN      N    408      -0.31    14.0067
   965          H    100    ASN      H    408       0.31      1.008
   966        CH1    100    ASN     CA    409          0     13.019
   967        CH2    100    ASN     CB    409          0     14.027
   968          C    100    ASN     CG    410       0.29     12.011
   969          O    100    ASN    OD1    410      -0.45    15.9994
   970         NT    100    ASN    ND2    410      -0.72    14.0067
   971          H    100    ASN   HD21    410       0.44      1.008
   972          H    100    ASN   HD22    410       0.44      1.008
   973          C    100    ASN      C    411       0.45     12.011
   974          O    100    ASN      O    411      -0.45    15.9994   ; qtot 1
; residue 101 ASN rtp ASN  q  0.0
   975          N    101    ASN      N    412      -0.31    14.0067
   976          H    101    ASN      H    412       0.31      1.008
   977        CH1    101    ASN     CA    413          0     13.019
   978        CH2    101    ASN     CB    413          0     14.027
   979          C    101    ASN     CG    414       0.29     12.011
   980          O    101    ASN    OD1    414      -0.45    15.9994
   981         NT    101    ASN    ND2    414      -0.72    14.0067
   982          H    101    ASN   HD21    414       0.44      1.008
   983          H    101    ASN   HD22    414       0.44      1.008
   984          C    101    ASN      C    415       0.45     12.011
   985          O    101    ASN      O    415      -0.45    15.9994   ; qtot 1
; residue 102 GLN rtp GLN  q  0.0
   986          N    102    GLN      N    416      -0.31    14.0067
   987          H    102    GLN      H    416       0.31      1.008
   988        CH1    102    GLN     CA    417          0     13.019
   989        CH2    102    GLN     CB    417          0     14.027
   990        CH2    102    GLN     CG    417          0     14.027
   991          C    102    GLN     CD    418       0.29     12.011
   992          O    102    GLN    OE1    418      -0.45    15.9994
   993         NT    102    GLN    NE2    418      -0.72    14.0067
   994          H    102    GLN   HE21    418       0.44      1.008
   995          H    102    GLN   HE22    418       0.44      1.008
   996          C    102    GLN      C    419       0.45     12.011
   997          O    102    GLN      O    419      -0.45    15.9994   ; qtot 1
; residue 103 ASP rtp ASP  q -1.0
   998          N    103    ASP      N    420      -0.31    14.0067
   999          H    103    ASP      H    420       0.31      1.008
  1000        CH1    103    ASP     CA    421          0     13.019
  1001        CH2    103    ASP     CB    421          0     14.027
  1002          C    103    ASP     CG    422       0.27     12.011
  1003         OM    103    ASP    OD1    422     -0.635    15.9994
  1004         OM    103    ASP    OD2    422     -0.635    15.9994
  1005          C    103    ASP      C    423       0.45     12.011
  1006          O    103    ASP      O    423      -0.45    15.9994   ; qtot 0
; residue 104 LYS rtp LYSH q +1.0
  1007          N    104    LYS      N    424      -0.31    14.0067
  1008          H    104    LYS      H    424       0.31      1.008
  1009        CH1    104    LYS     CA    425          0     13.019
  1010        CH2    104    LYS     CB    425          0     14.027
  1011        CH2    104    LYS     CG    426          0     14.027
  1012        CH2    104    LYS     CD    426          0     14.027
  1013        CH2    104    LYS     CE    427      0.127     14.027
  1014         NL    104    LYS     NZ    427      0.129    14.0067
  1015          H    104    LYS    HZ1    427      0.248      1.008
  1016          H    104    LYS    HZ2    427      0.248      1.008
  1017          H    104    LYS    HZ3    427      0.248      1.008
  1018          C    104    LYS      C    428       0.45     12.011
  1019          O    104    LYS      O    428      -0.45    15.9994   ; qtot 1
; residue 105 LEU rtp LEU  q  0.0
  1020          N    105    LEU      N    429      -0.31    14.0067
  1021          H    105    LEU      H    429       0.31      1.008
  1022        CH1    105    LEU     CA    430          0     13.019
  1023        CH2    105    LEU     CB    430          0     14.027
  1024        CH1    105    LEU     CG    431          0     13.019
  1025        CH3    105    LEU    CD1    431          0     15.035
  1026        CH3    105    LEU    CD2    431          0     15.035
  1027          C    105    LEU      C    432       0.45     12.011
  1028          O    105    LEU      O    432      -0.45    15.9994   ; qtot 1
; residue 106 GLY rtp GLY  q  0.0
  1029          N    106    GLY      N    433      -0.31    14.0067
  1030          H    106    GLY      H    433       0.31      1.008
  1031        CH2    106    GLY     CA    434          0     14.027
  1032          C    106    GLY      C    435       0.45     12.011
  1033          O    106    GLY      O    435      -0.45    15.9994   ; qtot 1
; residue 107 PHE rtp PHE  q  0.0
  1034          N    107    PHE      N    436      -0.31    14.0067
  1035          H    107    PHE      H    436       0.31      1.008
  1036        CH1    107    PHE     CA    437          0     13.019
  1037        CH2    107    PHE     CB    437          0     14.027
  1038          C    107    PHE     CG    437          0     12.011
  1039          C    107    PHE    CD1    438      -0.14     12.011
  1040         HC    107    PHE    HD1    438       0.14      1.008
  1041          C    107    PHE    CD2    439      -0.14     12.011
  1042         HC    107    PHE    HD2    439       0.14      1.008
  1043          C    107    PHE    CE1    440      -0.14     12.011
  1044         HC    107    PHE    HE1    440       0.14      1.008
  1045          C    107    PHE    CE2    441      -0.14     12.011
  1046         HC    107    PHE    HE2    441       0.14      1.008
  1047          C    107    PHE     CZ    442      -0.14     12.011
  1048         HC    107    PHE     HZ    442       0.14      1.008
  1049          C    107    PHE      C    443       0.45     12.011
  1050          O    107    PHE      O    443      -0.45    15.9994   ; qtot 1
; residue 108 GLU rtp GLU  q -1.0
  1051          N    108    GLU      N    444      -0.31    14.0067
  1052          H    108    GLU      H    444       0.31      1.008
  1053        CH1    108    GLU     CA    445          0     13.019
  1054        CH2    108    GLU     CB    445          0     14.027
  1055        CH2    108    GLU     CG    445          0     14.027
  1056          C    108    GLU     CD    446       0.27     12.011
  1057         OM    108    GLU    OE1    446     -0.635    15.9994
  1058         OM    108    GLU    OE2    446     -0.635    15.9994
  1059          C    108    GLU      C    447       0.45     12.011
  1060          O    108    GLU      O    447      -0.45    15.9994   ; qtot 0
; residue 109 ASP rtp ASP  q -1.0
  1061          N    109    ASP      N    448      -0.31    14.0067
  1062          H    109    ASP      H    448       0.31      1.008
  1063        CH1    109    ASP     CA    449          0     13.019
  1064        CH2    109    ASP     CB    449          0     14.027
  1065          C    109    ASP     CG    450       0.27     12.011
  1066         OM    109    ASP    OD1    450     -0.635    15.9994
  1067         OM    109    ASP    OD2    450     -0.635    15.9994
  1068          C    109    ASP      C    451       0.45     12.011
  1069          O    109    ASP      O    451      -0.45    15.9994   ; qtot -1
; residue 110 GLY rtp GLY  q  0.0
  1070          N    110    GLY      N    452      -0.31    14.0067
  1071          H    110    GLY      H    452       0.31      1.008
  1072        CH2    110    GLY     CA    453          0     14.027
  1073          C    110    GLY      C    454       0.45     12.011
  1074          O    110    GLY      O    454      -0.45    15.9994   ; qtot -1
; residue 111 SER rtp SER  q  0.0
  1075          N    111    SER      N    455      -0.31    14.0067
  1076          H    111    SER      H    455       0.31      1.008
  1077        CH1    111    SER     CA    456          0     13.019
  1078        CH2    111    SER     CB    457      0.266     14.027
  1079         OA    111    SER     OG    457     -0.674    15.9994
  1080          H    111    SER     HG    457      0.408      1.008
  1081          C    111    SER      C    458       0.45     12.011
  1082          O    111    SER      O    458      -0.45    15.9994   ; qtot -1
; residue 112 VAL rtp VAL  q  0.0
  1083          N    112    VAL      N    459      -0.31    14.0067
  1084          H    112    VAL      H    459       0.31      1.008
  1085        CH1    112    VAL     CA    460          0     13.019
  1086        CH1    112    VAL     CB    460          0     13.019
  1087        CH3    112    VAL    CG1    460          0     15.035
  1088        CH3    112    VAL    CG2    460          0     15.035
  1089          C    112    VAL      C    461       0.45     12.011
  1090          O    112    VAL      O    461      -0.45    15.9994   ; qtot -1
; residue 113 LEU rtp LEU  q  0.0
  1091          N    113    LEU      N    462      -0.31    14.0067
  1092          H    113    LEU      H    462       0.31      1.008
  1093        CH1    113    LEU     CA    463          0     13.019
  1094        CH2    113    LEU     CB    463          0     14.027
  1095        CH1    113    LEU     CG    464          0     13.019
  1096        CH3    113    LEU    CD1    464          0     15.035
  1097        CH3    113    LEU    CD2    464          0     15.035
  1098          C    113    LEU      C    465       0.45     12.011
  1099          O    113    LEU      O    465      -0.45    15.9994   ; qtot -1
; residue 114 LYS rtp LYSH q +1.0
  1100          N    114    LYS      N    466      -0.31    14.0067
  1101          H    114    LYS      H    466       0.31      1.008
  1102        CH1    114    LYS     CA    467          0     13.019
  1103        CH2    114    LYS     CB    467          0     14.027
  1104        CH2    114    LYS     CG    468          0     14.027
  1105        CH2    114    LYS     CD    468          0     14.027
  1106        CH2    114    LYS     CE    469      0.127     14.027
  1107         NL    114    LYS     NZ    469      0.129    14.0067
  1108          H    114    LYS    HZ1    469      0.248      1.008
  1109          H    114    LYS    HZ2    469      0.248      1.008
  1110          H    114    LYS    HZ3    469      0.248      1.008
  1111          C    114    LYS      C    470       0.45     12.011
  1112          O    114    LYS      O    470      -0.45    15.9994   ; qtot 0
; residue 115 GLN rtp GLN  q  0.0
  1113          N    115    GLN      N    471      -0.31    14.0067
  1114          H    115    GLN      H    471       0.31      1.008
  1115        CH1    115    GLN     CA    472          0     13.019
  1116        CH2    115    GLN     CB    472          0     14.027
  1117        CH2    115    GLN     CG    472          0     14.027
  1118          C    115    GLN     CD    473       0.29     12.011
  1119          O    115    GLN    OE1    473      -0.45    15.9994
  1120         NT    115    GLN    NE2    473      -0.72    14.0067
  1121          H    115    GLN   HE21    473       0.44      1.008
  1122          H    115    GLN   HE22    473       0.44      1.008
  1123          C    115    GLN      C    474       0.45     12.011
  1124          O    115    GLN      O    474      -0.45    15.9994   ; qtot 0
; residue 116 PHE rtp PHE  q  0.0
  1125          N    116    PHE      N    475      -0.31    14.0067
  1126          H    116    PHE      H    475       0.31      1.008
  1127        CH1    116    PHE     CA    476          0     13.019
  1128        CH2    116    PHE     CB    476          0     14.027
  1129          C    116    PHE     CG    476          0     12.011
  1130          C    116    PHE    CD1    477      -0.14     12.011
  1131         HC    116    PHE    HD1    477       0.14      1.008
  1132          C    116    PHE    CD2    478      -0.14     12.011
  1133         HC    116    PHE    HD2    478       0.14      1.008
  1134          C    116    PHE    CE1    479      -0.14     12.011
  1135         HC    116    PHE    HE1    479       0.14      1.008
  1136          C    116    PHE    CE2    480      -0.14     12.011
  1137         HC    116    PHE    HE2    480       0.14      1.008
  1138          C    116    PHE     CZ    481      -0.14     12.011
  1139         HC    116    PHE     HZ    481       0.14      1.008
  1140          C    116    PHE      C    482       0.45     12.011
  1141          O    116    PHE      O    482      -0.45    15.9994   ; qtot 0
; residue 117 LEU rtp LEU  q  0.0
  1142          N    117    LEU      N    483      -0.31    14.0067
  1143          H    117    LEU      H    483       0.31      1.008
  1144        CH1    117    LEU     CA    484          0     13.019
  1145        CH2    117    LEU     CB    484          0     14.027
  1146        CH1    117    LEU     CG    485          0     13.019
  1147        CH3    117    LEU    CD1    485          0     15.035
  1148        CH3    117    LEU    CD2    485          0     15.035
  1149          C    117    LEU      C    486       0.45     12.011
  1150          O    117    LEU      O    486      -0.45    15.9994   ; qtot 0
; residue 118 SER rtp SER  q  0.0
  1151          N    118    SER      N    487      -0.31    14.0067
  1152          H    118    SER      H    487       0.31      1.008
  1153        CH1    118    SER     CA    488          0     13.019
  1154        CH2    118    SER     CB    489      0.266     14.027
  1155         OA    118    SER     OG    489     -0.674    15.9994
  1156          H    118    SER     HG    489      0.408      1.008
  1157          C    118    SER      C    490       0.45     12.011
  1158          O    118    SER      O    490      -0.45    15.9994   ; qtot 0
; residue 119 GLU rtp GLU  q -1.0
  1159          N    119    GLU      N    491      -0.31    14.0067
  1160          H    119    GLU      H    491       0.31      1.008
  1161        CH1    119    GLU     CA    492          0     13.019
  1162        CH2    119    GLU     CB    492          0     14.027
  1163        CH2    119    GLU     CG    492          0     14.027
  1164          C    119    GLU     CD    493       0.27     12.011
  1165         OM    119    GLU    OE1    493     -0.635    15.9994
  1166         OM    119    GLU    OE2    493     -0.635    15.9994
  1167          C    119    GLU      C    494       0.45     12.011
  1168          O    119    GLU      O    494      -0.45    15.9994   ; qtot -1
; residue 120 THR rtp THR  q  0.0
  1169          N    120    THR      N    495      -0.31    14.0067
  1170          H    120    THR      H    495       0.31      1.008
  1171        CH1    120    THR     CA    496          0     13.019
  1172        CH1    120    THR     CB    497      0.266     13.019
  1173         OA    120    THR    OG1    497     -0.674    15.9994
  1174          H    120    THR    HG1    497      0.408      1.008
  1175        CH3    120    THR    CG2    498          0     15.035
  1176          C    120    THR      C    499       0.45     12.011
  1177          O    120    THR      O    499      -0.45    15.9994   ; qtot -1
; residue 121 GLU rtp GLU  q -1.0
  1178          N    121    GLU      N    500      -0.31    14.0067
  1179          H    121    GLU      H    500       0.31      1.008
  1180        CH1    121    GLU     CA    501          0     13.019
  1181        CH2    121    GLU     CB    501          0     14.027
  1182        CH2    121    GLU     CG    501          0     14.027
  1183          C    121    GLU     CD    502       0.27     12.011
  1184         OM    121    GLU    OE1    502     -0.635    15.9994
  1185         OM    121    GLU    OE2    502     -0.635    15.9994
  1186          C    121    GLU      C    503       0.45     12.011
  1187          O    121    GLU      O    503      -0.45    15.9994   ; qtot -2
; residue 122 LYS rtp LYSH q +1.0
  1188          N    122    LYS      N    504      -0.31    14.0067
  1189          H    122    LYS      H    504       0.31      1.008
  1190        CH1    122    LYS     CA    505          0     13.019
  1191        CH2    122    LYS     CB    505          0     14.027
  1192        CH2    122    LYS     CG    506          0     14.027
  1193        CH2    122    LYS     CD    506          0     14.027
  1194        CH2    122    LYS     CE    507      0.127     14.027
  1195         NL    122    LYS     NZ    507      0.129    14.0067
  1196          H    122    LYS    HZ1    507      0.248      1.008
  1197          H    122    LYS    HZ2    507      0.248      1.008
  1198          H    122    LYS    HZ3    507      0.248      1.008
  1199          C    122    LYS      C    508       0.45     12.011
  1200          O    122    LYS      O    508      -0.45    15.9994   ; qtot -1
; residue 123 MET rtp MET  q  0.0
  1201          N    123    MET      N    509      -0.31    14.0067
  1202          H    123    MET      H    509       0.31      1.008
  1203        CH1    123    MET     CA    510          0     13.019
  1204        CH2    123    MET     CB    510          0     14.027
  1205        CH2    123    MET     CG    511      0.241     14.027
  1206          S    123    MET     SD    511     -0.482      32.06
  1207        CH3    123    MET     CE    511      0.241     15.035
  1208          C    123    MET      C    512       0.45     12.011
  1209          O    123    MET      O    512      -0.45    15.9994   ; qtot -1
; residue 124 SER rtp SER  q  0.0
  1210          N    124    SER      N    513      -0.31    14.0067
  1211          H    124    SER      H    513       0.31      1.008
  1212        CH1    124    SER     CA    514          0     13.019
  1213        CH2    124    SER     CB    515      0.266     14.027
  1214         OA    124    SER     OG    515     -0.674    15.9994
  1215          H    124    SER     HG    515      0.408      1.008
  1216          C    124    SER      C    516       0.45     12.011
  1217          O    124    SER      O    516      -0.45    15.9994   ; qtot -1
; residue 125 PRO rtp PRO  q  0.0
  1218          N    125    PRO      N    517          0    14.0067
  1219        CH1    125    PRO     CA    518          0     13.019
  1220       CH2r    125    PRO     CB    518          0     14.027
  1221       CH2r    125    PRO     CG    519          0     14.027
  1222       CH2r    125    PRO     CD    519          0     14.027
  1223          C    125    PRO      C    520       0.45     12.011
  1224          O    125    PRO      O    520      -0.45    15.9994   ; qtot -1
; residue 126 GLU rtp GLU  q -1.0
  1225          N    126    GLU      N    521      -0.31    14.0067
  1226          H    126    GLU      H    521       0.31      1.008
  1227        CH1    126    GLU     CA    522          0     13.019
  1228        CH2    126    GLU     CB    522          0     14.027
  1229        CH2    126    GLU     CG    522          0     14.027
  1230          C    126    GLU     CD    523       0.27     12.011
  1231         OM    126    GLU    OE1    523     -0.635    15.9994
  1232         OM    126    GLU    OE2    523     -0.635    15.9994
  1233          C    126    GLU      C    524       0.45     12.011
  1234          O    126    GLU      O    524      -0.45    15.9994   ; qtot -2
; residue 127 ASP rtp ASP  q -1.0
  1235          N    127    ASP      N    525      -0.31    14.0067
  1236          H    127    ASP      H    525       0.31      1.008
  1237        CH1    127    ASP     CA    526          0     13.019
  1238        CH2    127    ASP     CB    526          0     14.027
  1239          C    127    ASP     CG    527       0.27     12.011
  1240         OM    127    ASP    OD1    527     -0.635    15.9994
  1241         OM    127    ASP    OD2    527     -0.635    15.9994
  1242          C    127    ASP      C    528       0.45     12.011
  1243          O    127    ASP      O    528      -0.45    15.9994   ; qtot -3
; residue 128 ARG rtp ARG  q +1.0
  1244          N    128    ARG      N    529      -0.31    14.0067
  1245          H    128    ARG      H    529       0.31      1.008
  1246        CH1    128    ARG     CA    530          0     13.019
  1247        CH2    128    ARG     CB    530          0     14.027
  1248        CH2    128    ARG     CG    530          0     14.027
  1249        CH2    128    ARG     CD    531       0.09     14.027
  1250         NE    128    ARG     NE    531      -0.11    14.0067
  1251          H    128    ARG     HE    531       0.24      1.008
  1252          C    128    ARG     CZ    531       0.34     12.011
  1253         NZ    128    ARG    NH1    531      -0.26    14.0067
  1254          H    128    ARG   HH11    531       0.24      1.008
  1255          H    128    ARG   HH12    531       0.24      1.008
  1256         NZ    128    ARG    NH2    531      -0.26    14.0067
  1257          H    128    ARG   HH21    531       0.24      1.008
  1258          H    128    ARG   HH22    531       0.24      1.008
  1259          C    128    ARG      C    532       0.45     12.011
  1260          O    128    ARG      O    532      -0.45    15.9994   ; qtot -2
; residue 129 ALA rtp ALA  q  0.0
  1261          N    129    ALA      N    533      -0.31    14.0067
  1262          H    129    ALA      H    533       0.31      1.008
  1263        CH1    129    ALA     CA    534          0     13.019
  1264        CH3    129    ALA     CB    534          0     15.035
  1265          C    129    ALA      C    535       0.45     12.011
  1266          O    129    ALA      O    535      -0.45    15.9994   ; qtot -2
; residue 130 LYS rtp LYSH q +1.0
  1267          N    130    LYS      N    536      -0.31    14.0067
  1268          H    130    LYS      H    536       0.31      1.008
  1269        CH1    130    LYS     CA    537          0     13.019
  1270        CH2    130    LYS     CB    537          0     14.027
  1271        CH2    130    LYS     CG    538          0     14.027
  1272        CH2    130    LYS     CD    538          0     14.027
  1273        CH2    130    LYS     CE    539      0.127     14.027
  1274         NL    130    LYS     NZ    539      0.129    14.0067
  1275          H    130    LYS    HZ1    539      0.248      1.008
  1276          H    130    LYS    HZ2    539      0.248      1.008
  1277          H    130    LYS    HZ3    539      0.248      1.008
  1278          C    130    LYS      C    540       0.45     12.011
  1279          O    130    LYS      O    540      -0.45    15.9994   ; qtot -1
; residue 131 CYS rtp CYSH q  0.0
  1280          N    131    CYS      N    541      -0.31    14.0067
  1281          H    131    CYS      H    541       0.31      1.008
  1282        CH1    131    CYS     CA    542          0     13.019
  1283        CH2    131    CYS     CB    543       0.15     14.027
  1284          S    131    CYS     SG    543      -0.37      32.06
  1285          H    131    CYS     HG    543       0.22      1.008
  1286          C    131    CYS      C    544       0.45     12.011
  1287          O    131    CYS      O    544      -0.45    15.9994   ; qtot -1
; residue 132 PHE rtp PHE  q  0.0
  1288          N    132    PHE      N    545      -0.31    14.0067
  1289          H    132    PHE      H    545       0.31      1.008
  1290        CH1    132    PHE     CA    546          0     13.019
  1291        CH2    132    PHE     CB    546          0     14.027
  1292          C    132    PHE     CG    546          0     12.011
  1293          C    132    PHE    CD1    547      -0.14     12.011
  1294         HC    132    PHE    HD1    547       0.14      1.008
  1295          C    132    PHE    CD2    548      -0.14     12.011
  1296         HC    132    PHE    HD2    548       0.14      1.008
  1297          C    132    PHE    CE1    549      -0.14     12.011
  1298         HC    132    PHE    HE1    549       0.14      1.008
  1299          C    132    PHE    CE2    550      -0.14     12.011
  1300         HC    132    PHE    HE2    550       0.14      1.008
  1301          C    132    PHE     CZ    551      -0.14     12.011
  1302         HC    132    PHE     HZ    551       0.14      1.008
  1303          C    132    PHE      C    552       0.45     12.011
  1304          O    132    PHE      O    552      -0.45    15.9994   ; qtot -1
; residue 133 GLU rtp GLU  q -1.0
  1305          N    133    GLU      N    553      -0.31    14.0067
  1306          H    133    GLU      H    553       0.31      1.008
  1307        CH1    133    GLU     CA    554          0     13.019
  1308        CH2    133    GLU     CB    554          0     14.027
  1309        CH2    133    GLU     CG    554          0     14.027
  1310          C    133    GLU     CD    555       0.27     12.011
  1311         OM    133    GLU    OE1    555     -0.635    15.9994
  1312         OM    133    GLU    OE2    555     -0.635    15.9994
  1313          C    133    GLU      C    556       0.45     12.011
  1314          O    133    GLU      O    556      -0.45    15.9994   ; qtot -2
; residue 134 LYS rtp LYSH q +1.0
  1315          N    134    LYS      N    557      -0.31    14.0067
  1316          H    134    LYS      H    557       0.31      1.008
  1317        CH1    134    LYS     CA    558          0     13.019
  1318        CH2    134    LYS     CB    558          0     14.027
  1319        CH2    134    LYS     CG    559          0     14.027
  1320        CH2    134    LYS     CD    559          0     14.027
  1321        CH2    134    LYS     CE    560      0.127     14.027
  1322         NL    134    LYS     NZ    560      0.129    14.0067
  1323          H    134    LYS    HZ1    560      0.248      1.008
  1324          H    134    LYS    HZ2    560      0.248      1.008
  1325          H    134    LYS    HZ3    560      0.248      1.008
  1326          C    134    LYS      C    561       0.45     12.011
  1327          O    134    LYS      O    561      -0.45    15.9994   ; qtot -1
; residue 135 ASN rtp ASN  q  0.0
  1328          N    135    ASN      N    562      -0.31    14.0067
  1329          H    135    ASN      H    562       0.31      1.008
  1330        CH1    135    ASN     CA    563          0     13.019
  1331        CH2    135    ASN     CB    563          0     14.027
  1332          C    135    ASN     CG    564       0.29     12.011
  1333          O    135    ASN    OD1    564      -0.45    15.9994
  1334         NT    135    ASN    ND2    564      -0.72    14.0067
  1335          H    135    ASN   HD21    564       0.44      1.008
  1336          H    135    ASN   HD22    564       0.44      1.008
  1337          C    135    ASN      C    565       0.45     12.011
  1338          O    135    ASN      O    565      -0.45    15.9994   ; qtot -1
; residue 136 GLU rtp GLU  q -1.0
  1339          N    136    GLU      N    566      -0.31    14.0067
  1340          H    136    GLU      H    566       0.31      1.008
  1341        CH1    136    GLU     CA    567          0     13.019
  1342        CH2    136    GLU     CB    567          0     14.027
  1343        CH2    136    GLU     CG    567          0     14.027
  1344          C    136    GLU     CD    568       0.27     12.011
  1345         OM    136    GLU    OE1    568     -0.635    15.9994
  1346         OM    136    GLU    OE2    568     -0.635    15.9994
  1347          C    136    GLU      C    569       0.45     12.011
  1348          O    136    GLU      O    569      -0.45    15.9994   ; qtot -2
; residue 137 ALA rtp ALA  q  0.0
  1349          N    137    ALA      N    570      -0.31    14.0067
  1350          H    137    ALA      H    570       0.31      1.008
  1351        CH1    137    ALA     CA    571          0     13.019
  1352        CH3    137    ALA     CB    571          0     15.035
  1353          C    137    ALA      C    572       0.45     12.011
  1354          O    137    ALA      O    572      -0.45    15.9994   ; qtot -2
; residue 138 ILE rtp ILE  q  0.0
  1355          N    138    ILE      N    573      -0.31    14.0067
  1356          H    138    ILE      H    573       0.31      1.008
  1357        CH1    138    ILE     CA    574          0     13.019
  1358        CH1    138    ILE     CB    575          0     13.019
  1359        CH2    138    ILE    CG1    575          0     14.027
  1360        CH3    138    ILE    CG2    575          0     15.035
  1361        CH3    138    ILE     CD    575          0     15.035
  1362          C    138    ILE      C    576       0.45     12.011
  1363          O    138    ILE      O    576      -0.45    15.9994   ; qtot -2
; residue 139 GLN rtp GLN  q  0.0
  1364          N    139    GLN      N    577      -0.31    14.0067
  1365          H    139    GLN      H    577       0.31      1.008
  1366        CH1    139    GLN     CA    578          0     13.019
  1367        CH2    139    GLN     CB    578          0     14.027
  1368        CH2    139    GLN     CG    578          0     14.027
  1369          C    139    GLN     CD    579       0.29     12.011
  1370          O    139    GLN    OE1    579      -0.45    15.9994
  1371         NT    139    GLN    NE2    579      -0.72    14.0067
  1372          H    139    GLN   HE21    579       0.44      1.008
  1373          H    139    GLN   HE22    579       0.44      1.008
  1374          C    139    GLN      C    580       0.45     12.011
  1375          O    139    GLN      O    580      -0.45    15.9994   ; qtot -2
; residue 140 ALA rtp ALA  q  0.0
  1376          N    140    ALA      N    581      -0.31    14.0067
  1377          H    140    ALA      H    581       0.31      1.008
  1378        CH1    140    ALA     CA    582          0     13.019
  1379        CH3    140    ALA     CB    582          0     15.035
  1380          C    140    ALA      C    583       0.45     12.011
  1381          O    140    ALA      O    583      -0.45    15.9994   ; qtot -2
; residue 141 ALA rtp ALA  q  0.0
  1382          N    141    ALA      N    584      -0.31    14.0067
  1383          H    141    ALA      H    584       0.31      1.008
  1384        CH1    141    ALA     CA    585          0     13.019
  1385        CH3    141    ALA     CB    585          0     15.035
  1386          C    141    ALA      C    586       0.45     12.011
  1387          O    141    ALA      O    586      -0.45    15.9994   ; qtot -2
; residue 142 HISE rtp HISB q  0.0
  1388          N    142   HISE      N    587      -0.31    14.0067
  1389          H    142   HISE      H    587       0.31      1.008
  1390        CH1    142   HISE     CA    588          0     13.019
  1391        CH2    142   HISE     CB    588          0     14.027
  1392          C    142   HISE     CG    589          0     12.011
  1393         NR    142   HISE    ND1    589      -0.54    14.0067
  1394          C    142   HISE    CD2    589          0     12.011
  1395         HC    142   HISE    HD2    589       0.14      1.008
  1396          C    142   HISE    CE1    589          0     12.011
  1397         HC    142   HISE    HE1    589       0.14      1.008
  1398         NR    142   HISE    NE2    589      -0.05    14.0067
  1399          H    142   HISE    HE2    589       0.31      1.008
  1400          C    142   HISE      C    590       0.45     12.011
  1401          O    142   HISE      O    590      -0.45    15.9994   ; qtot -2
; residue 143 ASP rtp ASP  q -1.0
  1402          N    143    ASP      N    591      -0.31    14.0067
  1403          H    143    ASP      H    591       0.31      1.008
  1404        CH1    143    ASP     CA    592          0     13.019
  1405        CH2    143    ASP     CB    592          0     14.027
  1406          C    143    ASP     CG    593       0.27     12.011
  1407         OM    143    ASP    OD1    593     -0.635    15.9994
  1408         OM    143    ASP    OD2    593     -0.635    15.9994
  1409          C    143    ASP      C    594       0.45     12.011
  1410          O    143    ASP      O    594      -0.45    15.9994   ; qtot -3
; residue 144 ALA rtp ALA  q  0.0
  1411          N    144    ALA      N    595      -0.31    14.0067
  1412          H    144    ALA      H    595       0.31      1.008
  1413        CH1    144    ALA     CA    596          0     13.019
  1414        CH3    144    ALA     CB    596          0     15.035
  1415          C    144    ALA      C    597       0.45     12.011
  1416          O    144    ALA      O    597      -0.45    15.9994   ; qtot -3
; residue 145 VAL rtp VAL  q  0.0
  1417          N    145    VAL      N    598      -0.31    14.0067
  1418          H    145    VAL      H    598       0.31      1.008
  1419        CH1    145    VAL     CA    599          0     13.019
  1420        CH1    145    VAL     CB    599          0     13.019
  1421        CH3    145    VAL    CG1    599          0     15.035
  1422        CH3    145    VAL    CG2    599          0     15.035
  1423          C    145    VAL      C    600       0.45     12.011
  1424          O    145    VAL      O    600      -0.45    15.9994   ; qtot -3
; residue 146 ALA rtp ALA  q  0.0
  1425          N    146    ALA      N    601      -0.31    14.0067
  1426          H    146    ALA      H    601       0.31      1.008
  1427        CH1    146    ALA     CA    602          0     13.019
  1428        CH3    146    ALA     CB    602          0     15.035
  1429          C    146    ALA      C    603       0.45     12.011
  1430          O    146    ALA      O    603      -0.45    15.9994   ; qtot -3
; residue 147 GLN rtp GLN  q  0.0
  1431          N    147    GLN      N    604      -0.31    14.0067
  1432          H    147    GLN      H    604       0.31      1.008
  1433        CH1    147    GLN     CA    605          0     13.019
  1434        CH2    147    GLN     CB    605          0     14.027
  1435        CH2    147    GLN     CG    605          0     14.027
  1436          C    147    GLN     CD    606       0.29     12.011
  1437          O    147    GLN    OE1    606      -0.45    15.9994
  1438         NT    147    GLN    NE2    606      -0.72    14.0067
  1439          H    147    GLN   HE21    606       0.44      1.008
  1440          H    147    GLN   HE22    606       0.44      1.008
  1441          C    147    GLN      C    607       0.45     12.011
  1442          O    147    GLN      O    607      -0.45    15.9994   ; qtot -3
; residue 148 GLU rtp GLU  q -1.0
  1443          N    148    GLU      N    608      -0.31    14.0067
  1444          H    148    GLU      H    608       0.31      1.008
  1445        CH1    148    GLU     CA    609          0     13.019
  1446        CH2    148    GLU     CB    609          0     14.027
  1447        CH2    148    GLU     CG    609          0     14.027
  1448          C    148    GLU     CD    610       0.27     12.011
  1449         OM    148    GLU    OE1    610     -0.635    15.9994
  1450         OM    148    GLU    OE2    610     -0.635    15.9994
  1451          C    148    GLU      C    611       0.45     12.011
  1452          O    148    GLU      O    611      -0.45    15.9994   ; qtot -4
; residue 149 GLY rtp GLY  q  0.0
  1453          N    149    GLY      N    612      -0.31    14.0067
  1454          H    149    GLY      H    612       0.31      1.008
  1455        CH2    149    GLY     CA    613          0     14.027
  1456          C    149    GLY      C    614       0.45     12.011
  1457          O    149    GLY      O    614      -0.45    15.9994   ; qtot -4
; residue 150 GLN rtp GLN  q  0.0
  1458          N    150    GLN      N    615      -0.31    14.0067
  1459          H    150    GLN      H    615       0.31      1.008
  1460        CH1    150    GLN     CA    616          0     13.019
  1461        CH2    150    GLN     CB    616          0     14.027
  1462        CH2    150    GLN     CG    616          0     14.027
  1463          C    150    GLN     CD    617       0.29     12.011
  1464          O    150    GLN    OE1    617      -0.45    15.9994
  1465         NT    150    GLN    NE2    617      -0.72    14.0067
  1466          H    150    GLN   HE21    617       0.44      1.008
  1467          H    150    GLN   HE22    617       0.44      1.008
  1468          C    150    GLN      C    618       0.45     12.011
  1469          O    150    GLN      O    618      -0.45    15.9994   ; qtot -4
; residue 151 CYS rtp CYSH q  0.0
  1470          N    151    CYS      N    619      -0.31    14.0067
  1471          H    151    CYS      H    619       0.31      1.008
  1472        CH1    151    CYS     CA    620          0     13.019
  1473        CH2    151    CYS     CB    621       0.15     14.027
  1474          S    151    CYS     SG    621      -0.37      32.06
  1475          H    151    CYS     HG    621       0.22      1.008
  1476          C    151    CYS      C    622       0.45     12.011
  1477          O    151    CYS      O    622      -0.45    15.9994   ; qtot -4
; residue 152 ARG rtp ARG  q +1.0
  1478          N    152    ARG      N    623      -0.31    14.0067
  1479          H    152    ARG      H    623       0.31      1.008
  1480        CH1    152    ARG     CA    624          0     13.019
  1481        CH2    152    ARG     CB    624          0     14.027
  1482        CH2    152    ARG     CG    624          0     14.027
  1483        CH2    152    ARG     CD    625       0.09     14.027
  1484         NE    152    ARG     NE    625      -0.11    14.0067
  1485          H    152    ARG     HE    625       0.24      1.008
  1486          C    152    ARG     CZ    625       0.34     12.011
  1487         NZ    152    ARG    NH1    625      -0.26    14.0067
  1488          H    152    ARG   HH11    625       0.24      1.008
  1489          H    152    ARG   HH12    625       0.24      1.008
  1490         NZ    152    ARG    NH2    625      -0.26    14.0067
  1491          H    152    ARG   HH21    625       0.24      1.008
  1492          H    152    ARG   HH22    625       0.24      1.008
  1493          C    152    ARG      C    626       0.45     12.011
  1494          O    152    ARG      O    626      -0.45    15.9994   ; qtot -3
; residue 153 VAL rtp VAL  q  0.0
  1495          N    153    VAL      N    627      -0.31    14.0067
  1496          H    153    VAL      H    627       0.31      1.008
  1497        CH1    153    VAL     CA    628          0     13.019
  1498        CH1    153    VAL     CB    628          0     13.019
  1499        CH3    153    VAL    CG1    628          0     15.035
  1500        CH3    153    VAL    CG2    628          0     15.035
  1501          C    153    VAL      C    629       0.45     12.011
  1502          O    153    VAL      O    629      -0.45    15.9994   ; qtot -3
; residue 154 ASP rtp ASP  q -1.0
  1503          N    154    ASP      N    630      -0.31    14.0067
  1504          H    154    ASP      H    630       0.31      1.008
  1505        CH1    154    ASP     CA    631          0     13.019
  1506        CH2    154    ASP     CB    631          0     14.027
  1507          C    154    ASP     CG    632       0.27     12.011
  1508         OM    154    ASP    OD1    632     -0.635    15.9994
  1509         OM    154    ASP    OD2    632     -0.635    15.9994
  1510          C    154    ASP      C    633       0.45     12.011
  1511          O    154    ASP      O    633      -0.45    15.9994   ; qtot -4
; residue 155 ASP rtp ASP  q -1.0
  1512          N    155    ASP      N    634      -0.31    14.0067
  1513          H    155    ASP      H    634       0.31      1.008
  1514        CH1    155    ASP     CA    635          0     13.019
  1515        CH2    155    ASP     CB    635          0     14.027
  1516          C    155    ASP     CG    636       0.27     12.011
  1517         OM    155    ASP    OD1    636     -0.635    15.9994
  1518         OM    155    ASP    OD2    636     -0.635    15.9994
  1519          C    155    ASP      C    637       0.45     12.011
  1520          O    155    ASP      O    637      -0.45    15.9994   ; qtot -5
; residue 156 LYS rtp LYSH q +1.0
  1521          N    156    LYS      N    638      -0.31    14.0067
  1522          H    156    LYS      H    638       0.31      1.008
  1523        CH1    156    LYS     CA    639          0     13.019
  1524        CH2    156    LYS     CB    639          0     14.027
  1525        CH2    156    LYS     CG    640          0     14.027
  1526        CH2    156    LYS     CD    640          0     14.027
  1527        CH2    156    LYS     CE    641      0.127     14.027
  1528         NL    156    LYS     NZ    641      0.129    14.0067
  1529          H    156    LYS    HZ1    641      0.248      1.008
  1530          H    156    LYS    HZ2    641      0.248      1.008
  1531          H    156    LYS    HZ3    641      0.248      1.008
  1532          C    156    LYS      C    642       0.45     12.011
  1533          O    156    LYS      O    642      -0.45    15.9994   ; qtot -4
; residue 157 VAL rtp VAL  q  0.0
  1534          N    157    VAL      N    643      -0.31    14.0067
  1535          H    157    VAL      H    643       0.31      1.008
  1536        CH1    157    VAL     CA    644          0     13.019
  1537        CH1    157    VAL     CB    644          0     13.019
  1538        CH3    157    VAL    CG1    644          0     15.035
  1539        CH3    157    VAL    CG2    644          0     15.035
  1540          C    157    VAL      C    645       0.45     12.011
  1541          O    157    VAL      O    645      -0.45    15.9994   ; qtot -4
; residue 158 ASN rtp ASN  q  0.0
  1542          N    158    ASN      N    646      -0.31    14.0067
  1543          H    158    ASN      H    646       0.31      1.008
  1544        CH1    158    ASN     CA    647          0     13.019
  1545        CH2    158    ASN     CB    647          0     14.027
  1546          C    158    ASN     CG    648       0.29     12.011
  1547          O    158    ASN    OD1    648      -0.45    15.9994
  1548         NT    158    ASN    ND2    648      -0.72    14.0067
  1549          H    158    ASN   HD21    648       0.44      1.008
  1550          H    158    ASN   HD22    648       0.44      1.008
  1551          C    158    ASN      C    649       0.45     12.011
  1552          O    158    ASN      O    649      -0.45    15.9994   ; qtot -4
; residue 159 PHE rtp PHE  q  0.0
  1553          N    159    PHE      N    650      -0.31    14.0067
  1554          H    159    PHE      H    650       0.31      1.008
  1555        CH1    159    PHE     CA    651          0     13.019
  1556        CH2    159    PHE     CB    651          0     14.027
  1557          C    159    PHE     CG    651          0     12.011
  1558          C    159    PHE    CD1    652      -0.14     12.011
  1559         HC    159    PHE    HD1    652       0.14      1.008
  1560          C    159    PHE    CD2    653      -0.14     12.011
  1561         HC    159    PHE    HD2    653       0.14      1.008
  1562          C    159    PHE    CE1    654      -0.14     12.011
  1563         HC    159    PHE    HE1    654       0.14      1.008
  1564          C    159    PHE    CE2    655      -0.14     12.011
  1565         HC    159    PHE    HE2    655       0.14      1.008
  1566          C    159    PHE     CZ    656      -0.14     12.011
  1567         HC    159    PHE     HZ    656       0.14      1.008
  1568          C    159    PHE      C    657       0.45     12.011
  1569          O    159    PHE      O    657      -0.45    15.9994   ; qtot -4
; residue 160 HISE rtp HISB q  0.0
  1570          N    160   HISE      N    658      -0.31    14.0067
  1571          H    160   HISE      H    658       0.31      1.008
  1572        CH1    160   HISE     CA    659          0     13.019
  1573        CH2    160   HISE     CB    659          0     14.027
  1574          C    160   HISE     CG    660          0     12.011
  1575         NR    160   HISE    ND1    660      -0.54    14.0067
  1576          C    160   HISE    CD2    660          0     12.011
  1577         HC    160   HISE    HD2    660       0.14      1.008
  1578          C    160   HISE    CE1    660          0     12.011
  1579         HC    160   HISE    HE1    660       0.14      1.008
  1580         NR    160   HISE    NE2    660      -0.05    14.0067
  1581          H    160   HISE    HE2    660       0.31      1.008
  1582          C    160   HISE      C    661       0.45     12.011
  1583          O    160   HISE      O    661      -0.45    15.9994   ; qtot -4
; residue 161 PHE rtp PHE  q  0.0
  1584          N    161    PHE      N    662      -0.31    14.0067
  1585          H    161    PHE      H    662       0.31      1.008
  1586        CH1    161    PHE     CA    663          0     13.019
  1587        CH2    161    PHE     CB    663          0     14.027
  1588          C    161    PHE     CG    663          0     12.011
  1589          C    161    PHE    CD1    664      -0.14     12.011
  1590         HC    161    PHE    HD1    664       0.14      1.008
  1591          C    161    PHE    CD2    665      -0.14     12.011
  1592         HC    161    PHE    HD2    665       0.14      1.008
  1593          C    161    PHE    CE1    666      -0.14     12.011
  1594         HC    161    PHE    HE1    666       0.14      1.008
  1595          C    161    PHE    CE2    667      -0.14     12.011
  1596         HC    161    PHE    HE2    667       0.14      1.008
  1597          C    161    PHE     CZ    668      -0.14     12.011
  1598         HC    161    PHE     HZ    668       0.14      1.008
  1599          C    161    PHE      C    669       0.45     12.011
  1600          O    161    PHE      O    669      -0.45    15.9994   ; qtot -4
; residue 162 ILE rtp ILE  q  0.0
  1601          N    162    ILE      N    670      -0.31    14.0067
  1602          H    162    ILE      H    670       0.31      1.008
  1603        CH1    162    ILE     CA    671          0     13.019
  1604        CH1    162    ILE     CB    672          0     13.019
  1605        CH2    162    ILE    CG1    672          0     14.027
  1606        CH3    162    ILE    CG2    672          0     15.035
  1607        CH3    162    ILE     CD    672          0     15.035
  1608          C    162    ILE      C    673       0.45     12.011
  1609          O    162    ILE      O    673      -0.45    15.9994   ; qtot -4
; residue 163 LEU rtp LEU  q  0.0
  1610          N    163    LEU      N    674      -0.31    14.0067
  1611          H    163    LEU      H    674       0.31      1.008
  1612        CH1    163    LEU     CA    675          0     13.019
  1613        CH2    163    LEU     CB    675          0     14.027
  1614        CH1    163    LEU     CG    676          0     13.019
  1615        CH3    163    LEU    CD1    676          0     15.035
  1616        CH3    163    LEU    CD2    676          0     15.035
  1617          C    163    LEU      C    677       0.45     12.011
  1618          O    163    LEU      O    677      -0.45    15.9994   ; qtot -4
; residue 164 PHE rtp PHE  q  0.0
  1619          N    164    PHE      N    678      -0.31    14.0067
  1620          H    164    PHE      H    678       0.31      1.008
  1621        CH1    164    PHE     CA    679          0     13.019
  1622        CH2    164    PHE     CB    679          0     14.027
  1623          C    164    PHE     CG    679          0     12.011
  1624          C    164    PHE    CD1    680      -0.14     12.011
  1625         HC    164    PHE    HD1    680       0.14      1.008
  1626          C    164    PHE    CD2    681      -0.14     12.011
  1627         HC    164    PHE    HD2    681       0.14      1.008
  1628          C    164    PHE    CE1    682      -0.14     12.011
  1629         HC    164    PHE    HE1    682       0.14      1.008
  1630          C    164    PHE    CE2    683      -0.14     12.011
  1631         HC    164    PHE    HE2    683       0.14      1.008
  1632          C    164    PHE     CZ    684      -0.14     12.011
  1633         HC    164    PHE     HZ    684       0.14      1.008
  1634          C    164    PHE      C    685       0.45     12.011
  1635          O    164    PHE      O    685      -0.45    15.9994   ; qtot -4
; residue 165 ASN rtp ASN  q  0.0
  1636          N    165    ASN      N    686      -0.31    14.0067
  1637          H    165    ASN      H    686       0.31      1.008
  1638        CH1    165    ASN     CA    687          0     13.019
  1639        CH2    165    ASN     CB    687          0     14.027
  1640          C    165    ASN     CG    688       0.29     12.011
  1641          O    165    ASN    OD1    688      -0.45    15.9994
  1642         NT    165    ASN    ND2    688      -0.72    14.0067
  1643          H    165    ASN   HD21    688       0.44      1.008
  1644          H    165    ASN   HD22    688       0.44      1.008
  1645          C    165    ASN      C    689       0.45     12.011
  1646          O    165    ASN      O    689      -0.45    15.9994   ; qtot -4
; residue 166 ASN rtp ASN  q  0.0
  1647          N    166    ASN      N    690      -0.31    14.0067
  1648          H    166    ASN      H    690       0.31      1.008
  1649        CH1    166    ASN     CA    691          0     13.019
  1650        CH2    166    ASN     CB    691          0     14.027
  1651          C    166    ASN     CG    692       0.29     12.011
  1652          O    166    ASN    OD1    692      -0.45    15.9994
  1653         NT    166    ASN    ND2    692      -0.72    14.0067
  1654          H    166    ASN   HD21    692       0.44      1.008
  1655          H    166    ASN   HD22    692       0.44      1.008
  1656          C    166    ASN      C    693       0.45     12.011
  1657          O    166    ASN      O    693      -0.45    15.9994   ; qtot -4
; residue 167 VAL rtp VAL  q  0.0
  1658          N    167    VAL      N    694      -0.31    14.0067
  1659          H    167    VAL      H    694       0.31      1.008
  1660        CH1    167    VAL     CA    695          0     13.019
  1661        CH1    167    VAL     CB    695          0     13.019
  1662        CH3    167    VAL    CG1    695          0     15.035
  1663        CH3    167    VAL    CG2    695          0     15.035
  1664          C    167    VAL      C    696       0.45     12.011
  1665          O    167    VAL      O    696      -0.45    15.9994   ; qtot -4
; residue 168 ASP rtp ASP  q -1.0
  1666          N    168    ASP      N    697      -0.31    14.0067
  1667          H    168    ASP      H    697       0.31      1.008
  1668        CH1    168    ASP     CA    698          0     13.019
  1669        CH2    168    ASP     CB    698          0     14.027
  1670          C    168    ASP     CG    699       0.27     12.011
  1671         OM    168    ASP    OD1    699     -0.635    15.9994
  1672         OM    168    ASP    OD2    699     -0.635    15.9994
  1673          C    168    ASP      C    700       0.45     12.011
  1674          O    168    ASP      O    700      -0.45    15.9994   ; qtot -5
; residue 169 GLY rtp GLY  q  0.0
  1675          N    169    GLY      N    701      -0.31    14.0067
  1676          H    169    GLY      H    701       0.31      1.008
  1677        CH2    169    GLY     CA    702          0     14.027
  1678          C    169    GLY      C    703       0.45     12.011
  1679          O    169    GLY      O    703      -0.45    15.9994   ; qtot -5
; residue 170 HISE rtp HISB q  0.0
  1680          N    170   HISE      N    704      -0.31    14.0067
  1681          H    170   HISE      H    704       0.31      1.008
  1682        CH1    170   HISE     CA    705          0     13.019
  1683        CH2    170   HISE     CB    705          0     14.027
  1684          C    170   HISE     CG    706          0     12.011
  1685         NR    170   HISE    ND1    706      -0.54    14.0067
  1686          C    170   HISE    CD2    706          0     12.011
  1687         HC    170   HISE    HD2    706       0.14      1.008
  1688          C    170   HISE    CE1    706          0     12.011
  1689         HC    170   HISE    HE1    706       0.14      1.008
  1690         NR    170   HISE    NE2    706      -0.05    14.0067
  1691          H    170   HISE    HE2    706       0.31      1.008
  1692          C    170   HISE      C    707       0.45     12.011
  1693          O    170   HISE      O    707      -0.45    15.9994   ; qtot -5
; residue 171 LEU rtp LEU  q  0.0
  1694          N    171    LEU      N    708      -0.31    14.0067
  1695          H    171    LEU      H    708       0.31      1.008
  1696        CH1    171    LEU     CA    709          0     13.019
  1697        CH2    171    LEU     CB    709          0     14.027
  1698        CH1    171    LEU     CG    710          0     13.019
  1699        CH3    171    LEU    CD1    710          0     15.035
  1700        CH3    171    LEU    CD2    710          0     15.035
  1701          C    171    LEU      C    711       0.45     12.011
  1702          O    171    LEU      O    711      -0.45    15.9994   ; qtot -5
; residue 172 TYR rtp TYR  q  0.0
  1703          N    172    TYR      N    712      -0.31    14.0067
  1704          H    172    TYR      H    712       0.31      1.008
  1705        CH1    172    TYR     CA    713          0     13.019
  1706        CH2    172    TYR     CB    713          0     14.027
  1707          C    172    TYR     CG    713          0     12.011
  1708          C    172    TYR    CD1    714      -0.14     12.011
  1709         HC    172    TYR    HD1    714       0.14      1.008
  1710          C    172    TYR    CD2    715      -0.14     12.011
  1711         HC    172    TYR    HD2    715       0.14      1.008
  1712          C    172    TYR    CE1    716      -0.14     12.011
  1713         HC    172    TYR    HE1    716       0.14      1.008
  1714          C    172    TYR    CE2    717      -0.14     12.011
  1715         HC    172    TYR    HE2    717       0.14      1.008
  1716          C    172    TYR     CZ    718      0.203     12.011
  1717         OA    172    TYR     OH    718     -0.611    15.9994
  1718          H    172    TYR     HH    718      0.408      1.008
  1719          C    172    TYR      C    719       0.45     12.011
  1720          O    172    TYR      O    719      -0.45    15.9994   ; qtot -5
; residue 173 GLU rtp GLU  q -1.0
  1721          N    173    GLU      N    720      -0.31    14.0067
  1722          H    173    GLU      H    720       0.31      1.008
  1723        CH1    173    GLU     CA    721          0     13.019
  1724        CH2    173    GLU     CB    721          0     14.027
  1725        CH2    173    GLU     CG    721          0     14.027
  1726          C    173    GLU     CD    722       0.27     12.011
  1727         OM    173    GLU    OE1    722     -0.635    15.9994
  1728         OM    173    GLU    OE2    722     -0.635    15.9994
  1729          C    173    GLU      C    723       0.45     12.011
  1730          O    173    GLU      O    723      -0.45    15.9994   ; qtot -6
; residue 174 LEU rtp LEU  q  0.0
  1731          N    174    LEU      N    724      -0.31    14.0067
  1732          H    174    LEU      H    724       0.31      1.008
  1733        CH1    174    LEU     CA    725          0     13.019
  1734        CH2    174    LEU     CB    725          0     14.027
  1735        CH1    174    LEU     CG    726          0     13.019
  1736        CH3    174    LEU    CD1    726          0     15.035
  1737        CH3    174    LEU    CD2    726          0     15.035
  1738          C    174    LEU      C    727       0.45     12.011
  1739          O    174    LEU      O    727      -0.45    15.9994   ; qtot -6
; residue 175 ASP rtp ASP  q -1.0
  1740          N    175    ASP      N    728      -0.31    14.0067
  1741          H    175    ASP      H    728       0.31      1.008
  1742        CH1    175    ASP     CA    729          0     13.019
  1743        CH2    175    ASP     CB    729          0     14.027
  1744          C    175    ASP     CG    730       0.27     12.011
  1745         OM    175    ASP    OD1    730     -0.635    15.9994
  1746         OM    175    ASP    OD2    730     -0.635    15.9994
  1747          C    175    ASP      C    731       0.45     12.011
  1748          O    175    ASP      O    731      -0.45    15.9994   ; qtot -7
; residue 176 GLY rtp GLY  q  0.0
  1749          N    176    GLY      N    732      -0.31    14.0067
  1750          H    176    GLY      H    732       0.31      1.008
  1751        CH2    176    GLY     CA    733          0     14.027
  1752          C    176    GLY      C    734       0.45     12.011
  1753          O    176    GLY      O    734      -0.45    15.9994   ; qtot -7
; residue 177 ARG rtp ARG  q +1.0
  1754          N    177    ARG      N    735      -0.31    14.0067
  1755          H    177    ARG      H    735       0.31      1.008
  1756        CH1    177    ARG     CA    736          0     13.019
  1757        CH2    177    ARG     CB    736          0     14.027
  1758        CH2    177    ARG     CG    736          0     14.027
  1759        CH2    177    ARG     CD    737       0.09     14.027
  1760         NE    177    ARG     NE    737      -0.11    14.0067
  1761          H    177    ARG     HE    737       0.24      1.008
  1762          C    177    ARG     CZ    737       0.34     12.011
  1763         NZ    177    ARG    NH1    737      -0.26    14.0067
  1764          H    177    ARG   HH11    737       0.24      1.008
  1765          H    177    ARG   HH12    737       0.24      1.008
  1766         NZ    177    ARG    NH2    737      -0.26    14.0067
  1767          H    177    ARG   HH21    737       0.24      1.008
  1768          H    177    ARG   HH22    737       0.24      1.008
  1769          C    177    ARG      C    738       0.45     12.011
  1770          O    177    ARG      O    738      -0.45    15.9994   ; qtot -6
; residue 178 MET rtp MET  q  0.0
  1771          N    178    MET      N    739      -0.31    14.0067
  1772          H    178    MET      H    739       0.31      1.008
  1773        CH1    178    MET     CA    740          0     13.019
  1774        CH2    178    MET     CB    740          0     14.027
  1775        CH2    178    MET     CG    741      0.241     14.027
  1776          S    178    MET     SD    741     -0.482      32.06
  1777        CH3    178    MET     CE    741      0.241     15.035
  1778          C    178    MET      C    742       0.45     12.011
  1779          O    178    MET      O    742      -0.45    15.9994   ; qtot -6
; residue 179 PRO rtp PRO  q  0.0
  1780          N    179    PRO      N    743          0    14.0067
  1781        CH1    179    PRO     CA    744          0     13.019
  1782       CH2r    179    PRO     CB    744          0     14.027
  1783       CH2r    179    PRO     CG    745          0     14.027
  1784       CH2r    179    PRO     CD    745          0     14.027
  1785          C    179    PRO      C    746       0.45     12.011
  1786          O    179    PRO      O    746      -0.45    15.9994   ; qtot -6
; residue 180 PHE rtp PHE  q  0.0
  1787          N    180    PHE      N    747      -0.31    14.0067
  1788          H    180    PHE      H    747       0.31      1.008
  1789        CH1    180    PHE     CA    748          0     13.019
  1790        CH2    180    PHE     CB    748          0     14.027
  1791          C    180    PHE     CG    748          0     12.011
  1792          C    180    PHE    CD1    749      -0.14     12.011
  1793         HC    180    PHE    HD1    749       0.14      1.008
  1794          C    180    PHE    CD2    750      -0.14     12.011
  1795         HC    180    PHE    HD2    750       0.14      1.008
  1796          C    180    PHE    CE1    751      -0.14     12.011
  1797         HC    180    PHE    HE1    751       0.14      1.008
  1798          C    180    PHE    CE2    752      -0.14     12.011
  1799         HC    180    PHE    HE2    752       0.14      1.008
  1800          C    180    PHE     CZ    753      -0.14     12.011
  1801         HC    180    PHE     HZ    753       0.14      1.008
  1802          C    180    PHE      C    754       0.45     12.011
  1803          O    180    PHE      O    754      -0.45    15.9994   ; qtot -6
; residue 181 PRO rtp PRO  q  0.0
  1804          N    181    PRO      N    755          0    14.0067
  1805        CH1    181    PRO     CA    756          0     13.019
  1806       CH2r    181    PRO     CB    756          0     14.027
  1807       CH2r    181    PRO     CG    757          0     14.027
  1808       CH2r    181    PRO     CD    757          0     14.027
  1809          C    181    PRO      C    758       0.45     12.011
  1810          O    181    PRO      O    758      -0.45    15.9994   ; qtot -6
; residue 182 VAL rtp VAL  q  0.0
  1811          N    182    VAL      N    759      -0.31    14.0067
  1812          H    182    VAL      H    759       0.31      1.008
  1813        CH1    182    VAL     CA    760          0     13.019
  1814        CH1    182    VAL     CB    760          0     13.019
  1815        CH3    182    VAL    CG1    760          0     15.035
  1816        CH3    182    VAL    CG2    760          0     15.035
  1817          C    182    VAL      C    761       0.45     12.011
  1818          O    182    VAL      O    761      -0.45    15.9994   ; qtot -6
; residue 183 ASN rtp ASN  q  0.0
  1819          N    183    ASN      N    762      -0.31    14.0067
  1820          H    183    ASN      H    762       0.31      1.008
  1821        CH1    183    ASN     CA    763          0     13.019
  1822        CH2    183    ASN     CB    763          0     14.027
  1823          C    183    ASN     CG    764       0.29     12.011
  1824          O    183    ASN    OD1    764      -0.45    15.9994
  1825         NT    183    ASN    ND2    764      -0.72    14.0067
  1826          H    183    ASN   HD21    764       0.44      1.008
  1827          H    183    ASN   HD22    764       0.44      1.008
  1828          C    183    ASN      C    765       0.45     12.011
  1829          O    183    ASN      O    765      -0.45    15.9994   ; qtot -6
; residue 184 HISE rtp HISB q  0.0
  1830          N    184   HISE      N    766      -0.31    14.0067
  1831          H    184   HISE      H    766       0.31      1.008
  1832        CH1    184   HISE     CA    767          0     13.019
  1833        CH2    184   HISE     CB    767          0     14.027
  1834          C    184   HISE     CG    768          0     12.011
  1835         NR    184   HISE    ND1    768      -0.54    14.0067
  1836          C    184   HISE    CD2    768          0     12.011
  1837         HC    184   HISE    HD2    768       0.14      1.008
  1838          C    184   HISE    CE1    768          0     12.011
  1839         HC    184   HISE    HE1    768       0.14      1.008
  1840         NR    184   HISE    NE2    768      -0.05    14.0067
  1841          H    184   HISE    HE2    768       0.31      1.008
  1842          C    184   HISE      C    769       0.45     12.011
  1843          O    184   HISE      O    769      -0.45    15.9994   ; qtot -6
; residue 185 GLY rtp GLY  q  0.0
  1844          N    185    GLY      N    770      -0.31    14.0067
  1845          H    185    GLY      H    770       0.31      1.008
  1846        CH2    185    GLY     CA    771          0     14.027
  1847          C    185    GLY      C    772       0.45     12.011
  1848          O    185    GLY      O    772      -0.45    15.9994   ; qtot -6
; residue 186 ALA rtp ALA  q  0.0
  1849          N    186    ALA      N    773      -0.31    14.0067
  1850          H    186    ALA      H    773       0.31      1.008
  1851        CH1    186    ALA     CA    774          0     13.019
  1852        CH3    186    ALA     CB    774          0     15.035
  1853          C    186    ALA      C    775       0.45     12.011
  1854          O    186    ALA      O    775      -0.45    15.9994   ; qtot -6
; residue 187 SER rtp SER  q  0.0
  1855          N    187    SER      N    776      -0.31    14.0067
  1856          H    187    SER      H    776       0.31      1.008
  1857        CH1    187    SER     CA    777          0     13.019
  1858        CH2    187    SER     CB    778      0.266     14.027
  1859         OA    187    SER     OG    778     -0.674    15.9994
  1860          H    187    SER     HG    778      0.408      1.008
  1861          C    187    SER      C    779       0.45     12.011
  1862          O    187    SER      O    779      -0.45    15.9994   ; qtot -6
; residue 188 SER rtp SER  q  0.0
  1863          N    188    SER      N    780      -0.31    14.0067
  1864          H    188    SER      H    780       0.31      1.008
  1865        CH1    188    SER     CA    781          0     13.019
  1866        CH2    188    SER     CB    782      0.266     14.027
  1867         OA    188    SER     OG    782     -0.674    15.9994
  1868          H    188    SER     HG    782      0.408      1.008
  1869          C    188    SER      C    783       0.45     12.011
  1870          O    188    SER      O    783      -0.45    15.9994   ; qtot -6
; residue 189 GLU rtp GLU  q -1.0
  1871          N    189    GLU      N    784      -0.31    14.0067
  1872          H    189    GLU      H    784       0.31      1.008
  1873        CH1    189    GLU     CA    785          0     13.019
  1874        CH2    189    GLU     CB    785          0     14.027
  1875        CH2    189    GLU     CG    785          0     14.027
  1876          C    189    GLU     CD    786       0.27     12.011
  1877         OM    189    GLU    OE1    786     -0.635    15.9994
  1878         OM    189    GLU    OE2    786     -0.635    15.9994
  1879          C    189    GLU      C    787       0.45     12.011
  1880          O    189    GLU      O    787      -0.45    15.9994   ; qtot -7
; residue 190 ASP rtp ASP  q -1.0
  1881          N    190    ASP      N    788      -0.31    14.0067
  1882          H    190    ASP      H    788       0.31      1.008
  1883        CH1    190    ASP     CA    789          0     13.019
  1884        CH2    190    ASP     CB    789          0     14.027
  1885          C    190    ASP     CG    790       0.27     12.011
  1886         OM    190    ASP    OD1    790     -0.635    15.9994
  1887         OM    190    ASP    OD2    790     -0.635    15.9994
  1888          C    190    ASP      C    791       0.45     12.011
  1889          O    190    ASP      O    791      -0.45    15.9994   ; qtot -8
; residue 191 THR rtp THR  q  0.0
  1890          N    191    THR      N    792      -0.31    14.0067
  1891          H    191    THR      H    792       0.31      1.008
  1892        CH1    191    THR     CA    793          0     13.019
  1893        CH1    191    THR     CB    794      0.266     13.019
  1894         OA    191    THR    OG1    794     -0.674    15.9994
  1895          H    191    THR    HG1    794      0.408      1.008
  1896        CH3    191    THR    CG2    795          0     15.035
  1897          C    191    THR      C    796       0.45     12.011
  1898          O    191    THR      O    796      -0.45    15.9994   ; qtot -8
; residue 192 LEU rtp LEU  q  0.0
  1899          N    192    LEU      N    797      -0.31    14.0067
  1900          H    192    LEU      H    797       0.31      1.008
  1901        CH1    192    LEU     CA    798          0     13.019
  1902        CH2    192    LEU     CB    798          0     14.027
  1903        CH1    192    LEU     CG    799          0     13.019
  1904        CH3    192    LEU    CD1    799          0     15.035
  1905        CH3    192    LEU    CD2    799          0     15.035
  1906          C    192    LEU      C    800       0.45     12.011
  1907          O    192    LEU      O    800      -0.45    15.9994   ; qtot -8
; residue 193 LEU rtp LEU  q  0.0
  1908          N    193    LEU      N    801      -0.31    14.0067
  1909          H    193    LEU      H    801       0.31      1.008
  1910        CH1    193    LEU     CA    802          0     13.019
  1911        CH2    193    LEU     CB    802          0     14.027
  1912        CH1    193    LEU     CG    803          0     13.019
  1913        CH3    193    LEU    CD1    803          0     15.035
  1914        CH3    193    LEU    CD2    803          0     15.035
  1915          C    193    LEU      C    804       0.45     12.011
  1916          O    193    LEU      O    804      -0.45    15.9994   ; qtot -8
; residue 194 LYS rtp LYSH q +1.0
  1917          N    194    LYS      N    805      -0.31    14.0067
  1918          H    194    LYS      H    805       0.31      1.008
  1919        CH1    194    LYS     CA    806          0     13.019
  1920        CH2    194    LYS     CB    806          0     14.027
  1921        CH2    194    LYS     CG    807          0     14.027
  1922        CH2    194    LYS     CD    807          0     14.027
  1923        CH2    194    LYS     CE    808      0.127     14.027
  1924         NL    194    LYS     NZ    808      0.129    14.0067
  1925          H    194    LYS    HZ1    808      0.248      1.008
  1926          H    194    LYS    HZ2    808      0.248      1.008
  1927          H    194    LYS    HZ3    808      0.248      1.008
  1928          C    194    LYS      C    809       0.45     12.011
  1929          O    194    LYS      O    809      -0.45    15.9994   ; qtot -7
; residue 195 ASP rtp ASP  q -1.0
  1930          N    195    ASP      N    810      -0.31    14.0067
  1931          H    195    ASP      H    810       0.31      1.008
  1932        CH1    195    ASP     CA    811          0     13.019
  1933        CH2    195    ASP     CB    811          0     14.027
  1934          C    195    ASP     CG    812       0.27     12.011
  1935         OM    195    ASP    OD1    812     -0.635    15.9994
  1936         OM    195    ASP    OD2    812     -0.635    15.9994
  1937          C    195    ASP      C    813       0.45     12.011
  1938          O    195    ASP      O    813      -0.45    15.9994   ; qtot -8
; residue 196 ALA rtp ALA  q  0.0
  1939          N    196    ALA      N    814      -0.31    14.0067
  1940          H    196    ALA      H    814       0.31      1.008
  1941        CH1    196    ALA     CA    815          0     13.019
  1942        CH3    196    ALA     CB    815          0     15.035
  1943          C    196    ALA      C    816       0.45     12.011
  1944          O    196    ALA      O    816      -0.45    15.9994   ; qtot -8
; residue 197 ALA rtp ALA  q  0.0
  1945          N    197    ALA      N    817      -0.31    14.0067
  1946          H    197    ALA      H    817       0.31      1.008
  1947        CH1    197    ALA     CA    818          0     13.019
  1948        CH3    197    ALA     CB    818          0     15.035
  1949          C    197    ALA      C    819       0.45     12.011
  1950          O    197    ALA      O    819      -0.45    15.9994   ; qtot -8
; residue 198 LYS rtp LYSH q +1.0
  1951          N    198    LYS      N    820      -0.31    14.0067
  1952          H    198    LYS      H    820       0.31      1.008
  1953        CH1    198    LYS     CA    821          0     13.019
  1954        CH2    198    LYS     CB    821          0     14.027
  1955        CH2    198    LYS     CG    822          0     14.027
  1956        CH2    198    LYS     CD    822          0     14.027
  1957        CH2    198    LYS     CE    823      0.127     14.027
  1958         NL    198    LYS     NZ    823      0.129    14.0067
  1959          H    198    LYS    HZ1    823      0.248      1.008
  1960          H    198    LYS    HZ2    823      0.248      1.008
  1961          H    198    LYS    HZ3    823      0.248      1.008
  1962          C    198    LYS      C    824       0.45     12.011
  1963          O    198    LYS      O    824      -0.45    15.9994   ; qtot -7
; residue 199 VAL rtp VAL  q  0.0
  1964          N    199    VAL      N    825      -0.31    14.0067
  1965          H    199    VAL      H    825       0.31      1.008
  1966        CH1    199    VAL     CA    826          0     13.019
  1967        CH1    199    VAL     CB    826          0     13.019
  1968        CH3    199    VAL    CG1    826          0     15.035
  1969        CH3    199    VAL    CG2    826          0     15.035
  1970          C    199    VAL      C    827       0.45     12.011
  1971          O    199    VAL      O    827      -0.45    15.9994   ; qtot -7
; residue 200 CYS rtp CYSH q  0.0
  1972          N    200    CYS      N    828      -0.31    14.0067
  1973          H    200    CYS      H    828       0.31      1.008
  1974        CH1    200    CYS     CA    829          0     13.019
  1975        CH2    200    CYS     CB    830       0.15     14.027
  1976          S    200    CYS     SG    830      -0.37      32.06
  1977          H    200    CYS     HG    830       0.22      1.008
  1978          C    200    CYS      C    831       0.45     12.011
  1979          O    200    CYS      O    831      -0.45    15.9994   ; qtot -7
; residue 201 ARG rtp ARG  q +1.0
  1980          N    201    ARG      N    832      -0.31    14.0067
  1981          H    201    ARG      H    832       0.31      1.008
  1982        CH1    201    ARG     CA    833          0     13.019
  1983        CH2    201    ARG     CB    833          0     14.027
  1984        CH2    201    ARG     CG    833          0     14.027
  1985        CH2    201    ARG     CD    834       0.09     14.027
  1986         NE    201    ARG     NE    834      -0.11    14.0067
  1987          H    201    ARG     HE    834       0.24      1.008
  1988          C    201    ARG     CZ    834       0.34     12.011
  1989         NZ    201    ARG    NH1    834      -0.26    14.0067
  1990          H    201    ARG   HH11    834       0.24      1.008
  1991          H    201    ARG   HH12    834       0.24      1.008
  1992         NZ    201    ARG    NH2    834      -0.26    14.0067
  1993          H    201    ARG   HH21    834       0.24      1.008
  1994          H    201    ARG   HH22    834       0.24      1.008
  1995          C    201    ARG      C    835       0.45     12.011
  1996          O    201    ARG      O    835      -0.45    15.9994   ; qtot -6
; residue 202 GLU rtp GLU  q -1.0
  1997          N    202    GLU      N    836      -0.31    14.0067
  1998          H    202    GLU      H    836       0.31      1.008
  1999        CH1    202    GLU     CA    837          0     13.019
  2000        CH2    202    GLU     CB    837          0     14.027
  2001        CH2    202    GLU     CG    837          0     14.027
  2002          C    202    GLU     CD    838       0.27     12.011
  2003         OM    202    GLU    OE1    838     -0.635    15.9994
  2004         OM    202    GLU    OE2    838     -0.635    15.9994
  2005          C    202    GLU      C    839       0.45     12.011
  2006          O    202    GLU      O    839      -0.45    15.9994   ; qtot -7
; residue 203 PHE rtp PHE  q  0.0
  2007          N    203    PHE      N    840      -0.31    14.0067
  2008          H    203    PHE      H    840       0.31      1.008
  2009        CH1    203    PHE     CA    841          0     13.019
  2010        CH2    203    PHE     CB    841          0     14.027
  2011          C    203    PHE     CG    841          0     12.011
  2012          C    203    PHE    CD1    842      -0.14     12.011
  2013         HC    203    PHE    HD1    842       0.14      1.008
  2014          C    203    PHE    CD2    843      -0.14     12.011
  2015         HC    203    PHE    HD2    843       0.14      1.008
  2016          C    203    PHE    CE1    844      -0.14     12.011
  2017         HC    203    PHE    HE1    844       0.14      1.008
  2018          C    203    PHE    CE2    845      -0.14     12.011
  2019         HC    203    PHE    HE2    845       0.14      1.008
  2020          C    203    PHE     CZ    846      -0.14     12.011
  2021         HC    203    PHE     HZ    846       0.14      1.008
  2022          C    203    PHE      C    847       0.45     12.011
  2023          O    203    PHE      O    847      -0.45    15.9994   ; qtot -7
; residue 204 THR rtp THR  q  0.0
  2024          N    204    THR      N    848      -0.31    14.0067
  2025          H    204    THR      H    848       0.31      1.008
  2026        CH1    204    THR     CA    849          0     13.019
  2027        CH1    204    THR     CB    850      0.266     13.019
  2028         OA    204    THR    OG1    850     -0.674    15.9994
  2029          H    204    THR    HG1    850      0.408      1.008
  2030        CH3    204    THR    CG2    851          0     15.035
  2031          C    204    THR      C    852       0.45     12.011
  2032          O    204    THR      O    852      -0.45    15.9994   ; qtot -7
; residue 205 GLU rtp GLU  q -1.0
  2033          N    205    GLU      N    853      -0.31    14.0067
  2034          H    205    GLU      H    853       0.31      1.008
  2035        CH1    205    GLU     CA    854          0     13.019
  2036        CH2    205    GLU     CB    854          0     14.027
  2037        CH2    205    GLU     CG    854          0     14.027
  2038          C    205    GLU     CD    855       0.27     12.011
  2039         OM    205    GLU    OE1    855     -0.635    15.9994
  2040         OM    205    GLU    OE2    855     -0.635    15.9994
  2041          C    205    GLU      C    856       0.45     12.011
  2042          O    205    GLU      O    856      -0.45    15.9994   ; qtot -8
; residue 206 ARG rtp ARG  q +1.0
  2043          N    206    ARG      N    857      -0.31    14.0067
  2044          H    206    ARG      H    857       0.31      1.008
  2045        CH1    206    ARG     CA    858          0     13.019
  2046        CH2    206    ARG     CB    858          0     14.027
  2047        CH2    206    ARG     CG    858          0     14.027
  2048        CH2    206    ARG     CD    859       0.09     14.027
  2049         NE    206    ARG     NE    859      -0.11    14.0067
  2050          H    206    ARG     HE    859       0.24      1.008
  2051          C    206    ARG     CZ    859       0.34     12.011
  2052         NZ    206    ARG    NH1    859      -0.26    14.0067
  2053          H    206    ARG   HH11    859       0.24      1.008
  2054          H    206    ARG   HH12    859       0.24      1.008
  2055         NZ    206    ARG    NH2    859      -0.26    14.0067
  2056          H    206    ARG   HH21    859       0.24      1.008
  2057          H    206    ARG   HH22    859       0.24      1.008
  2058          C    206    ARG      C    860       0.45     12.011
  2059          O    206    ARG      O    860      -0.45    15.9994   ; qtot -7
; residue 207 GLU rtp GLU  q -1.0
  2060          N    207    GLU      N    861      -0.31    14.0067
  2061          H    207    GLU      H    861       0.31      1.008
  2062        CH1    207    GLU     CA    862          0     13.019
  2063        CH2    207    GLU     CB    862          0     14.027
  2064        CH2    207    GLU     CG    862          0     14.027
  2065          C    207    GLU     CD    863       0.27     12.011
  2066         OM    207    GLU    OE1    863     -0.635    15.9994
  2067         OM    207    GLU    OE2    863     -0.635    15.9994
  2068          C    207    GLU      C    864       0.45     12.011
  2069          O    207    GLU      O    864      -0.45    15.9994   ; qtot -8
; residue 208 GLN rtp GLN  q  0.0
  2070          N    208    GLN      N    865      -0.31    14.0067
  2071          H    208    GLN      H    865       0.31      1.008
  2072        CH1    208    GLN     CA    866          0     13.019
  2073        CH2    208    GLN     CB    866          0     14.027
  2074        CH2    208    GLN     CG    866          0     14.027
  2075          C    208    GLN     CD    867       0.29     12.011
  2076          O    208    GLN    OE1    867      -0.45    15.9994
  2077         NT    208    GLN    NE2    867      -0.72    14.0067
  2078          H    208    GLN   HE21    867       0.44      1.008
  2079          H    208    GLN   HE22    867       0.44      1.008
  2080          C    208    GLN      C    868       0.45     12.011
  2081          O    208    GLN      O    868      -0.45    15.9994   ; qtot -8
; residue 209 GLY rtp GLY  q  0.0
  2082          N    209    GLY      N    869      -0.31    14.0067
  2083          H    209    GLY      H    869       0.31      1.008
  2084        CH2    209    GLY     CA    870          0     14.027
  2085          C    209    GLY      C    871       0.45     12.011
  2086          O    209    GLY      O    871      -0.45    15.9994   ; qtot -8
; residue 210 GLU rtp GLU  q -1.0
  2087          N    210    GLU      N    872      -0.31    14.0067
  2088          H    210    GLU      H    872       0.31      1.008
  2089        CH1    210    GLU     CA    873          0     13.019
  2090        CH2    210    GLU     CB    873          0     14.027
  2091        CH2    210    GLU     CG    873          0     14.027
  2092          C    210    GLU     CD    874       0.27     12.011
  2093         OM    210    GLU    OE1    874     -0.635    15.9994
  2094         OM    210    GLU    OE2    874     -0.635    15.9994
  2095          C    210    GLU      C    875       0.45     12.011
  2096          O    210    GLU      O    875      -0.45    15.9994   ; qtot -9
; residue 211 VAL rtp VAL  q  0.0
  2097          N    211    VAL      N    876      -0.31    14.0067
  2098          H    211    VAL      H    876       0.31      1.008
  2099        CH1    211    VAL     CA    877          0     13.019
  2100        CH1    211    VAL     CB    877          0     13.019
  2101        CH3    211    VAL    CG1    877          0     15.035
  2102        CH3    211    VAL    CG2    877          0     15.035
  2103          C    211    VAL      C    878       0.45     12.011
  2104          O    211    VAL      O    878      -0.45    15.9994   ; qtot -9
; residue 212 ARG rtp ARG  q +1.0
  2105          N    212    ARG      N    879      -0.31    14.0067
  2106          H    212    ARG      H    879       0.31      1.008
  2107        CH1    212    ARG     CA    880          0     13.019
  2108        CH2    212    ARG     CB    880          0     14.027
  2109        CH2    212    ARG     CG    880          0     14.027
  2110        CH2    212    ARG     CD    881       0.09     14.027
  2111         NE    212    ARG     NE    881      -0.11    14.0067
  2112          H    212    ARG     HE    881       0.24      1.008
  2113          C    212    ARG     CZ    881       0.34     12.011
  2114         NZ    212    ARG    NH1    881      -0.26    14.0067
  2115          H    212    ARG   HH11    881       0.24      1.008
  2116          H    212    ARG   HH12    881       0.24      1.008
  2117         NZ    212    ARG    NH2    881      -0.26    14.0067
  2118          H    212    ARG   HH21    881       0.24      1.008
  2119          H    212    ARG   HH22    881       0.24      1.008
  2120          C    212    ARG      C    882       0.45     12.011
  2121          O    212    ARG      O    882      -0.45    15.9994   ; qtot -8
; residue 213 PHE rtp PHE  q  0.0
  2122          N    213    PHE      N    883      -0.31    14.0067
  2123          H    213    PHE      H    883       0.31      1.008
  2124        CH1    213    PHE     CA    884          0     13.019
  2125        CH2    213    PHE     CB    884          0     14.027
  2126          C    213    PHE     CG    884          0     12.011
  2127          C    213    PHE    CD1    885      -0.14     12.011
  2128         HC    213    PHE    HD1    885       0.14      1.008
  2129          C    213    PHE    CD2    886      -0.14     12.011
  2130         HC    213    PHE    HD2    886       0.14      1.008
  2131          C    213    PHE    CE1    887      -0.14     12.011
  2132         HC    213    PHE    HE1    887       0.14      1.008
  2133          C    213    PHE    CE2    888      -0.14     12.011
  2134         HC    213    PHE    HE2    888       0.14      1.008
  2135          C    213    PHE     CZ    889      -0.14     12.011
  2136         HC    213    PHE     HZ    889       0.14      1.008
  2137          C    213    PHE      C    890       0.45     12.011
  2138          O    213    PHE      O    890      -0.45    15.9994   ; qtot -8
; residue 214 SER rtp SER  q  0.0
  2139          N    214    SER      N    891      -0.31    14.0067
  2140          H    214    SER      H    891       0.31      1.008
  2141        CH1    214    SER     CA    892          0     13.019
  2142        CH2    214    SER     CB    893      0.266     14.027
  2143         OA    214    SER     OG    893     -0.674    15.9994
  2144          H    214    SER     HG    893      0.408      1.008
  2145          C    214    SER      C    894       0.45     12.011
  2146          O    214    SER      O    894      -0.45    15.9994   ; qtot -8
; residue 215 ALA rtp ALA  q  0.0
  2147          N    215    ALA      N    895      -0.31    14.0067
  2148          H    215    ALA      H    895       0.31      1.008
  2149        CH1    215    ALA     CA    896          0     13.019
  2150        CH3    215    ALA     CB    896          0     15.035
  2151          C    215    ALA      C    897       0.45     12.011
  2152          O    215    ALA      O    897      -0.45    15.9994   ; qtot -8
; residue 216 VAL rtp VAL  q  0.0
  2153          N    216    VAL      N    898      -0.31    14.0067
  2154          H    216    VAL      H    898       0.31      1.008
  2155        CH1    216    VAL     CA    899          0     13.019
  2156        CH1    216    VAL     CB    899          0     13.019
  2157        CH3    216    VAL    CG1    899          0     15.035
  2158        CH3    216    VAL    CG2    899          0     15.035
  2159          C    216    VAL      C    900       0.45     12.011
  2160          O    216    VAL      O    900      -0.45    15.9994   ; qtot -8
; residue 217 ALA rtp ALA  q  0.0
  2161          N    217    ALA      N    901      -0.31    14.0067
  2162          H    217    ALA      H    901       0.31      1.008
  2163        CH1    217    ALA     CA    902          0     13.019
  2164        CH3    217    ALA     CB    902          0     15.035
  2165          C    217    ALA      C    903       0.45     12.011
  2166          O    217    ALA      O    903      -0.45    15.9994   ; qtot -8
; residue 218 LEU rtp LEU  q  0.0
  2167          N    218    LEU      N    904      -0.31    14.0067
  2168          H    218    LEU      H    904       0.31      1.008
  2169        CH1    218    LEU     CA    905          0     13.019
  2170        CH2    218    LEU     CB    905          0     14.027
  2171        CH1    218    LEU     CG    906          0     13.019
  2172        CH3    218    LEU    CD1    906          0     15.035
  2173        CH3    218    LEU    CD2    906          0     15.035
  2174          C    218    LEU      C    907       0.45     12.011
  2175          O    218    LEU      O    907      -0.45    15.9994   ; qtot -8
; residue 219 CYS rtp CYSH q  0.0
  2176          N    219    CYS      N    908      -0.31    14.0067
  2177          H    219    CYS      H    908       0.31      1.008
  2178        CH1    219    CYS     CA    909          0     13.019
  2179        CH2    219    CYS     CB    910       0.15     14.027
  2180          S    219    CYS     SG    910      -0.37      32.06
  2181          H    219    CYS     HG    910       0.22      1.008
  2182          C    219    CYS      C    911       0.45     12.011
  2183          O    219    CYS      O    911      -0.45    15.9994   ; qtot -8
; residue 220 LYS rtp LYSH q +1.0
  2184          N    220    LYS      N    912      -0.31    14.0067
  2185          H    220    LYS      H    912       0.31      1.008
  2186        CH1    220    LYS     CA    913          0     13.019
  2187        CH2    220    LYS     CB    913          0     14.027
  2188        CH2    220    LYS     CG    914          0     14.027
  2189        CH2    220    LYS     CD    914          0     14.027
  2190        CH2    220    LYS     CE    915      0.127     14.027
  2191         NL    220    LYS     NZ    915      0.129    14.0067
  2192          H    220    LYS    HZ1    915      0.248      1.008
  2193          H    220    LYS    HZ2    915      0.248      1.008
  2194          H    220    LYS    HZ3    915      0.248      1.008
  2195          C    220    LYS      C    916       0.45     12.011
  2196          O    220    LYS      O    916      -0.45    15.9994   ; qtot -7
; residue 221 ALA rtp ALA  q  0.0
  2197          N    221    ALA      N    917      -0.31    14.0067
  2198          H    221    ALA      H    917       0.31      1.008
  2199        CH1    221    ALA     CA    918          0     13.019
  2200        CH3    221    ALA     CB    918          0     15.035
  2201          C    221    ALA      C    919       0.45     12.011
  2202          O    221    ALA      O    919      -0.45    15.9994   ; qtot -7
; residue 222 ALA rtp ALA  q -1.0
  2203          N    222    ALA      N    920      -0.31    14.0067
  2204          H    222    ALA      H    920       0.31      1.008
  2205        CH1    222    ALA     CA    921          0     13.019
  2206        CH3    222    ALA     CB    921          0     15.035
  2207          C    222    ALA      C    922       0.27     12.011
  2208         OM    222    ALA     O1    922     -0.635    15.9994
  2209         OM    222    ALA     O2    922     -0.635    15.9994   ; qtot -8

[ bonds ]
;  ai    aj funct            c0            c1            c2            c3
    1     2     2    gb_2
    1     3     2    gb_2
    1     4     2    gb_2
    1     5     2    gb_21
    5     6     2    gb_27
    5    13     2    gb_27
    6     7     2    gb_27
    7     8     2    gb_27
    8     9     2    gb_5
    8    10     2    gb_9
   10    11     2    gb_2
   10    12     2    gb_2
   13    14     2    gb_5
   13    15     2    gb_10
   15    16     2    gb_2
   15    17     2    gb_21
   17    18     2    gb_27
   17    22     2    gb_27
   18    19     2    gb_27
   19    20     2    gb_27
   19    21     2    gb_27
   22    23     2    gb_5
   22    24     2    gb_10
   24    25     2    gb_2
   24    26     2    gb_21
   26    27     2    gb_27
   26    35     2    gb_27
   27    28     2    gb_27
   28    29     2    gb_27
   29    30     2    gb_27
   30    31     2    gb_21
   31    32     2    gb_2
   31    33     2    gb_2
   31    34     2    gb_2
   35    36     2    gb_5
   35    37     2    gb_10
   37    38     2    gb_21
   37    41     2    gb_21
   38    39     2    gb_27
   38    42     2    gb_27
   39    40     2    gb_27
   40    41     2    gb_27
   42    43     2    gb_5
   42    44     2    gb_10
   44    45     2    gb_2
   44    46     2    gb_21
   46    47     2    gb_27
   46    51     2    gb_27
   47    48     2    gb_27
   48    49     2    gb_32
   49    50     2    gb_31
   51    52     2    gb_5
   51    53     2    gb_10
   53    54     2    gb_2
   53    55     2    gb_21
   55    56     2    gb_27
   55    61     2    gb_27
   56    57     2    gb_27
   57    58     2    gb_27
   58    59     2    gb_6
   58    60     2    gb_6
   61    62     2    gb_5
   61    63     2    gb_10
   63    64     2    gb_2
   63    65     2    gb_21
   65    66     2    gb_27
   65    70     2    gb_27
   66    67     2    gb_27
   66    68     2    gb_27
   67    69     2    gb_27
   70    71     2    gb_5
   70    72     2    gb_10
   72    73     2    gb_2
   72    74     2    gb_21
   74    75     2    gb_27
   74    81     2    gb_27
   75    76     2    gb_27
   76    77     2    gb_5
   76    78     2    gb_9
   78    79     2    gb_2
   78    80     2    gb_2
   81    82     2    gb_5
   81    83     2    gb_10
   83    84     2    gb_21
   83    87     2    gb_21
   84    85     2    gb_27
   84    88     2    gb_27
   85    86     2    gb_27
   86    87     2    gb_27
   88    89     2    gb_5
   88    90     2    gb_10
   90    91     2    gb_2
   90    92     2    gb_21
   92    93     2    gb_27
   92    98     2    gb_27
   93    94     2    gb_27
   94    95     2    gb_27
   95    96     2    gb_6
   95    97     2    gb_6
   98    99     2    gb_5
   98   100     2    gb_10
  100   101     2    gb_2
  100   102     2    gb_21
  102   103     2    gb_27
  102   107     2    gb_27
  103   104     2    gb_27
  104   105     2    gb_32
  105   106     2    gb_31
  107   108     2    gb_5
  107   109     2    gb_10
  109   110     2    gb_2
  109   111     2    gb_21
  111   112     2    gb_27
  111   116     2    gb_27
  112   113     2    gb_27
  113   114     2    gb_27
  113   115     2    gb_27
  116   117     2    gb_5
  116   118     2    gb_10
  118   119     2    gb_2
  118   120     2    gb_21
  120   121     2    gb_27
  120   127     2    gb_27
  121   122     2    gb_27
  122   123     2    gb_5
  122   124     2    gb_9
  124   125     2    gb_2
  124   126     2    gb_2
  127   128     2    gb_5
  127   129     2    gb_10
  129   130     2    gb_2
  129   131     2    gb_21
  131   132     2    gb_27
  131   140     2    gb_27
  132   133     2    gb_27
  133   134     2    gb_27
  134   135     2    gb_27
  135   136     2    gb_21
  136   137     2    gb_2
  136   138     2    gb_2
  136   139     2    gb_2
  140   141     2    gb_5
  140   142     2    gb_10
  142   143     2    gb_2
  142   144     2    gb_21
  144   145     2    gb_27
  144   148     2    gb_27
  145   146     2    gb_27
  145   147     2    gb_27
  148   149     2    gb_5
  148   150     2    gb_10
  150   151     2    gb_2
  150   152     2    gb_21
  152   153     2    gb_27
  152   157     2    gb_27
  153   154     2    gb_27
  154   155     2    gb_27
  154   156     2    gb_27
  157   158     2    gb_5
  157   159     2    gb_10
  159   160     2    gb_2
  159   161     2    gb_21
  161   162     2    gb_27
  161   165     2    gb_27
  162   163     2    gb_18
  163   164     2    gb_1
  165   166     2    gb_5
  165   167     2    gb_10
  167   168     2    gb_2
  167   169     2    gb_21
  169   170     2    gb_27
  169   182     2    gb_27
  170   171     2    gb_27
  171   172     2    gb_27
  172   173     2    gb_21
  173   174     2    gb_2
  173   175     2    gb_11
  175   176     2    gb_11
  175   179     2    gb_11
  176   177     2    gb_2
  176   178     2    gb_2
  179   180     2    gb_2
  179   181     2    gb_2
  182   183     2    gb_5
  182   184     2    gb_10
  184   185     2    gb_2
  184   186     2    gb_21
  186   187     2    gb_27
  186   191     2    gb_27
  187   188     2    gb_27
  188   189     2    gb_27
  188   190     2    gb_27
  191   192     2    gb_5
  191   193     2    gb_10
  193   194     2    gb_2
  193   195     2    gb_21
  195   196     2    gb_27
  196   197     2    gb_5
  196   198     2    gb_10
  198   199     2    gb_2
  198   200     2    gb_21
  200   201     2    gb_27
  200   204     2    gb_27
  201   202     2    gb_27
  201   203     2    gb_27
  204   205     2    gb_5
  204   206     2    gb_10
  206   207     2    gb_2
  206   208     2    gb_21
  208   209     2    gb_27
  208   210     2    gb_27
  210   211     2    gb_5
  210   212     2    gb_10
  212   213     2    gb_2
  212   214     2    gb_21
  214   215     2    gb_27
  215   216     2    gb_5
  215   217     2    gb_10
  217   218     2    gb_2
  217   219     2    gb_21
  219   220     2    gb_27
  219   227     2    gb_27
  220   221     2    gb_27
  221   222     2    gb_27
  222   223     2    gb_5
  222   224     2    gb_9
  224   225     2    gb_2
  224   226     2    gb_2
  227   228     2    gb_5
  227   229     2    gb_10
  229   230     2    gb_2
  229   231     2    gb_21
  231   232     2    gb_27
  231   248     2    gb_27
  232   233     2    gb_27
  233   234     2    gb_10
  233   236     2    gb_16
  234   235     2    gb_3
  234   237     2    gb_10
  236   239     2    gb_16
  236   240     2    gb_16
  237   238     2    gb_2
  237   239     2    gb_10
  239   242     2    gb_16
  240   241     2    gb_3
  240   244     2    gb_16
  242   243     2    gb_3
  242   246     2    gb_16
  244   245     2    gb_3
  244   246     2    gb_16
  246   247     2    gb_3
  248   249     2    gb_5
  248   250     2    gb_10
  250   251     2    gb_2
  250   252     2    gb_21
  252   253     2    gb_27
  252   265     2    gb_27
  253   254     2    gb_27
  254   255     2    gb_27
  255   256     2    gb_21
  256   257     2    gb_2
  256   258     2    gb_11
  258   259     2    gb_11
  258   262     2    gb_11
  259   260     2    gb_2
  259   261     2    gb_2
  262   263     2    gb_2
  262   264     2    gb_2
  265   266     2    gb_5
  265   267     2    gb_10
  267   268     2    gb_2
  267   269     2    gb_21
  269   270     2    gb_27
  269   282     2    gb_27
  270   271     2    gb_27
  271   272     2    gb_16
  271   274     2    gb_16
  272   273     2    gb_3
  272   276     2    gb_16
  274   275     2    gb_3
  274   278     2    gb_16
  276   277     2    gb_3
  276   280     2    gb_16
  278   279     2    gb_3
  278   280     2    gb_16
  280   281     2    gb_3
  282   283     2    gb_5
  282   284     2    gb_10
  284   285     2    gb_2
  284   286     2    gb_21
  286   287     2    gb_27
  286   290     2    gb_27
  287   288     2    gb_27
  287   289     2    gb_27
  290   291     2    gb_5
  290   292     2    gb_10
  292   293     2    gb_2
  292   294     2    gb_21
  294   295     2    gb_27
  294   299     2    gb_27
  295   296     2    gb_27
  296   297     2    gb_6
  296   298     2    gb_6
  299   300     2    gb_5
  299   301     2    gb_10
  301   302     2    gb_2
  301   303     2    gb_21
  303   304     2    gb_27
  303   307     2    gb_27
  304   305     2    gb_27
  304   306     2    gb_27
  307   308     2    gb_5
  307   309     2    gb_10
  309   310     2    gb_2
  309   311     2    gb_21
  311   312     2    gb_27
  311   316     2    gb_27
  312   313     2    gb_27
  313   314     2    gb_27
  313   315     2    gb_27
  316   317     2    gb_5
  316   318     2    gb_10
  318   319     2    gb_2
  318   320     2    gb_21
  320   321     2    gb_27
  321   322     2    gb_5
  321   323     2    gb_10
  323   324     2    gb_2
  323   325     2    gb_21
  325   326     2    gb_27
  325   330     2    gb_27
  326   327     2    gb_27
  327   328     2    gb_27
  327   329     2    gb_27
  330   331     2    gb_5
  330   332     2    gb_10
  332   333     2    gb_2
  332   334     2    gb_21
  334   335     2    gb_27
  334   340     2    gb_27
  335   336     2    gb_27
  336   337     2    gb_27
  337   338     2    gb_6
  337   339     2    gb_6
  340   341     2    gb_5
  340   342     2    gb_10
  342   343     2    gb_2
  342   344     2    gb_21
  344   345     2    gb_27
  344   350     2    gb_27
  345   346     2    gb_27
  346   347     2    gb_27
  347   348     2    gb_6
  347   349     2    gb_6
  350   351     2    gb_5
  350   352     2    gb_10
  352   353     2    gb_2
  352   354     2    gb_21
  354   355     2    gb_27
  354   360     2    gb_27
  355   356     2    gb_27
  356   357     2    gb_27
  357   358     2    gb_6
  357   359     2    gb_6
  360   361     2    gb_5
  360   362     2    gb_10
  362   363     2    gb_2
  362   364     2    gb_21
  364   365     2    gb_27
  364   368     2    gb_27
  365   366     2    gb_18
  366   367     2    gb_1
  368   369     2    gb_5
  368   370     2    gb_10
  370   371     2    gb_2
  370   372     2    gb_21
  372   373     2    gb_27
  372   377     2    gb_27
  373   374     2    gb_27
  374   375     2    gb_27
  374   376     2    gb_27
  377   378     2    gb_5
  377   379     2    gb_10
  379   380     2    gb_2
  379   381     2    gb_21
  381   382     2    gb_27
  382   383     2    gb_5
  382   384     2    gb_10
  384   385     2    gb_2
  384   386     2    gb_21
  386   387     2    gb_27
  386   390     2    gb_27
  387   388     2    gb_18
  388   389     2    gb_1
  390   391     2    gb_5
  390   392     2    gb_10
  392   393     2    gb_2
  392   394     2    gb_21
  394   395     2    gb_27
  394   398     2    gb_27
  395   396     2    gb_27
  395   397     2    gb_27
  398   399     2    gb_5
  398   400     2    gb_10
  400   401     2    gb_21
  400   404     2    gb_21
  401   402     2    gb_27
  401   405     2    gb_27
  402   403     2    gb_27
  403   404     2    gb_27
  405   406     2    gb_5
  405   407     2    gb_10
  407   408     2    gb_2
  407   409     2    gb_21
  409   410     2    gb_27
  409   411     2    gb_27
  411   412     2    gb_5
  411   413     2    gb_10
  413   414     2    gb_21
  413   417     2    gb_21
  414   415     2    gb_27
  414   418     2    gb_27
  415   416     2    gb_27
  416   417     2    gb_27
  418   419     2    gb_5
  418   420     2    gb_10
  420   421     2    gb_2
  420   422     2    gb_21
  422   423     2    gb_27
  422   424     2    gb_27
  424   425     2    gb_5
  424   426     2    gb_10
  426   427     2    gb_2
  426   428     2    gb_21
  428   429     2    gb_27
  428   432     2    gb_27
  429   430     2    gb_32
  430   431     2    gb_8
  432   433     2    gb_5
  432   434     2    gb_10
  434   435     2    gb_2
  434   436     2    gb_21
  436   437     2    gb_27
  436   438     2    gb_27
  438   439     2    gb_5
  438   440     2    gb_10
  440   441     2    gb_2
  440   442     2    gb_21
  442   443     2    gb_27
  442   447     2    gb_27
  443   444     2    gb_27
  444   445     2    gb_27
  444   446     2    gb_27
  447   448     2    gb_5
  447   449     2    gb_10
  449   450     2    gb_2
  449   451     2    gb_21
  451   452     2    gb_27
  451   456     2    gb_27
  452   453     2    gb_27
  453   454     2    gb_27
  453   455     2    gb_27
  456   457     2    gb_5
  456   458     2    gb_10
  458   459     2    gb_2
  458   460     2    gb_21
  460   461     2    gb_27
  460   465     2    gb_27
  461   462     2    gb_27
  462   463     2    gb_27
  462   464     2    gb_27
  465   466     2    gb_5
  465   467     2    gb_10
  467   468     2    gb_2
  467   469     2    gb_21
  469   470     2    gb_27
  469   474     2    gb_27
  470   471     2    gb_27
  471   472     2    gb_27
  471   473     2    gb_27
  474   475     2    gb_5
  474   476     2    gb_10
  476   477     2    gb_2
  476   478     2    gb_21
  478   479     2    gb_27
  478   491     2    gb_27
  479   480     2    gb_27
  480   481     2    gb_16
  480   483     2    gb_16
  481   482     2    gb_3
  481   485     2    gb_16
  483   484     2    gb_3
  483   487     2    gb_16
  485   486     2    gb_3
  485   489     2    gb_16
  487   488     2    gb_3
  487   489     2    gb_16
  489   490     2    gb_3
  491   492     2    gb_5
  491   493     2    gb_10
  493   494     2    gb_21
  493   497     2    gb_21
  494   495     2    gb_27
  494   498     2    gb_27
  495   496     2    gb_27
  496   497     2    gb_27
  498   499     2    gb_5
  498   500     2    gb_10
  500   501     2    gb_2
  500   502     2    gb_21
  502   503     2    gb_27
  502   507     2    gb_27
  503   504     2    gb_27
  504   505     2    gb_27
  504   506     2    gb_27
  507   508     2    gb_5
  507   509     2    gb_10
  509   510     2    gb_2
  509   511     2    gb_21
  511   512     2    gb_27
  511   516     2    gb_27
  512   513     2    gb_18
  512   515     2    gb_27
  513   514     2    gb_1
  516   517     2    gb_5
  516   518     2    gb_10
  518   519     2    gb_2
  518   520     2    gb_21
  520   521     2    gb_27
  520   522     2    gb_27
  522   523     2    gb_5
  522   524     2    gb_10
  524   525     2    gb_2
  524   526     2    gb_21
  526   527     2    gb_27
  526   534     2    gb_27
  527   528     2    gb_27
  528   529     2    gb_27
  529   530     2    gb_5
  529   531     2    gb_9
  531   532     2    gb_2
  531   533     2    gb_2
  534   535     2    gb_5
  534   536     2    gb_10
  536   537     2    gb_2
  536   538     2    gb_21
  538   539     2    gb_27
  538   548     2    gb_27
  539   540     2    gb_27
  540   541     2    gb_10
  540   542     2    gb_10
  541   544     2    gb_10
  542   543     2    gb_3
  542   546     2    gb_10
  544   545     2    gb_3
  544   546     2    gb_10
  546   547     2    gb_2
  548   549     2    gb_5
  548   550     2    gb_10
  550   551     2    gb_2
  550   552     2    gb_21
  552   553     2    gb_27
  552   558     2    gb_27
  553   554     2    gb_27
  554   555     2    gb_27
  555   556     2    gb_6
  555   557     2    gb_6
  558   559     2    gb_5
  558   560     2    gb_10
  560   561     2    gb_2
  560   562     2    gb_21
  562   563     2    gb_27
  562   569     2    gb_27
  563   564     2    gb_27
  564   565     2    gb_5
  564   566     2    gb_9
  566   567     2    gb_2
  566   568     2    gb_2
  569   570     2    gb_5
  569   571     2    gb_10
  571   572     2    gb_2
  571   573     2    gb_21
  573   574     2    gb_27
  573   586     2    gb_27
  574   575     2    gb_27
  575   576     2    gb_16
  575   578     2    gb_16
  576   577     2    gb_3
  576   580     2    gb_16
  578   579     2    gb_3
  578   582     2    gb_16
  580   581     2    gb_3
  580   584     2    gb_16
  582   583     2    gb_3
  582   584     2    gb_16
  584   585     2    gb_3
  586   587     2    gb_5
  586   588     2    gb_10
  588   589     2    gb_2
  588   590     2    gb_21
  590   591     2    gb_27
  590   603     2    gb_27
  591   592     2    gb_27
  592   593     2    gb_27
  593   594     2    gb_21
  594   595     2    gb_2
  594   596     2    gb_11
  596   597     2    gb_11
  596   600     2    gb_11
  597   598     2    gb_2
  597   599     2    gb_2
  600   601     2    gb_2
  600   602     2    gb_2
  603   604     2    gb_5
  603   605     2    gb_10
  605   606     2    gb_2
  605   607     2    gb_21
  607   608     2    gb_27
  607   616     2    gb_27
  608   609     2    gb_27
  609   610     2    gb_27
  610   611     2    gb_27
  611   612     2    gb_21
  612   613     2    gb_2
  612   614     2    gb_2
  612   615     2    gb_2
  616   617     2    gb_5
  616   618     2    gb_10
  618   619     2    gb_2
  618   620     2    gb_21
  620   621     2    gb_27
  620   629     2    gb_27
  621   622     2    gb_27
  622   623     2    gb_27
  623   624     2    gb_27
  624   625     2    gb_21
  625   626     2    gb_2
  625   627     2    gb_2
  625   628     2    gb_2
  629   630     2    gb_5
  629   631     2    gb_10
  631   632     2    gb_2
  631   633     2    gb_21
  633   634     2    gb_27
  633   641     2    gb_27
  634   635     2    gb_27
  635   636     2    gb_27
  636   637     2    gb_5
  636   638     2    gb_9
  638   639     2    gb_2
  638   640     2    gb_2
  641   642     2    gb_5
  641   643     2    gb_10
  643   644     2    gb_2
  643   645     2    gb_21
  645   646     2    gb_27
  645   650     2    gb_27
  646   647     2    gb_27
  646   648     2    gb_27
  647   649     2    gb_27
  650   651     2    gb_5
  650   652     2    gb_10
  652   653     2    gb_2
  652   654     2    gb_21
  654   655     2    gb_27
  654   660     2    gb_27
  655   656     2    gb_27
  656   657     2    gb_27
  657   658     2    gb_6
  657   659     2    gb_6
  660   661     2    gb_5
  660   662     2    gb_10
  662   663     2    gb_2
  662   664     2    gb_21
  664   665     2    gb_27
  664   670     2    gb_27
  665   666     2    gb_27
  666   667     2    gb_27
  667   668     2    gb_6
  667   669     2    gb_6
  670   671     2    gb_5
  670   672     2    gb_10
  672   673     2    gb_2
  672   674     2    gb_21
  674   675     2    gb_27
  674   679     2    gb_27
  675   676     2    gb_27
  676   677     2    gb_27
  676   678     2    gb_27
  679   680     2    gb_5
  679   681     2    gb_10
  681   682     2    gb_2
  681   683     2    gb_21
  683   684     2    gb_27
  683   692     2    gb_27
  684   685     2    gb_27
  685   686     2    gb_27
  686   687     2    gb_27
  687   688     2    gb_21
  688   689     2    gb_2
  688   690     2    gb_2
  688   691     2    gb_2
  692   693     2    gb_5
  692   694     2    gb_10
  694   695     2    gb_2
  694   696     2    gb_21
  696   697     2    gb_27
  697   698     2    gb_5
  697   699     2    gb_10
  699   700     2    gb_2
  699   701     2    gb_21
  701   702     2    gb_27
  701   709     2    gb_27
  702   703     2    gb_27
  703   704     2    gb_27
  704   705     2    gb_5
  704   706     2    gb_9
  706   707     2    gb_2
  706   708     2    gb_2
  709   710     2    gb_5
  709   711     2    gb_10
  711   712     2    gb_2
  711   713     2    gb_21
  713   714     2    gb_27
  713   719     2    gb_27
  714   715     2    gb_27
  715   716     2    gb_27
  716   717     2    gb_6
  716   718     2    gb_6
  719   720     2    gb_5
  719   721     2    gb_10
  721   722     2    gb_2
  721   723     2    gb_21
  723   724     2    gb_27
  723   727     2    gb_27
  724   725     2    gb_27
  724   726     2    gb_27
  727   728     2    gb_5
  727   729     2    gb_10
  729   730     2    gb_2
  729   731     2    gb_21
  731   732     2    gb_27
  731   735     2    gb_27
  732   733     2    gb_18
  733   734     2    gb_1
  735   736     2    gb_5
  735   737     2    gb_10
  737   738     2    gb_21
  737   741     2    gb_21
  738   739     2    gb_27
  738   742     2    gb_27
  739   740     2    gb_27
  740   741     2    gb_27
  742   743     2    gb_5
  742   744     2    gb_10
  744   745     2    gb_2
  744   746     2    gb_21
  746   747     2    gb_27
  746   755     2    gb_27
  747   748     2    gb_27
  748   749     2    gb_27
  749   750     2    gb_27
  750   751     2    gb_21
  751   752     2    gb_2
  751   753     2    gb_2
  751   754     2    gb_2
  755   756     2    gb_5
  755   757     2    gb_10
  757   758     2    gb_2
  757   759     2    gb_21
  759   760     2    gb_27
  759   763     2    gb_27
  760   761     2    gb_27
  760   762     2    gb_27
  763   764     2    gb_5
  763   765     2    gb_10
  765   766     2    gb_2
  765   767     2    gb_21
  767   768     2    gb_27
  767   781     2    gb_27
  768   769     2    gb_27
  769   770     2    gb_16
  769   772     2    gb_16
  770   771     2    gb_3
  770   774     2    gb_16
  772   773     2    gb_3
  772   776     2    gb_16
  774   775     2    gb_3
  774   778     2    gb_16
  776   777     2    gb_3
  776   778     2    gb_16
  778   779     2    gb_13
  779   780     2    gb_1
  781   782     2    gb_5
  781   783     2    gb_10
  783   784     2    gb_2
  783   785     2    gb_21
  785   786     2    gb_27
  785   798     2    gb_27
  786   787     2    gb_27
  787   788     2    gb_16
  787   790     2    gb_16
  788   789     2    gb_3
  788   792     2    gb_16
  790   791     2    gb_3
  790   794     2    gb_16
  792   793     2    gb_3
  792   796     2    gb_16
  794   795     2    gb_3
  794   796     2    gb_16
  796   797     2    gb_3
  798   799     2    gb_5
  798   800     2    gb_10
  800   801     2    gb_2
  800   802     2    gb_21
  802   803     2    gb_27
  802   807     2    gb_27
  803   804     2    gb_27
  804   805     2    gb_32
  805   806     2    gb_31
  807   808     2    gb_5
  807   809     2    gb_10
  809   810     2    gb_2
  809   811     2    gb_21
  811   812     2    gb_27
  811   820     2    gb_27
  812   813     2    gb_27
  813   814     2    gb_27
  814   815     2    gb_27
  815   816     2    gb_21
  816   817     2    gb_2
  816   818     2    gb_2
  816   819     2    gb_2
  820   821     2    gb_5
  820   822     2    gb_10
  822   823     2    gb_2
  822   824     2    gb_21
  824   825     2    gb_27
  824   832     2    gb_27
  825   826     2    gb_27
  826   827     2    gb_27
  827   828     2    gb_5
  827   829     2    gb_9
  829   830     2    gb_2
  829   831     2    gb_2
  832   833     2    gb_5
  832   834     2    gb_10
  834   835     2    gb_2
  834   836     2    gb_21
  836   837     2    gb_27
  836   841     2    gb_27
  837   838     2    gb_18
  837   840     2    gb_27
  838   839     2    gb_1
  841   842     2    gb_5
  841   843     2    gb_10
  843   844     2    gb_2
  843   845     2    gb_21
  845   846     2    gb_27
  845   850     2    gb_27
  846   847     2    gb_27
  846   848     2    gb_27
  847   849     2    gb_27
  850   851     2    gb_5
  850   852     2    gb_10
  852   853     2    gb_2
  852   854     2    gb_21
  854   855     2    gb_27
  855   856     2    gb_5
  855   857     2    gb_10
  857   858     2    gb_2
  857   859     2    gb_21
  859   860     2    gb_27
  859   866     2    gb_27
  860   861     2    gb_27
  861   862     2    gb_5
  861   863     2    gb_9
  863   864     2    gb_2
  863   865     2    gb_2
  866   867     2    gb_5
  866   868     2    gb_10
  868   869     2    gb_2
  868   870     2    gb_21
  870   871     2    gb_27
  870   874     2    gb_27
  871   872     2    gb_18
  872   873     2    gb_1
  874   875     2    gb_5
  874   876     2    gb_10
  876   877     2    gb_2
  876   878     2    gb_21
  878   879     2    gb_27
  878   882     2    gb_27
  879   880     2    gb_32
  880   881     2    gb_8
  882   883     2    gb_5
  882   884     2    gb_10
  884   885     2    gb_2
  884   886     2    gb_21
  886   887     2    gb_27
  887   888     2    gb_5
  887   889     2    gb_10
  889   890     2    gb_2
  889   891     2    gb_21
  891   892     2    gb_27
  891   896     2    gb_27
  892   893     2    gb_18
  892   895     2    gb_27
  893   894     2    gb_1
  896   897     2    gb_5
  896   898     2    gb_10
  898   899     2    gb_2
  898   900     2    gb_21
  900   901     2    gb_27
  900   905     2    gb_27
  901   902     2    gb_27
  901   903     2    gb_27
  902   904     2    gb_27
  905   906     2    gb_5
  905   907     2    gb_10
  907   908     2    gb_2
  907   909     2    gb_21
  909   910     2    gb_27
  910   911     2    gb_5
  910   912     2    gb_10
  912   913     2    gb_2
  912   914     2    gb_21
  914   915     2    gb_27
  914   919     2    gb_27
  915   916     2    gb_27
  916   917     2    gb_27
  916   918     2    gb_27
  919   920     2    gb_5
  919   921     2    gb_10
  921   922     2    gb_2
  921   923     2    gb_21
  923   924     2    gb_27
  923   928     2    gb_27
  924   925     2    gb_27
  924   926     2    gb_27
  925   927     2    gb_27
  928   929     2    gb_5
  928   930     2    gb_10
  930   931     2    gb_2
  930   932     2    gb_21
  932   933     2    gb_27
  932   942     2    gb_27
  933   934     2    gb_27
  934   935     2    gb_10
  934   936     2    gb_10
  935   938     2    gb_10
  936   937     2    gb_3
  936   940     2    gb_10
  938   939     2    gb_3
  938   940     2    gb_10
  940   941     2    gb_2
  942   943     2    gb_5
  942   944     2    gb_10
  944   945     2    gb_2
  944   946     2    gb_21
  946   947     2    gb_27
  946   948     2    gb_27
  948   949     2    gb_5
  948   950     2    gb_10
  950   951     2    gb_2
  950   952     2    gb_21
  952   953     2    gb_27
  952   956     2    gb_27
  953   954     2    gb_27
  953   955     2    gb_27
  956   957     2    gb_5
  956   958     2    gb_10
  958   959     2    gb_2
  958   960     2    gb_21
  960   961     2    gb_27
  960   962     2    gb_27
  962   963     2    gb_5
  962   964     2    gb_10
  964   965     2    gb_2
  964   966     2    gb_21
  966   967     2    gb_27
  966   973     2    gb_27
  967   968     2    gb_27
  968   969     2    gb_5
  968   970     2    gb_9
  970   971     2    gb_2
  970   972     2    gb_2
  973   974     2    gb_5
  973   975     2    gb_10
  975   976     2    gb_2
  975   977     2    gb_21
  977   978     2    gb_27
  977   984     2    gb_27
  978   979     2    gb_27
  979   980     2    gb_5
  979   981     2    gb_9
  981   982     2    gb_2
  981   983     2    gb_2
  984   985     2    gb_5
  984   986     2    gb_10
  986   987     2    gb_2
  986   988     2    gb_21
  988   989     2    gb_27
  988   996     2    gb_27
  989   990     2    gb_27
  990   991     2    gb_27
  991   992     2    gb_5
  991   993     2    gb_9
  993   994     2    gb_2
  993   995     2    gb_2
  996   997     2    gb_5
  996   998     2    gb_10
  998   999     2    gb_2
  998  1000     2    gb_21
 1000  1001     2    gb_27
 1000  1005     2    gb_27
 1001  1002     2    gb_27
 1002  1003     2    gb_6
 1002  1004     2    gb_6
 1005  1006     2    gb_5
 1005  1007     2    gb_10
 1007  1008     2    gb_2
 1007  1009     2    gb_21
 1009  1010     2    gb_27
 1009  1018     2    gb_27
 1010  1011     2    gb_27
 1011  1012     2    gb_27
 1012  1013     2    gb_27
 1013  1014     2    gb_21
 1014  1015     2    gb_2
 1014  1016     2    gb_2
 1014  1017     2    gb_2
 1018  1019     2    gb_5
 1018  1020     2    gb_10
 1020  1021     2    gb_2
 1020  1022     2    gb_21
 1022  1023     2    gb_27
 1022  1027     2    gb_27
 1023  1024     2    gb_27
 1024  1025     2    gb_27
 1024  1026     2    gb_27
 1027  1028     2    gb_5
 1027  1029     2    gb_10
 1029  1030     2    gb_2
 1029  1031     2    gb_21
 1031  1032     2    gb_27
 1032  1033     2    gb_5
 1032  1034     2    gb_10
 1034  1035     2    gb_2
 1034  1036     2    gb_21
 1036  1037     2    gb_27
 1036  1049     2    gb_27
 1037  1038     2    gb_27
 1038  1039     2    gb_16
 1038  1041     2    gb_16
 1039  1040     2    gb_3
 1039  1043     2    gb_16
 1041  1042     2    gb_3
 1041  1045     2    gb_16
 1043  1044     2    gb_3
 1043  1047     2    gb_16
 1045  1046     2    gb_3
 1045  1047     2    gb_16
 1047  1048     2    gb_3
 1049  1050     2    gb_5
 1049  1051     2    gb_10
 1051  1052     2    gb_2
 1051  1053     2    gb_21
 1053  1054     2    gb_27
 1053  1059     2    gb_27
 1054  1055     2    gb_27
 1055  1056     2    gb_27
 1056  1057     2    gb_6
 1056  1058     2    gb_6
 1059  1060     2    gb_5
 1059  1061     2    gb_10
 1061  1062     2    gb_2
 1061  1063     2    gb_21
 1063  1064     2    gb_27
 1063  1068     2    gb_27
 1064  1065     2    gb_27
 1065  1066     2    gb_6
 1065  1067     2    gb_6
 1068  1069     2    gb_5
 1068  1070     2    gb_10
 1070  1071     2    gb_2
 1070  1072     2    gb_21
 1072  1073     2    gb_27
 1073  1074     2    gb_5
 1073  1075     2    gb_10
 1075  1076     2    gb_2
 1075  1077     2    gb_21
 1077  1078     2    gb_27
 1077  1081     2    gb_27
 1078  1079     2    gb_18
 1079  1080     2    gb_1
 1081  1082     2    gb_5
 1081  1083     2    gb_10
 1083  1084     2    gb_2
 1083  1085     2    gb_21
 1085  1086     2    gb_27
 1085  1089     2    gb_27
 1086  1087     2    gb_27
 1086  1088     2    gb_27
 1089  1090     2    gb_5
 1089  1091     2    gb_10
 1091  1092     2    gb_2
 1091  1093     2    gb_21
 1093  1094     2    gb_27
 1093  1098     2    gb_27
 1094  1095     2    gb_27
 1095  1096     2    gb_27
 1095  1097     2    gb_27
 1098  1099     2    gb_5
 1098  1100     2    gb_10
 1100  1101     2    gb_2
 1100  1102     2    gb_21
 1102  1103     2    gb_27
 1102  1111     2    gb_27
 1103  1104     2    gb_27
 1104  1105     2    gb_27
 1105  1106     2    gb_27
 1106  1107     2    gb_21
 1107  1108     2    gb_2
 1107  1109     2    gb_2
 1107  1110     2    gb_2
 1111  1112     2    gb_5
 1111  1113     2    gb_10
 1113  1114     2    gb_2
 1113  1115     2    gb_21
 1115  1116     2    gb_27
 1115  1123     2    gb_27
 1116  1117     2    gb_27
 1117  1118     2    gb_27
 1118  1119     2    gb_5
 1118  1120     2    gb_9
 1120  1121     2    gb_2
 1120  1122     2    gb_2
 1123  1124     2    gb_5
 1123  1125     2    gb_10
 1125  1126     2    gb_2
 1125  1127     2    gb_21
 1127  1128     2    gb_27
 1127  1140     2    gb_27
 1128  1129     2    gb_27
 1129  1130     2    gb_16
 1129  1132     2    gb_16
 1130  1131     2    gb_3
 1130  1134     2    gb_16
 1132  1133     2    gb_3
 1132  1136     2    gb_16
 1134  1135     2    gb_3
 1134  1138     2    gb_16
 1136  1137     2    gb_3
 1136  1138     2    gb_16
 1138  1139     2    gb_3
 1140  1141     2    gb_5
 1140  1142     2    gb_10
 1142  1143     2    gb_2
 1142  1144     2    gb_21
 1144  1145     2    gb_27
 1144  1149     2    gb_27
 1145  1146     2    gb_27
 1146  1147     2    gb_27
 1146  1148     2    gb_27
 1149  1150     2    gb_5
 1149  1151     2    gb_10
 1151  1152     2    gb_2
 1151  1153     2    gb_21
 1153  1154     2    gb_27
 1153  1157     2    gb_27
 1154  1155     2    gb_18
 1155  1156     2    gb_1
 1157  1158     2    gb_5
 1157  1159     2    gb_10
 1159  1160     2    gb_2
 1159  1161     2    gb_21
 1161  1162     2    gb_27
 1161  1167     2    gb_27
 1162  1163     2    gb_27
 1163  1164     2    gb_27
 1164  1165     2    gb_6
 1164  1166     2    gb_6
 1167  1168     2    gb_5
 1167  1169     2    gb_10
 1169  1170     2    gb_2
 1169  1171     2    gb_21
 1171  1172     2    gb_27
 1171  1176     2    gb_27
 1172  1173     2    gb_18
 1172  1175     2    gb_27
 1173  1174     2    gb_1
 1176  1177     2    gb_5
 1176  1178     2    gb_10
 1178  1179     2    gb_2
 1178  1180     2    gb_21
 1180  1181     2    gb_27
 1180  1186     2    gb_27
 1181  1182     2    gb_27
 1182  1183     2    gb_27
 1183  1184     2    gb_6
 1183  1185     2    gb_6
 1186  1187     2    gb_5
 1186  1188     2    gb_10
 1188  1189     2    gb_2
 1188  1190     2    gb_21
 1190  1191     2    gb_27
 1190  1199     2    gb_27
 1191  1192     2    gb_27
 1192  1193     2    gb_27
 1193  1194     2    gb_27
 1194  1195     2    gb_21
 1195  1196     2    gb_2
 1195  1197     2    gb_2
 1195  1198     2    gb_2
 1199  1200     2    gb_5
 1199  1201     2    gb_10
 1201  1202     2    gb_2
 1201  1203     2    gb_21
 1203  1204     2    gb_27
 1203  1208     2    gb_27
 1204  1205     2    gb_27
 1205  1206     2    gb_32
 1206  1207     2    gb_31
 1208  1209     2    gb_5
 1208  1210     2    gb_10
 1210  1211     2    gb_2
 1210  1212     2    gb_21
 1212  1213     2    gb_27
 1212  1216     2    gb_27
 1213  1214     2    gb_18
 1214  1215     2    gb_1
 1216  1217     2    gb_5
 1216  1218     2    gb_10
 1218  1219     2    gb_21
 1218  1222     2    gb_21
 1219  1220     2    gb_27
 1219  1223     2    gb_27
 1220  1221     2    gb_27
 1221  1222     2    gb_27
 1223  1224     2    gb_5
 1223  1225     2    gb_10
 1225  1226     2    gb_2
 1225  1227     2    gb_21
 1227  1228     2    gb_27
 1227  1233     2    gb_27
 1228  1229     2    gb_27
 1229  1230     2    gb_27
 1230  1231     2    gb_6
 1230  1232     2    gb_6
 1233  1234     2    gb_5
 1233  1235     2    gb_10
 1235  1236     2    gb_2
 1235  1237     2    gb_21
 1237  1238     2    gb_27
 1237  1242     2    gb_27
 1238  1239     2    gb_27
 1239  1240     2    gb_6
 1239  1241     2    gb_6
 1242  1243     2    gb_5
 1242  1244     2    gb_10
 1244  1245     2    gb_2
 1244  1246     2    gb_21
 1246  1247     2    gb_27
 1246  1259     2    gb_27
 1247  1248     2    gb_27
 1248  1249     2    gb_27
 1249  1250     2    gb_21
 1250  1251     2    gb_2
 1250  1252     2    gb_11
 1252  1253     2    gb_11
 1252  1256     2    gb_11
 1253  1254     2    gb_2
 1253  1255     2    gb_2
 1256  1257     2    gb_2
 1256  1258     2    gb_2
 1259  1260     2    gb_5
 1259  1261     2    gb_10
 1261  1262     2    gb_2
 1261  1263     2    gb_21
 1263  1264     2    gb_27
 1263  1265     2    gb_27
 1265  1266     2    gb_5
 1265  1267     2    gb_10
 1267  1268     2    gb_2
 1267  1269     2    gb_21
 1269  1270     2    gb_27
 1269  1278     2    gb_27
 1270  1271     2    gb_27
 1271  1272     2    gb_27
 1272  1273     2    gb_27
 1273  1274     2    gb_21
 1274  1275     2    gb_2
 1274  1276     2    gb_2
 1274  1277     2    gb_2
 1278  1279     2    gb_5
 1278  1280     2    gb_10
 1280  1281     2    gb_2
 1280  1282     2    gb_21
 1282  1283     2    gb_27
 1282  1286     2    gb_27
 1283  1284     2    gb_32
 1284  1285     2    gb_8
 1286  1287     2    gb_5
 1286  1288     2    gb_10
 1288  1289     2    gb_2
 1288  1290     2    gb_21
 1290  1291     2    gb_27
 1290  1303     2    gb_27
 1291  1292     2    gb_27
 1292  1293     2    gb_16
 1292  1295     2    gb_16
 1293  1294     2    gb_3
 1293  1297     2    gb_16
 1295  1296     2    gb_3
 1295  1299     2    gb_16
 1297  1298     2    gb_3
 1297  1301     2    gb_16
 1299  1300     2    gb_3
 1299  1301     2    gb_16
 1301  1302     2    gb_3
 1303  1304     2    gb_5
 1303  1305     2    gb_10
 1305  1306     2    gb_2
 1305  1307     2    gb_21
 1307  1308     2    gb_27
 1307  1313     2    gb_27
 1308  1309     2    gb_27
 1309  1310     2    gb_27
 1310  1311     2    gb_6
 1310  1312     2    gb_6
 1313  1314     2    gb_5
 1313  1315     2    gb_10
 1315  1316     2    gb_2
 1315  1317     2    gb_21
 1317  1318     2    gb_27
 1317  1326     2    gb_27
 1318  1319     2    gb_27
 1319  1320     2    gb_27
 1320  1321     2    gb_27
 1321  1322     2    gb_21
 1322  1323     2    gb_2
 1322  1324     2    gb_2
 1322  1325     2    gb_2
 1326  1327     2    gb_5
 1326  1328     2    gb_10
 1328  1329     2    gb_2
 1328  1330     2    gb_21
 1330  1331     2    gb_27
 1330  1337     2    gb_27
 1331  1332     2    gb_27
 1332  1333     2    gb_5
 1332  1334     2    gb_9
 1334  1335     2    gb_2
 1334  1336     2    gb_2
 1337  1338     2    gb_5
 1337  1339     2    gb_10
 1339  1340     2    gb_2
 1339  1341     2    gb_21
 1341  1342     2    gb_27
 1341  1347     2    gb_27
 1342  1343     2    gb_27
 1343  1344     2    gb_27
 1344  1345     2    gb_6
 1344  1346     2    gb_6
 1347  1348     2    gb_5
 1347  1349     2    gb_10
 1349  1350     2    gb_2
 1349  1351     2    gb_21
 1351  1352     2    gb_27
 1351  1353     2    gb_27
 1353  1354     2    gb_5
 1353  1355     2    gb_10
 1355  1356     2    gb_2
 1355  1357     2    gb_21
 1357  1358     2    gb_27
 1357  1362     2    gb_27
 1358  1359     2    gb_27
 1358  1360     2    gb_27
 1359  1361     2    gb_27
 1362  1363     2    gb_5
 1362  1364     2    gb_10
 1364  1365     2    gb_2
 1364  1366     2    gb_21
 1366  1367     2    gb_27
 1366  1374     2    gb_27
 1367  1368     2    gb_27
 1368  1369     2    gb_27
 1369  1370     2    gb_5
 1369  1371     2    gb_9
 1371  1372     2    gb_2
 1371  1373     2    gb_2
 1374  1375     2    gb_5
 1374  1376     2    gb_10
 1376  1377     2    gb_2
 1376  1378     2    gb_21
 1378  1379     2    gb_27
 1378  1380     2    gb_27
 1380  1381     2    gb_5
 1380  1382     2    gb_10
 1382  1383     2    gb_2
 1382  1384     2    gb_21
 1384  1385     2    gb_27
 1384  1386     2    gb_27
 1386  1387     2    gb_5
 1386  1388     2    gb_10
 1388  1389     2    gb_2
 1388  1390     2    gb_21
 1390  1391     2    gb_27
 1390  1400     2    gb_27
 1391  1392     2    gb_27
 1392  1393     2    gb_10
 1392  1394     2    gb_10
 1393  1396     2    gb_10
 1394  1395     2    gb_3
 1394  1398     2    gb_10
 1396  1397     2    gb_3
 1396  1398     2    gb_10
 1398  1399     2    gb_2
 1400  1401     2    gb_5
 1400  1402     2    gb_10
 1402  1403     2    gb_2
 1402  1404     2    gb_21
 1404  1405     2    gb_27
 1404  1409     2    gb_27
 1405  1406     2    gb_27
 1406  1407     2    gb_6
 1406  1408     2    gb_6
 1409  1410     2    gb_5
 1409  1411     2    gb_10
 1411  1412     2    gb_2
 1411  1413     2    gb_21
 1413  1414     2    gb_27
 1413  1415     2    gb_27
 1415  1416     2    gb_5
 1415  1417     2    gb_10
 1417  1418     2    gb_2
 1417  1419     2    gb_21
 1419  1420     2    gb_27
 1419  1423     2    gb_27
 1420  1421     2    gb_27
 1420  1422     2    gb_27
 1423  1424     2    gb_5
 1423  1425     2    gb_10
 1425  1426     2    gb_2
 1425  1427     2    gb_21
 1427  1428     2    gb_27
 1427  1429     2    gb_27
 1429  1430     2    gb_5
 1429  1431     2    gb_10
 1431  1432     2    gb_2
 1431  1433     2    gb_21
 1433  1434     2    gb_27
 1433  1441     2    gb_27
 1434  1435     2    gb_27
 1435  1436     2    gb_27
 1436  1437     2    gb_5
 1436  1438     2    gb_9
 1438  1439     2    gb_2
 1438  1440     2    gb_2
 1441  1442     2    gb_5
 1441  1443     2    gb_10
 1443  1444     2    gb_2
 1443  1445     2    gb_21
 1445  1446     2    gb_27
 1445  1451     2    gb_27
 1446  1447     2    gb_27
 1447  1448     2    gb_27
 1448  1449     2    gb_6
 1448  1450     2    gb_6
 1451  1452     2    gb_5
 1451  1453     2    gb_10
 1453  1454     2    gb_2
 1453  1455     2    gb_21
 1455  1456     2    gb_27
 1456  1457     2    gb_5
 1456  1458     2    gb_10
 1458  1459     2    gb_2
 1458  1460     2    gb_21
 1460  1461     2    gb_27
 1460  1468     2    gb_27
 1461  1462     2    gb_27
 1462  1463     2    gb_27
 1463  1464     2    gb_5
 1463  1465     2    gb_9
 1465  1466     2    gb_2
 1465  1467     2    gb_2
 1468  1469     2    gb_5
 1468  1470     2    gb_10
 1470  1471     2    gb_2
 1470  1472     2    gb_21
 1472  1473     2    gb_27
 1472  1476     2    gb_27
 1473  1474     2    gb_32
 1474  1475     2    gb_8
 1476  1477     2    gb_5
 1476  1478     2    gb_10
 1478  1479     2    gb_2
 1478  1480     2    gb_21
 1480  1481     2    gb_27
 1480  1493     2    gb_27
 1481  1482     2    gb_27
 1482  1483     2    gb_27
 1483  1484     2    gb_21
 1484  1485     2    gb_2
 1484  1486     2    gb_11
 1486  1487     2    gb_11
 1486  1490     2    gb_11
 1487  1488     2    gb_2
 1487  1489     2    gb_2
 1490  1491     2    gb_2
 1490  1492     2    gb_2
 1493  1494     2    gb_5
 1493  1495     2    gb_10
 1495  1496     2    gb_2
 1495  1497     2    gb_21
 1497  1498     2    gb_27
 1497  1501     2    gb_27
 1498  1499     2    gb_27
 1498  1500     2    gb_27
 1501  1502     2    gb_5
 1501  1503     2    gb_10
 1503  1504     2    gb_2
 1503  1505     2    gb_21
 1505  1506     2    gb_27
 1505  1510     2    gb_27
 1506  1507     2    gb_27
 1507  1508     2    gb_6
 1507  1509     2    gb_6
 1510  1511     2    gb_5
 1510  1512     2    gb_10
 1512  1513     2    gb_2
 1512  1514     2    gb_21
 1514  1515     2    gb_27
 1514  1519     2    gb_27
 1515  1516     2    gb_27
 1516  1517     2    gb_6
 1516  1518     2    gb_6
 1519  1520     2    gb_5
 1519  1521     2    gb_10
 1521  1522     2    gb_2
 1521  1523     2    gb_21
 1523  1524     2    gb_27
 1523  1532     2    gb_27
 1524  1525     2    gb_27
 1525  1526     2    gb_27
 1526  1527     2    gb_27
 1527  1528     2    gb_21
 1528  1529     2    gb_2
 1528  1530     2    gb_2
 1528  1531     2    gb_2
 1532  1533     2    gb_5
 1532  1534     2    gb_10
 1534  1535     2    gb_2
 1534  1536     2    gb_21
 1536  1537     2    gb_27
 1536  1540     2    gb_27
 1537  1538     2    gb_27
 1537  1539     2    gb_27
 1540  1541     2    gb_5
 1540  1542     2    gb_10
 1542  1543     2    gb_2
 1542  1544     2    gb_21
 1544  1545     2    gb_27
 1544  1551     2    gb_27
 1545  1546     2    gb_27
 1546  1547     2    gb_5
 1546  1548     2    gb_9
 1548  1549     2    gb_2
 1548  1550     2    gb_2
 1551  1552     2    gb_5
 1551  1553     2    gb_10
 1553  1554     2    gb_2
 1553  1555     2    gb_21
 1555  1556     2    gb_27
 1555  1568     2    gb_27
 1556  1557     2    gb_27
 1557  1558     2    gb_16
 1557  1560     2    gb_16
 1558  1559     2    gb_3
 1558  1562     2    gb_16
 1560  1561     2    gb_3
 1560  1564     2    gb_16
 1562  1563     2    gb_3
 1562  1566     2    gb_16
 1564  1565     2    gb_3
 1564  1566     2    gb_16
 1566  1567     2    gb_3
 1568  1569     2    gb_5
 1568  1570     2    gb_10
 1570  1571     2    gb_2
 1570  1572     2    gb_21
 1572  1573     2    gb_27
 1572  1582     2    gb_27
 1573  1574     2    gb_27
 1574  1575     2    gb_10
 1574  1576     2    gb_10
 1575  1578     2    gb_10
 1576  1577     2    gb_3
 1576  1580     2    gb_10
 1578  1579     2    gb_3
 1578  1580     2    gb_10
 1580  1581     2    gb_2
 1582  1583     2    gb_5
 1582  1584     2    gb_10
 1584  1585     2    gb_2
 1584  1586     2    gb_21
 1586  1587     2    gb_27
 1586  1599     2    gb_27
 1587  1588     2    gb_27
 1588  1589     2    gb_16
 1588  1591     2    gb_16
 1589  1590     2    gb_3
 1589  1593     2    gb_16
 1591  1592     2    gb_3
 1591  1595     2    gb_16
 1593  1594     2    gb_3
 1593  1597     2    gb_16
 1595  1596     2    gb_3
 1595  1597     2    gb_16
 1597  1598     2    gb_3
 1599  1600     2    gb_5
 1599  1601     2    gb_10
 1601  1602     2    gb_2
 1601  1603     2    gb_21
 1603  1604     2    gb_27
 1603  1608     2    gb_27
 1604  1605     2    gb_27
 1604  1606     2    gb_27
 1605  1607     2    gb_27
 1608  1609     2    gb_5
 1608  1610     2    gb_10
 1610  1611     2    gb_2
 1610  1612     2    gb_21
 1612  1613     2    gb_27
 1612  1617     2    gb_27
 1613  1614     2    gb_27
 1614  1615     2    gb_27
 1614  1616     2    gb_27
 1617  1618     2    gb_5
 1617  1619     2    gb_10
 1619  1620     2    gb_2
 1619  1621     2    gb_21
 1621  1622     2    gb_27
 1621  1634     2    gb_27
 1622  1623     2    gb_27
 1623  1624     2    gb_16
 1623  1626     2    gb_16
 1624  1625     2    gb_3
 1624  1628     2    gb_16
 1626  1627     2    gb_3
 1626  1630     2    gb_16
 1628  1629     2    gb_3
 1628  1632     2    gb_16
 1630  1631     2    gb_3
 1630  1632     2    gb_16
 1632  1633     2    gb_3
 1634  1635     2    gb_5
 1634  1636     2    gb_10
 1636  1637     2    gb_2
 1636  1638     2    gb_21
 1638  1639     2    gb_27
 1638  1645     2    gb_27
 1639  1640     2    gb_27
 1640  1641     2    gb_5
 1640  1642     2    gb_9
 1642  1643     2    gb_2
 1642  1644     2    gb_2
 1645  1646     2    gb_5
 1645  1647     2    gb_10
 1647  1648     2    gb_2
 1647  1649     2    gb_21
 1649  1650     2    gb_27
 1649  1656     2    gb_27
 1650  1651     2    gb_27
 1651  1652     2    gb_5
 1651  1653     2    gb_9
 1653  1654     2    gb_2
 1653  1655     2    gb_2
 1656  1657     2    gb_5
 1656  1658     2    gb_10
 1658  1659     2    gb_2
 1658  1660     2    gb_21
 1660  1661     2    gb_27
 1660  1664     2    gb_27
 1661  1662     2    gb_27
 1661  1663     2    gb_27
 1664  1665     2    gb_5
 1664  1666     2    gb_10
 1666  1667     2    gb_2
 1666  1668     2    gb_21
 1668  1669     2    gb_27
 1668  1673     2    gb_27
 1669  1670     2    gb_27
 1670  1671     2    gb_6
 1670  1672     2    gb_6
 1673  1674     2    gb_5
 1673  1675     2    gb_10
 1675  1676     2    gb_2
 1675  1677     2    gb_21
 1677  1678     2    gb_27
 1678  1679     2    gb_5
 1678  1680     2    gb_10
 1680  1681     2    gb_2
 1680  1682     2    gb_21
 1682  1683     2    gb_27
 1682  1692     2    gb_27
 1683  1684     2    gb_27
 1684  1685     2    gb_10
 1684  1686     2    gb_10
 1685  1688     2    gb_10
 1686  1687     2    gb_3
 1686  1690     2    gb_10
 1688  1689     2    gb_3
 1688  1690     2    gb_10
 1690  1691     2    gb_2
 1692  1693     2    gb_5
 1692  1694     2    gb_10
 1694  1695     2    gb_2
 1694  1696     2    gb_21
 1696  1697     2    gb_27
 1696  1701     2    gb_27
 1697  1698     2    gb_27
 1698  1699     2    gb_27
 1698  1700     2    gb_27
 1701  1702     2    gb_5
 1701  1703     2    gb_10
 1703  1704     2    gb_2
 1703  1705     2    gb_21
 1705  1706     2    gb_27
 1705  1719     2    gb_27
 1706  1707     2    gb_27
 1707  1708     2    gb_16
 1707  1710     2    gb_16
 1708  1709     2    gb_3
 1708  1712     2    gb_16
 1710  1711     2    gb_3
 1710  1714     2    gb_16
 1712  1713     2    gb_3
 1712  1716     2    gb_16
 1714  1715     2    gb_3
 1714  1716     2    gb_16
 1716  1717     2    gb_13
 1717  1718     2    gb_1
 1719  1720     2    gb_5
 1719  1721     2    gb_10
 1721  1722     2    gb_2
 1721  1723     2    gb_21
 1723  1724     2    gb_27
 1723  1729     2    gb_27
 1724  1725     2    gb_27
 1725  1726     2    gb_27
 1726  1727     2    gb_6
 1726  1728     2    gb_6
 1729  1730     2    gb_5
 1729  1731     2    gb_10
 1731  1732     2    gb_2
 1731  1733     2    gb_21
 1733  1734     2    gb_27
 1733  1738     2    gb_27
 1734  1735     2    gb_27
 1735  1736     2    gb_27
 1735  1737     2    gb_27
 1738  1739     2    gb_5
 1738  1740     2    gb_10
 1740  1741     2    gb_2
 1740  1742     2    gb_21
 1742  1743     2    gb_27
 1742  1747     2    gb_27
 1743  1744     2    gb_27
 1744  1745     2    gb_6
 1744  1746     2    gb_6
 1747  1748     2    gb_5
 1747  1749     2    gb_10
 1749  1750     2    gb_2
 1749  1751     2    gb_21
 1751  1752     2    gb_27
 1752  1753     2    gb_5
 1752  1754     2    gb_10
 1754  1755     2    gb_2
 1754  1756     2    gb_21
 1756  1757     2    gb_27
 1756  1769     2    gb_27
 1757  1758     2    gb_27
 1758  1759     2    gb_27
 1759  1760     2    gb_21
 1760  1761     2    gb_2
 1760  1762     2    gb_11
 1762  1763     2    gb_11
 1762  1766     2    gb_11
 1763  1764     2    gb_2
 1763  1765     2    gb_2
 1766  1767     2    gb_2
 1766  1768     2    gb_2
 1769  1770     2    gb_5
 1769  1771     2    gb_10
 1771  1772     2    gb_2
 1771  1773     2    gb_21
 1773  1774     2    gb_27
 1773  1778     2    gb_27
 1774  1775     2    gb_27
 1775  1776     2    gb_32
 1776  1777     2    gb_31
 1778  1779     2    gb_5
 1778  1780     2    gb_10
 1780  1781     2    gb_21
 1780  1784     2    gb_21
 1781  1782     2    gb_27
 1781  1785     2    gb_27
 1782  1783     2    gb_27
 1783  1784     2    gb_27
 1785  1786     2    gb_5
 1785  1787     2    gb_10
 1787  1788     2    gb_2
 1787  1789     2    gb_21
 1789  1790     2    gb_27
 1789  1802     2    gb_27
 1790  1791     2    gb_27
 1791  1792     2    gb_16
 1791  1794     2    gb_16
 1792  1793     2    gb_3
 1792  1796     2    gb_16
 1794  1795     2    gb_3
 1794  1798     2    gb_16
 1796  1797     2    gb_3
 1796  1800     2    gb_16
 1798  1799     2    gb_3
 1798  1800     2    gb_16
 1800  1801     2    gb_3
 1802  1803     2    gb_5
 1802  1804     2    gb_10
 1804  1805     2    gb_21
 1804  1808     2    gb_21
 1805  1806     2    gb_27
 1805  1809     2    gb_27
 1806  1807     2    gb_27
 1807  1808     2    gb_27
 1809  1810     2    gb_5
 1809  1811     2    gb_10
 1811  1812     2    gb_2
 1811  1813     2    gb_21
 1813  1814     2    gb_27
 1813  1817     2    gb_27
 1814  1815     2    gb_27
 1814  1816     2    gb_27
 1817  1818     2    gb_5
 1817  1819     2    gb_10
 1819  1820     2    gb_2
 1819  1821     2    gb_21
 1821  1822     2    gb_27
 1821  1828     2    gb_27
 1822  1823     2    gb_27
 1823  1824     2    gb_5
 1823  1825     2    gb_9
 1825  1826     2    gb_2
 1825  1827     2    gb_2
 1828  1829     2    gb_5
 1828  1830     2    gb_10
 1830  1831     2    gb_2
 1830  1832     2    gb_21
 1832  1833     2    gb_27
 1832  1842     2    gb_27
 1833  1834     2    gb_27
 1834  1835     2    gb_10
 1834  1836     2    gb_10
 1835  1838     2    gb_10
 1836  1837     2    gb_3
 1836  1840     2    gb_10
 1838  1839     2    gb_3
 1838  1840     2    gb_10
 1840  1841     2    gb_2
 1842  1843     2    gb_5
 1842  1844     2    gb_10
 1844  1845     2    gb_2
 1844  1846     2    gb_21
 1846  1847     2    gb_27
 1847  1848     2    gb_5
 1847  1849     2    gb_10
 1849  1850     2    gb_2
 1849  1851     2    gb_21
 1851  1852     2    gb_27
 1851  1853     2    gb_27
 1853  1854     2    gb_5
 1853  1855     2    gb_10
 1855  1856     2    gb_2
 1855  1857     2    gb_21
 1857  1858     2    gb_27
 1857  1861     2    gb_27
 1858  1859     2    gb_18
 1859  1860     2    gb_1
 1861  1862     2    gb_5
 1861  1863     2    gb_10
 1863  1864     2    gb_2
 1863  1865     2    gb_21
 1865  1866     2    gb_27
 1865  1869     2    gb_27
 1866  1867     2    gb_18
 1867  1868     2    gb_1
 1869  1870     2    gb_5
 1869  1871     2    gb_10
 1871  1872     2    gb_2
 1871  1873     2    gb_21
 1873  1874     2    gb_27
 1873  1879     2    gb_27
 1874  1875     2    gb_27
 1875  1876     2    gb_27
 1876  1877     2    gb_6
 1876  1878     2    gb_6
 1879  1880     2    gb_5
 1879  1881     2    gb_10
 1881  1882     2    gb_2
 1881  1883     2    gb_21
 1883  1884     2    gb_27
 1883  1888     2    gb_27
 1884  1885     2    gb_27
 1885  1886     2    gb_6
 1885  1887     2    gb_6
 1888  1889     2    gb_5
 1888  1890     2    gb_10
 1890  1891     2    gb_2
 1890  1892     2    gb_21
 1892  1893     2    gb_27
 1892  1897     2    gb_27
 1893  1894     2    gb_18
 1893  1896     2    gb_27
 1894  1895     2    gb_1
 1897  1898     2    gb_5
 1897  1899     2    gb_10
 1899  1900     2    gb_2
 1899  1901     2    gb_21
 1901  1902     2    gb_27
 1901  1906     2    gb_27
 1902  1903     2    gb_27
 1903  1904     2    gb_27
 1903  1905     2    gb_27
 1906  1907     2    gb_5
 1906  1908     2    gb_10
 1908  1909     2    gb_2
 1908  1910     2    gb_21
 1910  1911     2    gb_27
 1910  1915     2    gb_27
 1911  1912     2    gb_27
 1912  1913     2    gb_27
 1912  1914     2    gb_27
 1915  1916     2    gb_5
 1915  1917     2    gb_10
 1917  1918     2    gb_2
 1917  1919     2    gb_21
 1919  1920     2    gb_27
 1919  1928     2    gb_27
 1920  1921     2    gb_27
 1921  1922     2    gb_27
 1922  1923     2    gb_27
 1923  1924     2    gb_21
 1924  1925     2    gb_2
 1924  1926     2    gb_2
 1924  1927     2    gb_2
 1928  1929     2    gb_5
 1928  1930     2    gb_10
 1930  1931     2    gb_2
 1930  1932     2    gb_21
 1932  1933     2    gb_27
 1932  1937     2    gb_27
 1933  1934     2    gb_27
 1934  1935     2    gb_6
 1934  1936     2    gb_6
 1937  1938     2    gb_5
 1937  1939     2    gb_10
 1939  1940     2    gb_2
 1939  1941     2    gb_21
 1941  1942     2    gb_27
 1941  1943     2    gb_27
 1943  1944     2    gb_5
 1943  1945     2    gb_10
 1945  1946     2    gb_2
 1945  1947     2    gb_21
 1947  1948     2    gb_27
 1947  1949     2    gb_27
 1949  1950     2    gb_5
 1949  1951     2    gb_10
 1951  1952     2    gb_2
 1951  1953     2    gb_21
 1953  1954     2    gb_27
 1953  1962     2    gb_27
 1954  1955     2    gb_27
 1955  1956     2    gb_27
 1956  1957     2    gb_27
 1957  1958     2    gb_21
 1958  1959     2    gb_2
 1958  1960     2    gb_2
 1958  1961     2    gb_2
 1962  1963     2    gb_5
 1962  1964     2    gb_10
 1964  1965     2    gb_2
 1964  1966     2    gb_21
 1966  1967     2    gb_27
 1966  1970     2    gb_27
 1967  1968     2    gb_27
 1967  1969     2    gb_27
 1970  1971     2    gb_5
 1970  1972     2    gb_10
 1972  1973     2    gb_2
 1972  1974     2    gb_21
 1974  1975     2    gb_27
 1974  1978     2    gb_27
 1975  1976     2    gb_32
 1976  1977     2    gb_8
 1978  1979     2    gb_5
 1978  1980     2    gb_10
 1980  1981     2    gb_2
 1980  1982     2    gb_21
 1982  1983     2    gb_27
 1982  1995     2    gb_27
 1983  1984     2    gb_27
 1984  1985     2    gb_27
 1985  1986     2    gb_21
 1986  1987     2    gb_2
 1986  1988     2    gb_11
 1988  1989     2    gb_11
 1988  1992     2    gb_11
 1989  1990     2    gb_2
 1989  1991     2    gb_2
 1992  1993     2    gb_2
 1992  1994     2    gb_2
 1995  1996     2    gb_5
 1995  1997     2    gb_10
 1997  1998     2    gb_2
 1997  1999     2    gb_21
 1999  2000     2    gb_27
 1999  2005     2    gb_27
 2000  2001     2    gb_27
 2001  2002     2    gb_27
 2002  2003     2    gb_6
 2002  2004     2    gb_6
 2005  2006     2    gb_5
 2005  2007     2    gb_10
 2007  2008     2    gb_2
 2007  2009     2    gb_21
 2009  2010     2    gb_27
 2009  2022     2    gb_27
 2010  2011     2    gb_27
 2011  2012     2    gb_16
 2011  2014     2    gb_16
 2012  2013     2    gb_3
 2012  2016     2    gb_16
 2014  2015     2    gb_3
 2014  2018     2    gb_16
 2016  2017     2    gb_3
 2016  2020     2    gb_16
 2018  2019     2    gb_3
 2018  2020     2    gb_16
 2020  2021     2    gb_3
 2022  2023     2    gb_5
 2022  2024     2    gb_10
 2024  2025     2    gb_2
 2024  2026     2    gb_21
 2026  2027     2    gb_27
 2026  2031     2    gb_27
 2027  2028     2    gb_18
 2027  2030     2    gb_27
 2028  2029     2    gb_1
 2031  2032     2    gb_5
 2031  2033     2    gb_10
 2033  2034     2    gb_2
 2033  2035     2    gb_21
 2035  2036     2    gb_27
 2035  2041     2    gb_27
 2036  2037     2    gb_27
 2037  2038     2    gb_27
 2038  2039     2    gb_6
 2038  2040     2    gb_6
 2041  2042     2    gb_5
 2041  2043     2    gb_10
 2043  2044     2    gb_2
 2043  2045     2    gb_21
 2045  2046     2    gb_27
 2045  2058     2    gb_27
 2046  2047     2    gb_27
 2047  2048     2    gb_27
 2048  2049     2    gb_21
 2049  2050     2    gb_2
 2049  2051     2    gb_11
 2051  2052     2    gb_11
 2051  2055     2    gb_11
 2052  2053     2    gb_2
 2052  2054     2    gb_2
 2055  2056     2    gb_2
 2055  2057     2    gb_2
 2058  2059     2    gb_5
 2058  2060     2    gb_10
 2060  2061     2    gb_2
 2060  2062     2    gb_21
 2062  2063     2    gb_27
 2062  2068     2    gb_27
 2063  2064     2    gb_27
 2064  2065     2    gb_27
 2065  2066     2    gb_6
 2065  2067     2    gb_6
 2068  2069     2    gb_5
 2068  2070     2    gb_10
 2070  2071     2    gb_2
 2070  2072     2    gb_21
 2072  2073     2    gb_27
 2072  2080     2    gb_27
 2073  2074     2    gb_27
 2074  2075     2    gb_27
 2075  2076     2    gb_5
 2075  2077     2    gb_9
 2077  2078     2    gb_2
 2077  2079     2    gb_2
 2080  2081     2    gb_5
 2080  2082     2    gb_10
 2082  2083     2    gb_2
 2082  2084     2    gb_21
 2084  2085     2    gb_27
 2085  2086     2    gb_5
 2085  2087     2    gb_10
 2087  2088     2    gb_2
 2087  2089     2    gb_21
 2089  2090     2    gb_27
 2089  2095     2    gb_27
 2090  2091     2    gb_27
 2091  2092     2    gb_27
 2092  2093     2    gb_6
 2092  2094     2    gb_6
 2095  2096     2    gb_5
 2095  2097     2    gb_10
 2097  2098     2    gb_2
 2097  2099     2    gb_21
 2099  2100     2    gb_27
 2099  2103     2    gb_27
 2100  2101     2    gb_27
 2100  2102     2    gb_27
 2103  2104     2    gb_5
 2103  2105     2    gb_10
 2105  2106     2    gb_2
 2105  2107     2    gb_21
 2107  2108     2    gb_27
 2107  2120     2    gb_27
 2108  2109     2    gb_27
 2109  2110     2    gb_27
 2110  2111     2    gb_21
 2111  2112     2    gb_2
 2111  2113     2    gb_11
 2113  2114     2    gb_11
 2113  2117     2    gb_11
 2114  2115     2    gb_2
 2114  2116     2    gb_2
 2117  2118     2    gb_2
 2117  2119     2    gb_2
 2120  2121     2    gb_5
 2120  2122     2    gb_10
 2122  2123     2    gb_2
 2122  2124     2    gb_21
 2124  2125     2    gb_27
 2124  2137     2    gb_27
 2125  2126     2    gb_27
 2126  2127     2    gb_16
 2126  2129     2    gb_16
 2127  2128     2    gb_3
 2127  2131     2    gb_16
 2129  2130     2    gb_3
 2129  2133     2    gb_16
 2131  2132     2    gb_3
 2131  2135     2    gb_16
 2133  2134     2    gb_3
 2133  2135     2    gb_16
 2135  2136     2    gb_3
 2137  2138     2    gb_5
 2137  2139     2    gb_10
 2139  2140     2    gb_2
 2139  2141     2    gb_21
 2141  2142     2    gb_27
 2141  2145     2    gb_27
 2142  2143     2    gb_18
 2143  2144     2    gb_1
 2145  2146     2    gb_5
 2145  2147     2    gb_10
 2147  2148     2    gb_2
 2147  2149     2    gb_21
 2149  2150     2    gb_27
 2149  2151     2    gb_27
 2151  2152     2    gb_5
 2151  2153     2    gb_10
 2153  2154     2    gb_2
 2153  2155     2    gb_21
 2155  2156     2    gb_27
 2155  2159     2    gb_27
 2156  2157     2    gb_27
 2156  2158     2    gb_27
 2159  2160     2    gb_5
 2159  2161     2    gb_10
 2161  2162     2    gb_2
 2161  2163     2    gb_21
 2163  2164     2    gb_27
 2163  2165     2    gb_27
 2165  2166     2    gb_5
 2165  2167     2    gb_10
 2167  2168     2    gb_2
 2167  2169     2    gb_21
 2169  2170     2    gb_27
 2169  2174     2    gb_27
 2170  2171     2    gb_27
 2171  2172     2    gb_27
 2171  2173     2    gb_27
 2174  2175     2    gb_5
 2174  2176     2    gb_10
 2176  2177     2    gb_2
 2176  2178     2    gb_21
 2178  2179     2    gb_27
 2178  2182     2    gb_27
 2179  2180     2    gb_32
 2180  2181     2    gb_8
 2182  2183     2    gb_5
 2182  2184     2    gb_10
 2184  2185     2    gb_2
 2184  2186     2    gb_21
 2186  2187     2    gb_27
 2186  2195     2    gb_27
 2187  2188     2    gb_27
 2188  2189     2    gb_27
 2189  2190     2    gb_27
 2190  2191     2    gb_21
 2191  2192     2    gb_2
 2191  2193     2    gb_2
 2191  2194     2    gb_2
 2195  2196     2    gb_5
 2195  2197     2    gb_10
 2197  2198     2    gb_2
 2197  2199     2    gb_21
 2199  2200     2    gb_27
 2199  2201     2    gb_27
 2201  2202     2    gb_5
 2201  2203     2    gb_10
 2203  2204     2    gb_2
 2203  2205     2    gb_21
 2205  2206     2    gb_27
 2205  2207     2    gb_27
 2207  2208     2    gb_6
 2207  2209     2    gb_6

[ pairs ]
;  ai    aj funct            c0            c1            c2            c3
    1     7     1 
    1    14     1 
    1    15     1 
    2     6     1 
    2    13     1 
    3     6     1 
    3    13     1 
    4     6     1 
    4    13     1 
    5     8     1 
    5    16     1 
    5    17     1 
    6     9     1 
    6    10     1 
    6    14     1 
    6    15     1 
    7    11     1 
    7    12     1 
    7    13     1 
    9    11     1 
    9    12     1 
   13    18     1 
   13    22     1 
   14    16     1 
   14    17     1 
   15    19     1 
   15    23     1 
   15    24     1 
   16    18     1 
   16    22     1 
   17    20     1 
   17    21     1 
   17    25     1 
   17    26     1 
   18    23     1 
   18    24     1 
   19    22     1 
   22    27     1 
   22    35     1 
   23    25     1 
   23    26     1 
   24    28     1 
   24    36     1 
   24    37     1 
   25    27     1 
   25    35     1 
   26    29     1 
   26    38     1 
   26    41     1 
   27    30     1 
   27    36     1 
   27    37     1 
   28    31     1 
   28    35     1 
   29    32     1 
   29    33     1 
   29    34     1 
   35    39     1 
   35    40     1 
   35    42     1 
   36    38     1 
   36    41     1 
   37    43     1 
   37    44     1 
   38    45     1 
   38    46     1 
   39    43     1 
   39    44     1 
   40    42     1 
   41    42     1 
   42    47     1 
   42    51     1 
   43    45     1 
   43    46     1 
   44    48     1 
   44    52     1 
   44    53     1 
   45    47     1 
   45    51     1 
   46    49     1 
   46    54     1 
   46    55     1 
   47    50     1 
   47    52     1 
   47    53     1 
   48    51     1 
   51    56     1 
   51    61     1 
   52    54     1 
   52    55     1 
   53    57     1 
   53    62     1 
   53    63     1 
   54    56     1 
   54    61     1 
   55    58     1 
   55    64     1 
   55    65     1 
   56    59     1 
   56    60     1 
   56    62     1 
   56    63     1 
   57    61     1 
   61    66     1 
   61    70     1 
   62    64     1 
   62    65     1 
   63    67     1 
   63    68     1 
   63    71     1 
   63    72     1 
   64    66     1 
   64    70     1 
   65    69     1 
   65    73     1 
   65    74     1 
   66    71     1 
   66    72     1 
   67    70     1 
   68    69     1 
   68    70     1 
   70    75     1 
   70    81     1 
   71    73     1 
   71    74     1 
   72    76     1 
   72    82     1 
   72    83     1 
   73    75     1 
   73    81     1 
   74    77     1 
   74    78     1 
   74    84     1 
   74    87     1 
   75    79     1 
   75    80     1 
   75    82     1 
   75    83     1 
   76    81     1 
   77    79     1 
   77    80     1 
   81    85     1 
   81    86     1 
   81    88     1 
   82    84     1 
   82    87     1 
   83    89     1 
   83    90     1 
   84    91     1 
   84    92     1 
   85    89     1 
   85    90     1 
   86    88     1 
   87    88     1 
   88    93     1 
   88    98     1 
   89    91     1 
   89    92     1 
   90    94     1 
   90    99     1 
   90   100     1 
   91    93     1 
   91    98     1 
   92    95     1 
   92   101     1 
   92   102     1 
   93    96     1 
   93    97     1 
   93    99     1 
   93   100     1 
   94    98     1 
   98   103     1 
   98   107     1 
   99   101     1 
   99   102     1 
  100   104     1 
  100   108     1 
  100   109     1 
  101   103     1 
  101   107     1 
  102   105     1 
  102   110     1 
  102   111     1 
  103   106     1 
  103   108     1 
  103   109     1 
  104   107     1 
  107   112     1 
  107   116     1 
  108   110     1 
  108   111     1 
  109   113     1 
  109   117     1 
  109   118     1 
  110   112     1 
  110   116     1 
  111   114     1 
  111   115     1 
  111   119     1 
  111   120     1 
  112   117     1 
  112   118     1 
  113   116     1 
  116   121     1 
  116   127     1 
  117   119     1 
  117   120     1 
  118   122     1 
  118   128     1 
  118   129     1 
  119   121     1 
  119   127     1 
  120   123     1 
  120   124     1 
  120   130     1 
  120   131     1 
  121   125     1 
  121   126     1 
  121   128     1 
  121   129     1 
  122   127     1 
  123   125     1 
  123   126     1 
  127   132     1 
  127   140     1 
  128   130     1 
  128   131     1 
  129   133     1 
  129   141     1 
  129   142     1 
  130   132     1 
  130   140     1 
  131   134     1 
  131   143     1 
  131   144     1 
  132   135     1 
  132   141     1 
  132   142     1 
  133   136     1 
  133   140     1 
  134   137     1 
  134   138     1 
  134   139     1 
  140   145     1 
  140   148     1 
  141   143     1 
  141   144     1 
  142   146     1 
  142   147     1 
  142   149     1 
  142   150     1 
  143   145     1 
  143   148     1 
  144   151     1 
  144   152     1 
  145   149     1 
  145   150     1 
  146   148     1 
  147   148     1 
  148   153     1 
  148   157     1 
  149   151     1 
  149   152     1 
  150   154     1 
  150   158     1 
  150   159     1 
  151   153     1 
  151   157     1 
  152   155     1 
  152   156     1 
  152   160     1 
  152   161     1 
  153   158     1 
  153   159     1 
  154   157     1 
  157   162     1 
  157   165     1 
  158   160     1 
  158   161     1 
  159   163     1 
  159   166     1 
  159   167     1 
  160   162     1 
  160   165     1 
  161   164     1 
  161   168     1 
  161   169     1 
  162   166     1 
  162   167     1 
  163   165     1 
  165   170     1 
  165   182     1 
  166   168     1 
  166   169     1 
  167   171     1 
  167   183     1 
  167   184     1 
  168   170     1 
  168   182     1 
  169   172     1 
  169   185     1 
  169   186     1 
  170   173     1 
  170   183     1 
  170   184     1 
  171   174     1 
  171   175     1 
  171   182     1 
  172   176     1 
  172   179     1 
  173   177     1 
  173   178     1 
  173   180     1 
  173   181     1 
  174   176     1 
  174   179     1 
  176   180     1 
  176   181     1 
  177   179     1 
  178   179     1 
  182   187     1 
  182   191     1 
  183   185     1 
  183   186     1 
  184   188     1 
  184   192     1 
  184   193     1 
  185   187     1 
  185   191     1 
  186   189     1 
  186   190     1 
  186   194     1 
  186   195     1 
  187   192     1 
  187   193     1 
  188   191     1 
  191   196     1 
  192   194     1 
  192   195     1 
  193   197     1 
  193   198     1 
  194   196     1 
  195   199     1 
  195   200     1 
  196   201     1 
  196   204     1 
  197   199     1 
  197   200     1 
  198   202     1 
  198   203     1 
  198   205     1 
  198   206     1 
  199   201     1 
  199   204     1 
  200   207     1 
  200   208     1 
  201   205     1 
  201   206     1 
  202   204     1 
  203   204     1 
  204   209     1 
  204   210     1 
  205   207     1 
  205   208     1 
  206   211     1 
  206   212     1 
  207   209     1 
  207   210     1 
  208   213     1 
  208   214     1 
  209   211     1 
  209   212     1 
  210   215     1 
  211   213     1 
  211   214     1 
  212   216     1 
  212   217     1 
  213   215     1 
  214   218     1 
  214   219     1 
  215   220     1 
  215   227     1 
  216   218     1 
  216   219     1 
  217   221     1 
  217   228     1 
  217   229     1 
  218   220     1 
  218   227     1 
  219   222     1 
  219   230     1 
  219   231     1 
  220   223     1 
  220   224     1 
  220   228     1 
  220   229     1 
  221   225     1 
  221   226     1 
  221   227     1 
  223   225     1 
  223   226     1 
  227   232     1 
  227   248     1 
  228   230     1 
  228   231     1 
  229   233     1 
  229   249     1 
  229   250     1 
  230   232     1 
  230   248     1 
  231   234     1 
  231   236     1 
  231   251     1 
  231   252     1 
  232   249     1 
  232   250     1 
  233   248     1 
  248   253     1 
  248   265     1 
  249   251     1 
  249   252     1 
  250   254     1 
  250   266     1 
  250   267     1 
  251   253     1 
  251   265     1 
  252   255     1 
  252   268     1 
  252   269     1 
  253   256     1 
  253   266     1 
  253   267     1 
  254   257     1 
  254   258     1 
  254   265     1 
  255   259     1 
  255   262     1 
  256   260     1 
  256   261     1 
  256   263     1 
  256   264     1 
  257   259     1 
  257   262     1 
  259   263     1 
  259   264     1 
  260   262     1 
  261   262     1 
  265   270     1 
  265   282     1 
  266   268     1 
  266   269     1 
  267   271     1 
  267   283     1 
  267   284     1 
  268   270     1 
  268   282     1 
  269   272     1 
  269   274     1 
  269   285     1 
  269   286     1 
  270   283     1 
  270   284     1 
  271   282     1 
  282   287     1 
  282   290     1 
  283   285     1 
  283   286     1 
  284   288     1 
  284   289     1 
  284   291     1 
  284   292     1 
  285   287     1 
  285   290     1 
  286   293     1 
  286   294     1 
  287   291     1 
  287   292     1 
  288   290     1 
  289   290     1 
  290   295     1 
  290   299     1 
  291   293     1 
  291   294     1 
  292   296     1 
  292   300     1 
  292   301     1 
  293   295     1 
  293   299     1 
  294   297     1 
  294   298     1 
  294   302     1 
  294   303     1 
  295   300     1 
  295   301     1 
  296   299     1 
  299   304     1 
  299   307     1 
  300   302     1 
  300   303     1 
  301   305     1 
  301   306     1 
  301   308     1 
  301   309     1 
  302   304     1 
  302   307     1 
  303   310     1 
  303   311     1 
  304   308     1 
  304   309     1 
  305   307     1 
  306   307     1 
  307   312     1 
  307   316     1 
  308   310     1 
  308   311     1 
  309   313     1 
  309   317     1 
  309   318     1 
  310   312     1 
  310   316     1 
  311   314     1 
  311   315     1 
  311   319     1 
  311   320     1 
  312   317     1 
  312   318     1 
  313   316     1 
  316   321     1 
  317   319     1 
  317   320     1 
  318   322     1 
  318   323     1 
  319   321     1 
  320   324     1 
  320   325     1 
  321   326     1 
  321   330     1 
  322   324     1 
  322   325     1 
  323   327     1 
  323   331     1 
  323   332     1 
  324   326     1 
  324   330     1 
  325   328     1 
  325   329     1 
  325   333     1 
  325   334     1 
  326   331     1 
  326   332     1 
  327   330     1 
  330   335     1 
  330   340     1 
  331   333     1 
  331   334     1 
  332   336     1 
  332   341     1 
  332   342     1 
  333   335     1 
  333   340     1 
  334   337     1 
  334   343     1 
  334   344     1 
  335   338     1 
  335   339     1 
  335   341     1 
  335   342     1 
  336   340     1 
  340   345     1 
  340   350     1 
  341   343     1 
  341   344     1 
  342   346     1 
  342   351     1 
  342   352     1 
  343   345     1 
  343   350     1 
  344   347     1 
  344   353     1 
  344   354     1 
  345   348     1 
  345   349     1 
  345   351     1 
  345   352     1 
  346   350     1 
  350   355     1 
  350   360     1 
  351   353     1 
  351   354     1 
  352   356     1 
  352   361     1 
  352   362     1 
  353   355     1 
  353   360     1 
  354   357     1 
  354   363     1 
  354   364     1 
  355   358     1 
  355   359     1 
  355   361     1 
  355   362     1 
  356   360     1 
  360   365     1 
  360   368     1 
  361   363     1 
  361   364     1 
  362   366     1 
  362   369     1 
  362   370     1 
  363   365     1 
  363   368     1 
  364   367     1 
  364   371     1 
  364   372     1 
  365   369     1 
  365   370     1 
  366   368     1 
  368   373     1 
  368   377     1 
  369   371     1 
  369   372     1 
  370   374     1 
  370   378     1 
  370   379     1 
  371   373     1 
  371   377     1 
  372   375     1 
  372   376     1 
  372   380     1 
  372   381     1 
  373   378     1 
  373   379     1 
  374   377     1 
  377   382     1 
  378   380     1 
  378   381     1 
  379   383     1 
  379   384     1 
  380   382     1 
  381   385     1 
  381   386     1 
  382   387     1 
  382   390     1 
  383   385     1 
  383   386     1 
  384   388     1 
  384   391     1 
  384   392     1 
  385   387     1 
  385   390     1 
  386   389     1 
  386   393     1 
  386   394     1 
  387   391     1 
  387   392     1 
  388   390     1 
  390   395     1 
  390   398     1 
  391   393     1 
  391   394     1 
  392   396     1 
  392   397     1 
  392   399     1 
  392   400     1 
  393   395     1 
  393   398     1 
  394   401     1 
  394   404     1 
  395   399     1 
  395   400     1 
  396   398     1 
  397   398     1 
  398   402     1 
  398   403     1 
  398   405     1 
  399   401     1 
  399   404     1 
  400   406     1 
  400   407     1 
  401   408     1 
  401   409     1 
  402   406     1 
  402   407     1 
  403   405     1 
  404   405     1 
  405   410     1 
  405   411     1 
  406   408     1 
  406   409     1 
  407   412     1 
  407   413     1 
  408   410     1 
  408   411     1 
  409   414     1 
  409   417     1 
  410   412     1 
  410   413     1 
  411   415     1 
  411   416     1 
  411   418     1 
  412   414     1 
  412   417     1 
  413   419     1 
  413   420     1 
  414   421     1 
  414   422     1 
  415   419     1 
  415   420     1 
  416   418     1 
  417   418     1 
  418   423     1 
  418   424     1 
  419   421     1 
  419   422     1 
  420   425     1 
  420   426     1 
  421   423     1 
  421   424     1 
  422   427     1 
  422   428     1 
  423   425     1 
  423   426     1 
  424   429     1 
  424   432     1 
  425   427     1 
  425   428     1 
  426   430     1 
  426   433     1 
  426   434     1 
  427   429     1 
  427   432     1 
  428   431     1 
  428   435     1 
  428   436     1 
  429   433     1 
  429   434     1 
  430   432     1 
  432   437     1 
  432   438     1 
  433   435     1 
  433   436     1 
  434   439     1 
  434   440     1 
  435   437     1 
  435   438     1 
  436   441     1 
  436   442     1 
  437   439     1 
  437   440     1 
  438   443     1 
  438   447     1 
  439   441     1 
  439   442     1 
  440   444     1 
  440   448     1 
  440   449     1 
  441   443     1 
  441   447     1 
  442   445     1 
  442   446     1 
  442   450     1 
  442   451     1 
  443   448     1 
  443   449     1 
  444   447     1 
  447   452     1 
  447   456     1 
  448   450     1 
  448   451     1 
  449   453     1 
  449   457     1 
  449   458     1 
  450   452     1 
  450   456     1 
  451   454     1 
  451   455     1 
  451   459     1 
  451   460     1 
  452   457     1 
  452   458     1 
  453   456     1 
  456   461     1 
  456   465     1 
  457   459     1 
  457   460     1 
  458   462     1 
  458   466     1 
  458   467     1 
  459   461     1 
  459   465     1 
  460   463     1 
  460   464     1 
  460   468     1 
  460   469     1 
  461   466     1 
  461   467     1 
  462   465     1 
  465   470     1 
  465   474     1 
  466   468     1 
  466   469     1 
  467   471     1 
  467   475     1 
  467   476     1 
  468   470     1 
  468   474     1 
  469   472     1 
  469   473     1 
  469   477     1 
  469   478     1 
  470   475     1 
  470   476     1 
  471   474     1 
  474   479     1 
  474   491     1 
  475   477     1 
  475   478     1 
  476   480     1 
  476   492     1 
  476   493     1 
  477   479     1 
  477   491     1 
  478   481     1 
  478   483     1 
  478   494     1 
  478   497     1 
  479   492     1 
  479   493     1 
  480   491     1 
  491   495     1 
  491   496     1 
  491   498     1 
  492   494     1 
  492   497     1 
  493   499     1 
  493   500     1 
  494   501     1 
  494   502     1 
  495   499     1 
  495   500     1 
  496   498     1 
  497   498     1 
  498   503     1 
  498   507     1 
  499   501     1 
  499   502     1 
  500   504     1 
  500   508     1 
  500   509     1 
  501   503     1 
  501   507     1 
  502   505     1 
  502   506     1 
  502   510     1 
  502   511     1 
  503   508     1 
  503   509     1 
  504   507     1 
  507   512     1 
  507   516     1 
  508   510     1 
  508   511     1 
  509   513     1 
  509   515     1 
  509   517     1 
  509   518     1 
  510   512     1 
  510   516     1 
  511   514     1 
  511   519     1 
  511   520     1 
  512   517     1 
  512   518     1 
  513   516     1 
  514   515     1 
  515   516     1 
  516   521     1 
  516   522     1 
  517   519     1 
  517   520     1 
  518   523     1 
  518   524     1 
  519   521     1 
  519   522     1 
  520   525     1 
  520   526     1 
  521   523     1 
  521   524     1 
  522   527     1 
  522   534     1 
  523   525     1 
  523   526     1 
  524   528     1 
  524   535     1 
  524   536     1 
  525   527     1 
  525   534     1 
  526   529     1 
  526   537     1 
  526   538     1 
  527   530     1 
  527   531     1 
  527   535     1 
  527   536     1 
  528   532     1 
  528   533     1 
  528   534     1 
  530   532     1 
  530   533     1 
  534   539     1 
  534   548     1 
  535   537     1 
  535   538     1 
  536   540     1 
  536   549     1 
  536   550     1 
  537   539     1 
  537   548     1 
  538   541     1 
  538   542     1 
  538   551     1 
  538   552     1 
  539   549     1 
  539   550     1 
  540   548     1 
  548   553     1 
  548   558     1 
  549   551     1 
  549   552     1 
  550   554     1 
  550   559     1 
  550   560     1 
  551   553     1 
  551   558     1 
  552   555     1 
  552   561     1 
  552   562     1 
  553   556     1 
  553   557     1 
  553   559     1 
  553   560     1 
  554   558     1 
  558   563     1 
  558   569     1 
  559   561     1 
  559   562     1 
  560   564     1 
  560   570     1 
  560   571     1 
  561   563     1 
  561   569     1 
  562   565     1 
  562   566     1 
  562   572     1 
  562   573     1 
  563   567     1 
  563   568     1 
  563   570     1 
  563   571     1 
  564   569     1 
  565   567     1 
  565   568     1 
  569   574     1 
  569   586     1 
  570   572     1 
  570   573     1 
  571   575     1 
  571   587     1 
  571   588     1 
  572   574     1 
  572   586     1 
  573   576     1 
  573   578     1 
  573   589     1 
  573   590     1 
  574   587     1 
  574   588     1 
  575   586     1 
  586   591     1 
  586   603     1 
  587   589     1 
  587   590     1 
  588   592     1 
  588   604     1 
  588   605     1 
  589   591     1 
  589   603     1 
  590   593     1 
  590   606     1 
  590   607     1 
  591   594     1 
  591   604     1 
  591   605     1 
  592   595     1 
  592   596     1 
  592   603     1 
  593   597     1 
  593   600     1 
  594   598     1 
  594   599     1 
  594   601     1 
  594   602     1 
  595   597     1 
  595   600     1 
  597   601     1 
  597   602     1 
  598   600     1 
  599   600     1 
  603   608     1 
  603   616     1 
  604   606     1 
  604   607     1 
  605   609     1 
  605   617     1 
  605   618     1 
  606   608     1 
  606   616     1 
  607   610     1 
  607   619     1 
  607   620     1 
  608   611     1 
  608   617     1 
  608   618     1 
  609   612     1 
  609   616     1 
  610   613     1 
  610   614     1 
  610   615     1 
  616   621     1 
  616   629     1 
  617   619     1 
  617   620     1 
  618   622     1 
  618   630     1 
  618   631     1 
  619   621     1 
  619   629     1 
  620   623     1 
  620   632     1 
  620   633     1 
  621   624     1 
  621   630     1 
  621   631     1 
  622   625     1 
  622   629     1 
  623   626     1 
  623   627     1 
  623   628     1 
  629   634     1 
  629   641     1 
  630   632     1 
  630   633     1 
  631   635     1 
  631   642     1 
  631   643     1 
  632   634     1 
  632   641     1 
  633   636     1 
  633   644     1 
  633   645     1 
  634   637     1 
  634   638     1 
  634   642     1 
  634   643     1 
  635   639     1 
  635   640     1 
  635   641     1 
  637   639     1 
  637   640     1 
  641   646     1 
  641   650     1 
  642   644     1 
  642   645     1 
  643   647     1 
  643   648     1 
  643   651     1 
  643   652     1 
  644   646     1 
  644   650     1 
  645   649     1 
  645   653     1 
  645   654     1 
  646   651     1 
  646   652     1 
  647   650     1 
  648   649     1 
  648   650     1 
  650   655     1 
  650   660     1 
  651   653     1 
  651   654     1 
  652   656     1 
  652   661     1 
  652   662     1 
  653   655     1 
  653   660     1 
  654   657     1 
  654   663     1 
  654   664     1 
  655   658     1 
  655   659     1 
  655   661     1 
  655   662     1 
  656   660     1 
  660   665     1 
  660   670     1 
  661   663     1 
  661   664     1 
  662   666     1 
  662   671     1 
  662   672     1 
  663   665     1 
  663   670     1 
  664   667     1 
  664   673     1 
  664   674     1 
  665   668     1 
  665   669     1 
  665   671     1 
  665   672     1 
  666   670     1 
  670   675     1 
  670   679     1 
  671   673     1 
  671   674     1 
  672   676     1 
  672   680     1 
  672   681     1 
  673   675     1 
  673   679     1 
  674   677     1 
  674   678     1 
  674   682     1 
  674   683     1 
  675   680     1 
  675   681     1 
  676   679     1 
  679   684     1 
  679   692     1 
  680   682     1 
  680   683     1 
  681   685     1 
  681   693     1 
  681   694     1 
  682   684     1 
  682   692     1 
  683   686     1 
  683   695     1 
  683   696     1 
  684   687     1 
  684   693     1 
  684   694     1 
  685   688     1 
  685   692     1 
  686   689     1 
  686   690     1 
  686   691     1 
  692   697     1 
  693   695     1 
  693   696     1 
  694   698     1 
  694   699     1 
  695   697     1 
  696   700     1 
  696   701     1 
  697   702     1 
  697   709     1 
  698   700     1 
  698   701     1 
  699   703     1 
  699   710     1 
  699   711     1 
  700   702     1 
  700   709     1 
  701   704     1 
  701   712     1 
  701   713     1 
  702   705     1 
  702   706     1 
  702   710     1 
  702   711     1 
  703   707     1 
  703   708     1 
  703   709     1 
  705   707     1 
  705   708     1 
  709   714     1 
  709   719     1 
  710   712     1 
  710   713     1 
  711   715     1 
  711   720     1 
  711   721     1 
  712   714     1 
  712   719     1 
  713   716     1 
  713   722     1 
  713   723     1 
  714   717     1 
  714   718     1 
  714   720     1 
  714   721     1 
  715   719     1 
  719   724     1 
  719   727     1 
  720   722     1 
  720   723     1 
  721   725     1 
  721   726     1 
  721   728     1 
  721   729     1 
  722   724     1 
  722   727     1 
  723   730     1 
  723   731     1 
  724   728     1 
  724   729     1 
  725   727     1 
  726   727     1 
  727   732     1 
  727   735     1 
  728   730     1 
  728   731     1 
  729   733     1 
  729   736     1 
  729   737     1 
  730   732     1 
  730   735     1 
  731   734     1 
  731   738     1 
  731   741     1 
  732   736     1 
  732   737     1 
  733   735     1 
  735   739     1 
  735   740     1 
  735   742     1 
  736   738     1 
  736   741     1 
  737   743     1 
  737   744     1 
  738   745     1 
  738   746     1 
  739   743     1 
  739   744     1 
  740   742     1 
  741   742     1 
  742   747     1 
  742   755     1 
  743   745     1 
  743   746     1 
  744   748     1 
  744   756     1 
  744   757     1 
  745   747     1 
  745   755     1 
  746   749     1 
  746   758     1 
  746   759     1 
  747   750     1 
  747   756     1 
  747   757     1 
  748   751     1 
  748   755     1 
  749   752     1 
  749   753     1 
  749   754     1 
  755   760     1 
  755   763     1 
  756   758     1 
  756   759     1 
  757   761     1 
  757   762     1 
  757   764     1 
  757   765     1 
  758   760     1 
  758   763     1 
  759   766     1 
  759   767     1 
  760   764     1 
  760   765     1 
  761   763     1 
  762   763     1 
  763   768     1 
  763   781     1 
  764   766     1 
  764   767     1 
  765   769     1 
  765   782     1 
  765   783     1 
  766   768     1 
  766   781     1 
  767   770     1 
  767   772     1 
  767   784     1 
  767   785     1 
  768   782     1 
  768   783     1 
  769   781     1 
  774   780     1 
  776   780     1 
  781   786     1 
  781   798     1 
  782   784     1 
  782   785     1 
  783   787     1 
  783   799     1 
  783   800     1 
  784   786     1 
  784   798     1 
  785   788     1 
  785   790     1 
  785   801     1 
  785   802     1 
  786   799     1 
  786   800     1 
  787   798     1 
  798   803     1 
  798   807     1 
  799   801     1 
  799   802     1 
  800   804     1 
  800   808     1 
  800   809     1 
  801   803     1 
  801   807     1 
  802   805     1 
  802   810     1 
  802   811     1 
  803   806     1 
  803   808     1 
  803   809     1 
  804   807     1 
  807   812     1 
  807   820     1 
  808   810     1 
  808   811     1 
  809   813     1 
  809   821     1 
  809   822     1 
  810   812     1 
  810   820     1 
  811   814     1 
  811   823     1 
  811   824     1 
  812   815     1 
  812   821     1 
  812   822     1 
  813   816     1 
  813   820     1 
  814   817     1 
  814   818     1 
  814   819     1 
  820   825     1 
  820   832     1 
  821   823     1 
  821   824     1 
  822   826     1 
  822   833     1 
  822   834     1 
  823   825     1 
  823   832     1 
  824   827     1 
  824   835     1 
  824   836     1 
  825   828     1 
  825   829     1 
  825   833     1 
  825   834     1 
  826   830     1 
  826   831     1 
  826   832     1 
  828   830     1 
  828   831     1 
  832   837     1 
  832   841     1 
  833   835     1 
  833   836     1 
  834   838     1 
  834   840     1 
  834   842     1 
  834   843     1 
  835   837     1 
  835   841     1 
  836   839     1 
  836   844     1 
  836   845     1 
  837   842     1 
  837   843     1 
  838   841     1 
  839   840     1 
  840   841     1 
  841   846     1 
  841   850     1 
  842   844     1 
  842   845     1 
  843   847     1 
  843   848     1 
  843   851     1 
  843   852     1 
  844   846     1 
  844   850     1 
  845   849     1 
  845   853     1 
  845   854     1 
  846   851     1 
  846   852     1 
  847   850     1 
  848   849     1 
  848   850     1 
  850   855     1 
  851   853     1 
  851   854     1 
  852   856     1 
  852   857     1 
  853   855     1 
  854   858     1 
  854   859     1 
  855   860     1 
  855   866     1 
  856   858     1 
  856   859     1 
  857   861     1 
  857   867     1 
  857   868     1 
  858   860     1 
  858   866     1 
  859   862     1 
  859   863     1 
  859   869     1 
  859   870     1 
  860   864     1 
  860   865     1 
  860   867     1 
  860   868     1 
  861   866     1 
  862   864     1 
  862   865     1 
  866   871     1 
  866   874     1 
  867   869     1 
  867   870     1 
  868   872     1 
  868   875     1 
  868   876     1 
  869   871     1 
  869   874     1 
  870   873     1 
  870   877     1 
  870   878     1 
  871   875     1 
  871   876     1 
  872   874     1 
  874   879     1 
  874   882     1 
  875   877     1 
  875   878     1 
  876   880     1 
  876   883     1 
  876   884     1 
  877   879     1 
  877   882     1 
  878   881     1 
  878   885     1 
  878   886     1 
  879   883     1 
  879   884     1 
  880   882     1 
  882   887     1 
  883   885     1 
  883   886     1 
  884   888     1 
  884   889     1 
  885   887     1 
  886   890     1 
  886   891     1 
  887   892     1 
  887   896     1 
  888   890     1 
  888   891     1 
  889   893     1 
  889   895     1 
  889   897     1 
  889   898     1 
  890   892     1 
  890   896     1 
  891   894     1 
  891   899     1 
  891   900     1 
  892   897     1 
  892   898     1 
  893   896     1 
  894   895     1 
  895   896     1 
  896   901     1 
  896   905     1 
  897   899     1 
  897   900     1 
  898   902     1 
  898   903     1 
  898   906     1 
  898   907     1 
  899   901     1 
  899   905     1 
  900   904     1 
  900   908     1 
  900   909     1 
  901   906     1 
  901   907     1 
  902   905     1 
  903   904     1 
  903   905     1 
  905   910     1 
  906   908     1 
  906   909     1 
  907   911     1 
  907   912     1 
  908   910     1 
  909   913     1 
  909   914     1 
  910   915     1 
  910   919     1 
  911   913     1 
  911   914     1 
  912   916     1 
  912   920     1 
  912   921     1 
  913   915     1 
  913   919     1 
  914   917     1 
  914   918     1 
  914   922     1 
  914   923     1 
  915   920     1 
  915   921     1 
  916   919     1 
  919   924     1 
  919   928     1 
  920   922     1 
  920   923     1 
  921   925     1 
  921   926     1 
  921   929     1 
  921   930     1 
  922   924     1 
  922   928     1 
  923   927     1 
  923   931     1 
  923   932     1 
  924   929     1 
  924   930     1 
  925   928     1 
  926   927     1 
  926   928     1 
  928   933     1 
  928   942     1 
  929   931     1 
  929   932     1 
  930   934     1 
  930   943     1 
  930   944     1 
  931   933     1 
  931   942     1 
  932   935     1 
  932   936     1 
  932   945     1 
  932   946     1 
  933   943     1 
  933   944     1 
  934   942     1 
  942   947     1 
  942   948     1 
  943   945     1 
  943   946     1 
  944   949     1 
  944   950     1 
  945   947     1 
  945   948     1 
  946   951     1 
  946   952     1 
  947   949     1 
  947   950     1 
  948   953     1 
  948   956     1 
  949   951     1 
  949   952     1 
  950   954     1 
  950   955     1 
  950   957     1 
  950   958     1 
  951   953     1 
  951   956     1 
  952   959     1 
  952   960     1 
  953   957     1 
  953   958     1 
  954   956     1 
  955   956     1 
  956   961     1 
  956   962     1 
  957   959     1 
  957   960     1 
  958   963     1 
  958   964     1 
  959   961     1 
  959   962     1 
  960   965     1 
  960   966     1 
  961   963     1 
  961   964     1 
  962   967     1 
  962   973     1 
  963   965     1 
  963   966     1 
  964   968     1 
  964   974     1 
  964   975     1 
  965   967     1 
  965   973     1 
  966   969     1 
  966   970     1 
  966   976     1 
  966   977     1 
  967   971     1 
  967   972     1 
  967   974     1 
  967   975     1 
  968   973     1 
  969   971     1 
  969   972     1 
  973   978     1 
  973   984     1 
  974   976     1 
  974   977     1 
  975   979     1 
  975   985     1 
  975   986     1 
  976   978     1 
  976   984     1 
  977   980     1 
  977   981     1 
  977   987     1 
  977   988     1 
  978   982     1 
  978   983     1 
  978   985     1 
  978   986     1 
  979   984     1 
  980   982     1 
  980   983     1 
  984   989     1 
  984   996     1 
  985   987     1 
  985   988     1 
  986   990     1 
  986   997     1 
  986   998     1 
  987   989     1 
  987   996     1 
  988   991     1 
  988   999     1 
  988  1000     1 
  989   992     1 
  989   993     1 
  989   997     1 
  989   998     1 
  990   994     1 
  990   995     1 
  990   996     1 
  992   994     1 
  992   995     1 
  996  1001     1 
  996  1005     1 
  997   999     1 
  997  1000     1 
  998  1002     1 
  998  1006     1 
  998  1007     1 
  999  1001     1 
  999  1005     1 
 1000  1003     1 
 1000  1004     1 
 1000  1008     1 
 1000  1009     1 
 1001  1006     1 
 1001  1007     1 
 1002  1005     1 
 1005  1010     1 
 1005  1018     1 
 1006  1008     1 
 1006  1009     1 
 1007  1011     1 
 1007  1019     1 
 1007  1020     1 
 1008  1010     1 
 1008  1018     1 
 1009  1012     1 
 1009  1021     1 
 1009  1022     1 
 1010  1013     1 
 1010  1019     1 
 1010  1020     1 
 1011  1014     1 
 1011  1018     1 
 1012  1015     1 
 1012  1016     1 
 1012  1017     1 
 1018  1023     1 
 1018  1027     1 
 1019  1021     1 
 1019  1022     1 
 1020  1024     1 
 1020  1028     1 
 1020  1029     1 
 1021  1023     1 
 1021  1027     1 
 1022  1025     1 
 1022  1026     1 
 1022  1030     1 
 1022  1031     1 
 1023  1028     1 
 1023  1029     1 
 1024  1027     1 
 1027  1032     1 
 1028  1030     1 
 1028  1031     1 
 1029  1033     1 
 1029  1034     1 
 1030  1032     1 
 1031  1035     1 
 1031  1036     1 
 1032  1037     1 
 1032  1049     1 
 1033  1035     1 
 1033  1036     1 
 1034  1038     1 
 1034  1050     1 
 1034  1051     1 
 1035  1037     1 
 1035  1049     1 
 1036  1039     1 
 1036  1041     1 
 1036  1052     1 
 1036  1053     1 
 1037  1050     1 
 1037  1051     1 
 1038  1049     1 
 1049  1054     1 
 1049  1059     1 
 1050  1052     1 
 1050  1053     1 
 1051  1055     1 
 1051  1060     1 
 1051  1061     1 
 1052  1054     1 
 1052  1059     1 
 1053  1056     1 
 1053  1062     1 
 1053  1063     1 
 1054  1057     1 
 1054  1058     1 
 1054  1060     1 
 1054  1061     1 
 1055  1059     1 
 1059  1064     1 
 1059  1068     1 
 1060  1062     1 
 1060  1063     1 
 1061  1065     1 
 1061  1069     1 
 1061  1070     1 
 1062  1064     1 
 1062  1068     1 
 1063  1066     1 
 1063  1067     1 
 1063  1071     1 
 1063  1072     1 
 1064  1069     1 
 1064  1070     1 
 1065  1068     1 
 1068  1073     1 
 1069  1071     1 
 1069  1072     1 
 1070  1074     1 
 1070  1075     1 
 1071  1073     1 
 1072  1076     1 
 1072  1077     1 
 1073  1078     1 
 1073  1081     1 
 1074  1076     1 
 1074  1077     1 
 1075  1079     1 
 1075  1082     1 
 1075  1083     1 
 1076  1078     1 
 1076  1081     1 
 1077  1080     1 
 1077  1084     1 
 1077  1085     1 
 1078  1082     1 
 1078  1083     1 
 1079  1081     1 
 1081  1086     1 
 1081  1089     1 
 1082  1084     1 
 1082  1085     1 
 1083  1087     1 
 1083  1088     1 
 1083  1090     1 
 1083  1091     1 
 1084  1086     1 
 1084  1089     1 
 1085  1092     1 
 1085  1093     1 
 1086  1090     1 
 1086  1091     1 
 1087  1089     1 
 1088  1089     1 
 1089  1094     1 
 1089  1098     1 
 1090  1092     1 
 1090  1093     1 
 1091  1095     1 
 1091  1099     1 
 1091  1100     1 
 1092  1094     1 
 1092  1098     1 
 1093  1096     1 
 1093  1097     1 
 1093  1101     1 
 1093  1102     1 
 1094  1099     1 
 1094  1100     1 
 1095  1098     1 
 1098  1103     1 
 1098  1111     1 
 1099  1101     1 
 1099  1102     1 
 1100  1104     1 
 1100  1112     1 
 1100  1113     1 
 1101  1103     1 
 1101  1111     1 
 1102  1105     1 
 1102  1114     1 
 1102  1115     1 
 1103  1106     1 
 1103  1112     1 
 1103  1113     1 
 1104  1107     1 
 1104  1111     1 
 1105  1108     1 
 1105  1109     1 
 1105  1110     1 
 1111  1116     1 
 1111  1123     1 
 1112  1114     1 
 1112  1115     1 
 1113  1117     1 
 1113  1124     1 
 1113  1125     1 
 1114  1116     1 
 1114  1123     1 
 1115  1118     1 
 1115  1126     1 
 1115  1127     1 
 1116  1119     1 
 1116  1120     1 
 1116  1124     1 
 1116  1125     1 
 1117  1121     1 
 1117  1122     1 
 1117  1123     1 
 1119  1121     1 
 1119  1122     1 
 1123  1128     1 
 1123  1140     1 
 1124  1126     1 
 1124  1127     1 
 1125  1129     1 
 1125  1141     1 
 1125  1142     1 
 1126  1128     1 
 1126  1140     1 
 1127  1130     1 
 1127  1132     1 
 1127  1143     1 
 1127  1144     1 
 1128  1141     1 
 1128  1142     1 
 1129  1140     1 
 1140  1145     1 
 1140  1149     1 
 1141  1143     1 
 1141  1144     1 
 1142  1146     1 
 1142  1150     1 
 1142  1151     1 
 1143  1145     1 
 1143  1149     1 
 1144  1147     1 
 1144  1148     1 
 1144  1152     1 
 1144  1153     1 
 1145  1150     1 
 1145  1151     1 
 1146  1149     1 
 1149  1154     1 
 1149  1157     1 
 1150  1152     1 
 1150  1153     1 
 1151  1155     1 
 1151  1158     1 
 1151  1159     1 
 1152  1154     1 
 1152  1157     1 
 1153  1156     1 
 1153  1160     1 
 1153  1161     1 
 1154  1158     1 
 1154  1159     1 
 1155  1157     1 
 1157  1162     1 
 1157  1167     1 
 1158  1160     1 
 1158  1161     1 
 1159  1163     1 
 1159  1168     1 
 1159  1169     1 
 1160  1162     1 
 1160  1167     1 
 1161  1164     1 
 1161  1170     1 
 1161  1171     1 
 1162  1165     1 
 1162  1166     1 
 1162  1168     1 
 1162  1169     1 
 1163  1167     1 
 1167  1172     1 
 1167  1176     1 
 1168  1170     1 
 1168  1171     1 
 1169  1173     1 
 1169  1175     1 
 1169  1177     1 
 1169  1178     1 
 1170  1172     1 
 1170  1176     1 
 1171  1174     1 
 1171  1179     1 
 1171  1180     1 
 1172  1177     1 
 1172  1178     1 
 1173  1176     1 
 1174  1175     1 
 1175  1176     1 
 1176  1181     1 
 1176  1186     1 
 1177  1179     1 
 1177  1180     1 
 1178  1182     1 
 1178  1187     1 
 1178  1188     1 
 1179  1181     1 
 1179  1186     1 
 1180  1183     1 
 1180  1189     1 
 1180  1190     1 
 1181  1184     1 
 1181  1185     1 
 1181  1187     1 
 1181  1188     1 
 1182  1186     1 
 1186  1191     1 
 1186  1199     1 
 1187  1189     1 
 1187  1190     1 
 1188  1192     1 
 1188  1200     1 
 1188  1201     1 
 1189  1191     1 
 1189  1199     1 
 1190  1193     1 
 1190  1202     1 
 1190  1203     1 
 1191  1194     1 
 1191  1200     1 
 1191  1201     1 
 1192  1195     1 
 1192  1199     1 
 1193  1196     1 
 1193  1197     1 
 1193  1198     1 
 1199  1204     1 
 1199  1208     1 
 1200  1202     1 
 1200  1203     1 
 1201  1205     1 
 1201  1209     1 
 1201  1210     1 
 1202  1204     1 
 1202  1208     1 
 1203  1206     1 
 1203  1211     1 
 1203  1212     1 
 1204  1207     1 
 1204  1209     1 
 1204  1210     1 
 1205  1208     1 
 1208  1213     1 
 1208  1216     1 
 1209  1211     1 
 1209  1212     1 
 1210  1214     1 
 1210  1217     1 
 1210  1218     1 
 1211  1213     1 
 1211  1216     1 
 1212  1215     1 
 1212  1219     1 
 1212  1222     1 
 1213  1217     1 
 1213  1218     1 
 1214  1216     1 
 1216  1220     1 
 1216  1221     1 
 1216  1223     1 
 1217  1219     1 
 1217  1222     1 
 1218  1224     1 
 1218  1225     1 
 1219  1226     1 
 1219  1227     1 
 1220  1224     1 
 1220  1225     1 
 1221  1223     1 
 1222  1223     1 
 1223  1228     1 
 1223  1233     1 
 1224  1226     1 
 1224  1227     1 
 1225  1229     1 
 1225  1234     1 
 1225  1235     1 
 1226  1228     1 
 1226  1233     1 
 1227  1230     1 
 1227  1236     1 
 1227  1237     1 
 1228  1231     1 
 1228  1232     1 
 1228  1234     1 
 1228  1235     1 
 1229  1233     1 
 1233  1238     1 
 1233  1242     1 
 1234  1236     1 
 1234  1237     1 
 1235  1239     1 
 1235  1243     1 
 1235  1244     1 
 1236  1238     1 
 1236  1242     1 
 1237  1240     1 
 1237  1241     1 
 1237  1245     1 
 1237  1246     1 
 1238  1243     1 
 1238  1244     1 
 1239  1242     1 
 1242  1247     1 
 1242  1259     1 
 1243  1245     1 
 1243  1246     1 
 1244  1248     1 
 1244  1260     1 
 1244  1261     1 
 1245  1247     1 
 1245  1259     1 
 1246  1249     1 
 1246  1262     1 
 1246  1263     1 
 1247  1250     1 
 1247  1260     1 
 1247  1261     1 
 1248  1251     1 
 1248  1252     1 
 1248  1259     1 
 1249  1253     1 
 1249  1256     1 
 1250  1254     1 
 1250  1255     1 
 1250  1257     1 
 1250  1258     1 
 1251  1253     1 
 1251  1256     1 
 1253  1257     1 
 1253  1258     1 
 1254  1256     1 
 1255  1256     1 
 1259  1264     1 
 1259  1265     1 
 1260  1262     1 
 1260  1263     1 
 1261  1266     1 
 1261  1267     1 
 1262  1264     1 
 1262  1265     1 
 1263  1268     1 
 1263  1269     1 
 1264  1266     1 
 1264  1267     1 
 1265  1270     1 
 1265  1278     1 
 1266  1268     1 
 1266  1269     1 
 1267  1271     1 
 1267  1279     1 
 1267  1280     1 
 1268  1270     1 
 1268  1278     1 
 1269  1272     1 
 1269  1281     1 
 1269  1282     1 
 1270  1273     1 
 1270  1279     1 
 1270  1280     1 
 1271  1274     1 
 1271  1278     1 
 1272  1275     1 
 1272  1276     1 
 1272  1277     1 
 1278  1283     1 
 1278  1286     1 
 1279  1281     1 
 1279  1282     1 
 1280  1284     1 
 1280  1287     1 
 1280  1288     1 
 1281  1283     1 
 1281  1286     1 
 1282  1285     1 
 1282  1289     1 
 1282  1290     1 
 1283  1287     1 
 1283  1288     1 
 1284  1286     1 
 1286  1291     1 
 1286  1303     1 
 1287  1289     1 
 1287  1290     1 
 1288  1292     1 
 1288  1304     1 
 1288  1305     1 
 1289  1291     1 
 1289  1303     1 
 1290  1293     1 
 1290  1295     1 
 1290  1306     1 
 1290  1307     1 
 1291  1304     1 
 1291  1305     1 
 1292  1303     1 
 1303  1308     1 
 1303  1313     1 
 1304  1306     1 
 1304  1307     1 
 1305  1309     1 
 1305  1314     1 
 1305  1315     1 
 1306  1308     1 
 1306  1313     1 
 1307  1310     1 
 1307  1316     1 
 1307  1317     1 
 1308  1311     1 
 1308  1312     1 
 1308  1314     1 
 1308  1315     1 
 1309  1313     1 
 1313  1318     1 
 1313  1326     1 
 1314  1316     1 
 1314  1317     1 
 1315  1319     1 
 1315  1327     1 
 1315  1328     1 
 1316  1318     1 
 1316  1326     1 
 1317  1320     1 
 1317  1329     1 
 1317  1330     1 
 1318  1321     1 
 1318  1327     1 
 1318  1328     1 
 1319  1322     1 
 1319  1326     1 
 1320  1323     1 
 1320  1324     1 
 1320  1325     1 
 1326  1331     1 
 1326  1337     1 
 1327  1329     1 
 1327  1330     1 
 1328  1332     1 
 1328  1338     1 
 1328  1339     1 
 1329  1331     1 
 1329  1337     1 
 1330  1333     1 
 1330  1334     1 
 1330  1340     1 
 1330  1341     1 
 1331  1335     1 
 1331  1336     1 
 1331  1338     1 
 1331  1339     1 
 1332  1337     1 
 1333  1335     1 
 1333  1336     1 
 1337  1342     1 
 1337  1347     1 
 1338  1340     1 
 1338  1341     1 
 1339  1343     1 
 1339  1348     1 
 1339  1349     1 
 1340  1342     1 
 1340  1347     1 
 1341  1344     1 
 1341  1350     1 
 1341  1351     1 
 1342  1345     1 
 1342  1346     1 
 1342  1348     1 
 1342  1349     1 
 1343  1347     1 
 1347  1352     1 
 1347  1353     1 
 1348  1350     1 
 1348  1351     1 
 1349  1354     1 
 1349  1355     1 
 1350  1352     1 
 1350  1353     1 
 1351  1356     1 
 1351  1357     1 
 1352  1354     1 
 1352  1355     1 
 1353  1358     1 
 1353  1362     1 
 1354  1356     1 
 1354  1357     1 
 1355  1359     1 
 1355  1360     1 
 1355  1363     1 
 1355  1364     1 
 1356  1358     1 
 1356  1362     1 
 1357  1361     1 
 1357  1365     1 
 1357  1366     1 
 1358  1363     1 
 1358  1364     1 
 1359  1362     1 
 1360  1361     1 
 1360  1362     1 
 1362  1367     1 
 1362  1374     1 
 1363  1365     1 
 1363  1366     1 
 1364  1368     1 
 1364  1375     1 
 1364  1376     1 
 1365  1367     1 
 1365  1374     1 
 1366  1369     1 
 1366  1377     1 
 1366  1378     1 
 1367  1370     1 
 1367  1371     1 
 1367  1375     1 
 1367  1376     1 
 1368  1372     1 
 1368  1373     1 
 1368  1374     1 
 1370  1372     1 
 1370  1373     1 
 1374  1379     1 
 1374  1380     1 
 1375  1377     1 
 1375  1378     1 
 1376  1381     1 
 1376  1382     1 
 1377  1379     1 
 1377  1380     1 
 1378  1383     1 
 1378  1384     1 
 1379  1381     1 
 1379  1382     1 
 1380  1385     1 
 1380  1386     1 
 1381  1383     1 
 1381  1384     1 
 1382  1387     1 
 1382  1388     1 
 1383  1385     1 
 1383  1386     1 
 1384  1389     1 
 1384  1390     1 
 1385  1387     1 
 1385  1388     1 
 1386  1391     1 
 1386  1400     1 
 1387  1389     1 
 1387  1390     1 
 1388  1392     1 
 1388  1401     1 
 1388  1402     1 
 1389  1391     1 
 1389  1400     1 
 1390  1393     1 
 1390  1394     1 
 1390  1403     1 
 1390  1404     1 
 1391  1401     1 
 1391  1402     1 
 1392  1400     1 
 1400  1405     1 
 1400  1409     1 
 1401  1403     1 
 1401  1404     1 
 1402  1406     1 
 1402  1410     1 
 1402  1411     1 
 1403  1405     1 
 1403  1409     1 
 1404  1407     1 
 1404  1408     1 
 1404  1412     1 
 1404  1413     1 
 1405  1410     1 
 1405  1411     1 
 1406  1409     1 
 1409  1414     1 
 1409  1415     1 
 1410  1412     1 
 1410  1413     1 
 1411  1416     1 
 1411  1417     1 
 1412  1414     1 
 1412  1415     1 
 1413  1418     1 
 1413  1419     1 
 1414  1416     1 
 1414  1417     1 
 1415  1420     1 
 1415  1423     1 
 1416  1418     1 
 1416  1419     1 
 1417  1421     1 
 1417  1422     1 
 1417  1424     1 
 1417  1425     1 
 1418  1420     1 
 1418  1423     1 
 1419  1426     1 
 1419  1427     1 
 1420  1424     1 
 1420  1425     1 
 1421  1423     1 
 1422  1423     1 
 1423  1428     1 
 1423  1429     1 
 1424  1426     1 
 1424  1427     1 
 1425  1430     1 
 1425  1431     1 
 1426  1428     1 
 1426  1429     1 
 1427  1432     1 
 1427  1433     1 
 1428  1430     1 
 1428  1431     1 
 1429  1434     1 
 1429  1441     1 
 1430  1432     1 
 1430  1433     1 
 1431  1435     1 
 1431  1442     1 
 1431  1443     1 
 1432  1434     1 
 1432  1441     1 
 1433  1436     1 
 1433  1444     1 
 1433  1445     1 
 1434  1437     1 
 1434  1438     1 
 1434  1442     1 
 1434  1443     1 
 1435  1439     1 
 1435  1440     1 
 1435  1441     1 
 1437  1439     1 
 1437  1440     1 
 1441  1446     1 
 1441  1451     1 
 1442  1444     1 
 1442  1445     1 
 1443  1447     1 
 1443  1452     1 
 1443  1453     1 
 1444  1446     1 
 1444  1451     1 
 1445  1448     1 
 1445  1454     1 
 1445  1455     1 
 1446  1449     1 
 1446  1450     1 
 1446  1452     1 
 1446  1453     1 
 1447  1451     1 
 1451  1456     1 
 1452  1454     1 
 1452  1455     1 
 1453  1457     1 
 1453  1458     1 
 1454  1456     1 
 1455  1459     1 
 1455  1460     1 
 1456  1461     1 
 1456  1468     1 
 1457  1459     1 
 1457  1460     1 
 1458  1462     1 
 1458  1469     1 
 1458  1470     1 
 1459  1461     1 
 1459  1468     1 
 1460  1463     1 
 1460  1471     1 
 1460  1472     1 
 1461  1464     1 
 1461  1465     1 
 1461  1469     1 
 1461  1470     1 
 1462  1466     1 
 1462  1467     1 
 1462  1468     1 
 1464  1466     1 
 1464  1467     1 
 1468  1473     1 
 1468  1476     1 
 1469  1471     1 
 1469  1472     1 
 1470  1474     1 
 1470  1477     1 
 1470  1478     1 
 1471  1473     1 
 1471  1476     1 
 1472  1475     1 
 1472  1479     1 
 1472  1480     1 
 1473  1477     1 
 1473  1478     1 
 1474  1476     1 
 1476  1481     1 
 1476  1493     1 
 1477  1479     1 
 1477  1480     1 
 1478  1482     1 
 1478  1494     1 
 1478  1495     1 
 1479  1481     1 
 1479  1493     1 
 1480  1483     1 
 1480  1496     1 
 1480  1497     1 
 1481  1484     1 
 1481  1494     1 
 1481  1495     1 
 1482  1485     1 
 1482  1486     1 
 1482  1493     1 
 1483  1487     1 
 1483  1490     1 
 1484  1488     1 
 1484  1489     1 
 1484  1491     1 
 1484  1492     1 
 1485  1487     1 
 1485  1490     1 
 1487  1491     1 
 1487  1492     1 
 1488  1490     1 
 1489  1490     1 
 1493  1498     1 
 1493  1501     1 
 1494  1496     1 
 1494  1497     1 
 1495  1499     1 
 1495  1500     1 
 1495  1502     1 
 1495  1503     1 
 1496  1498     1 
 1496  1501     1 
 1497  1504     1 
 1497  1505     1 
 1498  1502     1 
 1498  1503     1 
 1499  1501     1 
 1500  1501     1 
 1501  1506     1 
 1501  1510     1 
 1502  1504     1 
 1502  1505     1 
 1503  1507     1 
 1503  1511     1 
 1503  1512     1 
 1504  1506     1 
 1504  1510     1 
 1505  1508     1 
 1505  1509     1 
 1505  1513     1 
 1505  1514     1 
 1506  1511     1 
 1506  1512     1 
 1507  1510     1 
 1510  1515     1 
 1510  1519     1 
 1511  1513     1 
 1511  1514     1 
 1512  1516     1 
 1512  1520     1 
 1512  1521     1 
 1513  1515     1 
 1513  1519     1 
 1514  1517     1 
 1514  1518     1 
 1514  1522     1 
 1514  1523     1 
 1515  1520     1 
 1515  1521     1 
 1516  1519     1 
 1519  1524     1 
 1519  1532     1 
 1520  1522     1 
 1520  1523     1 
 1521  1525     1 
 1521  1533     1 
 1521  1534     1 
 1522  1524     1 
 1522  1532     1 
 1523  1526     1 
 1523  1535     1 
 1523  1536     1 
 1524  1527     1 
 1524  1533     1 
 1524  1534     1 
 1525  1528     1 
 1525  1532     1 
 1526  1529     1 
 1526  1530     1 
 1526  1531     1 
 1532  1537     1 
 1532  1540     1 
 1533  1535     1 
 1533  1536     1 
 1534  1538     1 
 1534  1539     1 
 1534  1541     1 
 1534  1542     1 
 1535  1537     1 
 1535  1540     1 
 1536  1543     1 
 1536  1544     1 
 1537  1541     1 
 1537  1542     1 
 1538  1540     1 
 1539  1540     1 
 1540  1545     1 
 1540  1551     1 
 1541  1543     1 
 1541  1544     1 
 1542  1546     1 
 1542  1552     1 
 1542  1553     1 
 1543  1545     1 
 1543  1551     1 
 1544  1547     1 
 1544  1548     1 
 1544  1554     1 
 1544  1555     1 
 1545  1549     1 
 1545  1550     1 
 1545  1552     1 
 1545  1553     1 
 1546  1551     1 
 1547  1549     1 
 1547  1550     1 
 1551  1556     1 
 1551  1568     1 
 1552  1554     1 
 1552  1555     1 
 1553  1557     1 
 1553  1569     1 
 1553  1570     1 
 1554  1556     1 
 1554  1568     1 
 1555  1558     1 
 1555  1560     1 
 1555  1571     1 
 1555  1572     1 
 1556  1569     1 
 1556  1570     1 
 1557  1568     1 
 1568  1573     1 
 1568  1582     1 
 1569  1571     1 
 1569  1572     1 
 1570  1574     1 
 1570  1583     1 
 1570  1584     1 
 1571  1573     1 
 1571  1582     1 
 1572  1575     1 
 1572  1576     1 
 1572  1585     1 
 1572  1586     1 
 1573  1583     1 
 1573  1584     1 
 1574  1582     1 
 1582  1587     1 
 1582  1599     1 
 1583  1585     1 
 1583  1586     1 
 1584  1588     1 
 1584  1600     1 
 1584  1601     1 
 1585  1587     1 
 1585  1599     1 
 1586  1589     1 
 1586  1591     1 
 1586  1602     1 
 1586  1603     1 
 1587  1600     1 
 1587  1601     1 
 1588  1599     1 
 1599  1604     1 
 1599  1608     1 
 1600  1602     1 
 1600  1603     1 
 1601  1605     1 
 1601  1606     1 
 1601  1609     1 
 1601  1610     1 
 1602  1604     1 
 1602  1608     1 
 1603  1607     1 
 1603  1611     1 
 1603  1612     1 
 1604  1609     1 
 1604  1610     1 
 1605  1608     1 
 1606  1607     1 
 1606  1608     1 
 1608  1613     1 
 1608  1617     1 
 1609  1611     1 
 1609  1612     1 
 1610  1614     1 
 1610  1618     1 
 1610  1619     1 
 1611  1613     1 
 1611  1617     1 
 1612  1615     1 
 1612  1616     1 
 1612  1620     1 
 1612  1621     1 
 1613  1618     1 
 1613  1619     1 
 1614  1617     1 
 1617  1622     1 
 1617  1634     1 
 1618  1620     1 
 1618  1621     1 
 1619  1623     1 
 1619  1635     1 
 1619  1636     1 
 1620  1622     1 
 1620  1634     1 
 1621  1624     1 
 1621  1626     1 
 1621  1637     1 
 1621  1638     1 
 1622  1635     1 
 1622  1636     1 
 1623  1634     1 
 1634  1639     1 
 1634  1645     1 
 1635  1637     1 
 1635  1638     1 
 1636  1640     1 
 1636  1646     1 
 1636  1647     1 
 1637  1639     1 
 1637  1645     1 
 1638  1641     1 
 1638  1642     1 
 1638  1648     1 
 1638  1649     1 
 1639  1643     1 
 1639  1644     1 
 1639  1646     1 
 1639  1647     1 
 1640  1645     1 
 1641  1643     1 
 1641  1644     1 
 1645  1650     1 
 1645  1656     1 
 1646  1648     1 
 1646  1649     1 
 1647  1651     1 
 1647  1657     1 
 1647  1658     1 
 1648  1650     1 
 1648  1656     1 
 1649  1652     1 
 1649  1653     1 
 1649  1659     1 
 1649  1660     1 
 1650  1654     1 
 1650  1655     1 
 1650  1657     1 
 1650  1658     1 
 1651  1656     1 
 1652  1654     1 
 1652  1655     1 
 1656  1661     1 
 1656  1664     1 
 1657  1659     1 
 1657  1660     1 
 1658  1662     1 
 1658  1663     1 
 1658  1665     1 
 1658  1666     1 
 1659  1661     1 
 1659  1664     1 
 1660  1667     1 
 1660  1668     1 
 1661  1665     1 
 1661  1666     1 
 1662  1664     1 
 1663  1664     1 
 1664  1669     1 
 1664  1673     1 
 1665  1667     1 
 1665  1668     1 
 1666  1670     1 
 1666  1674     1 
 1666  1675     1 
 1667  1669     1 
 1667  1673     1 
 1668  1671     1 
 1668  1672     1 
 1668  1676     1 
 1668  1677     1 
 1669  1674     1 
 1669  1675     1 
 1670  1673     1 
 1673  1678     1 
 1674  1676     1 
 1674  1677     1 
 1675  1679     1 
 1675  1680     1 
 1676  1678     1 
 1677  1681     1 
 1677  1682     1 
 1678  1683     1 
 1678  1692     1 
 1679  1681     1 
 1679  1682     1 
 1680  1684     1 
 1680  1693     1 
 1680  1694     1 
 1681  1683     1 
 1681  1692     1 
 1682  1685     1 
 1682  1686     1 
 1682  1695     1 
 1682  1696     1 
 1683  1693     1 
 1683  1694     1 
 1684  1692     1 
 1692  1697     1 
 1692  1701     1 
 1693  1695     1 
 1693  1696     1 
 1694  1698     1 
 1694  1702     1 
 1694  1703     1 
 1695  1697     1 
 1695  1701     1 
 1696  1699     1 
 1696  1700     1 
 1696  1704     1 
 1696  1705     1 
 1697  1702     1 
 1697  1703     1 
 1698  1701     1 
 1701  1706     1 
 1701  1719     1 
 1702  1704     1 
 1702  1705     1 
 1703  1707     1 
 1703  1720     1 
 1703  1721     1 
 1704  1706     1 
 1704  1719     1 
 1705  1708     1 
 1705  1710     1 
 1705  1722     1 
 1705  1723     1 
 1706  1720     1 
 1706  1721     1 
 1707  1719     1 
 1712  1718     1 
 1714  1718     1 
 1719  1724     1 
 1719  1729     1 
 1720  1722     1 
 1720  1723     1 
 1721  1725     1 
 1721  1730     1 
 1721  1731     1 
 1722  1724     1 
 1722  1729     1 
 1723  1726     1 
 1723  1732     1 
 1723  1733     1 
 1724  1727     1 
 1724  1728     1 
 1724  1730     1 
 1724  1731     1 
 1725  1729     1 
 1729  1734     1 
 1729  1738     1 
 1730  1732     1 
 1730  1733     1 
 1731  1735     1 
 1731  1739     1 
 1731  1740     1 
 1732  1734     1 
 1732  1738     1 
 1733  1736     1 
 1733  1737     1 
 1733  1741     1 
 1733  1742     1 
 1734  1739     1 
 1734  1740     1 
 1735  1738     1 
 1738  1743     1 
 1738  1747     1 
 1739  1741     1 
 1739  1742     1 
 1740  1744     1 
 1740  1748     1 
 1740  1749     1 
 1741  1743     1 
 1741  1747     1 
 1742  1745     1 
 1742  1746     1 
 1742  1750     1 
 1742  1751     1 
 1743  1748     1 
 1743  1749     1 
 1744  1747     1 
 1747  1752     1 
 1748  1750     1 
 1748  1751     1 
 1749  1753     1 
 1749  1754     1 
 1750  1752     1 
 1751  1755     1 
 1751  1756     1 
 1752  1757     1 
 1752  1769     1 
 1753  1755     1 
 1753  1756     1 
 1754  1758     1 
 1754  1770     1 
 1754  1771     1 
 1755  1757     1 
 1755  1769     1 
 1756  1759     1 
 1756  1772     1 
 1756  1773     1 
 1757  1760     1 
 1757  1770     1 
 1757  1771     1 
 1758  1761     1 
 1758  1762     1 
 1758  1769     1 
 1759  1763     1 
 1759  1766     1 
 1760  1764     1 
 1760  1765     1 
 1760  1767     1 
 1760  1768     1 
 1761  1763     1 
 1761  1766     1 
 1763  1767     1 
 1763  1768     1 
 1764  1766     1 
 1765  1766     1 
 1769  1774     1 
 1769  1778     1 
 1770  1772     1 
 1770  1773     1 
 1771  1775     1 
 1771  1779     1 
 1771  1780     1 
 1772  1774     1 
 1772  1778     1 
 1773  1776     1 
 1773  1781     1 
 1773  1784     1 
 1774  1777     1 
 1774  1779     1 
 1774  1780     1 
 1775  1778     1 
 1778  1782     1 
 1778  1783     1 
 1778  1785     1 
 1779  1781     1 
 1779  1784     1 
 1780  1786     1 
 1780  1787     1 
 1781  1788     1 
 1781  1789     1 
 1782  1786     1 
 1782  1787     1 
 1783  1785     1 
 1784  1785     1 
 1785  1790     1 
 1785  1802     1 
 1786  1788     1 
 1786  1789     1 
 1787  1791     1 
 1787  1803     1 
 1787  1804     1 
 1788  1790     1 
 1788  1802     1 
 1789  1792     1 
 1789  1794     1 
 1789  1805     1 
 1789  1808     1 
 1790  1803     1 
 1790  1804     1 
 1791  1802     1 
 1802  1806     1 
 1802  1807     1 
 1802  1809     1 
 1803  1805     1 
 1803  1808     1 
 1804  1810     1 
 1804  1811     1 
 1805  1812     1 
 1805  1813     1 
 1806  1810     1 
 1806  1811     1 
 1807  1809     1 
 1808  1809     1 
 1809  1814     1 
 1809  1817     1 
 1810  1812     1 
 1810  1813     1 
 1811  1815     1 
 1811  1816     1 
 1811  1818     1 
 1811  1819     1 
 1812  1814     1 
 1812  1817     1 
 1813  1820     1 
 1813  1821     1 
 1814  1818     1 
 1814  1819     1 
 1815  1817     1 
 1816  1817     1 
 1817  1822     1 
 1817  1828     1 
 1818  1820     1 
 1818  1821     1 
 1819  1823     1 
 1819  1829     1 
 1819  1830     1 
 1820  1822     1 
 1820  1828     1 
 1821  1824     1 
 1821  1825     1 
 1821  1831     1 
 1821  1832     1 
 1822  1826     1 
 1822  1827     1 
 1822  1829     1 
 1822  1830     1 
 1823  1828     1 
 1824  1826     1 
 1824  1827     1 
 1828  1833     1 
 1828  1842     1 
 1829  1831     1 
 1829  1832     1 
 1830  1834     1 
 1830  1843     1 
 1830  1844     1 
 1831  1833     1 
 1831  1842     1 
 1832  1835     1 
 1832  1836     1 
 1832  1845     1 
 1832  1846     1 
 1833  1843     1 
 1833  1844     1 
 1834  1842     1 
 1842  1847     1 
 1843  1845     1 
 1843  1846     1 
 1844  1848     1 
 1844  1849     1 
 1845  1847     1 
 1846  1850     1 
 1846  1851     1 
 1847  1852     1 
 1847  1853     1 
 1848  1850     1 
 1848  1851     1 
 1849  1854     1 
 1849  1855     1 
 1850  1852     1 
 1850  1853     1 
 1851  1856     1 
 1851  1857     1 
 1852  1854     1 
 1852  1855     1 
 1853  1858     1 
 1853  1861     1 
 1854  1856     1 
 1854  1857     1 
 1855  1859     1 
 1855  1862     1 
 1855  1863     1 
 1856  1858     1 
 1856  1861     1 
 1857  1860     1 
 1857  1864     1 
 1857  1865     1 
 1858  1862     1 
 1858  1863     1 
 1859  1861     1 
 1861  1866     1 
 1861  1869     1 
 1862  1864     1 
 1862  1865     1 
 1863  1867     1 
 1863  1870     1 
 1863  1871     1 
 1864  1866     1 
 1864  1869     1 
 1865  1868     1 
 1865  1872     1 
 1865  1873     1 
 1866  1870     1 
 1866  1871     1 
 1867  1869     1 
 1869  1874     1 
 1869  1879     1 
 1870  1872     1 
 1870  1873     1 
 1871  1875     1 
 1871  1880     1 
 1871  1881     1 
 1872  1874     1 
 1872  1879     1 
 1873  1876     1 
 1873  1882     1 
 1873  1883     1 
 1874  1877     1 
 1874  1878     1 
 1874  1880     1 
 1874  1881     1 
 1875  1879     1 
 1879  1884     1 
 1879  1888     1 
 1880  1882     1 
 1880  1883     1 
 1881  1885     1 
 1881  1889     1 
 1881  1890     1 
 1882  1884     1 
 1882  1888     1 
 1883  1886     1 
 1883  1887     1 
 1883  1891     1 
 1883  1892     1 
 1884  1889     1 
 1884  1890     1 
 1885  1888     1 
 1888  1893     1 
 1888  1897     1 
 1889  1891     1 
 1889  1892     1 
 1890  1894     1 
 1890  1896     1 
 1890  1898     1 
 1890  1899     1 
 1891  1893     1 
 1891  1897     1 
 1892  1895     1 
 1892  1900     1 
 1892  1901     1 
 1893  1898     1 
 1893  1899     1 
 1894  1897     1 
 1895  1896     1 
 1896  1897     1 
 1897  1902     1 
 1897  1906     1 
 1898  1900     1 
 1898  1901     1 
 1899  1903     1 
 1899  1907     1 
 1899  1908     1 
 1900  1902     1 
 1900  1906     1 
 1901  1904     1 
 1901  1905     1 
 1901  1909     1 
 1901  1910     1 
 1902  1907     1 
 1902  1908     1 
 1903  1906     1 
 1906  1911     1 
 1906  1915     1 
 1907  1909     1 
 1907  1910     1 
 1908  1912     1 
 1908  1916     1 
 1908  1917     1 
 1909  1911     1 
 1909  1915     1 
 1910  1913     1 
 1910  1914     1 
 1910  1918     1 
 1910  1919     1 
 1911  1916     1 
 1911  1917     1 
 1912  1915     1 
 1915  1920     1 
 1915  1928     1 
 1916  1918     1 
 1916  1919     1 
 1917  1921     1 
 1917  1929     1 
 1917  1930     1 
 1918  1920     1 
 1918  1928     1 
 1919  1922     1 
 1919  1931     1 
 1919  1932     1 
 1920  1923     1 
 1920  1929     1 
 1920  1930     1 
 1921  1924     1 
 1921  1928     1 
 1922  1925     1 
 1922  1926     1 
 1922  1927     1 
 1928  1933     1 
 1928  1937     1 
 1929  1931     1 
 1929  1932     1 
 1930  1934     1 
 1930  1938     1 
 1930  1939     1 
 1931  1933     1 
 1931  1937     1 
 1932  1935     1 
 1932  1936     1 
 1932  1940     1 
 1932  1941     1 
 1933  1938     1 
 1933  1939     1 
 1934  1937     1 
 1937  1942     1 
 1937  1943     1 
 1938  1940     1 
 1938  1941     1 
 1939  1944     1 
 1939  1945     1 
 1940  1942     1 
 1940  1943     1 
 1941  1946     1 
 1941  1947     1 
 1942  1944     1 
 1942  1945     1 
 1943  1948     1 
 1943  1949     1 
 1944  1946     1 
 1944  1947     1 
 1945  1950     1 
 1945  1951     1 
 1946  1948     1 
 1946  1949     1 
 1947  1952     1 
 1947  1953     1 
 1948  1950     1 
 1948  1951     1 
 1949  1954     1 
 1949  1962     1 
 1950  1952     1 
 1950  1953     1 
 1951  1955     1 
 1951  1963     1 
 1951  1964     1 
 1952  1954     1 
 1952  1962     1 
 1953  1956     1 
 1953  1965     1 
 1953  1966     1 
 1954  1957     1 
 1954  1963     1 
 1954  1964     1 
 1955  1958     1 
 1955  1962     1 
 1956  1959     1 
 1956  1960     1 
 1956  1961     1 
 1962  1967     1 
 1962  1970     1 
 1963  1965     1 
 1963  1966     1 
 1964  1968     1 
 1964  1969     1 
 1964  1971     1 
 1964  1972     1 
 1965  1967     1 
 1965  1970     1 
 1966  1973     1 
 1966  1974     1 
 1967  1971     1 
 1967  1972     1 
 1968  1970     1 
 1969  1970     1 
 1970  1975     1 
 1970  1978     1 
 1971  1973     1 
 1971  1974     1 
 1972  1976     1 
 1972  1979     1 
 1972  1980     1 
 1973  1975     1 
 1973  1978     1 
 1974  1977     1 
 1974  1981     1 
 1974  1982     1 
 1975  1979     1 
 1975  1980     1 
 1976  1978     1 
 1978  1983     1 
 1978  1995     1 
 1979  1981     1 
 1979  1982     1 
 1980  1984     1 
 1980  1996     1 
 1980  1997     1 
 1981  1983     1 
 1981  1995     1 
 1982  1985     1 
 1982  1998     1 
 1982  1999     1 
 1983  1986     1 
 1983  1996     1 
 1983  1997     1 
 1984  1987     1 
 1984  1988     1 
 1984  1995     1 
 1985  1989     1 
 1985  1992     1 
 1986  1990     1 
 1986  1991     1 
 1986  1993     1 
 1986  1994     1 
 1987  1989     1 
 1987  1992     1 
 1989  1993     1 
 1989  1994     1 
 1990  1992     1 
 1991  1992     1 
 1995  2000     1 
 1995  2005     1 
 1996  1998     1 
 1996  1999     1 
 1997  2001     1 
 1997  2006     1 
 1997  2007     1 
 1998  2000     1 
 1998  2005     1 
 1999  2002     1 
 1999  2008     1 
 1999  2009     1 
 2000  2003     1 
 2000  2004     1 
 2000  2006     1 
 2000  2007     1 
 2001  2005     1 
 2005  2010     1 
 2005  2022     1 
 2006  2008     1 
 2006  2009     1 
 2007  2011     1 
 2007  2023     1 
 2007  2024     1 
 2008  2010     1 
 2008  2022     1 
 2009  2012     1 
 2009  2014     1 
 2009  2025     1 
 2009  2026     1 
 2010  2023     1 
 2010  2024     1 
 2011  2022     1 
 2022  2027     1 
 2022  2031     1 
 2023  2025     1 
 2023  2026     1 
 2024  2028     1 
 2024  2030     1 
 2024  2032     1 
 2024  2033     1 
 2025  2027     1 
 2025  2031     1 
 2026  2029     1 
 2026  2034     1 
 2026  2035     1 
 2027  2032     1 
 2027  2033     1 
 2028  2031     1 
 2029  2030     1 
 2030  2031     1 
 2031  2036     1 
 2031  2041     1 
 2032  2034     1 
 2032  2035     1 
 2033  2037     1 
 2033  2042     1 
 2033  2043     1 
 2034  2036     1 
 2034  2041     1 
 2035  2038     1 
 2035  2044     1 
 2035  2045     1 
 2036  2039     1 
 2036  2040     1 
 2036  2042     1 
 2036  2043     1 
 2037  2041     1 
 2041  2046     1 
 2041  2058     1 
 2042  2044     1 
 2042  2045     1 
 2043  2047     1 
 2043  2059     1 
 2043  2060     1 
 2044  2046     1 
 2044  2058     1 
 2045  2048     1 
 2045  2061     1 
 2045  2062     1 
 2046  2049     1 
 2046  2059     1 
 2046  2060     1 
 2047  2050     1 
 2047  2051     1 
 2047  2058     1 
 2048  2052     1 
 2048  2055     1 
 2049  2053     1 
 2049  2054     1 
 2049  2056     1 
 2049  2057     1 
 2050  2052     1 
 2050  2055     1 
 2052  2056     1 
 2052  2057     1 
 2053  2055     1 
 2054  2055     1 
 2058  2063     1 
 2058  2068     1 
 2059  2061     1 
 2059  2062     1 
 2060  2064     1 
 2060  2069     1 
 2060  2070     1 
 2061  2063     1 
 2061  2068     1 
 2062  2065     1 
 2062  2071     1 
 2062  2072     1 
 2063  2066     1 
 2063  2067     1 
 2063  2069     1 
 2063  2070     1 
 2064  2068     1 
 2068  2073     1 
 2068  2080     1 
 2069  2071     1 
 2069  2072     1 
 2070  2074     1 
 2070  2081     1 
 2070  2082     1 
 2071  2073     1 
 2071  2080     1 
 2072  2075     1 
 2072  2083     1 
 2072  2084     1 
 2073  2076     1 
 2073  2077     1 
 2073  2081     1 
 2073  2082     1 
 2074  2078     1 
 2074  2079     1 
 2074  2080     1 
 2076  2078     1 
 2076  2079     1 
 2080  2085     1 
 2081  2083     1 
 2081  2084     1 
 2082  2086     1 
 2082  2087     1 
 2083  2085     1 
 2084  2088     1 
 2084  2089     1 
 2085  2090     1 
 2085  2095     1 
 2086  2088     1 
 2086  2089     1 
 2087  2091     1 
 2087  2096     1 
 2087  2097     1 
 2088  2090     1 
 2088  2095     1 
 2089  2092     1 
 2089  2098     1 
 2089  2099     1 
 2090  2093     1 
 2090  2094     1 
 2090  2096     1 
 2090  2097     1 
 2091  2095     1 
 2095  2100     1 
 2095  2103     1 
 2096  2098     1 
 2096  2099     1 
 2097  2101     1 
 2097  2102     1 
 2097  2104     1 
 2097  2105     1 
 2098  2100     1 
 2098  2103     1 
 2099  2106     1 
 2099  2107     1 
 2100  2104     1 
 2100  2105     1 
 2101  2103     1 
 2102  2103     1 
 2103  2108     1 
 2103  2120     1 
 2104  2106     1 
 2104  2107     1 
 2105  2109     1 
 2105  2121     1 
 2105  2122     1 
 2106  2108     1 
 2106  2120     1 
 2107  2110     1 
 2107  2123     1 
 2107  2124     1 
 2108  2111     1 
 2108  2121     1 
 2108  2122     1 
 2109  2112     1 
 2109  2113     1 
 2109  2120     1 
 2110  2114     1 
 2110  2117     1 
 2111  2115     1 
 2111  2116     1 
 2111  2118     1 
 2111  2119     1 
 2112  2114     1 
 2112  2117     1 
 2114  2118     1 
 2114  2119     1 
 2115  2117     1 
 2116  2117     1 
 2120  2125     1 
 2120  2137     1 
 2121  2123     1 
 2121  2124     1 
 2122  2126     1 
 2122  2138     1 
 2122  2139     1 
 2123  2125     1 
 2123  2137     1 
 2124  2127     1 
 2124  2129     1 
 2124  2140     1 
 2124  2141     1 
 2125  2138     1 
 2125  2139     1 
 2126  2137     1 
 2137  2142     1 
 2137  2145     1 
 2138  2140     1 
 2138  2141     1 
 2139  2143     1 
 2139  2146     1 
 2139  2147     1 
 2140  2142     1 
 2140  2145     1 
 2141  2144     1 
 2141  2148     1 
 2141  2149     1 
 2142  2146     1 
 2142  2147     1 
 2143  2145     1 
 2145  2150     1 
 2145  2151     1 
 2146  2148     1 
 2146  2149     1 
 2147  2152     1 
 2147  2153     1 
 2148  2150     1 
 2148  2151     1 
 2149  2154     1 
 2149  2155     1 
 2150  2152     1 
 2150  2153     1 
 2151  2156     1 
 2151  2159     1 
 2152  2154     1 
 2152  2155     1 
 2153  2157     1 
 2153  2158     1 
 2153  2160     1 
 2153  2161     1 
 2154  2156     1 
 2154  2159     1 
 2155  2162     1 
 2155  2163     1 
 2156  2160     1 
 2156  2161     1 
 2157  2159     1 
 2158  2159     1 
 2159  2164     1 
 2159  2165     1 
 2160  2162     1 
 2160  2163     1 
 2161  2166     1 
 2161  2167     1 
 2162  2164     1 
 2162  2165     1 
 2163  2168     1 
 2163  2169     1 
 2164  2166     1 
 2164  2167     1 
 2165  2170     1 
 2165  2174     1 
 2166  2168     1 
 2166  2169     1 
 2167  2171     1 
 2167  2175     1 
 2167  2176     1 
 2168  2170     1 
 2168  2174     1 
 2169  2172     1 
 2169  2173     1 
 2169  2177     1 
 2169  2178     1 
 2170  2175     1 
 2170  2176     1 
 2171  2174     1 
 2174  2179     1 
 2174  2182     1 
 2175  2177     1 
 2175  2178     1 
 2176  2180     1 
 2176  2183     1 
 2176  2184     1 
 2177  2179     1 
 2177  2182     1 
 2178  2181     1 
 2178  2185     1 
 2178  2186     1 
 2179  2183     1 
 2179  2184     1 
 2180  2182     1 
 2182  2187     1 
 2182  2195     1 
 2183  2185     1 
 2183  2186     1 
 2184  2188     1 
 2184  2196     1 
 2184  2197     1 
 2185  2187     1 
 2185  2195     1 
 2186  2189     1 
 2186  2198     1 
 2186  2199     1 
 2187  2190     1 
 2187  2196     1 
 2187  2197     1 
 2188  2191     1 
 2188  2195     1 
 2189  2192     1 
 2189  2193     1 
 2189  2194     1 
 2195  2200     1 
 2195  2201     1 
 2196  2198     1 
 2196  2199     1 
 2197  2202     1 
 2197  2203     1 
 2198  2200     1 
 2198  2201     1 
 2199  2204     1 
 2199  2205     1 
 2200  2202     1 
 2200  2203     1 
 2201  2206     1 
 2201  2207     1 
 2202  2204     1 
 2202  2205     1 
 2203  2208     1 
 2203  2209     1 
 2204  2206     1 
 2204  2207     1 
 2206  2208     1 
 2206  2209     1 

[ angles ]
;  ai    aj    ak funct            c0            c1            c2            c3
    2     1     3     2    ga_10
    2     1     4     2    ga_10
    2     1     5     2    ga_11
    3     1     4     2    ga_10
    3     1     5     2    ga_11
    4     1     5     2    ga_11
    1     5     6     2    ga_13
    1     5    13     2    ga_13
    6     5    13     2    ga_13
    5     6     7     2    ga_15
    6     7     8     2    ga_15
    7     8     9     2    ga_30
    7     8    10     2    ga_19
    9     8    10     2    ga_33
    8    10    11     2    ga_23
    8    10    12     2    ga_23
   11    10    12     2    ga_24
    5    13    14     2    ga_30
    5    13    15     2    ga_19
   14    13    15     2    ga_33
   13    15    16     2    ga_32
   13    15    17     2    ga_31
   16    15    17     2    ga_18
   15    17    18     2    ga_13
   15    17    22     2    ga_13
   18    17    22     2    ga_13
   17    18    19     2    ga_15
   18    19    20     2    ga_15
   18    19    21     2    ga_15
   20    19    21     2    ga_15
   17    22    23     2    ga_30
   17    22    24     2    ga_19
   23    22    24     2    ga_33
   22    24    25     2    ga_32
   22    24    26     2    ga_31
   25    24    26     2    ga_18
   24    26    27     2    ga_13
   24    26    35     2    ga_13
   27    26    35     2    ga_13
   26    27    28     2    ga_15
   27    28    29     2    ga_15
   28    29    30     2    ga_15
   29    30    31     2    ga_15
   30    31    32     2    ga_11
   30    31    33     2    ga_11
   30    31    34     2    ga_11
   32    31    33     2    ga_10
   32    31    34     2    ga_10
   33    31    34     2    ga_10
   26    35    36     2    ga_30
   26    35    37     2    ga_19
   36    35    37     2    ga_33
   35    37    38     2    ga_31
   35    37    41     2    ga_31
   38    37    41     2    ga_21
   37    38    39     2    ga_13
   37    38    42     2    ga_13
   39    38    42     2    ga_13
   38    39    40     2    ga_13
   39    40    41     2    ga_13
   37    41    40     2    ga_13
   38    42    43     2    ga_30
   38    42    44     2    ga_19
   43    42    44     2    ga_33
   42    44    45     2    ga_32
   42    44    46     2    ga_31
   45    44    46     2    ga_18
   44    46    47     2    ga_13
   44    46    51     2    ga_13
   47    46    51     2    ga_13
   46    47    48     2    ga_15
   47    48    49     2    ga_16
   48    49    50     2    ga_4
   46    51    52     2    ga_30
   46    51    53     2    ga_19
   52    51    53     2    ga_33
   51    53    54     2    ga_32
   51    53    55     2    ga_31
   54    53    55     2    ga_18
   53    55    56     2    ga_13
   53    55    61     2    ga_13
   56    55    61     2    ga_13
   55    56    57     2    ga_15
   56    57    58     2    ga_15
   57    58    59     2    ga_22
   57    58    60     2    ga_22
   59    58    60     2    ga_38
   55    61    62     2    ga_30
   55    61    63     2    ga_19
   62    61    63     2    ga_33
   61    63    64     2    ga_32
   61    63    65     2    ga_31
   64    63    65     2    ga_18
   63    65    66     2    ga_13
   63    65    70     2    ga_13
   66    65    70     2    ga_13
   65    66    67     2    ga_15
   65    66    68     2    ga_15
   67    66    68     2    ga_15
   66    67    69     2    ga_15
   65    70    71     2    ga_30
   65    70    72     2    ga_19
   71    70    72     2    ga_33
   70    72    73     2    ga_32
   70    72    74     2    ga_31
   73    72    74     2    ga_18
   72    74    75     2    ga_13
   72    74    81     2    ga_13
   75    74    81     2    ga_13
   74    75    76     2    ga_15
   75    76    77     2    ga_30
   75    76    78     2    ga_19
   77    76    78     2    ga_33
   76    78    79     2    ga_23
   76    78    80     2    ga_23
   79    78    80     2    ga_24
   74    81    82     2    ga_30
   74    81    83     2    ga_19
   82    81    83     2    ga_33
   81    83    84     2    ga_31
   81    83    87     2    ga_31
   84    83    87     2    ga_21
   83    84    85     2    ga_13
   83    84    88     2    ga_13
   85    84    88     2    ga_13
   84    85    86     2    ga_13
   85    86    87     2    ga_13
   83    87    86     2    ga_13
   84    88    89     2    ga_30
   84    88    90     2    ga_19
   89    88    90     2    ga_33
   88    90    91     2    ga_32
   88    90    92     2    ga_31
   91    90    92     2    ga_18
   90    92    93     2    ga_13
   90    92    98     2    ga_13
   93    92    98     2    ga_13
   92    93    94     2    ga_15
   93    94    95     2    ga_15
   94    95    96     2    ga_22
   94    95    97     2    ga_22
   96    95    97     2    ga_38
   92    98    99     2    ga_30
   92    98   100     2    ga_19
   99    98   100     2    ga_33
   98   100   101     2    ga_32
   98   100   102     2    ga_31
  101   100   102     2    ga_18
  100   102   103     2    ga_13
  100   102   107     2    ga_13
  103   102   107     2    ga_13
  102   103   104     2    ga_15
  103   104   105     2    ga_16
  104   105   106     2    ga_4
  102   107   108     2    ga_30
  102   107   109     2    ga_19
  108   107   109     2    ga_33
  107   109   110     2    ga_32
  107   109   111     2    ga_31
  110   109   111     2    ga_18
  109   111   112     2    ga_13
  109   111   116     2    ga_13
  112   111   116     2    ga_13
  111   112   113     2    ga_15
  112   113   114     2    ga_15
  112   113   115     2    ga_15
  114   113   115     2    ga_15
  111   116   117     2    ga_30
  111   116   118     2    ga_19
  117   116   118     2    ga_33
  116   118   119     2    ga_32
  116   118   120     2    ga_31
  119   118   120     2    ga_18
  118   120   121     2    ga_13
  118   120   127     2    ga_13
  121   120   127     2    ga_13
  120   121   122     2    ga_15
  121   122   123     2    ga_30
  121   122   124     2    ga_19
  123   122   124     2    ga_33
  122   124   125     2    ga_23
  122   124   126     2    ga_23
  125   124   126     2    ga_24
  120   127   128     2    ga_30
  120   127   129     2    ga_19
  128   127   129     2    ga_33
  127   129   130     2    ga_32
  127   129   131     2    ga_31
  130   129   131     2    ga_18
  129   131   132     2    ga_13
  129   131   140     2    ga_13
  132   131   140     2    ga_13
  131   132   133     2    ga_15
  132   133   134     2    ga_15
  133   134   135     2    ga_15
  134   135   136     2    ga_15
  135   136   137     2    ga_11
  135   136   138     2    ga_11
  135   136   139     2    ga_11
  137   136   138     2    ga_10
  137   136   139     2    ga_10
  138   136   139     2    ga_10
  131   140   141     2    ga_30
  131   140   142     2    ga_19
  141   140   142     2    ga_33
  140   142   143     2    ga_32
  140   142   144     2    ga_31
  143   142   144     2    ga_18
  142   144   145     2    ga_13
  142   144   148     2    ga_13
  145   144   148     2    ga_13
  144   145   146     2    ga_15
  144   145   147     2    ga_15
  146   145   147     2    ga_15
  144   148   149     2    ga_30
  144   148   150     2    ga_19
  149   148   150     2    ga_33
  148   150   151     2    ga_32
  148   150   152     2    ga_31
  151   150   152     2    ga_18
  150   152   153     2    ga_13
  150   152   157     2    ga_13
  153   152   157     2    ga_13
  152   153   154     2    ga_15
  153   154   155     2    ga_15
  153   154   156     2    ga_15
  155   154   156     2    ga_15
  152   157   158     2    ga_30
  152   157   159     2    ga_19
  158   157   159     2    ga_33
  157   159   160     2    ga_32
  157   159   161     2    ga_31
  160   159   161     2    ga_18
  159   161   162     2    ga_13
  159   161   165     2    ga_13
  162   161   165     2    ga_13
  161   162   163     2    ga_13
  162   163   164     2    ga_12
  161   165   166     2    ga_30
  161   165   167     2    ga_19
  166   165   167     2    ga_33
  165   167   168     2    ga_32
  165   167   169     2    ga_31
  168   167   169     2    ga_18
  167   169   170     2    ga_13
  167   169   182     2    ga_13
  170   169   182     2    ga_13
  169   170   171     2    ga_15
  170   171   172     2    ga_15
  171   172   173     2    ga_13
  172   173   174     2    ga_20
  172   173   175     2    ga_33
  174   173   175     2    ga_23
  173   175   176     2    ga_28
  173   175   179     2    ga_28
  176   175   179     2    ga_28
  175   176   177     2    ga_23
  175   176   178     2    ga_23
  177   176   178     2    ga_24
  175   179   180     2    ga_23
  175   179   181     2    ga_23
  180   179   181     2    ga_24
  169   182   183     2    ga_30
  169   182   184     2    ga_19
  183   182   184     2    ga_33
  182   184   185     2    ga_32
  182   184   186     2    ga_31
  185   184   186     2    ga_18
  184   186   187     2    ga_13
  184   186   191     2    ga_13
  187   186   191     2    ga_13
  186   187   188     2    ga_15
  187   188   189     2    ga_15
  187   188   190     2    ga_15
  189   188   190     2    ga_15
  186   191   192     2    ga_30
  186   191   193     2    ga_19
  192   191   193     2    ga_33
  191   193   194     2    ga_32
  191   193   195     2    ga_31
  194   193   195     2    ga_18
  193   195   196     2    ga_13
  195   196   197     2    ga_30
  195   196   198     2    ga_19
  197   196   198     2    ga_33
  196   198   199     2    ga_32
  196   198   200     2    ga_31
  199   198   200     2    ga_18
  198   200   201     2    ga_13
  198   200   204     2    ga_13
  201   200   204     2    ga_13
  200   201   202     2    ga_15
  200   201   203     2    ga_15
  202   201   203     2    ga_15
  200   204   205     2    ga_30
  200   204   206     2    ga_19
  205   204   206     2    ga_33
  204   206   207     2    ga_32
  204   206   208     2    ga_31
  207   206   208     2    ga_18
  206   208   209     2    ga_13
  206   208   210     2    ga_13
  209   208   210     2    ga_13
  208   210   211     2    ga_30
  208   210   212     2    ga_19
  211   210   212     2    ga_33
  210   212   213     2    ga_32
  210   212   214     2    ga_31
  213   212   214     2    ga_18
  212   214   215     2    ga_13
  214   215   216     2    ga_30
  214   215   217     2    ga_19
  216   215   217     2    ga_33
  215   217   218     2    ga_32
  215   217   219     2    ga_31
  218   217   219     2    ga_18
  217   219   220     2    ga_13
  217   219   227     2    ga_13
  220   219   227     2    ga_13
  219   220   221     2    ga_15
  220   221   222     2    ga_15
  221   222   223     2    ga_30
  221   222   224     2    ga_19
  223   222   224     2    ga_33
  222   224   225     2    ga_23
  222   224   226     2    ga_23
  225   224   226     2    ga_24
  219   227   228     2    ga_30
  219   227   229     2    ga_19
  228   227   229     2    ga_33
  227   229   230     2    ga_32
  227   229   231     2    ga_31
  230   229   231     2    ga_18
  229   231   232     2    ga_13
  229   231   248     2    ga_13
  232   231   248     2    ga_13
  231   232   233     2    ga_15
  232   233   234     2    ga_37
  232   233   236     2    ga_37
  234   233   236     2    ga_7
  233   234   235     2    ga_36
  233   234   237     2    ga_7
  235   234   237     2    ga_36
  233   236   239     2    ga_7
  233   236   240     2    ga_39
  239   236   240     2    ga_27
  234   237   238     2    ga_36
  234   237   239     2    ga_7
  238   237   239     2    ga_36
  236   239   237     2    ga_7
  236   239   242     2    ga_27
  237   239   242     2    ga_39
  236   240   241     2    ga_25
  236   240   244     2    ga_27
  241   240   244     2    ga_25
  239   242   243     2    ga_25
  239   242   246     2    ga_27
  243   242   246     2    ga_25
  240   244   245     2    ga_25
  240   244   246     2    ga_27
  245   244   246     2    ga_25
  242   246   244     2    ga_27
  242   246   247     2    ga_25
  244   246   247     2    ga_25
  231   248   249     2    ga_30
  231   248   250     2    ga_19
  249   248   250     2    ga_33
  248   250   251     2    ga_32
  248   250   252     2    ga_31
  251   250   252     2    ga_18
  250   252   253     2    ga_13
  250   252   265     2    ga_13
  253   252   265     2    ga_13
  252   253   254     2    ga_15
  253   254   255     2    ga_15
  254   255   256     2    ga_13
  255   256   257     2    ga_20
  255   256   258     2    ga_33
  257   256   258     2    ga_23
  256   258   259     2    ga_28
  256   258   262     2    ga_28
  259   258   262     2    ga_28
  258   259   260     2    ga_23
  258   259   261     2    ga_23
  260   259   261     2    ga_24
  258   262   263     2    ga_23
  258   262   264     2    ga_23
  263   262   264     2    ga_24
  252   265   266     2    ga_30
  252   265   267     2    ga_19
  266   265   267     2    ga_33
  265   267   268     2    ga_32
  265   267   269     2    ga_31
  268   267   269     2    ga_18
  267   269   270     2    ga_13
  267   269   282     2    ga_13
  270   269   282     2    ga_13
  269   270   271     2    ga_15
  270   271   272     2    ga_27
  270   271   274     2    ga_27
  272   271   274     2    ga_27
  271   272   273     2    ga_25
  271   272   276     2    ga_27
  273   272   276     2    ga_25
  271   274   275     2    ga_25
  271   274   278     2    ga_27
  275   274   278     2    ga_25
  272   276   277     2    ga_25
  272   276   280     2    ga_27
  277   276   280     2    ga_25
  274   278   279     2    ga_25
  274   278   280     2    ga_27
  279   278   280     2    ga_25
  276   280   278     2    ga_27
  276   280   281     2    ga_25
  278   280   281     2    ga_25
  269   282   283     2    ga_30
  269   282   284     2    ga_19
  283   282   284     2    ga_33
  282   284   285     2    ga_32
  282   284   286     2    ga_31
  285   284   286     2    ga_18
  284   286   287     2    ga_13
  284   286   290     2    ga_13
  287   286   290     2    ga_13
  286   287   288     2    ga_15
  286   287   289     2    ga_15
  288   287   289     2    ga_15
  286   290   291     2    ga_30
  286   290   292     2    ga_19
  291   290   292     2    ga_33
  290   292   293     2    ga_32
  290   292   294     2    ga_31
  293   292   294     2    ga_18
  292   294   295     2    ga_13
  292   294   299     2    ga_13
  295   294   299     2    ga_13
  294   295   296     2    ga_15
  295   296   297     2    ga_22
  295   296   298     2    ga_22
  297   296   298     2    ga_38
  294   299   300     2    ga_30
  294   299   301     2    ga_19
  300   299   301     2    ga_33
  299   301   302     2    ga_32
  299   301   303     2    ga_31
  302   301   303     2    ga_18
  301   303   304     2    ga_13
  301   303   307     2    ga_13
  304   303   307     2    ga_13
  303   304   305     2    ga_15
  303   304   306     2    ga_15
  305   304   306     2    ga_15
  303   307   308     2    ga_30
  303   307   309     2    ga_19
  308   307   309     2    ga_33
  307   309   310     2    ga_32
  307   309   311     2    ga_31
  310   309   311     2    ga_18
  309   311   312     2    ga_13
  309   311   316     2    ga_13
  312   311   316     2    ga_13
  311   312   313     2    ga_15
  312   313   314     2    ga_15
  312   313   315     2    ga_15
  314   313   315     2    ga_15
  311   316   317     2    ga_30
  311   316   318     2    ga_19
  317   316   318     2    ga_33
  316   318   319     2    ga_32
  316   318   320     2    ga_31
  319   318   320     2    ga_18
  318   320   321     2    ga_13
  320   321   322     2    ga_30
  320   321   323     2    ga_19
  322   321   323     2    ga_33
  321   323   324     2    ga_32
  321   323   325     2    ga_31
  324   323   325     2    ga_18
  323   325   326     2    ga_13
  323   325   330     2    ga_13
  326   325   330     2    ga_13
  325   326   327     2    ga_15
  326   327   328     2    ga_15
  326   327   329     2    ga_15
  328   327   329     2    ga_15
  325   330   331     2    ga_30
  325   330   332     2    ga_19
  331   330   332     2    ga_33
  330   332   333     2    ga_32
  330   332   334     2    ga_31
  333   332   334     2    ga_18
  332   334   335     2    ga_13
  332   334   340     2    ga_13
  335   334   340     2    ga_13
  334   335   336     2    ga_15
  335   336   337     2    ga_15
  336   337   338     2    ga_22
  336   337   339     2    ga_22
  338   337   339     2    ga_38
  334   340   341     2    ga_30
  334   340   342     2    ga_19
  341   340   342     2    ga_33
  340   342   343     2    ga_32
  340   342   344     2    ga_31
  343   342   344     2    ga_18
  342   344   345     2    ga_13
  342   344   350     2    ga_13
  345   344   350     2    ga_13
  344   345   346     2    ga_15
  345   346   347     2    ga_15
  346   347   348     2    ga_22
  346   347   349     2    ga_22
  348   347   349     2    ga_38
  344   350   351     2    ga_30
  344   350   352     2    ga_19
  351   350   352     2    ga_33
  350   352   353     2    ga_32
  350   352   354     2    ga_31
  353   352   354     2    ga_18
  352   354   355     2    ga_13
  352   354   360     2    ga_13
  355   354   360     2    ga_13
  354   355   356     2    ga_15
  355   356   357     2    ga_15
  356   357   358     2    ga_22
  356   357   359     2    ga_22
  358   357   359     2    ga_38
  354   360   361     2    ga_30
  354   360   362     2    ga_19
  361   360   362     2    ga_33
  360   362   363     2    ga_32
  360   362   364     2    ga_31
  363   362   364     2    ga_18
  362   364   365     2    ga_13
  362   364   368     2    ga_13
  365   364   368     2    ga_13
  364   365   366     2    ga_13
  365   366   367     2    ga_12
  364   368   369     2    ga_30
  364   368   370     2    ga_19
  369   368   370     2    ga_33
  368   370   371     2    ga_32
  368   370   372     2    ga_31
  371   370   372     2    ga_18
  370   372   373     2    ga_13
  370   372   377     2    ga_13
  373   372   377     2    ga_13
  372   373   374     2    ga_15
  373   374   375     2    ga_15
  373   374   376     2    ga_15
  375   374   376     2    ga_15
  372   377   378     2    ga_30
  372   377   379     2    ga_19
  378   377   379     2    ga_33
  377   379   380     2    ga_32
  377   379   381     2    ga_31
  380   379   381     2    ga_18
  379   381   382     2    ga_13
  381   382   383     2    ga_30
  381   382   384     2    ga_19
  383   382   384     2    ga_33
  382   384   385     2    ga_32
  382   384   386     2    ga_31
  385   384   386     2    ga_18
  384   386   387     2    ga_13
  384   386   390     2    ga_13
  387   386   390     2    ga_13
  386   387   388     2    ga_13
  387   388   389     2    ga_12
  386   390   391     2    ga_30
  386   390   392     2    ga_19
  391   390   392     2    ga_33
  390   392   393     2    ga_32
  390   392   394     2    ga_31
  393   392   394     2    ga_18
  392   394   395     2    ga_13
  392   394   398     2    ga_13
  395   394   398     2    ga_13
  394   395   396     2    ga_15
  394   395   397     2    ga_15
  396   395   397     2    ga_15
  394   398   399     2    ga_30
  394   398   400     2    ga_19
  399   398   400     2    ga_33
  398   400   401     2    ga_31
  398   400   404     2    ga_31
  401   400   404     2    ga_21
  400   401   402     2    ga_13
  400   401   405     2    ga_13
  402   401   405     2    ga_13
  401   402   403     2    ga_13
  402   403   404     2    ga_13
  400   404   403     2    ga_13
  401   405   406     2    ga_30
  401   405   407     2    ga_19
  406   405   407     2    ga_33
  405   407   408     2    ga_32
  405   407   409     2    ga_31
  408   407   409     2    ga_18
  407   409   410     2    ga_13
  407   409   411     2    ga_13
  410   409   411     2    ga_13
  409   411   412     2    ga_30
  409   411   413     2    ga_19
  412   411   413     2    ga_33
  411   413   414     2    ga_31
  411   413   417     2    ga_31
  414   413   417     2    ga_21
  413   414   415     2    ga_13
  413   414   418     2    ga_13
  415   414   418     2    ga_13
  414   415   416     2    ga_13
  415   416   417     2    ga_13
  413   417   416     2    ga_13
  414   418   419     2    ga_30
  414   418   420     2    ga_19
  419   418   420     2    ga_33
  418   420   421     2    ga_32
  418   420   422     2    ga_31
  421   420   422     2    ga_18
  420   422   423     2    ga_13
  420   422   424     2    ga_13
  423   422   424     2    ga_13
  422   424   425     2    ga_30
  422   424   426     2    ga_19
  425   424   426     2    ga_33
  424   426   427     2    ga_32
  424   426   428     2    ga_31
  427   426   428     2    ga_18
  426   428   429     2    ga_13
  426   428   432     2    ga_13
  429   428   432     2    ga_13
  428   429   430     2    ga_16
  429   430   431     2    ga_3
  428   432   433     2    ga_30
  428   432   434     2    ga_19
  433   432   434     2    ga_33
  432   434   435     2    ga_32
  432   434   436     2    ga_31
  435   434   436     2    ga_18
  434   436   437     2    ga_13
  434   436   438     2    ga_13
  437   436   438     2    ga_13
  436   438   439     2    ga_30
  436   438   440     2    ga_19
  439   438   440     2    ga_33
  438   440   441     2    ga_32
  438   440   442     2    ga_31
  441   440   442     2    ga_18
  440   442   443     2    ga_13
  440   442   447     2    ga_13
  443   442   447     2    ga_13
  442   443   444     2    ga_15
  443   444   445     2    ga_15
  443   444   446     2    ga_15
  445   444   446     2    ga_15
  442   447   448     2    ga_30
  442   447   449     2    ga_19
  448   447   449     2    ga_33
  447   449   450     2    ga_32
  447   449   451     2    ga_31
  450   449   451     2    ga_18
  449   451   452     2    ga_13
  449   451   456     2    ga_13
  452   451   456     2    ga_13
  451   452   453     2    ga_15
  452   453   454     2    ga_15
  452   453   455     2    ga_15
  454   453   455     2    ga_15
  451   456   457     2    ga_30
  451   456   458     2    ga_19
  457   456   458     2    ga_33
  456   458   459     2    ga_32
  456   458   460     2    ga_31
  459   458   460     2    ga_18
  458   460   461     2    ga_13
  458   460   465     2    ga_13
  461   460   465     2    ga_13
  460   461   462     2    ga_15
  461   462   463     2    ga_15
  461   462   464     2    ga_15
  463   462   464     2    ga_15
  460   465   466     2    ga_30
  460   465   467     2    ga_19
  466   465   467     2    ga_33
  465   467   468     2    ga_32
  465   467   469     2    ga_31
  468   467   469     2    ga_18
  467   469   470     2    ga_13
  467   469   474     2    ga_13
  470   469   474     2    ga_13
  469   470   471     2    ga_15
  470   471   472     2    ga_15
  470   471   473     2    ga_15
  472   471   473     2    ga_15
  469   474   475     2    ga_30
  469   474   476     2    ga_19
  475   474   476     2    ga_33
  474   476   477     2    ga_32
  474   476   478     2    ga_31
  477   476   478     2    ga_18
  476   478   479     2    ga_13
  476   478   491     2    ga_13
  479   478   491     2    ga_13
  478   479   480     2    ga_15
  479   480   481     2    ga_27
  479   480   483     2    ga_27
  481   480   483     2    ga_27
  480   481   482     2    ga_25
  480   481   485     2    ga_27
  482   481   485     2    ga_25
  480   483   484     2    ga_25
  480   483   487     2    ga_27
  484   483   487     2    ga_25
  481   485   486     2    ga_25
  481   485   489     2    ga_27
  486   485   489     2    ga_25
  483   487   488     2    ga_25
  483   487   489     2    ga_27
  488   487   489     2    ga_25
  485   489   487     2    ga_27
  485   489   490     2    ga_25
  487   489   490     2    ga_25
  478   491   492     2    ga_30
  478   491   493     2    ga_19
  492   491   493     2    ga_33
  491   493   494     2    ga_31
  491   493   497     2    ga_31
  494   493   497     2    ga_21
  493   494   495     2    ga_13
  493   494   498     2    ga_13
  495   494   498     2    ga_13
  494   495   496     2    ga_13
  495   496   497     2    ga_13
  493   497   496     2    ga_13
  494   498   499     2    ga_30
  494   498   500     2    ga_19
  499   498   500     2    ga_33
  498   500   501     2    ga_32
  498   500   502     2    ga_31
  501   500   502     2    ga_18
  500   502   503     2    ga_13
  500   502   507     2    ga_13
  503   502   507     2    ga_13
  502   503   504     2    ga_15
  503   504   505     2    ga_15
  503   504   506     2    ga_15
  505   504   506     2    ga_15
  502   507   508     2    ga_30
  502   507   509     2    ga_19
  508   507   509     2    ga_33
  507   509   510     2    ga_32
  507   509   511     2    ga_31
  510   509   511     2    ga_18
  509   511   512     2    ga_13
  509   511   516     2    ga_13
  512   511   516     2    ga_13
  511   512   513     2    ga_13
  511   512   515     2    ga_15
  513   512   515     2    ga_15
  512   513   514     2    ga_12
  511   516   517     2    ga_30
  511   516   518     2    ga_19
  517   516   518     2    ga_33
  516   518   519     2    ga_32
  516   518   520     2    ga_31
  519   518   520     2    ga_18
  518   520   521     2    ga_13
  518   520   522     2    ga_13
  521   520   522     2    ga_13
  520   522   523     2    ga_30
  520   522   524     2    ga_19
  523   522   524     2    ga_33
  522   524   525     2    ga_32
  522   524   526     2    ga_31
  525   524   526     2    ga_18
  524   526   527     2    ga_13
  524   526   534     2    ga_13
  527   526   534     2    ga_13
  526   527   528     2    ga_15
  527   528   529     2    ga_15
  528   529   530     2    ga_30
  528   529   531     2    ga_19
  530   529   531     2    ga_33
  529   531   532     2    ga_23
  529   531   533     2    ga_23
  532   531   533     2    ga_24
  526   534   535     2    ga_30
  526   534   536     2    ga_19
  535   534   536     2    ga_33
  534   536   537     2    ga_32
  534   536   538     2    ga_31
  537   536   538     2    ga_18
  536   538   539     2    ga_13
  536   538   548     2    ga_13
  539   538   548     2    ga_13
  538   539   540     2    ga_15
  539   540   541     2    ga_37
  539   540   542     2    ga_37
  541   540   542     2    ga_7
  540   541   544     2    ga_7
  540   542   543     2    ga_36
  540   542   546     2    ga_7
  543   542   546     2    ga_36
  541   544   545     2    ga_36
  541   544   546     2    ga_7
  545   544   546     2    ga_36
  542   546   544     2    ga_7
  542   546   547     2    ga_36
  544   546   547     2    ga_36
  538   548   549     2    ga_30
  538   548   550     2    ga_19
  549   548   550     2    ga_33
  548   550   551     2    ga_32
  548   550   552     2    ga_31
  551   550   552     2    ga_18
  550   552   553     2    ga_13
  550   552   558     2    ga_13
  553   552   558     2    ga_13
  552   553   554     2    ga_15
  553   554   555     2    ga_15
  554   555   556     2    ga_22
  554   555   557     2    ga_22
  556   555   557     2    ga_38
  552   558   559     2    ga_30
  552   558   560     2    ga_19
  559   558   560     2    ga_33
  558   560   561     2    ga_32
  558   560   562     2    ga_31
  561   560   562     2    ga_18
  560   562   563     2    ga_13
  560   562   569     2    ga_13
  563   562   569     2    ga_13
  562   563   564     2    ga_15
  563   564   565     2    ga_30
  563   564   566     2    ga_19
  565   564   566     2    ga_33
  564   566   567     2    ga_23
  564   566   568     2    ga_23
  567   566   568     2    ga_24
  562   569   570     2    ga_30
  562   569   571     2    ga_19
  570   569   571     2    ga_33
  569   571   572     2    ga_32
  569   571   573     2    ga_31
  572   571   573     2    ga_18
  571   573   574     2    ga_13
  571   573   586     2    ga_13
  574   573   586     2    ga_13
  573   574   575     2    ga_15
  574   575   576     2    ga_27
  574   575   578     2    ga_27
  576   575   578     2    ga_27
  575   576   577     2    ga_25
  575   576   580     2    ga_27
  577   576   580     2    ga_25
  575   578   579     2    ga_25
  575   578   582     2    ga_27
  579   578   582     2    ga_25
  576   580   581     2    ga_25
  576   580   584     2    ga_27
  581   580   584     2    ga_25
  578   582   583     2    ga_25
  578   582   584     2    ga_27
  583   582   584     2    ga_25
  580   584   582     2    ga_27
  580   584   585     2    ga_25
  582   584   585     2    ga_25
  573   586   587     2    ga_30
  573   586   588     2    ga_19
  587   586   588     2    ga_33
  586   588   589     2    ga_32
  586   588   590     2    ga_31
  589   588   590     2    ga_18
  588   590   591     2    ga_13
  588   590   603     2    ga_13
  591   590   603     2    ga_13
  590   591   592     2    ga_15
  591   592   593     2    ga_15
  592   593   594     2    ga_13
  593   594   595     2    ga_20
  593   594   596     2    ga_33
  595   594   596     2    ga_23
  594   596   597     2    ga_28
  594   596   600     2    ga_28
  597   596   600     2    ga_28
  596   597   598     2    ga_23
  596   597   599     2    ga_23
  598   597   599     2    ga_24
  596   600   601     2    ga_23
  596   600   602     2    ga_23
  601   600   602     2    ga_24
  590   603   604     2    ga_30
  590   603   605     2    ga_19
  604   603   605     2    ga_33
  603   605   606     2    ga_32
  603   605   607     2    ga_31
  606   605   607     2    ga_18
  605   607   608     2    ga_13
  605   607   616     2    ga_13
  608   607   616     2    ga_13
  607   608   609     2    ga_15
  608   609   610     2    ga_15
  609   610   611     2    ga_15
  610   611   612     2    ga_15
  611   612   613     2    ga_11
  611   612   614     2    ga_11
  611   612   615     2    ga_11
  613   612   614     2    ga_10
  613   612   615     2    ga_10
  614   612   615     2    ga_10
  607   616   617     2    ga_30
  607   616   618     2    ga_19
  617   616   618     2    ga_33
  616   618   619     2    ga_32
  616   618   620     2    ga_31
  619   618   620     2    ga_18
  618   620   621     2    ga_13
  618   620   629     2    ga_13
  621   620   629     2    ga_13
  620   621   622     2    ga_15
  621   622   623     2    ga_15
  622   623   624     2    ga_15
  623   624   625     2    ga_15
  624   625   626     2    ga_11
  624   625   627     2    ga_11
  624   625   628     2    ga_11
  626   625   627     2    ga_10
  626   625   628     2    ga_10
  627   625   628     2    ga_10
  620   629   630     2    ga_30
  620   629   631     2    ga_19
  630   629   631     2    ga_33
  629   631   632     2    ga_32
  629   631   633     2    ga_31
  632   631   633     2    ga_18
  631   633   634     2    ga_13
  631   633   641     2    ga_13
  634   633   641     2    ga_13
  633   634   635     2    ga_15
  634   635   636     2    ga_15
  635   636   637     2    ga_30
  635   636   638     2    ga_19
  637   636   638     2    ga_33
  636   638   639     2    ga_23
  636   638   640     2    ga_23
  639   638   640     2    ga_24
  633   641   642     2    ga_30
  633   641   643     2    ga_19
  642   641   643     2    ga_33
  641   643   644     2    ga_32
  641   643   645     2    ga_31
  644   643   645     2    ga_18
  643   645   646     2    ga_13
  643   645   650     2    ga_13
  646   645   650     2    ga_13
  645   646   647     2    ga_15
  645   646   648     2    ga_15
  647   646   648     2    ga_15
  646   647   649     2    ga_15
  645   650   651     2    ga_30
  645   650   652     2    ga_19
  651   650   652     2    ga_33
  650   652   653     2    ga_32
  650   652   654     2    ga_31
  653   652   654     2    ga_18
  652   654   655     2    ga_13
  652   654   660     2    ga_13
  655   654   660     2    ga_13
  654   655   656     2    ga_15
  655   656   657     2    ga_15
  656   657   658     2    ga_22
  656   657   659     2    ga_22
  658   657   659     2    ga_38
  654   660   661     2    ga_30
  654   660   662     2    ga_19
  661   660   662     2    ga_33
  660   662   663     2    ga_32
  660   662   664     2    ga_31
  663   662   664     2    ga_18
  662   664   665     2    ga_13
  662   664   670     2    ga_13
  665   664   670     2    ga_13
  664   665   666     2    ga_15
  665   666   667     2    ga_15
  666   667   668     2    ga_22
  666   667   669     2    ga_22
  668   667   669     2    ga_38
  664   670   671     2    ga_30
  664   670   672     2    ga_19
  671   670   672     2    ga_33
  670   672   673     2    ga_32
  670   672   674     2    ga_31
  673   672   674     2    ga_18
  672   674   675     2    ga_13
  672   674   679     2    ga_13
  675   674   679     2    ga_13
  674   675   676     2    ga_15
  675   676   677     2    ga_15
  675   676   678     2    ga_15
  677   676   678     2    ga_15
  674   679   680     2    ga_30
  674   679   681     2    ga_19
  680   679   681     2    ga_33
  679   681   682     2    ga_32
  679   681   683     2    ga_31
  682   681   683     2    ga_18
  681   683   684     2    ga_13
  681   683   692     2    ga_13
  684   683   692     2    ga_13
  683   684   685     2    ga_15
  684   685   686     2    ga_15
  685   686   687     2    ga_15
  686   687   688     2    ga_15
  687   688   689     2    ga_11
  687   688   690     2    ga_11
  687   688   691     2    ga_11
  689   688   690     2    ga_10
  689   688   691     2    ga_10
  690   688   691     2    ga_10
  683   692   693     2    ga_30
  683   692   694     2    ga_19
  693   692   694     2    ga_33
  692   694   695     2    ga_32
  692   694   696     2    ga_31
  695   694   696     2    ga_18
  694   696   697     2    ga_13
  696   697   698     2    ga_30
  696   697   699     2    ga_19
  698   697   699     2    ga_33
  697   699   700     2    ga_32
  697   699   701     2    ga_31
  700   699   701     2    ga_18
  699   701   702     2    ga_13
  699   701   709     2    ga_13
  702   701   709     2    ga_13
  701   702   703     2    ga_15
  702   703   704     2    ga_15
  703   704   705     2    ga_30
  703   704   706     2    ga_19
  705   704   706     2    ga_33
  704   706   707     2    ga_23
  704   706   708     2    ga_23
  707   706   708     2    ga_24
  701   709   710     2    ga_30
  701   709   711     2    ga_19
  710   709   711     2    ga_33
  709   711   712     2    ga_32
  709   711   713     2    ga_31
  712   711   713     2    ga_18
  711   713   714     2    ga_13
  711   713   719     2    ga_13
  714   713   719     2    ga_13
  713   714   715     2    ga_15
  714   715   716     2    ga_15
  715   716   717     2    ga_22
  715   716   718     2    ga_22
  717   716   718     2    ga_38
  713   719   720     2    ga_30
  713   719   721     2    ga_19
  720   719   721     2    ga_33
  719   721   722     2    ga_32
  719   721   723     2    ga_31
  722   721   723     2    ga_18
  721   723   724     2    ga_13
  721   723   727     2    ga_13
  724   723   727     2    ga_13
  723   724   725     2    ga_15
  723   724   726     2    ga_15
  725   724   726     2    ga_15
  723   727   728     2    ga_30
  723   727   729     2    ga_19
  728   727   729     2    ga_33
  727   729   730     2    ga_32
  727   729   731     2    ga_31
  730   729   731     2    ga_18
  729   731   732     2    ga_13
  729   731   735     2    ga_13
  732   731   735     2    ga_13
  731   732   733     2    ga_13
  732   733   734     2    ga_12
  731   735   736     2    ga_30
  731   735   737     2    ga_19
  736   735   737     2    ga_33
  735   737   738     2    ga_31
  735   737   741     2    ga_31
  738   737   741     2    ga_21
  737   738   739     2    ga_13
  737   738   742     2    ga_13
  739   738   742     2    ga_13
  738   739   740     2    ga_13
  739   740   741     2    ga_13
  737   741   740     2    ga_13
  738   742   743     2    ga_30
  738   742   744     2    ga_19
  743   742   744     2    ga_33
  742   744   745     2    ga_32
  742   744   746     2    ga_31
  745   744   746     2    ga_18
  744   746   747     2    ga_13
  744   746   755     2    ga_13
  747   746   755     2    ga_13
  746   747   748     2    ga_15
  747   748   749     2    ga_15
  748   749   750     2    ga_15
  749   750   751     2    ga_15
  750   751   752     2    ga_11
  750   751   753     2    ga_11
  750   751   754     2    ga_11
  752   751   753     2    ga_10
  752   751   754     2    ga_10
  753   751   754     2    ga_10
  746   755   756     2    ga_30
  746   755   757     2    ga_19
  756   755   757     2    ga_33
  755   757   758     2    ga_32
  755   757   759     2    ga_31
  758   757   759     2    ga_18
  757   759   760     2    ga_13
  757   759   763     2    ga_13
  760   759   763     2    ga_13
  759   760   761     2    ga_15
  759   760   762     2    ga_15
  761   760   762     2    ga_15
  759   763   764     2    ga_30
  759   763   765     2    ga_19
  764   763   765     2    ga_33
  763   765   766     2    ga_32
  763   765   767     2    ga_31
  766   765   767     2    ga_18
  765   767   768     2    ga_13
  765   767   781     2    ga_13
  768   767   781     2    ga_13
  767   768   769     2    ga_15
  768   769   770     2    ga_27
  768   769   772     2    ga_27
  770   769   772     2    ga_27
  769   770   771     2    ga_25
  769   770   774     2    ga_27
  771   770   774     2    ga_25
  769   772   773     2    ga_25
  769   772   776     2    ga_27
  773   772   776     2    ga_25
  770   774   775     2    ga_25
  770   774   778     2    ga_27
  775   774   778     2    ga_25
  772   776   777     2    ga_25
  772   776   778     2    ga_27
  777   776   778     2    ga_25
  774   778   776     2    ga_27
  774   778   779     2    ga_27
  776   778   779     2    ga_27
  778   779   780     2    ga_12
  767   781   782     2    ga_30
  767   781   783     2    ga_19
  782   781   783     2    ga_33
  781   783   784     2    ga_32
  781   783   785     2    ga_31
  784   783   785     2    ga_18
  783   785   786     2    ga_13
  783   785   798     2    ga_13
  786   785   798     2    ga_13
  785   786   787     2    ga_15
  786   787   788     2    ga_27
  786   787   790     2    ga_27
  788   787   790     2    ga_27
  787   788   789     2    ga_25
  787   788   792     2    ga_27
  789   788   792     2    ga_25
  787   790   791     2    ga_25
  787   790   794     2    ga_27
  791   790   794     2    ga_25
  788   792   793     2    ga_25
  788   792   796     2    ga_27
  793   792   796     2    ga_25
  790   794   795     2    ga_25
  790   794   796     2    ga_27
  795   794   796     2    ga_25
  792   796   794     2    ga_27
  792   796   797     2    ga_25
  794   796   797     2    ga_25
  785   798   799     2    ga_30
  785   798   800     2    ga_19
  799   798   800     2    ga_33
  798   800   801     2    ga_32
  798   800   802     2    ga_31
  801   800   802     2    ga_18
  800   802   803     2    ga_13
  800   802   807     2    ga_13
  803   802   807     2    ga_13
  802   803   804     2    ga_15
  803   804   805     2    ga_16
  804   805   806     2    ga_4
  802   807   808     2    ga_30
  802   807   809     2    ga_19
  808   807   809     2    ga_33
  807   809   810     2    ga_32
  807   809   811     2    ga_31
  810   809   811     2    ga_18
  809   811   812     2    ga_13
  809   811   820     2    ga_13
  812   811   820     2    ga_13
  811   812   813     2    ga_15
  812   813   814     2    ga_15
  813   814   815     2    ga_15
  814   815   816     2    ga_15
  815   816   817     2    ga_11
  815   816   818     2    ga_11
  815   816   819     2    ga_11
  817   816   818     2    ga_10
  817   816   819     2    ga_10
  818   816   819     2    ga_10
  811   820   821     2    ga_30
  811   820   822     2    ga_19
  821   820   822     2    ga_33
  820   822   823     2    ga_32
  820   822   824     2    ga_31
  823   822   824     2    ga_18
  822   824   825     2    ga_13
  822   824   832     2    ga_13
  825   824   832     2    ga_13
  824   825   826     2    ga_15
  825   826   827     2    ga_15
  826   827   828     2    ga_30
  826   827   829     2    ga_19
  828   827   829     2    ga_33
  827   829   830     2    ga_23
  827   829   831     2    ga_23
  830   829   831     2    ga_24
  824   832   833     2    ga_30
  824   832   834     2    ga_19
  833   832   834     2    ga_33
  832   834   835     2    ga_32
  832   834   836     2    ga_31
  835   834   836     2    ga_18
  834   836   837     2    ga_13
  834   836   841     2    ga_13
  837   836   841     2    ga_13
  836   837   838     2    ga_13
  836   837   840     2    ga_15
  838   837   840     2    ga_15
  837   838   839     2    ga_12
  836   841   842     2    ga_30
  836   841   843     2    ga_19
  842   841   843     2    ga_33
  841   843   844     2    ga_32
  841   843   845     2    ga_31
  844   843   845     2    ga_18
  843   845   846     2    ga_13
  843   845   850     2    ga_13
  846   845   850     2    ga_13
  845   846   847     2    ga_15
  845   846   848     2    ga_15
  847   846   848     2    ga_15
  846   847   849     2    ga_15
  845   850   851     2    ga_30
  845   850   852     2    ga_19
  851   850   852     2    ga_33
  850   852   853     2    ga_32
  850   852   854     2    ga_31
  853   852   854     2    ga_18
  852   854   855     2    ga_13
  854   855   856     2    ga_30
  854   855   857     2    ga_19
  856   855   857     2    ga_33
  855   857   858     2    ga_32
  855   857   859     2    ga_31
  858   857   859     2    ga_18
  857   859   860     2    ga_13
  857   859   866     2    ga_13
  860   859   866     2    ga_13
  859   860   861     2    ga_15
  860   861   862     2    ga_30
  860   861   863     2    ga_19
  862   861   863     2    ga_33
  861   863   864     2    ga_23
  861   863   865     2    ga_23
  864   863   865     2    ga_24
  859   866   867     2    ga_30
  859   866   868     2    ga_19
  867   866   868     2    ga_33
  866   868   869     2    ga_32
  866   868   870     2    ga_31
  869   868   870     2    ga_18
  868   870   871     2    ga_13
  868   870   874     2    ga_13
  871   870   874     2    ga_13
  870   871   872     2    ga_13
  871   872   873     2    ga_12
  870   874   875     2    ga_30
  870   874   876     2    ga_19
  875   874   876     2    ga_33
  874   876   877     2    ga_32
  874   876   878     2    ga_31
  877   876   878     2    ga_18
  876   878   879     2    ga_13
  876   878   882     2    ga_13
  879   878   882     2    ga_13
  878   879   880     2    ga_16
  879   880   881     2    ga_3
  878   882   883     2    ga_30
  878   882   884     2    ga_19
  883   882   884     2    ga_33
  882   884   885     2    ga_32
  882   884   886     2    ga_31
  885   884   886     2    ga_18
  884   886   887     2    ga_13
  886   887   888     2    ga_30
  886   887   889     2    ga_19
  888   887   889     2    ga_33
  887   889   890     2    ga_32
  887   889   891     2    ga_31
  890   889   891     2    ga_18
  889   891   892     2    ga_13
  889   891   896     2    ga_13
  892   891   896     2    ga_13
  891   892   893     2    ga_13
  891   892   895     2    ga_15
  893   892   895     2    ga_15
  892   893   894     2    ga_12
  891   896   897     2    ga_30
  891   896   898     2    ga_19
  897   896   898     2    ga_33
  896   898   899     2    ga_32
  896   898   900     2    ga_31
  899   898   900     2    ga_18
  898   900   901     2    ga_13
  898   900   905     2    ga_13
  901   900   905     2    ga_13
  900   901   902     2    ga_15
  900   901   903     2    ga_15
  902   901   903     2    ga_15
  901   902   904     2    ga_15
  900   905   906     2    ga_30
  900   905   907     2    ga_19
  906   905   907     2    ga_33
  905   907   908     2    ga_32
  905   907   909     2    ga_31
  908   907   909     2    ga_18
  907   909   910     2    ga_13
  909   910   911     2    ga_30
  909   910   912     2    ga_19
  911   910   912     2    ga_33
  910   912   913     2    ga_32
  910   912   914     2    ga_31
  913   912   914     2    ga_18
  912   914   915     2    ga_13
  912   914   919     2    ga_13
  915   914   919     2    ga_13
  914   915   916     2    ga_15
  915   916   917     2    ga_15
  915   916   918     2    ga_15
  917   916   918     2    ga_15
  914   919   920     2    ga_30
  914   919   921     2    ga_19
  920   919   921     2    ga_33
  919   921   922     2    ga_32
  919   921   923     2    ga_31
  922   921   923     2    ga_18
  921   923   924     2    ga_13
  921   923   928     2    ga_13
  924   923   928     2    ga_13
  923   924   925     2    ga_15
  923   924   926     2    ga_15
  925   924   926     2    ga_15
  924   925   927     2    ga_15
  923   928   929     2    ga_30
  923   928   930     2    ga_19
  929   928   930     2    ga_33
  928   930   931     2    ga_32
  928   930   932     2    ga_31
  931   930   932     2    ga_18
  930   932   933     2    ga_13
  930   932   942     2    ga_13
  933   932   942     2    ga_13
  932   933   934     2    ga_15
  933   934   935     2    ga_37
  933   934   936     2    ga_37
  935   934   936     2    ga_7
  934   935   938     2    ga_7
  934   936   937     2    ga_36
  934   936   940     2    ga_7
  937   936   940     2    ga_36
  935   938   939     2    ga_36
  935   938   940     2    ga_7
  939   938   940     2    ga_36
  936   940   938     2    ga_7
  936   940   941     2    ga_36
  938   940   941     2    ga_36
  932   942   943     2    ga_30
  932   942   944     2    ga_19
  943   942   944     2    ga_33
  942   944   945     2    ga_32
  942   944   946     2    ga_31
  945   944   946     2    ga_18
  944   946   947     2    ga_13
  944   946   948     2    ga_13
  947   946   948     2    ga_13
  946   948   949     2    ga_30
  946   948   950     2    ga_19
  949   948   950     2    ga_33
  948   950   951     2    ga_32
  948   950   952     2    ga_31
  951   950   952     2    ga_18
  950   952   953     2    ga_13
  950   952   956     2    ga_13
  953   952   956     2    ga_13
  952   953   954     2    ga_15
  952   953   955     2    ga_15
  954   953   955     2    ga_15
  952   956   957     2    ga_30
  952   956   958     2    ga_19
  957   956   958     2    ga_33
  956   958   959     2    ga_32
  956   958   960     2    ga_31
  959   958   960     2    ga_18
  958   960   961     2    ga_13
  958   960   962     2    ga_13
  961   960   962     2    ga_13
  960   962   963     2    ga_30
  960   962   964     2    ga_19
  963   962   964     2    ga_33
  962   964   965     2    ga_32
  962   964   966     2    ga_31
  965   964   966     2    ga_18
  964   966   967     2    ga_13
  964   966   973     2    ga_13
  967   966   973     2    ga_13
  966   967   968     2    ga_15
  967   968   969     2    ga_30
  967   968   970     2    ga_19
  969   968   970     2    ga_33
  968   970   971     2    ga_23
  968   970   972     2    ga_23
  971   970   972     2    ga_24
  966   973   974     2    ga_30
  966   973   975     2    ga_19
  974   973   975     2    ga_33
  973   975   976     2    ga_32
  973   975   977     2    ga_31
  976   975   977     2    ga_18
  975   977   978     2    ga_13
  975   977   984     2    ga_13
  978   977   984     2    ga_13
  977   978   979     2    ga_15
  978   979   980     2    ga_30
  978   979   981     2    ga_19
  980   979   981     2    ga_33
  979   981   982     2    ga_23
  979   981   983     2    ga_23
  982   981   983     2    ga_24
  977   984   985     2    ga_30
  977   984   986     2    ga_19
  985   984   986     2    ga_33
  984   986   987     2    ga_32
  984   986   988     2    ga_31
  987   986   988     2    ga_18
  986   988   989     2    ga_13
  986   988   996     2    ga_13
  989   988   996     2    ga_13
  988   989   990     2    ga_15
  989   990   991     2    ga_15
  990   991   992     2    ga_30
  990   991   993     2    ga_19
  992   991   993     2    ga_33
  991   993   994     2    ga_23
  991   993   995     2    ga_23
  994   993   995     2    ga_24
  988   996   997     2    ga_30
  988   996   998     2    ga_19
  997   996   998     2    ga_33
  996   998   999     2    ga_32
  996   998  1000     2    ga_31
  999   998  1000     2    ga_18
  998  1000  1001     2    ga_13
  998  1000  1005     2    ga_13
 1001  1000  1005     2    ga_13
 1000  1001  1002     2    ga_15
 1001  1002  1003     2    ga_22
 1001  1002  1004     2    ga_22
 1003  1002  1004     2    ga_38
 1000  1005  1006     2    ga_30
 1000  1005  1007     2    ga_19
 1006  1005  1007     2    ga_33
 1005  1007  1008     2    ga_32
 1005  1007  1009     2    ga_31
 1008  1007  1009     2    ga_18
 1007  1009  1010     2    ga_13
 1007  1009  1018     2    ga_13
 1010  1009  1018     2    ga_13
 1009  1010  1011     2    ga_15
 1010  1011  1012     2    ga_15
 1011  1012  1013     2    ga_15
 1012  1013  1014     2    ga_15
 1013  1014  1015     2    ga_11
 1013  1014  1016     2    ga_11
 1013  1014  1017     2    ga_11
 1015  1014  1016     2    ga_10
 1015  1014  1017     2    ga_10
 1016  1014  1017     2    ga_10
 1009  1018  1019     2    ga_30
 1009  1018  1020     2    ga_19
 1019  1018  1020     2    ga_33
 1018  1020  1021     2    ga_32
 1018  1020  1022     2    ga_31
 1021  1020  1022     2    ga_18
 1020  1022  1023     2    ga_13
 1020  1022  1027     2    ga_13
 1023  1022  1027     2    ga_13
 1022  1023  1024     2    ga_15
 1023  1024  1025     2    ga_15
 1023  1024  1026     2    ga_15
 1025  1024  1026     2    ga_15
 1022  1027  1028     2    ga_30
 1022  1027  1029     2    ga_19
 1028  1027  1029     2    ga_33
 1027  1029  1030     2    ga_32
 1027  1029  1031     2    ga_31
 1030  1029  1031     2    ga_18
 1029  1031  1032     2    ga_13
 1031  1032  1033     2    ga_30
 1031  1032  1034     2    ga_19
 1033  1032  1034     2    ga_33
 1032  1034  1035     2    ga_32
 1032  1034  1036     2    ga_31
 1035  1034  1036     2    ga_18
 1034  1036  1037     2    ga_13
 1034  1036  1049     2    ga_13
 1037  1036  1049     2    ga_13
 1036  1037  1038     2    ga_15
 1037  1038  1039     2    ga_27
 1037  1038  1041     2    ga_27
 1039  1038  1041     2    ga_27
 1038  1039  1040     2    ga_25
 1038  1039  1043     2    ga_27
 1040  1039  1043     2    ga_25
 1038  1041  1042     2    ga_25
 1038  1041  1045     2    ga_27
 1042  1041  1045     2    ga_25
 1039  1043  1044     2    ga_25
 1039  1043  1047     2    ga_27
 1044  1043  1047     2    ga_25
 1041  1045  1046     2    ga_25
 1041  1045  1047     2    ga_27
 1046  1045  1047     2    ga_25
 1043  1047  1045     2    ga_27
 1043  1047  1048     2    ga_25
 1045  1047  1048     2    ga_25
 1036  1049  1050     2    ga_30
 1036  1049  1051     2    ga_19
 1050  1049  1051     2    ga_33
 1049  1051  1052     2    ga_32
 1049  1051  1053     2    ga_31
 1052  1051  1053     2    ga_18
 1051  1053  1054     2    ga_13
 1051  1053  1059     2    ga_13
 1054  1053  1059     2    ga_13
 1053  1054  1055     2    ga_15
 1054  1055  1056     2    ga_15
 1055  1056  1057     2    ga_22
 1055  1056  1058     2    ga_22
 1057  1056  1058     2    ga_38
 1053  1059  1060     2    ga_30
 1053  1059  1061     2    ga_19
 1060  1059  1061     2    ga_33
 1059  1061  1062     2    ga_32
 1059  1061  1063     2    ga_31
 1062  1061  1063     2    ga_18
 1061  1063  1064     2    ga_13
 1061  1063  1068     2    ga_13
 1064  1063  1068     2    ga_13
 1063  1064  1065     2    ga_15
 1064  1065  1066     2    ga_22
 1064  1065  1067     2    ga_22
 1066  1065  1067     2    ga_38
 1063  1068  1069     2    ga_30
 1063  1068  1070     2    ga_19
 1069  1068  1070     2    ga_33
 1068  1070  1071     2    ga_32
 1068  1070  1072     2    ga_31
 1071  1070  1072     2    ga_18
 1070  1072  1073     2    ga_13
 1072  1073  1074     2    ga_30
 1072  1073  1075     2    ga_19
 1074  1073  1075     2    ga_33
 1073  1075  1076     2    ga_32
 1073  1075  1077     2    ga_31
 1076  1075  1077     2    ga_18
 1075  1077  1078     2    ga_13
 1075  1077  1081     2    ga_13
 1078  1077  1081     2    ga_13
 1077  1078  1079     2    ga_13
 1078  1079  1080     2    ga_12
 1077  1081  1082     2    ga_30
 1077  1081  1083     2    ga_19
 1082  1081  1083     2    ga_33
 1081  1083  1084     2    ga_32
 1081  1083  1085     2    ga_31
 1084  1083  1085     2    ga_18
 1083  1085  1086     2    ga_13
 1083  1085  1089     2    ga_13
 1086  1085  1089     2    ga_13
 1085  1086  1087     2    ga_15
 1085  1086  1088     2    ga_15
 1087  1086  1088     2    ga_15
 1085  1089  1090     2    ga_30
 1085  1089  1091     2    ga_19
 1090  1089  1091     2    ga_33
 1089  1091  1092     2    ga_32
 1089  1091  1093     2    ga_31
 1092  1091  1093     2    ga_18
 1091  1093  1094     2    ga_13
 1091  1093  1098     2    ga_13
 1094  1093  1098     2    ga_13
 1093  1094  1095     2    ga_15
 1094  1095  1096     2    ga_15
 1094  1095  1097     2    ga_15
 1096  1095  1097     2    ga_15
 1093  1098  1099     2    ga_30
 1093  1098  1100     2    ga_19
 1099  1098  1100     2    ga_33
 1098  1100  1101     2    ga_32
 1098  1100  1102     2    ga_31
 1101  1100  1102     2    ga_18
 1100  1102  1103     2    ga_13
 1100  1102  1111     2    ga_13
 1103  1102  1111     2    ga_13
 1102  1103  1104     2    ga_15
 1103  1104  1105     2    ga_15
 1104  1105  1106     2    ga_15
 1105  1106  1107     2    ga_15
 1106  1107  1108     2    ga_11
 1106  1107  1109     2    ga_11
 1106  1107  1110     2    ga_11
 1108  1107  1109     2    ga_10
 1108  1107  1110     2    ga_10
 1109  1107  1110     2    ga_10
 1102  1111  1112     2    ga_30
 1102  1111  1113     2    ga_19
 1112  1111  1113     2    ga_33
 1111  1113  1114     2    ga_32
 1111  1113  1115     2    ga_31
 1114  1113  1115     2    ga_18
 1113  1115  1116     2    ga_13
 1113  1115  1123     2    ga_13
 1116  1115  1123     2    ga_13
 1115  1116  1117     2    ga_15
 1116  1117  1118     2    ga_15
 1117  1118  1119     2    ga_30
 1117  1118  1120     2    ga_19
 1119  1118  1120     2    ga_33
 1118  1120  1121     2    ga_23
 1118  1120  1122     2    ga_23
 1121  1120  1122     2    ga_24
 1115  1123  1124     2    ga_30
 1115  1123  1125     2    ga_19
 1124  1123  1125     2    ga_33
 1123  1125  1126     2    ga_32
 1123  1125  1127     2    ga_31
 1126  1125  1127     2    ga_18
 1125  1127  1128     2    ga_13
 1125  1127  1140     2    ga_13
 1128  1127  1140     2    ga_13
 1127  1128  1129     2    ga_15
 1128  1129  1130     2    ga_27
 1128  1129  1132     2    ga_27
 1130  1129  1132     2    ga_27
 1129  1130  1131     2    ga_25
 1129  1130  1134     2    ga_27
 1131  1130  1134     2    ga_25
 1129  1132  1133     2    ga_25
 1129  1132  1136     2    ga_27
 1133  1132  1136     2    ga_25
 1130  1134  1135     2    ga_25
 1130  1134  1138     2    ga_27
 1135  1134  1138     2    ga_25
 1132  1136  1137     2    ga_25
 1132  1136  1138     2    ga_27
 1137  1136  1138     2    ga_25
 1134  1138  1136     2    ga_27
 1134  1138  1139     2    ga_25
 1136  1138  1139     2    ga_25
 1127  1140  1141     2    ga_30
 1127  1140  1142     2    ga_19
 1141  1140  1142     2    ga_33
 1140  1142  1143     2    ga_32
 1140  1142  1144     2    ga_31
 1143  1142  1144     2    ga_18
 1142  1144  1145     2    ga_13
 1142  1144  1149     2    ga_13
 1145  1144  1149     2    ga_13
 1144  1145  1146     2    ga_15
 1145  1146  1147     2    ga_15
 1145  1146  1148     2    ga_15
 1147  1146  1148     2    ga_15
 1144  1149  1150     2    ga_30
 1144  1149  1151     2    ga_19
 1150  1149  1151     2    ga_33
 1149  1151  1152     2    ga_32
 1149  1151  1153     2    ga_31
 1152  1151  1153     2    ga_18
 1151  1153  1154     2    ga_13
 1151  1153  1157     2    ga_13
 1154  1153  1157     2    ga_13
 1153  1154  1155     2    ga_13
 1154  1155  1156     2    ga_12
 1153  1157  1158     2    ga_30
 1153  1157  1159     2    ga_19
 1158  1157  1159     2    ga_33
 1157  1159  1160     2    ga_32
 1157  1159  1161     2    ga_31
 1160  1159  1161     2    ga_18
 1159  1161  1162     2    ga_13
 1159  1161  1167     2    ga_13
 1162  1161  1167     2    ga_13
 1161  1162  1163     2    ga_15
 1162  1163  1164     2    ga_15
 1163  1164  1165     2    ga_22
 1163  1164  1166     2    ga_22
 1165  1164  1166     2    ga_38
 1161  1167  1168     2    ga_30
 1161  1167  1169     2    ga_19
 1168  1167  1169     2    ga_33
 1167  1169  1170     2    ga_32
 1167  1169  1171     2    ga_31
 1170  1169  1171     2    ga_18
 1169  1171  1172     2    ga_13
 1169  1171  1176     2    ga_13
 1172  1171  1176     2    ga_13
 1171  1172  1173     2    ga_13
 1171  1172  1175     2    ga_15
 1173  1172  1175     2    ga_15
 1172  1173  1174     2    ga_12
 1171  1176  1177     2    ga_30
 1171  1176  1178     2    ga_19
 1177  1176  1178     2    ga_33
 1176  1178  1179     2    ga_32
 1176  1178  1180     2    ga_31
 1179  1178  1180     2    ga_18
 1178  1180  1181     2    ga_13
 1178  1180  1186     2    ga_13
 1181  1180  1186     2    ga_13
 1180  1181  1182     2    ga_15
 1181  1182  1183     2    ga_15
 1182  1183  1184     2    ga_22
 1182  1183  1185     2    ga_22
 1184  1183  1185     2    ga_38
 1180  1186  1187     2    ga_30
 1180  1186  1188     2    ga_19
 1187  1186  1188     2    ga_33
 1186  1188  1189     2    ga_32
 1186  1188  1190     2    ga_31
 1189  1188  1190     2    ga_18
 1188  1190  1191     2    ga_13
 1188  1190  1199     2    ga_13
 1191  1190  1199     2    ga_13
 1190  1191  1192     2    ga_15
 1191  1192  1193     2    ga_15
 1192  1193  1194     2    ga_15
 1193  1194  1195     2    ga_15
 1194  1195  1196     2    ga_11
 1194  1195  1197     2    ga_11
 1194  1195  1198     2    ga_11
 1196  1195  1197     2    ga_10
 1196  1195  1198     2    ga_10
 1197  1195  1198     2    ga_10
 1190  1199  1200     2    ga_30
 1190  1199  1201     2    ga_19
 1200  1199  1201     2    ga_33
 1199  1201  1202     2    ga_32
 1199  1201  1203     2    ga_31
 1202  1201  1203     2    ga_18
 1201  1203  1204     2    ga_13
 1201  1203  1208     2    ga_13
 1204  1203  1208     2    ga_13
 1203  1204  1205     2    ga_15
 1204  1205  1206     2    ga_16
 1205  1206  1207     2    ga_4
 1203  1208  1209     2    ga_30
 1203  1208  1210     2    ga_19
 1209  1208  1210     2    ga_33
 1208  1210  1211     2    ga_32
 1208  1210  1212     2    ga_31
 1211  1210  1212     2    ga_18
 1210  1212  1213     2    ga_13
 1210  1212  1216     2    ga_13
 1213  1212  1216     2    ga_13
 1212  1213  1214     2    ga_13
 1213  1214  1215     2    ga_12
 1212  1216  1217     2    ga_30
 1212  1216  1218     2    ga_19
 1217  1216  1218     2    ga_33
 1216  1218  1219     2    ga_31
 1216  1218  1222     2    ga_31
 1219  1218  1222     2    ga_21
 1218  1219  1220     2    ga_13
 1218  1219  1223     2    ga_13
 1220  1219  1223     2    ga_13
 1219  1220  1221     2    ga_13
 1220  1221  1222     2    ga_13
 1218  1222  1221     2    ga_13
 1219  1223  1224     2    ga_30
 1219  1223  1225     2    ga_19
 1224  1223  1225     2    ga_33
 1223  1225  1226     2    ga_32
 1223  1225  1227     2    ga_31
 1226  1225  1227     2    ga_18
 1225  1227  1228     2    ga_13
 1225  1227  1233     2    ga_13
 1228  1227  1233     2    ga_13
 1227  1228  1229     2    ga_15
 1228  1229  1230     2    ga_15
 1229  1230  1231     2    ga_22
 1229  1230  1232     2    ga_22
 1231  1230  1232     2    ga_38
 1227  1233  1234     2    ga_30
 1227  1233  1235     2    ga_19
 1234  1233  1235     2    ga_33
 1233  1235  1236     2    ga_32
 1233  1235  1237     2    ga_31
 1236  1235  1237     2    ga_18
 1235  1237  1238     2    ga_13
 1235  1237  1242     2    ga_13
 1238  1237  1242     2    ga_13
 1237  1238  1239     2    ga_15
 1238  1239  1240     2    ga_22
 1238  1239  1241     2    ga_22
 1240  1239  1241     2    ga_38
 1237  1242  1243     2    ga_30
 1237  1242  1244     2    ga_19
 1243  1242  1244     2    ga_33
 1242  1244  1245     2    ga_32
 1242  1244  1246     2    ga_31
 1245  1244  1246     2    ga_18
 1244  1246  1247     2    ga_13
 1244  1246  1259     2    ga_13
 1247  1246  1259     2    ga_13
 1246  1247  1248     2    ga_15
 1247  1248  1249     2    ga_15
 1248  1249  1250     2    ga_13
 1249  1250  1251     2    ga_20
 1249  1250  1252     2    ga_33
 1251  1250  1252     2    ga_23
 1250  1252  1253     2    ga_28
 1250  1252  1256     2    ga_28
 1253  1252  1256     2    ga_28
 1252  1253  1254     2    ga_23
 1252  1253  1255     2    ga_23
 1254  1253  1255     2    ga_24
 1252  1256  1257     2    ga_23
 1252  1256  1258     2    ga_23
 1257  1256  1258     2    ga_24
 1246  1259  1260     2    ga_30
 1246  1259  1261     2    ga_19
 1260  1259  1261     2    ga_33
 1259  1261  1262     2    ga_32
 1259  1261  1263     2    ga_31
 1262  1261  1263     2    ga_18
 1261  1263  1264     2    ga_13
 1261  1263  1265     2    ga_13
 1264  1263  1265     2    ga_13
 1263  1265  1266     2    ga_30
 1263  1265  1267     2    ga_19
 1266  1265  1267     2    ga_33
 1265  1267  1268     2    ga_32
 1265  1267  1269     2    ga_31
 1268  1267  1269     2    ga_18
 1267  1269  1270     2    ga_13
 1267  1269  1278     2    ga_13
 1270  1269  1278     2    ga_13
 1269  1270  1271     2    ga_15
 1270  1271  1272     2    ga_15
 1271  1272  1273     2    ga_15
 1272  1273  1274     2    ga_15
 1273  1274  1275     2    ga_11
 1273  1274  1276     2    ga_11
 1273  1274  1277     2    ga_11
 1275  1274  1276     2    ga_10
 1275  1274  1277     2    ga_10
 1276  1274  1277     2    ga_10
 1269  1278  1279     2    ga_30
 1269  1278  1280     2    ga_19
 1279  1278  1280     2    ga_33
 1278  1280  1281     2    ga_32
 1278  1280  1282     2    ga_31
 1281  1280  1282     2    ga_18
 1280  1282  1283     2    ga_13
 1280  1282  1286     2    ga_13
 1283  1282  1286     2    ga_13
 1282  1283  1284     2    ga_16
 1283  1284  1285     2    ga_3
 1282  1286  1287     2    ga_30
 1282  1286  1288     2    ga_19
 1287  1286  1288     2    ga_33
 1286  1288  1289     2    ga_32
 1286  1288  1290     2    ga_31
 1289  1288  1290     2    ga_18
 1288  1290  1291     2    ga_13
 1288  1290  1303     2    ga_13
 1291  1290  1303     2    ga_13
 1290  1291  1292     2    ga_15
 1291  1292  1293     2    ga_27
 1291  1292  1295     2    ga_27
 1293  1292  1295     2    ga_27
 1292  1293  1294     2    ga_25
 1292  1293  1297     2    ga_27
 1294  1293  1297     2    ga_25
 1292  1295  1296     2    ga_25
 1292  1295  1299     2    ga_27
 1296  1295  1299     2    ga_25
 1293  1297  1298     2    ga_25
 1293  1297  1301     2    ga_27
 1298  1297  1301     2    ga_25
 1295  1299  1300     2    ga_25
 1295  1299  1301     2    ga_27
 1300  1299  1301     2    ga_25
 1297  1301  1299     2    ga_27
 1297  1301  1302     2    ga_25
 1299  1301  1302     2    ga_25
 1290  1303  1304     2    ga_30
 1290  1303  1305     2    ga_19
 1304  1303  1305     2    ga_33
 1303  1305  1306     2    ga_32
 1303  1305  1307     2    ga_31
 1306  1305  1307     2    ga_18
 1305  1307  1308     2    ga_13
 1305  1307  1313     2    ga_13
 1308  1307  1313     2    ga_13
 1307  1308  1309     2    ga_15
 1308  1309  1310     2    ga_15
 1309  1310  1311     2    ga_22
 1309  1310  1312     2    ga_22
 1311  1310  1312     2    ga_38
 1307  1313  1314     2    ga_30
 1307  1313  1315     2    ga_19
 1314  1313  1315     2    ga_33
 1313  1315  1316     2    ga_32
 1313  1315  1317     2    ga_31
 1316  1315  1317     2    ga_18
 1315  1317  1318     2    ga_13
 1315  1317  1326     2    ga_13
 1318  1317  1326     2    ga_13
 1317  1318  1319     2    ga_15
 1318  1319  1320     2    ga_15
 1319  1320  1321     2    ga_15
 1320  1321  1322     2    ga_15
 1321  1322  1323     2    ga_11
 1321  1322  1324     2    ga_11
 1321  1322  1325     2    ga_11
 1323  1322  1324     2    ga_10
 1323  1322  1325     2    ga_10
 1324  1322  1325     2    ga_10
 1317  1326  1327     2    ga_30
 1317  1326  1328     2    ga_19
 1327  1326  1328     2    ga_33
 1326  1328  1329     2    ga_32
 1326  1328  1330     2    ga_31
 1329  1328  1330     2    ga_18
 1328  1330  1331     2    ga_13
 1328  1330  1337     2    ga_13
 1331  1330  1337     2    ga_13
 1330  1331  1332     2    ga_15
 1331  1332  1333     2    ga_30
 1331  1332  1334     2    ga_19
 1333  1332  1334     2    ga_33
 1332  1334  1335     2    ga_23
 1332  1334  1336     2    ga_23
 1335  1334  1336     2    ga_24
 1330  1337  1338     2    ga_30
 1330  1337  1339     2    ga_19
 1338  1337  1339     2    ga_33
 1337  1339  1340     2    ga_32
 1337  1339  1341     2    ga_31
 1340  1339  1341     2    ga_18
 1339  1341  1342     2    ga_13
 1339  1341  1347     2    ga_13
 1342  1341  1347     2    ga_13
 1341  1342  1343     2    ga_15
 1342  1343  1344     2    ga_15
 1343  1344  1345     2    ga_22
 1343  1344  1346     2    ga_22
 1345  1344  1346     2    ga_38
 1341  1347  1348     2    ga_30
 1341  1347  1349     2    ga_19
 1348  1347  1349     2    ga_33
 1347  1349  1350     2    ga_32
 1347  1349  1351     2    ga_31
 1350  1349  1351     2    ga_18
 1349  1351  1352     2    ga_13
 1349  1351  1353     2    ga_13
 1352  1351  1353     2    ga_13
 1351  1353  1354     2    ga_30
 1351  1353  1355     2    ga_19
 1354  1353  1355     2    ga_33
 1353  1355  1356     2    ga_32
 1353  1355  1357     2    ga_31
 1356  1355  1357     2    ga_18
 1355  1357  1358     2    ga_13
 1355  1357  1362     2    ga_13
 1358  1357  1362     2    ga_13
 1357  1358  1359     2    ga_15
 1357  1358  1360     2    ga_15
 1359  1358  1360     2    ga_15
 1358  1359  1361     2    ga_15
 1357  1362  1363     2    ga_30
 1357  1362  1364     2    ga_19
 1363  1362  1364     2    ga_33
 1362  1364  1365     2    ga_32
 1362  1364  1366     2    ga_31
 1365  1364  1366     2    ga_18
 1364  1366  1367     2    ga_13
 1364  1366  1374     2    ga_13
 1367  1366  1374     2    ga_13
 1366  1367  1368     2    ga_15
 1367  1368  1369     2    ga_15
 1368  1369  1370     2    ga_30
 1368  1369  1371     2    ga_19
 1370  1369  1371     2    ga_33
 1369  1371  1372     2    ga_23
 1369  1371  1373     2    ga_23
 1372  1371  1373     2    ga_24
 1366  1374  1375     2    ga_30
 1366  1374  1376     2    ga_19
 1375  1374  1376     2    ga_33
 1374  1376  1377     2    ga_32
 1374  1376  1378     2    ga_31
 1377  1376  1378     2    ga_18
 1376  1378  1379     2    ga_13
 1376  1378  1380     2    ga_13
 1379  1378  1380     2    ga_13
 1378  1380  1381     2    ga_30
 1378  1380  1382     2    ga_19
 1381  1380  1382     2    ga_33
 1380  1382  1383     2    ga_32
 1380  1382  1384     2    ga_31
 1383  1382  1384     2    ga_18
 1382  1384  1385     2    ga_13
 1382  1384  1386     2    ga_13
 1385  1384  1386     2    ga_13
 1384  1386  1387     2    ga_30
 1384  1386  1388     2    ga_19
 1387  1386  1388     2    ga_33
 1386  1388  1389     2    ga_32
 1386  1388  1390     2    ga_31
 1389  1388  1390     2    ga_18
 1388  1390  1391     2    ga_13
 1388  1390  1400     2    ga_13
 1391  1390  1400     2    ga_13
 1390  1391  1392     2    ga_15
 1391  1392  1393     2    ga_37
 1391  1392  1394     2    ga_37
 1393  1392  1394     2    ga_7
 1392  1393  1396     2    ga_7
 1392  1394  1395     2    ga_36
 1392  1394  1398     2    ga_7
 1395  1394  1398     2    ga_36
 1393  1396  1397     2    ga_36
 1393  1396  1398     2    ga_7
 1397  1396  1398     2    ga_36
 1394  1398  1396     2    ga_7
 1394  1398  1399     2    ga_36
 1396  1398  1399     2    ga_36
 1390  1400  1401     2    ga_30
 1390  1400  1402     2    ga_19
 1401  1400  1402     2    ga_33
 1400  1402  1403     2    ga_32
 1400  1402  1404     2    ga_31
 1403  1402  1404     2    ga_18
 1402  1404  1405     2    ga_13
 1402  1404  1409     2    ga_13
 1405  1404  1409     2    ga_13
 1404  1405  1406     2    ga_15
 1405  1406  1407     2    ga_22
 1405  1406  1408     2    ga_22
 1407  1406  1408     2    ga_38
 1404  1409  1410     2    ga_30
 1404  1409  1411     2    ga_19
 1410  1409  1411     2    ga_33
 1409  1411  1412     2    ga_32
 1409  1411  1413     2    ga_31
 1412  1411  1413     2    ga_18
 1411  1413  1414     2    ga_13
 1411  1413  1415     2    ga_13
 1414  1413  1415     2    ga_13
 1413  1415  1416     2    ga_30
 1413  1415  1417     2    ga_19
 1416  1415  1417     2    ga_33
 1415  1417  1418     2    ga_32
 1415  1417  1419     2    ga_31
 1418  1417  1419     2    ga_18
 1417  1419  1420     2    ga_13
 1417  1419  1423     2    ga_13
 1420  1419  1423     2    ga_13
 1419  1420  1421     2    ga_15
 1419  1420  1422     2    ga_15
 1421  1420  1422     2    ga_15
 1419  1423  1424     2    ga_30
 1419  1423  1425     2    ga_19
 1424  1423  1425     2    ga_33
 1423  1425  1426     2    ga_32
 1423  1425  1427     2    ga_31
 1426  1425  1427     2    ga_18
 1425  1427  1428     2    ga_13
 1425  1427  1429     2    ga_13
 1428  1427  1429     2    ga_13
 1427  1429  1430     2    ga_30
 1427  1429  1431     2    ga_19
 1430  1429  1431     2    ga_33
 1429  1431  1432     2    ga_32
 1429  1431  1433     2    ga_31
 1432  1431  1433     2    ga_18
 1431  1433  1434     2    ga_13
 1431  1433  1441     2    ga_13
 1434  1433  1441     2    ga_13
 1433  1434  1435     2    ga_15
 1434  1435  1436     2    ga_15
 1435  1436  1437     2    ga_30
 1435  1436  1438     2    ga_19
 1437  1436  1438     2    ga_33
 1436  1438  1439     2    ga_23
 1436  1438  1440     2    ga_23
 1439  1438  1440     2    ga_24
 1433  1441  1442     2    ga_30
 1433  1441  1443     2    ga_19
 1442  1441  1443     2    ga_33
 1441  1443  1444     2    ga_32
 1441  1443  1445     2    ga_31
 1444  1443  1445     2    ga_18
 1443  1445  1446     2    ga_13
 1443  1445  1451     2    ga_13
 1446  1445  1451     2    ga_13
 1445  1446  1447     2    ga_15
 1446  1447  1448     2    ga_15
 1447  1448  1449     2    ga_22
 1447  1448  1450     2    ga_22
 1449  1448  1450     2    ga_38
 1445  1451  1452     2    ga_30
 1445  1451  1453     2    ga_19
 1452  1451  1453     2    ga_33
 1451  1453  1454     2    ga_32
 1451  1453  1455     2    ga_31
 1454  1453  1455     2    ga_18
 1453  1455  1456     2    ga_13
 1455  1456  1457     2    ga_30
 1455  1456  1458     2    ga_19
 1457  1456  1458     2    ga_33
 1456  1458  1459     2    ga_32
 1456  1458  1460     2    ga_31
 1459  1458  1460     2    ga_18
 1458  1460  1461     2    ga_13
 1458  1460  1468     2    ga_13
 1461  1460  1468     2    ga_13
 1460  1461  1462     2    ga_15
 1461  1462  1463     2    ga_15
 1462  1463  1464     2    ga_30
 1462  1463  1465     2    ga_19
 1464  1463  1465     2    ga_33
 1463  1465  1466     2    ga_23
 1463  1465  1467     2    ga_23
 1466  1465  1467     2    ga_24
 1460  1468  1469     2    ga_30
 1460  1468  1470     2    ga_19
 1469  1468  1470     2    ga_33
 1468  1470  1471     2    ga_32
 1468  1470  1472     2    ga_31
 1471  1470  1472     2    ga_18
 1470  1472  1473     2    ga_13
 1470  1472  1476     2    ga_13
 1473  1472  1476     2    ga_13
 1472  1473  1474     2    ga_16
 1473  1474  1475     2    ga_3
 1472  1476  1477     2    ga_30
 1472  1476  1478     2    ga_19
 1477  1476  1478     2    ga_33
 1476  1478  1479     2    ga_32
 1476  1478  1480     2    ga_31
 1479  1478  1480     2    ga_18
 1478  1480  1481     2    ga_13
 1478  1480  1493     2    ga_13
 1481  1480  1493     2    ga_13
 1480  1481  1482     2    ga_15
 1481  1482  1483     2    ga_15
 1482  1483  1484     2    ga_13
 1483  1484  1485     2    ga_20
 1483  1484  1486     2    ga_33
 1485  1484  1486     2    ga_23
 1484  1486  1487     2    ga_28
 1484  1486  1490     2    ga_28
 1487  1486  1490     2    ga_28
 1486  1487  1488     2    ga_23
 1486  1487  1489     2    ga_23
 1488  1487  1489     2    ga_24
 1486  1490  1491     2    ga_23
 1486  1490  1492     2    ga_23
 1491  1490  1492     2    ga_24
 1480  1493  1494     2    ga_30
 1480  1493  1495     2    ga_19
 1494  1493  1495     2    ga_33
 1493  1495  1496     2    ga_32
 1493  1495  1497     2    ga_31
 1496  1495  1497     2    ga_18
 1495  1497  1498     2    ga_13
 1495  1497  1501     2    ga_13
 1498  1497  1501     2    ga_13
 1497  1498  1499     2    ga_15
 1497  1498  1500     2    ga_15
 1499  1498  1500     2    ga_15
 1497  1501  1502     2    ga_30
 1497  1501  1503     2    ga_19
 1502  1501  1503     2    ga_33
 1501  1503  1504     2    ga_32
 1501  1503  1505     2    ga_31
 1504  1503  1505     2    ga_18
 1503  1505  1506     2    ga_13
 1503  1505  1510     2    ga_13
 1506  1505  1510     2    ga_13
 1505  1506  1507     2    ga_15
 1506  1507  1508     2    ga_22
 1506  1507  1509     2    ga_22
 1508  1507  1509     2    ga_38
 1505  1510  1511     2    ga_30
 1505  1510  1512     2    ga_19
 1511  1510  1512     2    ga_33
 1510  1512  1513     2    ga_32
 1510  1512  1514     2    ga_31
 1513  1512  1514     2    ga_18
 1512  1514  1515     2    ga_13
 1512  1514  1519     2    ga_13
 1515  1514  1519     2    ga_13
 1514  1515  1516     2    ga_15
 1515  1516  1517     2    ga_22
 1515  1516  1518     2    ga_22
 1517  1516  1518     2    ga_38
 1514  1519  1520     2    ga_30
 1514  1519  1521     2    ga_19
 1520  1519  1521     2    ga_33
 1519  1521  1522     2    ga_32
 1519  1521  1523     2    ga_31
 1522  1521  1523     2    ga_18
 1521  1523  1524     2    ga_13
 1521  1523  1532     2    ga_13
 1524  1523  1532     2    ga_13
 1523  1524  1525     2    ga_15
 1524  1525  1526     2    ga_15
 1525  1526  1527     2    ga_15
 1526  1527  1528     2    ga_15
 1527  1528  1529     2    ga_11
 1527  1528  1530     2    ga_11
 1527  1528  1531     2    ga_11
 1529  1528  1530     2    ga_10
 1529  1528  1531     2    ga_10
 1530  1528  1531     2    ga_10
 1523  1532  1533     2    ga_30
 1523  1532  1534     2    ga_19
 1533  1532  1534     2    ga_33
 1532  1534  1535     2    ga_32
 1532  1534  1536     2    ga_31
 1535  1534  1536     2    ga_18
 1534  1536  1537     2    ga_13
 1534  1536  1540     2    ga_13
 1537  1536  1540     2    ga_13
 1536  1537  1538     2    ga_15
 1536  1537  1539     2    ga_15
 1538  1537  1539     2    ga_15
 1536  1540  1541     2    ga_30
 1536  1540  1542     2    ga_19
 1541  1540  1542     2    ga_33
 1540  1542  1543     2    ga_32
 1540  1542  1544     2    ga_31
 1543  1542  1544     2    ga_18
 1542  1544  1545     2    ga_13
 1542  1544  1551     2    ga_13
 1545  1544  1551     2    ga_13
 1544  1545  1546     2    ga_15
 1545  1546  1547     2    ga_30
 1545  1546  1548     2    ga_19
 1547  1546  1548     2    ga_33
 1546  1548  1549     2    ga_23
 1546  1548  1550     2    ga_23
 1549  1548  1550     2    ga_24
 1544  1551  1552     2    ga_30
 1544  1551  1553     2    ga_19
 1552  1551  1553     2    ga_33
 1551  1553  1554     2    ga_32
 1551  1553  1555     2    ga_31
 1554  1553  1555     2    ga_18
 1553  1555  1556     2    ga_13
 1553  1555  1568     2    ga_13
 1556  1555  1568     2    ga_13
 1555  1556  1557     2    ga_15
 1556  1557  1558     2    ga_27
 1556  1557  1560     2    ga_27
 1558  1557  1560     2    ga_27
 1557  1558  1559     2    ga_25
 1557  1558  1562     2    ga_27
 1559  1558  1562     2    ga_25
 1557  1560  1561     2    ga_25
 1557  1560  1564     2    ga_27
 1561  1560  1564     2    ga_25
 1558  1562  1563     2    ga_25
 1558  1562  1566     2    ga_27
 1563  1562  1566     2    ga_25
 1560  1564  1565     2    ga_25
 1560  1564  1566     2    ga_27
 1565  1564  1566     2    ga_25
 1562  1566  1564     2    ga_27
 1562  1566  1567     2    ga_25
 1564  1566  1567     2    ga_25
 1555  1568  1569     2    ga_30
 1555  1568  1570     2    ga_19
 1569  1568  1570     2    ga_33
 1568  1570  1571     2    ga_32
 1568  1570  1572     2    ga_31
 1571  1570  1572     2    ga_18
 1570  1572  1573     2    ga_13
 1570  1572  1582     2    ga_13
 1573  1572  1582     2    ga_13
 1572  1573  1574     2    ga_15
 1573  1574  1575     2    ga_37
 1573  1574  1576     2    ga_37
 1575  1574  1576     2    ga_7
 1574  1575  1578     2    ga_7
 1574  1576  1577     2    ga_36
 1574  1576  1580     2    ga_7
 1577  1576  1580     2    ga_36
 1575  1578  1579     2    ga_36
 1575  1578  1580     2    ga_7
 1579  1578  1580     2    ga_36
 1576  1580  1578     2    ga_7
 1576  1580  1581     2    ga_36
 1578  1580  1581     2    ga_36
 1572  1582  1583     2    ga_30
 1572  1582  1584     2    ga_19
 1583  1582  1584     2    ga_33
 1582  1584  1585     2    ga_32
 1582  1584  1586     2    ga_31
 1585  1584  1586     2    ga_18
 1584  1586  1587     2    ga_13
 1584  1586  1599     2    ga_13
 1587  1586  1599     2    ga_13
 1586  1587  1588     2    ga_15
 1587  1588  1589     2    ga_27
 1587  1588  1591     2    ga_27
 1589  1588  1591     2    ga_27
 1588  1589  1590     2    ga_25
 1588  1589  1593     2    ga_27
 1590  1589  1593     2    ga_25
 1588  1591  1592     2    ga_25
 1588  1591  1595     2    ga_27
 1592  1591  1595     2    ga_25
 1589  1593  1594     2    ga_25
 1589  1593  1597     2    ga_27
 1594  1593  1597     2    ga_25
 1591  1595  1596     2    ga_25
 1591  1595  1597     2    ga_27
 1596  1595  1597     2    ga_25
 1593  1597  1595     2    ga_27
 1593  1597  1598     2    ga_25
 1595  1597  1598     2    ga_25
 1586  1599  1600     2    ga_30
 1586  1599  1601     2    ga_19
 1600  1599  1601     2    ga_33
 1599  1601  1602     2    ga_32
 1599  1601  1603     2    ga_31
 1602  1601  1603     2    ga_18
 1601  1603  1604     2    ga_13
 1601  1603  1608     2    ga_13
 1604  1603  1608     2    ga_13
 1603  1604  1605     2    ga_15
 1603  1604  1606     2    ga_15
 1605  1604  1606     2    ga_15
 1604  1605  1607     2    ga_15
 1603  1608  1609     2    ga_30
 1603  1608  1610     2    ga_19
 1609  1608  1610     2    ga_33
 1608  1610  1611     2    ga_32
 1608  1610  1612     2    ga_31
 1611  1610  1612     2    ga_18
 1610  1612  1613     2    ga_13
 1610  1612  1617     2    ga_13
 1613  1612  1617     2    ga_13
 1612  1613  1614     2    ga_15
 1613  1614  1615     2    ga_15
 1613  1614  1616     2    ga_15
 1615  1614  1616     2    ga_15
 1612  1617  1618     2    ga_30
 1612  1617  1619     2    ga_19
 1618  1617  1619     2    ga_33
 1617  1619  1620     2    ga_32
 1617  1619  1621     2    ga_31
 1620  1619  1621     2    ga_18
 1619  1621  1622     2    ga_13
 1619  1621  1634     2    ga_13
 1622  1621  1634     2    ga_13
 1621  1622  1623     2    ga_15
 1622  1623  1624     2    ga_27
 1622  1623  1626     2    ga_27
 1624  1623  1626     2    ga_27
 1623  1624  1625     2    ga_25
 1623  1624  1628     2    ga_27
 1625  1624  1628     2    ga_25
 1623  1626  1627     2    ga_25
 1623  1626  1630     2    ga_27
 1627  1626  1630     2    ga_25
 1624  1628  1629     2    ga_25
 1624  1628  1632     2    ga_27
 1629  1628  1632     2    ga_25
 1626  1630  1631     2    ga_25
 1626  1630  1632     2    ga_27
 1631  1630  1632     2    ga_25
 1628  1632  1630     2    ga_27
 1628  1632  1633     2    ga_25
 1630  1632  1633     2    ga_25
 1621  1634  1635     2    ga_30
 1621  1634  1636     2    ga_19
 1635  1634  1636     2    ga_33
 1634  1636  1637     2    ga_32
 1634  1636  1638     2    ga_31
 1637  1636  1638     2    ga_18
 1636  1638  1639     2    ga_13
 1636  1638  1645     2    ga_13
 1639  1638  1645     2    ga_13
 1638  1639  1640     2    ga_15
 1639  1640  1641     2    ga_30
 1639  1640  1642     2    ga_19
 1641  1640  1642     2    ga_33
 1640  1642  1643     2    ga_23
 1640  1642  1644     2    ga_23
 1643  1642  1644     2    ga_24
 1638  1645  1646     2    ga_30
 1638  1645  1647     2    ga_19
 1646  1645  1647     2    ga_33
 1645  1647  1648     2    ga_32
 1645  1647  1649     2    ga_31
 1648  1647  1649     2    ga_18
 1647  1649  1650     2    ga_13
 1647  1649  1656     2    ga_13
 1650  1649  1656     2    ga_13
 1649  1650  1651     2    ga_15
 1650  1651  1652     2    ga_30
 1650  1651  1653     2    ga_19
 1652  1651  1653     2    ga_33
 1651  1653  1654     2    ga_23
 1651  1653  1655     2    ga_23
 1654  1653  1655     2    ga_24
 1649  1656  1657     2    ga_30
 1649  1656  1658     2    ga_19
 1657  1656  1658     2    ga_33
 1656  1658  1659     2    ga_32
 1656  1658  1660     2    ga_31
 1659  1658  1660     2    ga_18
 1658  1660  1661     2    ga_13
 1658  1660  1664     2    ga_13
 1661  1660  1664     2    ga_13
 1660  1661  1662     2    ga_15
 1660  1661  1663     2    ga_15
 1662  1661  1663     2    ga_15
 1660  1664  1665     2    ga_30
 1660  1664  1666     2    ga_19
 1665  1664  1666     2    ga_33
 1664  1666  1667     2    ga_32
 1664  1666  1668     2    ga_31
 1667  1666  1668     2    ga_18
 1666  1668  1669     2    ga_13
 1666  1668  1673     2    ga_13
 1669  1668  1673     2    ga_13
 1668  1669  1670     2    ga_15
 1669  1670  1671     2    ga_22
 1669  1670  1672     2    ga_22
 1671  1670  1672     2    ga_38
 1668  1673  1674     2    ga_30
 1668  1673  1675     2    ga_19
 1674  1673  1675     2    ga_33
 1673  1675  1676     2    ga_32
 1673  1675  1677     2    ga_31
 1676  1675  1677     2    ga_18
 1675  1677  1678     2    ga_13
 1677  1678  1679     2    ga_30
 1677  1678  1680     2    ga_19
 1679  1678  1680     2    ga_33
 1678  1680  1681     2    ga_32
 1678  1680  1682     2    ga_31
 1681  1680  1682     2    ga_18
 1680  1682  1683     2    ga_13
 1680  1682  1692     2    ga_13
 1683  1682  1692     2    ga_13
 1682  1683  1684     2    ga_15
 1683  1684  1685     2    ga_37
 1683  1684  1686     2    ga_37
 1685  1684  1686     2    ga_7
 1684  1685  1688     2    ga_7
 1684  1686  1687     2    ga_36
 1684  1686  1690     2    ga_7
 1687  1686  1690     2    ga_36
 1685  1688  1689     2    ga_36
 1685  1688  1690     2    ga_7
 1689  1688  1690     2    ga_36
 1686  1690  1688     2    ga_7
 1686  1690  1691     2    ga_36
 1688  1690  1691     2    ga_36
 1682  1692  1693     2    ga_30
 1682  1692  1694     2    ga_19
 1693  1692  1694     2    ga_33
 1692  1694  1695     2    ga_32
 1692  1694  1696     2    ga_31
 1695  1694  1696     2    ga_18
 1694  1696  1697     2    ga_13
 1694  1696  1701     2    ga_13
 1697  1696  1701     2    ga_13
 1696  1697  1698     2    ga_15
 1697  1698  1699     2    ga_15
 1697  1698  1700     2    ga_15
 1699  1698  1700     2    ga_15
 1696  1701  1702     2    ga_30
 1696  1701  1703     2    ga_19
 1702  1701  1703     2    ga_33
 1701  1703  1704     2    ga_32
 1701  1703  1705     2    ga_31
 1704  1703  1705     2    ga_18
 1703  1705  1706     2    ga_13
 1703  1705  1719     2    ga_13
 1706  1705  1719     2    ga_13
 1705  1706  1707     2    ga_15
 1706  1707  1708     2    ga_27
 1706  1707  1710     2    ga_27
 1708  1707  1710     2    ga_27
 1707  1708  1709     2    ga_25
 1707  1708  1712     2    ga_27
 1709  1708  1712     2    ga_25
 1707  1710  1711     2    ga_25
 1707  1710  1714     2    ga_27
 1711  1710  1714     2    ga_25
 1708  1712  1713     2    ga_25
 1708  1712  1716     2    ga_27
 1713  1712  1716     2    ga_25
 1710  1714  1715     2    ga_25
 1710  1714  1716     2    ga_27
 1715  1714  1716     2    ga_25
 1712  1716  1714     2    ga_27
 1712  1716  1717     2    ga_27
 1714  1716  1717     2    ga_27
 1716  1717  1718     2    ga_12
 1705  1719  1720     2    ga_30
 1705  1719  1721     2    ga_19
 1720  1719  1721     2    ga_33
 1719  1721  1722     2    ga_32
 1719  1721  1723     2    ga_31
 1722  1721  1723     2    ga_18
 1721  1723  1724     2    ga_13
 1721  1723  1729     2    ga_13
 1724  1723  1729     2    ga_13
 1723  1724  1725     2    ga_15
 1724  1725  1726     2    ga_15
 1725  1726  1727     2    ga_22
 1725  1726  1728     2    ga_22
 1727  1726  1728     2    ga_38
 1723  1729  1730     2    ga_30
 1723  1729  1731     2    ga_19
 1730  1729  1731     2    ga_33
 1729  1731  1732     2    ga_32
 1729  1731  1733     2    ga_31
 1732  1731  1733     2    ga_18
 1731  1733  1734     2    ga_13
 1731  1733  1738     2    ga_13
 1734  1733  1738     2    ga_13
 1733  1734  1735     2    ga_15
 1734  1735  1736     2    ga_15
 1734  1735  1737     2    ga_15
 1736  1735  1737     2    ga_15
 1733  1738  1739     2    ga_30
 1733  1738  1740     2    ga_19
 1739  1738  1740     2    ga_33
 1738  1740  1741     2    ga_32
 1738  1740  1742     2    ga_31
 1741  1740  1742     2    ga_18
 1740  1742  1743     2    ga_13
 1740  1742  1747     2    ga_13
 1743  1742  1747     2    ga_13
 1742  1743  1744     2    ga_15
 1743  1744  1745     2    ga_22
 1743  1744  1746     2    ga_22
 1745  1744  1746     2    ga_38
 1742  1747  1748     2    ga_30
 1742  1747  1749     2    ga_19
 1748  1747  1749     2    ga_33
 1747  1749  1750     2    ga_32
 1747  1749  1751     2    ga_31
 1750  1749  1751     2    ga_18
 1749  1751  1752     2    ga_13
 1751  1752  1753     2    ga_30
 1751  1752  1754     2    ga_19
 1753  1752  1754     2    ga_33
 1752  1754  1755     2    ga_32
 1752  1754  1756     2    ga_31
 1755  1754  1756     2    ga_18
 1754  1756  1757     2    ga_13
 1754  1756  1769     2    ga_13
 1757  1756  1769     2    ga_13
 1756  1757  1758     2    ga_15
 1757  1758  1759     2    ga_15
 1758  1759  1760     2    ga_13
 1759  1760  1761     2    ga_20
 1759  1760  1762     2    ga_33
 1761  1760  1762     2    ga_23
 1760  1762  1763     2    ga_28
 1760  1762  1766     2    ga_28
 1763  1762  1766     2    ga_28
 1762  1763  1764     2    ga_23
 1762  1763  1765     2    ga_23
 1764  1763  1765     2    ga_24
 1762  1766  1767     2    ga_23
 1762  1766  1768     2    ga_23
 1767  1766  1768     2    ga_24
 1756  1769  1770     2    ga_30
 1756  1769  1771     2    ga_19
 1770  1769  1771     2    ga_33
 1769  1771  1772     2    ga_32
 1769  1771  1773     2    ga_31
 1772  1771  1773     2    ga_18
 1771  1773  1774     2    ga_13
 1771  1773  1778     2    ga_13
 1774  1773  1778     2    ga_13
 1773  1774  1775     2    ga_15
 1774  1775  1776     2    ga_16
 1775  1776  1777     2    ga_4
 1773  1778  1779     2    ga_30
 1773  1778  1780     2    ga_19
 1779  1778  1780     2    ga_33
 1778  1780  1781     2    ga_31
 1778  1780  1784     2    ga_31
 1781  1780  1784     2    ga_21
 1780  1781  1782     2    ga_13
 1780  1781  1785     2    ga_13
 1782  1781  1785     2    ga_13
 1781  1782  1783     2    ga_13
 1782  1783  1784     2    ga_13
 1780  1784  1783     2    ga_13
 1781  1785  1786     2    ga_30
 1781  1785  1787     2    ga_19
 1786  1785  1787     2    ga_33
 1785  1787  1788     2    ga_32
 1785  1787  1789     2    ga_31
 1788  1787  1789     2    ga_18
 1787  1789  1790     2    ga_13
 1787  1789  1802     2    ga_13
 1790  1789  1802     2    ga_13
 1789  1790  1791     2    ga_15
 1790  1791  1792     2    ga_27
 1790  1791  1794     2    ga_27
 1792  1791  1794     2    ga_27
 1791  1792  1793     2    ga_25
 1791  1792  1796     2    ga_27
 1793  1792  1796     2    ga_25
 1791  1794  1795     2    ga_25
 1791  1794  1798     2    ga_27
 1795  1794  1798     2    ga_25
 1792  1796  1797     2    ga_25
 1792  1796  1800     2    ga_27
 1797  1796  1800     2    ga_25
 1794  1798  1799     2    ga_25
 1794  1798  1800     2    ga_27
 1799  1798  1800     2    ga_25
 1796  1800  1798     2    ga_27
 1796  1800  1801     2    ga_25
 1798  1800  1801     2    ga_25
 1789  1802  1803     2    ga_30
 1789  1802  1804     2    ga_19
 1803  1802  1804     2    ga_33
 1802  1804  1805     2    ga_31
 1802  1804  1808     2    ga_31
 1805  1804  1808     2    ga_21
 1804  1805  1806     2    ga_13
 1804  1805  1809     2    ga_13
 1806  1805  1809     2    ga_13
 1805  1806  1807     2    ga_13
 1806  1807  1808     2    ga_13
 1804  1808  1807     2    ga_13
 1805  1809  1810     2    ga_30
 1805  1809  1811     2    ga_19
 1810  1809  1811     2    ga_33
 1809  1811  1812     2    ga_32
 1809  1811  1813     2    ga_31
 1812  1811  1813     2    ga_18
 1811  1813  1814     2    ga_13
 1811  1813  1817     2    ga_13
 1814  1813  1817     2    ga_13
 1813  1814  1815     2    ga_15
 1813  1814  1816     2    ga_15
 1815  1814  1816     2    ga_15
 1813  1817  1818     2    ga_30
 1813  1817  1819     2    ga_19
 1818  1817  1819     2    ga_33
 1817  1819  1820     2    ga_32
 1817  1819  1821     2    ga_31
 1820  1819  1821     2    ga_18
 1819  1821  1822     2    ga_13
 1819  1821  1828     2    ga_13
 1822  1821  1828     2    ga_13
 1821  1822  1823     2    ga_15
 1822  1823  1824     2    ga_30
 1822  1823  1825     2    ga_19
 1824  1823  1825     2    ga_33
 1823  1825  1826     2    ga_23
 1823  1825  1827     2    ga_23
 1826  1825  1827     2    ga_24
 1821  1828  1829     2    ga_30
 1821  1828  1830     2    ga_19
 1829  1828  1830     2    ga_33
 1828  1830  1831     2    ga_32
 1828  1830  1832     2    ga_31
 1831  1830  1832     2    ga_18
 1830  1832  1833     2    ga_13
 1830  1832  1842     2    ga_13
 1833  1832  1842     2    ga_13
 1832  1833  1834     2    ga_15
 1833  1834  1835     2    ga_37
 1833  1834  1836     2    ga_37
 1835  1834  1836     2    ga_7
 1834  1835  1838     2    ga_7
 1834  1836  1837     2    ga_36
 1834  1836  1840     2    ga_7
 1837  1836  1840     2    ga_36
 1835  1838  1839     2    ga_36
 1835  1838  1840     2    ga_7
 1839  1838  1840     2    ga_36
 1836  1840  1838     2    ga_7
 1836  1840  1841     2    ga_36
 1838  1840  1841     2    ga_36
 1832  1842  1843     2    ga_30
 1832  1842  1844     2    ga_19
 1843  1842  1844     2    ga_33
 1842  1844  1845     2    ga_32
 1842  1844  1846     2    ga_31
 1845  1844  1846     2    ga_18
 1844  1846  1847     2    ga_13
 1846  1847  1848     2    ga_30
 1846  1847  1849     2    ga_19
 1848  1847  1849     2    ga_33
 1847  1849  1850     2    ga_32
 1847  1849  1851     2    ga_31
 1850  1849  1851     2    ga_18
 1849  1851  1852     2    ga_13
 1849  1851  1853     2    ga_13
 1852  1851  1853     2    ga_13
 1851  1853  1854     2    ga_30
 1851  1853  1855     2    ga_19
 1854  1853  1855     2    ga_33
 1853  1855  1856     2    ga_32
 1853  1855  1857     2    ga_31
 1856  1855  1857     2    ga_18
 1855  1857  1858     2    ga_13
 1855  1857  1861     2    ga_13
 1858  1857  1861     2    ga_13
 1857  1858  1859     2    ga_13
 1858  1859  1860     2    ga_12
 1857  1861  1862     2    ga_30
 1857  1861  1863     2    ga_19
 1862  1861  1863     2    ga_33
 1861  1863  1864     2    ga_32
 1861  1863  1865     2    ga_31
 1864  1863  1865     2    ga_18
 1863  1865  1866     2    ga_13
 1863  1865  1869     2    ga_13
 1866  1865  1869     2    ga_13
 1865  1866  1867     2    ga_13
 1866  1867  1868     2    ga_12
 1865  1869  1870     2    ga_30
 1865  1869  1871     2    ga_19
 1870  1869  1871     2    ga_33
 1869  1871  1872     2    ga_32
 1869  1871  1873     2    ga_31
 1872  1871  1873     2    ga_18
 1871  1873  1874     2    ga_13
 1871  1873  1879     2    ga_13
 1874  1873  1879     2    ga_13
 1873  1874  1875     2    ga_15
 1874  1875  1876     2    ga_15
 1875  1876  1877     2    ga_22
 1875  1876  1878     2    ga_22
 1877  1876  1878     2    ga_38
 1873  1879  1880     2    ga_30
 1873  1879  1881     2    ga_19
 1880  1879  1881     2    ga_33
 1879  1881  1882     2    ga_32
 1879  1881  1883     2    ga_31
 1882  1881  1883     2    ga_18
 1881  1883  1884     2    ga_13
 1881  1883  1888     2    ga_13
 1884  1883  1888     2    ga_13
 1883  1884  1885     2    ga_15
 1884  1885  1886     2    ga_22
 1884  1885  1887     2    ga_22
 1886  1885  1887     2    ga_38
 1883  1888  1889     2    ga_30
 1883  1888  1890     2    ga_19
 1889  1888  1890     2    ga_33
 1888  1890  1891     2    ga_32
 1888  1890  1892     2    ga_31
 1891  1890  1892     2    ga_18
 1890  1892  1893     2    ga_13
 1890  1892  1897     2    ga_13
 1893  1892  1897     2    ga_13
 1892  1893  1894     2    ga_13
 1892  1893  1896     2    ga_15
 1894  1893  1896     2    ga_15
 1893  1894  1895     2    ga_12
 1892  1897  1898     2    ga_30
 1892  1897  1899     2    ga_19
 1898  1897  1899     2    ga_33
 1897  1899  1900     2    ga_32
 1897  1899  1901     2    ga_31
 1900  1899  1901     2    ga_18
 1899  1901  1902     2    ga_13
 1899  1901  1906     2    ga_13
 1902  1901  1906     2    ga_13
 1901  1902  1903     2    ga_15
 1902  1903  1904     2    ga_15
 1902  1903  1905     2    ga_15
 1904  1903  1905     2    ga_15
 1901  1906  1907     2    ga_30
 1901  1906  1908     2    ga_19
 1907  1906  1908     2    ga_33
 1906  1908  1909     2    ga_32
 1906  1908  1910     2    ga_31
 1909  1908  1910     2    ga_18
 1908  1910  1911     2    ga_13
 1908  1910  1915     2    ga_13
 1911  1910  1915     2    ga_13
 1910  1911  1912     2    ga_15
 1911  1912  1913     2    ga_15
 1911  1912  1914     2    ga_15
 1913  1912  1914     2    ga_15
 1910  1915  1916     2    ga_30
 1910  1915  1917     2    ga_19
 1916  1915  1917     2    ga_33
 1915  1917  1918     2    ga_32
 1915  1917  1919     2    ga_31
 1918  1917  1919     2    ga_18
 1917  1919  1920     2    ga_13
 1917  1919  1928     2    ga_13
 1920  1919  1928     2    ga_13
 1919  1920  1921     2    ga_15
 1920  1921  1922     2    ga_15
 1921  1922  1923     2    ga_15
 1922  1923  1924     2    ga_15
 1923  1924  1925     2    ga_11
 1923  1924  1926     2    ga_11
 1923  1924  1927     2    ga_11
 1925  1924  1926     2    ga_10
 1925  1924  1927     2    ga_10
 1926  1924  1927     2    ga_10
 1919  1928  1929     2    ga_30
 1919  1928  1930     2    ga_19
 1929  1928  1930     2    ga_33
 1928  1930  1931     2    ga_32
 1928  1930  1932     2    ga_31
 1931  1930  1932     2    ga_18
 1930  1932  1933     2    ga_13
 1930  1932  1937     2    ga_13
 1933  1932  1937     2    ga_13
 1932  1933  1934     2    ga_15
 1933  1934  1935     2    ga_22
 1933  1934  1936     2    ga_22
 1935  1934  1936     2    ga_38
 1932  1937  1938     2    ga_30
 1932  1937  1939     2    ga_19
 1938  1937  1939     2    ga_33
 1937  1939  1940     2    ga_32
 1937  1939  1941     2    ga_31
 1940  1939  1941     2    ga_18
 1939  1941  1942     2    ga_13
 1939  1941  1943     2    ga_13
 1942  1941  1943     2    ga_13
 1941  1943  1944     2    ga_30
 1941  1943  1945     2    ga_19
 1944  1943  1945     2    ga_33
 1943  1945  1946     2    ga_32
 1943  1945  1947     2    ga_31
 1946  1945  1947     2    ga_18
 1945  1947  1948     2    ga_13
 1945  1947  1949     2    ga_13
 1948  1947  1949     2    ga_13
 1947  1949  1950     2    ga_30
 1947  1949  1951     2    ga_19
 1950  1949  1951     2    ga_33
 1949  1951  1952     2    ga_32
 1949  1951  1953     2    ga_31
 1952  1951  1953     2    ga_18
 1951  1953  1954     2    ga_13
 1951  1953  1962     2    ga_13
 1954  1953  1962     2    ga_13
 1953  1954  1955     2    ga_15
 1954  1955  1956     2    ga_15
 1955  1956  1957     2    ga_15
 1956  1957  1958     2    ga_15
 1957  1958  1959     2    ga_11
 1957  1958  1960     2    ga_11
 1957  1958  1961     2    ga_11
 1959  1958  1960     2    ga_10
 1959  1958  1961     2    ga_10
 1960  1958  1961     2    ga_10
 1953  1962  1963     2    ga_30
 1953  1962  1964     2    ga_19
 1963  1962  1964     2    ga_33
 1962  1964  1965     2    ga_32
 1962  1964  1966     2    ga_31
 1965  1964  1966     2    ga_18
 1964  1966  1967     2    ga_13
 1964  1966  1970     2    ga_13
 1967  1966  1970     2    ga_13
 1966  1967  1968     2    ga_15
 1966  1967  1969     2    ga_15
 1968  1967  1969     2    ga_15
 1966  1970  1971     2    ga_30
 1966  1970  1972     2    ga_19
 1971  1970  1972     2    ga_33
 1970  1972  1973     2    ga_32
 1970  1972  1974     2    ga_31
 1973  1972  1974     2    ga_18
 1972  1974  1975     2    ga_13
 1972  1974  1978     2    ga_13
 1975  1974  1978     2    ga_13
 1974  1975  1976     2    ga_16
 1975  1976  1977     2    ga_3
 1974  1978  1979     2    ga_30
 1974  1978  1980     2    ga_19
 1979  1978  1980     2    ga_33
 1978  1980  1981     2    ga_32
 1978  1980  1982     2    ga_31
 1981  1980  1982     2    ga_18
 1980  1982  1983     2    ga_13
 1980  1982  1995     2    ga_13
 1983  1982  1995     2    ga_13
 1982  1983  1984     2    ga_15
 1983  1984  1985     2    ga_15
 1984  1985  1986     2    ga_13
 1985  1986  1987     2    ga_20
 1985  1986  1988     2    ga_33
 1987  1986  1988     2    ga_23
 1986  1988  1989     2    ga_28
 1986  1988  1992     2    ga_28
 1989  1988  1992     2    ga_28
 1988  1989  1990     2    ga_23
 1988  1989  1991     2    ga_23
 1990  1989  1991     2    ga_24
 1988  1992  1993     2    ga_23
 1988  1992  1994     2    ga_23
 1993  1992  1994     2    ga_24
 1982  1995  1996     2    ga_30
 1982  1995  1997     2    ga_19
 1996  1995  1997     2    ga_33
 1995  1997  1998     2    ga_32
 1995  1997  1999     2    ga_31
 1998  1997  1999     2    ga_18
 1997  1999  2000     2    ga_13
 1997  1999  2005     2    ga_13
 2000  1999  2005     2    ga_13
 1999  2000  2001     2    ga_15
 2000  2001  2002     2    ga_15
 2001  2002  2003     2    ga_22
 2001  2002  2004     2    ga_22
 2003  2002  2004     2    ga_38
 1999  2005  2006     2    ga_30
 1999  2005  2007     2    ga_19
 2006  2005  2007     2    ga_33
 2005  2007  2008     2    ga_32
 2005  2007  2009     2    ga_31
 2008  2007  2009     2    ga_18
 2007  2009  2010     2    ga_13
 2007  2009  2022     2    ga_13
 2010  2009  2022     2    ga_13
 2009  2010  2011     2    ga_15
 2010  2011  2012     2    ga_27
 2010  2011  2014     2    ga_27
 2012  2011  2014     2    ga_27
 2011  2012  2013     2    ga_25
 2011  2012  2016     2    ga_27
 2013  2012  2016     2    ga_25
 2011  2014  2015     2    ga_25
 2011  2014  2018     2    ga_27
 2015  2014  2018     2    ga_25
 2012  2016  2017     2    ga_25
 2012  2016  2020     2    ga_27
 2017  2016  2020     2    ga_25
 2014  2018  2019     2    ga_25
 2014  2018  2020     2    ga_27
 2019  2018  2020     2    ga_25
 2016  2020  2018     2    ga_27
 2016  2020  2021     2    ga_25
 2018  2020  2021     2    ga_25
 2009  2022  2023     2    ga_30
 2009  2022  2024     2    ga_19
 2023  2022  2024     2    ga_33
 2022  2024  2025     2    ga_32
 2022  2024  2026     2    ga_31
 2025  2024  2026     2    ga_18
 2024  2026  2027     2    ga_13
 2024  2026  2031     2    ga_13
 2027  2026  2031     2    ga_13
 2026  2027  2028     2    ga_13
 2026  2027  2030     2    ga_15
 2028  2027  2030     2    ga_15
 2027  2028  2029     2    ga_12
 2026  2031  2032     2    ga_30
 2026  2031  2033     2    ga_19
 2032  2031  2033     2    ga_33
 2031  2033  2034     2    ga_32
 2031  2033  2035     2    ga_31
 2034  2033  2035     2    ga_18
 2033  2035  2036     2    ga_13
 2033  2035  2041     2    ga_13
 2036  2035  2041     2    ga_13
 2035  2036  2037     2    ga_15
 2036  2037  2038     2    ga_15
 2037  2038  2039     2    ga_22
 2037  2038  2040     2    ga_22
 2039  2038  2040     2    ga_38
 2035  2041  2042     2    ga_30
 2035  2041  2043     2    ga_19
 2042  2041  2043     2    ga_33
 2041  2043  2044     2    ga_32
 2041  2043  2045     2    ga_31
 2044  2043  2045     2    ga_18
 2043  2045  2046     2    ga_13
 2043  2045  2058     2    ga_13
 2046  2045  2058     2    ga_13
 2045  2046  2047     2    ga_15
 2046  2047  2048     2    ga_15
 2047  2048  2049     2    ga_13
 2048  2049  2050     2    ga_20
 2048  2049  2051     2    ga_33
 2050  2049  2051     2    ga_23
 2049  2051  2052     2    ga_28
 2049  2051  2055     2    ga_28
 2052  2051  2055     2    ga_28
 2051  2052  2053     2    ga_23
 2051  2052  2054     2    ga_23
 2053  2052  2054     2    ga_24
 2051  2055  2056     2    ga_23
 2051  2055  2057     2    ga_23
 2056  2055  2057     2    ga_24
 2045  2058  2059     2    ga_30
 2045  2058  2060     2    ga_19
 2059  2058  2060     2    ga_33
 2058  2060  2061     2    ga_32
 2058  2060  2062     2    ga_31
 2061  2060  2062     2    ga_18
 2060  2062  2063     2    ga_13
 2060  2062  2068     2    ga_13
 2063  2062  2068     2    ga_13
 2062  2063  2064     2    ga_15
 2063  2064  2065     2    ga_15
 2064  2065  2066     2    ga_22
 2064  2065  2067     2    ga_22
 2066  2065  2067     2    ga_38
 2062  2068  2069     2    ga_30
 2062  2068  2070     2    ga_19
 2069  2068  2070     2    ga_33
 2068  2070  2071     2    ga_32
 2068  2070  2072     2    ga_31
 2071  2070  2072     2    ga_18
 2070  2072  2073     2    ga_13
 2070  2072  2080     2    ga_13
 2073  2072  2080     2    ga_13
 2072  2073  2074     2    ga_15
 2073  2074  2075     2    ga_15
 2074  2075  2076     2    ga_30
 2074  2075  2077     2    ga_19
 2076  2075  2077     2    ga_33
 2075  2077  2078     2    ga_23
 2075  2077  2079     2    ga_23
 2078  2077  2079     2    ga_24
 2072  2080  2081     2    ga_30
 2072  2080  2082     2    ga_19
 2081  2080  2082     2    ga_33
 2080  2082  2083     2    ga_32
 2080  2082  2084     2    ga_31
 2083  2082  2084     2    ga_18
 2082  2084  2085     2    ga_13
 2084  2085  2086     2    ga_30
 2084  2085  2087     2    ga_19
 2086  2085  2087     2    ga_33
 2085  2087  2088     2    ga_32
 2085  2087  2089     2    ga_31
 2088  2087  2089     2    ga_18
 2087  2089  2090     2    ga_13
 2087  2089  2095     2    ga_13
 2090  2089  2095     2    ga_13
 2089  2090  2091     2    ga_15
 2090  2091  2092     2    ga_15
 2091  2092  2093     2    ga_22
 2091  2092  2094     2    ga_22
 2093  2092  2094     2    ga_38
 2089  2095  2096     2    ga_30
 2089  2095  2097     2    ga_19
 2096  2095  2097     2    ga_33
 2095  2097  2098     2    ga_32
 2095  2097  2099     2    ga_31
 2098  2097  2099     2    ga_18
 2097  2099  2100     2    ga_13
 2097  2099  2103     2    ga_13
 2100  2099  2103     2    ga_13
 2099  2100  2101     2    ga_15
 2099  2100  2102     2    ga_15
 2101  2100  2102     2    ga_15
 2099  2103  2104     2    ga_30
 2099  2103  2105     2    ga_19
 2104  2103  2105     2    ga_33
 2103  2105  2106     2    ga_32
 2103  2105  2107     2    ga_31
 2106  2105  2107     2    ga_18
 2105  2107  2108     2    ga_13
 2105  2107  2120     2    ga_13
 2108  2107  2120     2    ga_13
 2107  2108  2109     2    ga_15
 2108  2109  2110     2    ga_15
 2109  2110  2111     2    ga_13
 2110  2111  2112     2    ga_20
 2110  2111  2113     2    ga_33
 2112  2111  2113     2    ga_23
 2111  2113  2114     2    ga_28
 2111  2113  2117     2    ga_28
 2114  2113  2117     2    ga_28
 2113  2114  2115     2    ga_23
 2113  2114  2116     2    ga_23
 2115  2114  2116     2    ga_24
 2113  2117  2118     2    ga_23
 2113  2117  2119     2    ga_23
 2118  2117  2119     2    ga_24
 2107  2120  2121     2    ga_30
 2107  2120  2122     2    ga_19
 2121  2120  2122     2    ga_33
 2120  2122  2123     2    ga_32
 2120  2122  2124     2    ga_31
 2123  2122  2124     2    ga_18
 2122  2124  2125     2    ga_13
 2122  2124  2137     2    ga_13
 2125  2124  2137     2    ga_13
 2124  2125  2126     2    ga_15
 2125  2126  2127     2    ga_27
 2125  2126  2129     2    ga_27
 2127  2126  2129     2    ga_27
 2126  2127  2128     2    ga_25
 2126  2127  2131     2    ga_27
 2128  2127  2131     2    ga_25
 2126  2129  2130     2    ga_25
 2126  2129  2133     2    ga_27
 2130  2129  2133     2    ga_25
 2127  2131  2132     2    ga_25
 2127  2131  2135     2    ga_27
 2132  2131  2135     2    ga_25
 2129  2133  2134     2    ga_25
 2129  2133  2135     2    ga_27
 2134  2133  2135     2    ga_25
 2131  2135  2133     2    ga_27
 2131  2135  2136     2    ga_25
 2133  2135  2136     2    ga_25
 2124  2137  2138     2    ga_30
 2124  2137  2139     2    ga_19
 2138  2137  2139     2    ga_33
 2137  2139  2140     2    ga_32
 2137  2139  2141     2    ga_31
 2140  2139  2141     2    ga_18
 2139  2141  2142     2    ga_13
 2139  2141  2145     2    ga_13
 2142  2141  2145     2    ga_13
 2141  2142  2143     2    ga_13
 2142  2143  2144     2    ga_12
 2141  2145  2146     2    ga_30
 2141  2145  2147     2    ga_19
 2146  2145  2147     2    ga_33
 2145  2147  2148     2    ga_32
 2145  2147  2149     2    ga_31
 2148  2147  2149     2    ga_18
 2147  2149  2150     2    ga_13
 2147  2149  2151     2    ga_13
 2150  2149  2151     2    ga_13
 2149  2151  2152     2    ga_30
 2149  2151  2153     2    ga_19
 2152  2151  2153     2    ga_33
 2151  2153  2154     2    ga_32
 2151  2153  2155     2    ga_31
 2154  2153  2155     2    ga_18
 2153  2155  2156     2    ga_13
 2153  2155  2159     2    ga_13
 2156  2155  2159     2    ga_13
 2155  2156  2157     2    ga_15
 2155  2156  2158     2    ga_15
 2157  2156  2158     2    ga_15
 2155  2159  2160     2    ga_30
 2155  2159  2161     2    ga_19
 2160  2159  2161     2    ga_33
 2159  2161  2162     2    ga_32
 2159  2161  2163     2    ga_31
 2162  2161  2163     2    ga_18
 2161  2163  2164     2    ga_13
 2161  2163  2165     2    ga_13
 2164  2163  2165     2    ga_13
 2163  2165  2166     2    ga_30
 2163  2165  2167     2    ga_19
 2166  2165  2167     2    ga_33
 2165  2167  2168     2    ga_32
 2165  2167  2169     2    ga_31
 2168  2167  2169     2    ga_18
 2167  2169  2170     2    ga_13
 2167  2169  2174     2    ga_13
 2170  2169  2174     2    ga_13
 2169  2170  2171     2    ga_15
 2170  2171  2172     2    ga_15
 2170  2171  2173     2    ga_15
 2172  2171  2173     2    ga_15
 2169  2174  2175     2    ga_30
 2169  2174  2176     2    ga_19
 2175  2174  2176     2    ga_33
 2174  2176  2177     2    ga_32
 2174  2176  2178     2    ga_31
 2177  2176  2178     2    ga_18
 2176  2178  2179     2    ga_13
 2176  2178  2182     2    ga_13
 2179  2178  2182     2    ga_13
 2178  2179  2180     2    ga_16
 2179  2180  2181     2    ga_3
 2178  2182  2183     2    ga_30
 2178  2182  2184     2    ga_19
 2183  2182  2184     2    ga_33
 2182  2184  2185     2    ga_32
 2182  2184  2186     2    ga_31
 2185  2184  2186     2    ga_18
 2184  2186  2187     2    ga_13
 2184  2186  2195     2    ga_13
 2187  2186  2195     2    ga_13
 2186  2187  2188     2    ga_15
 2187  2188  2189     2    ga_15
 2188  2189  2190     2    ga_15
 2189  2190  2191     2    ga_15
 2190  2191  2192     2    ga_11
 2190  2191  2193     2    ga_11
 2190  2191  2194     2    ga_11
 2192  2191  2193     2    ga_10
 2192  2191  2194     2    ga_10
 2193  2191  2194     2    ga_10
 2186  2195  2196     2    ga_30
 2186  2195  2197     2    ga_19
 2196  2195  2197     2    ga_33
 2195  2197  2198     2    ga_32
 2195  2197  2199     2    ga_31
 2198  2197  2199     2    ga_18
 2197  2199  2200     2    ga_13
 2197  2199  2201     2    ga_13
 2200  2199  2201     2    ga_13
 2199  2201  2202     2    ga_30
 2199  2201  2203     2    ga_19
 2202  2201  2203     2    ga_33
 2201  2203  2204     2    ga_32
 2201  2203  2205     2    ga_31
 2204  2203  2205     2    ga_18
 2203  2205  2206     2    ga_13
 2203  2205  2207     2    ga_13
 2206  2205  2207     2    ga_13
 2205  2207  2208     2    ga_22
 2205  2207  2209     2    ga_22
 2208  2207  2209     2    ga_38

[ dihedrals ]
;  ai    aj    ak    al funct            c0            c1            c2            c3            c4            c5
    2     1     5    13     1    gd_39
    1     5     6     7     1    gd_34
    1     5    13    15     1    gd_42
    1     5    13    15     1    gd_45
    5     6     7     8     1    gd_34
    6     7     8    10     1    gd_40
    7     8    10    11     1    gd_14
    5    13    15    17     1    gd_14
   13    15    17    22     1    gd_43
   13    15    17    22     1    gd_44
   15    17    18    19     1    gd_34
   15    17    22    24     1    gd_42
   15    17    22    24     1    gd_45
   17    18    19    20     1    gd_34
   17    22    24    26     1    gd_14
   22    24    26    35     1    gd_43
   22    24    26    35     1    gd_44
   24    26    27    28     1    gd_34
   24    26    35    37     1    gd_42
   24    26    35    37     1    gd_45
   26    27    28    29     1    gd_34
   27    28    29    30     1    gd_34
   28    29    30    31     1    gd_34
   29    30    31    32     1    gd_29
   26    35    37    38     1    gd_14
   35    37    38    42     1    gd_43
   35    37    38    42     1    gd_44
   38    37    41    40     1    gd_39
   37    38    39    40     1    gd_34
   37    38    42    44     1    gd_42
   37    38    42    44     1    gd_45
   38    39    40    41     1    gd_34
   39    40    41    37     1    gd_34
   38    42    44    46     1    gd_14
   42    44    46    51     1    gd_43
   42    44    46    51     1    gd_44
   44    46    47    48     1    gd_34
   44    46    51    53     1    gd_42
   44    46    51    53     1    gd_45
   46    47    48    49     1    gd_34
   47    48    49    50     1    gd_26
   46    51    53    55     1    gd_14
   51    53    55    61     1    gd_43
[truncated: 103,633 more chars]
