# Supplementary material for: Is There a Functional Role for the Knotted Topology in Protein UCH-L1?
Source: J Chem Inf Model. 2024 Jul 24;64(17):6827–37. doi: 10.1021/acs.jcim.4c00880 (PMC11388461; doi:10.1021/acs.jcim.4c00880)
Supplement: Supplementary file 2 — ci4c00880_si_002.zip [file ci4c00880_si_002.zip › UCH-L1_files/APO/APO_delta2/REP_1/traj_final.gro]

Protein in water t= 500000.00000 step= 5000000
 2197
    1LEU      N    1   7.061   4.702   3.009
    1LEU     H1    2   6.995   4.708   3.084
    1LEU     H2    3   7.110   4.617   3.030
    1LEU     H3    4   7.135   4.768   3.024
    1LEU     CA    5   6.992   4.710   2.880
    1LEU     CB    6   6.900   4.588   2.866
    1LEU     CG    7   6.948   4.487   2.760
    1LEU    CD1    8   7.090   4.434   2.779
    1LEU    CD2    9   6.853   4.367   2.753
    1LEU      C   10   6.918   4.843   2.886
    1LEU      O   11   6.889   4.901   2.991
    2LYS      N   12   6.900   4.904   2.769
    2LYS      H   13   6.932   4.872   2.679
    2LYS     CA   14   6.855   5.043   2.766
    2LYS     CB   15   6.911   5.102   2.636
    2LYS     CG   16   7.064   5.111   2.640
    2LYS     CD   17   7.114   5.174   2.510
    2LYS     CE   18   7.097   5.084   2.387
    2LYS     NZ   19   7.196   4.975   2.383
    2LYS    HZ1   20   7.234   4.947   2.471
    2LYS    HZ2   21   7.146   4.895   2.350
    2LYS    HZ3   22   7.275   5.002   2.329
    2LYS      C   23   6.703   5.052   2.776
    2LYS      O   24   6.642   4.979   2.699
    3PRO      N   25   6.650   5.165   2.823
    3PRO     CA   26   6.509   5.202   2.803
    3PRO     CB   27   6.488   5.316   2.903
    3PRO     CG   28   6.588   5.283   3.014
    3PRO     CD   29   6.711   5.233   2.938
    3PRO      C   30   6.481   5.254   2.662
    3PRO      O   31   6.563   5.311   2.590
    4MET      N   32   6.354   5.243   2.625
    4MET      H   33   6.285   5.193   2.677
    4MET     CA   34   6.298   5.307   2.505
    4MET     CB   35   6.168   5.231   2.477
    4MET     CG   36   6.092   5.268   2.350
    4MET     SD   37   6.169   5.201   2.198
    4MET     CE   38   6.031   5.233   2.090
    4MET      C   39   6.296   5.460   2.494
    4MET      O   40   6.246   5.533   2.579
    5GLU      N   41   6.334   5.505   2.375
    5GLU      H   42   6.360   5.440   2.304
    5GLU     CA   43   6.359   5.646   2.342
    5GLU     CB   44   6.489   5.668   2.263
    5GLU     CG   45   6.524   5.807   2.211
    5GLU     CD   46   6.503   5.923   2.308
    5GLU    OE1   47   6.419   6.012   2.281
    5GLU    OE2   48   6.587   5.941   2.399
    5GLU      C   49   6.239   5.697   2.263
    5GLU      O   50   6.212   5.651   2.152
    6ILE      N   51   6.209   5.823   2.295
    6ILE      H   52   6.272   5.880   2.347
    6ILE     CA   53   6.086   5.886   2.245
    6ILE     CB   54   6.019   5.971   2.354
    6ILE    CG1   55   5.868   5.995   2.347
    6ILE    CG2   56   6.092   6.104   2.366
    6ILE     CD   57   5.786   5.866   2.351
    6ILE      C   58   6.093   5.958   2.110
    6ILE      O   59   5.990   5.989   2.050
    7ASN      N   60   6.215   5.988   2.068
    7ASN      H   61   6.297   5.976   2.125
    7ASN     CA   62   6.249   6.060   1.944
    7ASN     CB   63   6.397   6.093   1.930
    7ASN     CG   64   6.418   6.203   1.825
    7ASN    OD1   65   6.380   6.319   1.846
    7ASN    ND2   66   6.505   6.191   1.725
    7ASN   HD21   67   6.555   6.106   1.710
    7ASN   HD22   68   6.508   6.262   1.654
    7ASN      C   69   6.209   5.991   1.813
    7ASN      O   70   6.270   5.887   1.790
    8PRO      N   71   6.125   6.052   1.730
    8PRO     CA   72   6.074   6.002   1.601
    8PRO     CB   73   6.005   6.127   1.546
    8PRO     CG   74   5.936   6.188   1.668
    8PRO     CD   75   6.050   6.172   1.769
    8PRO      C   76   6.173   5.936   1.505
    8PRO      O   77   6.152   5.818   1.479
    9GLU      N   78   6.292   5.993   1.485
    9GLU      H   79   6.309   6.090   1.502
    9GLU     CA   80   6.397   5.934   1.401
    9GLU     CB   81   6.511   6.035   1.386
    9GLU     CG   82   6.560   6.051   1.242
    9GLU     CD   83   6.679   6.146   1.230
    9GLU    OE1   84   6.667   6.270   1.248
    9GLU    OE2   85   6.791   6.103   1.194
    9GLU      C   86   6.445   5.794   1.443
    9GLU      O   87   6.410   5.698   1.374
   10MET      N   88   6.475   5.773   1.570
   10MET      H   89   6.471   5.855   1.627
   10MET     CA   90   6.518   5.649   1.637
   10MET     CB   91   6.557   5.689   1.779
   10MET     CG   92   6.680   5.778   1.799
   10MET     SD   93   6.657   5.954   1.754
   10MET     CE   94   6.824   6.001   1.795
   10MET      C   95   6.399   5.552   1.640
   10MET      O   96   6.419   5.438   1.599
   11LEU      N   97   6.282   5.594   1.686
   11LEU      H   98   6.279   5.667   1.754
   11LEU     CA   99   6.155   5.522   1.672
   11LEU     CB  100   6.036   5.616   1.696
   11LEU     CG  101   5.981   5.600   1.837
   11LEU    CD1  102   5.886   5.718   1.861
   11LEU    CD2  103   5.907   5.467   1.856
   11LEU      C  104   6.129   5.455   1.537
   11LEU      O  105   6.104   5.335   1.535
   12ASN      N  106   6.155   5.529   1.429
   12ASN      H  107   6.159   5.628   1.443
   12ASN     CA  108   6.130   5.467   1.299
   12ASN     CB  109   6.134   5.569   1.184
   12ASN     CG  110   6.035   5.683   1.207
   12ASN    OD1  111   5.934   5.674   1.277
   12ASN    ND2  112   6.061   5.800   1.147
   12ASN   HD21  113   6.141   5.815   1.089
   12ASN   HD22  114   5.994   5.871   1.162
   12ASN      C  115   6.223   5.351   1.262
   12ASN      O  116   6.174   5.253   1.207
   13LYS      N  117   6.346   5.348   1.314
   13LYS      H  118   6.381   5.423   1.370
   13LYS     CA  119   6.442   5.238   1.305
   13LYS     CB  120   6.583   5.267   1.357
   13LYS     CG  121   6.640   5.366   1.255
   13LYS     CD  122   6.758   5.435   1.324
   13LYS     CE  123   6.848   5.509   1.224
   13LYS     NZ  124   6.978   5.537   1.286
   13LYS    HZ1  125   7.038   5.457   1.283
   13LYS    HZ2  126   7.026   5.614   1.244
   13LYS    HZ3  127   6.964   5.564   1.382
   13LYS      C  128   6.396   5.110   1.375
   13LYS      O  129   6.393   5.007   1.308
   14VAL      N  130   6.338   5.121   1.494
   14VAL      H  131   6.335   5.212   1.537
   14VAL     CA  132   6.269   5.016   1.571
   14VAL     CB  133   6.227   5.073   1.706
   14VAL    CG1  134   6.173   4.956   1.789
   14VAL    CG2  135   6.323   5.172   1.773
   14VAL      C  136   6.147   4.963   1.494
   14VAL      O  137   6.144   4.843   1.471
   15LEU      N  138   6.070   5.054   1.435
   15LEU      H  139   6.079   5.153   1.444
   15LEU     CA  140   5.948   5.026   1.357
   15LEU     CB  141   5.883   5.156   1.309
   15LEU     CG  142   5.788   5.214   1.414
   15LEU    CD1  143   5.711   5.328   1.347
   15LEU    CD2  144   5.691   5.112   1.475
   15LEU      C  145   5.986   4.942   1.235
   15LEU      O  146   5.925   4.837   1.213
   16SER      N  147   6.086   4.984   1.158
   16SER      H  148   6.127   5.074   1.174
   16SER     CA  149   6.138   4.917   1.039
   16SER     CB  150   6.246   5.002   0.971
   16SER     OG  151   6.296   4.940   0.852
   16SER     HG  152   6.351   5.009   0.806
   16SER      C  153   6.200   4.783   1.078
   16SER      O  154   6.159   4.677   1.029
   17ARG      N  155   6.282   4.774   1.182
   17ARG      H  156   6.318   4.853   1.233
   17ARG     CA  157   6.326   4.644   1.235
   17ARG     CB  158   6.419   4.656   1.356
   17ARG     CG  159   6.550   4.731   1.334
   17ARG     CD  160   6.649   4.651   1.249
   17ARG     NE  161   6.729   4.742   1.167
   17ARG     HE  162   6.688   4.798   1.094
   17ARG     CZ  163   6.860   4.762   1.186
   17ARG    NH1  164   6.933   4.707   1.284
   17ARG   HH11  165   6.888   4.638   1.340
   17ARG   HH12  166   7.029   4.733   1.297
   17ARG    NH2  167   6.925   4.835   1.094
   17ARG   HH21  168   6.872   4.879   1.023
   17ARG   HH22  169   7.023   4.844   1.115
   17ARG      C  170   6.215   4.545   1.272
   17ARG      O  171   6.232   4.424   1.262
   18LEU      N  172   6.116   4.596   1.343
   18LEU      H  173   6.126   4.680   1.397
   18LEU     CA  174   5.996   4.518   1.378
   18LEU     CB  175   5.922   4.581   1.496
   18LEU     CG  176   5.993   4.555   1.630
   18LEU    CD1  177   5.956   4.660   1.735
   18LEU    CD2  178   5.941   4.422   1.684
   18LEU      C  179   5.888   4.486   1.275
   18LEU      O  180   5.833   4.376   1.284
   19GLY      N  181   5.844   4.572   1.184
   19GLY      H  182   5.881   4.664   1.195
   19GLY     CA  183   5.767   4.542   1.062
   19GLY      C  184   5.643   4.626   1.034
   19GLY      O  185   5.551   4.562   0.983
   20VAL      N  186   5.647   4.756   1.063
   20VAL      H  187   5.726   4.805   1.098
   20VAL     CA  188   5.540   4.849   1.023
   20VAL     CB  189   5.501   4.940   1.140
   20VAL    CG1  190   5.395   5.046   1.109
   20VAL    CG2  191   5.449   4.857   1.258
   20VAL      C  192   5.585   4.919   0.895
   20VAL      O  193   5.705   4.936   0.875
   21ALA      N  194   5.489   4.922   0.803
   21ALA      H  195   5.393   4.941   0.824
   21ALA     CA  196   5.505   4.956   0.660
   21ALA     CB  197   5.373   4.954   0.582
   21ALA      C  198   5.575   5.092   0.647
   21ALA      O  199   5.541   5.175   0.732
   22GLY      N  200   5.636   5.112   0.530
   22GLY      H  201   5.643   5.045   0.457
   22GLY     CA  202   5.723   5.229   0.510
   22GLY      C  203   5.674   5.374   0.517
   22GLY      O  204   5.753   5.460   0.556
   23GLN      N  205   5.545   5.389   0.487
   23GLN      H  206   5.497   5.307   0.455
   23GLN     CA  207   5.471   5.514   0.508
   23GLN     CB  208   5.335   5.503   0.440
   23GLN     CG  209   5.347   5.506   0.286
   23GLN     CD  210   5.207   5.488   0.229
   23GLN    OE1  211   5.122   5.421   0.286
   23GLN    NE2  212   5.195   5.514   0.098
   23GLN   HE21  213   5.269   5.565   0.054
   23GLN   HE22  214   5.115   5.472   0.055
   23GLN      C  215   5.445   5.539   0.657
   23GLN      O  216   5.453   5.656   0.694
   24TRP      N  217   5.395   5.439   0.727
   24TRP      H  218   5.348   5.356   0.695
   24TRP     CA  219   5.374   5.462   0.871
   24TRP     CB  220   5.294   5.350   0.937
   24TRP     CG  221   5.147   5.349   0.896
   24TRP    CD1  222   5.106   5.274   0.793
   24TRP    HD1  223   5.157   5.184   0.760
   24TRP    CD2  224   5.044   5.437   0.929
   24TRP    NE1  225   4.984   5.312   0.756
   24TRP    HE1  226   4.933   5.292   0.672
   24TRP    CE2  227   4.941   5.403   0.842
   24TRP    CE3  228   5.032   5.538   1.023
   24TRP    HE3  229   5.125   5.561   1.075
   24TRP    CZ2  230   4.820   5.469   0.863
   24TRP    HZ2  231   4.741   5.450   0.791
   24TRP    CZ3  232   4.909   5.594   1.054
   24TRP    HZ3  233   4.894   5.668   1.133
   24TRP    CH2  234   4.806   5.560   0.968
   24TRP    HH2  235   4.716   5.622   0.974
   24TRP      C  236   5.503   5.498   0.945
   24TRP      O  237   5.590   5.414   0.968
   25ARG      N  238   5.502   5.621   0.995
   25ARG      H  239   5.422   5.679   0.975
   25ARG     CA  240   5.617   5.678   1.066
   25ARG     CB  241   5.704   5.763   0.971
   25ARG     CG  242   5.784   5.678   0.872
   25ARG     CD  243   5.860   5.557   0.927
   25ARG     NE  244   5.928   5.484   0.819
   25ARG     HE  245   5.989   5.547   0.771
   25ARG     CZ  246   5.909   5.353   0.798
   25ARG    NH1  247   5.816   5.284   0.864
   25ARG   HH11  248   5.743   5.334   0.911
   25ARG   HH12  249   5.815   5.185   0.852
   25ARG    NH2  250   6.005   5.283   0.737
   25ARG   HH21  251   6.093   5.320   0.706
   25ARG   HH22  252   5.990   5.186   0.713
   25ARG      C  253   5.568   5.775   1.174
   25ARG      O  254   5.460   5.833   1.162
   26PHE      N  255   5.661   5.800   1.265
   26PHE      H  256   5.757   5.775   1.254
   26PHE     CA  257   5.631   5.882   1.383
   26PHE     CB  258   5.725   5.847   1.499
   26PHE     CG  259   5.646   5.747   1.585
   26PHE    CD1  260   5.665   5.610   1.574
   26PHE    HD1  261   5.757   5.575   1.527
   26PHE    CD2  262   5.556   5.797   1.678
   26PHE    HD2  263   5.571   5.903   1.698
   26PHE    CE1  264   5.597   5.524   1.660
   26PHE    HE1  265   5.618   5.417   1.661
   26PHE    CE2  266   5.482   5.709   1.756
   26PHE    HE2  267   5.421   5.749   1.837
   26PHE     CZ  268   5.500   5.572   1.747
   26PHE     HZ  269   5.423   5.504   1.785
   26PHE      C  270   5.623   6.035   1.374
   26PHE      O  271   5.683   6.092   1.282
   27VAL      N  272   5.541   6.100   1.455
   27VAL      H  273   5.467   6.049   1.499
   27VAL     CA  274   5.528   6.247   1.460
   27VAL     CB  275   5.419   6.286   1.360
   27VAL    CG1  276   5.275   6.268   1.408
   27VAL    CG2  277   5.432   6.425   1.296
   27VAL      C  278   5.511   6.305   1.600
   27VAL      O  279   5.426   6.264   1.678
   28ASP      N  280   5.599   6.399   1.637
   28ASP      H  281   5.668   6.421   1.568
   28ASP     CA  282   5.585   6.482   1.757
   28ASP     CB  283   5.692   6.592   1.756
   28ASP     CG  284   5.836   6.541   1.746
   28ASP    OD1  285   5.893   6.520   1.637
   28ASP    OD2  286   5.897   6.522   1.853
   28ASP      C  287   5.448   6.549   1.760
   28ASP      O  288   5.389   6.603   1.666
   29VAL      N  289   5.389   6.549   1.879
   29VAL      H  290   5.418   6.482   1.947
   29VAL     CA  291   5.269   6.626   1.917
   29VAL     CB  292   5.140   6.544   1.926
   29VAL    CG1  293   5.102   6.491   1.788
   29VAL    CG2  294   5.152   6.424   2.019
   29VAL      C  295   5.275   6.718   2.039
   29VAL      O  296   5.173   6.769   2.085
   30LEU      N  297   5.394   6.771   2.069
   30LEU      H  298   5.470   6.765   2.004
   30LEU     CA  299   5.412   6.850   2.191
   30LEU     CB  300   5.554   6.898   2.222
   30LEU     CG  301   5.638   6.788   2.287
   30LEU    CD1  302   5.572   6.728   2.411
   30LEU    CD2  303   5.650   6.670   2.190
   30LEU      C  304   5.308   6.959   2.220
   30LEU      O  305   5.266   6.970   2.336
   31GLY      N  306   5.260   7.023   2.114
   31GLY      H  307   5.304   6.998   2.028
   31GLY     CA  308   5.171   7.139   2.127
   31GLY      C  309   5.033   7.114   2.188
   31GLY      O  310   4.968   7.208   2.233
   32LEU      N  311   4.979   6.998   2.153
   32LEU      H  312   5.038   6.944   2.092
   32LEU     CA  313   4.853   6.933   2.191
   32LEU     CB  314   4.867   6.881   2.334
   32LEU     CG  315   4.959   6.761   2.356
   32LEU    CD1  316   4.985   6.744   2.506
   32LEU    CD2  317   4.903   6.629   2.304
   32LEU      C  318   4.733   7.025   2.170
   32LEU      O  319   4.645   7.048   2.253
   33GLU      N  320   4.741   7.070   2.045
   33GLU      H  321   4.809   7.034   1.982
   33GLU     CA  322   4.637   7.163   2.001
   33GLU     CB  323   4.707   7.286   1.941
   33GLU     CG  324   4.629   7.412   1.903
   33GLU     CD  325   4.538   7.383   1.783
   33GLU    OE1  326   4.582   7.366   1.668
   33GLU    OE2  327   4.415   7.393   1.804
   33GLU      C  328   4.560   7.093   1.889
   33GLU      O  329   4.613   7.046   1.788
   34GLU      N  330   4.429   7.098   1.913
   34GLU      H  331   4.391   7.166   1.976
   34GLU     CA  332   4.331   7.023   1.834
   34GLU     CB  333   4.187   7.050   1.876
   34GLU     CG  334   4.181   7.040   2.029
   34GLU     CD  335   4.190   7.180   2.088
   34GLU    OE1  336   4.095   7.261   2.077
   34GLU    OE2  337   4.292   7.211   2.153
   34GLU      C  338   4.333   7.030   1.681
   34GLU      O  339   4.324   6.929   1.613
   35GLU      N  340   4.344   7.152   1.628
   35GLU      H  341   4.329   7.229   1.690
   35GLU     CA  342   4.347   7.185   1.485
   35GLU     CB  343   4.309   7.333   1.478
   35GLU     CG  344   4.315   7.376   1.331
   35GLU     CD  345   4.277   7.522   1.309
   35GLU    OE1  346   4.355   7.617   1.333
   35GLU    OE2  347   4.163   7.533   1.259
   35GLU      C  348   4.477   7.144   1.414
   35GLU      O  349   4.477   7.091   1.303
   36SER      N  350   4.581   7.153   1.496
   36SER      H  351   4.577   7.219   1.571
   36SER     CA  352   4.720   7.113   1.471
   36SER     CB  353   4.811   7.166   1.582
   36SER     OG  354   4.949   7.163   1.545
   36SER     HG  355   4.999   7.210   1.618
   36SER      C  356   4.735   6.961   1.463
   36SER      O  357   4.825   6.913   1.394
   37LEU      N  358   4.644   6.900   1.538
   37LEU      H  359   4.594   6.947   1.611
   37LEU     CA  360   4.612   6.757   1.522
   37LEU     CB  361   4.582   6.693   1.658
   37LEU     CG  362   4.717   6.650   1.716
   37LEU    CD1  363   4.786   6.750   1.810
   37LEU    CD2  364   4.712   6.515   1.787
   37LEU      C  365   4.519   6.707   1.411
   37LEU      O  366   4.531   6.593   1.367
   38GLY      N  367   4.429   6.795   1.369
   38GLY      H  368   4.404   6.865   1.436
   38GLY     CA  369   4.377   6.786   1.232
   38GLY      C  370   4.478   6.773   1.118
   38GLY      O  371   4.467   6.678   1.039
   39SER      N  372   4.572   6.867   1.120
   39SER      H  373   4.548   6.953   1.167
   39SER     CA  374   4.672   6.881   1.014
   39SER     CB  375   4.730   7.022   1.025
   39SER     OG  376   4.632   7.126   1.019
   39SER     HG  377   4.682   7.209   1.043
   39SER      C  378   4.776   6.770   0.999
   39SER      O  379   4.854   6.771   0.903
   40VAL      N  380   4.792   6.684   1.099
   40VAL      H  381   4.742   6.687   1.185
   40VAL     CA  382   4.880   6.567   1.085
   40VAL     CB  383   4.893   6.506   1.225
   40VAL    CG1  384   4.983   6.383   1.219
   40VAL    CG2  385   4.962   6.609   1.315
   40VAL      C  386   4.813   6.474   0.982
   40VAL      O  387   4.707   6.424   1.019
   41PRO      N  388   4.875   6.455   0.865
   41PRO     CA  389   4.807   6.387   0.753
   41PRO     CB  390   4.923   6.357   0.660
   41PRO     CG  391   5.026   6.467   0.686
   41PRO     CD  392   5.018   6.473   0.837
   41PRO      C  393   4.731   6.259   0.787
   41PRO      O  394   4.775   6.179   0.870
   42ALA      N  395   4.616   6.250   0.719
   42ALA      H  396   4.578   6.321   0.661
   42ALA     CA  397   4.522   6.137   0.721
   42ALA     CB  398   4.398   6.192   0.652
   42ALA      C  399   4.573   6.010   0.653
   42ALA      O  400   4.600   6.015   0.533
   43PRO      N  401   4.568   5.892   0.713
   43PRO     CA  402   4.524   5.879   0.854
   43PRO     CB  403   4.467   5.738   0.870
   43PRO     CG  404   4.425   5.698   0.727
   43PRO     CD  405   4.538   5.764   0.648
   43PRO      C  406   4.649   5.898   0.940
   43PRO      O  407   4.759   5.870   0.892
   44ALA      N  408   4.621   5.955   1.056
   44ALA      H  409   4.535   6.005   1.068
   44ALA     CA  410   4.704   5.961   1.178
   44ALA     CB  411   4.724   6.107   1.220
   44ALA      C  412   4.643   5.880   1.293
   44ALA      O  413   4.522   5.885   1.314
   45CYS      N  414   4.730   5.813   1.367
   45CYS      H  415   4.830   5.817   1.360
   45CYS     CA  416   4.692   5.714   1.469
   45CYS     CB  417   4.691   5.582   1.392
   45CYS     SG  418   4.549   5.572   1.276
   45CYS     HG  419   4.571   5.445   1.241
   45CYS      C  420   4.771   5.712   1.600
   45CYS      O  421   4.889   5.746   1.605
   46ALA      N  422   4.707   5.654   1.701
   46ALA      H  423   4.616   5.617   1.681
   46ALA     CA  424   4.763   5.612   1.830
   46ALA     CB  425   4.831   5.475   1.822
   46ALA      C  426   4.861   5.710   1.896
   46ALA      O  427   4.983   5.701   1.883
   47LEU      N  428   4.799   5.799   1.973
   47LEU      H  429   4.707   5.780   2.007
   47LEU     CA  430   4.867   5.911   2.039
   47LEU     CB  431   4.770   6.027   2.062
   47LEU     CG  432   4.832   6.164   2.091
   47LEU    CD1  433   4.868   6.228   1.957
   47LEU    CD2  434   4.726   6.246   2.165
   47LEU      C  435   4.936   5.872   2.171
   47LEU      O  436   4.863   5.843   2.266
   48LEU      N  437   5.064   5.838   2.166
   48LEU      H  438   5.115   5.824   2.081
   48LEU     CA  439   5.145   5.803   2.284
   48LEU     CB  440   5.275   5.733   2.244
   48LEU     CG  441   5.246   5.602   2.170
   48LEU    CD1  442   5.368   5.539   2.104
   48LEU    CD2  443   5.170   5.509   2.264
   48LEU      C  444   5.171   5.932   2.362
   48LEU      O  445   5.215   6.031   2.305
   49LEU      N  446   5.144   5.935   2.492
   49LEU      H  447   5.086   5.871   2.542
   49LEU     CA  448   5.185   6.044   2.581
   49LEU     CB  449   5.058   6.092   2.652
   49LEU     CG  450   5.085   6.232   2.708
   49LEU    CD1  451   5.090   6.336   2.596
   49LEU    CD2  452   4.989   6.272   2.820
   49LEU      C  453   5.289   5.999   2.684
   49LEU      O  454   5.268   5.895   2.745
   50LEU      N  455   5.398   6.075   2.697
   50LEU      H  456   5.409   6.159   2.644
   50LEU     CA  457   5.510   6.043   2.786
   50LEU     CB  458   5.641   6.004   2.717
   50LEU     CG  459   5.752   5.957   2.811
   50LEU    CD1  460   5.714   5.830   2.887
   50LEU    CD2  461   5.883   5.932   2.736
   50LEU      C  462   5.520   6.144   2.901
   50LEU      O  463   5.560   6.258   2.875
   51PHE      N  464   5.483   6.107   3.023
   51PHE      H  465   5.450   6.017   3.054
   51PHE     CA  466   5.467   6.206   3.130
   51PHE     CB  467   5.317   6.220   3.156
   51PHE     CG  468   5.261   6.349   3.218
   51PHE    CD1  469   5.127   6.346   3.257
   51PHE    HD1  470   5.075   6.256   3.227
   51PHE    CD2  471   5.330   6.464   3.253
   51PHE    HD2  472   5.413   6.502   3.193
   51PHE    CE1  473   5.065   6.447   3.330
   51PHE    HE1  474   4.965   6.426   3.369
   51PHE    CE2  475   5.268   6.566   3.324
   51PHE    HE2  476   5.311   6.665   3.308
   51PHE     CZ  477   5.136   6.560   3.367
   51PHE     HZ  478   5.087   6.651   3.400
   51PHE      C  479   5.533   6.170   3.263
   51PHE      O  480   5.510   6.059   3.312
   52PRO      N  481   5.635   6.250   3.293
   52PRO     CA  482   5.703   6.249   3.423
   52PRO     CB  483   5.820   6.347   3.415
   52PRO     CG  484   5.856   6.344   3.266
   52PRO     CD  485   5.725   6.312   3.195
   52PRO      C  486   5.603   6.277   3.535
   52PRO      O  487   5.568   6.392   3.560
   53LEU      N  488   5.575   6.173   3.614
   53LEU      H  489   5.600   6.078   3.600
   53LEU     CA  490   5.486   6.196   3.730
   53LEU     CB  491   5.368   6.101   3.707
   53LEU     CG  492   5.283   6.154   3.592
   53LEU    CD1  493   5.205   6.047   3.515
   53LEU    CD2  494   5.185   6.260   3.643
   53LEU      C  495   5.538   6.174   3.872
   53LEU      O  496   5.650   6.221   3.891
   54THR      N  497   5.454   6.142   3.970
   54THR      H  498   5.358   6.146   3.941
   54THR     CA  499   5.496   6.131   4.110
   54THR     CB  500   5.404   6.215   4.200
   54THR    OG1  501   5.276   6.153   4.218
   54THR    HG1  502   5.207   6.158   4.146
   54THR    CG2  503   5.390   6.365   4.170
   54THR      C  504   5.494   5.989   4.166
   54THR      O  505   5.431   5.901   4.107
   55ALA      N  506   5.572   5.963   4.270
   55ALA      H  507   5.645   6.027   4.293
   55ALA     CA  508   5.570   5.832   4.337
   55ALA     CB  509   5.633   5.848   4.476
   55ALA      C  510   5.430   5.770   4.350
   55ALA      O  511   5.415   5.649   4.332
   56GLN      N  512   5.338   5.850   4.401
   56GLN      H  513   5.361   5.940   4.437
   56GLN     CA  514   5.200   5.806   4.431
   56GLN     CB  515   5.129   5.932   4.482
   56GLN     CG  516   5.178   5.973   4.621
   56GLN     CD  517   5.089   5.907   4.726
   56GLN    OE1  518   5.115   5.801   4.784
   56GLN    NE2  519   4.976   5.975   4.743
   56GLN   HE21  520   4.948   6.062   4.703
   56GLN   HE22  521   4.923   5.934   4.818
   56GLN      C  522   5.123   5.755   4.310
   56GLN      O  523   5.063   5.648   4.319
   57HISE     N  524   5.141   5.812   4.191
   57HISE     H  525   5.201   5.889   4.171
   57HISE    CA  526   5.080   5.766   4.065
   57HISE    CB  527   5.152   5.841   3.953
   57HISE    CG  528   5.102   5.983   3.925
   57HISE   ND1  529   5.149   6.087   3.993
   57HISE   CD2  530   4.985   6.018   3.873
   57HISE   HD2  531   4.929   5.946   3.813
   57HISE   CE1  532   5.060   6.185   3.983
   57HISE   HE1  533   5.059   6.278   4.040
   57HISE   NE2  534   4.952   6.138   3.919
   57HISE   HE2  535   4.866   6.182   3.895
   57HISE     C  536   5.098   5.617   4.037
   57HISE     O  537   4.999   5.550   4.010
   58GLU      N  538   5.216   5.558   4.052
   58GLU      H  539   5.283   5.616   4.099
   58GLU     CA  540   5.254   5.417   4.032
   58GLU     CB  541   5.402   5.406   4.067
   58GLU     CG  542   5.436   5.260   4.039
   58GLU     CD  543   5.578   5.239   4.090
   58GLU    OE1  544   5.612   5.207   4.206
   58GLU    OE2  545   5.667   5.248   4.002
   58GLU      C  546   5.173   5.319   4.117
   58GLU      O  547   5.104   5.232   4.062
   59ASN      N  548   5.141   5.367   4.237
   59ASN      H  549   5.150   5.465   4.255
   59ASN     CA  550   5.067   5.296   4.342
   59ASN     CB  551   5.111   5.361   4.473
   59ASN     CG  552   5.069   5.274   4.592
   59ASN    OD1  553   5.128   5.176   4.636
   59ASN    ND2  554   4.971   5.333   4.660
   59ASN   HD21  555   4.931   5.420   4.633
   59ASN   HD22  556   4.956   5.278   4.742
   59ASN      C  557   4.916   5.292   4.317
   59ASN      O  558   4.858   5.185   4.301
   60PHE      N  559   4.868   5.415   4.304
   60PHE      H  560   4.923   5.483   4.352
   60PHE     CA  561   4.733   5.443   4.252
   60PHE     CB  562   4.697   5.592   4.243
   60PHE     CG  563   4.702   5.668   4.375
   60PHE    CD1  564   4.770   5.789   4.376
   60PHE    HD1  565   4.828   5.821   4.290
   60PHE    CD2  566   4.633   5.636   4.491
   60PHE    HD2  567   4.577   5.542   4.488
   60PHE    CE1  568   4.770   5.882   4.480
   60PHE    HE1  569   4.839   5.966   4.482
   60PHE    CE2  570   4.638   5.720   4.601
   60PHE    HE2  571   4.584   5.687   4.690
   60PHE     CZ  572   4.703   5.843   4.595
   60PHE     HZ  573   4.682   5.914   4.676
   60PHE      C  574   4.705   5.361   4.126
   60PHE      O  575   4.603   5.293   4.129
   61ARG      N  576   4.807   5.353   4.041
   61ARG      H  577   4.894   5.401   4.050
   61ARG     CA  578   4.793   5.270   3.921
   61ARG     CB  579   4.898   5.321   3.822
   61ARG     CG  580   4.830   5.418   3.726
   61ARG     CD  581   4.769   5.344   3.607
   61ARG     NE  582   4.797   5.425   3.488
   61ARG     HE  583   4.888   5.413   3.448
   61ARG     CZ  584   4.717   5.509   3.421
   61ARG    NH1  585   4.592   5.524   3.467
   61ARG   HH11  586   4.558   5.459   3.535
   61ARG   HH12  587   4.534   5.600   3.436
   61ARG    NH2  588   4.747   5.542   3.295
   61ARG   HH21  589   4.839   5.519   3.266
   61ARG   HH22  590   4.671   5.578   3.240
   61ARG      C  591   4.798   5.117   3.924
   61ARG      O  592   4.709   5.052   3.868
   62LYS      N  593   4.891   5.071   4.007
   62LYS      H  594   4.980   5.117   4.017
   62LYS     CA  595   4.881   4.932   4.053
   62LYS     CB  596   5.007   4.896   4.132
   62LYS     CG  597   5.112   4.855   4.029
   62LYS     CD  598   5.242   4.824   4.103
   62LYS     CE  599   5.338   4.759   4.003
   62LYS     NZ  600   5.461   4.722   4.075
   62LYS    HZ1  601   5.534   4.713   4.008
   62LYS    HZ2  602   5.487   4.798   4.134
   62LYS    HZ3  603   5.444   4.637   4.125
   62LYS      C  604   4.755   4.894   4.130
   62LYS      O  605   4.692   4.790   4.111
   63LYS      N  606   4.718   4.985   4.220
   63LYS      H  607   4.778   5.054   4.260
   63LYS     CA  608   4.588   4.971   4.287
   63LYS     CB  609   4.560   5.068   4.402
   63LYS     CG  610   4.448   5.013   4.491
   63LYS     CD  611   4.465   4.873   4.553
   63LYS     CE  612   4.378   4.850   4.676
   63LYS     NZ  613   4.422   4.930   4.792
   63LYS    HZ1  614   4.350   4.918   4.860
   63LYS    HZ2  615   4.507   4.887   4.822
   63LYS    HZ3  616   4.429   5.027   4.769
   63LYS      C  617   4.469   4.981   4.191
   63LYS      O  618   4.399   4.880   4.188
   64GLN      N  619   4.465   5.077   4.099
   64GLN      H  620   4.499   5.170   4.114
   64GLN     CA  621   4.368   5.075   3.989
   64GLN     CB  622   4.402   5.189   3.894
   64GLN     CG  623   4.366   5.326   3.952
   64GLN     CD  624   4.383   5.442   3.854
   64GLN    OE1  625   4.477   5.446   3.774
   64GLN    NE2  626   4.288   5.534   3.860
   64GLN   HE21  627   4.212   5.532   3.925
   64GLN   HE22  628   4.278   5.597   3.783
   64GLN      C  629   4.356   4.953   3.897
   64GLN      O  630   4.245   4.907   3.870
   65ILE      N  631   4.467   4.885   3.871
   65ILE      H  632   4.555   4.933   3.878
   65ILE     CA  633   4.461   4.760   3.793
   65ILE     CB  634   4.584   4.733   3.706
   65ILE    CG1  635   4.702   4.673   3.783
   65ILE    CG2  636   4.626   4.854   3.623
   65ILE     CD  637   4.831   4.642   3.706
   65ILE      C  638   4.400   4.640   3.865
   65ILE      O  639   4.343   4.547   3.807
   66GLU      N  640   4.409   4.629   3.997
   66GLU      H  641   4.487   4.672   4.042
   66GLU     CA  642   4.317   4.555   4.085
   66GLU     CB  643   4.369   4.546   4.228
   66GLU     CG  644   4.458   4.422   4.235
   66GLU     CD  645   4.491   4.403   4.383
   66GLU    OE1  646   4.606   4.365   4.414
   66GLU    OE2  647   4.406   4.430   4.471
   66GLU      C  648   4.172   4.603   4.080
   66GLU      O  649   4.081   4.520   4.071
   67GLU      N  650   4.147   4.732   4.097
   67GLU      H  651   4.222   4.796   4.114
   67GLU     CA  652   4.009   4.781   4.095
   67GLU     CB  653   4.008   4.918   4.163
   67GLU     CG  654   3.985   4.900   4.313
   67GLU     CD  655   4.005   5.030   4.391
   67GLU    OE1  656   3.988   5.137   4.329
   67GLU    OE2  657   4.019   5.027   4.515
   67GLU      C  658   3.921   4.778   3.969
   67GLU      O  659   3.807   4.735   3.978
   68LEU      N  660   3.980   4.832   3.863
   68LEU      H  661   4.076   4.861   3.866
   68LEU     CA  662   3.913   4.847   3.733
   68LEU     CB  663   4.013   4.904   3.633
   68LEU     CG  664   4.016   5.056   3.615
   68LEU    CD1  665   4.071   5.140   3.730
   68LEU    CD2  666   4.096   5.079   3.486
   68LEU      C  667   3.858   4.714   3.680
   68LEU      O  668   3.915   4.606   3.675
   69LYS      N  669   3.743   4.728   3.613
   69LYS      H  670   3.718   4.817   3.575
   69LYS     CA  671   3.638   4.626   3.605
   69LYS     CB  672   3.508   4.689   3.655
   69LYS     CG  673   3.488   4.689   3.806
   69LYS     CD  674   3.510   4.546   3.854
   69LYS     CE  675   3.498   4.523   4.005
   69LYS     NZ  676   3.578   4.619   4.082
   69LYS    HZ1  677   3.613   4.589   4.171
   69LYS    HZ2  678   3.649   4.664   4.028
   69LYS    HZ3  679   3.518   4.693   4.111
   69LYS      C  680   3.622   4.571   3.463
   69LYS      O  681   3.606   4.643   3.365
   70GLY      N  682   3.635   4.439   3.451
   70GLY      H  683   3.666   4.388   3.531
   70GLY     CA  684   3.611   4.357   3.331
   70GLY      C  685   3.707   4.381   3.215
   70GLY      O  686   3.665   4.402   3.101
   71GLN      N  687   3.837   4.372   3.245
   71GLN      H  688   3.865   4.338   3.335
   71GLN     CA  689   3.948   4.421   3.163
   71GLN     CB  690   4.077   4.409   3.245
   71GLN     CG  691   4.079   4.511   3.358
   71GLN     CD  692   4.191   4.478   3.457
   71GLN    OE1  693   4.216   4.363   3.492
   71GLN    NE2  694   4.242   4.580   3.526
   71GLN   HE21  695   4.214   4.674   3.506
   71GLN   HE22  696   4.297   4.555   3.606
   71GLN      C  697   3.954   4.343   3.031
   71GLN      O  698   3.919   4.392   2.924
   72GLU      N  699   3.972   4.212   3.039
   72GLU      H  700   4.007   4.171   3.124
   72GLU     CA  701   3.990   4.133   2.916
   72GLU     CB  702   4.041   3.995   2.960
   72GLU     CG  703   3.940   3.907   3.035
   72GLU     CD  704   3.872   3.960   3.162
   72GLU    OE1  705   3.769   4.030   3.154
   72GLU    OE2  706   3.920   3.925   3.272
   72GLU      C  707   3.878   4.117   2.814
   72GLU      O  708   3.909   4.083   2.701
   73VAL      N  709   3.755   4.124   2.865
   73VAL      H  710   3.742   4.079   2.953
   73VAL     CA  711   3.637   4.133   2.778
   73VAL     CB  712   3.510   4.097   2.855
   73VAL    CG1  713   3.491   3.945   2.862
   73VAL    CG2  714   3.500   4.145   3.000
   73VAL      C  715   3.608   4.264   2.704
   73VAL      O  716   3.520   4.276   2.620
   74SER      N  717   3.693   4.364   2.725
   74SER      H  718   3.768   4.352   2.790
   74SER     CA  719   3.687   4.501   2.671
   74SER     CB  720   3.788   4.599   2.731
   74SER     OG  721   3.740   4.734   2.728
   74SER     HG  722   3.741   4.767   2.823
   74SER      C  723   3.688   4.508   2.518
   74SER      O  724   3.763   4.428   2.463
   75PRO      N  725   3.603   4.586   2.452
   75PRO     CA  726   3.596   4.586   2.305
   75PRO     CB  727   3.470   4.666   2.270
   75PRO     CG  728   3.434   4.750   2.393
   75PRO     CD  729   3.490   4.663   2.506
   75PRO      C  730   3.715   4.642   2.228
   75PRO      O  731   3.797   4.713   2.287
   76LYS      N  732   3.737   4.605   2.102
   76LYS      H  733   3.687   4.529   2.061
   76LYS     CA  734   3.837   4.658   2.008
   76LYS     CB  735   3.796   4.803   1.980
   76LYS     CG  736   3.654   4.823   1.926
   76LYS     CD  737   3.635   4.952   1.846
   76LYS     CE  738   3.524   4.950   1.741
   76LYS     NZ  739   3.476   5.086   1.716
   76LYS    HZ1  740   3.554   5.140   1.684
   76LYS    HZ2  741   3.403   5.082   1.648
   76LYS    HZ3  742   3.443   5.130   1.800
   76LYS      C  743   3.985   4.640   2.040
   76LYS      O  744   4.063   4.595   1.956
   77VAL      N  745   4.025   4.683   2.159
   77VAL      H  746   3.952   4.700   2.225
   77VAL     CA  747   4.164   4.674   2.207
   77VAL     CB  748   4.179   4.736   2.346
   77VAL    CG1  749   4.105   4.660   2.457
   77VAL    CG2  750   4.327   4.759   2.375
   77VAL      C  751   4.203   4.526   2.201
   77VAL      O  752   4.136   4.433   2.245
   78TYR      N  753   4.313   4.508   2.128
   78TYR      H  754   4.346   4.585   2.074
   78TYR     CA  755   4.388   4.382   2.122
   78TYR     CB  756   4.474   4.394   1.996
   78TYR     CG  757   4.532   4.259   1.953
   78TYR    CD1  758   4.663   4.227   1.985
   78TYR    HD1  759   4.725   4.263   2.067
   78TYR    CD2  760   4.459   4.186   1.859
   78TYR    HD2  761   4.356   4.212   1.832
   78TYR    CE1  762   4.724   4.126   1.911
   78TYR    HE1  763   4.827   4.108   1.940
   78TYR    CE2  764   4.519   4.086   1.784
   78TYR    HE2  765   4.463   4.038   1.704
   78TYR     CZ  766   4.653   4.063   1.809
   78TYR     OH  767   4.722   3.999   1.710
   78TYR     HH  768   4.796   3.950   1.757
   78TYR      C  769   4.471   4.376   2.250
   78TYR      O  770   4.592   4.356   2.246
   79PHE      N  771   4.401   4.352   2.361
   79PHE      H  772   4.304   4.332   2.356
   79PHE     CA  773   4.461   4.338   2.495
   79PHE     CB  774   4.352   4.336   2.603
   79PHE     CG  775   4.407   4.344   2.745
   79PHE    CD1  776   4.359   4.256   2.842
   79PHE    HD1  777   4.271   4.196   2.817
   79PHE    CD2  778   4.503   4.438   2.781
   79PHE    HD2  779   4.552   4.506   2.711
   79PHE    CE1  780   4.403   4.256   2.973
   79PHE    HE1  781   4.370   4.176   3.040
   79PHE    CE2  782   4.538   4.448   2.915
   79PHE    HE2  783   4.604   4.529   2.946
   79PHE     CZ  784   4.493   4.356   3.009
   79PHE     HZ  785   4.547   4.334   3.101
   79PHE      C  786   4.564   4.226   2.510
   79PHE      O  787   4.530   4.108   2.495
   80MET      N  788   4.682   4.268   2.553
   80MET      H  789   4.689   4.364   2.581
   80MET     CA  790   4.789   4.171   2.578
   80MET     CB  791   4.896   4.182   2.469
   80MET     CG  792   4.843   4.152   2.329
   80MET     SD  793   4.950   4.163   2.180
   80MET     CE  794   4.991   4.336   2.177
   80MET      C  795   4.840   4.195   2.721
   80MET      O  796   4.881   4.308   2.745
   81LYS      N  797   4.819   4.100   2.812
   81LYS      H  798   4.735   4.047   2.814
   81LYS     CA  799   4.885   4.107   2.943
   81LYS     CB  800   4.822   4.007   3.041
   81LYS     CG  801   4.680   4.039   3.087
   81LYS     CD  802   4.633   3.938   3.192
   81LYS     CE  803   4.513   3.996   3.266
   81LYS     NZ  804   4.465   3.920   3.382
   81LYS    HZ1  805   4.371   3.948   3.403
   81LYS    HZ2  806   4.468   3.822   3.362
   81LYS    HZ3  807   4.529   3.941   3.456
   81LYS      C  808   5.037   4.120   2.957
   81LYS      O  809   5.110   4.080   2.866
   82GLN      N  810   5.078   4.186   3.065
   82GLN      H  811   5.023   4.242   3.126
   82GLN     CA  812   5.221   4.216   3.076
   82GLN     CB  813   5.226   4.369   3.076
   82GLN     CG  814   5.254   4.409   2.931
   82GLN     CD  815   5.244   4.562   2.925
   82GLN    OE1  816   5.137   4.622   2.935
   82GLN    NE2  817   5.358   4.629   2.926
   82GLN   HE21  818   5.445   4.585   2.948
   82GLN   HE22  819   5.354   4.728   2.913
   82GLN      C  820   5.299   4.156   3.193
   82GLN      O  821   5.260   4.183   3.306
   83THR      N  822   5.340   4.032   3.164
   83THR      H  823   5.354   4.005   3.069
   83THR     CA  824   5.412   3.951   3.263
   83THR     CB  825   5.370   3.805   3.244
   83THR    OG1  826   5.373   3.769   3.106
   83THR    HG1  827   5.382   3.669   3.111
   83THR    CG2  828   5.230   3.781   3.302
   83THR      C  829   5.563   3.965   3.246
   83THR      O  830   5.639   3.913   3.327
   84ILE      N  831   5.605   4.027   3.136
   84ILE      H  832   5.572   4.009   3.043
   84ILE     CA  833   5.731   4.103   3.126
   84ILE     CB  834   5.789   4.115   2.985
   84ILE    CG1  835   5.685   4.105   2.873
   84ILE    CG2  836   5.879   3.991   2.980
   84ILE     CD  837   5.576   4.211   2.859
   84ILE      C  838   5.734   4.243   3.187
   84ILE      O  839   5.649   4.326   3.154
   85GLY      N  840   5.808   4.257   3.296
   85GLY      H  841   5.852   4.181   3.344
   85GLY     CA  842   5.822   4.387   3.364
   85GLY      C  843   5.884   4.509   3.295
   85GLY      O  844   5.873   4.623   3.340
   86ASN      N  845   5.993   4.478   3.226
   86ASN      H  846   6.035   4.388   3.234
   86ASN     CA  847   6.068   4.575   3.144
   86ASN     CB  848   6.217   4.543   3.125
   86ASN     CG  849   6.287   4.567   3.258
   86ASN    OD1  850   6.285   4.480   3.346
   86ASN    ND2  851   6.348   4.684   3.277
   86ASN   HD21  852   6.324   4.761   3.218
   86ASN   HD22  853   6.424   4.680   3.342
   86ASN      C  854   6.014   4.601   3.004
   86ASN      O  855   5.895   4.582   2.979
   87SER      N  856   6.088   4.683   2.929
   87SER      H  857   6.149   4.750   2.971
   87SER     CA  858   6.068   4.700   2.785
   87SER     CB  859   6.095   4.568   2.711
   87SER     OG  860   6.235   4.542   2.700
   87SER     HG  861   6.243   4.466   2.636
   87SER      C  862   5.936   4.769   2.747
   87SER      O  863   5.906   4.788   2.630
   88CYS      N  864   5.893   4.854   2.840
   88CYS      H  865   5.958   4.887   2.909
   88CYS     CA  866   5.757   4.909   2.839
   88CYS     CB  867   5.724   4.989   2.965
   88CYS     SG  868   5.833   5.136   2.961
   88CYS     HG  869   5.944   5.076   3.003
   88CYS      C  870   5.724   4.992   2.715
   88CYS      O  871   5.617   4.974   2.657
   89GLY      N  872   5.810   5.081   2.665
   89GLY      H  873   5.867   5.123   2.736
   89GLY     CA  874   5.786   5.161   2.544
   89GLY      C  875   5.764   5.062   2.429
   89GLY      O  876   5.668   5.069   2.352
   90THR      N  877   5.857   4.970   2.408
   90THR      H  878   5.942   4.963   2.462
   90THR     CA  879   5.861   4.871   2.300
   90THR     CB  880   5.993   4.794   2.313
   90THR    OG1  881   6.090   4.861   2.392
   90THR    HG1  882   6.180   4.818   2.388
   90THR    CG2  883   6.050   4.749   2.178
   90THR      C  884   5.735   4.783   2.307
   90THR      O  885   5.676   4.763   2.201
   91ILE      N  886   5.698   4.734   2.425
   91ILE      H  887   5.759   4.766   2.498
   91ILE     CA  888   5.568   4.669   2.443
   91ILE     CB  889   5.569   4.592   2.575
   91ILE    CG1  890   5.694   4.510   2.606
   91ILE    CG2  891   5.450   4.497   2.590
   91ILE     CD  892   5.728   4.396   2.509
   91ILE      C  893   5.450   4.763   2.416
   91ILE      O  894   5.357   4.714   2.352
   92GLY      N  895   5.455   4.888   2.461
   92GLY      H  896   5.538   4.926   2.502
   92GLY     CA  897   5.345   4.982   2.435
   92GLY      C  898   5.337   5.010   2.284
   92GLY      O  899   5.226   5.031   2.236
   93LEU      N  900   5.451   5.020   2.216
   93LEU      H  901   5.540   5.032   2.260
   93LEU     CA  902   5.451   5.040   2.070
   93LEU     CB  903   5.598   5.051   2.027
   93LEU     CG  904   5.621   5.075   1.878
   93LEU    CD1  905   5.576   5.216   1.838
   93LEU    CD2  906   5.766   5.042   1.842
   93LEU      C  907   5.372   4.934   1.992
   93LEU      O  908   5.267   4.966   1.937
   94ILE      N  909   5.383   4.810   2.038
   94ILE      H  910   5.453   4.790   2.107
   94ILE     CA  911   5.308   4.697   1.982
   94ILE     CB  912   5.377   4.568   2.027
   94ILE    CG1  913   5.515   4.585   1.963
   94ILE    CG2  914   5.310   4.440   1.975
   94ILE     CD  915   5.626   4.495   2.016
   94ILE      C  916   5.160   4.697   2.019
   94ILE      O  917   5.085   4.698   1.922
   95HISE     N  918   5.128   4.724   2.146
   95HISE     H  919   5.195   4.701   2.217
   95HISE    CA  920   4.993   4.756   2.194
   95HISE    CB  921   4.983   4.804   2.339
   95HISE    CG  922   5.052   4.724   2.450
   95HISE   ND1  923   5.100   4.599   2.452
   95HISE   CD2  924   5.048   4.764   2.577
   95HISE   HD2  925   4.974   4.832   2.619
   95HISE   CE1  926   5.133   4.572   2.578
   95HISE   HE1  927   5.160   4.472   2.612
   95HISE   NE2  928   5.105   4.675   2.658
   95HISE   HE2  929   5.126   4.691   2.754
   95HISE     C  930   4.923   4.861   2.109
   95HISE     O  931   4.816   4.836   2.053
   96ALA      N  932   4.995   4.968   2.078
   96ALA      H  933   5.093   4.969   2.098
   96ALA     CA  934   4.943   5.090   2.016
   96ALA     CB  935   5.018   5.223   2.030
   96ALA      C  936   4.912   5.057   1.869
   96ALA      O  937   4.800   5.063   1.819
   97VAL      N  938   5.011   4.998   1.804
   97VAL      H  939   5.102   4.981   1.843
   97VAL     CA  940   5.008   4.959   1.662
   97VAL     CB  941   5.147   4.907   1.625
   97VAL    CG1  942   5.141   4.816   1.502
   97VAL    CG2  943   5.232   5.031   1.597
   97VAL      C  944   4.900   4.856   1.625
   97VAL      O  945   4.813   4.875   1.540
   98ALA      N  946   4.895   4.759   1.716
   98ALA      H  947   4.963   4.751   1.789
   98ALA     CA  948   4.801   4.646   1.713
   98ALA     CB  949   4.825   4.553   1.831
   98ALA      C  950   4.654   4.689   1.725
   98ALA      O  951   4.574   4.654   1.639
   99ASN      N  952   4.630   4.775   1.824
   99ASN      H  953   4.698   4.798   1.892
   99ASN     CA  954   4.497   4.834   1.850
   99ASN     CB  955   4.489   4.927   1.970
   99ASN     CG  956   4.525   4.859   2.102
   99ASN    OD1  957   4.518   4.737   2.112
   99ASN    ND2  958   4.560   4.945   2.198
   99ASN   HD21  959   4.568   5.040   2.168
   99ASN   HD22  960   4.569   4.911   2.292
   99ASN      C  961   4.441   4.920   1.736
   99ASN      O  962   4.325   4.908   1.697
  100ASN      N  963   4.525   4.996   1.666
  100ASN      H  964   4.623   4.980   1.664
  100ASN     CA  965   4.480   5.075   1.550
  100ASN     CB  966   4.546   5.213   1.547
  100ASN     CG  967   4.451   5.319   1.602
  100ASN    OD1  968   4.464   5.382   1.706
  100ASN    ND2  969   4.329   5.319   1.548
  100ASN   HD21  970   4.312   5.260   1.469
  100ASN   HD22  971   4.255   5.375   1.586
  100ASN      C  972   4.495   5.005   1.415
  100ASN      O  973   4.521   5.068   1.312
  101GLN      N  974   4.473   4.874   1.418
  101GLN      H  975   4.426   4.838   1.498
  101GLN     CA  976   4.510   4.779   1.312
  101GLN     CB  977   4.491   4.633   1.353
  101GLN     CG  978   4.499   4.507   1.267
  101GLN     CD  979   4.477   4.387   1.359
  101GLN    OE1  980   4.370   4.352   1.407
  101GLN    NE2  981   4.582   4.312   1.393
  101GLN   HE21  982   4.671   4.349   1.366
  101GLN   HE22  983   4.569   4.220   1.430
  101GLN      C  984   4.437   4.798   1.179
  101GLN      O  985   4.494   4.788   1.069
  102ASP      N  986   4.309   4.831   1.191
  102ASP      H  987   4.251   4.823   1.273
  102ASP     CA  988   4.230   4.856   1.069
  102ASP     CB  989   4.081   4.878   1.100
  102ASP     CG  990   3.993   4.850   0.980
  102ASP    OD1  991   3.963   4.951   0.911
  102ASP    OD2  992   3.953   4.734   0.957
  102ASP      C  993   4.275   4.970   0.977
  102ASP      O  994   4.299   4.944   0.859
  103LYS      N  995   4.330   5.066   1.053
  103LYS      H  996   4.326   5.069   1.153
  103LYS     CA  997   4.403   5.173   0.984
  103LYS     CB  998   4.386   5.300   1.068
  103LYS     CG  999   4.245   5.317   1.125
  103LYS     CD 1000   4.242   5.453   1.194
  103LYS     CE 1001   4.094   5.493   1.203
  103LYS     NZ 1002   4.073   5.589   1.094
  103LYS    HZ1 1003   4.111   5.682   1.102
  103LYS    HZ2 1004   4.101   5.549   1.007
  103LYS    HZ3 1005   3.975   5.604   1.082
  103LYS      C 1006   4.551   5.151   0.951
  103LYS      O 1007   4.592   5.225   0.863
  104LEU      N 1008   4.622   5.089   1.045
  104LEU      H 1009   4.576   5.038   1.118
  104LEU     CA 1010   4.766   5.075   1.017
  104LEU     CB 1011   4.824   5.046   1.157
  104LEU     CG 1012   4.908   5.158   1.218
  104LEU    CD1 1013   4.851   5.209   1.350
  104LEU    CD2 1014   5.056   5.119   1.219
  104LEU      C 1015   4.816   4.988   0.903
  104LEU      O 1016   4.739   4.926   0.830
  105GLY      N 1017   4.948   4.975   0.892
  105GLY      H 1018   5.009   5.005   0.966
  105GLY     CA 1019   5.015   4.907   0.780
  105GLY      C 1020   5.137   4.820   0.811
  105GLY      O 1021   5.224   4.879   0.876
  106PHE      N 1022   5.149   4.704   0.746
  106PHE      H 1023   5.104   4.693   0.658
  106PHE     CA 1024   5.232   4.591   0.792
  106PHE     CB 1025   5.148   4.480   0.856
  106PHE     CG 1026   5.078   4.530   0.982
  106PHE    CD1 1027   4.958   4.601   0.982
  106PHE    HD1 1028   4.906   4.622   0.889
  106PHE    CD2 1029   5.147   4.518   1.101
  106PHE    HD2 1030   5.254   4.496   1.096
  106PHE    CE1 1031   4.902   4.648   1.100
  106PHE    HE1 1032   4.794   4.655   1.109
  106PHE    CE2 1033   5.101   4.582   1.216
  106PHE    HE2 1034   5.168   4.593   1.301
  106PHE     CZ 1035   4.974   4.639   1.220
  106PHE     HZ 1036   4.944   4.694   1.309
  106PHE      C 1037   5.336   4.540   0.692
  106PHE      O 1038   5.319   4.560   0.572
  107GLU      N 1039   5.446   4.488   0.745
  107GLU      H 1040   5.470   4.510   0.841
  107GLU     CA 1041   5.527   4.398   0.664
  107GLU     CB 1042   5.678   4.425   0.661
  107GLU     CG 1043   5.704   4.550   0.576
  107GLU     CD 1044   5.765   4.507   0.442
  107GLU    OE1 1045   5.843   4.594   0.397
  107GLU    OE2 1046   5.718   4.407   0.385
  107GLU      C 1047   5.510   4.247   0.682
  107GLU      O 1048   5.551   4.197   0.786
  108ASP      N 1049   5.507   4.177   0.568
  108ASP      H 1050   5.527   4.232   0.488
  108ASP     CA 1051   5.482   4.035   0.541
  108ASP     CB 1052   5.444   4.023   0.394
  108ASP     CG 1053   5.383   3.888   0.358
  108ASP    OD1 1054   5.433   3.779   0.394
  108ASP    OD2 1055   5.269   3.896   0.306
  108ASP      C 1056   5.609   3.957   0.574
  108ASP      O 1057   5.724   3.992   0.548
  109GLY      N 1058   5.597   3.847   0.649
  109GLY      H 1059   5.513   3.793   0.645
  109GLY     CA 1060   5.718   3.775   0.692
  109GLY      C 1061   5.802   3.825   0.810
  109GLY      O 1062   5.870   3.740   0.868
  110SER      N 1063   5.811   3.956   0.826
  110SER      H 1064   5.773   4.011   0.752
  110SER     CA 1065   5.879   4.022   0.940
  110SER     CB 1066   5.895   4.173   0.916
  110SER     OG 1067   6.002   4.228   0.995
  110SER     HG 1068   6.027   4.318   0.958
  110SER      C 1069   5.811   3.988   1.073
  110SER      O 1070   5.697   3.943   1.079
  111VAL      N 1071   5.881   4.030   1.178
  111VAL      H 1072   5.964   4.086   1.173
  111VAL     CA 1073   5.854   3.994   1.318
  111VAL     CB 1074   5.973   4.041   1.403
  111VAL    CG1 1075   5.961   4.017   1.554
  111VAL    CG2 1076   6.096   3.970   1.348
  111VAL      C 1077   5.720   4.031   1.382
  111VAL      O 1078   5.657   3.950   1.449
  112LEU      N 1079   5.668   4.146   1.339
  112LEU      H 1080   5.721   4.203   1.276
  112LEU     CA 1081   5.545   4.200   1.399
  112LEU     CB 1082   5.522   4.350   1.380
  112LEU     CG 1083   5.547   4.428   1.509
  112LEU    CD1 1084   5.517   4.575   1.479
  112LEU    CD2 1085   5.482   4.380   1.639
  112LEU      C 1086   5.420   4.136   1.339
  112LEU      O 1087   5.321   4.121   1.410
  113LYS      N 1088   5.412   4.101   1.211
  113LYS      H 1089   5.471   4.159   1.154
  113LYS     CA 1090   5.304   4.018   1.156
  113LYS     CB 1091   5.294   4.035   1.004
  113LYS     CG 1092   5.173   3.958   0.953
  113LYS     CD 1093   5.127   4.004   0.813
  113LYS     CE 1094   4.989   3.952   0.772
  113LYS     NZ 1095   4.871   4.006   0.844
  113LYS    HZ1 1096   4.878   4.105   0.846
  113LYS    HZ2 1097   4.789   3.970   0.798
  113LYS    HZ3 1098   4.875   3.968   0.936
  113LYS      C 1099   5.315   3.874   1.208
  113LYS      O 1100   5.209   3.830   1.254
  114GLN      N 1101   5.428   3.806   1.222
  114GLN      H 1102   5.511   3.851   1.189
  114GLN     CA 1103   5.445   3.671   1.278
  114GLN     CB 1104   5.594   3.636   1.288
  114GLN     CG 1105   5.649   3.581   1.156
  114GLN     CD 1106   5.794   3.534   1.171
  114GLN    OE1 1107   5.884   3.611   1.204
  114GLN    NE2 1108   5.806   3.402   1.181
  114GLN   HE21 1109   5.723   3.346   1.180
  114GLN   HE22 1110   5.890   3.365   1.220
  114GLN      C 1111   5.383   3.663   1.418
  114GLN      O 1112   5.285   3.592   1.443
  115PHE      N 1113   5.418   3.766   1.493
  115PHE      H 1114   5.500   3.820   1.475
  115PHE     CA 1115   5.367   3.790   1.629
  115PHE     CB 1116   5.427   3.915   1.694
  115PHE     CG 1117   5.370   3.973   1.824
  115PHE    CD1 1118   5.416   3.918   1.943
  115PHE    HD1 1119   5.461   3.818   1.942
  115PHE    CD2 1120   5.274   4.074   1.824
  115PHE    HD2 1121   5.232   4.096   1.726
  115PHE    CE1 1122   5.363   3.965   2.063
  115PHE    HE1 1123   5.389   3.921   2.159
  115PHE    CE2 1124   5.213   4.118   1.940
  115PHE    HE2 1125   5.131   4.190   1.943
  115PHE     CZ 1126   5.260   4.059   2.056
  115PHE     HZ 1127   5.210   4.088   2.148
  115PHE      C 1128   5.215   3.802   1.633
  115PHE      O 1129   5.146   3.747   1.719
  116LEU      N 1130   5.156   3.881   1.544
  116LEU      H 1131   5.218   3.938   1.490
  116LEU     CA 1132   5.012   3.899   1.520
  116LEU     CB 1133   4.967   4.012   1.426
  116LEU     CG 1134   4.977   4.161   1.459
  116LEU    CD1 1135   4.916   4.248   1.349
  116LEU    CD2 1136   4.946   4.204   1.603
  116LEU      C 1137   4.931   3.779   1.470
  116LEU      O 1138   4.847   3.730   1.545
  117SER      N 1139   4.985   3.711   1.370
  117SER      H 1140   5.067   3.742   1.321
  117SER     CA 1141   4.929   3.584   1.322
  117SER     CB 1142   5.012   3.534   1.203
  117SER     OG 1143   5.000   3.624   1.092
  117SER     HG 1144   5.060   3.600   1.015
  117SER      C 1145   4.915   3.465   1.417
  117SER      O 1146   4.822   3.384   1.419
  118GLU      N 1147   5.018   3.468   1.501
  118GLU      H 1148   5.102   3.515   1.473
  118GLU     CA 1149   5.034   3.390   1.624
  118GLU     CB 1150   5.178   3.400   1.676
  118GLU     CG 1151   5.206   3.288   1.776
  118GLU     CD 1152   5.355   3.261   1.804
  118GLU    OE1 1153   5.437   3.355   1.805
  118GLU    OE2 1154   5.381   3.143   1.835
  118GLU      C 1155   4.937   3.435   1.733
  118GLU      O 1156   4.831   3.374   1.742
  119THR      N 1157   4.948   3.559   1.781
  119THR      H 1158   5.007   3.630   1.743
  119THR     CA 1159   4.862   3.612   1.887
  119THR     CB 1160   4.909   3.741   1.955
  119THR    OG1 1161   4.923   3.839   1.852
  119THR    HG1 1162   5.005   3.831   1.796
  119THR    CG2 1163   5.045   3.732   2.026
  119THR      C 1164   4.714   3.645   1.865
  119THR      O 1165   4.644   3.677   1.961
  120GLU      N 1166   4.659   3.632   1.745
  120GLU      H 1167   4.712   3.590   1.672
  120GLU     CA 1168   4.523   3.678   1.715
  120GLU     CB 1169   4.494   3.690   1.565
  120GLU     CG 1170   4.351   3.727   1.524
  120GLU     CD 1171   4.335   3.736   1.372
  120GLU    OE1 1172   4.293   3.635   1.312
  120GLU    OE2 1173   4.359   3.843   1.311
  120GLU      C 1174   4.420   3.588   1.785
  120GLU      O 1175   4.365   3.633   1.885
  121LYS      N 1176   4.415   3.460   1.747
  121LYS      H 1177   4.476   3.418   1.680
  121LYS     CA 1178   4.309   3.373   1.800
  121LYS     CB 1179   4.274   3.264   1.698
  121LYS     CG 1180   4.211   3.323   1.572
  121LYS     CD 1181   4.062   3.356   1.586
  121LYS     CE 1182   4.043   3.485   1.506
  121LYS     NZ 1183   4.010   3.467   1.364
  121LYS    HZ1 1184   3.921   3.423   1.351
  121LYS    HZ2 1185   4.013   3.550   1.310
  121LYS    HZ3 1186   4.083   3.410   1.326
  121LYS      C 1187   4.336   3.309   1.936
  121LYS      O 1188   4.262   3.217   1.972
  122MET      N 1189   4.391   3.392   2.025
  122MET      H 1190   4.390   3.491   2.012
  122MET     CA 1191   4.434   3.353   2.160
  122MET     CB 1192   4.584   3.328   2.176
  122MET     CG 1193   4.629   3.215   2.082
  122MET     SD 1194   4.805   3.173   2.060
  122MET     CE 1195   4.834   3.065   2.198
  122MET      C 1196   4.387   3.457   2.261
  122MET      O 1197   4.386   3.575   2.226
  123SER      N 1198   4.351   3.414   2.381
  123SER      H 1199   4.376   3.321   2.409
  123SER     CA 1200   4.299   3.494   2.493
  123SER     CB 1201   4.257   3.404   2.609
  123SER     OG 1202   4.366   3.341   2.677
  123SER     HG 1203   4.391   3.263   2.620
  123SER      C 1204   4.406   3.598   2.530
  123SER      O 1205   4.518   3.558   2.498
  124PRO      N 1206   4.372   3.711   2.592
  124PRO     CA 1207   4.470   3.809   2.640
  124PRO     CB 1208   4.383   3.907   2.719
  124PRO     CG 1209   4.258   3.916   2.631
  124PRO     CD 1210   4.237   3.767   2.605
  124PRO      C 1211   4.575   3.750   2.734
  124PRO      O 1212   4.686   3.799   2.752
  125GLU      N 1213   4.535   3.649   2.811
  125GLU      H 1214   4.448   3.642   2.859
  125GLU     CA 1215   4.628   3.569   2.892
  125GLU     CB 1216   4.545   3.478   2.983
  125GLU     CG 1217   4.634   3.421   3.093
  125GLU     CD 1218   4.575   3.317   3.189
  125GLU    OE1 1219   4.491   3.233   3.150
  125GLU    OE2 1220   4.613   3.319   3.308
  125GLU      C 1221   4.715   3.470   2.815
  125GLU      O 1222   4.833   3.466   2.848
  126ASP      N 1223   4.669   3.415   2.703
  126ASP      H 1224   4.570   3.408   2.687
  126ASP     CA 1225   4.750   3.322   2.622
  126ASP     CB 1226   4.681   3.258   2.501
  126ASP     CG 1227   4.579   3.155   2.549
  126ASP    OD1 1228   4.613   3.068   2.633
  126ASP    OD2 1229   4.462   3.155   2.506
  126ASP      C 1230   4.870   3.397   2.565
  126ASP      O 1231   4.984   3.354   2.580
  127ARG      N 1232   4.842   3.519   2.521
  127ARG      H 1233   4.745   3.540   2.514
  127ARG     CA 1234   4.931   3.627   2.475
  127ARG     CB 1235   4.852   3.753   2.441
  127ARG     CG 1236   4.758   3.719   2.326
  127ARG     CD 1237   4.652   3.828   2.305
  127ARG     NE 1238   4.574   3.823   2.180
  127ARG     HE 1239   4.600   3.756   2.111
  127ARG     CZ 1240   4.477   3.905   2.135
  127ARG    NH1 1241   4.427   4.005   2.207
  127ARG   HH11 1242   4.448   4.013   2.304
  127ARG   HH12 1243   4.365   4.076   2.173
  127ARG    NH2 1244   4.404   3.862   2.031
  127ARG   HH21 1245   4.427   3.775   1.988
  127ARG   HH22 1246   4.330   3.917   1.992
  127ARG      C 1247   5.047   3.672   2.565
  127ARG      O 1248   5.157   3.694   2.515
  128ALA      N 1249   5.027   3.680   2.696
  128ALA      H 1250   4.938   3.653   2.734
  128ALA     CA 1251   5.132   3.709   2.794
  128ALA     CB 1252   5.073   3.716   2.935
  128ALA      C 1253   5.249   3.611   2.786
  128ALA      O 1254   5.366   3.648   2.776
  129LYS      N 1255   5.204   3.487   2.772
  129LYS      H 1256   5.107   3.466   2.786
  129LYS     CA 1257   5.297   3.376   2.748
  129LYS     CB 1258   5.222   3.243   2.762
  129LYS     CG 1259   5.304   3.115   2.773
  129LYS     CD 1260   5.368   3.084   2.908
  129LYS     CE 1261   5.258   3.035   3.003
  129LYS     NZ 1262   5.183   3.142   3.071
  129LYS    HZ1 1263   5.137   3.200   3.003
  129LYS    HZ2 1264   5.115   3.116   3.140
  129LYS    HZ3 1265   5.244   3.200   3.123
  129LYS      C 1266   5.371   3.377   2.613
  129LYS      O 1267   5.485   3.333   2.601
  130CYS      N 1268   5.302   3.435   2.515
  130CYS      H 1269   5.204   3.426   2.531
  130CYS     CA 1270   5.354   3.453   2.379
  130CYS     CB 1271   5.253   3.495   2.272
  130CYS     SG 1272   5.113   3.377   2.265
  130CYS     HG 1273   5.054   3.412   2.151
  130CYS      C 1274   5.466   3.557   2.383
  130CYS      O 1275   5.570   3.517   2.331
  131PHE      N 1276   5.454   3.671   2.451
  131PHE      H 1277   5.371   3.688   2.503
  131PHE     CA 1278   5.568   3.758   2.485
  131PHE     CB 1279   5.529   3.886   2.559
  131PHE     CG 1280   5.443   3.998   2.499
  131PHE    CD1 1281   5.501   4.097   2.421
  131PHE    HD1 1282   5.602   4.098   2.379
  131PHE    CD2 1283   5.309   3.997   2.537
  131PHE    HD2 1284   5.268   3.916   2.597
  131PHE    CE1 1285   5.414   4.199   2.386
  131PHE    HE1 1286   5.452   4.279   2.322
  131PHE    CE2 1287   5.231   4.106   2.502
  131PHE    HE2 1288   5.137   4.125   2.555
  131PHE     CZ 1289   5.280   4.209   2.424
  131PHE     HZ 1290   5.219   4.289   2.381
  131PHE      C 1291   5.679   3.682   2.558
  131PHE      O 1292   5.794   3.678   2.515
  132GLU      N 1293   5.642   3.601   2.657
  132GLU      H 1294   5.548   3.591   2.691
  132GLU     CA 1295   5.739   3.529   2.741
  132GLU     CB 1296   5.672   3.449   2.852
  132GLU     CG 1297   5.620   3.537   2.965
  132GLU     CD 1298   5.558   3.457   3.080
  132GLU    OE1 1299   5.439   3.490   3.095
  132GLU    OE2 1300   5.627   3.373   3.142
  132GLU      C 1301   5.815   3.428   2.654
  132GLU      O 1302   5.922   3.379   2.690
  133LYS      N 1303   5.751   3.368   2.554
  133LYS      H 1304   5.651   3.377   2.556
  133LYS     CA 1305   5.825   3.284   2.459
  133LYS     CB 1306   5.739   3.175   2.395
  133LYS     CG 1307   5.662   3.097   2.501
  133LYS     CD 1308   5.555   3.027   2.416
  133LYS     CE 1309   5.607   2.903   2.344
  133LYS     NZ 1310   5.529   2.845   2.234
  133LYS    HZ1 1311   5.503   2.924   2.178
  133LYS    HZ2 1312   5.583   2.780   2.181
  133LYS    HZ3 1313   5.449   2.801   2.276
  133LYS      C 1314   5.893   3.367   2.349
  133LYS      O 1315   6.001   3.324   2.309
  134ASN      N 1316   5.842   3.483   2.307
  134ASN      H 1317   5.761   3.525   2.347
  134ASN     CA 1318   5.904   3.563   2.200
  134ASN     CB 1319   5.799   3.638   2.118
  134ASN     CG 1320   5.837   3.689   1.979
  134ASN    OD1 1321   5.950   3.718   1.939
  134ASN    ND2 1322   5.728   3.695   1.904
  134ASN   HD21 1323   5.640   3.659   1.938
  134ASN   HD22 1324   5.724   3.717   1.806
  134ASN      C 1325   6.006   3.664   2.253
  134ASN      O 1326   5.972   3.770   2.306
  135GLU      N 1327   6.130   3.629   2.220
  135GLU      H 1328   6.143   3.570   2.141
  135GLU     CA 1329   6.247   3.706   2.264
  135GLU     CB 1330   6.363   3.610   2.292
  135GLU     CG 1331   6.319   3.505   2.395
  135GLU     CD 1332   6.438   3.415   2.427
  135GLU    OE1 1333   6.464   3.328   2.341
  135GLU    OE2 1334   6.491   3.426   2.540
  135GLU      C 1335   6.283   3.823   2.172
  135GLU      O 1336   6.333   3.925   2.220
  136ALA      N 1337   6.248   3.811   2.045
  136ALA      H 1338   6.209   3.724   2.013
  136ALA     CA 1339   6.256   3.922   1.949
  136ALA     CB 1340   6.212   3.876   1.810
  136ALA      C 1341   6.178   4.046   1.993
  136ALA      O 1342   6.240   4.152   1.999
  137ILE      N 1343   6.053   4.020   2.030
  137ILE      H 1344   6.011   3.932   2.009
  137ILE     CA 1345   5.961   4.126   2.075
  137ILE     CB 1346   5.818   4.073   2.087
  137ILE    CG1 1347   5.767   4.008   1.958
  137ILE    CG2 1348   5.722   4.180   2.141
  137ILE     CD 1349   5.768   4.101   1.837
  137ILE      C 1350   6.001   4.201   2.203
  137ILE      O 1351   6.006   4.324   2.203
  138GLN      N 1352   6.044   4.128   2.305
  138GLN      H 1353   6.027   4.029   2.307
  138GLN     CA 1354   6.109   4.183   2.425
  138GLN     CB 1355   6.138   4.071   2.525
  138GLN     CG 1356   6.030   3.995   2.602
  138GLN     CD 1357   6.073   3.866   2.673
  138GLN    OE1 1358   6.152   3.867   2.768
  138GLN    NE2 1359   6.024   3.749   2.634
  138GLN   HE21 1360   5.943   3.746   2.575
  138GLN   HE22 1361   6.076   3.669   2.663
  138GLN      C 1362   6.225   4.282   2.411
  138GLN      O 1363   6.218   4.387   2.475
  139ALA      N 1364   6.330   4.247   2.337
  139ALA      H 1365   6.327   4.165   2.280
  139ALA     CA 1366   6.453   4.325   2.322
  139ALA     CB 1367   6.559   4.235   2.387
  139ALA      C 1368   6.496   4.382   2.187
  139ALA      O 1369   6.606   4.434   2.171
  140ALA      N 1370   6.397   4.424   2.109
  140ALA      H 1371   6.301   4.402   2.130
  140ALA     CA 1372   6.414   4.484   1.976
  140ALA     CB 1373   6.279   4.486   1.905
  140ALA      C 1374   6.481   4.622   1.971
  140ALA      O 1375   6.514   4.675   1.865
  141HISE     N 1376   6.448   4.696   2.076
  141HISE     H 1377   6.404   4.663   2.159
  141HISE    CA 1378   6.495   4.833   2.101
  141HISE    CB 1379   6.404   4.903   2.201
  141HISE    CG 1380   6.402   4.840   2.341
  141HISE   ND1 1381   6.393   4.712   2.375
  141HISE   CD2 1382   6.443   4.903   2.451
  141HISE   HD2 1383   6.426   5.010   2.458
  141HISE   CE1 1384   6.422   4.696   2.504
  141HISE   HE1 1385   6.441   4.602   2.557
  141HISE   NE2 1386   6.456   4.816   2.550
  141HISE   HE2 1387   6.478   4.835   2.646
  141HISE     C 1388   6.640   4.863   2.140
  141HISE     O 1389   6.700   4.930   2.056
  142ASP      N 1390   6.697   4.784   2.230
  142ASP      H 1391   6.631   4.741   2.293
  142ASP     CA 1392   6.835   4.794   2.280
  142ASP     CB 1393   6.855   4.683   2.383
  142ASP     CG 1394   6.993   4.700   2.448
  142ASP    OD1 1395   7.095   4.659   2.389
  142ASP    OD2 1396   6.993   4.788   2.538
  142ASP      C 1397   6.948   4.793   2.177
  142ASP      O 1398   7.021   4.891   2.165
  143ALA      N 1399   6.907   4.716   2.077
  143ALA      H 1400   6.825   4.661   2.092
  143ALA     CA 1401   6.987   4.682   1.958
  143ALA     CB 1402   6.909   4.568   1.891
  143ALA      C 1403   7.003   4.800   1.862
  143ALA      O 1404   7.099   4.812   1.786
  144VAL      N 1405   6.904   4.888   1.866
  144VAL      H 1406   6.818   4.868   1.913
  144VAL     CA 1407   6.904   5.002   1.772
  144VAL     CB 1408   6.811   4.991   1.651
  144VAL    CG1 1409   6.870   4.894   1.549
  144VAL    CG2 1410   6.669   4.952   1.693
  144VAL      C 1411   6.882   5.142   1.828
  144VAL      O 1412   6.926   5.240   1.768
  145ALA      N 1413   6.793   5.159   1.926
  145ALA      H 1414   6.758   5.080   1.976
  145ALA     CA 1415   6.735   5.283   1.978
  145ALA     CB 1416   6.616   5.247   2.067
  145ALA      C 1417   6.841   5.367   2.049
  145ALA      O 1418   6.858   5.365   2.171
  146GLN      N 1419   6.903   5.455   1.970
  146GLN      H 1420   6.891   5.453   1.871
  146GLN     CA 1421   7.001   5.550   2.022
  146GLN     CB 1422   7.075   5.610   1.903
  146GLN     CG 1423   7.146   5.519   1.803
  146GLN     CD 1424   7.247   5.580   1.704
  146GLN    OE1 1425   7.219   5.682   1.641
  146GLN    NE2 1426   7.376   5.548   1.707
  146GLN   HE21 1427   7.388   5.466   1.763
  146GLN   HE22 1428   7.440   5.594   1.646
  146GLN      C 1429   6.937   5.663   2.104
  146GLN      O 1430   6.819   5.696   2.100
  147GLU      N 1431   7.022   5.730   2.181
  147GLU      H 1432   7.119   5.709   2.170
  147GLU     CA 1433   6.986   5.841   2.271
  147GLU     CB 1434   7.111   5.894   2.343
  147GLU     CG 1435   7.177   5.784   2.425
  147GLU     CD 1436   7.309   5.747   2.359
  147GLU    OE1 1437   7.420   5.790   2.398
  147GLU    OE2 1438   7.300   5.693   2.246
  147GLU      C 1439   6.936   5.957   2.184
  147GLU      O 1440   6.998   6.006   2.090
  148GLY      N 1441   6.814   6.002   2.210
  148GLY      H 1442   6.754   5.966   2.282
  148GLY     CA 1443   6.761   6.126   2.150
  148GLY      C 1444   6.735   6.241   2.248
  148GLY      O 1445   6.807   6.340   2.261
  149GLN      N 1446   6.626   6.226   2.323
  149GLN      H 1447   6.570   6.143   2.324
  149GLN     CA 1448   6.584   6.322   2.427
  149GLN     CB 1449   6.495   6.434   2.372
  149GLN     CG 1450   6.367   6.380   2.309
  149GLN     CD 1451   6.298   6.491   2.228
  149GLN    OE1 1452   6.258   6.596   2.276
  149GLN    NE2 1453   6.307   6.478   2.096
  149GLN   HE21 1454   6.362   6.411   2.046
  149GLN   HE22 1455   6.237   6.530   2.048
  149GLN      C 1456   6.530   6.260   2.556
  149GLN      O 1457   6.560   6.321   2.658
  150CYS      N 1458   6.451   6.152   2.558
  150CYS      H 1459   6.452   6.088   2.481
  150CYS     CA 1460   6.380   6.108   2.679
  150CYS     CB 1461   6.245   6.179   2.698
  150CYS     SG 1462   6.196   6.191   2.874
  150CYS     HG 1463   6.272   6.301   2.886
  150CYS      C 1464   6.344   5.960   2.688
  150CYS      O 1465   6.300   5.906   2.587
  151ARG      N 1466   6.405   5.891   2.784
  151ARG      H 1467   6.468   5.931   2.851
  151ARG     CA 1468   6.376   5.750   2.812
  151ARG     CB 1469   6.490   5.687   2.892
  151ARG     CG 1470   6.612   5.666   2.803
  151ARG     CD 1471   6.736   5.636   2.888
  151ARG     NE 1472   6.830   5.602   2.780
  151ARG     HE 1473   6.809   5.641   2.690
  151ARG     CZ 1474   6.947   5.541   2.806
  151ARG    NH1 1475   6.983   5.514   2.932
  151ARG   HH11 1476   6.922   5.548   3.003
  151ARG   HH12 1477   7.075   5.483   2.957
  151ARG    NH2 1478   7.024   5.479   2.715
  151ARG   HH21 1479   6.986   5.456   2.626
  151ARG   HH22 1480   7.121   5.460   2.731
  151ARG      C 1481   6.237   5.724   2.873
  151ARG      O 1482   6.199   5.769   2.981
  152VAL      N 1483   6.160   5.639   2.806
  152VAL      H 1484   6.176   5.630   2.707
  152VAL     CA 1485   6.039   5.575   2.858
  152VAL     CB 1486   5.931   5.511   2.770
  152VAL    CG1 1487   5.815   5.466   2.859
  152VAL    CG2 1488   5.887   5.586   2.644
  152VAL      C 1489   6.095   5.466   2.950
  152VAL      O 1490   6.114   5.351   2.913
  153ASP      N 1491   6.154   5.510   3.061
  153ASP      H 1492   6.180   5.607   3.068
  153ASP     CA 1493   6.205   5.426   3.170
  153ASP     CB 1494   6.282   5.515   3.268
  153ASP     CG 1495   6.368   5.420   3.352
  153ASP    OD1 1496   6.323   5.388   3.464
  153ASP    OD2 1497   6.481   5.392   3.306
  153ASP      C 1498   6.104   5.337   3.242
  153ASP      O 1499   6.002   5.382   3.293
  154ASP      N 1500   6.135   5.207   3.235
  154ASP      H 1501   6.215   5.178   3.183
  154ASP     CA 1502   6.052   5.094   3.279
  154ASP     CB 1503   6.135   4.970   3.248
  154ASP     CG 1504   6.160   4.943   3.099
  154ASP    OD1 1505   6.253   4.865   3.071
  154ASP    OD2 1506   6.071   4.984   3.022
  154ASP      C 1507   6.033   5.104   3.430
  154ASP      O 1508   5.917   5.081   3.466
  155LYS      N 1509   6.140   5.137   3.501
  155LYS      H 1510   6.231   5.140   3.458
  155LYS     CA 1511   6.146   5.142   3.648
  155LYS     CB 1512   6.285   5.112   3.704
  155LYS     CG 1513   6.320   4.963   3.691
  155LYS     CD 1514   6.222   4.884   3.778
  155LYS     CE 1515   6.237   4.733   3.793
  155LYS     NZ 1516   6.131   4.658   3.862
  155LYS    HZ1 1517   6.157   4.564   3.886
  155LYS    HZ2 1518   6.083   4.715   3.929
  155LYS    HZ3 1519   6.061   4.633   3.795
  155LYS      C 1520   6.090   5.264   3.720
  155LYS      O 1521   6.028   5.240   3.823
  156VAL      N 1522   6.117   5.384   3.668
  156VAL      H 1523   6.179   5.398   3.591
  156VAL     CA 1524   6.083   5.511   3.734
  156VAL     CB 1525   6.198   5.611   3.745
  156VAL    CG1 1526   6.321   5.567   3.824
  156VAL    CG2 1527   6.245   5.655   3.606
  156VAL      C 1528   5.950   5.569   3.685
  156VAL      O 1529   5.888   5.521   3.591
  157ASN      N 1530   5.914   5.684   3.742
  157ASN      H 1531   5.979   5.727   3.804
  157ASN     CA 1532   5.788   5.758   3.728
  157ASN     CB 1533   5.794   5.867   3.835
  157ASN     CG 1534   5.917   5.955   3.809
  157ASN    OD1 1535   6.031   5.918   3.782
  157ASN    ND2 1536   5.892   6.086   3.805
  157ASN   HD21 1537   5.800   6.123   3.818
  157ASN   HD22 1538   5.965   6.153   3.794
  157ASN      C 1539   5.745   5.816   3.593
  157ASN      O 1540   5.643   5.883   3.584
  158PHE      N 1541   5.791   5.750   3.488
  158PHE      H 1542   5.852   5.673   3.507
  158PHE     CA 1543   5.764   5.796   3.351
  158PHE     CB 1544   5.896   5.813   3.274
  158PHE     CG 1545   5.990   5.926   3.315
  158PHE    CD1 1546   6.046   5.926   3.442
  158PHE    HD1 1547   6.017   5.855   3.520
  158PHE    CD2 1548   6.038   6.012   3.216
  158PHE    HD2 1549   5.995   5.996   3.117
  158PHE    CE1 1550   6.147   6.017   3.472
  158PHE    HE1 1551   6.185   6.028   3.574
  158PHE    CE2 1552   6.142   6.100   3.242
  158PHE    HE2 1553   6.182   6.165   3.164
  158PHE     CZ 1554   6.194   6.099   3.371
  158PHE     HZ 1555   6.264   6.180   3.393
  158PHE      C 1556   5.665   5.701   3.284
  158PHE      O 1557   5.687   5.618   3.196
  159HISE     N 1558   5.539   5.740   3.303
  159HISE     H 1559   5.523   5.829   3.347
  159HISE    CA 1560   5.422   5.669   3.251
  159HISE    CB 1561   5.293   5.702   3.326
  159HISE    CG 1562   5.289   5.667   3.475
  159HISE   ND1 1563   5.176   5.631   3.535
  159HISE   CD2 1564   5.382   5.680   3.569
  159HISE   HD2 1565   5.488   5.690   3.544
  159HISE   CE1 1566   5.204   5.624   3.665
  159HISE   HE1 1567   5.124   5.624   3.739
  159HISE   NE2 1568   5.331   5.655   3.689
  159HISE   HE2 1569   5.377   5.648   3.778
  159HISE     C 1570   5.398   5.692   3.101
  159HISE     O 1571   5.409   5.801   3.044
  160PHE      N 1572   5.365   5.580   3.037
  160PHE      H 1573   5.328   5.498   3.081
  160PHE     CA 1574   5.342   5.573   2.892
  160PHE     CB 1575   5.410   5.450   2.832
  160PHE     CG 1576   5.461   5.462   2.688
  160PHE    CD1 1577   5.444   5.364   2.592
  160PHE    HD1 1578   5.414   5.266   2.631
  160PHE    CD2 1579   5.521   5.580   2.645
  160PHE    HD2 1580   5.539   5.657   2.721
  160PHE    CE1 1581   5.495   5.382   2.464
  160PHE    HE1 1582   5.464   5.317   2.383
  160PHE    CE2 1583   5.574   5.600   2.518
  160PHE    HE2 1584   5.647   5.680   2.510
  160PHE     CZ 1585   5.570   5.494   2.429
  160PHE     HZ 1586   5.602   5.521   2.328
  160PHE      C 1587   5.190   5.555   2.879
  160PHE      O 1588   5.140   5.443   2.884
  161ILE      N 1589   5.126   5.668   2.854
  161ILE      H 1590   5.182   5.744   2.820
  161ILE     CA 1591   4.979   5.679   2.852
  161ILE     CB 1592   4.933   5.805   2.926
  161ILE    CG1 1593   5.000   5.821   3.062
  161ILE    CG2 1594   4.781   5.821   2.937
  161ILE     CD 1595   5.095   5.941   3.070
  161ILE      C 1596   4.933   5.678   2.707
  161ILE      O 1597   4.967   5.768   2.630
  162LEU      N 1598   4.865   5.570   2.670
  162LEU      H 1599   4.829   5.517   2.747
  162LEU     CA 1600   4.819   5.539   2.534
  162LEU     CB 1601   4.818   5.388   2.509
  162LEU     CG 1602   4.954   5.322   2.486
  162LEU    CD1 1603   5.040   5.319   2.612
  162LEU    CD2 1604   4.931   5.177   2.444
  162LEU      C 1605   4.673   5.579   2.509
  162LEU      O 1606   4.587   5.550   2.591
  163PHE      N 1607   4.660   5.662   2.405
  163PHE      H 1608   4.737   5.708   2.361
  163PHE     CA 1609   4.531   5.680   2.337
  163PHE     CB 1610   4.500   5.830   2.327
  163PHE     CG 1611   4.504   5.885   2.470
  163PHE    CD1 1612   4.387   5.894   2.545
  163PHE    HD1 1613   4.295   5.848   2.509
  163PHE    CD2 1614   4.617   5.952   2.515
  163PHE    HD2 1615   4.704   5.970   2.451
  163PHE    CE1 1616   4.385   5.957   2.669
  163PHE    HE1 1617   4.306   5.938   2.741
  163PHE    CE2 1618   4.616   6.012   2.640
  163PHE    HE2 1619   4.702   6.069   2.675
  163PHE     CZ 1620   4.500   6.019   2.716
  163PHE     HZ 1621   4.501   6.060   2.817
  163PHE      C 1622   4.511   5.629   2.194
  163PHE      O 1623   4.559   5.694   2.102
  164ASN      N 1624   4.422   5.531   2.191
  164ASN      H 1625   4.367   5.511   2.272
  164ASN     CA 1626   4.383   5.476   2.060
  164ASN     CB 1627   4.376   5.324   2.040
  164ASN     CG 1628   4.519   5.271   2.030
  164ASN    OD1 1629   4.569   5.214   2.127
  164ASN    ND2 1630   4.584   5.271   1.914
  164ASN   HD21 1631   4.539   5.324   1.842
  164ASN   HD22 1632   4.660   5.209   1.897
  164ASN      C 1633   4.257   5.542   2.004
  164ASN      O 1634   4.145   5.514   2.047
  165ASN      N 1635   4.272   5.604   1.887
  165ASN      H 1636   4.367   5.623   1.860
  165ASN     CA 1637   4.162   5.648   1.802
  165ASN     CB 1638   4.207   5.758   1.706
  165ASN     CG 1639   4.333   5.735   1.623
  165ASN    OD1 1640   4.418   5.651   1.649
  165ASN    ND2 1641   4.350   5.808   1.512
  165ASN   HD21 1642   4.296   5.883   1.475
  165ASN   HD22 1643   4.440   5.794   1.471
  165ASN      C 1644   4.089   5.540   1.721
  165ASN      O 1645   4.122   5.518   1.605
  166VAL      N 1646   3.991   5.472   1.779
  166VAL      H 1647   3.951   5.502   1.866
  166VAL     CA 1648   3.941   5.350   1.715
  166VAL     CB 1649   4.009   5.229   1.780
  166VAL    CG1 1650   3.975   5.209   1.928
  166VAL    CG2 1651   4.009   5.097   1.703
  166VAL      C 1652   3.790   5.345   1.692
  166VAL      O 1653   3.715   5.270   1.755
  167ASP      N 1654   3.741   5.434   1.606
  167ASP      H 1655   3.806   5.469   1.538
  167ASP     CA 1656   3.600   5.461   1.578
  167ASP     CB 1657   3.562   5.389   1.448
  167ASP     CG 1658   3.654   5.442   1.337
  167ASP    OD1 1659   3.762   5.382   1.320
  167ASP    OD2 1660   3.609   5.539   1.272
  167ASP      C 1661   3.493   5.472   1.687
  167ASP      O 1662   3.426   5.370   1.703
  168GLY      N 1663   3.443   5.592   1.714
  168GLY      H 1664   3.420   5.655   1.639
  168GLY     CA 1665   3.352   5.618   1.826
  168GLY      C 1666   3.418   5.599   1.963
  168GLY      O 1667   3.358   5.648   2.058
  169HISE     N 1668   3.505   5.499   1.970
  169HISE     H 1669   3.513   5.440   1.890
  169HISE    CA 1670   3.597   5.483   2.084
  169HISE    CB 1671   3.649   5.340   2.090
  169HISE    CG 1672   3.541   5.235   2.117
  169HISE   ND1 1673   3.467   5.172   2.026
  169HISE   CD2 1674   3.489   5.204   2.236
  169HISE   HD2 1675   3.535   5.226   2.332
  169HISE   CE1 1676   3.372   5.102   2.087
  169HISE   HE1 1677   3.295   5.041   2.040
  169HISE   NE2 1678   3.387   5.121   2.218
  169HISE   HE2 1679   3.342   5.075   2.295
  169HISE     C 1680   3.716   5.579   2.074
  169HISE     O 1681   3.766   5.596   1.963
  170LEU      N 1682   3.755   5.619   2.195
  170LEU      H 1683   3.694   5.608   2.273
  170LEU     CA 1684   3.894   5.661   2.215
  170LEU     CB 1685   3.897   5.808   2.258
  170LEU     CG 1686   4.033   5.878   2.256
  170LEU    CD1 1687   4.071   5.900   2.109
  170LEU    CD2 1688   4.027   6.016   2.323
  170LEU      C 1689   3.952   5.574   2.327
  170LEU      O 1690   3.888   5.580   2.432
  171TYR      N 1691   4.043   5.482   2.299
  171TYR      H 1692   4.060   5.473   2.201
  171TYR     CA 1693   4.088   5.387   2.402
  171TYR     CB 1694   4.105   5.248   2.341
  171TYR     CG 1695   4.005   5.138   2.380
  171TYR    CD1 1696   3.904   5.103   2.292
  171TYR    HD1 1697   3.928   5.117   2.187
  171TYR    CD2 1698   4.002   5.088   2.510
  171TYR    HD2 1699   4.071   5.118   2.589
  171TYR    CE1 1700   3.791   5.030   2.326
  171TYR    HE1 1701   3.727   4.985   2.249
  171TYR    CE2 1702   3.891   5.012   2.545
  171TYR    HE2 1703   3.875   4.980   2.648
  171TYR     CZ 1704   3.789   4.981   2.456
  171TYR     OH 1705   3.673   4.934   2.510
  171TYR     HH 1706   3.698   4.855   2.565
  171TYR      C 1707   4.211   5.426   2.483
  171TYR      O 1708   4.314   5.445   2.418
  172GLU      N 1709   4.192   5.454   2.612
  172GLU      H 1710   4.113   5.412   2.655
  172GLU     CA 1711   4.292   5.497   2.710
  172GLU     CB 1712   4.220   5.585   2.813
  172GLU     CG 1713   4.320   5.647   2.911
  172GLU     CD 1714   4.242   5.733   3.011
  172GLU    OE1 1715   4.224   5.689   3.126
  172GLU    OE2 1716   4.227   5.853   2.979
  172GLU      C 1717   4.345   5.370   2.777
  172GLU      O 1718   4.270   5.285   2.826
  173LEU      N 1719   4.471   5.350   2.740
  173LEU      H 1720   4.508   5.408   2.667
  173LEU     CA 1721   4.555   5.246   2.801
  173LEU     CB 1722   4.590   5.137   2.700
  173LEU     CG 1723   4.479   5.062   2.626
  173LEU    CD1 1724   4.469   5.119   2.485
  173LEU    CD2 1725   4.510   4.912   2.615
  173LEU      C 1726   4.691   5.286   2.859
  173LEU      O 1727   4.727   5.402   2.837
  174ASP      N 1728   4.762   5.194   2.923
  174ASP      H 1729   4.719   5.107   2.947
  174ASP     CA 1730   4.895   5.223   2.978
  174ASP     CB 1731   4.881   5.233   3.130
  174ASP     CG 1732   5.006   5.257   3.216
  174ASP    OD1 1733   5.093   5.168   3.215
  174ASP    OD2 1734   5.022   5.369   3.267
  174ASP      C 1735   4.999   5.116   2.944
  174ASP      O 1736   4.962   4.999   2.934
  175GLY      N 1737   5.118   5.159   2.900
  175GLY      H 1738   5.128   5.258   2.910
  175GLY     CA 1739   5.231   5.082   2.846
  175GLY      C 1740   5.302   4.984   2.939
  175GLY      O 1741   5.397   4.917   2.900
  176ARG      N 1742   5.244   4.956   3.055
  176ARG      H 1743   5.155   4.999   3.072
  176ARG     CA 1744   5.296   4.861   3.154
  176ARG     CB 1745   5.415   4.901   3.242
  176ARG     CG 1746   5.420   5.043   3.299
  176ARG     CD 1747   5.569   5.077   3.310
  176ARG     NE 1748   5.600   5.201   3.383
  176ARG     HE 1749   5.559   5.221   3.471
  176ARG     CZ 1750   5.666   5.307   3.335
  176ARG    NH1 1751   5.690   5.321   3.204
  176ARG   HH11 1752   5.657   5.260   3.131
  176ARG   HH12 1753   5.759   5.384   3.169
  176ARG    NH2 1754   5.705   5.401   3.423
  176ARG   HH21 1755   5.692   5.388   3.521
  176ARG   HH22 1756   5.762   5.475   3.386
  176ARG      C 1757   5.182   4.802   3.238
  176ARG      O 1758   5.199   4.693   3.293
  177MET      N 1759   5.093   4.893   3.278
  177MET      H 1760   5.091   4.986   3.242
  177MET     CA 1761   4.981   4.850   3.363
  177MET     CB 1762   4.946   4.964   3.458
  177MET     CG 1763   5.070   5.014   3.533
  177MET     SD 1764   5.139   4.917   3.672
  177MET     CE 1765   5.302   4.988   3.667
  177MET      C 1766   4.864   4.806   3.275
  177MET      O 1767   4.836   4.875   3.177
  178PRO      N 1768   4.799   4.696   3.310
  178PRO     CA 1769   4.669   4.650   3.258
  178PRO     CB 1770   4.649   4.509   3.314
  178PRO     CG 1771   4.789   4.451   3.334
  178PRO     CD 1772   4.872   4.577   3.358
  178PRO      C 1773   4.555   4.746   3.293
  178PRO      O 1774   4.475   4.720   3.382
  179PHE      N 1775   4.541   4.854   3.217
  179PHE      H 1776   4.611   4.867   3.147
  179PHE     CA 1777   4.448   4.968   3.222
  179PHE     CB 1778   4.530   5.089   3.266
  179PHE     CG 1779   4.454   5.195   3.347
  179PHE    CD1 1780   4.405   5.302   3.275
  179PHE    HD1 1781   4.441   5.320   3.174
  179PHE    CD2 1782   4.427   5.178   3.482
  179PHE    HD2 1783   4.469   5.087   3.526
  179PHE    CE1 1784   4.333   5.402   3.341
  179PHE    HE1 1785   4.286   5.473   3.275
  179PHE    CE2 1786   4.356   5.279   3.547
  179PHE    HE2 1787   4.323   5.260   3.649
  179PHE     CZ 1788   4.309   5.389   3.478
  179PHE     HZ 1789   4.256   5.469   3.530
  179PHE      C 1790   4.357   4.995   3.103
  179PHE      O 1791   4.353   5.112   3.064
  180PRO      N 1792   4.282   4.903   3.043
  180PRO     CA 1793   4.185   4.933   2.938
  180PRO     CB 1794   4.155   4.803   2.863
  180PRO     CG 1795   4.173   4.701   2.975
  180PRO     CD 1796   4.265   4.762   3.081
  180PRO      C 1797   4.057   5.004   2.981
  180PRO      O 1798   3.970   4.941   3.040
  181VAL      N 1799   4.042   5.132   2.945
  181VAL      H 1800   4.129   5.180   2.932
  181VAL     CA 1801   3.921   5.215   2.954
  181VAL     CB 1802   3.921   5.311   3.073
  181VAL    CG1 1803   3.889   5.235   3.203
  181VAL    CG2 1804   4.051   5.389   3.097
  181VAL      C 1805   3.892   5.295   2.827
  181VAL      O 1806   3.979   5.349   2.759
  182ASN      N 1807   3.763   5.306   2.795
  182ASN      H 1808   3.689   5.264   2.848
  182ASN     CA 1809   3.722   5.392   2.683
  182ASN     CB 1810   3.634   5.321   2.580
  182ASN     CG 1811   3.503   5.253   2.621
  182ASN    OD1 1812   3.400   5.318   2.638
  182ASN    ND2 1813   3.503   5.120   2.629
  182ASN   HD21 1814   3.575   5.059   2.598
  182ASN   HD22 1815   3.419   5.071   2.652
  182ASN      C 1816   3.655   5.528   2.704
  182ASN      O 1817   3.552   5.540   2.770
  183HISE     N 1818   3.694   5.621   2.617
  183HISE     H 1819   3.779   5.616   2.564
  183HISE    CA 1820   3.625   5.750   2.609
  183HISE    CB 1821   3.735   5.855   2.592
  183HISE    CG 1822   3.804   5.867   2.728
  183HISE   ND1 1823   3.756   5.934   2.832
  183HISE   CD2 1824   3.929   5.827   2.751
  183HISE   HD2 1825   3.973   5.747   2.692
  183HISE   CE1 1826   3.859   5.947   2.915
  183HISE   HE1 1827   3.854   5.986   3.016
  183HISE   NE2 1828   3.964   5.877   2.870
  183HISE   HE2 1829   4.051   5.860   2.914
  183HISE     C 1830   3.535   5.775   2.488
  183HISE     O 1831   3.554   5.706   2.388
  184GLY      N 1832   3.428   5.850   2.511
  184GLY      H 1833   3.413   5.881   2.605
  184GLY     CA 1834   3.330   5.895   2.411
  184GLY      C 1835   3.391   5.992   2.309
  184GLY      O 1836   3.380   6.114   2.321
  185ALA      N 1837   3.444   5.932   2.203
  185ALA      H 1838   3.430   5.835   2.185
  185ALA     CA 1839   3.492   6.006   2.085
  185ALA     CB 1840   3.582   5.918   1.999
  185ALA      C 1841   3.379   6.078   2.012
  185ALA      O 1842   3.293   6.016   1.949
  186SER      N 1843   3.394   6.210   2.008
  186SER      H 1844   3.473   6.259   2.045
  186SER     CA 1845   3.286   6.288   1.944
  186SER     CB 1846   3.270   6.412   2.033
  186SER     OG 1847   3.188   6.508   1.966
  186SER     HG 1848   3.106   6.470   1.924
  186SER      C 1849   3.315   6.333   1.801
  186SER      O 1850   3.230   6.350   1.714
  187SER      N 1851   3.443   6.332   1.763
  187SER      H 1852   3.512   6.332   1.836
  187SER     CA 1853   3.485   6.375   1.629
  187SER     CB 1854   3.636   6.392   1.613
  187SER     OG 1855   3.678   6.495   1.703
  187SER     HG 1856   3.680   6.451   1.793
  187SER      C 1857   3.446   6.292   1.507
  187SER      O 1858   3.435   6.170   1.520
  188GLU      N 1859   3.410   6.359   1.397
  188GLU      H 1860   3.408   6.459   1.402
  188GLU     CA 1861   3.362   6.296   1.273
  188GLU     CB 1862   3.254   6.385   1.212
  188GLU     CG 1863   3.143   6.409   1.314
  188GLU     CD 1864   3.080   6.547   1.291
  188GLU    OE1 1865   2.957   6.553   1.272
  188GLU    OE2 1866   3.144   6.655   1.283
  188GLU      C 1867   3.476   6.262   1.176
  188GLU      O 1868   3.478   6.151   1.122
  189ASP      N 1869   3.555   6.362   1.140
  189ASP      H 1870   3.533   6.459   1.152
  189ASP     CA 1871   3.684   6.352   1.071
  189ASP     CB 1872   3.725   6.476   0.990
  189ASP     CG 1873   3.724   6.606   1.072
  189ASP    OD1 1874   3.840   6.648   1.094
  189ASP    OD2 1875   3.619   6.670   1.091
  189ASP      C 1876   3.784   6.297   1.174
  189ASP      O 1877   3.749   6.203   1.246
  190THR      N 1878   3.897   6.366   1.189
  190THR      H 1879   3.905   6.456   1.147
  190THR     CA 1880   4.005   6.328   1.280
  190THR     CB 1881   4.126   6.413   1.239
  190THR    OG1 1882   4.227   6.421   1.340
  190THR    HG1 1883   4.300   6.477   1.301
  190THR    CG2 1884   4.111   6.562   1.207
  190THR      C 1885   3.972   6.319   1.429
  190THR      O 1886   3.971   6.414   1.509
  191LEU      N 1887   3.959   6.196   1.479
  191LEU      H 1888   3.938   6.122   1.415
  191LEU     CA 1889   3.951   6.155   1.620
  191LEU     CB 1890   3.942   6.003   1.629
  191LEU     CG 1891   3.806   5.948   1.676
  191LEU    CD1 1892   3.684   6.001   1.601
  191LEU    CD2 1893   3.811   5.795   1.672
  191LEU      C 1894   4.065   6.208   1.706
  191LEU      O 1895   4.066   6.195   1.828
  192LEU      N 1896   4.172   6.259   1.644
  192LEU      H 1897   4.193   6.239   1.549
  192LEU     CA 1898   4.284   6.325   1.712
  192LEU     CB 1899   4.406   6.348   1.622
  192LEU     CG 1900   4.486   6.225   1.577
  192LEU    CD1 1901   4.615   6.272   1.509
  192LEU    CD2 1902   4.503   6.115   1.682
  192LEU      C 1903   4.242   6.452   1.788
  192LEU      O 1904   4.295   6.479   1.895
  193LYS      N 1905   4.136   6.514   1.738
  193LYS      H 1906   4.110   6.503   1.643
  193LYS     CA 1907   4.066   6.622   1.811
  193LYS     CB 1908   3.951   6.670   1.723
  193LYS     CG 1909   3.987   6.767   1.611
  193LYS     CD 1910   3.861   6.823   1.544
  193LYS     CE 1911   3.797   6.725   1.446
  193LYS     NZ 1912   3.669   6.775   1.393
  193LYS    HZ1 1913   3.595   6.766   1.460
  193LYS    HZ2 1914   3.669   6.874   1.377
  193LYS    HZ3 1915   3.660   6.736   1.302
  193LYS      C 1916   4.023   6.594   1.955
  193LYS      O 1917   4.040   6.676   2.045
  194ASP      N 1918   3.953   6.482   1.974
  194ASP      H 1919   3.896   6.448   1.899
  194ASP     CA 1920   3.920   6.421   2.103
  194ASP     CB 1921   3.830   6.298   2.088
  194ASP     CG 1922   3.684   6.330   2.053
  194ASP    OD1 1923   3.599   6.315   2.143
  194ASP    OD2 1924   3.651   6.357   1.936
  194ASP      C 1925   4.048   6.389   2.180
  194ASP      O 1926   4.051   6.423   2.299
  195ALA      N 1927   4.144   6.325   2.114
  195ALA      H 1928   4.121   6.295   2.022
  195ALA     CA 1929   4.272   6.281   2.170
  195ALA     CB 1930   4.362   6.221   2.061
  195ALA      C 1931   4.363   6.385   2.235
  195ALA      O 1932   4.381   6.386   2.357
  196ALA      N 1933   4.378   6.493   2.159
  196ALA      H 1934   4.344   6.509   2.067
  196ALA     CA 1935   4.451   6.611   2.209
  196ALA     CB 1936   4.475   6.710   2.095
  196ALA      C 1937   4.390   6.689   2.326
  196ALA      O 1938   4.470   6.724   2.412
  197LYS      N 1939   4.258   6.695   2.339
  197LYS      H 1940   4.204   6.676   2.258
  197LYS     CA 1941   4.185   6.745   2.457
  197LYS     CB 1942   4.034   6.750   2.433
  197LYS     CG 1943   4.003   6.824   2.303
  197LYS     CD 1944   3.852   6.842   2.289
  197LYS     CE 1945   3.813   6.888   2.148
  197LYS     NZ 1946   3.673   6.922   2.120
  197LYS    HZ1 1947   3.627   6.966   2.198
  197LYS    HZ2 1948   3.675   6.980   2.038
  197LYS    HZ3 1949   3.624   6.838   2.097
  197LYS      C 1950   4.219   6.668   2.585
  197LYS      O 1951   4.255   6.731   2.684
  198VAL      N 1952   4.209   6.536   2.583
  198VAL      H 1953   4.210   6.496   2.491
  198VAL     CA 1954   4.229   6.453   2.703
  198VAL     CB 1955   4.186   6.308   2.680
  198VAL    CG1 1956   4.209   6.209   2.795
  198VAL    CG2 1957   4.045   6.299   2.620
  198VAL      C 1958   4.371   6.460   2.759
  198VAL      O 1959   4.394   6.474   2.879
  199CYS      N 1960   4.463   6.457   2.664
  199CYS      H 1961   4.438   6.443   2.568
  199CYS     CA 1962   4.606   6.480   2.691
  199CYS     CB 1963   4.714   6.471   2.583
  199CYS     SG 1964   4.715   6.303   2.512
  199CYS     HG 1965   4.777   6.327   2.397
  199CYS      C 1966   4.637   6.622   2.738
  199CYS      O 1967   4.691   6.622   2.848
  200ARG      N 1968   4.589   6.734   2.685
  200ARG      H 1969   4.560   6.738   2.589
  200ARG     CA 1970   4.602   6.870   2.737
  200ARG     CB 1971   4.539   6.962   2.632
  200ARG     CG 1972   4.600   7.101   2.650
  200ARG     CD 1973   4.732   7.105   2.571
  200ARG     NE 1974   4.788   7.241   2.571
  200ARG     HE 1975   4.861   7.258   2.638
  200ARG     CZ 1976   4.761   7.336   2.480
  200ARG    NH1 1977   4.668   7.305   2.389
  200ARG   HH11 1978   4.613   7.221   2.391
  200ARG   HH12 1979   4.643   7.368   2.316
  200ARG    NH2 1980   4.819   7.456   2.489
  200ARG   HH21 1981   4.881   7.474   2.565
  200ARG   HH22 1982   4.793   7.534   2.431
  200ARG      C 1983   4.549   6.888   2.880
  200ARG      O 1984   4.624   6.901   2.976
  201GLU      N 1985   4.422   6.851   2.897
  201GLU      H 1986   4.353   6.842   2.825
  201GLU     CA 1987   4.353   6.853   3.027
  201GLU     CB 1988   4.210   6.805   3.004
  201GLU     CG 1989   4.111   6.916   2.966
  201GLU     CD 1990   4.094   7.040   3.054
  201GLU    OE1 1991   4.125   7.151   3.006
  201GLU    OE2 1992   4.019   7.025   3.153
  201GLU      C 1993   4.418   6.762   3.132
  201GLU      O 1994   4.430   6.813   3.244
  202PHE      N 1995   4.473   6.648   3.092
  202PHE      H 1996   4.455   6.612   3.001
  202PHE     CA 1997   4.554   6.563   3.181
  202PHE     CB 1998   4.580   6.421   3.131
  202PHE     CG 1999   4.642   6.321   3.229
  202PHE    CD1 2000   4.594   6.305   3.359
  202PHE    HD1 2001   4.518   6.373   3.396
  202PHE    CD2 2002   4.745   6.241   3.182
  202PHE    HD2 2003   4.805   6.276   3.097
  202PHE    CE1 2004   4.631   6.190   3.430
  202PHE    HE1 2005   4.591   6.169   3.529
  202PHE    CE2 2006   4.789   6.133   3.258
  202PHE    HE2 2007   4.890   6.096   3.239
  202PHE     CZ 2008   4.726   6.103   3.378
  202PHE     HZ 2009   4.738   6.001   3.415
  202PHE      C 2010   4.686   6.629   3.219
  202PHE      O 2011   4.718   6.628   3.337
  203THR      N 2012   4.762   6.668   3.116
  203THR      H 2013   4.727   6.668   3.023
  203THR     CA 2014   4.896   6.724   3.140
  203THR     CB 2015   4.983   6.728   3.014
  203THR    OG1 2016   4.917   6.799   2.909
  203THR    HG1 2017   4.852   6.742   2.859
  203THR    CG2 2018   5.051   6.592   2.997
  203THR      C 2019   4.910   6.862   3.205
  203THR      O 2020   5.016   6.887   3.262
  204GLU      N 2021   4.818   6.956   3.190
  204GLU      H 2022   4.767   6.957   3.104
  204GLU     CA 2023   4.821   7.086   3.259
  204GLU     CB 2024   4.736   7.179   3.172
  204GLU     CG 2025   4.796   7.206   3.034
  204GLU     CD 2026   4.924   7.290   3.039
  204GLU    OE1 2027   5.020   7.253   2.967
  204GLU    OE2 2028   4.939   7.391   3.111
  204GLU      C 2029   4.756   7.074   3.397
  204GLU      O 2030   4.795   7.151   3.485
  205ARG      N 2031   4.645   7.004   3.416
  205ARG      H 2032   4.590   6.963   3.344
  205ARG     CA 2033   4.593   6.983   3.552
  205ARG     CB 2034   4.442   6.958   3.560
  205ARG     CG 2035   4.376   7.082   3.498
  205ARG     CD 2036   4.405   7.213   3.572
  205ARG     NE 2037   4.298   7.243   3.668
  205ARG     HE 2038   4.250   7.162   3.703
  205ARG     CZ 2039   4.249   7.366   3.686
  205ARG    NH1 2040   4.272   7.465   3.599
  205ARG   HH11 2041   4.343   7.459   3.530
  205ARG   HH12 2042   4.207   7.540   3.590
  205ARG    NH2 2043   4.208   7.402   3.809
  205ARG   HH21 2044   4.210   7.341   3.888
  205ARG   HH22 2045   4.199   7.499   3.830
  205ARG      C 2046   4.673   6.895   3.647
  205ARG      O 2047   4.723   6.956   3.741
  206GLU      N 2048   4.721   6.781   3.597
  206GLU      H 2049   4.699   6.747   3.506
  206GLU     CA 2050   4.786   6.680   3.682
  206GLU     CB 2051   4.793   6.537   3.628
  206GLU     CG 2052   4.824   6.419   3.720
  206GLU     CD 2053   4.751   6.418   3.855
  206GLU    OE1 2054   4.626   6.409   3.852
  206GLU    OE2 2055   4.820   6.420   3.959
  206GLU      C 2056   4.924   6.714   3.741
  206GLU      O 2057   4.996   6.796   3.685
  207GLN      N 2058   4.961   6.656   3.855
  207GLN      H 2059   4.890   6.600   3.898
  207GLN     CA 2060   5.087   6.668   3.931
  207GLN     CB 2061   5.070   6.581   4.056
  207GLN     CG 2062   4.981   6.659   4.154
  207GLN     CD 2063   4.952   6.568   4.274
  207GLN    OE1 2064   5.024   6.572   4.373
  207GLN    NE2 2065   4.860   6.473   4.255
  207GLN   HE21 2066   4.811   6.468   4.168
  207GLN   HE22 2067   4.825   6.409   4.323
  207GLN      C 2068   5.220   6.650   3.858
  207GLN      O 2069   5.323   6.666   3.924
  208GLY      N 2070   5.228   6.630   3.727
  208GLY      H 2071   5.146   6.646   3.672
  208GLY     CA 2072   5.343   6.591   3.643
  208GLY      C 2073   5.414   6.714   3.588
  208GLY      O 2074   5.358   6.821   3.562
  209GLU      N 2075   5.532   6.694   3.531
  209GLU      H 2076   5.556   6.600   3.508
  209GLU     CA 2077   5.622   6.796   3.473
  209GLU     CB 2078   5.767   6.750   3.465
  209GLU     CG 2079   5.840   6.766   3.598
  209GLU     CD 2080   5.966   6.680   3.600
  209GLU    OE1 2081   5.983   6.595   3.691
  209GLU    OE2 2082   6.056   6.715   3.521
  209GLU      C 2083   5.580   6.859   3.341
  209GLU      O 2084   5.501   6.814   3.259
  210VAL      N 2085   5.634   6.980   3.324
  210VAL      H 2086   5.658   7.033   3.406
  210VAL     CA 2087   5.634   7.066   3.205
  210VAL     CB 2088   5.671   7.204   3.260
  210VAL    CG1 2089   5.696   7.296   3.140
  210VAL    CG2 2090   5.554   7.265   3.338
  210VAL      C 2091   5.705   6.989   3.094
  210VAL      O 2092   5.652   6.990   2.983
  211ARG      N 2093   5.824   6.938   3.122
  211ARG      H 2094   5.893   6.989   3.174
  211ARG     CA 2095   5.893   6.857   3.021
  211ARG     CB 2096   6.038   6.852   3.069
  211ARG     CG 2097   6.143   6.868   2.959
  211ARG     CD 2098   6.185   6.726   2.919
  211ARG     NE 2099   6.188   6.688   2.777
  211ARG     HE 2100   6.221   6.760   2.716
  211ARG     CZ 2101   6.130   6.583   2.718
  211ARG    NH1 2102   6.064   6.485   2.782
  211ARG   HH11 2103   6.071   6.475   2.881
  211ARG   HH12 2104   5.994   6.425   2.742
  211ARG    NH2 2105   6.167   6.555   2.592
  211ARG   HH21 2106   6.215   6.628   2.543
  211ARG   HH22 2107   6.142   6.465   2.557
  211ARG      C 2108   5.837   6.718   2.993
  211ARG      O 2109   5.884   6.612   3.035
  212PHE      N 2110   5.713   6.718   2.945
  212PHE      H 2111   5.638   6.783   2.960
  212PHE     CA 2112   5.663   6.596   2.880
  212PHE     CB 2113   5.511   6.604   2.891
  212PHE     CG 2114   5.436   6.723   2.831
  212PHE    CD1 2115   5.414   6.832   2.914
  212PHE    HD1 2116   5.453   6.846   3.015
  212PHE    CD2 2117   5.395   6.732   2.698
  212PHE    HD2 2118   5.371   6.641   2.643
  212PHE    CE1 2119   5.352   6.946   2.863
  212PHE    HE1 2120   5.342   7.027   2.935
  212PHE    CE2 2121   5.339   6.848   2.647
  212PHE    HE2 2122   5.276   6.855   2.558
  212PHE     CZ 2123   5.314   6.957   2.730
  212PHE     HZ 2124   5.268   7.050   2.695
  212PHE      C 2125   5.717   6.557   2.743
  212PHE      O 2126   5.809   6.615   2.686
  213SER      N 2127   5.670   6.442   2.693
  213SER      H 2128   5.621   6.372   2.744
  213SER     CA 2129   5.687   6.414   2.550
  213SER     CB 2130   5.804   6.317   2.533
  213SER     OG 2131   5.931   6.382   2.540
  213SER     HG 2132   5.944   6.443   2.461
  213SER      C 2133   5.551   6.367   2.497
  213SER      O 2134   5.455   6.358   2.573
  214ALA      N 2135   5.545   6.351   2.365
  214ALA      H 2136   5.605   6.403   2.304
  214ALA     CA 2137   5.427   6.292   2.299
  214ALA     CB 2138   5.307   6.386   2.312
  214ALA      C 2139   5.445   6.261   2.150
  214ALA      O 2140   5.480   6.353   2.075
  215VAL      N 2141   5.389   6.145   2.113
  215VAL      H 2142   5.330   6.096   2.177
  215VAL     CA 2143   5.423   6.083   1.984
  215VAL     CB 2144   5.560   6.017   1.964
  215VAL    CG1 2145   5.659   6.129   1.931
  215VAL    CG2 2146   5.602   5.924   2.078
  215VAL      C 2147   5.314   5.998   1.920
  215VAL      O 2148   5.264   5.893   1.960
  216ALA      N 2149   5.267   6.047   1.805
  216ALA      H 2150   5.301   6.130   1.761
  216ALA     CA 2151   5.158   5.985   1.729
  216ALA     CB 2152   5.052   6.088   1.692
  216ALA      C 2153   5.216   5.928   1.599
  216ALA      O 2154   5.329   5.960   1.564
  217LEU      N 2155   5.146   5.829   1.542
  217LEU      H 2156   5.068   5.790   1.591
  217LEU     CA 2157   5.173   5.761   1.415
  217LEU     CB 2158   5.124   5.617   1.433
  217LEU     CG 2159   5.241   5.533   1.484
  217LEU    CD1 2160   5.195   5.419   1.575
  217LEU    CD2 2161   5.332   5.490   1.368
  217LEU      C 2162   5.109   5.831   1.295
  217LEU      O 2163   4.989   5.858   1.300
  218CYS      N 2164   5.169   5.816   1.177
  218CYS      H 2165   5.263   5.781   1.173
  218CYS     CA 2166   5.131   5.905   1.066
  218CYS     CB 2167   5.182   6.046   1.098
  218CYS     SG 2168   5.104   6.162   0.980
  218CYS     HG 2169   4.977   6.151   1.017
  218CYS      C 2170   5.179   5.859   0.929
  218CYS      O 2171   5.299   5.838   0.910
  219LYS      N 2172   5.094   5.850   0.826
  219LYS      H 2173   4.996   5.866   0.838
  219LYS     CA 2174   5.126   5.821   0.686
  219LYS     CB 2175   4.998   5.798   0.605
  219LYS     CG 2176   4.974   5.647   0.595
  219LYS     CD 2177   4.850   5.597   0.521
  219LYS     CE 2178   4.846   5.640   0.375
  219LYS     NZ 2179   4.727   5.605   0.297
  219LYS    HZ1 2180   4.724   5.675   0.225
  219LYS    HZ2 2181   4.737   5.509   0.269
  219LYS    HZ3 2182   4.645   5.616   0.353
  219LYS      C 2183   5.203   5.936   0.621
  219LYS      O 2184   5.147   6.039   0.582
  220ALA      N 2185   5.332   5.907   0.615
  220ALA      H 2186   5.370   5.822   0.653
  220ALA     CA 2187   5.436   5.993   0.555
  220ALA     CB 2188   5.572   5.942   0.602
  220ALA      C 2189   5.416   6.004   0.404
  220ALA      O 2190   5.425   5.903   0.336
  221ALA      N 2191   5.427   6.124   0.348
  221ALA      H 2192   5.464   6.200   0.401
  221ALA     CA 2193   5.418   6.148   0.202
  221ALA     CB 2194   5.300   6.245   0.196
  221ALA      C 2195   5.547   6.204   0.141
  221ALA     O1 2196   5.593   6.145   0.041
  221ALA     O2 2197   5.603   6.304   0.192
   6.93132   6.93132   4.90118   0.00000   0.00000   0.00000   0.00000   3.46569   3.46569
