# Supplementary material for: Is There a Functional Role for the Knotted Topology in Protein UCH-L1?
Source: J Chem Inf Model. 2024 Jul 24;64(17):6827–37. doi: 10.1021/acs.jcim.4c00880 (PMC11388461; doi:10.1021/acs.jcim.4c00880)
Supplement: Supplementary file 2 — ci4c00880_si_002.zip [file ci4c00880_si_002.zip › UCH-L1_files/APO/APO_delta2/REP_1/traj_initial.gro]

Protein in water t=   0.00000 step= 0
 2197
    1LEU      N    1   5.598   3.808   3.556
    1LEU     H1    2   5.693   3.836   3.570
    1LEU     H2    3   5.584   3.730   3.616
    1LEU     H3    4   5.575   3.777   3.464
    1LEU     CA    5   5.505   3.915   3.594
    1LEU     CB    6   5.536   4.045   3.519
    1LEU     CG    7   5.662   4.122   3.558
    1LEU    CD1    8   5.674   4.251   3.477
    1LEU    CD2    9   5.650   4.168   3.704
    1LEU      C   10   5.360   3.871   3.571
    1LEU      O   11   5.327   3.827   3.461
    2LYS      N   12   5.264   3.924   3.647
    2LYS      H   13   5.288   3.980   3.726
    2LYS     CA   14   5.120   3.905   3.628
    2LYS     CB   15   5.049   3.930   3.762
    2LYS     CG   16   5.109   3.838   3.869
    2LYS     CD   17   5.105   3.909   4.004
    2LYS     CE   18   5.105   3.808   4.119
    2LYS     NZ   19   5.224   3.725   4.136
    2LYS    HZ1   20   5.297   3.746   4.071
    2LYS    HZ2   21   5.264   3.743   4.226
    2LYS    HZ3   22   5.205   3.627   4.132
    2LYS      C   23   5.064   3.987   3.512
    2LYS      O   24   5.102   4.103   3.497
    3PRO      N   25   4.961   3.930   3.449
    3PRO     CA   26   4.877   3.999   3.350
    3PRO     CB   27   4.783   3.894   3.290
    3PRO     CG   28   4.866   3.766   3.301
    3PRO     CD   29   4.941   3.785   3.433
    3PRO      C   30   4.788   4.110   3.408
    3PRO      O   31   4.703   4.087   3.493
    4MET      N   32   4.806   4.229   3.351
    4MET      H   33   4.847   4.244   3.261
    4MET     CA   34   4.737   4.352   3.392
    4MET     CB   35   4.845   4.460   3.393
    4MET     CG   36   4.792   4.602   3.414
    4MET     SD   37   4.819   4.671   3.581
    4MET     CE   38   4.995   4.694   3.582
    4MET      C   39   4.611   4.381   3.311
    4MET      O   40   4.615   4.353   3.192
    5GLU      N   41   4.507   4.429   3.380
    5GLU      H   42   4.524   4.479   3.465
    5GLU     CA   43   4.380   4.450   3.309
    5GLU     CB   44   4.261   4.444   3.404
    5GLU     CG   45   4.128   4.456   3.328
    5GLU     CD   46   4.001   4.453   3.413
    5GLU    OE1   47   3.891   4.491   3.369
    5GLU    OE2   48   4.010   4.400   3.526
    5GLU      C   49   4.385   4.585   3.236
    5GLU      O   50   4.368   4.688   3.300
    6ILE      N   51   4.434   4.586   3.112
    6ILE      H   52   4.462   4.505   3.062
    6ILE     CA   53   4.452   4.706   3.028
    6ILE     CB   54   4.525   4.670   2.899
    6ILE    CG1   55   4.649   4.583   2.921
    6ILE    CG2   56   4.558   4.794   2.815
    6ILE     CD   57   4.762   4.649   3.001
    6ILE      C   58   4.327   4.790   3.002
    6ILE      O   59   4.265   4.790   2.896
    7ASN      N   60   4.298   4.869   3.105
    7ASN      H   61   4.317   4.844   3.200
    7ASN     CA   62   4.201   4.979   3.091
    7ASN     CB   63   4.065   4.939   3.148
    7ASN     CG   64   4.066   4.893   3.294
    7ASN    OD1   65   4.129   4.952   3.382
    7ASN    ND2   66   3.993   4.785   3.322
    7ASN   HD21   67   3.945   4.734   3.251
    7ASN   HD22   68   3.965   4.759   3.414
    7ASN      C   69   4.249   5.111   3.152
    7ASN      O   70   4.332   5.095   3.241
    8PRO      N   71   4.185   5.226   3.131
    8PRO     CA   72   4.217   5.344   3.213
    8PRO     CB   73   4.122   5.451   3.159
    8PRO     CG   74   4.104   5.412   3.012
    8PRO     CD   75   4.107   5.259   3.011
    8PRO      C   76   4.203   5.342   3.365
    8PRO      O   77   4.287   5.403   3.431
    9GLU      N   78   4.100   5.271   3.412
    9GLU      H   79   4.017   5.255   3.359
    9GLU     CA   80   4.102   5.249   3.557
    9GLU     CB   81   3.977   5.166   3.588
    9GLU     CG   82   3.947   5.138   3.735
    9GLU     CD   83   3.881   5.259   3.802
    9GLU    OE1   84   3.917   5.291   3.917
    9GLU    OE2   85   3.796   5.325   3.738
    9GLU      C   86   4.230   5.192   3.618
    9GLU      O   87   4.290   5.246   3.710
   10MET      N   88   4.285   5.084   3.562
   10MET      H   89   4.237   5.039   3.486
   10MET     CA   90   4.409   5.023   3.612
   10MET     CB   91   4.421   4.885   3.546
   10MET     CG   92   4.322   4.788   3.610
   10MET     SD   93   4.367   4.769   3.786
   10MET     CE   94   4.201   4.781   3.849
   10MET      C   95   4.534   5.102   3.576
   10MET      O   96   4.606   5.140   3.669
   11LEU      N   97   4.525   5.162   3.458
   11LEU      H   98   4.453   5.140   3.393
   11LEU     CA   99   4.629   5.247   3.398
   11LEU     CB  100   4.611   5.265   3.247
   11LEU     CG  101   4.661   5.153   3.156
   11LEU    CD1  102   4.631   5.189   3.010
   11LEU    CD2  103   4.802   5.101   3.184
   11LEU      C  104   4.655   5.382   3.465
   11LEU      O  105   4.769   5.423   3.487
   12ASN      N  106   4.549   5.437   3.525
   12ASN      H  107   4.457   5.415   3.494
   12ASN     CA  108   4.560   5.554   3.613
   12ASN     CB  109   4.439   5.643   3.640
   12ASN     CG  110   4.409   5.733   3.520
   12ASN    OD1  111   4.469   5.836   3.490
   12ASN    ND2  112   4.306   5.705   3.440
   12ASN   HD21  113   4.243   5.629   3.456
   12ASN   HD22  114   4.277   5.768   3.369
   12ASN      C  115   4.611   5.519   3.752
   12ASN      O  116   4.703   5.593   3.788
   13LYS      N  117   4.571   5.402   3.801
   13LYS      H  118   4.476   5.375   3.787
   13LYS     CA  119   4.635   5.339   3.917
   13LYS     CB  120   4.546   5.232   3.980
   13LYS     CG  121   4.440   5.309   4.060
   13LYS     CD  122   4.347   5.199   4.112
   13LYS     CE  123   4.213   5.262   4.153
   13LYS     NZ  124   4.134   5.169   4.235
   13LYS    HZ1  125   4.187   5.117   4.303
   13LYS    HZ2  126   4.081   5.234   4.289
   13LYS    HZ3  127   4.067   5.112   4.187
   13LYS      C  128   4.779   5.292   3.893
   13LYS      O  129   4.854   5.315   3.987
   14VAL      N  130   4.823   5.263   3.770
   14VAL      H  131   4.758   5.219   3.708
   14VAL     CA  132   4.964   5.245   3.735
   14VAL     CB  133   4.987   5.193   3.592
   14VAL    CG1  134   5.135   5.193   3.554
   14VAL    CG2  135   4.922   5.055   3.578
   14VAL      C  136   5.042   5.372   3.769
   14VAL      O  137   5.139   5.358   3.843
   15LEU      N  138   4.997   5.486   3.717
   15LEU      H  139   4.915   5.489   3.660
   15LEU     CA  140   5.061   5.616   3.741
   15LEU     CB  141   5.026   5.723   3.637
   15LEU     CG  142   5.110   5.692   3.513
   15LEU    CD1  143   5.084   5.792   3.400
   15LEU    CD2  144   5.259   5.691   3.546
   15LEU      C  145   5.049   5.677   3.881
   15LEU      O  146   5.153   5.726   3.924
   16SER      N  147   4.937   5.656   3.949
   16SER      H  148   4.848   5.640   3.905
   16SER     CA  149   4.927   5.697   4.090
   16SER     CB  150   4.792   5.667   4.156
   16SER     OG  151   4.766   5.728   4.283
   16SER     HG  152   4.709   5.807   4.263
   16SER      C  153   5.038   5.639   4.177
   16SER      O  154   5.110   5.714   4.242
   17ARG      N  155   5.059   5.507   4.174
   17ARG      H  156   4.993   5.441   4.137
   17ARG     CA  157   5.170   5.444   4.247
   17ARG     CB  158   5.160   5.292   4.248
   17ARG     CG  159   5.031   5.240   4.312
   17ARG     CD  160   5.045   5.088   4.320
   17ARG     NE  161   4.918   5.030   4.367
   17ARG     HE  162   4.849   5.023   4.295
   17ARG     CZ  163   4.893   4.985   4.491
   17ARG    NH1  164   4.970   4.991   4.600
   17ARG   HH11  165   5.055   5.042   4.588
   17ARG   HH12  166   4.957   4.954   4.692
   17ARG    NH2  167   4.791   4.898   4.487
   17ARG   HH21  168   4.744   4.884   4.400
   17ARG   HH22  169   4.769   4.838   4.564
   17ARG      C  170   5.314   5.479   4.211
   17ARG      O  171   5.398   5.486   4.300
   18LEU      N  172   5.335   5.534   4.092
   18LEU      H  173   5.262   5.528   4.023
   18LEU     CA  174   5.468   5.569   4.040
   18LEU     CB  175   5.476   5.556   3.887
   18LEU     CG  176   5.476   5.411   3.841
   18LEU    CD1  177   5.468   5.416   3.688
   18LEU    CD2  178   5.596   5.329   3.888
   18LEU      C  179   5.526   5.706   4.072
   18LEU      O  180   5.641   5.737   4.041
   19GLY      N  181   5.455   5.773   4.163
   19GLY      H  182   5.364   5.738   4.184
   19GLY     CA  183   5.482   5.911   4.208
   19GLY      C  184   5.474   6.005   4.088
   19GLY      O  185   5.578   6.050   4.040
   20VAL      N  186   5.359   6.052   4.042
   20VAL      H  187   5.280   6.045   4.103
   20VAL     CA  188   5.335   6.131   3.920
   20VAL     CB  189   5.303   6.033   3.806
   20VAL    CG1  190   5.295   6.098   3.667
   20VAL    CG2  191   5.400   5.916   3.790
   20VAL      C  192   5.218   6.228   3.936
   20VAL      O  193   5.109   6.193   3.979
   21ALA      N  194   5.228   6.352   3.889
   21ALA      H  195   5.299   6.379   3.824
   21ALA     CA  196   5.119   6.450   3.905
   21ALA     CB  197   5.175   6.577   3.842
   21ALA      C  198   4.984   6.405   3.848
   21ALA      O  199   4.978   6.342   3.742
   22GLY      N  200   4.883   6.467   3.909
   22GLY      H  201   4.898   6.531   3.984
   22GLY     CA  202   4.741   6.443   3.879
   22GLY      C  203   4.686   6.523   3.760
   22GLY      O  204   4.597   6.470   3.694
   23GLN      N  205   4.756   6.630   3.725
   23GLN      H  206   4.817   6.666   3.795
   23GLN     CA  207   4.719   6.724   3.618
   23GLN     CB  208   4.833   6.824   3.597
   23GLN     CG  209   4.796   6.953   3.671
   23GLN     CD  210   4.918   7.043   3.691
   23GLN    OE1  211   4.997   7.008   3.779
   23GLN    NE2  212   4.934   7.150   3.614
   23GLN   HE21  213   4.862   7.186   3.555
   23GLN   HE22  214   5.010   7.210   3.641
   23GLN      C  215   4.689   6.661   3.481
   23GLN      O  216   4.626   6.730   3.401
   24TRP      N  217   4.746   6.549   3.439
   24TRP      H  218   4.824   6.516   3.492
   24TRP     CA  219   4.707   6.467   3.323
   24TRP     CB  220   4.834   6.457   3.239
   24TRP     CG  221   4.883   6.592   3.186
   24TRP    CD1  222   4.966   6.671   3.252
   24TRP    HD1  223   5.000   6.665   3.356
   24TRP    CD2  224   4.862   6.649   3.061
   24TRP    NE1  225   4.997   6.773   3.173
   24TRP    HE1  226   5.068   6.840   3.197
   24TRP    CE2  227   4.935   6.767   3.055
   24TRP    CE3  228   4.791   6.616   2.946
   24TRP    HE3  229   4.756   6.514   2.934
   24TRP    CZ2  230   4.933   6.848   2.943
   24TRP    HZ2  231   5.002   6.933   2.943
   24TRP    CZ3  232   4.777   6.698   2.834
   24TRP    HZ3  233   4.711   6.673   2.752
   24TRP    CH2  234   4.857   6.812   2.832
   24TRP    HH2  235   4.845   6.875   2.744
   24TRP      C  236   4.662   6.323   3.351
   24TRP      O  237   4.707   6.255   3.443
   25ARG      N  238   4.548   6.286   3.293
   25ARG      H  239   4.503   6.342   3.223
   25ARG     CA  240   4.485   6.157   3.324
   25ARG     CB  241   4.358   6.178   3.407
   25ARG     CG  242   4.387   6.223   3.550
   25ARG     CD  243   4.432   6.119   3.653
   25ARG     NE  244   4.579   6.111   3.661
   25ARG     HE  245   4.627   6.106   3.574
   25ARG     CZ  246   4.656   6.108   3.770
   25ARG    NH1  247   4.615   6.112   3.897
   25ARG   HH11  248   4.517   6.115   3.919
   25ARG   HH12  249   4.687   6.131   3.964
   25ARG    NH2  250   4.780   6.060   3.749
   25ARG   HH21  251   4.790   6.029   3.655
   25ARG   HH22  252   4.857   6.075   3.811
   25ARG      C  253   4.471   6.061   3.205
   25ARG      O  254   4.448   6.113   3.096
   26PHE      N  255   4.453   5.933   3.236
   26PHE      H  256   4.492   5.876   3.307
   26PHE     CA  257   4.394   5.855   3.125
   26PHE     CB  258   4.449   5.713   3.129
   26PHE     CG  259   4.601   5.700   3.111
   26PHE    CD1  260   4.685   5.677   3.220
   26PHE    HD1  261   4.651   5.721   3.314
   26PHE    CD2  262   4.651   5.678   2.984
   26PHE    HD2  263   4.590   5.700   2.897
   26PHE    CE1  264   4.814   5.633   3.192
   26PHE    HE1  265   4.865   5.590   3.278
   26PHE    CE2  266   4.779   5.632   2.952
   26PHE    HE2  267   4.793   5.578   2.858
   26PHE     CZ  268   4.861   5.614   3.062
   26PHE     HZ  269   4.969   5.605   3.053
   26PHE      C  270   4.242   5.850   3.112
   26PHE      O  271   4.175   5.825   3.213
   27VAL      N  272   4.184   5.847   2.992
   27VAL      H  273   4.243   5.861   2.913
   27VAL     CA  274   4.040   5.838   2.964
   27VAL     CB  275   3.987   5.979   2.936
   27VAL    CG1  276   3.986   6.063   3.064
   27VAL    CG2  277   4.046   6.057   2.819
   27VAL      C  278   4.011   5.749   2.844
   27VAL      O  279   4.090   5.726   2.752
   28ASP      N  280   3.894   5.687   2.858
   28ASP      H  281   3.856   5.687   2.950
   28ASP     CA  282   3.819   5.607   2.760
   28ASP     CB  283   3.703   5.538   2.832
   28ASP     CG  284   3.737   5.477   2.968
   28ASP    OD1  285   3.742   5.550   3.069
   28ASP    OD2  286   3.747   5.352   2.971
   28ASP      C  287   3.785   5.683   2.632
   28ASP      O  288   3.745   5.799   2.630
   29VAL      N  289   3.793   5.611   2.520
   29VAL      H  290   3.833   5.519   2.527
   29VAL     CA  291   3.744   5.649   2.387
   29VAL     CB  292   3.852   5.653   2.279
   29VAL    CG1  293   3.797   5.733   2.161
   29VAL    CG2  294   3.987   5.706   2.327
   29VAL      C  295   3.630   5.555   2.345
   29VAL      O  296   3.648   5.434   2.349
   30LEU      N  297   3.515   5.617   2.318
   30LEU      H  298   3.488   5.711   2.337
   30LEU     CA  299   3.395   5.545   2.272
   30LEU     CB  300   3.274   5.612   2.338
   30LEU     CG  301   3.266   5.594   2.489
   30LEU    CD1  302   3.163   5.690   2.549
   30LEU    CD2  303   3.253   5.444   2.518
   30LEU      C  304   3.378   5.518   2.123
   30LEU      O  305   3.267   5.480   2.085
   31GLY      N  306   3.481   5.547   2.043
   31GLY      H  307   3.561   5.595   2.078
   31GLY     CA  308   3.487   5.534   1.897
   31GLY      C  309   3.623   5.570   1.838
   31GLY      O  310   3.715   5.623   1.901
   32LEU      N  311   3.632   5.543   1.708
   32LEU      H  312   3.561   5.489   1.663
   32LEU     CA  313   3.750   5.573   1.625
   32LEU     CB  314   3.805   5.446   1.560
   32LEU     CG  315   3.873   5.357   1.664
   32LEU    CD1  316   3.883   5.210   1.624
   32LEU    CD2  317   4.009   5.420   1.694
   32LEU      C  318   3.734   5.686   1.523
   32LEU      O  319   3.830   5.747   1.475
   33GLU      N  320   3.615   5.690   1.464
   33GLU      H  321   3.560   5.609   1.486
   33GLU     CA  322   3.562   5.787   1.367
   33GLU     CB  323   3.410   5.765   1.358
   33GLU     CG  324   3.352   5.629   1.319
   33GLU     CD  325   3.325   5.545   1.443
   33GLU    OE1  326   3.202   5.524   1.457
   33GLU    OE2  327   3.416   5.482   1.501
   33GLU      C  328   3.578   5.933   1.409
   33GLU      O  329   3.607   5.970   1.523
   34GLU      N  330   3.573   6.019   1.308
   34GLU      H  331   3.563   5.977   1.218
   34GLU     CA  332   3.591   6.164   1.328
   34GLU     CB  333   3.579   6.244   1.199
   34GLU     CG  334   3.692   6.205   1.103
   34GLU     CD  335   3.822   6.285   1.103
   34GLU    OE1  336   3.852   6.352   1.002
   34GLU    OE2  337   3.900   6.262   1.198
   34GLU      C  338   3.499   6.228   1.432
   34GLU      O  339   3.559   6.276   1.528
   35GLU      N  340   3.368   6.206   1.418
   35GLU      H  341   3.329   6.156   1.342
   35GLU     CA  342   3.267   6.252   1.515
   35GLU     CB  343   3.132   6.232   1.445
   35GLU     CG  344   3.005   6.297   1.500
   35GLU     CD  345   3.037   6.432   1.565
   35GLU    OE1  346   2.978   6.522   1.502
   35GLU    OE2  347   3.073   6.446   1.684
   35GLU      C  348   3.272   6.165   1.641
   35GLU      O  349   3.324   6.053   1.646
   36SER      N  350   3.224   6.223   1.751
   36SER      H  351   3.169   6.306   1.750
   36SER     CA  352   3.228   6.169   1.888
   36SER     CB  353   3.195   6.021   1.906
   36SER     OG  354   3.248   5.954   2.020
   36SER     HG  355   3.207   5.989   2.104
   36SER      C  356   3.368   6.193   1.945
   36SER      O  357   3.364   6.251   2.053
   37LEU      N  358   3.473   6.198   1.863
   37LEU      H  359   3.473   6.147   1.777
   37LEU     CA  360   3.606   6.223   1.920
   37LEU     CB  361   3.706   6.215   1.805
   37LEU     CG  362   3.798   6.093   1.819
   37LEU    CD1  363   3.902   6.092   1.707
   37LEU    CD2  364   3.873   6.077   1.951
   37LEU      C  365   3.627   6.352   2.000
   37LEU      O  366   3.675   6.349   2.114
   38GLY      N  367   3.560   6.456   1.953
   38GLY      H  368   3.520   6.462   1.862
   38GLY     CA  369   3.551   6.582   2.029
   38GLY      C  370   3.500   6.570   2.172
   38GLY      O  371   3.506   6.672   2.241
   39SER      N  372   3.455   6.455   2.223
   39SER      H  373   3.415   6.399   2.151
   39SER     CA  374   3.423   6.426   2.363
   39SER     CB  375   3.325   6.311   2.389
   39SER     OG  376   3.286   6.311   2.526
   39SER     HG  377   3.206   6.365   2.554
   39SER      C  378   3.548   6.397   2.447
   39SER      O  379   3.554   6.424   2.566
   40VAL      N  380   3.658   6.364   2.380
   40VAL      H  381   3.656   6.359   2.280
   40VAL     CA  382   3.786   6.327   2.442
   40VAL     CB  383   3.862   6.232   2.350
   40VAL    CG1  384   4.006   6.210   2.397
   40VAL    CG2  385   3.797   6.093   2.347
   40VAL      C  386   3.866   6.451   2.484
   40VAL      O  387   3.899   6.534   2.399
   41PRO      N  388   3.884   6.471   2.614
   41PRO     CA  389   3.928   6.602   2.664
   41PRO     CB  390   3.911   6.596   2.816
   41PRO     CG  391   3.822   6.473   2.838
   41PRO     CD  392   3.864   6.378   2.726
   41PRO      C  393   4.056   6.681   2.633
   41PRO      O  394   4.150   6.615   2.590
   42ALA      N  395   4.052   6.814   2.628
   42ALA      H  396   3.970   6.863   2.657
   42ALA     CA  397   4.153   6.908   2.578
   42ALA     CB  398   4.069   7.000   2.489
   42ALA      C  399   4.231   6.992   2.679
   42ALA      O  400   4.168   7.038   2.774
   43PRO      N  401   4.364   6.998   2.672
   43PRO     CA  402   4.452   6.929   2.578
   43PRO     CB  403   4.585   7.004   2.584
   43PRO     CG  404   4.591   7.057   2.728
   43PRO     CD  405   4.444   7.097   2.747
   43PRO      C  406   4.484   6.781   2.602
   43PRO      O  407   4.486   6.735   2.716
   44ALA      N  408   4.532   6.714   2.498
   44ALA      H  409   4.541   6.761   2.410
   44ALA     CA  410   4.573   6.573   2.507
   44ALA     CB  411   4.470   6.490   2.430
   44ALA      C  412   4.706   6.550   2.436
   44ALA      O  413   4.734   6.613   2.335
   45CYS      N  414   4.789   6.466   2.499
   45CYS      H  415   4.763   6.408   2.576
   45CYS     CA  416   4.931   6.448   2.466
   45CYS     CB  417   5.015   6.500   2.583
   45CYS     SG  418   4.992   6.411   2.742
   45CYS     HG  419   5.031   6.293   2.694
   45CYS      C  420   4.977   6.308   2.426
   45CYS      O  421   5.096   6.297   2.396
   46ALA      N  422   4.890   6.211   2.398
   46ALA      H  423   4.803   6.237   2.357
   46ALA     CA  424   4.919   6.067   2.383
   46ALA     CB  425   4.960   5.989   2.508
   46ALA      C  426   4.789   6.005   2.331
   46ALA      O  427   4.690   6.004   2.404
   47LEU      N  428   4.797   5.917   2.231
   47LEU      H  429   4.883   5.909   2.180
   47LEU     CA  430   4.687   5.826   2.197
   47LEU     CB  431   4.628   5.841   2.057
   47LEU     CG  432   4.485   5.897   2.053
   47LEU    CD1  433   4.457   6.014   2.148
   47LEU    CD2  434   4.458   5.935   1.908
   47LEU      C  435   4.735   5.681   2.204
   47LEU      O  436   4.844   5.656   2.154
   48LEU      N  437   4.668   5.588   2.272
   48LEU      H  438   4.576   5.609   2.305
   48LEU     CA  439   4.717   5.449   2.279
   48LEU     CB  440   4.785   5.411   2.411
   48LEU     CG  441   4.869   5.521   2.474
   48LEU    CD1  442   4.785   5.605   2.571
   48LEU    CD2  443   4.972   5.450   2.563
   48LEU      C  444   4.607   5.351   2.238
   48LEU      O  445   4.492   5.359   2.281
   49LEU      N  446   4.648   5.248   2.163
   49LEU      H  447   4.744   5.229   2.143
   49LEU     CA  448   4.551   5.152   2.108
   49LEU     CB  449   4.557   5.167   1.956
   49LEU     CG  450   4.464   5.095   1.858
   49LEU    CD1  451   4.317   5.125   1.888
   49LEU    CD2  452   4.492   5.110   1.708
   49LEU      C  453   4.594   5.008   2.141
   49LEU      O  454   4.714   4.984   2.144
   50LEU      N  455   4.494   4.927   2.174
   50LEU      H  456   4.413   4.972   2.212
   50LEU     CA  457   4.506   4.782   2.197
   50LEU     CB  458   4.441   4.759   2.333
   50LEU     CG  459   4.414   4.613   2.372
   50LEU    CD1  460   4.543   4.538   2.408
   50LEU    CD2  461   4.320   4.609   2.492
   50LEU      C  462   4.445   4.702   2.082
   50LEU      O  463   4.326   4.723   2.058
   51PHE      N  464   4.517   4.603   2.029
   51PHE      H  465   4.613   4.594   2.057
   51PHE     CA  466   4.477   4.535   1.906
   51PHE     CB  467   4.499   4.623   1.783
   51PHE     CG  468   4.423   4.555   1.669
   51PHE    CD1  469   4.284   4.552   1.670
   51PHE    HD1  470   4.220   4.576   1.755
   51PHE    CD2  471   4.487   4.531   1.548
   51PHE    HD2  472   4.594   4.512   1.551
   51PHE    CE1  473   4.211   4.506   1.561
   51PHE    HE1  474   4.103   4.496   1.556
   51PHE    CE2  475   4.414   4.493   1.436
   51PHE    HE2  476   4.477   4.455   1.356
   51PHE     CZ  477   4.276   4.471   1.443
   51PHE     HZ  478   4.207   4.427   1.371
   51PHE      C  479   4.555   4.404   1.893
   51PHE      O  480   4.673   4.406   1.926
   52PRO      N  481   4.501   4.288   1.855
   52PRO     CA  482   4.585   4.171   1.825
   52PRO     CB  483   4.500   4.050   1.863
   52PRO     CG  484   4.355   4.097   1.868
   52PRO     CD  485   4.364   4.248   1.888
   52PRO      C  486   4.636   4.178   1.681
   52PRO      O  487   4.556   4.209   1.593
   53LEU      N  488   4.752   4.118   1.656
   53LEU      H  489   4.790   4.056   1.725
   53LEU     CA  490   4.823   4.104   1.528
   53LEU     CB  491   4.958   4.175   1.539
   53LEU     CG  492   4.944   4.327   1.528
   53LEU    CD1  493   5.084   4.386   1.507
   53LEU    CD2  494   4.846   4.384   1.425
   53LEU      C  495   4.837   3.958   1.485
   53LEU      O  496   4.876   3.871   1.563
   54THR      N  497   4.838   3.945   1.353
   54THR      H  498   4.801   4.018   1.295
   54THR     CA  499   4.869   3.814   1.294
   54THR     CB  500   4.815   3.784   1.154
   54THR    OG1  501   4.867   3.875   1.057
   54THR    HG1  502   4.808   3.956   1.063
   54THR    CG2  503   4.663   3.800   1.154
   54THR      C  504   5.019   3.788   1.284
   54THR      O  505   5.099   3.873   1.244
   55ALA      N  506   5.063   3.666   1.314
   55ALA      H  507   5.008   3.598   1.361
   55ALA     CA  508   5.201   3.617   1.302
   55ALA     CB  509   5.224   3.479   1.363
   55ALA      C  510   5.272   3.640   1.168
   55ALA      O  511   5.382   3.695   1.170
   56GLN      N  512   5.199   3.640   1.057
   56GLN      H  513   5.111   3.593   1.055
   56GLN     CA  514   5.246   3.682   0.924
   56GLN     CB  515   5.152   3.637   0.812
   56GLN     CG  516   5.098   3.495   0.828
   56GLN     CD  517   4.972   3.481   0.914
   56GLN    OE1  518   4.981   3.449   1.032
   56GLN    NE2  519   4.864   3.537   0.860
   56GLN   HE21  520   4.880   3.588   0.776
   56GLN   HE22  521   4.772   3.525   0.898
   56GLN      C  522   5.276   3.831   0.909
   56GLN      O  523   5.389   3.861   0.870
   57HISE     N  524   5.185   3.913   0.959
   57HISE     H  525   5.102   3.879   1.003
   57HISE    CA  526   5.204   4.059   0.960
   57HISE    CB  527   5.076   4.132   1.004
   57HISE    CG  528   5.084   4.285   1.008
   57HISE   ND1  529   5.006   4.355   1.089
   57HISE   CD2  530   5.138   4.370   0.921
   57HISE   HD2  531   5.213   4.347   0.846
   57HISE   CE1  532   5.016   4.484   1.057
   57HISE   HE1  533   4.944   4.562   1.083
   57HISE   NE2  534   5.094   4.492   0.950
   57HISE   HE2  535   5.103   4.570   0.888
   57HISE     C  536   5.308   4.102   1.064
   57HISE     O  537   5.384   4.192   1.029
   58GLU      N  538   5.313   4.042   1.182
   58GLU      H  539   5.251   3.965   1.200
   58GLU     CA  540   5.409   4.077   1.288
   58GLU     CB  541   5.390   3.998   1.417
   58GLU     CG  542   5.444   4.080   1.534
   58GLU     CD  543   5.432   4.011   1.669
   58GLU    OE1  544   5.531   4.020   1.745
   58GLU    OE2  545   5.319   3.973   1.706
   58GLU      C  546   5.545   4.051   1.223
   58GLU      O  547   5.630   4.140   1.222
   59ASN      N  548   5.578   3.927   1.186
   59ASN      H  549   5.514   3.851   1.199
   59ASN     CA  550   5.703   3.883   1.123
   59ASN     CB  551   5.711   3.736   1.084
   59ASN     CG  552   5.718   3.648   1.209
   59ASN    OD1  553   5.771   3.680   1.315
   59ASN    ND2  554   5.674   3.522   1.201
   59ASN   HD21  555   5.626   3.480   1.124
   59ASN   HD22  556   5.719   3.461   1.266
   59ASN      C  557   5.742   3.968   1.001
   59ASN      O  558   5.860   4.002   0.994
   60PHE      N  559   5.649   3.991   0.909
   60PHE      H  560   5.559   3.947   0.911
   60PHE     CA  561   5.681   4.073   0.791
   60PHE     CB  562   5.561   4.075   0.696
   60PHE     CG  563   5.600   4.142   0.564
   60PHE    CD1  564   5.604   4.278   0.536
   60PHE    HD1  565   5.572   4.341   0.620
   60PHE    CD2  566   5.641   4.052   0.466
   60PHE    HD2  567   5.662   3.949   0.494
   60PHE    CE1  568   5.637   4.322   0.409
   60PHE    HE1  569   5.595   4.414   0.367
   60PHE    CE2  570   5.678   4.096   0.340
   60PHE    HE2  571   5.708   4.023   0.264
   60PHE     CZ  572   5.675   4.232   0.311
   60PHE     HZ  573   5.687   4.271   0.210
   60PHE      C  574   5.716   4.217   0.827
   60PHE      O  575   5.826   4.264   0.799
   61ARG      N  576   5.638   4.281   0.914
   61ARG      H  577   5.563   4.237   0.963
   61ARG     CA  578   5.648   4.426   0.939
   61ARG     CB  579   5.523   4.489   1.000
   61ARG     CG  580   5.539   4.641   1.006
   61ARG     CD  581   5.402   4.708   1.006
   61ARG     NE  582   5.433   4.852   0.999
   61ARG     HE  583   5.472   4.881   0.912
   61ARG     CZ  584   5.412   4.945   1.093
   61ARG    NH1  585   5.357   4.906   1.208
   61ARG   HH11  586   5.321   4.814   1.226
   61ARG   HH12  587   5.350   4.979   1.277
   61ARG    NH2  588   5.449   5.072   1.069
   61ARG   HH21  589   5.467   5.112   0.979
   61ARG   HH22  590   5.442   5.128   1.151
   61ARG      C  591   5.770   4.455   1.028
   61ARG      O  592   5.853   4.540   0.996
   62LYS      N  593   5.817   4.358   1.107
   62LYS      H  594   5.755   4.287   1.139
   62LYS     CA  595   5.941   4.358   1.185
   62LYS     CB  596   5.949   4.230   1.267
   62LYS     CG  597   5.890   4.256   1.406
   62LYS     CD  598   5.895   4.133   1.498
   62LYS     CE  599   5.856   4.155   1.645
   62LYS     NZ  600   5.852   4.029   1.721
   62LYS    HZ1  601   5.835   4.045   1.818
   62LYS    HZ2  602   5.781   3.973   1.680
   62LYS    HZ3  603   5.938   3.979   1.709
   62LYS      C  604   6.075   4.368   1.113
   62LYS      O  605   6.171   4.435   1.152
   63LYS      N  606   6.093   4.286   1.009
   63LYS      H  607   6.025   4.215   0.994
   63LYS     CA  608   6.196   4.291   0.904
   63LYS     CB  609   6.194   4.161   0.824
   63LYS     CG  610   6.214   4.043   0.919
   63LYS     CD  611   6.269   3.931   0.831
   63LYS     CE  612   6.292   3.802   0.910
   63LYS     NZ  613   6.326   3.699   0.811
   63LYS    HZ1  614   6.405   3.740   0.765
   63LYS    HZ2  615   6.362   3.618   0.856
   63LYS    HZ3  616   6.255   3.678   0.744
   63LYS      C  617   6.181   4.417   0.819
   63LYS      O  618   6.277   4.494   0.810
   64GLN      N  619   6.059   4.457   0.781
   64GLN      H  620   5.983   4.395   0.799
   64GLN     CA  621   6.030   4.581   0.708
   64GLN     CB  622   5.881   4.585   0.677
   64GLN     CG  623   5.830   4.705   0.597
   64GLN     CD  624   5.678   4.711   0.582
   64GLN    OE1  625   5.601   4.642   0.649
   64GLN    NE2  626   5.625   4.783   0.485
   64GLN   HE21  627   5.674   4.829   0.410
   64GLN   HE22  628   5.530   4.815   0.495
   64GLN      C  629   6.074   4.709   0.780
   64GLN      O  630   6.155   4.787   0.729
   65ILE      N  631   6.036   4.716   0.907
   65ILE      H  632   5.988   4.642   0.953
   65ILE     CA  633   6.093   4.813   1.001
   65ILE     CB  634   6.011   4.809   1.131
   65ILE    CG1  635   5.865   4.829   1.092
   65ILE    CG2  636   6.061   4.885   1.254
   65ILE     CD  637   5.766   4.867   1.203
   65ILE      C  638   6.244   4.802   1.020
   65ILE      O  639   6.307   4.903   0.988
   66GLU      N  640   6.300   4.686   1.054
   66GLU      H  641   6.240   4.610   1.078
   66GLU     CA  642   6.444   4.666   1.077
   66GLU     CB  643   6.460   4.519   1.117
   66GLU     CG  644   6.595   4.481   1.178
   66GLU     CD  645   6.601   4.507   1.329
   66GLU    OE1  646   6.553   4.425   1.410
   66GLU    OE2  647   6.687   4.590   1.366
   66GLU      C  648   6.538   4.700   0.961
   66GLU      O  649   6.653   4.741   0.975
   67GLU      N  650   6.490   4.670   0.841
   67GLU      H  651   6.414   4.609   0.817
   67GLU     CA  652   6.563   4.700   0.717
   67GLU     CB  653   6.485   4.630   0.605
   67GLU     CG  654   6.573   4.613   0.481
   67GLU     CD  655   6.487   4.572   0.362
   67GLU    OE1  656   6.452   4.663   0.284
   67GLU    OE2  657   6.473   4.449   0.344
   67GLU      C  658   6.571   4.850   0.689
   67GLU      O  659   6.659   4.896   0.617
   68LEU      N  660   6.479   4.930   0.743
   68LEU      H  661   6.384   4.903   0.755
   68LEU     CA  662   6.496   5.076   0.740
   68LEU     CB  663   6.362   5.149   0.729
   68LEU     CG  664   6.285   5.093   0.610
   68LEU    CD1  665   6.146   5.156   0.627
   68LEU    CD2  666   6.355   5.124   0.477
   68LEU      C  667   6.580   5.139   0.851
   68LEU      O  668   6.614   5.257   0.836
   69LYS      N  669   6.616   5.063   0.954
   69LYS      H  670   6.599   4.965   0.961
   69LYS     CA  671   6.722   5.106   1.046
   69LYS     CB  672   6.861   5.089   0.985
   69LYS     CG  673   6.898   4.941   0.995
   69LYS     CD  674   6.912   4.887   1.137
   69LYS     CE  675   6.937   4.737   1.122
   69LYS     NZ  676   6.968   4.694   1.259
   69LYS    HZ1  677   6.891   4.713   1.320
   69LYS    HZ2  678   6.990   4.597   1.266
   69LYS    HZ3  679   7.051   4.737   1.293
   69LYS      C  680   6.699   5.236   1.123
   69LYS      O  681   6.789   5.305   1.169
   70GLY      N  682   6.573   5.272   1.148
   70GLY      H  683   6.494   5.213   1.136
   70GLY     CA  684   6.531   5.397   1.214
   70GLY      C  685   6.591   5.528   1.164
   70GLY      O  686   6.583   5.625   1.239
   71GLN      N  687   6.635   5.534   1.038
   71GLN      H  688   6.607   5.473   0.964
   71GLN     CA  689   6.706   5.649   0.981
   71GLN     CB  690   6.749   5.599   0.843
   71GLN     CG  691   6.820   5.707   0.761
   71GLN     CD  692   6.870   5.687   0.618
   71GLN    OE1  693   6.924   5.776   0.552
   71GLN    NE2  694   6.826   5.575   0.561
   71GLN   HE21  695   6.763   5.509   0.602
   71GLN   HE22  696   6.830   5.581   0.461
   71GLN      C  697   6.621   5.776   0.973
   71GLN      O  698   6.656   5.882   1.026
   72GLU      N  699   6.495   5.760   0.935
   72GLU      H  700   6.461   5.670   0.907
   72GLU     CA  701   6.396   5.868   0.944
   72GLU     CB  702   6.257   5.832   0.893
   72GLU     CG  703   6.256   5.788   0.746
   72GLU     CD  704   6.140   5.707   0.688
   72GLU    OE1  705   6.053   5.763   0.618
   72GLU    OE2  706   6.140   5.585   0.712
   72GLU      C  707   6.359   5.924   1.082
   72GLU      O  708   6.303   6.033   1.093
   73VAL      N  709   6.385   5.844   1.185
   73VAL      H  710   6.451   5.770   1.175
   73VAL     CA  711   6.338   5.879   1.320
   73VAL     CB  712   6.315   5.746   1.392
   73VAL    CG1  713   6.274   5.774   1.537
   73VAL    CG2  714   6.200   5.673   1.322
   73VAL      C  715   6.431   5.978   1.390
   73VAL      O  716   6.553   5.971   1.405
   74SER      N  717   6.357   6.065   1.459
   74SER      H  718   6.269   6.104   1.432
   74SER     CA  719   6.430   6.154   1.551
   74SER     CB  720   6.340   6.261   1.612
   74SER     OG  721   6.405   6.353   1.700
   74SER     HG  722   6.375   6.437   1.655
   74SER      C  723   6.491   6.081   1.670
   74SER      O  724   6.416   6.048   1.762
   75PRO      N  725   6.621   6.104   1.688
   75PRO     CA  726   6.691   6.064   1.811
   75PRO     CB  727   6.839   6.095   1.786
   75PRO     CG  728   6.826   6.216   1.694
   75PRO     CD  729   6.716   6.171   1.598
   75PRO      C  730   6.638   6.124   1.942
   75PRO      O  731   6.671   6.065   2.044
   76LYS      N  732   6.569   6.238   1.938
   76LYS      H  733   6.560   6.291   1.854
   76LYS     CA  734   6.514   6.305   2.057
   76LYS     CB  735   6.442   6.434   2.016
   76LYS     CG  736   6.546   6.538   1.973
   76LYS     CD  737   6.484   6.660   1.905
   76LYS     CE  738   6.379   6.744   1.978
   76LYS     NZ  739   6.330   6.855   1.896
   76LYS    HZ1  740   6.250   6.888   1.946
   76LYS    HZ2  741   6.405   6.921   1.886
   76LYS    HZ3  742   6.295   6.829   1.806
   76LYS      C  743   6.412   6.219   2.131
   76LYS      O  744   6.386   6.241   2.249
   77VAL      N  745   6.357   6.118   2.064
   77VAL      H  746   6.377   6.097   1.968
   77VAL     CA  747   6.263   6.021   2.121
   77VAL     CB  748   6.190   5.940   2.014
   77VAL    CG1  749   6.091   5.844   2.082
   77VAL    CG2  750   6.110   6.029   1.919
   77VAL      C  751   6.329   5.926   2.221
   77VAL      O  752   6.443   5.886   2.197
   78TYR      N  753   6.263   5.900   2.334
   78TYR      H  754   6.194   5.960   2.375
   78TYR     CA  755   6.304   5.791   2.423
   78TYR     CB  756   6.285   5.839   2.567
   78TYR     CG  757   6.310   5.743   2.684
   78TYR    CD1  758   6.207   5.659   2.725
   78TYR    HD1  759   6.107   5.674   2.685
   78TYR    CD2  760   6.424   5.756   2.763
   78TYR    HD2  761   6.501   5.828   2.738
   78TYR    CE1  762   6.217   5.580   2.838
   78TYR    HE1  763   6.142   5.505   2.861
   78TYR    CE2  764   6.438   5.676   2.876
   78TYR    HE2  765   6.530   5.680   2.935
   78TYR     CZ  766   6.332   5.596   2.916
   78TYR     OH  767   6.336   5.537   3.038
   78TYR     HH  768   6.433   5.541   3.062
   78TYR      C  769   6.228   5.663   2.389
   78TYR      O  770   6.105   5.657   2.385
   79PHE      N  771   6.304   5.568   2.335
   79PHE      H  772   6.395   5.579   2.296
   79PHE     CA  773   6.261   5.430   2.307
   79PHE     CB  774   6.285   5.404   2.158
   79PHE     CG  775   6.232   5.266   2.117
   79PHE    CD1  776   6.099   5.227   2.129
   79PHE    HD1  777   6.026   5.292   2.177
   79PHE    CD2  778   6.325   5.177   2.064
   79PHE    HD2  779   6.417   5.219   2.023
   79PHE    CE1  780   6.056   5.102   2.086
   79PHE    HE1  781   5.949   5.083   2.088
   79PHE    CE2  782   6.280   5.050   2.029
   79PHE    HE2  783   6.357   4.978   2.001
   79PHE     CZ  784   6.147   5.011   2.033
   79PHE     HZ  785   6.117   4.910   2.007
   79PHE      C  786   6.339   5.328   2.390
   79PHE      O  787   6.452   5.354   2.432
   80MET      N  788   6.275   5.217   2.423
   80MET      H  789   6.194   5.199   2.366
   80MET     CA  790   6.339   5.101   2.487
   80MET     CB  791   6.363   5.121   2.637
   80MET     CG  792   6.258   5.195   2.720
   80MET     SD  793   6.256   5.178   2.902
   80MET     CE  794   6.269   5.003   2.929
   80MET      C  795   6.251   4.981   2.451
   80MET      O  796   6.129   4.992   2.442
   81LYS      N  797   6.322   4.871   2.425
   81LYS      H  798   6.422   4.874   2.423
   81LYS     CA  799   6.259   4.744   2.387
   81LYS     CB  800   6.354   4.659   2.303
   81LYS     CG  801   6.424   4.729   2.187
   81LYS     CD  802   6.522   4.645   2.105
   81LYS     CE  803   6.596   4.728   2.000
   81LYS     NZ  804   6.645   4.657   1.882
   81LYS    HZ1  805   6.734   4.626   1.916
   81LYS    HZ2  806   6.588   4.576   1.870
   81LYS    HZ3  807   6.646   4.713   1.799
   81LYS      C  808   6.196   4.672   2.507
   81LYS      O  809   6.252   4.670   2.616
   82GLN      N  810   6.092   4.592   2.488
   82GLN      H  811   6.037   4.605   2.406
   82GLN     CA  812   6.039   4.498   2.588
   82GLN     CB  813   5.890   4.506   2.556
   82GLN     CG  814   5.802   4.425   2.652
   82GLN     CD  815   5.668   4.385   2.590
   82GLN    OE1  816   5.598   4.465   2.528
   82GLN    NE2  817   5.633   4.262   2.628
   82GLN   HE21  818   5.688   4.208   2.692
   82GLN   HE22  819   5.545   4.225   2.599
   82GLN      C  820   6.090   4.355   2.570
   82GLN      O  821   6.042   4.285   2.481
   83THR      N  822   6.194   4.321   2.646
   83THR      H  823   6.232   4.389   2.709
   83THR     CA  824   6.258   4.190   2.660
   83THR     CB  825   6.399   4.191   2.719
   83THR    OG1  826   6.401   4.282   2.829
   83THR    HG1  827   6.487   4.263   2.876
   83THR    CG2  828   6.492   4.243   2.609
   83THR      C  829   6.180   4.092   2.748
   83THR      O  830   6.195   3.971   2.732
   84ILE      N  831   6.103   4.147   2.842
   84ILE      H  832   6.099   4.247   2.846
   84ILE     CA  833   6.017   4.079   2.939
   84ILE     CB  834   5.996   4.160   3.067
   84ILE    CG1  835   6.128   4.213   3.124
   84ILE    CG2  836   5.928   4.085   3.182
   84ILE     CD  837   6.229   4.106   3.166
   84ILE      C  838   5.878   4.059   2.879
   84ILE      O  839   5.835   4.138   2.794
   85GLY      N  840   5.810   3.949   2.910
   85GLY      H  841   5.861   3.869   2.940
   85GLY     CA  842   5.668   3.937   2.876
   85GLY      C  843   5.569   4.007   2.969
   85GLY      O  844   5.603   4.056   3.076
   86ASN      N  845   5.451   4.031   2.913
   86ASN      H  846   5.447   4.006   2.816
   86ASN     CA  847   5.334   4.088   2.983
   86ASN     CB  848   5.290   3.998   3.098
   86ASN     CG  849   5.246   3.862   3.044
   86ASN    OD1  850   5.321   3.768   3.020
   86ASN    ND2  851   5.124   3.852   2.993
   86ASN   HD21  852   5.064   3.932   2.986
   86ASN   HD22  853   5.102   3.759   2.965
   86ASN      C  854   5.337   4.238   3.013
   86ASN      O  855   5.231   4.299   3.029
   87SER      N  856   5.455   4.298   3.021
   87SER      H  857   5.536   4.241   3.040
   87SER     CA  858   5.487   4.441   3.016
   87SER     CB  859   5.634   4.463   3.053
   87SER     OG  860   5.721   4.386   2.969
   87SER     HG  861   5.810   4.432   2.969
   87SER      C  862   5.447   4.533   2.901
   87SER      O  863   5.495   4.645   2.882
   88CYS      N  864   5.338   4.495   2.835
   88CYS      H  865   5.285   4.413   2.857
   88CYS     CA  866   5.280   4.576   2.727
   88CYS     CB  867   5.180   4.485   2.656
   88CYS     SG  868   5.020   4.450   2.739
   88CYS     HG  869   5.003   4.350   2.653
   88CYS      C  870   5.225   4.717   2.751
   88CYS      O  871   5.230   4.808   2.668
   89GLY      N  872   5.151   4.725   2.861
   89GLY      H  873   5.108   4.645   2.902
   89GLY     CA  874   5.096   4.856   2.900
   89GLY      C  875   5.203   4.952   2.952
   89GLY      O  876   5.215   5.071   2.922
   90THR      N  877   5.289   4.895   3.035
   90THR      H  878   5.260   4.815   3.087
   90THR     CA  879   5.404   4.952   3.107
   90THR     CB  880   5.491   4.863   3.197
   90THR    OG1  881   5.402   4.758   3.237
   90THR    HG1  882   5.458   4.678   3.257
   90THR    CG2  883   5.551   4.937   3.317
   90THR      C  884   5.511   5.006   3.012
   90THR      O  885   5.554   5.121   3.024
   91ILE      N  886   5.551   4.933   2.909
   91ILE      H  887   5.528   4.836   2.904
   91ILE     CA  888   5.651   4.993   2.820
   91ILE     CB  889   5.703   4.882   2.728
   91ILE    CG1  890   5.796   4.787   2.803
   91ILE    CG2  891   5.761   4.931   2.595
   91ILE     CD  892   5.907   4.849   2.889
   91ILE      C  893   5.607   5.121   2.749
   91ILE      O  894   5.663   5.228   2.773
   92GLY      N  895   5.489   5.106   2.690
   92GLY      H  896   5.466   5.016   2.653
   92GLY     CA  897   5.408   5.217   2.636
   92GLY      C  898   5.396   5.345   2.719
   92GLY      O  899   5.445   5.450   2.680
   93LEU      N  900   5.334   5.328   2.836
   93LEU      H  901   5.264   5.260   2.856
   93LEU     CA  902   5.331   5.430   2.942
   93LEU     CB  903   5.275   5.364   3.069
   93LEU     CG  904   5.240   5.450   3.190
   93LEU    CD1  905   5.101   5.405   3.238
   93LEU    CD2  906   5.346   5.420   3.296
   93LEU      C  907   5.465   5.495   2.975
   93LEU      O  908   5.482   5.609   2.932
   94ILE      N  909   5.568   5.413   2.995
   94ILE      H  910   5.545   5.316   3.001
   94ILE     CA  911   5.703   5.468   3.012
   94ILE     CB  912   5.786   5.360   3.082
   94ILE    CG1  913   5.736   5.332   3.224
   94ILE    CG2  914   5.929   5.412   3.084
   94ILE     CD  915   5.806   5.206   3.275
   94ILE      C  916   5.765   5.542   2.893
   94ILE      O  917   5.818   5.652   2.909
   95HISE     N  918   5.722   5.503   2.773
   95HISE     H  919   5.695   5.408   2.761
   95HISE    CA  920   5.751   5.578   2.650
   95HISE    CB  921   5.721   5.509   2.517
   95HISE    CG  922   5.802   5.385   2.480
   95HISE   ND1  923   5.755   5.286   2.405
   95HISE   CD2  924   5.924   5.353   2.521
   95HISE   HD2  925   5.989   5.403   2.594
   95HISE   CE1  926   5.846   5.189   2.404
   95HISE   HE1  927   5.844   5.092   2.353
   95HISE   NE2  928   5.951   5.232   2.473
   95HISE   HE2  929   6.034   5.178   2.487
   95HISE     C  930   5.675   5.711   2.650
   95HISE     O  931   5.743   5.814   2.652
   96ALA      N  932   5.545   5.709   2.677
   96ALA      H  933   5.495   5.626   2.702
   96ALA     CA  934   5.463   5.830   2.676
   96ALA     CB  935   5.317   5.795   2.708
   96ALA      C  936   5.500   5.935   2.782
   96ALA      O  937   5.514   6.054   2.755
   97VAL      N  938   5.535   5.885   2.900
   97VAL      H  939   5.527   5.787   2.918
   97VAL     CA  940   5.574   5.955   3.023
   97VAL     CB  941   5.577   5.863   3.145
   97VAL    CG1  942   5.634   5.952   3.256
   97VAL    CG2  943   5.441   5.807   3.189
   97VAL      C  944   5.707   6.025   2.990
   97VAL      O  945   5.710   6.145   2.966
   98ALA      N  946   5.804   5.943   2.951
   98ALA      H  947   5.798   5.843   2.950
   98ALA     CA  948   5.936   5.997   2.915
   98ALA     CB  949   6.015   5.875   2.867
   98ALA      C  950   5.934   6.095   2.798
   98ALA      O  951   6.020   6.183   2.792
   99ASN      N  952   5.848   6.078   2.698
   99ASN      H  953   5.787   5.999   2.700
   99ASN     CA  954   5.856   6.177   2.589
   99ASN     CB  955   5.832   6.107   2.455
   99ASN     CG  956   5.949   6.016   2.419
   99ASN    OD1  957   6.061   6.064   2.405
   99ASN    ND2  958   5.920   5.886   2.421
   99ASN   HD21  959   5.827   5.868   2.453
   99ASN   HD22  960   5.986   5.812   2.406
   99ASN      C  961   5.793   6.315   2.607
   99ASN      O  962   5.793   6.401   2.519
  100ASN      N  963   5.739   6.338   2.726
  100ASN      H  964   5.740   6.273   2.802
  100ASN     CA  965   5.653   6.452   2.763
  100ASN     CB  966   5.503   6.428   2.743
  100ASN     CG  967   5.472   6.445   2.594
  100ASN    OD1  968   5.510   6.546   2.536
  100ASN    ND2  969   5.389   6.353   2.545
  100ASN   HD21  970   5.347   6.293   2.613
  100ASN   HD22  971   5.382   6.322   2.450
  100ASN      C  972   5.672   6.510   2.903
  100ASN      O  973   5.581   6.532   2.983
  101GLN      N  974   5.799   6.508   2.942
  101GLN      H  975   5.882   6.505   2.886
  101GLN     CA  976   5.843   6.550   3.076
  101GLN     CB  977   5.988   6.507   3.100
  101GLN     CG  978   6.011   6.364   3.149
  101GLN     CD  979   6.154   6.313   3.163
  101GLN    OE1  980   6.241   6.358   3.238
  101GLN    NE2  981   6.196   6.227   3.071
  101GLN   HE21  982   6.133   6.192   3.001
  101GLN   HE22  983   6.296   6.219   3.071
  101GLN      C  984   5.828   6.699   3.106
  101GLN      O  985   5.836   6.748   3.219
  102ASP      N  986   5.825   6.784   3.004
  102ASP      H  987   5.855   6.763   2.911
  102ASP     CA  988   5.779   6.924   3.005
  102ASP     CB  989   5.798   6.992   2.869
  102ASP     CG  990   5.731   6.927   2.748
  102ASP    OD1  991   5.700   6.997   2.649
  102ASP    OD2  992   5.694   6.808   2.753
  102ASP      C  993   5.635   6.952   3.046
  102ASP      O  994   5.607   7.055   3.109
  103LYS      N  995   5.554   6.851   3.017
  103LYS      H  996   5.582   6.783   2.949
  103LYS     CA  997   5.407   6.861   3.029
  103LYS     CB  998   5.345   6.799   2.903
  103LYS     CG  999   5.368   6.877   2.774
  103LYS     CD 1000   5.327   6.785   2.658
  103LYS     CE 1001   5.362   6.847   2.523
  103LYS     NZ 1002   5.505   6.836   2.490
  103LYS    HZ1 1003   5.529   6.740   2.507
  103LYS    HZ2 1004   5.512   6.862   2.394
  103LYS    HZ3 1005   5.564   6.890   2.550
  103LYS      C 1006   5.364   6.784   3.154
  103LYS      O 1007   5.276   6.828   3.227
  104LEU      N 1008   5.438   6.677   3.183
  104LEU      H 1009   5.506   6.642   3.118
  104LEU     CA 1010   5.417   6.595   3.303
  104LEU     CB 1011   5.421   6.444   3.276
  104LEU     CG 1012   5.357   6.361   3.386
  104LEU    CD1 1013   5.213   6.397   3.424
  104LEU    CD2 1014   5.370   6.219   3.331
  104LEU      C 1015   5.514   6.637   3.413
  104LEU      O 1016   5.633   6.663   3.391
  105GLY      N 1017   5.461   6.664   3.532
  105GLY      H 1018   5.369   6.700   3.546
  105GLY     CA 1019   5.542   6.676   3.654
  105GLY      C 1020   5.548   6.548   3.737
  105GLY      O 1021   5.474   6.452   3.712
  106PHE      N 1022   5.620   6.554   3.848
  106PHE      H 1023   5.660   6.638   3.886
  106PHE     CA 1024   5.641   6.437   3.934
  106PHE     CB 1025   5.770   6.364   3.896
  106PHE     CG 1026   5.791   6.306   3.756
  106PHE    CD1 1027   5.744   6.180   3.721
  106PHE    HD1 1028   5.684   6.124   3.792
  106PHE    CD2 1029   5.848   6.384   3.656
  106PHE    HD2 1030   5.876   6.487   3.677
  106PHE    CE1 1031   5.762   6.134   3.591
  106PHE    HE1 1032   5.751   6.028   3.567
  106PHE    CE2 1033   5.858   6.342   3.524
  106PHE    HE2 1034   5.859   6.416   3.444
  106PHE     CZ 1035   5.816   6.214   3.491
  106PHE     HZ 1036   5.827   6.174   3.390
  106PHE      C 1037   5.673   6.491   4.073
  106PHE      O 1038   5.683   6.611   4.097
  107GLU      N 1039   5.686   6.401   4.171
  107GLU      H 1040   5.679   6.310   4.131
  107GLU     CA 1041   5.710   6.434   4.312
  107GLU     CB 1042   5.593   6.384   4.396
  107GLU     CG 1043   5.565   6.233   4.390
  107GLU     CD 1044   5.449   6.197   4.484
  107GLU    OE1 1045   5.356   6.280   4.496
  107GLU    OE2 1046   5.445   6.086   4.541
  107GLU      C 1047   5.843   6.380   4.363
  107GLU      O 1048   5.909   6.291   4.308
  108ASP      N 1049   5.869   6.414   4.489
  108ASP      H 1050   5.804   6.478   4.529
  108ASP     CA 1051   5.995   6.380   4.556
  108ASP     CB 1052   6.013   6.447   4.693
  108ASP     CG 1053   5.983   6.597   4.691
  108ASP    OD1 1054   6.078   6.678   4.684
  108ASP    OD2 1055   5.863   6.631   4.697
  108ASP      C 1056   6.019   6.229   4.563
  108ASP      O 1057   5.932   6.158   4.612
  109GLY      N 1058   6.137   6.190   4.516
  109GLY      H 1059   6.210   6.255   4.494
  109GLY     CA 1060   6.180   6.049   4.506
  109GLY      C 1061   6.100   5.947   4.425
  109GLY      O 1062   6.107   5.828   4.453
  110SER      N 1063   6.024   5.998   4.328
  110SER      H 1064   6.029   6.096   4.307
  110SER     CA 1065   5.943   5.913   4.239
  110SER     CB 1066   5.879   5.999   4.131
  110SER     OG 1067   5.835   5.932   4.012
  110SER     HG 1068   5.747   5.972   3.987
  110SER      C 1069   6.022   5.797   4.178
  110SER      O 1070   6.109   5.819   4.095
  111VAL      N 1071   5.950   5.685   4.183
  111VAL      H 1072   5.871   5.671   4.242
  111VAL     CA 1073   5.989   5.559   4.118
  111VAL     CB 1074   5.891   5.448   4.156
  111VAL    CG1 1075   5.912   5.315   4.083
  111VAL    CG2 1076   5.884   5.436   4.308
  111VAL      C 1077   6.008   5.567   3.966
  111VAL      O 1078   6.119   5.539   3.919
  112LEU      N 1079   5.920   5.646   3.906
  112LEU      H 1080   5.863   5.701   3.966
  112LEU     CA 1081   5.920   5.674   3.761
  112LEU     CB 1082   5.773   5.692   3.726
  112LEU     CG 1083   5.751   5.697   3.575
  112LEU    CD1 1084   5.805   5.565   3.519
  112LEU    CD2 1085   5.601   5.711   3.547
  112LEU      C 1086   6.030   5.775   3.726
  112LEU      O 1087   6.115   5.746   3.643
  113LYS      N 1088   6.037   5.878   3.809
  113LYS      H 1089   5.955   5.895   3.863
  113LYS     CA 1090   6.140   5.981   3.790
  113LYS     CB 1091   6.117   6.099   3.884
  113LYS     CG 1092   6.212   6.219   3.878
  113LYS     CD 1093   6.185   6.317   3.763
  113LYS     CE 1094   6.289   6.429   3.775
  113LYS     NZ 1095   6.268   6.542   3.683
  113LYS    HZ1 1096   6.339   6.610   3.702
  113LYS    HZ2 1097   6.275   6.522   3.585
  113LYS    HZ3 1098   6.179   6.584   3.702
  113LYS      C 1099   6.284   5.928   3.795
  113LYS      O 1100   6.357   5.941   3.697
  114GLN      N 1101   6.313   5.840   3.891
  114GLN      H 1102   6.244   5.825   3.962
  114GLN     CA 1103   6.444   5.774   3.904
  114GLN     CB 1104   6.428   5.679   4.023
  114GLN     CG 1105   6.556   5.608   4.068
  114GLN     CD 1106   6.598   5.487   3.984
  114GLN    OE1 1107   6.525   5.407   3.926
  114GLN    NE2 1108   6.730   5.472   3.986
  114GLN   HE21 1109   6.781   5.527   4.052
  114GLN   HE22 1110   6.781   5.411   3.925
  114GLN      C 1111   6.485   5.691   3.782
  114GLN      O 1112   6.578   5.733   3.714
  115PHE      N 1113   6.386   5.620   3.728
  115PHE      H 1114   6.294   5.621   3.766
  115PHE     CA 1115   6.415   5.538   3.609
  115PHE     CB 1116   6.298   5.443   3.583
  115PHE     CG 1117   6.337   5.343   3.473
  115PHE    CD1 1118   6.406   5.226   3.501
  115PHE    HD1 1119   6.418   5.187   3.602
  115PHE    CD2 1120   6.306   5.364   3.339
  115PHE    HD2 1121   6.263   5.461   3.314
  115PHE    CE1 1122   6.432   5.139   3.395
  115PHE    HE1 1123   6.451   5.033   3.409
  115PHE    CE2 1124   6.338   5.283   3.231
  115PHE    HE2 1125   6.304   5.306   3.130
  115PHE     CZ 1126   6.414   5.170   3.260
  115PHE     HZ 1127   6.471   5.116   3.185
  115PHE      C 1128   6.444   5.619   3.482
  115PHE      O 1129   6.556   5.607   3.433
  116LEU      N 1130   6.370   5.729   3.471
  116LEU      H 1131   6.298   5.757   3.534
  116LEU     CA 1132   6.391   5.827   3.363
  116LEU     CB 1133   6.274   5.921   3.334
  116LEU     CG 1134   6.145   5.842   3.310
  116LEU    CD1 1135   6.033   5.944   3.291
  116LEU    CD2 1136   6.163   5.752   3.187
  116LEU      C 1137   6.516   5.913   3.376
  116LEU      O 1138   6.601   5.943   3.292
  117SER      N 1139   6.539   5.965   3.496
  117SER      H 1140   6.475   5.951   3.572
  117SER     CA 1141   6.664   6.030   3.540
  117SER     CB 1142   6.654   6.085   3.683
  117SER     OG 1143   6.776   6.150   3.722
  117SER     HG 1144   6.793   6.142   3.820
  117SER      C 1145   6.783   5.939   3.508
  117SER      O 1146   6.858   5.980   3.420
  118GLU      N 1147   6.778   5.815   3.556
  118GLU      H 1148   6.697   5.779   3.603
  118GLU     CA 1149   6.881   5.712   3.540
  118GLU     CB 1150   6.855   5.590   3.629
  118GLU     CG 1151   6.983   5.510   3.653
  118GLU     CD 1152   6.954   5.381   3.730
  118GLU    OE1 1153   6.954   5.369   3.854
  118GLU    OE2 1154   6.916   5.285   3.659
  118GLU      C 1155   6.914   5.675   3.395
  118GLU      O 1156   7.028   5.686   3.351
  119THR      N 1157   6.807   5.644   3.324
  119THR      H 1158   6.714   5.633   3.360
  119THR     CA 1159   6.818   5.599   3.184
  119THR     CB 1160   6.715   5.491   3.152
  119THR    OG1 1161   6.584   5.545   3.176
  119THR    HG1 1162   6.563   5.539   3.274
  119THR    CG2 1163   6.731   5.366   3.239
  119THR      C 1164   6.814   5.691   3.062
  119THR      O 1165   6.817   5.644   2.949
  120GLU      N 1166   6.796   5.821   3.084
  120GLU      H 1167   6.767   5.858   3.172
  120GLU     CA 1168   6.799   5.918   2.973
  120GLU     CB 1169   6.802   6.064   3.017
  120GLU     CG 1170   6.715   6.148   2.923
  120GLU     CD 1171   6.715   6.299   2.948
  120GLU    OE1 1172   6.679   6.345   3.059
  120GLU    OE2 1173   6.736   6.377   2.853
  120GLU      C 1174   6.911   5.895   2.872
  120GLU      O 1175   6.885   5.887   2.752
  121LYS      N 1176   7.038   5.885   2.909
  121LYS      H 1177   7.061   5.881   3.006
  121LYS     CA 1178   7.157   5.879   2.824
  121LYS     CB 1179   7.248   5.997   2.859
  121LYS     CG 1180   7.182   6.128   2.818
  121LYS     CD 1181   7.279   6.243   2.847
  121LYS     CE 1182   7.398   6.267   2.753
  121LYS     NZ 1183   7.362   6.346   2.635
  121LYS    HZ1 1184   7.430   6.346   2.562
  121LYS    HZ2 1185   7.275   6.320   2.593
  121LYS    HZ3 1186   7.349   6.442   2.659
  121LYS      C 1187   7.231   5.745   2.823
  121LYS      O 1188   7.320   5.719   2.904
  122MET      N 1189   7.175   5.653   2.745
  122MET      H 1190   7.097   5.678   2.688
  122MET     CA 1191   7.211   5.518   2.702
  122MET     CB 1192   7.222   5.419   2.818
  122MET     CG 1193   7.089   5.403   2.893
  122MET     SD 1194   7.081   5.259   3.005
  122MET     CE 1195   7.168   5.327   3.145
  122MET      C 1196   7.116   5.458   2.598
  122MET      O 1197   7.006   5.513   2.590
  123SER      N 1198   7.157   5.347   2.538
  123SER      H 1199   7.242   5.304   2.570
  123SER     CA 1200   7.083   5.281   2.429
  123SER     CB 1201   7.163   5.173   2.356
  123SER     OG 1202   7.177   5.055   2.436
  123SER     HG 1203   7.259   4.999   2.426
  123SER      C 1204   6.946   5.220   2.452
  123SER      O 1205   6.917   5.181   2.565
  124PRO      N 1206   6.869   5.196   2.346
  124PRO     CA 1207   6.739   5.128   2.357
  124PRO     CB 1208   6.687   5.108   2.215
  124PRO     CG 1209   6.732   5.243   2.158
  124PRO     CD 1210   6.873   5.261   2.214
  124PRO      C 1211   6.745   4.989   2.421
  124PRO      O 1212   6.659   4.951   2.500
  125GLU      N 1213   6.851   4.918   2.383
  125GLU      H 1214   6.917   4.940   2.311
  125GLU     CA 1215   6.882   4.791   2.451
  125GLU     CB 1216   6.990   4.719   2.369
  125GLU     CG 1217   6.951   4.678   2.227
  125GLU     CD 1218   6.966   4.794   2.128
  125GLU    OE1 1219   7.019   4.900   2.164
  125GLU    OE2 1220   6.944   4.771   2.007
  125GLU      C 1221   6.928   4.789   2.597
  125GLU      O 1222   6.897   4.694   2.668
  126ASP      N 1223   7.013   4.885   2.632
  126ASP      H 1224   7.063   4.937   2.563
  126ASP     CA 1225   7.060   4.901   2.770
  126ASP     CB 1226   7.175   5.002   2.784
  126ASP     CG 1227   7.317   4.964   2.741
  126ASP    OD1 1228   7.338   4.847   2.703
  126ASP    OD2 1229   7.408   5.050   2.746
  126ASP      C 1230   6.950   4.939   2.868
  126ASP      O 1231   6.964   4.895   2.982
  127ARG      N 1232   6.852   5.018   2.824
  127ARG      H 1233   6.869   5.062   2.736
  127ARG     CA 1234   6.733   5.051   2.905
  127ARG     CB 1235   6.649   5.154   2.830
  127ARG     CG 1236   6.718   5.287   2.798
  127ARG     CD 1237   6.622   5.394   2.744
  127ARG     NE 1238   6.698   5.517   2.714
  127ARG     HE 1239   6.738   5.562   2.793
  127ARG     CZ 1240   6.717   5.572   2.593
  127ARG    NH1 1241   6.665   5.518   2.482
  127ARG   HH11 1242   6.621   5.429   2.475
  127ARG   HH12 1243   6.650   5.582   2.406
  127ARG    NH2 1244   6.772   5.694   2.591
  127ARG   HH21 1245   6.799   5.752   2.668
  127ARG   HH22 1246   6.793   5.726   2.498
  127ARG      C 1247   6.657   4.921   2.933
  127ARG      O 1248   6.599   4.899   3.039
  128ALA      N 1249   6.661   4.826   2.840
  128ALA      H 1250   6.687   4.844   2.745
  128ALA     CA 1251   6.601   4.692   2.851
  128ALA     CB 1252   6.588   4.626   2.714
  128ALA      C 1253   6.662   4.603   2.960
  128ALA      O 1254   6.591   4.549   3.045
  129LYS      N 1255   6.795   4.601   2.960
  129LYS      H 1256   6.843   4.631   2.878
  129LYS     CA 1257   6.884   4.547   3.064
  129LYS     CB 1258   7.032   4.571   3.035
  129LYS     CG 1259   7.082   4.483   2.920
  129LYS     CD 1260   7.112   4.338   2.958
  129LYS     CE 1261   7.216   4.275   2.864
  129LYS     NZ 1262   7.356   4.319   2.868
  129LYS    HZ1 1263   7.384   4.338   2.962
  129LYS    HZ2 1264   7.413   4.245   2.833
  129LYS    HZ3 1265   7.372   4.405   2.820
  129LYS      C 1266   6.861   4.616   3.199
  129LYS      O 1267   6.840   4.547   3.299
  130CYS      N 1268   6.845   4.748   3.204
  130CYS      H 1269   6.896   4.801   3.136
  130CYS     CA 1270   6.803   4.817   3.326
  130CYS     CB 1271   6.814   4.968   3.310
  130CYS     SG 1272   6.972   5.024   3.235
  130CYS     HG 1273   6.941   4.973   3.116
  130CYS      C 1274   6.663   4.790   3.382
  130CYS      O 1275   6.653   4.759   3.501
  131PHE      N 1276   6.566   4.785   3.291
  131PHE      H 1277   6.589   4.793   3.194
  131PHE     CA 1278   6.428   4.741   3.319
  131PHE     CB 1279   6.340   4.753   3.194
  131PHE     CG 1280   6.192   4.752   3.235
  131PHE    CD1 1281   6.128   4.874   3.254
  131PHE    HD1 1282   6.185   4.967   3.255
  131PHE    CD2 1283   6.124   4.631   3.231
  131PHE    HD2 1284   6.185   4.542   3.217
  131PHE    CE1 1285   5.993   4.871   3.285
  131PHE    HE1 1286   5.957   4.964   3.328
  131PHE    CE2 1287   5.988   4.633   3.257
  131PHE    HE2 1288   5.931   4.540   3.262
  131PHE     CZ 1289   5.921   4.752   3.283
  131PHE     HZ 1290   5.821   4.742   3.326
  131PHE      C 1291   6.428   4.598   3.372
  131PHE      O 1292   6.351   4.579   3.466
  132GLU      N 1293   6.508   4.506   3.319
  132GLU      H 1294   6.545   4.512   3.226
  132GLU     CA 1295   6.511   4.373   3.381
  132GLU     CB 1296   6.609   4.289   3.297
  132GLU     CG 1297   6.556   4.269   3.155
  132GLU     CD 1298   6.659   4.200   3.066
  132GLU    OE1 1299   6.736   4.120   3.123
  132GLU    OE2 1300   6.647   4.220   2.943
  132GLU      C 1301   6.559   4.374   3.526
  132GLU      O 1302   6.517   4.285   3.600
  133LYS      N 1303   6.663   4.453   3.548
  133LYS      H 1304   6.706   4.485   3.464
  133LYS     CA 1305   6.723   4.473   3.681
  133LYS     CB 1306   6.863   4.534   3.664
  133LYS     CG 1307   6.970   4.447   3.598
  133LYS     CD 1308   7.105   4.515   3.615
  133LYS     CE 1309   7.142   4.596   3.491
  133LYS     NZ 1310   7.283   4.639   3.494
  133LYS    HZ1 1311   7.349   4.575   3.532
  133LYS    HZ2 1312   7.315   4.657   3.401
  133LYS    HZ3 1313   7.280   4.718   3.555
  133LYS      C 1314   6.636   4.543   3.786
  133LYS      O 1315   6.657   4.517   3.905
  134ASN      N 1316   6.556   4.642   3.749
  134ASN      H 1317   6.551   4.680   3.657
  134ASN     CA 1318   6.467   4.710   3.845
  134ASN     CB 1319   6.418   4.835   3.772
  134ASN     CG 1320   6.357   4.945   3.858
  134ASN    OD1 1321   6.245   4.933   3.908
  134ASN    ND2 1322   6.407   5.068   3.851
  134ASN   HD21 1323   6.490   5.095   3.803
  134ASN   HD22 1324   6.357   5.135   3.906
  134ASN      C 1325   6.354   4.637   3.918
  134ASN      O 1326   6.265   4.576   3.859
  135GLU      N 1327   6.369   4.619   4.049
  135GLU      H 1328   6.461   4.632   4.087
  135GLU     CA 1329   6.266   4.558   4.133
  135GLU     CB 1330   6.333   4.536   4.269
  135GLU     CG 1331   6.463   4.457   4.266
  135GLU     CD 1332   6.437   4.308   4.290
  135GLU    OE1 1333   6.511   4.219   4.241
  135GLU    OE2 1334   6.360   4.279   4.384
  135GLU      C 1335   6.141   4.645   4.148
  135GLU      O 1336   6.027   4.598   4.149
  136ALA      N 1337   6.155   4.776   4.165
  136ALA      H 1338   6.239   4.831   4.167
  136ALA     CA 1339   6.044   4.864   4.203
  136ALA     CB 1340   6.094   5.003   4.242
  136ALA      C 1341   5.932   4.875   4.099
  136ALA      O 1342   5.816   4.862   4.140
  137ILE      N 1343   5.973   4.897   3.975
  137ILE      H 1344   6.069   4.888   3.947
  137ILE     CA 1345   5.882   4.895   3.860
  137ILE     CB 1346   5.930   4.921   3.717
  137ILE    CG1 1347   6.032   5.034   3.708
  137ILE    CG2 1348   5.811   4.960   3.630
  137ILE     CD 1349   6.126   5.020   3.588
  137ILE      C 1350   5.803   4.764   3.846
  137ILE      O 1351   5.680   4.762   3.847
  138GLN      N 1352   5.874   4.652   3.858
  138GLN      H 1353   5.973   4.655   3.847
  138GLN     CA 1354   5.816   4.517   3.850
  138GLN     CB 1355   5.927   4.411   3.854
  138GLN     CG 1356   6.019   4.414   3.732
  138GLN     CD 1357   6.107   4.290   3.743
  138GLN    OE1 1358   6.075   4.178   3.702
  138GLN    NE2 1359   6.220   4.297   3.813
  138GLN   HE21 1360   6.241   4.385   3.855
  138GLN   HE22 1361   6.286   4.222   3.810
  138GLN      C 1362   5.727   4.481   3.969
  138GLN      O 1363   5.610   4.445   3.951
  139ALA      N 1364   5.765   4.535   4.084
  139ALA      H 1365   5.855   4.578   4.088
  139ALA     CA 1366   5.676   4.534   4.201
  139ALA     CB 1367   5.759   4.564   4.327
  139ALA      C 1368   5.555   4.627   4.201
  139ALA      O 1369   5.445   4.579   4.227
  140ALA      N 1370   5.573   4.748   4.148
  140ALA      H 1371   5.661   4.791   4.170
  140ALA     CA 1372   5.465   4.838   4.104
  140ALA     CB 1373   5.523   4.976   4.073
  140ALA      C 1374   5.367   4.789   3.998
  140ALA      O 1375   5.246   4.777   4.020
  141HISE     N 1376   5.420   4.714   3.902
  141HISE     H 1377   5.519   4.714   3.891
  141HISE    CA 1378   5.341   4.630   3.810
  141HISE    CB 1379   5.432   4.550   3.717
  141HISE    CG 1380   5.351   4.488   3.602
  141HISE   ND1 1381   5.315   4.552   3.491
  141HISE   CD2 1382   5.329   4.358   3.587
  141HISE   HD2 1383   5.378   4.278   3.643
  141HISE   CE1 1384   5.252   4.461   3.417
  141HISE   HE1 1385   5.189   4.485   3.331
  141HISE   NE2 1386   5.251   4.344   3.480
  141HISE   HE2 1387   5.188   4.267   3.472
  141HISE     C 1388   5.257   4.518   3.872
  141HISE     O 1389   5.134   4.523   3.869
  142ASP      N 1390   5.320   4.425   3.943
  142ASP      H 1391   5.419   4.415   3.944
  142ASP     CA 1392   5.250   4.310   4.003
  142ASP     CB 1393   5.359   4.215   4.052
  142ASP     CG 1394   5.418   4.118   3.950
  142ASP    OD1 1395   5.491   4.024   3.987
  142ASP    OD2 1396   5.386   4.120   3.829
  142ASP      C 1397   5.148   4.336   4.114
  142ASP      O 1398   5.058   4.260   4.148
  143ALA      N 1399   5.174   4.448   4.181
  143ALA      H 1400   5.262   4.492   4.165
  143ALA     CA 1401   5.082   4.521   4.270
  143ALA     CB 1402   5.143   4.653   4.318
  143ALA      C 1403   4.951   4.556   4.200
  143ALA      O 1404   4.858   4.476   4.214
  144VAL      N 1405   4.953   4.654   4.109
  144VAL      H 1406   5.033   4.708   4.087
  144VAL     CA 1407   4.836   4.690   4.027
  144VAL     CB 1408   4.863   4.809   3.935
  144VAL    CG1 1409   4.727   4.853   3.883
  144VAL    CG2 1410   4.944   4.918   4.005
  144VAL      C 1411   4.775   4.567   3.959
  144VAL      O 1412   4.656   4.538   3.972
  145ALA      N 1413   4.853   4.477   3.900
  145ALA      H 1414   4.942   4.502   3.862
  145ALA     CA 1415   4.803   4.356   3.834
  145ALA     CB 1416   4.924   4.282   3.776
  145ALA      C 1417   4.730   4.252   3.919
  145ALA      O 1418   4.672   4.161   3.860
  146GLN      N 1419   4.736   4.265   4.051
  146GLN      H 1420   4.810   4.312   4.100
  146GLN     CA 1421   4.642   4.197   4.141
  146GLN     CB 1422   4.713   4.146   4.266
  146GLN     CG 1423   4.818   4.046   4.217
  146GLN     CD 1424   4.909   4.001   4.331
  146GLN    OE1 1425   4.875   3.900   4.393
  146GLN    NE2 1426   5.026   4.064   4.336
  146GLN   HE21 1427   5.052   4.127   4.263
  146GLN   HE22 1428   5.079   4.043   4.418
  146GLN      C 1429   4.515   4.270   4.184
  146GLN      O 1430   4.417   4.196   4.199
  147GLU      N 1431   4.510   4.403   4.185
  147GLU      H 1432   4.598   4.449   4.199
  147GLU     CA 1433   4.389   4.484   4.198
  147GLU     CB 1434   4.422   4.633   4.200
  147GLU     CG 1435   4.525   4.673   4.306
  147GLU     CD 1436   4.461   4.800   4.362
  147GLU    OE1 1437   4.450   4.807   4.487
  147GLU    OE2 1438   4.428   4.896   4.289
  147GLU      C 1439   4.294   4.465   4.080
  147GLU      O 1440   4.172   4.469   4.096
  148GLY      N 1441   4.346   4.453   3.958
  148GLY      H 1442   4.435   4.494   3.935
  148GLY     CA 1443   4.262   4.423   3.842
  148GLY      C 1444   4.171   4.301   3.860
  148GLY      O 1445   4.218   4.188   3.860
  149GLN      N 1446   4.042   4.327   3.878
  149GLN      H 1447   4.008   4.421   3.869
  149GLN     CA 1448   3.940   4.224   3.901
  149GLN     CB 1449   3.805   4.285   3.937
  149GLN     CG 1450   3.734   4.356   3.822
  149GLN     CD 1451   3.595   4.408   3.860
  149GLN    OE1 1452   3.538   4.373   3.963
  149GLN    NE2 1453   3.518   4.432   3.754
  149GLN   HE21 1454   3.542   4.443   3.658
  149GLN   HE22 1455   3.422   4.407   3.763
  149GLN      C 1456   3.936   4.106   3.804
  149GLN      O 1457   3.893   3.995   3.836
  150CYS      N 1458   3.967   4.133   3.677
  150CYS      H 1459   3.964   4.227   3.644
  150CYS     CA 1460   3.963   4.038   3.565
  150CYS     CB 1461   3.928   4.112   3.435
  150CYS     SG 1462   3.778   4.217   3.446
  150CYS     HG 1463   3.849   4.322   3.487
  150CYS      C 1464   4.095   3.963   3.545
  150CYS      O 1465   4.205   4.013   3.569
  151ARG      N 1466   4.080   3.841   3.495
  151ARG      H 1467   3.994   3.790   3.504
  151ARG     CA 1468   4.199   3.780   3.435
  151ARG     CB 1469   4.283   3.699   3.535
  151ARG     CG 1470   4.433   3.684   3.512
  151ARG     CD 1471   4.511   3.812   3.544
  151ARG     NE 1472   4.534   3.827   3.688
  151ARG     HE 1473   4.581   3.746   3.724
  151ARG     CZ 1474   4.506   3.930   3.770
  151ARG    NH1 1475   4.441   4.039   3.728
  151ARG   HH11 1476   4.399   4.032   3.638
  151ARG   HH12 1477   4.443   4.120   3.787
  151ARG    NH2 1478   4.533   3.916   3.900
  151ARG   HH21 1479   4.555   3.827   3.941
  151ARG   HH22 1480   4.512   3.995   3.958
  151ARG      C 1481   4.193   3.724   3.293
  151ARG      O 1482   4.216   3.799   3.198
  152VAL      N 1483   4.164   3.594   3.284
  152VAL      H 1484   4.135   3.540   3.363
  152VAL     CA 1485   4.149   3.512   3.164
  152VAL     CB 1486   4.010   3.534   3.103
  152VAL    CG1 1487   3.985   3.477   2.963
  152VAL    CG2 1488   3.896   3.473   3.185
  152VAL      C 1489   4.262   3.531   3.063
  152VAL      O 1490   4.254   3.624   2.982
  153ASP      N 1491   4.368   3.451   3.076
  153ASP      H 1492   4.382   3.390   3.154
  153ASP     CA 1493   4.469   3.453   2.970
  153ASP     CB 1494   4.606   3.435   3.036
  153ASP     CG 1495   4.729   3.457   2.947
  153ASP    OD1 1496   4.712   3.449   2.823
  153ASP    OD2 1497   4.836   3.434   3.007
  153ASP      C 1498   4.440   3.360   2.852
  153ASP      O 1499   4.476   3.243   2.854
  154ASP      N 1500   4.375   3.421   2.753
  154ASP      H 1501   4.373   3.521   2.755
  154ASP     CA 1502   4.340   3.356   2.626
  154ASP     CB 1503   4.222   3.436   2.569
  154ASP     CG 1504   4.269   3.571   2.515
  154ASP    OD1 1505   4.385   3.616   2.522
  154ASP    OD2 1506   4.180   3.649   2.473
  154ASP      C 1507   4.447   3.321   2.523
  154ASP      O 1508   4.414   3.257   2.423
  155LYS      N 1509   4.572   3.358   2.552
  155LYS      H 1510   4.591   3.384   2.646
  155LYS     CA 1511   4.683   3.345   2.456
  155LYS     CB 1512   4.729   3.199   2.455
  155LYS     CG 1513   4.780   3.152   2.591
  155LYS     CD 1514   4.917   3.215   2.617
  155LYS     CE 1515   4.977   3.170   2.750
  155LYS     NZ 1516   4.885   3.164   2.864
  155LYS    HZ1 1517   4.808   3.102   2.846
  155LYS    HZ2 1518   4.931   3.124   2.943
  155LYS    HZ3 1519   4.857   3.258   2.884
  155LYS      C 1520   4.681   3.406   2.316
  155LYS      O 1521   4.743   3.353   2.224
  156VAL      N 1522   4.598   3.509   2.306
  156VAL      H 1523   4.541   3.539   2.382
  156VAL     CA 1524   4.586   3.598   2.189
  156VAL     CB 1525   4.439   3.635   2.174
  156VAL    CG1 1526   4.415   3.750   2.076
  156VAL    CG2 1527   4.360   3.508   2.140
  156VAL      C 1528   4.692   3.708   2.191
  156VAL      O 1529   4.720   3.768   2.295
  157ASN      N 1530   4.730   3.747   2.070
  157ASN      H 1531   4.698   3.694   1.991
  157ASN     CA 1532   4.847   3.835   2.052
  157ASN     CB 1533   4.907   3.798   1.916
  157ASN     CG 1534   5.041   3.868   1.890
  157ASN    OD1 1535   5.137   3.883   1.965
  157ASN    ND2 1536   5.056   3.882   1.759
  157ASN   HD21 1537   4.989   3.850   1.691
  157ASN   HD22 1538   5.141   3.922   1.725
  157ASN      C 1539   4.804   3.981   2.068
  157ASN      O 1540   4.841   4.066   1.988
  158PHE      N 1541   4.765   4.010   2.192
  158PHE      H 1542   4.749   3.943   2.264
  158PHE     CA 1543   4.736   4.147   2.237
  158PHE     CB 1544   4.652   4.152   2.365
  158PHE     CG 1545   4.508   4.111   2.333
  158PHE    CD1 1546   4.412   4.200   2.286
  158PHE    HD1 1547   4.448   4.292   2.239
  158PHE    CD2 1548   4.470   3.980   2.360
  158PHE    HD2 1549   4.536   3.907   2.407
  158PHE    CE1 1550   4.280   4.164   2.265
  158PHE    HE1 1551   4.204   4.233   2.229
  158PHE    CE2 1552   4.337   3.943   2.345
  158PHE    HE2 1553   4.324   3.838   2.370
  158PHE     CZ 1554   4.242   4.035   2.301
  158PHE     HZ 1555   4.138   4.003   2.308
  158PHE      C 1556   4.861   4.234   2.250
  158PHE      O 1557   4.939   4.219   2.344
  159HISE     N 1558   4.890   4.306   2.142
  159HISE     H 1559   4.847   4.281   2.056
  159HISE    CA 1560   4.987   4.417   2.138
  159HISE    CB 1561   5.035   4.429   1.993
  159HISE    CG 1562   5.148   4.333   1.954
  159HISE   ND1 1563   5.274   4.376   1.964
  159HISE   CD2 1564   5.145   4.219   1.886
  159HISE   HD2 1565   5.059   4.174   1.836
  159HISE   CE1 1566   5.352   4.292   1.897
  159HISE   HE1 1567   5.443   4.330   1.852
  159HISE   NE2 1568   5.272   4.194   1.855
  159HISE   HE2 1569   5.309   4.117   1.803
  159HISE     C 1570   4.924   4.550   2.179
  159HISE     O 1571   4.810   4.590   2.155
  160PHE      N 1572   5.012   4.642   2.218
  160PHE      H 1573   5.106   4.640   2.184
  160PHE     CA 1574   4.982   4.773   2.277
  160PHE     CB 1575   4.980   4.759   2.430
  160PHE     CG 1576   4.925   4.886   2.493
  160PHE    CD1 1577   4.786   4.890   2.507
  160PHE    HD1 1578   4.729   4.821   2.446
  160PHE    CD2 1579   5.005   4.995   2.524
  160PHE    HD2 1580   5.106   5.013   2.486
  160PHE    CE1 1581   4.724   5.003   2.559
  160PHE    HE1 1582   4.615   5.015   2.557
  160PHE    CE2 1583   4.941   5.108   2.574
  160PHE    HE2 1584   4.997   5.191   2.617
  160PHE     CZ 1585   4.803   5.112   2.591
  160PHE     HZ 1586   4.752   5.200   2.630
  160PHE      C 1587   5.073   4.881   2.218
  160PHE      O 1588   5.188   4.901   2.257
  161ILE      N 1589   5.015   4.974   2.143
  161ILE      H 1590   4.916   4.990   2.141
  161ILE     CA 1591   5.085   5.076   2.063
  161ILE     CB 1592   5.069   5.058   1.912
  161ILE    CG1 1593   4.926   5.020   1.877
  161ILE    CG2 1594   5.173   4.955   1.868
  161ILE     CD 1595   4.901   5.049   1.729
  161ILE      C 1596   5.045   5.219   2.101
  161ILE      O 1597   4.931   5.248   2.139
  162LEU      N 1598   5.146   5.304   2.088
  162LEU      H 1599   5.233   5.275   2.049
  162LEU     CA 1600   5.136   5.449   2.113
  162LEU     CB 1601   5.217   5.471   2.241
  162LEU     CG 1602   5.278   5.600   2.297
  162LEU    CD1 1603   5.172   5.703   2.338
  162LEU    CD2 1604   5.385   5.567   2.401
  162LEU      C 1605   5.171   5.535   1.992
  162LEU      O 1606   5.284   5.527   1.945
  163PHE      N 1607   5.104   5.650   1.993
  163PHE      H 1608   5.027   5.654   2.057
  163PHE     CA 1609   5.113   5.754   1.890
  163PHE     CB 1610   4.993   5.754   1.795
  163PHE     CG 1611   4.954   5.615   1.745
  163PHE    CD1 1612   4.837   5.564   1.800
  163PHE    HD1 1613   4.776   5.617   1.873
  163PHE    CD2 1614   5.022   5.556   1.639
  163PHE    HD2 1615   5.109   5.597   1.588
  163PHE    CE1 1616   4.786   5.449   1.740
  163PHE    HE1 1617   4.705   5.391   1.785
  163PHE    CE2 1618   4.972   5.439   1.582
  163PHE    HE2 1619   5.027   5.392   1.500
  163PHE     CZ 1620   4.852   5.392   1.633
  163PHE     HZ 1621   4.814   5.299   1.590
  163PHE      C 1622   5.110   5.893   1.955
  163PHE      O 1623   5.021   5.932   2.031
  164ASN      N 1624   5.210   5.971   1.917
  164ASN      H 1625   5.289   5.937   1.866
  164ASN     CA 1626   5.229   6.110   1.961
  164ASN     CB 1627   5.281   6.125   2.104
  164ASN     CG 1628   5.404   6.038   2.130
  164ASN    OD1 1629   5.488   6.012   2.043
  164ASN    ND2 1630   5.438   6.013   2.256
  164ASN   HD21 1631   5.379   6.051   2.327
  164ASN   HD22 1632   5.501   5.949   2.301
  164ASN      C 1633   5.328   6.181   1.869
  164ASN      O 1634   5.374   6.119   1.773
  165ASN      N 1635   5.325   6.313   1.884
  165ASN      H 1636   5.297   6.360   1.968
  165ASN     CA 1637   5.409   6.403   1.805
  165ASN     CB 1638   5.329   6.534   1.798
  165ASN     CG 1639   5.393   6.625   1.693
  165ASN    OD1 1640   5.493   6.694   1.706
  165ASN    ND2 1641   5.315   6.648   1.588
  165ASN   HD21 1642   5.224   6.606   1.583
  165ASN   HD22 1643   5.347   6.716   1.521
  165ASN      C 1644   5.536   6.430   1.886
  165ASN      O 1645   5.530   6.465   2.004
  166VAL      N 1646   5.646   6.434   1.812
  166VAL      H 1647   5.642   6.428   1.712
  166VAL     CA 1648   5.781   6.462   1.864
  166VAL     CB 1649   5.861   6.347   1.926
  166VAL    CG1 1650   6.012   6.364   1.943
  166VAL    CG2 1651   5.811   6.292   2.060
  166VAL      C 1652   5.856   6.528   1.748
  166VAL      O 1653   5.846   6.480   1.635
  167ASP      N 1654   5.923   6.640   1.774
  167ASP      H 1655   5.951   6.655   1.869
  167ASP     CA 1656   6.013   6.703   1.676
  167ASP     CB 1657   6.140   6.618   1.668
  167ASP     CG 1658   6.259   6.673   1.589
  167ASP    OD1 1659   6.285   6.795   1.593
  167ASP    OD2 1660   6.335   6.588   1.538
  167ASP      C 1661   5.952   6.748   1.543
  167ASP      O 1662   6.012   6.746   1.436
  168GLY      N 1663   5.821   6.770   1.552
  168GLY      H 1664   5.779   6.796   1.639
  168GLY     CA 1665   5.736   6.807   1.437
  168GLY      C 1666   5.668   6.698   1.353
  168GLY      O 1667   5.599   6.730   1.256
  169HISE     N 1668   5.705   6.572   1.375
  169HISE     H 1669   5.753   6.553   1.460
  169HISE    CA 1670   5.650   6.455   1.306
  169HISE    CB 1671   5.760   6.364   1.250
  169HISE    CG 1672   5.834   6.425   1.131
  169HISE   ND1 1673   5.929   6.518   1.131
  169HISE   CD2 1674   5.808   6.407   1.002
  169HISE   HD2 1675   5.746   6.328   0.958
  169HISE   CE1 1676   5.961   6.550   1.006
  169HISE   HE1 1677   6.038   6.622   0.977
  169HISE   NE2 1678   5.885   6.480   0.922
  169HISE   HE2 1679   5.874   6.492   0.823
  169HISE     C 1680   5.571   6.363   1.399
  169HISE     O 1681   5.590   6.368   1.520
  170LEU      N 1682   5.467   6.299   1.345
  170LEU      H 1683   5.444   6.315   1.249
  170LEU     CA 1684   5.383   6.202   1.417
  170LEU     CB 1685   5.245   6.186   1.354
  170LEU     CG 1686   5.136   6.116   1.437
  170LEU    CD1 1687   5.161   5.965   1.447
  170LEU    CD2 1688   5.092   6.193   1.561
  170LEU      C 1689   5.468   6.075   1.422
  170LEU      O 1690   5.519   6.024   1.323
  171TYR      N 1691   5.474   6.030   1.547
  171TYR      H 1692   5.425   6.068   1.626
  171TYR     CA 1693   5.557   5.913   1.578
  171TYR     CB 1694   5.673   5.957   1.668
  171TYR     CG 1695   5.795   6.013   1.594
  171TYR    CD1 1696   5.869   5.932   1.509
  171TYR    HD1 1697   5.845   5.829   1.483
  171TYR    CD2 1698   5.836   6.145   1.605
  171TYR    HD2 1699   5.768   6.217   1.651
  171TYR    CE1 1700   5.979   5.980   1.438
  171TYR    HE1 1701   6.006   5.922   1.350
  171TYR    CE2 1702   5.955   6.192   1.551
  171TYR    HE2 1703   5.984   6.295   1.570
  171TYR     CZ 1704   6.024   6.109   1.462
  171TYR     OH 1705   6.110   6.158   1.369
  171TYR     HH 1706   6.101   6.258   1.372
  171TYR      C 1707   5.494   5.791   1.646
  171TYR      O 1708   5.404   5.809   1.728
  172GLU      N 1709   5.514   5.674   1.587
  172GLU      H 1710   5.558   5.670   1.497
  172GLU     CA 1711   5.454   5.546   1.628
  172GLU     CB 1712   5.409   5.457   1.512
  172GLU     CG 1713   5.327   5.332   1.541
  172GLU     CD 1714   5.294   5.260   1.410
  172GLU    OE1 1715   5.173   5.245   1.380
  172GLU    OE2 1716   5.386   5.200   1.351
  172GLU      C 1717   5.559   5.471   1.711
  172GLU      O 1718   5.670   5.465   1.660
  173LEU      N 1719   5.525   5.429   1.833
  173LEU      H 1720   5.445   5.473   1.874
  173LEU     CA 1721   5.602   5.349   1.929
  173LEU     CB 1722   5.665   5.431   2.042
  173LEU     CG 1723   5.795   5.510   2.023
  173LEU    CD1 1724   5.780   5.637   1.940
  173LEU    CD2 1725   5.850   5.549   2.160
  173LEU      C 1726   5.535   5.224   1.986
  173LEU      O 1727   5.418   5.227   2.024
  174ASP      N 1728   5.609   5.113   1.986
  174ASP      H 1729   5.674   5.110   1.911
  174ASP     CA 1730   5.578   4.978   2.035
  174ASP     CB 1731   5.525   4.888   1.923
  174ASP     CG 1732   5.544   4.740   1.957
  174ASP    OD1 1733   5.583   4.665   1.864
  174ASP    OD2 1734   5.514   4.708   2.074
  174ASP      C 1735   5.715   4.933   2.086
  174ASP      O 1736   5.811   4.939   2.008
  175GLY      N 1737   5.711   4.861   2.197
  175GLY      H 1738   5.623   4.827   2.229
  175GLY     CA 1739   5.819   4.782   2.258
  175GLY      C 1740   5.871   4.658   2.185
  175GLY      O 1741   5.977   4.610   2.224
  176ARG      N 1742   5.782   4.585   2.117
  176ARG      H 1743   5.688   4.617   2.106
  176ARG     CA 1744   5.819   4.457   2.055
  176ARG     CB 1745   5.701   4.360   2.051
  176ARG     CG 1746   5.692   4.290   2.186
  176ARG     CD 1747   5.611   4.161   2.177
  176ARG     NE 1748   5.466   4.189   2.172
  176ARG     HE 1749   5.440   4.279   2.136
  176ARG     CZ 1750   5.371   4.106   2.214
  176ARG    NH1 1751   5.396   3.988   2.273
  176ARG   HH11 1752   5.491   3.964   2.294
  176ARG   HH12 1753   5.327   3.915   2.280
  176ARG    NH2 1754   5.242   4.144   2.208
  176ARG   HH21 1755   5.210   4.235   2.182
  176ARG   HH22 1756   5.176   4.076   2.240
  176ARG      C 1757   5.883   4.484   1.918
  176ARG      O 1758   5.941   4.391   1.863
  177MET      N 1759   5.847   4.591   1.848
  177MET      H 1760   5.775   4.652   1.880
  177MET     CA 1761   5.906   4.632   1.720
  177MET     CB 1762   5.820   4.740   1.653
  177MET     CG 1763   5.702   4.687   1.571
  177MET     SD 1764   5.741   4.577   1.431
  177MET     CE 1765   5.586   4.490   1.418
  177MET      C 1766   6.049   4.679   1.745
  177MET      O 1767   6.063   4.752   1.843
  178PRO      N 1768   6.141   4.642   1.656
  178PRO     CA 1769   6.280   4.689   1.668
  178PRO     CB 1770   6.362   4.621   1.558
  178PRO     CG 1771   6.260   4.557   1.464
  178PRO     CD 1772   6.139   4.537   1.554
  178PRO      C 1773   6.315   4.838   1.663
  178PRO      O 1774   6.414   4.880   1.723
  179PHE      N 1775   6.224   4.921   1.614
  179PHE      H 1776   6.134   4.888   1.584
  179PHE     CA 1777   6.234   5.067   1.601
  179PHE     CB 1778   6.295   5.104   1.465
  179PHE     CG 1779   6.444   5.072   1.453
  179PHE    CD1 1780   6.485   4.973   1.364
  179PHE    HD1 1781   6.406   4.929   1.303
  179PHE    CD2 1782   6.539   5.150   1.519
  179PHE    HD2 1783   6.517   5.244   1.569
  179PHE    CE1 1784   6.619   4.942   1.346
  179PHE    HE1 1785   6.650   4.855   1.287
  179PHE    CE2 1786   6.673   5.123   1.494
  179PHE    HE2 1787   6.741   5.198   1.533
  179PHE     CZ 1788   6.714   5.017   1.414
  179PHE     HZ 1789   6.820   4.994   1.400
  179PHE      C 1790   6.109   5.155   1.608
  179PHE      O 1791   6.006   5.106   1.564
  180PRO      N 1792   6.116   5.283   1.646
  180PRO     CA 1793   6.008   5.380   1.629
  180PRO     CB 1794   6.069   5.505   1.694
  180PRO     CG 1795   6.159   5.454   1.807
  180PRO     CD 1796   6.222   5.336   1.732
  180PRO      C 1797   5.973   5.400   1.482
  180PRO      O 1798   6.064   5.388   1.400
  181VAL      N 1799   5.850   5.432   1.443
  181VAL      H 1800   5.775   5.434   1.510
  181VAL     CA 1801   5.812   5.462   1.304
  181VAL     CB 1802   5.717   5.349   1.264
  181VAL    CG1 1803   5.649   5.378   1.131
  181VAL    CG2 1804   5.784   5.212   1.268
  181VAL      C 1805   5.757   5.602   1.279
  181VAL      O 1806   5.695   5.656   1.371
  182ASN      N 1807   5.799   5.667   1.171
  182ASN      H 1808   5.826   5.612   1.092
  182ASN     CA 1809   5.764   5.806   1.138
  182ASN     CB 1810   5.886   5.860   1.064
  182ASN     CG 1811   5.877   6.008   1.028
  182ASN    OD1 1812   5.775   6.059   0.982
  182ASN    ND2 1813   5.962   6.099   1.075
  182ASN   HD21 1814   6.043   6.077   1.130
  182ASN   HD22 1815   5.935   6.193   1.052
  182ASN      C 1816   5.638   5.803   1.050
  182ASN      O 1817   5.658   5.758   0.937
  183HISE     N 1818   5.530   5.864   1.097
  183HISE     H 1819   5.523   5.908   1.187
  183HISE    CA 1820   5.403   5.875   1.023
  183HISE    CB 1821   5.279   5.825   1.098
  183HISE    CG 1822   5.274   5.675   1.125
  183HISE   ND1 1823   5.282   5.587   1.026
  183HISE   CD2 1824   5.264   5.615   1.244
  183HISE   HD2 1825   5.213   5.663   1.327
  183HISE   CE1 1826   5.257   5.470   1.083
  183HISE   HE1 1827   5.248   5.370   1.039
  183HISE   NE2 1828   5.254   5.485   1.215
  183HISE   HE2 1829   5.243   5.405   1.273
  183HISE     C 1830   5.384   6.015   0.965
  183HISE     O 1831   5.276   6.070   0.941
  184GLY      N 1832   5.490   6.076   0.913
  184GLY      H 1833   5.578   6.033   0.933
  184GLY     CA 1834   5.491   6.208   0.849
  184GLY      C 1835   5.462   6.332   0.933
  184GLY      O 1836   5.448   6.323   1.055
  185ALA      N 1837   5.442   6.446   0.868
  185ALA      H 1838   5.422   6.447   0.770
  185ALA     CA 1839   5.443   6.577   0.936
  185ALA     CB 1840   5.446   6.678   0.821
  185ALA      C 1841   5.311   6.588   1.013
  185ALA      O 1842   5.202   6.544   0.979
  186SER      N 1843   5.318   6.665   1.121
  186SER      H 1844   5.401   6.720   1.132
  186SER     CA 1845   5.211   6.685   1.220
  186SER     CB 1846   5.189   6.548   1.284
  186SER     OG 1847   5.094   6.545   1.391
  186SER     HG 1848   5.002   6.553   1.352
  186SER      C 1849   5.234   6.794   1.324
  186SER      O 1850   5.344   6.826   1.369
  187SER      N 1851   5.118   6.834   1.377
  187SER      H 1852   5.030   6.797   1.347
  187SER     CA 1853   5.109   6.934   1.484
  187SER     CB 1854   5.024   7.058   1.454
  187SER     OG 1855   4.988   7.132   1.571
  187SER     HG 1856   4.984   7.229   1.546
  187SER      C 1857   5.060   6.866   1.612
  187SER      O 1858   4.972   6.781   1.604
  188GLU      N 1859   5.123   6.911   1.720
  188GLU      H 1860   5.197   6.977   1.703
  188GLU     CA 1861   5.091   6.885   1.861
  188GLU     CB 1862   5.204   6.949   1.941
  188GLU     CG 1863   5.209   6.884   2.079
  188GLU     CD 1864   5.300   6.962   2.174
  188GLU    OE1 1865   5.421   6.933   2.177
  188GLU    OE2 1866   5.255   7.051   2.249
  188GLU      C 1867   4.949   6.931   1.897
  188GLU      O 1868   4.891   6.876   1.990
  189ASP      N 1869   4.892   7.026   1.824
  189ASP      H 1870   4.942   7.077   1.754
  189ASP     CA 1871   4.754   7.077   1.831
  189ASP     CB 1872   4.749   7.206   1.749
  189ASP     CG 1873   4.607   7.263   1.741
  189ASP    OD1 1874   4.531   7.250   1.839
  189ASP    OD2 1875   4.573   7.306   1.628
  189ASP      C 1876   4.650   6.974   1.786
  189ASP      O 1877   4.581   6.920   1.872
  190THR      N 1878   4.664   6.935   1.660
  190THR      H 1879   4.725   6.988   1.599
  190THR     CA 1880   4.602   6.812   1.609
  190THR     CB 1881   4.591   6.823   1.457
  190THR    OG1 1882   4.712   6.858   1.390
  190THR    HG1 1883   4.757   6.770   1.373
  190THR    CG2 1884   4.471   6.910   1.418
  190THR      C 1885   4.647   6.671   1.645
  190THR      O 1886   4.622   6.577   1.569
  191LEU      N 1887   4.680   6.655   1.773
  191LEU      H 1888   4.657   6.717   1.848
  191LEU     CA 1889   4.717   6.520   1.819
  191LEU     CB 1890   4.788   6.519   1.954
  191LEU     CG 1891   4.941   6.523   1.953
  191LEU    CD1 1892   4.996   6.534   2.095
  191LEU    CD2 1893   5.007   6.410   1.874
  191LEU      C 1894   4.619   6.404   1.800
  191LEU      O 1895   4.672   6.294   1.783
  192LEU      N 1896   4.494   6.432   1.833
  192LEU      H 1897   4.486   6.499   1.907
  192LEU     CA 1898   4.382   6.341   1.807
  192LEU     CB 1899   4.253   6.393   1.871
  192LEU     CG 1900   4.207   6.319   1.997
  192LEU    CD1 1901   4.296   6.346   2.118
  192LEU    CD2 1902   4.068   6.373   2.029
  192LEU      C 1903   4.361   6.299   1.661
  192LEU      O 1904   4.405   6.187   1.634
  193LYS      N 1905   4.345   6.401   1.578
  193LYS      H 1906   4.324   6.487   1.625
  193LYS     CA 1907   4.317   6.393   1.434
  193LYS     CB 1908   4.287   6.535   1.385
  193LYS     CG 1909   4.186   6.520   1.270
  193LYS     CD 1910   4.124   6.658   1.248
  193LYS     CE 1911   4.065   6.663   1.107
  193LYS     NZ 1912   4.174   6.644   1.011
  193LYS    HZ1 1913   4.197   6.548   0.994
  193LYS    HZ2 1914   4.155   6.703   0.932
  193LYS    HZ3 1915   4.254   6.682   1.058
  193LYS      C 1916   4.416   6.322   1.342
  193LYS      O 1917   4.396   6.214   1.287
  194ASP      N 1918   4.541   6.362   1.362
  194ASP      H 1919   4.575   6.427   1.430
  194ASP     CA 1920   4.657   6.308   1.288
  194ASP     CB 1921   4.781   6.396   1.305
  194ASP     CG 1922   4.768   6.535   1.243
  194ASP    OD1 1923   4.826   6.627   1.304
  194ASP    OD2 1924   4.716   6.552   1.130
  194ASP      C 1925   4.685   6.161   1.322
  194ASP      O 1926   4.689   6.074   1.235
  195ALA      N 1927   4.679   6.128   1.450
  195ALA      H 1928   4.665   6.201   1.517
  195ALA     CA 1929   4.685   5.990   1.501
  195ALA     CB 1930   4.698   5.992   1.654
  195ALA      C 1931   4.568   5.901   1.459
  195ALA      O 1932   4.582   5.799   1.392
  196ALA      N 1933   4.445   5.950   1.475
  196ALA      H 1934   4.418   6.040   1.510
  196ALA     CA 1935   4.327   5.870   1.440
  196ALA     CB 1936   4.200   5.936   1.493
  196ALA      C 1937   4.304   5.841   1.291
  196ALA      O 1938   4.236   5.742   1.266
  197LYS      N 1939   4.367   5.921   1.206
  197LYS      H 1940   4.399   6.011   1.237
  197LYS     CA 1941   4.392   5.896   1.063
  197LYS     CB 1942   4.472   6.013   1.004
  197LYS     CG 1943   4.509   5.989   0.858
  197LYS     CD 1944   4.603   6.104   0.822
  197LYS     CE 1945   4.747   6.092   0.873
  197LYS     NZ 1946   4.850   6.181   0.818
  197LYS    HZ1 1947   4.875   6.152   0.726
  197LYS    HZ2 1948   4.817   6.275   0.813
  197LYS    HZ3 1949   4.927   6.180   0.882
  197LYS      C 1950   4.461   5.761   1.041
  197LYS      O 1951   4.400   5.660   1.010
  198VAL      N 1952   4.578   5.755   1.105
  198VAL      H 1953   4.600   5.834   1.162
  198VAL     CA 1954   4.668   5.639   1.110
  198VAL     CB 1955   4.812   5.677   1.143
  198VAL    CG1 1956   4.909   5.558   1.137
  198VAL    CG2 1957   4.862   5.780   1.042
  198VAL      C 1958   4.612   5.522   1.191
  198VAL      O 1959   4.630   5.401   1.172
  199CYS      N 1960   4.541   5.547   1.301
  199CYS      H 1961   4.549   5.633   1.352
  199CYS     CA 1962   4.472   5.450   1.387
  199CYS     CB 1963   4.392   5.500   1.507
  199CYS     SG 1964   4.488   5.588   1.636
  199CYS     HG 1965   4.608   5.568   1.581
  199CYS      C 1966   4.373   5.374   1.298
  199CYS      O 1967   4.374   5.251   1.292
  200ARG      N 1968   4.300   5.452   1.219
  200ARG      H 1969   4.307   5.552   1.221
  200ARG     CA 1970   4.199   5.399   1.126
  200ARG     CB 1971   4.104   5.507   1.074
  200ARG     CG 1972   4.006   5.535   1.189
  200ARG     CD 1973   3.892   5.631   1.157
  200ARG     NE 1974   3.940   5.754   1.092
  200ARG     HE 1975   3.974   5.739   0.999
  200ARG     CZ 1976   3.956   5.874   1.149
  200ARG    NH1 1977   3.928   5.900   1.277
  200ARG   HH11 1978   3.902   5.827   1.341
  200ARG   HH12 1979   3.937   5.995   1.309
  200ARG    NH2 1980   4.005   5.975   1.076
  200ARG   HH21 1981   4.030   5.963   0.980
  200ARG   HH22 1982   3.981   6.070   1.099
  200ARG      C 1983   4.266   5.305   1.026
  200ARG      O 1984   4.245   5.185   1.044
  201GLU      N 1985   4.365   5.355   0.953
  201GLU      H 1986   4.376   5.454   0.941
  201GLU     CA 1987   4.451   5.274   0.865
  201GLU     CB 1988   4.563   5.367   0.818
  201GLU     CG 1989   4.667   5.292   0.734
  201GLU     CD 1990   4.759   5.392   0.664
  201GLU    OE1 1991   4.702   5.483   0.600
  201GLU    OE2 1992   4.883   5.373   0.659
  201GLU      C 1993   4.500   5.143   0.927
  201GLU      O 1994   4.486   5.039   0.863
  202PHE      N 1995   4.555   5.156   1.047
  202PHE      H 1996   4.598   5.242   1.075
  202PHE     CA 1997   4.602   5.038   1.121
  202PHE     CB 1998   4.666   5.078   1.254
  202PHE     CG 1999   4.782   4.988   1.299
  202PHE    CD1 2000   4.901   5.040   1.348
  202PHE    HD1 2001   4.919   5.147   1.336
  202PHE    CD2 2002   4.757   4.853   1.322
  202PHE    HD2 2003   4.683   4.798   1.264
  202PHE    CE1 2004   4.989   4.966   1.426
  202PHE    HE1 2005   5.069   5.020   1.477
  202PHE    CE2 2006   4.840   4.776   1.403
  202PHE    HE2 2007   4.805   4.689   1.459
  202PHE     CZ 2008   4.958   4.833   1.449
  202PHE     HZ 2009   5.022   4.776   1.517
  202PHE      C 2010   4.490   4.936   1.141
  202PHE      O 2011   4.502   4.825   1.089
  203THR      N 2012   4.376   4.975   1.197
  203THR      H 2013   4.359   5.069   1.226
  203THR     CA 2014   4.272   4.876   1.228
  203THR     CB 2015   4.194   4.907   1.356
  203THR    OG1 2016   4.105   4.797   1.380
  203THR    HG1 2017   4.163   4.716   1.371
  203THR    CG2 2018   4.122   5.041   1.341
  203THR      C 2019   4.170   4.836   1.122
  203THR      O 2020   4.152   4.716   1.098
  204GLU      N 2021   4.128   4.932   1.040
  204GLU      H 2022   4.155   5.026   1.060
  204GLU     CA 2023   4.042   4.917   0.922
  204GLU     CB 2024   4.005   5.054   0.864
  204GLU     CG 2025   3.899   5.115   0.956
  204GLU     CD 2026   3.867   5.256   0.906
  204GLU    OE1 2027   3.824   5.335   0.993
  204GLU    OE2 2028   3.898   5.291   0.790
  204GLU      C 2029   4.091   4.826   0.809
  204GLU      O 2030   4.008   4.790   0.726
  205ARG      N 2031   4.216   4.780   0.807
  205ARG      H 2032   4.285   4.822   0.866
  205ARG     CA 2033   4.261   4.679   0.711
  205ARG     CB 2034   4.412   4.693   0.686
  205ARG     CG 2035   4.462   4.830   0.641
  205ARG     CD 2036   4.611   4.826   0.605
  205ARG     NE 2037   4.688   4.820   0.730
  205ARG     HE 2038   4.674   4.738   0.785
  205ARG     CZ 2039   4.783   4.905   0.772
  205ARG    NH1 2040   4.823   5.008   0.696
  205ARG   HH11 2041   4.790   5.022   0.603
  205ARG   HH12 2042   4.886   5.078   0.729
  205ARG    NH2 2043   4.853   4.871   0.881
  205ARG   HH21 2044   4.833   4.783   0.925
  205ARG   HH22 2045   4.912   4.930   0.936
  205ARG      C 2046   4.245   4.539   0.769
  205ARG      O 2047   4.231   4.444   0.692
  206GLU      N 2048   4.221   4.526   0.900
  206GLU      H 2049   4.196   4.603   0.958
  206GLU     CA 2050   4.187   4.396   0.959
  206GLU     CB 2051   4.278   4.393   1.082
  206GLU     CG 2052   4.370   4.271   1.094
  206GLU     CD 2053   4.481   4.272   0.989
  206GLU    OE1 2054   4.539   4.376   0.950
  206GLU    OE2 2055   4.526   4.161   0.953
  206GLU      C 2056   4.037   4.394   0.987
  206GLU      O 2057   3.991   4.376   1.100
  207GLN      N 2058   3.963   4.397   0.876
  207GLN      H 2059   4.007   4.360   0.794
  207GLN     CA 2060   3.816   4.402   0.876
  207GLN     CB 2061   3.761   4.384   0.735
  207GLN     CG 2062   3.808   4.498   0.645
  207GLN     CD 2063   3.755   4.510   0.502
  207GLN    OE1 2064   3.793   4.600   0.428
  207GLN    NE2 2065   3.694   4.401   0.455
  207GLN   HE21 2066   3.690   4.309   0.495
  207GLN   HE22 2067   3.670   4.415   0.359
  207GLN      C 2068   3.742   4.296   0.959
  207GLN      O 2069   3.636   4.325   1.015
  208GLY      N 2070   3.796   4.175   0.965
  208GLY      H 2071   3.877   4.145   0.914
  208GLY     CA 2072   3.747   4.058   1.040
  208GLY      C 2073   3.756   4.061   1.193
  208GLY      O 2074   3.689   3.982   1.259
  209GLU      N 2075   3.838   4.153   1.243
  209GLU      H 2076   3.867   4.236   1.195
  209GLU     CA 2077   3.870   4.152   1.387
  209GLU     CB 2078   4.009   4.205   1.422
  209GLU     CG 2079   4.047   4.177   1.568
  209GLU     CD 2080   4.053   4.030   1.609
  209GLU    OE1 2081   3.944   3.984   1.650
  209GLU    OE2 2082   4.152   3.959   1.581
  209GLU      C 2083   3.754   4.217   1.463
  209GLU      O 2084   3.713   4.328   1.429
  210VAL      N 2085   3.727   4.163   1.581
  210VAL      H 2086   3.784   4.085   1.607
  210VAL     CA 2087   3.640   4.232   1.677
  210VAL     CB 2088   3.517   4.143   1.694
  210VAL    CG1 2089   3.427   4.137   1.570
  210VAL    CG2 2090   3.539   4.004   1.754
  210VAL      C 2091   3.709   4.266   1.809
  210VAL      O 2092   3.650   4.348   1.880
  211ARG      N 2093   3.823   4.208   1.844
  211ARG      H 2094   3.872   4.138   1.792
  211ARG     CA 2095   3.906   4.253   1.957
  211ARG     CB 2096   4.010   4.147   1.993
  211ARG     CG 2097   3.936   4.020   2.035
  211ARG     CD 2098   4.046   3.914   2.039
  211ARG     NE 2099   4.059   3.853   1.906
  211ARG     HE 2100   4.025   3.904   1.827
  211ARG     CZ 2101   4.090   3.724   1.890
  211ARG    NH1 2102   4.108   3.628   1.982
  211ARG   HH11 2103   4.096   3.646   2.080
  211ARG   HH12 2104   4.109   3.530   1.964
  211ARG    NH2 2105   4.108   3.682   1.764
  211ARG   HH21 2106   4.069   3.727   1.684
  211ARG   HH22 2107   4.130   3.585   1.752
  211ARG      C 2108   3.975   4.388   1.935
  211ARG      O 2109   4.048   4.404   1.837
  212PHE      N 2110   3.937   4.492   2.008
  212PHE      H 2111   3.871   4.482   2.083
  212PHE     CA 2112   4.011   4.618   2.018
  212PHE     CB 2113   3.999   4.696   1.887
  212PHE     CG 2114   3.859   4.726   1.833
  212PHE    CD1 2115   3.801   4.851   1.853
  212PHE    HD1 2116   3.857   4.930   1.902
  212PHE    CD2 2117   3.792   4.638   1.749
  212PHE    HD2 2118   3.848   4.553   1.709
  212PHE    CE1 2119   3.672   4.873   1.806
  212PHE    HE1 2120   3.637   4.976   1.809
  212PHE    CE2 2121   3.664   4.664   1.701
  212PHE    HE2 2122   3.613   4.580   1.654
  212PHE     CZ 2123   3.600   4.784   1.728
  212PHE     HZ 2124   3.497   4.792   1.691
  212PHE      C 2125   3.959   4.723   2.117
  212PHE      O 2126   3.839   4.733   2.144
  213SER      N 2127   4.047   4.809   2.166
  213SER      H 2128   4.142   4.804   2.136
  213SER     CA 2129   4.010   4.898   2.278
  213SER     CB 2130   4.038   4.841   2.417
  213SER     OG 2131   3.989   4.931   2.517
  213SER     HG 2132   4.000   4.885   2.605
  213SER      C 2133   4.103   5.020   2.268
  213SER      O 2134   4.217   5.008   2.224
  214ALA      N 2135   4.038   5.133   2.293
  214ALA      H 2136   3.951   5.138   2.342
  214ALA     CA 2137   4.112   5.260   2.292
  214ALA     CB 2138   4.067   5.349   2.176
  214ALA      C 2139   4.124   5.334   2.426
  214ALA      O 2140   4.045   5.309   2.516
  215VAL      N 2141   4.235   5.407   2.435
  215VAL      H 2142   4.305   5.396   2.364
  215VAL     CA 2143   4.283   5.488   2.547
  215VAL     CB 2144   4.347   5.404   2.658
  215VAL    CG1 2145   4.457   5.309   2.610
  215VAL    CG2 2146   4.402   5.494   2.769
  215VAL      C 2147   4.354   5.618   2.508
  215VAL      O 2148   4.448   5.616   2.427
  216ALA      N 2149   4.298   5.723   2.566
  216ALA      H 2150   4.219   5.717   2.627
  216ALA     CA 2151   4.347   5.859   2.539
  216ALA     CB 2152   4.231   5.940   2.481
  216ALA      C 2153   4.407   5.930   2.661
  216ALA      O 2154   4.358   5.917   2.773
  217LEU      N 2155   4.512   6.006   2.634
  217LEU      H 2156   4.521   6.043   2.541
  217LEU     CA 2157   4.567   6.076   2.751
  217LEU     CB 2158   4.714   6.034   2.760
  217LEU     CG 2159   4.781   6.047   2.896
  217LEU    CD1 2160   4.929   6.018   2.869
  217LEU    CD2 2161   4.772   6.188   2.955
  217LEU      C 2162   4.556   6.229   2.759
  217LEU      O 2163   4.627   6.303   2.691
  218CYS      N 2164   4.461   6.271   2.841
  218CYS      H 2165   4.426   6.196   2.897
  218CYS     CA 2166   4.411   6.409   2.848
  218CYS     CB 2167   4.259   6.401   2.838
  218CYS     SG 2168   4.212   6.338   2.673
  218CYS     HG 2169   4.152   6.453   2.646
  218CYS      C 2170   4.459   6.478   2.976
  218CYS      O 2171   4.441   6.427   3.087
  219LYS      N 2172   4.440   6.609   2.962
  219LYS      H 2173   4.408   6.650   2.877
  219LYS     CA 2174   4.454   6.700   3.077
  219LYS     CB 2175   4.476   6.844   3.029
  219LYS     CG 2176   4.513   6.934   3.147
  219LYS     CD 2177   4.646   7.002   3.116
  219LYS     CE 2178   4.693   7.092   3.231
  219LYS     NZ 2179   4.625   7.222   3.221
  219LYS    HZ1 2180   4.644   7.273   3.305
  219LYS    HZ2 2181   4.651   7.266   3.135
  219LYS    HZ3 2182   4.529   7.195   3.211
  219LYS      C 2183   4.331   6.689   3.167
  219LYS      O 2184   4.215   6.682   3.127
  220ALA      N 2185   4.358   6.703   3.296
  220ALA      H 2186   4.453   6.706   3.329
  220ALA     CA 2187   4.257   6.710   3.402
  220ALA     CB 2188   4.313   6.663   3.537
  220ALA      C 2189   4.207   6.852   3.432
  220ALA      O 2190   4.281   6.934   3.486
  221ALA      N 2191   4.076   6.867   3.417
  221ALA      H 2192   4.013   6.794   3.390
  221ALA     CA 2193   3.999   6.993   3.424
  221ALA     CB 2194   3.904   6.978   3.305
  221ALA      C 2195   3.923   7.005   3.556
  221ALA     O1 2196   3.922   7.116   3.614
  221ALA     O2 2197   3.853   6.906   3.584
   6.93877   6.93877   4.90645   0.00000   0.00000   0.00000   0.00000   3.46938   3.46938
