# Supplementary material for: Is There a Functional Role for the Knotted Topology in Protein UCH-L1?
Source: J Chem Inf Model. 2024 Jul 24;64(17):6827–37. doi: 10.1021/acs.jcim.4c00880 (PMC11388461; doi:10.1021/acs.jcim.4c00880)
Supplement: Supplementary file 2 — ci4c00880_si_002.zip [file ci4c00880_si_002.zip › UCH-L1_files/APO/APO_delta2/REP_2/traj_final.gro]

Protein in water t= 500000.00000 step= 5000000
 2197
    1LEU      N    1   6.613   4.199   1.860
    1LEU     H1    2   6.591   4.230   1.952
    1LEU     H2    3   6.593   4.101   1.862
    1LEU     H3    4   6.711   4.210   1.850
    1LEU     CA    5   6.548   4.260   1.743
    1LEU     CB    6   6.397   4.235   1.743
    1LEU     CG    7   6.331   4.097   1.739
    1LEU    CD1    8   6.180   4.121   1.738
    1LEU    CD2    9   6.365   4.034   1.604
    1LEU      C   10   6.571   4.411   1.754
    1LEU      O   11   6.603   4.459   1.863
    2LYS      N   12   6.565   4.476   1.639
    2LYS      H   13   6.559   4.420   1.556
    2LYS     CA   14   6.587   4.621   1.622
    2LYS     CB   15   6.621   4.662   1.479
    2LYS     CG   16   6.767   4.620   1.462
    2LYS     CD   17   6.810   4.671   1.325
    2LYS     CE   18   6.735   4.613   1.205
    2LYS     NZ   19   6.753   4.469   1.188
    2LYS    HZ1   20   6.849   4.446   1.174
    2LYS    HZ2   21   6.704   4.415   1.257
    2LYS    HZ3   22   6.696   4.446   1.109
    2LYS      C   23   6.460   4.698   1.658
    2LYS      O   24   6.353   4.640   1.641
    3PRO      N   25   6.476   4.812   1.725
    3PRO     CA   26   6.367   4.894   1.780
    3PRO     CB   27   6.428   4.977   1.893
    3PRO     CG   28   6.577   4.984   1.858
    3PRO     CD   29   6.603   4.850   1.789
    3PRO      C   30   6.293   4.980   1.678
    3PRO      O   31   6.355   5.035   1.587
    4MET      N   32   6.161   4.988   1.691
    4MET      H   33   6.124   4.962   1.781
    4MET     CA   34   6.089   5.090   1.614
    4MET     CB   35   5.942   5.068   1.650
    4MET     CG   36   5.848   5.067   1.529
    4MET     SD   37   5.823   4.916   1.430
    4MET     CE   38   5.663   4.877   1.498
    4MET      C   39   6.115   5.237   1.650
    4MET      O   40   6.128   5.267   1.768
    5GLU      N   41   6.150   5.315   1.547
    5GLU      H   42   6.157   5.281   1.454
    5GLU     CA   43   6.168   5.459   1.571
    5GLU     CB   44   6.232   5.536   1.455
    5GLU     CG   45   6.380   5.570   1.474
    5GLU     CD   46   6.382   5.696   1.560
    5GLU    OE1   47   6.391   5.698   1.684
    5GLU    OE2   48   6.360   5.800   1.493
    5GLU      C   49   6.040   5.530   1.614
    5GLU      O   50   5.931   5.491   1.573
    6ILE      N   51   6.071   5.651   1.661
    6ILE      H   52   6.164   5.672   1.689
    6ILE     CA   53   5.971   5.759   1.666
    6ILE     CB   54   6.002   5.849   1.786
    6ILE    CG1   55   5.889   5.949   1.812
    6ILE    CG2   56   6.117   5.945   1.753
    6ILE     CD   57   5.771   5.890   1.889
    6ILE      C   58   5.941   5.822   1.530
    6ILE      O   59   5.942   5.943   1.512
    7ASN      N   60   5.903   5.735   1.437
    7ASN      H   61   5.893   5.637   1.457
    7ASN     CA   62   5.888   5.765   1.294
    7ASN     CB   63   6.000   5.693   1.219
    7ASN     CG   64   5.994   5.702   1.066
    7ASN    OD1   65   5.899   5.652   1.006
    7ASN    ND2   66   6.099   5.759   1.009
    7ASN   HD21   67   6.161   5.804   1.074
    7ASN   HD22   68   6.114   5.777   0.912
    7ASN      C   69   5.751   5.708   1.256
    7ASN      O   70   5.739   5.586   1.246
    8PRO      N   71   5.667   5.791   1.196
    8PRO     CA   72   5.532   5.750   1.154
    8PRO     CB   73   5.463   5.881   1.121
    8PRO     CG   74   5.570   5.989   1.101
    8PRO     CD   75   5.666   5.938   1.209
    8PRO      C   76   5.517   5.647   1.042
    8PRO      O   77   5.469   5.537   1.068
    9GLU      N   78   5.611   5.660   0.949
    9GLU      H   79   5.682   5.729   0.962
    9GLU     CA   80   5.617   5.580   0.826
    9GLU     CB   81   5.716   5.645   0.729
    9GLU     CG   82   5.672   5.769   0.651
    9GLU     CD   83   5.561   5.729   0.553
    9GLU    OE1   84   5.442   5.730   0.590
    9GLU    OE2   85   5.585   5.716   0.431
    9GLU      C   86   5.657   5.435   0.853
    9GLU      O   87   5.595   5.345   0.797
   10MET      N   88   5.745   5.421   0.952
   10MET      H   89   5.787   5.507   0.979
   10MET     CA   90   5.790   5.297   1.016
   10MET     CB   91   5.902   5.318   1.119
   10MET     CG   92   5.994   5.199   1.142
   10MET     SD   93   6.142   5.236   1.244
   10MET     CE   94   6.264   5.304   1.133
   10MET      C   95   5.683   5.203   1.072
   10MET      O   96   5.672   5.088   1.030
   11LEU      N   97   5.589   5.261   1.146
   11LEU      H   98   5.609   5.351   1.185
   11LEU     CA   99   5.463   5.198   1.186
   11LEU     CB  100   5.379   5.271   1.291
   11LEU     CG  101   5.435   5.215   1.422
   11LEU    CD1  102   5.540   5.316   1.468
   11LEU    CD2  103   5.332   5.203   1.535
   11LEU      C  104   5.371   5.163   1.069
   11LEU      O  105   5.330   5.047   1.059
   12ASN      N  106   5.336   5.254   0.978
   12ASN      H  107   5.336   5.350   1.005
   12ASN     CA  108   5.259   5.225   0.857
   12ASN     CB  109   5.231   5.357   0.784
   12ASN     CG  110   5.136   5.454   0.854
   12ASN    OD1  111   5.038   5.428   0.923
   12ASN    ND2  112   5.186   5.577   0.859
   12ASN   HD21  113   5.275   5.600   0.818
   12ASN   HD22  114   5.140   5.644   0.918
   12ASN      C  115   5.321   5.113   0.772
   12ASN      O  116   5.236   5.033   0.733
   13LYS      N  117   5.452   5.092   0.775
   13LYS      H  118   5.509   5.167   0.809
   13LYS     CA  119   5.507   4.976   0.705
   13LYS     CB  120   5.655   5.007   0.681
   13LYS     CG  121   5.675   5.044   0.534
   13LYS     CD  122   5.819   5.072   0.492
   13LYS     CE  123   5.886   5.185   0.571
   13LYS     NZ  124   5.907   5.302   0.485
   13LYS    HZ1  125   5.926   5.377   0.548
   13LYS    HZ2  126   5.985   5.287   0.425
   13LYS    HZ3  127   5.822   5.319   0.436
   13LYS      C  128   5.477   4.843   0.776
   13LYS      O  129   5.439   4.745   0.712
   14VAL      N  130   5.502   4.844   0.907
   14VAL      H  131   5.546   4.918   0.957
   14VAL     CA  132   5.482   4.720   0.984
   14VAL     CB  133   5.554   4.731   1.119
   14VAL    CG1  134   5.544   4.613   1.216
   14VAL    CG2  135   5.702   4.768   1.120
   14VAL      C  136   5.334   4.687   0.999
   14VAL      O  137   5.297   4.575   0.963
   15LEU      N  138   5.250   4.790   1.004
   15LEU      H  139   5.279   4.877   1.045
   15LEU     CA  140   5.106   4.762   0.993
   15LEU     CB  141   5.036   4.883   1.054
   15LEU     CG  142   4.890   4.848   1.088
   15LEU    CD1  143   4.875   4.725   1.176
   15LEU    CD2  144   4.824   4.974   1.145
   15LEU      C  145   5.052   4.701   0.864
   15LEU      O  146   5.007   4.586   0.867
   16SER      N  147   5.094   4.764   0.754
   16SER      H  148   5.149   4.847   0.762
   16SER     CA  149   5.057   4.703   0.626
   16SER     CB  150   5.084   4.807   0.517
   16SER     OG  151   5.009   4.926   0.544
   16SER     HG  152   5.066   5.006   0.563
   16SER      C  153   5.116   4.566   0.590
   16SER      O  154   5.080   4.513   0.485
   17ARG      N  155   5.240   4.542   0.632
   17ARG      H  156   5.298   4.622   0.643
   17ARG     CA  157   5.302   4.408   0.636
   17ARG     CB  158   5.445   4.408   0.690
   17ARG     CG  159   5.541   4.468   0.587
   17ARG     CD  160   5.688   4.443   0.624
   17ARG     NE  161   5.724   4.301   0.619
   17ARG     HE  162   5.647   4.246   0.652
   17ARG     CZ  163   5.843   4.256   0.577
   17ARG    NH1  164   5.946   4.334   0.543
   17ARG   HH11  165   5.946   4.434   0.537
   17ARG   HH12  166   6.031   4.289   0.514
   17ARG    NH2  167   5.860   4.123   0.584
   17ARG   HH21  168   5.783   4.058   0.584
   17ARG   HH22  169   5.952   4.085   0.595
   17ARG      C  170   5.222   4.307   0.718
   17ARG      O  171   5.192   4.195   0.677
   18LEU      N  172   5.183   4.349   0.838
   18LEU      H  173   5.214   4.432   0.885
   18LEU     CA  174   5.113   4.256   0.929
   18LEU     CB  175   5.127   4.297   1.075
   18LEU     CG  176   5.246   4.229   1.144
   18LEU    CD1  177   5.233   4.273   1.290
   18LEU    CD2  178   5.231   4.077   1.150
   18LEU      C  179   4.965   4.229   0.899
   18LEU      O  180   4.923   4.115   0.917
   19GLY      N  181   4.889   4.331   0.861
   19GLY      H  182   4.920   4.424   0.881
   19GLY     CA  183   4.749   4.327   0.817
   19GLY      C  184   4.695   4.469   0.798
   19GLY      O  185   4.687   4.553   0.887
   20VAL      N  186   4.675   4.503   0.671
   20VAL      H  187   4.664   4.427   0.606
   20VAL     CA  188   4.632   4.637   0.630
   20VAL     CB  189   4.602   4.655   0.481
   20VAL    CG1  190   4.737   4.657   0.407
   20VAL    CG2  191   4.500   4.561   0.418
   20VAL      C  192   4.511   4.698   0.701
   20VAL      O  193   4.401   4.642   0.704
   21ALA      N  194   4.538   4.815   0.757
   21ALA      H  195   4.625   4.861   0.738
   21ALA     CA  196   4.429   4.902   0.805
   21ALA     CB  197   4.485   4.999   0.909
   21ALA      C  198   4.366   4.969   0.683
   21ALA      O  199   4.434   5.051   0.621
   22GLY      N  200   4.234   4.949   0.675
   22GLY      H  201   4.192   4.889   0.743
   22GLY     CA  202   4.148   5.024   0.583
   22GLY      C  203   4.129   5.164   0.642
   22GLY      O  204   4.061   5.181   0.743
   23GLN      N  205   4.174   5.258   0.560
   23GLN      H  206   4.201   5.234   0.466
   23GLN     CA  207   4.171   5.399   0.600
   23GLN     CB  208   4.029   5.456   0.603
   23GLN     CG  209   3.987   5.474   0.457
   23GLN     CD  210   3.853   5.547   0.441
   23GLN    OE1  211   3.757   5.526   0.514
   23GLN    NE2  212   3.844   5.632   0.338
   23GLN   HE21  213   3.916   5.643   0.270
   23GLN   HE22  214   3.763   5.690   0.326
   23GLN      C  215   4.257   5.453   0.715
   23GLN      O  216   4.296   5.569   0.724
   24TRP      N  217   4.272   5.374   0.821
   24TRP      H  218   4.242   5.279   0.824
   24TRP     CA  219   4.353   5.408   0.939
   24TRP     CB  220   4.323   5.302   1.046
   24TRP     CG  221   4.183   5.333   1.100
   24TRP    CD1  222   4.071   5.277   1.056
   24TRP    HD1  223   4.057   5.198   0.982
   24TRP    CD2  224   4.146   5.427   1.196
   24TRP    NE1  225   3.966   5.326   1.121
   24TRP    HE1  226   3.875   5.291   1.098
   24TRP    CE2  227   4.007   5.418   1.208
   24TRP    CE3  228   4.211   5.529   1.263
   24TRP    HE3  229   4.319   5.537   1.269
   24TRP    CZ2  230   3.943   5.508   1.292
   24TRP    HZ2  231   3.840   5.478   1.311
   24TRP    CZ3  232   4.144   5.623   1.340
   24TRP    HZ3  233   4.194   5.716   1.368
   24TRP    CH2  234   4.008   5.606   1.366
   24TRP    HH2  235   3.949   5.685   1.409
   24TRP      C  236   4.504   5.423   0.919
   24TRP      O  237   4.562   5.340   0.849
   25ARG      N  238   4.561   5.533   0.967
   25ARG      H  239   4.513   5.597   1.027
   25ARG     CA  240   4.705   5.561   0.957
   25ARG     CB  241   4.728   5.663   0.846
   25ARG     CG  242   4.704   5.617   0.702
   25ARG     CD  243   4.828   5.556   0.637
   25ARG     NE  244   4.935   5.653   0.606
   25ARG     HE  245   4.971   5.687   0.693
   25ARG     CZ  246   4.968   5.698   0.484
   25ARG    NH1  247   4.905   5.657   0.373
   25ARG   HH11  248   4.831   5.590   0.379
   25ARG   HH12  249   4.938   5.681   0.282
   25ARG    NH2  250   5.022   5.819   0.470
   25ARG   HH21  251   5.051   5.872   0.550
   25ARG   HH22  252   5.031   5.850   0.375
   25ARG      C  253   4.765   5.615   1.087
   25ARG      O  254   4.696   5.660   1.178
   26PHE      N  255   4.897   5.598   1.096
   26PHE      H  256   4.951   5.525   1.055
   26PHE     CA  257   4.978   5.671   1.195
   26PHE     CB  258   5.084   5.573   1.247
   26PHE     CG  259   5.044   5.458   1.340
   26PHE    CD1  260   5.041   5.478   1.477
   26PHE    HD1  261   5.078   5.568   1.526
   26PHE    CD2  262   5.005   5.335   1.288
   26PHE    HD2  263   4.979   5.330   1.182
   26PHE    CE1  264   4.998   5.375   1.559
   26PHE    HE1  265   4.991   5.402   1.664
   26PHE    CE2  266   4.960   5.237   1.376
   26PHE    HE2  267   4.941   5.134   1.347
   26PHE     CZ  268   4.955   5.250   1.514
   26PHE     HZ  269   4.925   5.164   1.573
   26PHE      C  270   5.053   5.794   1.144
   26PHE      O  271   5.100   5.802   1.031
   27VAL      N  272   5.037   5.887   1.238
   27VAL      H  273   4.968   5.859   1.306
   27VAL     CA  274   5.098   6.019   1.260
   27VAL     CB  275   4.995   6.128   1.228
   27VAL    CG1  276   4.879   6.136   1.327
   27VAL    CG2  277   5.073   6.258   1.208
   27VAL      C  278   5.166   6.034   1.397
   27VAL      O  279   5.150   5.950   1.486
   28ASP      N  280   5.266   6.121   1.390
   28ASP      H  281   5.291   6.184   1.317
   28ASP     CA  282   5.348   6.154   1.508
   28ASP     CB  283   5.492   6.185   1.466
   28ASP     CG  284   5.513   6.301   1.369
   28ASP    OD1  285   5.621   6.365   1.367
   28ASP    OD2  286   5.416   6.349   1.307
   28ASP      C  287   5.289   6.259   1.602
   28ASP      O  288   5.208   6.337   1.553
   29VAL      N  289   5.308   6.257   1.733
   29VAL      H  290   5.336   6.172   1.777
   29VAL     CA  291   5.278   6.370   1.823
   29VAL     CB  292   5.146   6.356   1.900
   29VAL    CG1  293   5.118   6.489   1.969
   29VAL    CG2  294   5.021   6.316   1.822
   29VAL      C  295   5.398   6.393   1.915
   29VAL      O  296   5.441   6.305   1.990
   30LEU      N  297   5.473   6.492   1.868
   30LEU      H  298   5.463   6.527   1.775
   30LEU     CA  299   5.580   6.550   1.950
   30LEU     CB  300   5.687   6.572   1.842
   30LEU     CG  301   5.736   6.450   1.765
   30LEU    CD1  302   5.842   6.506   1.670
   30LEU    CD2  303   5.782   6.332   1.852
   30LEU      C  304   5.535   6.675   2.027
   30LEU      O  305   5.433   6.734   1.991
   31GLY      N  306   5.598   6.702   2.140
   31GLY      H  307   5.661   6.632   2.174
   31GLY     CA  308   5.564   6.816   2.227
   31GLY      C  309   5.652   6.808   2.351
   31GLY      O  310   5.764   6.757   2.349
   32LEU      N  311   5.635   6.911   2.434
   32LEU      H  312   5.570   6.984   2.415
   32LEU     CA  313   5.684   6.920   2.572
   32LEU     CB  314   5.792   7.028   2.569
   32LEU     CG  315   5.901   7.014   2.676
   32LEU    CD1  316   6.036   7.076   2.641
   32LEU    CD2  317   5.848   7.081   2.803
   32LEU      C  318   5.583   6.938   2.685
   32LEU      O  319   5.584   6.885   2.796
   33GLU      N  320   5.502   7.040   2.660
   33GLU      H  321   5.527   7.099   2.583
   33GLU     CA  322   5.379   7.069   2.735
   33GLU     CB  323   5.413   7.174   2.842
   33GLU     CG  324   5.493   7.293   2.787
   33GLU     CD  325   5.419   7.377   2.682
   33GLU    OE1  326   5.465   7.392   2.567
   33GLU    OE2  327   5.310   7.424   2.720
   33GLU      C  328   5.255   7.094   2.650
   33GLU      O  329   5.256   7.094   2.527
   34GLU      N  330   5.144   7.128   2.715
   34GLU      H  331   5.149   7.162   2.810
   34GLU     CA  332   5.013   7.145   2.652
   34GLU     CB  333   4.923   7.213   2.756
   34GLU     CG  334   4.916   7.126   2.882
   34GLU     CD  335   4.998   7.208   2.981
   34GLU    OE1  336   5.114   7.172   3.011
   34GLU    OE2  337   4.941   7.307   3.032
   34GLU      C  338   5.008   7.235   2.528
   34GLU      O  339   4.964   7.189   2.423
   35GLU      N  340   5.083   7.345   2.541
   35GLU      H  341   5.122   7.375   2.628
   35GLU     CA  342   5.101   7.434   2.426
   35GLU     CB  343   5.154   7.574   2.460
   35GLU     CG  344   5.054   7.647   2.549
   35GLU     CD  345   5.082   7.798   2.558
   35GLU    OE1  346   5.195   7.848   2.538
   35GLU    OE2  347   4.984   7.870   2.585
   35GLU      C  348   5.177   7.378   2.306
   35GLU      O  349   5.141   7.394   2.190
   36SER      N  350   5.293   7.316   2.328
   36SER      H  351   5.334   7.319   2.420
   36SER     CA  352   5.382   7.254   2.229
   36SER     CB  353   5.522   7.237   2.288
   36SER     OG  354   5.503   7.189   2.421
   36SER     HG  355   5.500   7.268   2.481
   36SER      C  356   5.339   7.124   2.160
   36SER      O  357   5.409   7.081   2.069
   37LEU      N  358   5.237   7.054   2.208
   37LEU      H  359   5.179   7.086   2.283
   37LEU     CA  360   5.192   6.927   2.148
   37LEU     CB  361   5.061   6.881   2.213
   37LEU     CG  362   5.101   6.839   2.355
   37LEU    CD1  363   4.971   6.798   2.423
   37LEU    CD2  364   5.190   6.715   2.349
   37LEU      C  365   5.164   6.945   1.999
   37LEU      O  366   5.103   7.045   1.960
   38GLY      N  367   5.197   6.841   1.923
   38GLY      H  368   5.276   6.785   1.948
   38GLY     CA  369   5.164   6.831   1.780
   38GLY      C  370   5.015   6.830   1.744
   38GLY      O  371   4.930   6.871   1.822
   39SER      N  372   4.993   6.768   1.628
   39SER      H  373   5.065   6.724   1.574
   39SER     CA  374   4.863   6.757   1.560
   39SER     CB  375   4.875   6.691   1.422
   39SER     OG  376   4.920   6.786   1.326
   39SER     HG  377   4.970   6.731   1.259
   39SER      C  378   4.770   6.664   1.639
   39SER      O  379   4.791   6.545   1.620
   40VAL      N  380   4.657   6.715   1.688
   40VAL      H  381   4.629   6.809   1.707
   40VAL     CA  382   4.555   6.619   1.733
   40VAL     CB  383   4.440   6.696   1.797
   40VAL    CG1  384   4.355   6.602   1.884
   40VAL    CG2  385   4.486   6.809   1.889
   40VAL      C  386   4.501   6.513   1.637
   40VAL      O  387   4.461   6.542   1.524
   41PRO      N  388   4.540   6.391   1.670
   41PRO     CA  389   4.506   6.272   1.590
   41PRO     CB  390   4.578   6.156   1.659
   41PRO     CG  391   4.627   6.209   1.795
   41PRO     CD  392   4.628   6.361   1.784
   41PRO      C  393   4.353   6.265   1.598
   41PRO      O  394   4.299   6.273   1.708
   42ALA      N  395   4.284   6.254   1.486
   42ALA      H  396   4.329   6.251   1.397
   42ALA     CA  397   4.137   6.259   1.487
   42ALA     CB  398   4.108   6.391   1.415
   42ALA      C  399   4.086   6.129   1.424
   42ALA      O  400   4.158   6.072   1.343
   43PRO      N  401   3.978   6.068   1.471
   43PRO     CA  402   3.923   6.087   1.606
   43PRO     CB  403   3.787   6.018   1.609
   43PRO     CG  404   3.794   5.916   1.494
   43PRO     CD  405   3.890   5.979   1.394
   43PRO      C  406   4.006   6.039   1.725
   43PRO      O  407   4.095   5.955   1.711
   44ALA      N  408   3.971   6.087   1.843
   44ALA      H  409   3.895   6.150   1.856
   44ALA     CA  410   4.031   6.043   1.970
   44ALA     CB  411   3.969   6.118   2.088
   44ALA      C  412   4.035   5.893   2.001
   44ALA      O  413   3.936   5.821   2.003
   45CYS      N  414   4.153   5.841   1.966
   45CYS      H  415   4.219   5.895   1.914
   45CYS     CA  416   4.184   5.698   1.962
   45CYS     CB  417   4.187   5.650   1.817
   45CYS     SG  418   4.038   5.675   1.714
   45CYS     HG  419   4.056   5.805   1.693
   45CYS      C  420   4.312   5.658   2.036
   45CYS      O  421   4.367   5.744   2.104
   46ALA      N  422   4.342   5.528   2.038
   46ALA      H  423   4.265   5.464   2.030
   46ALA     CA  424   4.473   5.491   2.093
   46ALA     CB  425   4.497   5.340   2.086
   46ALA      C  426   4.598   5.564   2.044
   46ALA      O  427   4.632   5.577   1.927
   47LEU      N  428   4.657   5.619   2.150
   47LEU      H  429   4.605   5.606   2.234
   47LEU     CA  430   4.785   5.691   2.162
   47LEU     CB  431   4.764   5.816   2.247
   47LEU     CG  432   4.863   5.929   2.215
   47LEU    CD1  433   4.813   6.023   2.105
   47LEU    CD2  434   4.893   6.007   2.343
   47LEU      C  435   4.900   5.600   2.206
   47LEU      O  436   4.898   5.565   2.324
   48LEU      N  437   5.004   5.571   2.128
   48LEU      H  438   5.011   5.600   2.033
   48LEU     CA  439   5.123   5.498   2.173
   48LEU     CB  440   5.175   5.396   2.071
   48LEU     CG  441   5.087   5.282   2.021
   48LEU    CD1  442   5.158   5.222   1.900
   48LEU    CD2  443   5.055   5.174   2.125
   48LEU      C  444   5.233   5.596   2.216
   48LEU      O  445   5.292   5.669   2.137
   49LEU      N  446   5.250   5.612   2.347
   49LEU      H  447   5.197   5.566   2.418
   49LEU     CA  448   5.351   5.704   2.401
   49LEU     CB  449   5.318   5.742   2.546
   49LEU     CG  450   5.200   5.836   2.573
   49LEU    CD1  451   5.152   5.821   2.717
   49LEU    CD2  452   5.228   5.983   2.541
   49LEU      C  453   5.486   5.632   2.404
   49LEU      O  454   5.505   5.531   2.471
   50LEU      N  455   5.589   5.703   2.358
   50LEU      H  456   5.581   5.800   2.335
   50LEU     CA  457   5.726   5.650   2.369
   50LEU     CB  458   5.799   5.674   2.236
   50LEU     CG  459   5.769   5.564   2.134
   50LEU    CD1  460   5.636   5.567   2.057
   50LEU    CD2  461   5.890   5.545   2.042
   50LEU      C  462   5.813   5.710   2.480
   50LEU      O  463   5.840   5.830   2.484
   51PHE      N  464   5.827   5.627   2.583
   51PHE      H  465   5.767   5.547   2.589
   51PHE     CA  466   5.888   5.671   2.709
   51PHE     CB  467   5.795   5.652   2.829
   51PHE     CG  468   5.709   5.774   2.861
   51PHE    CD1  469   5.572   5.752   2.847
   51PHE    HD1  470   5.541   5.654   2.810
   51PHE    CD2  471   5.757   5.893   2.914
   51PHE    HD2  472   5.865   5.909   2.915
   51PHE    CE1  473   5.483   5.851   2.888
   51PHE    HE1  474   5.382   5.845   2.847
   51PHE    CE2  475   5.670   5.994   2.951
   51PHE    HE2  476   5.715   6.092   2.964
   51PHE     CZ  477   5.533   5.967   2.945
   51PHE     HZ  478   5.467   6.047   2.978
   51PHE      C  479   6.025   5.610   2.737
   51PHE      O  480   6.031   5.487   2.742
   52PRO      N  481   6.126   5.683   2.784
   52PRO     CA  482   6.250   5.620   2.830
   52PRO     CB  483   6.345   5.739   2.849
   52PRO     CG  484   6.284   5.860   2.779
   52PRO     CD  485   6.134   5.830   2.791
   52PRO      C  486   6.227   5.536   2.956
   52PRO      O  487   6.205   5.590   3.064
   53LEU      N  488   6.251   5.406   2.939
   53LEU      H  489   6.279   5.368   2.851
   53LEU     CA  490   6.233   5.304   3.043
   53LEU     CB  491   6.227   5.165   2.980
   53LEU     CG  492   6.150   5.062   3.063
   53LEU    CD1  493   6.006   5.108   3.088
   53LEU    CD2  494   6.170   4.917   3.017
   53LEU      C  495   6.329   5.313   3.162
   53LEU      O  496   6.398   5.219   3.201
   54THR      N  497   6.355   5.433   3.214
   54THR      H  498   6.316   5.513   3.169
   54THR     CA  499   6.442   5.467   3.327
   54THR     CB  500   6.465   5.618   3.332
   54THR    OG1  501   6.350   5.688   3.379
   54THR    HG1  502   6.377   5.784   3.392
   54THR    CG2  503   6.519   5.673   3.201
   54THR      C  504   6.402   5.416   3.466
   54THR      O  505   6.299   5.351   3.485
   55ALA      N  506   6.497   5.412   3.559
   55ALA      H  507   6.592   5.394   3.534
   55ALA     CA  508   6.466   5.360   3.693
   55ALA     CB  509   6.585   5.373   3.788
   55ALA      C  510   6.358   5.443   3.763
   55ALA      O  511   6.259   5.384   3.807
   56GLN      N  512   6.361   5.575   3.747
   56GLN      H  513   6.442   5.626   3.717
   56GLN     CA  514   6.244   5.658   3.776
   56GLN     CB  515   6.279   5.801   3.733
   56GLN     CG  516   6.177   5.902   3.785
   56GLN     CD  517   6.055   5.914   3.693
   56GLN    OE1  518   5.942   5.934   3.738
   56GLN    NE2  519   6.080   5.962   3.572
   56GLN   HE21  520   6.175   5.980   3.548
   56GLN   HE22  521   6.002   6.001   3.523
   56GLN      C  522   6.115   5.614   3.707
   56GLN      O  523   6.032   5.558   3.779
   57HISE     N  524   6.108   5.633   3.575
   57HISE     H  525   6.191   5.635   3.520
   57HISE    CA  526   5.981   5.619   3.501
   57HISE    CB  527   6.009   5.634   3.351
   57HISE    CG  528   5.997   5.779   3.304
   57HISE   ND1  529   5.883   5.848   3.307
   57HISE   CD2  530   6.092   5.849   3.244
   57HISE   HD2  531   6.197   5.821   3.239
   57HISE   CE1  532   5.912   5.965   3.251
   57HISE   HE1  533   5.838   6.029   3.202
   57HISE   NE2  534   6.039   5.966   3.210
   57HISE   HE2  535   6.083   6.029   3.146
   57HISE     C  536   5.908   5.488   3.530
   57HISE     O  537   5.793   5.485   3.573
   58GLU      N  538   5.975   5.376   3.506
   58GLU      H  539   6.074   5.389   3.500
   58GLU     CA  540   5.922   5.243   3.539
   58GLU     CB  541   6.023   5.136   3.495
   58GLU     CG  542   5.968   4.994   3.511
   58GLU     CD  543   6.081   4.892   3.502
   58GLU    OE1  544   6.150   4.887   3.398
   58GLU    OE2  545   6.127   4.842   3.606
   58GLU      C  546   5.898   5.212   3.687
   58GLU      O  547   5.784   5.174   3.716
   59ASN      N  548   5.988   5.234   3.782
   59ASN      H  549   6.086   5.240   3.760
   59ASN     CA  550   5.950   5.218   3.923
   59ASN     CB  551   6.072   5.245   4.012
   59ASN     CG  552   6.174   5.131   4.027
   59ASN    OD1  553   6.148   5.024   4.082
   59ASN    ND2  554   6.291   5.141   3.964
   59ASN   HD21  555   6.302   5.214   3.896
   59ASN   HD22  556   6.364   5.078   3.988
   59ASN      C  557   5.828   5.297   3.970
   59ASN      O  558   5.736   5.236   4.023
   60PHE      N  559   5.810   5.423   3.932
   60PHE      H  560   5.890   5.476   3.903
   60PHE     CA  561   5.684   5.492   3.961
   60PHE     CB  562   5.700   5.643   3.943
   60PHE     CG  563   5.774   5.718   4.054
   60PHE    CD1  564   5.703   5.767   4.162
   60PHE    HD1  565   5.604   5.730   4.189
   60PHE    CD2  566   5.900   5.768   4.020
   60PHE    HD2  567   5.946   5.756   3.922
   60PHE    CE1  568   5.754   5.869   4.241
   60PHE    HE1  569   5.691   5.930   4.306
   60PHE    CE2  570   5.947   5.874   4.097
   60PHE    HE2  571   6.053   5.899   4.092
   60PHE     CZ  572   5.875   5.926   4.203
   60PHE     HZ  573   5.905   6.012   4.263
   60PHE      C  574   5.561   5.429   3.894
   60PHE      O  575   5.455   5.417   3.954
   61ARG      N  576   5.575   5.377   3.773
   61ARG      H  577   5.654   5.379   3.712
   61ARG     CA  578   5.464   5.305   3.707
   61ARG     CB  579   5.478   5.310   3.555
   61ARG     CG  580   5.415   5.430   3.484
   61ARG     CD  581   5.457   5.452   3.339
   61ARG     NE  582   5.435   5.590   3.292
   61ARG     HE  583   5.338   5.612   3.289
   61ARG     CZ  584   5.531   5.679   3.264
   61ARG    NH1  585   5.663   5.656   3.267
   61ARG   HH11  586   5.698   5.564   3.281
   61ARG   HH12  587   5.742   5.717   3.258
   61ARG    NH2  588   5.494   5.797   3.213
   61ARG   HH21  589   5.399   5.828   3.209
   61ARG   HH22  590   5.563   5.868   3.201
   61ARG      C  591   5.433   5.164   3.760
   61ARG      O  592   5.315   5.130   3.762
   62LYS      N  593   5.533   5.107   3.826
   62LYS      H  594   5.632   5.124   3.823
   62LYS     CA  595   5.501   4.987   3.904
   62LYS     CB  596   5.631   4.915   3.940
   62LYS     CG  597   5.689   4.858   3.811
   62LYS     CD  598   5.799   4.752   3.825
   62LYS     CE  599   5.918   4.800   3.909
   62LYS     NZ  600   6.011   4.688   3.930
   62LYS    HZ1  601   6.105   4.718   3.917
   62LYS    HZ2  602   6.007   4.657   4.025
   62LYS    HZ3  603   5.985   4.621   3.861
   62LYS      C  604   5.424   5.015   4.033
   62LYS      O  605   5.335   4.944   4.080
   63LYS      N  606   5.466   5.122   4.101
   63LYS      H  607   5.561   5.151   4.093
   63LYS     CA  608   5.385   5.189   4.203
   63LYS     CB  609   5.455   5.314   4.256
   63LYS     CG  610   5.587   5.270   4.320
   63LYS     CD  611   5.660   5.395   4.369
   63LYS     CE  612   5.797   5.363   4.429
   63LYS     NZ  613   5.793   5.276   4.548
   63LYS    HZ1  614   5.729   5.304   4.620
   63LYS    HZ2  615   5.757   5.185   4.525
   63LYS    HZ3  616   5.883   5.259   4.587
   63LYS      C  617   5.244   5.228   4.158
   63LYS      O  618   5.151   5.218   4.239
   64GLN      N  619   5.227   5.271   4.034
   64GLN      H  620   5.304   5.304   3.980
   64GLN     CA  621   5.094   5.309   3.983
   64GLN     CB  622   5.100   5.387   3.852
   64GLN     CG  623   5.135   5.535   3.864
   64GLN     CD  624   5.116   5.615   3.734
   64GLN    OE1  625   5.069   5.728   3.739
   64GLN    NE2  626   5.147   5.562   3.616
   64GLN   HE21  627   5.193   5.473   3.612
   64GLN   HE22  628   5.124   5.605   3.528
   64GLN      C  629   4.993   5.194   3.976
   64GLN      O  630   4.872   5.208   3.993
   65ILE      N  631   5.048   5.080   3.933
   65ILE      H  632   5.144   5.082   3.904
   65ILE     CA  633   4.986   4.947   3.929
   65ILE     CB  634   5.065   4.839   3.855
   65ILE    CG1  635   5.059   4.877   3.707
   65ILE    CG2  636   5.016   4.694   3.862
   65ILE     CD  637   5.159   4.806   3.616
   65ILE      C  638   4.947   4.892   4.066
   65ILE      O  639   4.830   4.862   4.089
   66GLU      N  640   5.030   4.915   4.167
   66GLU      H  641   5.126   4.941   4.159
   66GLU     CA  642   5.006   4.879   4.308
   66GLU     CB  643   5.136   4.894   4.387
   66GLU     CG  644   5.237   4.784   4.354
   66GLU     CD  645   5.374   4.807   4.419
   66GLU    OE1  646   5.406   4.916   4.469
   66GLU    OE2  647   5.437   4.704   4.454
   66GLU      C  648   4.892   4.957   4.375
   66GLU      O  649   4.799   4.901   4.432
   67GLU      N  650   4.890   5.087   4.346
   67GLU      H  651   4.968   5.119   4.293
   67GLU     CA  652   4.789   5.185   4.388
   67GLU     CB  653   4.832   5.318   4.326
   67GLU     CG  654   4.812   5.438   4.419
   67GLU     CD  655   4.669   5.488   4.437
   67GLU    OE1  656   4.627   5.509   4.553
   67GLU    OE2  657   4.596   5.510   4.338
   67GLU      C  658   4.647   5.134   4.365
   67GLU      O  659   4.614   5.045   4.286
   68LEU      N  660   4.551   5.211   4.415
   68LEU      H  661   4.578   5.293   4.464
   68LEU     CA  662   4.406   5.187   4.406
   68LEU     CB  663   4.314   5.239   4.517
   68LEU     CG  664   4.331   5.169   4.652
   68LEU    CD1  665   4.429   5.239   4.747
   68LEU    CD2  666   4.193   5.170   4.717
   68LEU      C  667   4.338   5.203   4.271
   68LEU      O  668   4.235   5.141   4.242
   69LYS      N  669   4.422   5.272   4.194
   69LYS      H  670   4.488   5.330   4.241
   69LYS     CA  671   4.409   5.295   4.050
   69LYS     CB  672   4.508   5.403   4.006
   69LYS     CG  673   4.483   5.546   4.052
   69LYS     CD  674   4.593   5.641   4.005
   69LYS     CE  675   4.559   5.789   4.025
   69LYS     NZ  676   4.445   5.839   3.947
   69LYS    HZ1  677   4.369   5.793   3.993
   69LYS    HZ2  678   4.428   5.937   3.949
   69LYS    HZ3  679   4.445   5.811   3.851
   69LYS      C  680   4.420   5.171   3.962
   69LYS      O  681   4.334   5.149   3.877
   70GLY      N  682   4.523   5.088   3.982
   70GLY      H  683   4.592   5.110   4.051
   70GLY     CA  684   4.541   4.960   3.914
   70GLY      C  685   4.425   4.860   3.909
   70GLY      O  686   4.389   4.785   4.000
   71GLN      N  687   4.373   4.859   3.787
   71GLN      H  688   4.424   4.920   3.725
   71GLN     CA  689   4.256   4.776   3.755
   71GLN     CB  690   4.130   4.844   3.808
   71GLN     CG  691   4.103   4.985   3.754
   71GLN     CD  692   3.980   5.046   3.821
   71GLN    OE1  693   3.946   5.044   3.940
   71GLN    NE2  694   3.892   5.098   3.736
   71GLN   HE21  695   3.920   5.115   3.642
   71GLN   HE22  696   3.800   5.119   3.770
   71GLN      C  697   4.245   4.767   3.603
   71GLN      O  698   4.283   4.855   3.526
   72GLU      N  699   4.170   4.662   3.569
   72GLU      H  700   4.113   4.619   3.639
   72GLU     CA  701   4.145   4.611   3.434
   72GLU     CB  702   4.082   4.474   3.459
   72GLU     CG  703   4.187   4.362   3.470
   72GLU     CD  704   4.127   4.226   3.508
   72GLU    OE1  705   4.083   4.157   3.414
   72GLU    OE2  706   4.169   4.177   3.615
   72GLU      C  707   4.047   4.690   3.346
   72GLU      O  708   3.953   4.758   3.387
   73VAL      N  709   4.067   4.681   3.215
   73VAL      H  710   4.139   4.623   3.178
   73VAL     CA  711   3.990   4.753   3.112
   73VAL     CB  712   4.094   4.836   3.037
   73VAL    CG1  713   4.164   4.763   2.922
   73VAL    CG2  714   4.030   4.960   2.974
   73VAL      C  715   3.895   4.667   3.028
   73VAL      O  716   3.914   4.549   3.002
   74SER      N  717   3.783   4.724   2.984
   74SER      H  718   3.771   4.821   3.007
   74SER     CA  719   3.691   4.654   2.894
   74SER     CB  720   3.565   4.738   2.876
   74SER     OG  721   3.599   4.872   2.842
   74SER     HG  722   3.579   4.926   2.924
   74SER      C  723   3.743   4.603   2.759
   74SER      O  724   3.704   4.489   2.735
   75PRO      N  725   3.818   4.669   2.671
   75PRO     CA  726   3.858   4.611   2.543
   75PRO     CB  727   3.891   4.734   2.458
   75PRO     CG  728   3.964   4.821   2.560
   75PRO     CD  729   3.878   4.803   2.685
   75PRO      C  730   3.971   4.509   2.557
   75PRO      O  731   4.030   4.494   2.664
   76LYS      N  732   3.984   4.420   2.458
   76LYS      H  733   3.927   4.442   2.379
   76LYS     CA  734   4.091   4.319   2.452
   76LYS     CB  735   4.082   4.250   2.316
   76LYS     CG  736   3.960   4.160   2.294
   76LYS     CD  737   3.959   4.090   2.158
   76LYS     CE  738   3.937   4.188   2.042
   76LYS     NZ  739   3.872   4.117   1.932
   76LYS    HZ1  740   3.862   4.178   1.853
   76LYS    HZ2  741   3.938   4.046   1.906
   76LYS    HZ3  742   3.790   4.072   1.968
   76LYS      C  743   4.234   4.372   2.470
   76LYS      O  744   4.275   4.461   2.395
   77VAL      N  745   4.304   4.301   2.557
   77VAL      H  746   4.279   4.205   2.572
   77VAL     CA  747   4.434   4.343   2.611
   77VAL     CB  748   4.443   4.376   2.760
   77VAL    CG1  749   4.367   4.503   2.796
   77VAL    CG2  750   4.405   4.263   2.857
   77VAL      C  751   4.550   4.247   2.582
   77VAL      O  752   4.522   4.127   2.590
   78TYR      N  753   4.667   4.307   2.566
   78TYR      H  754   4.669   4.401   2.532
   78TYR     CA  755   4.783   4.222   2.536
   78TYR     CB  756   4.821   4.236   2.388
   78TYR     CG  757   4.738   4.139   2.304
   78TYR    CD1  758   4.622   4.189   2.247
   78TYR    HD1  759   4.597   4.295   2.248
   78TYR    CD2  760   4.777   4.006   2.297
   78TYR    HD2  761   4.882   3.990   2.324
   78TYR    CE1  762   4.546   4.101   2.171
   78TYR    HE1  763   4.447   4.125   2.132
   78TYR    CE2  764   4.707   3.920   2.214
   78TYR    HE2  765   4.754   3.827   2.181
   78TYR     CZ  766   4.592   3.970   2.156
   78TYR     OH  767   4.509   3.886   2.090
   78TYR     HH  768   4.556   3.797   2.087
   78TYR      C  769   4.900   4.264   2.626
   78TYR      O  770   4.979   4.343   2.575
   79PHE      N  771   4.910   4.223   2.752
   79PHE      H  772   4.831   4.180   2.795
   79PHE     CA  773   5.027   4.256   2.835
   79PHE     CB  774   5.004   4.266   2.986
   79PHE     CG  775   4.887   4.349   3.039
   79PHE    CD1  776   4.783   4.276   3.093
   79PHE    HD1  777   4.809   4.190   3.155
   79PHE    CD2  778   4.868   4.480   2.994
   79PHE    HD2  779   4.963   4.531   2.982
   79PHE    CE1  780   4.659   4.340   3.101
   79PHE    HE1  781   4.576   4.289   3.149
   79PHE    CE2  782   4.746   4.546   3.003
   79PHE    HE2  783   4.737   4.652   2.978
   79PHE     CZ  784   4.643   4.471   3.057
   79PHE     HZ  785   4.548   4.516   3.085
   79PHE      C  786   5.144   4.159   2.815
   79PHE      O  787   5.155   4.061   2.889
   80MET      N  788   5.226   4.177   2.712
   80MET      H  789   5.226   4.258   2.653
   80MET     CA  790   5.324   4.073   2.677
   80MET     CB  791   5.358   4.084   2.528
   80MET     CG  792   5.248   4.041   2.431
   80MET     SD  793   5.309   4.003   2.262
   80MET     CE  794   5.171   4.065   2.168
   80MET      C  795   5.438   4.055   2.777
   80MET      O  796   5.546   4.114   2.773
   81LYS      N  797   5.419   3.946   2.851
   81LYS      H  798   5.323   3.922   2.864
   81LYS     CA  799   5.519   3.885   2.939
   81LYS     CB  800   5.446   3.797   3.040
   81LYS     CG  801   5.374   3.888   3.140
   81LYS     CD  802   5.311   3.789   3.238
   81LYS     CE  803   5.205   3.844   3.334
   81LYS     NZ  804   5.134   3.734   3.400
   81LYS    HZ1  805   5.202   3.691   3.460
   81LYS    HZ2  806   5.054   3.767   3.450
   81LYS    HZ3  807   5.104   3.662   3.338
   81LYS      C  808   5.625   3.807   2.862
   81LYS      O  809   5.627   3.684   2.872
   82GLN      N  810   5.701   3.874   2.775
   82GLN      H  811   5.708   3.972   2.794
   82GLN     CA  812   5.794   3.817   2.676
   82GLN     CB  813   5.738   3.829   2.534
   82GLN     CG  814   5.716   3.975   2.492
   82GLN     CD  815   5.731   3.992   2.340
   82GLN    OE1  816   5.832   4.028   2.280
   82GLN    NE2  817   5.620   4.000   2.268
   82GLN   HE21  818   5.525   4.006   2.300
   82GLN   HE22  819   5.629   3.986   2.170
   82GLN      C  820   5.936   3.874   2.679
   82GLN      O  821   5.969   3.980   2.730
   83THR      N  822   6.026   3.790   2.627
   83THR      H  823   5.996   3.699   2.600
   83THR     CA  824   6.171   3.800   2.647
   83THR     CB  825   6.248   3.669   2.662
   83THR    OG1  826   6.174   3.549   2.639
   83THR    HG1  827   6.142   3.542   2.545
   83THR    CG2  828   6.295   3.666   2.808
   83THR      C  829   6.252   3.884   2.549
   83THR      O  830   6.350   3.953   2.580
   84ILE      N  831   6.223   3.863   2.421
   84ILE      H  832   6.181   3.776   2.396
   84ILE     CA  833   6.283   3.942   2.312
   84ILE     CB  834   6.234   3.900   2.173
   84ILE    CG1  835   6.082   3.880   2.174
   84ILE    CG2  836   6.324   3.782   2.137
   84ILE     CD  837   6.027   3.835   2.038
   84ILE      C  838   6.281   4.094   2.327
   84ILE      O  839   6.183   4.157   2.366
   85GLY      N  840   6.400   4.153   2.326
   85GLY      H  841   6.482   4.096   2.336
   85GLY     CA  842   6.433   4.296   2.320
   85GLY      C  843   6.386   4.376   2.198
   85GLY      O  844   6.376   4.318   2.090
   86ASN      N  845   6.348   4.500   2.226
   86ASN      H  846   6.369   4.557   2.305
   86ASN     CA  847   6.317   4.601   2.124
   86ASN     CB  848   6.445   4.642   2.051
   86ASN     CG  849   6.572   4.655   2.135
   86ASN    OD1  850   6.583   4.735   2.228
   86ASN    ND2  851   6.676   4.580   2.099
   86ASN   HD21  852   6.661   4.526   2.017
   86ASN   HD22  853   6.759   4.585   2.155
   86ASN      C  854   6.203   4.572   2.026
   86ASN      O  855   6.197   4.636   1.921
   87SER      N  856   6.126   4.470   2.063
   87SER      H  857   6.161   4.403   2.128
   87SER     CA  858   5.993   4.438   2.010
   87SER     CB  859   5.938   4.302   2.053
   87SER     OG  860   5.966   4.279   2.192
   87SER     HG  861   5.894   4.227   2.238
   87SER      C  862   5.878   4.531   2.051
   87SER      O  863   5.772   4.528   1.989
   88CYS      N  864   5.891   4.611   2.157
   88CYS      H  865   5.952   4.581   2.230
   88CYS     CA  866   5.801   4.717   2.203
   88CYS     CB  867   5.873   4.823   2.286
   88CYS     SG  868   5.956   4.761   2.436
   88CYS     HG  869   5.892   4.840   2.522
   88CYS      C  870   5.701   4.782   2.107
   88CYS      O  871   5.578   4.774   2.112
   89GLY      N  872   5.754   4.810   1.988
   89GLY      H  873   5.854   4.805   1.980
   89GLY     CA  874   5.689   4.857   1.866
   89GLY      C  875   5.577   4.768   1.812
   89GLY      O  876   5.460   4.805   1.799
   90THR      N  877   5.613   4.644   1.779
   90THR      H  878   5.694   4.604   1.821
   90THR     CA  879   5.515   4.539   1.750
   90THR     CB  880   5.580   4.409   1.700
   90THR    OG1  881   5.718   4.400   1.735
   90THR    HG1  882   5.777   4.446   1.668
   90THR    CG2  883   5.568   4.402   1.547
   90THR      C  884   5.416   4.510   1.862
   90THR      O  885   5.296   4.493   1.840
   91ILE      N  886   5.457   4.523   1.988
   91ILE      H  887   5.554   4.531   2.011
   91ILE     CA  888   5.372   4.504   2.106
   91ILE     CB  889   5.453   4.494   2.236
   91ILE    CG1  890   5.545   4.372   2.242
   91ILE    CG2  891   5.350   4.478   2.348
   91ILE     CD  892   5.627   4.361   2.371
   91ILE      C  893   5.257   4.604   2.111
   91ILE      O  894   5.142   4.561   2.101
   92GLY      N  895   5.299   4.730   2.106
   92GLY      H  896   5.396   4.750   2.097
   92GLY     CA  897   5.215   4.850   2.107
   92GLY      C  898   5.108   4.850   1.998
   92GLY      O  899   4.991   4.883   2.018
   93LEU      N  900   5.154   4.815   1.878
   93LEU      H  901   5.249   4.824   1.846
   93LEU     CA  902   5.069   4.795   1.760
   93LEU     CB  903   5.165   4.745   1.651
   93LEU     CG  904   5.126   4.780   1.508
   93LEU    CD1  905   5.071   4.921   1.488
   93LEU    CD2  906   5.252   4.761   1.424
   93LEU      C  907   4.953   4.695   1.769
   93LEU      O  908   4.838   4.735   1.751
   94ILE      N  909   4.974   4.573   1.817
   94ILE      H  910   5.067   4.540   1.833
   94ILE     CA  911   4.873   4.472   1.853
   94ILE     CB  912   4.936   4.336   1.880
   94ILE    CG1  913   5.027   4.296   1.764
   94ILE    CG2  914   4.831   4.227   1.902
   94ILE     CD  915   5.119   4.179   1.803
   94ILE      C  916   4.792   4.514   1.976
   94ILE      O  917   4.671   4.518   1.960
   95HISE     N  918   4.858   4.555   2.085
   95HISE     H  919   4.955   4.539   2.106
   95HISE    CA  920   4.786   4.627   2.191
   95HISE    CB  921   4.877   4.706   2.285
   95HISE    CG  922   4.850   4.674   2.432
   95HISE   ND1  923   4.734   4.636   2.486
   95HISE   CD2  924   4.939   4.672   2.531
   95HISE   HD2  925   5.037   4.719   2.521
   95HISE   CE1  926   4.759   4.605   2.613
   95HISE   HE1  927   4.684   4.587   2.690
   95HISE   NE2  928   4.884   4.635   2.646
   95HISE   HE2  929   4.929   4.616   2.733
   95HISE     C  930   4.675   4.720   2.144
   95HISE     O  931   4.568   4.716   2.205
   96ALA      N  932   4.707   4.816   2.057
   96ALA      H  933   4.799   4.809   2.018
   96ALA     CA  934   4.625   4.918   1.991
   96ALA     CB  935   4.702   5.019   1.905
   96ALA      C  936   4.515   4.860   1.902
   96ALA      O  937   4.410   4.924   1.903
   97VAL      N  938   4.551   4.775   1.807
   97VAL      H  939   4.649   4.767   1.787
   97VAL     CA  940   4.449   4.702   1.730
   97VAL     CB  941   4.522   4.598   1.644
   97VAL    CG1  942   4.436   4.499   1.565
   97VAL    CG2  943   4.613   4.681   1.554
   97VAL      C  944   4.348   4.630   1.819
   97VAL      O  945   4.231   4.626   1.781
   98ALA      N  946   4.388   4.565   1.928
   98ALA      H  947   4.480   4.532   1.948
   98ALA     CA  948   4.290   4.505   2.020
   98ALA     CB  949   4.377   4.403   2.094
   98ALA      C  950   4.205   4.596   2.109
   98ALA      O  951   4.085   4.574   2.115
   99ASN      N  952   4.267   4.709   2.143
   99ASN      H  953   4.367   4.709   2.138
   99ASN     CA  954   4.195   4.821   2.205
   99ASN     CB  955   4.309   4.917   2.240
   99ASN     CG  956   4.294   4.988   2.374
   99ASN    OD1  957   4.206   5.071   2.396
   99ASN    ND2  958   4.360   4.938   2.479
   99ASN   HD21  959   4.417   4.857   2.473
   99ASN   HD22  960   4.352   4.990   2.564
   99ASN      C  961   4.086   4.883   2.118
   99ASN      O  962   3.968   4.868   2.147
  100ASN      N  963   4.124   4.960   2.016
  100ASN      H  964   4.218   4.991   2.004
  100ASN     CA  965   4.021   5.027   1.935
  100ASN     CB  966   4.056   5.172   1.899
  100ASN     CG  967   4.018   5.275   2.005
  100ASN    OD1  968   4.108   5.347   2.047
  100ASN    ND2  969   3.891   5.293   2.040
  100ASN   HD21  970   3.816   5.239   2.002
  100ASN   HD22  971   3.873   5.383   2.078
  100ASN      C  972   3.970   4.945   1.817
  100ASN      O  973   3.959   5.007   1.711
  101GLN      N  974   3.922   4.825   1.850
  101GLN      H  975   3.939   4.782   1.939
  101GLN     CA  976   3.848   4.739   1.757
  101GLN     CB  977   3.808   4.613   1.834
  101GLN     CG  978   3.922   4.512   1.851
  101GLN     CD  979   3.935   4.414   1.734
  101GLN    OE1  980   3.852   4.324   1.727
  101GLN    NE2  981   4.044   4.427   1.658
  101GLN   HE21  982   4.109   4.497   1.689
  101GLN   HE22  983   4.051   4.369   1.577
  101GLN      C  984   3.725   4.806   1.697
  101GLN      O  985   3.689   4.784   1.581
  102ASP      N  986   3.657   4.883   1.781
  102ASP      H  987   3.692   4.895   1.874
  102ASP     CA  988   3.550   4.978   1.744
  102ASP     CB  989   3.495   5.049   1.868
  102ASP     CG  990   3.596   5.128   1.952
  102ASP    OD1  991   3.678   5.070   2.026
  102ASP    OD2  992   3.589   5.252   1.938
  102ASP      C  993   3.582   5.079   1.634
  102ASP      O  994   3.504   5.092   1.540
  103LYS      N  995   3.697   5.145   1.649
  103LYS      H  996   3.747   5.144   1.735
  103LYS     CA  997   3.754   5.245   1.559
  103LYS     CB  998   3.854   5.336   1.631
  103LYS     CG  999   3.795   5.411   1.751
  103LYS     CD 1000   3.712   5.534   1.714
  103LYS     CE 1001   3.680   5.641   1.819
  103LYS     NZ 1002   3.628   5.574   1.939
  103LYS    HZ1 1003   3.596   5.643   2.004
  103LYS    HZ2 1004   3.551   5.514   1.918
  103LYS    HZ3 1005   3.704   5.523   1.980
  103LYS      C 1006   3.824   5.181   1.439
  103LYS      O 1007   3.794   5.216   1.325
  104LEU      N 1008   3.914   5.088   1.467
  104LEU      H 1009   3.940   5.057   1.559
  104LEU     CA 1010   3.999   5.031   1.362
  104LEU     CB 1011   4.131   4.971   1.413
  104LEU     CG 1012   4.243   5.070   1.448
  104LEU    CD1 1013   4.204   5.169   1.558
  104LEU    CD2 1014   4.374   5.001   1.483
  104LEU      C 1015   3.926   4.932   1.272
  104LEU      O 1016   3.851   4.847   1.319
  105GLY      N 1017   3.968   4.943   1.146
  105GLY      H 1018   4.056   4.983   1.118
  105GLY     CA 1019   3.900   4.869   1.039
  105GLY      C 1020   3.997   4.802   0.941
  105GLY      O 1021   4.071   4.878   0.879
  106PHE      N 1022   4.000   4.670   0.946
  106PHE      H 1023   3.917   4.622   0.973
  106PHE     CA 1024   4.103   4.592   0.874
  106PHE     CB 1025   4.191   4.509   0.967
  106PHE     CG 1026   4.272   4.608   1.052
  106PHE    CD1 1027   4.224   4.641   1.178
  106PHE    HD1 1028   4.116   4.642   1.190
  106PHE    CD2 1029   4.406   4.626   1.024
  106PHE    HD2 1030   4.438   4.588   0.927
  106PHE    CE1 1031   4.308   4.691   1.278
  106PHE    HE1 1032   4.259   4.727   1.368
  106PHE    CE2 1033   4.494   4.676   1.119
  106PHE    HE2 1034   4.601   4.670   1.098
  106PHE     CZ 1035   4.442   4.707   1.244
  106PHE     HZ 1036   4.505   4.754   1.320
  106PHE      C 1037   4.048   4.497   0.768
  106PHE      O 1038   3.935   4.452   0.786
  107GLU      N 1039   4.128   4.463   0.667
  107GLU      H 1040   4.218   4.504   0.658
  107GLU     CA 1041   4.092   4.350   0.580
  107GLU     CB 1042   4.171   4.381   0.453
  107GLU     CG 1043   4.124   4.517   0.400
  107GLU     CD 1044   4.140   4.527   0.248
  107GLU    OE1 1045   4.243   4.578   0.199
  107GLU    OE2 1046   4.048   4.492   0.171
  107GLU      C 1047   4.123   4.212   0.638
  107GLU      O 1048   4.144   4.195   0.758
  108ASP      N 1049   4.093   4.117   0.550
  108ASP      H 1050   4.043   4.139   0.467
  108ASP     CA 1051   4.097   3.974   0.582
  108ASP     CB 1052   3.968   3.908   0.532
  108ASP     CG 1053   3.846   3.974   0.597
  108ASP    OD1 1054   3.803   3.943   0.710
  108ASP    OD2 1055   3.799   4.071   0.532
  108ASP      C 1056   4.222   3.908   0.523
  108ASP      O 1057   4.282   3.964   0.431
  109GLY      N 1058   4.245   3.792   0.583
  109GLY      H 1059   4.194   3.764   0.664
  109GLY     CA 1060   4.355   3.701   0.545
  109GLY      C 1061   4.492   3.766   0.567
  109GLY      O 1062   4.573   3.785   0.477
  110SER      N 1063   4.534   3.778   0.692
  110SER      H 1064   4.500   3.716   0.763
  110SER     CA 1065   4.656   3.852   0.728
  110SER     CB 1066   4.611   3.998   0.740
  110SER     OG 1067   4.567   4.037   0.870
  110SER     HG 1068   4.491   4.102   0.869
  110SER      C 1069   4.717   3.800   0.858
  110SER      O 1070   4.644   3.771   0.953
  111VAL      N 1071   4.850   3.803   0.870
  111VAL      H 1072   4.904   3.840   0.795
  111VAL     CA 1073   4.926   3.765   0.990
  111VAL     CB 1074   5.078   3.761   0.969
  111VAL    CG1 1075   5.145   3.706   1.095
  111VAL    CG2 1076   5.117   3.664   0.858
  111VAL      C 1077   4.872   3.831   1.117
  111VAL      O 1078   4.853   3.757   1.213
  112LEU      N 1079   4.824   3.955   1.118
  112LEU      H 1080   4.845   4.017   1.042
  112LEU     CA 1081   4.760   4.025   1.231
  112LEU     CB 1082   4.750   4.175   1.203
  112LEU     CG 1083   4.691   4.255   1.319
  112LEU    CD1 1084   4.798   4.276   1.426
  112LEU    CD2 1085   4.628   4.392   1.290
  112LEU      C 1086   4.630   3.956   1.273
  112LEU      O 1087   4.626   3.891   1.377
  113LYS      N 1088   4.541   3.928   1.178
  113LYS      H 1089   4.556   3.955   1.083
  113LYS     CA 1090   4.413   3.861   1.205
  113LYS     CB 1091   4.323   3.880   1.082
  113LYS     CG 1092   4.262   4.019   1.063
  113LYS     CD 1093   4.169   4.061   1.178
  113LYS     CE 1094   4.068   4.168   1.138
  113LYS     NZ 1095   4.010   4.134   1.007
  113LYS    HZ1 1096   4.061   4.167   0.927
  113LYS    HZ2 1097   4.019   4.034   1.006
  113LYS    HZ3 1098   3.912   4.152   1.003
  113LYS      C 1099   4.418   3.714   1.247
  113LYS      O 1100   4.355   3.669   1.342
  114GLN      N 1101   4.503   3.634   1.183
  114GLN      H 1102   4.548   3.676   1.104
  114GLN     CA 1103   4.567   3.506   1.219
  114GLN     CB 1104   4.683   3.458   1.131
  114GLN     CG 1105   4.659   3.421   0.985
  114GLN     CD 1106   4.785   3.381   0.909
  114GLN    OE1 1107   4.881   3.323   0.960
  114GLN    NE2 1108   4.786   3.420   0.782
  114GLN   HE21 1109   4.707   3.458   0.734
  114GLN   HE22 1110   4.862   3.398   0.720
  114GLN      C 1111   4.603   3.505   1.368
  114GLN      O 1112   4.557   3.423   1.447
  115PHE      N 1113   4.691   3.597   1.406
  115PHE      H 1114   4.732   3.669   1.350
  115PHE     CA 1115   4.750   3.609   1.540
  115PHE     CB 1116   4.853   3.722   1.532
  115PHE     CG 1117   4.914   3.769   1.665
  115PHE    CD1 1118   4.842   3.859   1.743
  115PHE    HD1 1119   4.756   3.909   1.700
  115PHE    CD2 1120   5.022   3.706   1.724
  115PHE    HD2 1121   5.083   3.631   1.673
  115PHE    CE1 1122   4.874   3.883   1.876
  115PHE    HE1 1123   4.797   3.935   1.933
  115PHE    CE2 1124   5.056   3.727   1.857
  115PHE    HE2 1125   5.117   3.651   1.907
  115PHE     CZ 1126   4.986   3.822   1.931
  115PHE     HZ 1127   5.005   3.816   2.038
  115PHE      C 1128   4.643   3.630   1.647
  115PHE      O 1129   4.653   3.575   1.757
  116LEU      N 1130   4.547   3.715   1.612
  116LEU      H 1131   4.563   3.769   1.529
  116LEU     CA 1132   4.433   3.736   1.702
  116LEU     CB 1133   4.361   3.860   1.648
  116LEU     CG 1134   4.445   3.987   1.653
  116LEU    CD1 1135   4.371   4.097   1.576
  116LEU    CD2 1136   4.481   4.039   1.793
  116LEU      C 1137   4.334   3.622   1.725
  116LEU      O 1138   4.337   3.564   1.834
  117SER      N 1139   4.300   3.557   1.614
  117SER      H 1140   4.300   3.608   1.528
  117SER     CA 1141   4.230   3.428   1.603
  117SER     CB 1142   4.196   3.404   1.456
  117SER     OG 1143   4.086   3.484   1.411
  117SER     HG 1144   4.101   3.479   1.313
  117SER      C 1145   4.296   3.309   1.672
  117SER      O 1146   4.230   3.208   1.692
  118GLU      N 1147   4.429   3.315   1.673
  118GLU      H 1148   4.487   3.345   1.598
  118GLU     CA 1149   4.508   3.236   1.770
  118GLU     CB 1150   4.656   3.246   1.735
  118GLU     CG 1151   4.719   3.115   1.782
  118GLU     CD 1152   4.840   3.066   1.701
  118GLU    OE1 1153   4.953   3.080   1.752
  118GLU    OE2 1154   4.819   2.995   1.600
  118GLU      C 1155   4.500   3.280   1.916
  118GLU      O 1156   4.443   3.209   1.999
  119THR      N 1157   4.560   3.394   1.948
  119THR      H 1158   4.589   3.460   1.878
  119THR     CA 1159   4.589   3.441   2.085
  119THR     CB 1160   4.694   3.552   2.088
  119THR    OG1 1161   4.649   3.665   2.013
  119THR    HG1 1162   4.655   3.647   1.915
  119THR    CG2 1163   4.830   3.501   2.040
  119THR      C 1164   4.477   3.489   2.178
  119THR      O 1165   4.510   3.509   2.294
  120GLU      N 1166   4.357   3.498   2.122
  120GLU      H 1167   4.344   3.462   2.030
  120GLU     CA 1168   4.228   3.542   2.179
  120GLU     CB 1169   4.127   3.494   2.075
  120GLU     CG 1170   4.008   3.590   2.073
  120GLU     CD 1171   3.935   3.591   1.939
  120GLU    OE1 1172   3.830   3.523   1.931
  120GLU    OE2 1173   3.990   3.644   1.841
  120GLU      C 1174   4.193   3.518   2.326
  120GLU      O 1175   4.193   3.608   2.410
  121LYS      N 1176   4.203   3.387   2.343
  121LYS      H 1177   4.213   3.321   2.269
  121LYS     CA 1178   4.185   3.320   2.473
  121LYS     CB 1179   4.116   3.184   2.460
  121LYS     CG 1180   3.967   3.170   2.493
  121LYS     CD 1181   3.937   3.020   2.494
  121LYS     CE 1182   3.786   2.998   2.509
  121LYS     NZ 1183   3.756   2.857   2.533
  121LYS    HZ1 1184   3.658   2.839   2.539
  121LYS    HZ2 1185   3.792   2.803   2.456
  121LYS    HZ3 1186   3.799   2.824   2.617
  121LYS      C 1187   4.303   3.307   2.570
  121LYS      O 1188   4.287   3.283   2.689
  122MET      N 1189   4.426   3.328   2.523
  122MET      H 1190   4.441   3.386   2.443
  122MET     CA 1191   4.546   3.283   2.595
  122MET     CB 1192   4.667   3.275   2.502
  122MET     CG 1193   4.662   3.136   2.438
  122MET     SD 1194   4.789   3.115   2.308
  122MET     CE 1195   4.694   2.983   2.236
  122MET      C 1196   4.584   3.357   2.724
  122MET      O 1197   4.560   3.478   2.730
  123SER      N 1198   4.659   3.298   2.816
  123SER      H 1199   4.701   3.210   2.796
  123SER     CA 1200   4.734   3.370   2.920
  123SER     CB 1201   4.797   3.274   3.020
  123SER     OG 1202   4.918   3.218   2.968
  123SER     HG 1203   4.891   3.127   2.936
  123SER      C 1204   4.837   3.471   2.867
  123SER      O 1205   4.875   3.454   2.751
  124PRO      N 1206   4.876   3.574   2.940
  124PRO     CA 1207   4.988   3.664   2.907
  124PRO     CB 1208   5.001   3.754   3.029
  124PRO     CG 1209   4.857   3.768   3.079
  124PRO     CD 1210   4.796   3.631   3.050
  124PRO      C 1211   5.120   3.607   2.855
  124PRO      O 1212   5.161   3.627   2.740
  125GLU      N 1213   5.157   3.496   2.918
  125GLU      H 1214   5.123   3.478   3.010
  125GLU     CA 1215   5.263   3.397   2.894
  125GLU     CB 1216   5.275   3.297   3.008
  125GLU     CG 1217   5.306   3.357   3.145
  125GLU     CD 1218   5.186   3.404   3.228
  125GLU    OE1 1219   5.160   3.331   3.325
  125GLU    OE2 1220   5.122   3.508   3.202
  125GLU      C 1221   5.257   3.323   2.761
  125GLU      O 1222   5.359   3.321   2.693
  126ASP      N 1223   5.137   3.275   2.726
  126ASP      H 1224   5.066   3.276   2.796
  126ASP     CA 1225   5.106   3.206   2.600
  126ASP     CB 1226   4.980   3.124   2.625
  126ASP     CG 1227   5.027   2.993   2.688
  126ASP    OD1 1228   4.993   2.971   2.806
  126ASP    OD2 1229   5.049   2.903   2.605
  126ASP      C 1230   5.099   3.295   2.476
  126ASP      O 1231   5.147   3.265   2.366
  127ARG      N 1232   5.041   3.412   2.495
  127ARG      H 1233   4.958   3.407   2.551
  127ARG     CA 1234   5.047   3.525   2.401
  127ARG     CB 1235   4.980   3.651   2.456
  127ARG     CG 1236   4.830   3.626   2.469
  127ARG     CD 1237   4.749   3.737   2.537
  127ARG     NE 1238   4.613   3.705   2.582
  127ARG     HE 1239   4.619   3.630   2.649
  127ARG     CZ 1240   4.491   3.738   2.536
  127ARG    NH1 1241   4.473   3.782   2.411
  127ARG   HH11 1242   4.549   3.801   2.349
  127ARG   HH12 1243   4.390   3.836   2.395
  127ARG    NH2 1244   4.392   3.743   2.626
  127ARG   HH21 1245   4.427   3.728   2.718
  127ARG   HH22 1246   4.304   3.787   2.609
  127ARG      C 1247   5.192   3.553   2.362
  127ARG      O 1248   5.231   3.545   2.246
  128ALA      N 1249   5.276   3.576   2.463
  128ALA      H 1250   5.245   3.583   2.558
  128ALA     CA 1251   5.422   3.586   2.447
  128ALA     CB 1252   5.468   3.590   2.592
  128ALA      C 1253   5.482   3.470   2.368
  128ALA      O 1254   5.542   3.501   2.266
  129LYS      N 1255   5.456   3.349   2.418
  129LYS      H 1256   5.408   3.347   2.505
  129LYS     CA 1257   5.508   3.222   2.363
  129LYS     CB 1258   5.453   3.108   2.449
  129LYS     CG 1259   5.551   3.054   2.552
  129LYS     CD 1260   5.532   2.903   2.567
  129LYS     CE 1261   5.400   2.871   2.637
  129LYS     NZ 1262   5.367   2.737   2.587
  129LYS    HZ1 1263   5.293   2.701   2.644
  129LYS    HZ2 1264   5.338   2.746   2.492
  129LYS    HZ3 1265   5.441   2.670   2.598
  129LYS      C 1266   5.479   3.219   2.213
  129LYS      O 1267   5.573   3.189   2.139
  130CYS      N 1268   5.354   3.239   2.173
  130CYS      H 1269   5.288   3.231   2.248
  130CYS     CA 1270   5.308   3.257   2.034
  130CYS     CB 1271   5.158   3.285   2.026
  130CYS     SG 1272   5.102   3.310   1.853
  130CYS     HG 1273   5.026   3.201   1.844
  130CYS      C 1274   5.386   3.357   1.949
  130CYS      O 1275   5.435   3.316   1.844
  131PHE      N 1276   5.378   3.485   1.986
  131PHE      H 1277   5.308   3.514   2.051
  131PHE     CA 1278   5.461   3.592   1.929
  131PHE     CB 1279   5.428   3.720   2.008
  131PHE     CG 1280   5.500   3.849   1.970
  131PHE    CD1 1281   5.430   3.948   1.901
  131PHE    HD1 1282   5.321   3.949   1.894
  131PHE    CD2 1283   5.635   3.864   1.997
  131PHE    HD2 1284   5.693   3.802   2.066
  131PHE    CE1 1285   5.495   4.063   1.858
  131PHE    HE1 1286   5.434   4.134   1.803
  131PHE    CE2 1287   5.696   3.981   1.954
  131PHE    HE2 1288   5.801   3.993   1.983
  131PHE     CZ 1289   5.630   4.082   1.885
  131PHE     HZ 1290   5.685   4.171   1.854
  131PHE      C 1291   5.611   3.565   1.923
  131PHE      O 1292   5.663   3.579   1.812
  132GLU      N 1293   5.676   3.520   2.030
  132GLU      H 1294   5.639   3.536   2.121
  132GLU     CA 1295   5.818   3.484   2.044
  132GLU     CB 1296   5.855   3.454   2.190
  132GLU     CG 1297   5.848   3.569   2.291
  132GLU     CD 1298   5.955   3.553   2.399
  132GLU    OE1 1299   6.077   3.576   2.381
  132GLU    OE2 1300   5.906   3.514   2.506
  132GLU      C 1301   5.865   3.366   1.959
  132GLU      O 1302   5.969   3.366   1.894
  133LYS      N 1303   5.781   3.262   1.952
  133LYS      H 1304   5.696   3.272   2.004
  133LYS     CA 1305   5.787   3.142   1.868
  133LYS     CB 1306   5.681   3.039   1.909
  133LYS     CG 1307   5.668   2.925   1.808
  133LYS     CD 1308   5.553   2.833   1.846
  133LYS     CE 1309   5.589   2.687   1.872
  133LYS     NZ 1310   5.475   2.605   1.918
  133LYS    HZ1 1311   5.487   2.514   1.879
  133LYS    HZ2 1312   5.465   2.599   2.017
  133LYS    HZ3 1313   5.388   2.637   1.881
  133LYS      C 1314   5.776   3.181   1.720
  133LYS      O 1315   5.847   3.117   1.643
  134ASN      N 1316   5.674   3.254   1.676
  134ASN      H 1317   5.604   3.297   1.733
  134ASN     CA 1318   5.651   3.296   1.537
  134ASN     CB 1319   5.519   3.373   1.536
  134ASN     CG 1320   5.482   3.399   1.390
  134ASN    OD1 1321   5.513   3.504   1.333
  134ASN    ND2 1322   5.414   3.307   1.322
  134ASN   HD21 1323   5.392   3.215   1.353
  134ASN   HD22 1324   5.396   3.340   1.229
  134ASN      C 1325   5.765   3.393   1.504
  134ASN      O 1326   5.751   3.513   1.529
  135GLU      N 1327   5.834   3.347   1.401
  135GLU      H 1328   5.813   3.261   1.353
  135GLU     CA 1329   5.943   3.427   1.344
  135GLU     CB 1330   6.042   3.333   1.276
  135GLU     CG 1331   6.131   3.269   1.383
  135GLU     CD 1332   6.255   3.203   1.324
  135GLU    OE1 1333   6.341   3.266   1.259
  135GLU    OE2 1334   6.259   3.078   1.317
  135GLU      C 1335   5.898   3.539   1.250
  135GLU      O 1336   5.945   3.652   1.267
  136ALA      N 1337   5.777   3.529   1.196
  136ALA      H 1338   5.713   3.457   1.223
  136ALA     CA 1339   5.721   3.614   1.090
  136ALA     CB 1340   5.598   3.543   1.035
  136ALA      C 1341   5.701   3.759   1.135
  136ALA      O 1342   5.728   3.855   1.063
  137ILE      N 1343   5.621   3.769   1.241
  137ILE      H 1344   5.573   3.686   1.271
  137ILE     CA 1345   5.580   3.894   1.305
  137ILE     CB 1346   5.489   3.868   1.424
  137ILE    CG1 1347   5.362   3.791   1.388
  137ILE    CG2 1348   5.446   3.993   1.502
  137ILE     CD 1349   5.276   3.739   1.503
  137ILE      C 1350   5.700   3.980   1.346
  137ILE      O 1351   5.722   4.090   1.296
  138GLN      N 1352   5.790   3.904   1.408
  138GLN      H 1353   5.761   3.824   1.460
  138GLN     CA 1354   5.921   3.962   1.443
  138GLN     CB 1355   5.993   3.865   1.537
  138GLN     CG 1356   5.925   3.824   1.667
  138GLN     CD 1357   6.005   3.705   1.721
  138GLN    OE1 1358   6.128   3.701   1.724
  138GLN    NE2 1359   5.935   3.596   1.752
  138GLN   HE21 1360   5.837   3.586   1.738
  138GLN   HE22 1361   5.986   3.512   1.770
  138GLN      C 1362   6.006   3.991   1.320
  138GLN      O 1363   6.063   4.100   1.311
  139ALA      N 1364   5.997   3.912   1.213
  139ALA      H 1365   5.950   3.825   1.224
  139ALA     CA 1366   6.059   3.943   1.083
  139ALA     CB 1367   6.055   3.815   0.999
  139ALA      C 1368   6.011   4.067   1.007
  139ALA      O 1369   6.089   4.155   0.972
  140ALA      N 1370   5.882   4.095   1.014
  140ALA      H 1371   5.817   4.031   1.056
  140ALA     CA 1372   5.827   4.220   0.959
  140ALA     CB 1373   5.675   4.213   0.974
  140ALA      C 1374   5.876   4.343   1.037
  140ALA      O 1375   5.932   4.433   0.974
  141HISE     N 1376   5.877   4.330   1.169
  141HISE     H 1377   5.836   4.250   1.212
  141HISE    CA 1378   5.925   4.430   1.266
  141HISE    CB 1379   5.900   4.383   1.409
  141HISE    CG 1380   5.947   4.482   1.516
  141HISE   ND1 1381   5.882   4.593   1.548
  141HISE   CD2 1382   6.059   4.483   1.586
  141HISE   HD2 1383   6.092   4.394   1.640
  141HISE   CE1 1384   5.950   4.668   1.634
  141HISE   HE1 1385   5.918   4.755   1.692
  141HISE   NE2 1386   6.064   4.601   1.648
  141HISE   HE2 1387   6.152   4.637   1.678
  141HISE     C 1388   6.074   4.458   1.245
  141HISE     O 1389   6.106   4.568   1.199
  142ASP      N 1390   6.163   4.361   1.262
  142ASP      H 1391   6.144   4.264   1.269
  142ASP     CA 1392   6.310   4.371   1.266
  142ASP     CB 1393   6.371   4.237   1.309
  142ASP     CG 1394   6.522   4.246   1.328
  142ASP    OD1 1395   6.561   4.333   1.408
  142ASP    OD2 1396   6.601   4.161   1.279
  142ASP      C 1397   6.374   4.407   1.131
  142ASP      O 1398   6.481   4.466   1.125
  143ALA      N 1399   6.299   4.390   1.023
  143ALA      H 1400   6.212   4.342   1.034
  143ALA     CA 1401   6.328   4.433   0.885
  143ALA     CB 1402   6.262   4.340   0.783
  143ALA      C 1403   6.310   4.582   0.854
  143ALA      O 1404   6.383   4.644   0.777
  144VAL      N 1405   6.195   4.627   0.903
  144VAL      H 1406   6.122   4.565   0.932
  144VAL     CA 1407   6.154   4.768   0.894
  144VAL     CB 1408   6.003   4.775   0.868
  144VAL    CG1 1409   5.963   4.923   0.867
  144VAL    CG2 1410   5.958   4.707   0.738
  144VAL      C 1411   6.208   4.855   1.008
  144VAL      O 1412   6.250   4.967   0.980
  145ALA      N 1413   6.219   4.799   1.128
  145ALA      H 1414   6.157   4.724   1.153
  145ALA     CA 1415   6.282   4.866   1.242
  145ALA     CB 1416   6.283   4.773   1.363
  145ALA      C 1417   6.428   4.907   1.216
  145ALA      O 1418   6.507   4.844   1.146
  146GLN      N 1419   6.463   5.017   1.283
  146GLN      H 1420   6.398   5.078   1.328
  146GLN     CA 1421   6.598   5.073   1.278
  146GLN     CB 1422   6.632   5.109   1.134
  146GLN     CG 1423   6.774   5.163   1.111
  146GLN     CD 1424   6.885   5.072   1.164
  146GLN    OE1 1425   6.914   5.044   1.280
  146GLN    NE2 1426   6.971   5.031   1.071
  146GLN   HE21 1427   6.971   5.060   0.975
  146GLN   HE22 1428   7.037   4.969   1.112
  146GLN      C 1429   6.613   5.183   1.384
  146GLN      O 1430   6.519   5.257   1.406
  147GLU      N 1431   6.735   5.181   1.438
  147GLU      H 1432   6.803   5.115   1.405
  147GLU     CA 1433   6.771   5.286   1.534
  147GLU     CB 1434   6.900   5.261   1.613
  147GLU     CG 1435   6.933   5.119   1.657
  147GLU     CD 1436   7.069   5.129   1.728
  147GLU    OE1 1437   7.072   5.096   1.848
  147GLU    OE2 1438   7.153   5.208   1.680
  147GLU      C 1439   6.780   5.427   1.474
  147GLU      O 1440   6.829   5.444   1.364
  148GLY      N 1441   6.770   5.528   1.560
  148GLY      H 1442   6.752   5.502   1.656
  148GLY     CA 1443   6.769   5.670   1.522
  148GLY      C 1444   6.775   5.757   1.647
  148GLY      O 1445   6.865   5.744   1.730
  149GLN      N 1446   6.659   5.814   1.680
  149GLN      H 1447   6.575   5.781   1.637
  149GLN     CA 1448   6.641   5.882   1.809
  149GLN     CB 1449   6.511   5.961   1.810
  149GLN     CG 1450   6.516   6.084   1.718
  149GLN     CD 1451   6.595   6.200   1.778
  149GLN    OE1 1452   6.540   6.291   1.840
  149GLN    NE2 1453   6.727   6.204   1.764
  149GLN   HE21 1454   6.765   6.130   1.709
  149GLN   HE22 1455   6.783   6.262   1.823
  149GLN      C 1456   6.637   5.780   1.924
  149GLN      O 1457   6.668   5.807   2.040
  150CYS      N 1458   6.563   5.674   1.893
  150CYS      H 1459   6.488   5.686   1.828
  150CYS     CA 1460   6.556   5.547   1.967
  150CYS     CB 1461   6.431   5.464   1.938
  150CYS     SG 1462   6.407   5.353   2.082
  150CYS     HG 1463   6.279   5.333   2.052
  150CYS      C 1464   6.688   5.469   1.962
  150CYS      O 1465   6.750   5.475   1.856
  151ARG      N 1466   6.714   5.382   2.059
  151ARG      H 1467   6.651   5.359   2.132
  151ARG     CA 1468   6.837   5.302   2.059
  151ARG     CB 1469   6.946   5.370   2.143
  151ARG     CG 1470   7.008   5.491   2.072
  151ARG     CD 1471   7.070   5.462   1.935
  151ARG     NE 1472   7.133   5.583   1.879
  151ARG     HE 1473   7.101   5.668   1.922
  151ARG     CZ 1474   7.214   5.591   1.773
  151ARG    NH1 1475   7.235   5.491   1.686
  151ARG   HH11 1476   7.202   5.399   1.707
  151ARG   HH12 1477   7.281   5.503   1.598
  151ARG    NH2 1478   7.245   5.716   1.736
  151ARG   HH21 1479   7.205   5.791   1.789
  151ARG   HH22 1480   7.303   5.735   1.657
  151ARG      C 1481   6.809   5.167   2.126
  151ARG      O 1482   6.709   5.145   2.194
  152VAL      N 1483   6.894   5.071   2.090
  152VAL      H 1484   6.960   5.080   2.015
  152VAL     CA 1485   6.885   4.941   2.157
  152VAL     CB 1486   6.964   4.835   2.080
  152VAL    CG1 1487   6.913   4.801   1.940
  152VAL    CG2 1488   7.112   4.875   2.068
  152VAL      C 1489   6.906   4.924   2.308
  152VAL      O 1490   7.004   4.983   2.353
  153ASP      N 1491   6.813   4.855   2.374
  153ASP      H 1492   6.731   4.824   2.325
  153ASP     CA 1493   6.843   4.787   2.501
  153ASP     CB 1494   6.960   4.689   2.491
  153ASP     CG 1495   6.913   4.566   2.414
  153ASP    OD1 1496   6.957   4.559   2.297
  153ASP    OD2 1497   6.851   4.469   2.462
  153ASP      C 1498   6.857   4.861   2.633
  153ASP      O 1499   6.837   4.793   2.734
  154ASP      N 1500   6.938   4.967   2.625
  154ASP      H 1501   6.984   4.989   2.539
  154ASP     CA 1502   6.966   5.064   2.732
  154ASP     CB 1503   7.055   5.163   2.656
  154ASP     CG 1504   7.131   5.256   2.751
  154ASP    OD1 1505   7.084   5.370   2.771
  154ASP    OD2 1506   7.224   5.207   2.818
  154ASP      C 1507   6.844   5.143   2.780
  154ASP      O 1508   6.750   5.161   2.703
  155LYS      N 1509   6.866   5.215   2.889
  155LYS      H 1510   6.959   5.231   2.924
  155LYS     CA 1511   6.771   5.304   2.958
  155LYS     CB 1512   6.821   5.370   3.087
  155LYS     CG 1513   6.952   5.447   3.083
  155LYS     CD 1514   6.957   5.535   3.209
  155LYS     CE 1515   7.034   5.666   3.194
  155LYS     NZ 1516   7.179   5.666   3.171
  155LYS    HZ1 1517   7.215   5.759   3.178
  155LYS    HZ2 1518   7.216   5.609   3.244
  155LYS    HZ3 1519   7.208   5.631   3.082
  155LYS      C 1520   6.710   5.412   2.869
  155LYS      O 1521   6.593   5.446   2.888
  156VAL      N 1522   6.782   5.460   2.767
  156VAL      H 1523   6.879   5.441   2.758
  156VAL     CA 1524   6.729   5.540   2.656
  156VAL     CB 1525   6.835   5.592   2.558
  156VAL    CG1 1526   6.914   5.695   2.639
  156VAL    CG2 1527   6.936   5.482   2.523
  156VAL      C 1528   6.620   5.473   2.573
  156VAL      O 1529   6.569   5.542   2.485
  157ASN      N 1530   6.601   5.341   2.574
  157ASN      H 1531   6.665   5.273   2.608
  157ASN     CA 1532   6.491   5.281   2.498
  157ASN     CB 1533   6.486   5.128   2.503
  157ASN     CG 1534   6.401   5.064   2.393
  157ASN    OD1 1535   6.279   5.064   2.411
  157ASN    ND2 1536   6.460   5.048   2.275
  157ASN   HD21 1537   6.548   5.095   2.263
  157ASN   HD22 1538   6.424   4.995   2.199
  157ASN      C 1539   6.352   5.336   2.531
  157ASN      O 1540   6.301   5.330   2.643
  158PHE      N 1541   6.305   5.415   2.434
  158PHE      H 1542   6.373   5.454   2.373
  158PHE     CA 1543   6.171   5.472   2.420
  158PHE     CB 1544   6.185   5.558   2.294
  158PHE     CG 1545   6.225   5.702   2.325
  158PHE    CD1 1546   6.131   5.800   2.357
  158PHE    HD1 1547   6.027   5.787   2.325
  158PHE    CD2 1548   6.359   5.739   2.331
  158PHE    HD2 1549   6.433   5.662   2.311
  158PHE    CE1 1550   6.159   5.927   2.405
  158PHE    HE1 1551   6.086   5.983   2.462
  158PHE    CE2 1552   6.394   5.864   2.382
  158PHE    HE2 1553   6.497   5.886   2.408
  158PHE     CZ 1554   6.295   5.954   2.418
  158PHE     HZ 1555   6.323   6.052   2.457
  158PHE      C 1556   6.065   5.364   2.397
  158PHE      O 1557   6.019   5.337   2.287
  159HISE     N 1558   6.011   5.324   2.512
  159HISE     H 1559   6.039   5.361   2.601
  159HISE    CA 1560   5.907   5.220   2.526
  159HISE    CB 1561   5.910   5.170   2.670
  159HISE    CG 1562   5.828   5.042   2.693
  159HISE   ND1 1563   5.799   4.943   2.609
  159HISE   CD2 1564   5.744   5.039   2.796
  159HISE   HD2 1565   5.751   5.093   2.890
  159HISE   CE1 1566   5.694   4.876   2.655
  159HISE   HE1 1567   5.630   4.805   2.602
  159HISE   NE2 1568   5.667   4.933   2.772
  159HISE   HE2 1569   5.591   4.896   2.827
  159HISE     C 1570   5.768   5.271   2.488
  159HISE     O 1571   5.709   5.358   2.552
  160PHE      N 1572   5.697   5.180   2.421
  160PHE      H 1573   5.720   5.083   2.428
  160PHE     CA 1574   5.562   5.187   2.364
  160PHE     CB 1575   5.556   5.089   2.247
  160PHE     CG 1576   5.591   5.145   2.109
  160PHE    CD1 1577   5.488   5.184   2.024
  160PHE    HD1 1578   5.383   5.188   2.053
  160PHE    CD2 1579   5.726   5.165   2.084
  160PHE    HD2 1580   5.805   5.131   2.151
  160PHE    CE1 1581   5.523   5.228   1.897
  160PHE    HE1 1582   5.448   5.267   1.829
  160PHE    CE2 1583   5.759   5.224   1.962
  160PHE    HE2 1584   5.864   5.250   1.950
  160PHE     CZ 1585   5.658   5.245   1.869
  160PHE     HZ 1586   5.675   5.315   1.787
  160PHE      C 1587   5.451   5.158   2.465
  160PHE      O 1588   5.368   5.069   2.448
  161ILE      N 1589   5.434   5.258   2.551
  161ILE      H 1590   5.485   5.342   2.535
  161ILE     CA 1591   5.326   5.256   2.651
  161ILE     CB 1592   5.369   5.321   2.783
  161ILE    CG1 1593   5.500   5.262   2.834
  161ILE    CG2 1594   5.252   5.311   2.882
  161ILE     CD 1595   5.563   5.360   2.933
  161ILE      C 1596   5.198   5.317   2.595
  161ILE      O 1597   5.201   5.427   2.539
  162LEU      N 1598   5.088   5.243   2.606
  162LEU      H 1599   5.099   5.150   2.640
  162LEU     CA 1600   4.954   5.280   2.556
  162LEU     CB 1601   4.891   5.149   2.508
  162LEU     CG 1602   4.752   5.157   2.443
  162LEU    CD1 1603   4.755   5.234   2.311
  162LEU    CD2 1604   4.705   5.014   2.418
  162LEU      C 1605   4.869   5.363   2.652
  162LEU      O 1606   4.882   5.349   2.773
  163PHE      N 1607   4.806   5.464   2.593
  163PHE      H 1608   4.821   5.500   2.501
  163PHE     CA 1609   4.707   5.550   2.660
  163PHE     CB 1610   4.778   5.679   2.703
  163PHE     CG 1611   4.707   5.764   2.808
  163PHE    CD1 1612   4.753   5.750   2.938
  163PHE    HD1 1613   4.840   5.688   2.955
  163PHE    CD2 1614   4.600   5.850   2.782
  163PHE    HD2 1615   4.563   5.860   2.680
  163PHE    CE1 1616   4.689   5.821   3.040
  163PHE    HE1 1617   4.718   5.795   3.142
  163PHE    CE2 1618   4.543   5.928   2.881
  163PHE    HE2 1619   4.460   5.994   2.855
  163PHE     CZ 1620   4.585   5.909   3.012
  163PHE     HZ 1621   4.553   5.981   3.087
  163PHE      C 1622   4.585   5.573   2.570
  163PHE      O 1623   4.599   5.579   2.448
  164ASN      N 1624   4.466   5.554   2.625
  164ASN      H 1625   4.464   5.535   2.724
  164ASN     CA 1626   4.339   5.570   2.552
  164ASN     CB 1627   4.287   5.437   2.498
  164ASN     CG 1628   4.217   5.456   2.363
  164ASN    OD1 1629   4.172   5.559   2.314
  164ASN    ND2 1630   4.193   5.341   2.301
  164ASN   HD21 1631   4.219   5.259   2.353
  164ASN   HD22 1632   4.182   5.340   2.202
  164ASN      C 1633   4.227   5.610   2.649
  164ASN      O 1634   4.237   5.601   2.771
  165ASN      N 1635   4.118   5.668   2.599
  165ASN      H 1636   4.110   5.697   2.504
  165ASN     CA 1637   4.002   5.700   2.683
  165ASN     CB 1638   3.953   5.842   2.652
  165ASN     CG 1639   3.862   5.872   2.772
  165ASN    OD1 1640   3.753   5.818   2.785
  165ASN    ND2 1641   3.855   5.998   2.814
  165ASN   HD21 1642   3.902   6.083   2.790
  165ASN   HD22 1643   3.789   6.012   2.888
  165ASN      C 1644   3.900   5.597   2.635
  165ASN      O 1645   3.882   5.584   2.514
  166VAL      N 1646   3.832   5.546   2.737
  166VAL      H 1647   3.841   5.566   2.835
  166VAL     CA 1648   3.735   5.437   2.721
  166VAL     CB 1649   3.782   5.295   2.753
  166VAL    CG1 1650   3.692   5.186   2.695
  166VAL    CG2 1651   3.925   5.275   2.703
  166VAL      C 1652   3.616   5.473   2.811
  166VAL      O 1653   3.630   5.439   2.929
  167ASP      N 1654   3.517   5.537   2.750
  167ASP      H 1655   3.530   5.569   2.657
  167ASP     CA 1656   3.395   5.573   2.823
  167ASP     CB 1657   3.307   5.451   2.852
  167ASP     CG 1658   3.171   5.466   2.783
  167ASP    OD1 1659   3.159   5.410   2.672
  167ASP    OD2 1660   3.082   5.530   2.843
  167ASP      C 1661   3.414   5.671   2.939
  167ASP      O 1662   3.373   5.654   3.054
  168GLY      N 1663   3.476   5.784   2.907
  168GLY      H 1664   3.454   5.808   2.812
  168GLY     CA 1665   3.514   5.887   3.005
  168GLY      C 1666   3.640   5.860   3.089
  168GLY      O 1667   3.713   5.953   3.118
  169HISE     N 1668   3.655   5.732   3.122
  169HISE     H 1669   3.589   5.660   3.101
  169HISE    CA 1670   3.760   5.681   3.212
  169HISE    CB 1671   3.719   5.551   3.282
  169HISE    CG 1672   3.663   5.566   3.423
  169HISE   ND1 1673   3.696   5.482   3.521
  169HISE   CD2 1674   3.618   5.677   3.482
  169HISE   HD2 1675   3.589   5.774   3.443
  169HISE   CE1 1676   3.663   5.535   3.638
  169HISE   HE1 1677   3.680   5.501   3.740
  169HISE   NE2 1678   3.615   5.657   3.614
  169HISE   HE2 1679   3.598   5.729   3.680
  169HISE     C 1680   3.887   5.669   3.127
  169HISE     O 1681   3.889   5.606   3.021
  170LEU      N 1682   3.983   5.753   3.162
  170LEU      H 1683   3.977   5.821   3.235
  170LEU     CA 1684   4.119   5.745   3.107
  170LEU     CB 1685   4.203   5.866   3.150
  170LEU     CG 1686   4.154   6.000   3.096
  170LEU    CD1 1687   4.217   6.109   3.183
  170LEU    CD2 1688   4.178   6.004   2.945
  170LEU      C 1689   4.201   5.624   3.153
  170LEU      O 1690   4.190   5.584   3.269
  171TYR      N 1691   4.250   5.553   3.052
  171TYR      H 1692   4.245   5.589   2.959
  171TYR     CA 1693   4.334   5.434   3.076
  171TYR     CB 1694   4.260   5.304   3.044
  171TYR     CG 1695   4.168   5.278   3.164
  171TYR    CD1 1696   4.031   5.299   3.157
  171TYR    HD1 1697   3.995   5.390   3.110
  171TYR    CD2 1698   4.228   5.201   3.262
  171TYR    HD2 1699   4.332   5.168   3.254
  171TYR    CE1 1700   3.949   5.230   3.246
  171TYR    HE1 1701   3.841   5.221   3.230
  171TYR    CE2 1702   4.149   5.143   3.361
  171TYR    HE2 1703   4.195   5.089   3.444
  171TYR     CZ 1704   4.012   5.161   3.349
  171TYR     OH 1705   3.939   5.133   3.461
  171TYR     HH 1706   3.844   5.159   3.449
  171TYR      C 1707   4.481   5.432   3.033
  171TYR      O 1708   4.505   5.447   2.913
  172GLU      N 1709   4.567   5.389   3.125
  172GLU      H 1710   4.548   5.410   3.221
  172GLU     CA 1711   4.710   5.370   3.096
  172GLU     CB 1712   4.785   5.448   3.205
  172GLU     CG 1713   4.928   5.489   3.171
  172GLU     CD 1714   5.008   5.557   3.282
  172GLU    OE1 1715   5.127   5.519   3.290
  172GLU    OE2 1716   4.961   5.639   3.363
  172GLU      C 1717   4.750   5.222   3.099
  172GLU      O 1718   4.776   5.171   3.207
  173LEU      N 1719   4.792   5.170   2.984
  173LEU      H 1720   4.832   5.229   2.914
  173LEU     CA 1721   4.820   5.026   2.972
  173LEU     CB 1722   4.724   4.970   2.866
  173LEU     CG 1723   4.576   4.972   2.903
  173LEU    CD1 1724   4.501   5.088   2.836
  173LEU    CD2 1725   4.525   4.833   2.867
  173LEU      C 1726   4.964   5.001   2.926
  173LEU      O 1727   5.013   5.055   2.827
  174ASP      N 1728   5.030   4.913   3.001
  174ASP      H 1729   4.976   4.847   3.054
  174ASP     CA 1730   5.169   4.879   2.965
  174ASP     CB 1731   5.262   4.868   3.085
  174ASP     CG 1732   5.408   4.862   3.040
  174ASP    OD1 1733   5.469   4.755   3.056
  174ASP    OD2 1734   5.455   4.940   2.954
  174ASP      C 1735   5.184   4.756   2.875
  174ASP      O 1736   5.091   4.677   2.856
  175GLY      N 1737   5.273   4.769   2.778
  175GLY      H 1738   5.318   4.858   2.776
  175GLY     CA 1739   5.314   4.660   2.687
  175GLY      C 1740   5.362   4.534   2.759
  175GLY      O 1741   5.370   4.427   2.698
  176ARG      N 1742   5.409   4.537   2.884
  176ARG      H 1743   5.425   4.622   2.933
  176ARG     CA 1744   5.477   4.425   2.950
  176ARG     CB 1745   5.629   4.438   2.942
  176ARG     CG 1746   5.688   4.416   2.802
  176ARG     CD 1747   5.838   4.446   2.804
  176ARG     NE 1748   5.869   4.588   2.825
  176ARG     HE 1749   5.819   4.640   2.894
  176ARG     CZ 1750   5.968   4.654   2.764
  176ARG    NH1 1751   6.050   4.596   2.675
  176ARG   HH11 1752   6.037   4.501   2.646
  176ARG   HH12 1753   6.116   4.651   2.624
  176ARG    NH2 1754   5.984   4.785   2.790
  176ARG   HH21 1755   5.936   4.827   2.867
  176ARG   HH22 1756   6.023   4.849   2.723
  176ARG      C 1757   5.419   4.395   3.088
  176ARG      O 1758   5.387   4.278   3.110
  177MET      N 1759   5.367   4.493   3.162
  177MET      H 1760   5.357   4.587   3.131
  177MET     CA 1761   5.324   4.457   3.298
  177MET     CB 1762   5.405   4.531   3.405
  177MET     CG 1763   5.437   4.677   3.373
  177MET     SD 1764   5.575   4.746   3.472
  177MET     CE 1765   5.536   4.918   3.448
  177MET      C 1766   5.173   4.468   3.319
  177MET      O 1767   5.119   4.572   3.281
  178PRO      N 1768   5.115   4.372   3.390
  178PRO     CA 1769   4.973   4.367   3.431
  178PRO     CB 1770   4.955   4.230   3.497
  178PRO     CG 1771   5.052   4.147   3.413
  178PRO     CD 1772   5.173   4.240   3.420
  178PRO      C 1773   4.921   4.483   3.516
  178PRO      O 1774   4.976   4.508   3.623
  179PHE      N 1775   4.789   4.499   3.506
  179PHE      H 1776   4.729   4.427   3.470
  179PHE     CA 1777   4.703   4.604   3.562
  179PHE     CB 1778   4.692   4.586   3.714
  179PHE     CG 1779   4.631   4.452   3.756
  179PHE    CD1 1780   4.714   4.349   3.796
  179PHE    HD1 1781   4.817   4.379   3.817
  179PHE    CD2 1782   4.495   4.423   3.743
  179PHE    HD2 1783   4.423   4.504   3.735
  179PHE    CE1 1784   4.668   4.224   3.837
  179PHE    HE1 1785   4.745   4.160   3.879
  179PHE    CE2 1786   4.448   4.296   3.774
  179PHE    HE2 1787   4.343   4.270   3.760
  179PHE     CZ 1788   4.532   4.198   3.825
  179PHE     HZ 1789   4.481   4.102   3.839
  179PHE      C 1790   4.712   4.748   3.511
  179PHE      O 1791   4.811   4.818   3.527
  180PRO      N 1792   4.613   4.781   3.428
  180PRO     CA 1793   4.599   4.916   3.371
  180PRO     CB 1794   4.477   4.914   3.279
  180PRO     CG 1795   4.475   4.768   3.234
  180PRO     CD 1796   4.521   4.690   3.358
  180PRO      C 1797   4.584   5.011   3.489
  180PRO      O 1798   4.544   4.982   3.602
  181VAL      N 1799   4.637   5.131   3.465
  181VAL      H 1800   4.702   5.144   3.391
  181VAL     CA 1801   4.626   5.240   3.563
  181VAL     CB 1802   4.756   5.319   3.576
  181VAL    CG1 1803   4.775   5.422   3.688
  181VAL    CG2 1804   4.868   5.215   3.565
  181VAL      C 1805   4.516   5.331   3.507
  181VAL      O 1806   4.522   5.372   3.391
  182ASN      N 1807   4.421   5.351   3.598
  182ASN      H 1808   4.428   5.306   3.687
  182ASN     CA 1809   4.301   5.436   3.584
  182ASN     CB 1810   4.190   5.380   3.673
  182ASN     CG 1811   4.055   5.451   3.662
  182ASN    OD1 1812   4.034   5.555   3.724
  182ASN    ND2 1813   3.976   5.409   3.564
  182ASN   HD21 1814   4.004   5.320   3.527
  182ASN   HD22 1815   3.878   5.432   3.564
  182ASN      C 1816   4.341   5.576   3.629
  182ASN      O 1817   4.367   5.602   3.747
  183HISE     N 1818   4.287   5.665   3.547
  183HISE     H 1819   4.270   5.644   3.450
  183HISE    CA 1820   4.306   5.806   3.582
  183HISE    CB 1821   4.416   5.862   3.491
  183HISE    CG 1822   4.562   5.831   3.527
  183HISE   ND1 1823   4.603   5.818   3.653
  183HISE   CD2 1824   4.655   5.782   3.445
  183HISE   HD2 1825   4.642   5.753   3.341
  183HISE   CE1 1826   4.724   5.764   3.645
  183HISE   HE1 1827   4.791   5.744   3.729
  183HISE   NE2 1828   4.755   5.735   3.519
  183HISE   HE2 1829   4.841   5.700   3.482
  183HISE     C 1830   4.176   5.885   3.589
  183HISE     O 1831   4.181   6.007   3.569
  184GLY      N 1832   4.060   5.820   3.600
  184GLY      H 1833   4.061   5.720   3.589
  184GLY     CA 1834   3.926   5.880   3.608
  184GLY      C 1835   3.874   5.954   3.485
  184GLY      O 1836   3.931   5.944   3.376
  185ALA      N 1837   3.758   6.015   3.509
  185ALA      H 1838   3.719   6.033   3.599
  185ALA     CA 1839   3.684   6.072   3.395
  185ALA     CB 1840   3.540   6.103   3.437
  185ALA      C 1841   3.749   6.200   3.343
  185ALA      O 1842   3.841   6.259   3.400
  186SER      N 1843   3.739   6.205   3.210
  186SER      H 1844   3.731   6.116   3.166
  186SER     CA 1845   3.772   6.318   3.122
  186SER     CB 1846   3.923   6.337   3.104
  186SER     OG 1847   3.940   6.471   3.059
  186SER     HG 1848   4.036   6.479   3.031
  186SER      C 1849   3.710   6.315   2.982
  186SER      O 1850   3.652   6.218   2.933
  187SER      N 1851   3.684   6.436   2.933
  187SER      H 1852   3.731   6.513   2.977
  187SER     CA 1853   3.615   6.457   2.805
  187SER     CB 1854   3.598   6.605   2.769
  187SER     OG 1855   3.717   6.683   2.783
  187SER     HG 1856   3.798   6.631   2.756
  187SER      C 1857   3.692   6.384   2.695
  187SER      O 1858   3.805   6.416   2.660
  188GLU      N 1859   3.624   6.293   2.625
  188GLU      H 1860   3.541   6.258   2.669
  188GLU     CA 1861   3.691   6.212   2.522
  188GLU     CB 1862   3.584   6.119   2.464
  188GLU     CG 1863   3.555   6.007   2.564
  188GLU     CD 1864   3.412   5.955   2.573
  188GLU    OE1 1865   3.328   6.017   2.505
  188GLU    OE2 1866   3.377   5.866   2.654
  188GLU      C 1867   3.776   6.282   2.416
  188GLU      O 1868   3.896   6.255   2.405
  189ASP      N 1869   3.735   6.405   2.387
  189ASP      H 1870   3.646   6.442   2.414
  189ASP     CA 1871   3.802   6.505   2.302
  189ASP     CB 1872   3.729   6.638   2.287
  189ASP     CG 1873   3.581   6.637   2.250
  189ASP    OD1 1874   3.541   6.722   2.167
  189ASP    OD2 1875   3.506   6.561   2.315
  189ASP      C 1876   3.945   6.549   2.334
  189ASP      O 1877   4.026   6.576   2.245
  190THR      N 1878   3.965   6.577   2.462
  190THR      H 1879   3.889   6.555   2.525
  190THR     CA 1880   4.092   6.617   2.523
  190THR     CB 1881   4.078   6.700   2.651
  190THR    OG1 1882   3.994   6.636   2.747
  190THR    HG1 1883   4.057   6.569   2.786
  190THR    CG2 1884   4.006   6.830   2.615
  190THR      C 1885   4.197   6.509   2.554
  190THR      O 1886   4.305   6.543   2.602
  191LEU      N 1887   4.179   6.393   2.491
  191LEU      H 1888   4.100   6.380   2.432
  191LEU     CA 1889   4.267   6.278   2.516
  191LEU     CB 1890   4.231   6.166   2.417
  191LEU     CG 1891   4.303   6.031   2.415
  191LEU    CD1 1892   4.332   5.981   2.556
  191LEU    CD2 1893   4.203   5.934   2.352
  191LEU      C 1894   4.417   6.305   2.515
  191LEU      O 1895   4.484   6.282   2.616
  192LEU      N 1896   4.454   6.379   2.411
  192LEU      H 1897   4.394   6.397   2.333
  192LEU     CA 1898   4.591   6.432   2.397
  192LEU     CB 1899   4.583   6.515   2.269
  192LEU     CG 1900   4.719   6.537   2.202
  192LEU    CD1 1901   4.768   6.405   2.143
  192LEU    CD2 1902   4.713   6.656   2.106
  192LEU      C 1903   4.647   6.503   2.520
  192LEU      O 1904   4.742   6.461   2.587
  193LYS      N 1905   4.561   6.596   2.560
  193LYS      H 1906   4.474   6.622   2.518
  193LYS     CA 1907   4.595   6.687   2.671
  193LYS     CB 1908   4.505   6.811   2.667
  193LYS     CG 1909   4.548   6.933   2.748
  193LYS     CD 1910   4.444   7.046   2.754
  193LYS     CE 1911   4.501   7.159   2.840
  193LYS     NZ 1912   4.412   7.270   2.877
  193LYS    HZ1 1913   4.422   7.345   2.811
  193LYS    HZ2 1914   4.325   7.226   2.853
  193LYS    HZ3 1915   4.419   7.300   2.972
  193LYS      C 1916   4.597   6.619   2.808
  193LYS      O 1917   4.700   6.619   2.875
  194ASP      N 1918   4.500   6.528   2.817
  194ASP      H 1919   4.422   6.522   2.755
  194ASP     CA 1920   4.494   6.431   2.927
  194ASP     CB 1921   4.368   6.346   2.909
  194ASP     CG 1922   4.236   6.414   2.946
  194ASP    OD1 1923   4.213   6.447   3.064
  194ASP    OD2 1924   4.167   6.462   2.853
  194ASP      C 1925   4.623   6.349   2.939
  194ASP      O 1926   4.693   6.340   3.040
  195ALA      N 1927   4.661   6.286   2.828
  195ALA      H 1928   4.602   6.292   2.748
  195ALA     CA 1929   4.785   6.207   2.816
  195ALA     CB 1930   4.805   6.166   2.669
  195ALA      C 1931   4.911   6.287   2.848
  195ALA      O 1932   4.997   6.248   2.927
  196ALA      N 1933   4.903   6.411   2.802
  196ALA      H 1934   4.845   6.442   2.727
  196ALA     CA 1935   5.004   6.515   2.828
  196ALA     CB 1936   4.980   6.640   2.744
  196ALA      C 1937   5.014   6.546   2.977
  196ALA      O 1938   5.119   6.534   3.041
  197LYS      N 1939   4.904   6.583   3.042
  197LYS      H 1940   4.821   6.597   2.988
  197LYS     CA 1941   4.895   6.609   3.186
  197LYS     CB 1942   4.755   6.643   3.239
  197LYS     CG 1943   4.698   6.765   3.166
  197LYS     CD 1944   4.548   6.770   3.194
  197LYS     CE 1945   4.502   6.792   3.339
  197LYS     NZ 1946   4.357   6.796   3.361
  197LYS    HZ1 1947   4.336   6.775   3.456
  197LYS    HZ2 1948   4.322   6.890   3.359
  197LYS    HZ3 1949   4.305   6.738   3.298
  197LYS      C 1950   4.949   6.493   3.270
  197LYS      O 1951   5.033   6.510   3.359
  198VAL      N 1952   4.915   6.373   3.225
  198VAL      H 1953   4.847   6.365   3.152
  198VAL     CA 1954   4.962   6.243   3.277
  198VAL     CB 1955   4.890   6.121   3.220
  198VAL    CG1 1956   4.950   5.986   3.261
  198VAL    CG2 1957   4.743   6.129   3.263
  198VAL      C 1958   5.114   6.237   3.266
  198VAL      O 1959   5.182   6.218   3.367
  199CYS      N 1960   5.172   6.249   3.147
  199CYS      H 1961   5.113   6.239   3.067
  199CYS     CA 1962   5.314   6.257   3.111
  199CYS     CB 1963   5.332   6.283   2.961
  199CYS     SG 1964   5.259   6.148   2.862
  199CYS     HG 1965   5.138   6.202   2.859
  199CYS      C 1966   5.397   6.362   3.185
  199CYS      O 1967   5.504   6.323   3.233
  200ARG      N 1968   5.347   6.485   3.181
  200ARG      H 1969   5.277   6.504   3.113
  200ARG     CA 1970   5.402   6.599   3.256
  200ARG     CB 1971   5.322   6.729   3.240
  200ARG     CG 1972   5.348   6.806   3.111
  200ARG     CD 1973   5.497   6.836   3.099
  200ARG     NE 1974   5.539   6.957   3.171
  200ARG     HE 1975   5.466   7.024   3.187
  200ARG     CZ 1976   5.667   6.986   3.199
  200ARG    NH1 1977   5.762   6.894   3.184
  200ARG   HH11 1978   5.744   6.799   3.159
  200ARG   HH12 1979   5.857   6.925   3.190
  200ARG    NH2 1980   5.706   7.111   3.227
  200ARG   HH21 1981   5.636   7.183   3.230
  200ARG   HH22 1982   5.799   7.144   3.239
  200ARG      C 1983   5.444   6.580   3.402
  200ARG      O 1984   5.557   6.616   3.434
  201GLU      N 1985   5.370   6.496   3.475
  201GLU      H 1986   5.276   6.476   3.446
  201GLU     CA 1987   5.415   6.459   3.610
  201GLU     CB 1988   5.303   6.384   3.682
  201GLU     CG 1989   5.339   6.335   3.823
  201GLU     CD 1990   5.295   6.189   3.838
  201GLU    OE1 1991   5.218   6.169   3.935
  201GLU    OE2 1992   5.331   6.090   3.771
  201GLU      C 1993   5.548   6.383   3.609
  201GLU      O 1994   5.650   6.436   3.652
  202PHE      N 1995   5.556   6.266   3.546
  202PHE      H 1996   5.472   6.212   3.537
  202PHE     CA 1997   5.674   6.187   3.510
  202PHE     CB 1998   5.634   6.087   3.401
  202PHE     CG 1999   5.570   5.964   3.465
  202PHE    CD1 2000   5.432   5.960   3.479
  202PHE    HD1 2001   5.367   6.038   3.438
  202PHE    CD2 2002   5.655   5.868   3.518
  202PHE    HD2 2003   5.763   5.887   3.521
  202PHE    CE1 2004   5.386   5.856   3.559
  202PHE    HE1 2005   5.278   5.843   3.570
  202PHE    CE2 2006   5.606   5.764   3.596
  202PHE    HE2 2007   5.681   5.698   3.640
  202PHE     CZ 2008   5.470   5.765   3.622
  202PHE     HZ 2009   5.420   5.682   3.672
  202PHE      C 2010   5.790   6.263   3.445
  202PHE      O 2011   5.905   6.247   3.486
  203THR      N 2012   5.764   6.352   3.350
  203THR      H 2013   5.671   6.372   3.319
  203THR     CA 2014   5.868   6.430   3.280
  203THR     CB 2015   5.823   6.474   3.141
  203THR    OG1 2016   5.714   6.566   3.155
  203THR    HG1 2017   5.681   6.580   3.061
  203THR    CG2 2018   5.794   6.354   3.052
  203THR      C 2019   5.923   6.552   3.355
  203THR      O 2020   6.044   6.570   3.362
  204GLU      N 2021   5.840   6.616   3.437
  204GLU      H 2022   5.743   6.611   3.413
  204GLU     CA 2023   5.888   6.715   3.534
  204GLU     CB 2024   5.786   6.776   3.630
  204GLU     CG 2025   5.707   6.897   3.580
  204GLU     CD 2026   5.666   6.994   3.691
  204GLU    OE1 2027   5.568   7.066   3.664
  204GLU    OE2 2028   5.754   7.026   3.775
  204GLU      C 2029   5.988   6.648   3.627
  204GLU      O 2030   6.091   6.709   3.656
  205ARG      N 2031   5.976   6.519   3.659
  205ARG      H 2032   5.894   6.464   3.644
  205ARG     CA 2033   6.075   6.443   3.737
  205ARG     CB 2034   6.003   6.327   3.806
  205ARG     CG 2035   5.898   6.377   3.906
  205ARG     CD 2036   5.860   6.258   3.995
  205ARG     NE 2037   5.809   6.146   3.915
  205ARG     HE 2038   5.880   6.089   3.872
  205ARG     CZ 2039   5.683   6.102   3.916
  205ARG    NH1 2040   5.586   6.148   3.996
  205ARG   HH11 2041   5.611   6.195   4.080
  205ARG   HH12 2042   5.491   6.129   3.969
  205ARG    NH2 2043   5.649   5.992   3.847
  205ARG   HH21 2044   5.713   5.936   3.794
  205ARG   HH22 2045   5.553   5.966   3.855
  205ARG      C 2046   6.203   6.384   3.678
  205ARG      O 2047   6.298   6.356   3.752
  206GLU      N 2048   6.208   6.355   3.548
  206GLU      H 2049   6.145   6.402   3.487
  206GLU     CA 2050   6.313   6.282   3.476
  206GLU     CB 2051   6.260   6.236   3.340
  206GLU     CG 2052   6.354   6.137   3.270
  206GLU     CD 2053   6.423   6.030   3.354
  206GLU    OE1 2054   6.348   5.951   3.416
  206GLU    OE2 2055   6.547   6.030   3.345
  206GLU      C 2056   6.443   6.364   3.474
  206GLU      O 2057   6.437   6.479   3.431
  207GLN      N 2058   6.552   6.300   3.513
  207GLN      H 2059   6.552   6.201   3.527
  207GLN     CA 2060   6.687   6.358   3.514
  207GLN     CB 2061   6.779   6.262   3.591
  207GLN     CG 2062   6.747   6.288   3.739
  207GLN     CD 2063   6.821   6.196   3.836
  207GLN    OE1 2064   6.942   6.175   3.838
  207GLN    NE2 2065   6.742   6.122   3.915
  207GLN   HE21 2066   6.644   6.140   3.908
  207GLN   HE22 2067   6.782   6.043   3.961
  207GLN      C 2068   6.750   6.378   3.376
  207GLN      O 2069   6.826   6.470   3.349
  208GLY      N 2070   6.704   6.291   3.286
  208GLY      H 2071   6.636   6.222   3.310
  208GLY     CA 2072   6.740   6.294   3.143
  208GLY      C 2073   6.648   6.386   3.063
  208GLY      O 2074   6.660   6.508   3.056
  209GLU      N 2075   6.577   6.306   2.984
  209GLU      H 2076   6.620   6.217   2.964
  209GLU     CA 2077   6.461   6.345   2.903
  209GLU     CB 2078   6.416   6.238   2.803
  209GLU     CG 2079   6.499   6.224   2.674
  209GLU     CD 2080   6.467   6.321   2.561
  209GLU    OE1 2081   6.350   6.340   2.521
  209GLU    OE2 2082   6.563   6.391   2.521
  209GLU      C 2083   6.341   6.405   2.977
  209GLU      O 2084   6.261   6.333   3.035
  210VAL      N 2085   6.298   6.513   2.913
  210VAL      H 2086   6.352   6.569   2.849
  210VAL     CA 2087   6.178   6.591   2.948
  210VAL     CB 2088   6.204   6.737   2.986
  210VAL    CG1 2089   6.253   6.749   3.131
  210VAL    CG2 2090   6.310   6.813   2.907
  210VAL      C 2091   6.062   6.597   2.848
  210VAL      O 2092   5.953   6.621   2.900
  211ARG      N 2093   6.087   6.563   2.722
  211ARG      H 2094   6.173   6.525   2.687
  211ARG     CA 2095   5.988   6.583   2.616
  211ARG     CB 2096   6.054   6.574   2.479
  211ARG     CG 2097   6.157   6.682   2.445
  211ARG     CD 2098   6.197   6.671   2.297
  211ARG     NE 2099   6.312   6.588   2.261
  211ARG     HE 2100   6.309   6.490   2.283
  211ARG     CZ 2101   6.431   6.632   2.217
  211ARG    NH1 2102   6.466   6.761   2.211
  211ARG   HH11 2103   6.411   6.840   2.237
  211ARG   HH12 2104   6.561   6.781   2.186
  211ARG    NH2 2105   6.529   6.549   2.179
  211ARG   HH21 2106   6.515   6.451   2.187
  211ARG   HH22 2107   6.618   6.580   2.145
  211ARG      C 2108   5.869   6.487   2.617
  211ARG      O 2109   5.886   6.376   2.668
  212PHE      N 2110   5.771   6.530   2.538
  212PHE      H 2111   5.771   6.609   2.477
  212PHE     CA 2112   5.662   6.440   2.497
  212PHE     CB 2113   5.529   6.515   2.503
  212PHE     CG 2114   5.402   6.437   2.468
  212PHE    CD1 2115   5.332   6.389   2.578
  212PHE    HD1 2116   5.377   6.405   2.675
  212PHE    CD2 2117   5.358   6.414   2.338
  212PHE    HD2 2118   5.398   6.483   2.264
  212PHE    CE1 2119   5.215   6.319   2.551
  212PHE    HE1 2120   5.156   6.268   2.627
  212PHE    CE2 2121   5.245   6.339   2.308
  212PHE    HE2 2122   5.216   6.318   2.205
  212PHE     CZ 2123   5.175   6.296   2.420
  212PHE     HZ 2124   5.106   6.213   2.399
  212PHE      C 2125   5.678   6.387   2.355
  212PHE      O 2126   5.674   6.470   2.264
  213SER      N 2127   5.689   6.254   2.355
  213SER      H 2128   5.666   6.200   2.436
  213SER     CA 2129   5.720   6.179   2.232
  213SER     CB 2130   5.855   6.109   2.221
  213SER     OG 2131   5.966   6.200   2.224
  213SER     HG 2132   6.001   6.215   2.316
  213SER      C 2133   5.614   6.069   2.218
  213SER      O 2134   5.609   5.977   2.299
  214ALA      N 2135   5.537   6.073   2.109
  214ALA      H 2136   5.533   6.161   2.063
  214ALA     CA 2137   5.428   5.977   2.086
  214ALA     CB 2138   5.316   6.026   2.179
  214ALA      C 2139   5.375   5.956   1.944
  214ALA      O 2140   5.386   6.037   1.852
  215VAL      N 2141   5.345   5.829   1.918
  215VAL      H 2142   5.356   5.759   1.988
  215VAL     CA 2143   5.293   5.794   1.786
  215VAL     CB 2144   5.377   5.686   1.718
  215VAL    CG1 2145   5.506   5.747   1.662
  215VAL    CG2 2146   5.389   5.561   1.807
  215VAL      C 2147   5.143   5.761   1.792
  215VAL      O 2148   5.099   5.673   1.866
  216ALA      N 2149   5.071   5.815   1.695
  216ALA      H 2150   5.110   5.867   1.620
  216ALA     CA 2151   4.925   5.800   1.708
  216ALA     CB 2152   4.872   5.927   1.775
  216ALA      C 2153   4.845   5.769   1.581
  216ALA      O 2154   4.887   5.807   1.472
  217LEU      N 2155   4.734   5.703   1.612
  217LEU      H 2156   4.713   5.679   1.707
  217LEU     CA 2157   4.630   5.666   1.516
  217LEU     CB 2158   4.535   5.561   1.574
  217LEU     CG 2159   4.612   5.429   1.588
  217LEU    CD1 2160   4.543   5.322   1.673
  217LEU    CD2 2161   4.625   5.368   1.448
  217LEU      C 2162   4.547   5.786   1.470
  217LEU      O 2163   4.517   5.878   1.546
  218CYS      N 2164   4.515   5.793   1.341
  218CYS      H 2165   4.547   5.716   1.286
  218CYS     CA 2166   4.431   5.894   1.274
  218CYS     CB 2167   4.534   5.993   1.220
  218CYS     SG 2168   4.470   6.163   1.200
  218CYS     HG 2169   4.584   6.216   1.157
  218CYS      C 2170   4.376   5.825   1.149
  218CYS      O 2171   4.429   5.723   1.105
  219LYS      N 2172   4.267   5.881   1.097
  219LYS      H 2173   4.238   5.971   1.130
  219LYS     CA 2174   4.191   5.833   0.981
  219LYS     CB 2175   4.044   5.821   1.021
  219LYS     CG 2176   3.962   5.732   0.927
  219LYS     CD 2177   3.823   5.704   0.983
  219LYS     CE 2178   3.760   5.590   0.902
  219LYS     NZ 2179   3.615   5.575   0.921
  219LYS    HZ1 2180   3.593   5.478   0.928
  219LYS    HZ2 2181   3.569   5.628   0.993
  219LYS    HZ3 2182   3.572   5.606   0.836
  219LYS      C 2183   4.223   5.921   0.860
  219LYS      O 2184   4.219   6.044   0.858
  220ALA      N 2185   4.246   5.845   0.754
  220ALA      H 2186   4.240   5.746   0.763
  220ALA     CA 2187   4.283   5.897   0.621
  220ALA     CB 2188   4.404   5.817   0.571
  220ALA      C 2189   4.171   5.890   0.517
  220ALA      O 2190   4.056   5.885   0.560
  221ALA      N 2191   4.205   5.901   0.389
  221ALA      H 2192   4.288   5.855   0.359
  221ALA     CA 2193   4.096   5.904   0.291
  221ALA     CB 2194   4.097   6.042   0.225
  221ALA      C 2195   4.121   5.792   0.190
  221ALA     O1 2196   4.231   5.745   0.154
  221ALA     O2 2197   4.018   5.735   0.148
   6.92310   6.92310   4.89534   0.00000   0.00000   0.00000   0.00000   3.46154   3.46154
