# Supplementary material for: Is There a Functional Role for the Knotted Topology in Protein UCH-L1?
Source: J Chem Inf Model. 2024 Jul 24;64(17):6827–37. doi: 10.1021/acs.jcim.4c00880 (PMC11388461; doi:10.1021/acs.jcim.4c00880)
Supplement: Supplementary file 2 — ci4c00880_si_002.zip [file ci4c00880_si_002.zip › UCH-L1_files/APO/APO_delta2/REP_2/traj_initial.gro]

Protein in water t=   0.00000 step= 0
 2197
    1LEU      N    1   5.596   3.825   3.512
    1LEU     H1    2   5.544   3.745   3.484
    1LEU     H2    3   5.639   3.852   3.426
    1LEU     H3    4   5.673   3.805   3.573
    1LEU     CA    5   5.508   3.929   3.568
    1LEU     CB    6   5.527   4.062   3.495
    1LEU     CG    7   5.660   4.122   3.542
    1LEU    CD1    8   5.692   4.250   3.464
    1LEU    CD2    9   5.645   4.169   3.687
    1LEU      C   10   5.366   3.875   3.554
    1LEU      O   11   5.339   3.795   3.464
    2LYS      N   12   5.273   3.931   3.631
    2LYS      H   13   5.289   4.006   3.695
    2LYS     CA   14   5.130   3.903   3.608
    2LYS     CB   15   5.056   3.926   3.740
    2LYS     CG   16   5.085   3.823   3.849
    2LYS     CD   17   5.067   3.887   3.986
    2LYS     CE   18   5.129   3.797   4.094
    2LYS     NZ   19   5.269   3.759   4.077
    2LYS    HZ1   20   5.327   3.838   4.056
    2LYS    HZ2   21   5.298   3.706   4.157
    2LYS    HZ3   22   5.282   3.697   3.999
    2LYS      C   23   5.078   3.984   3.489
    2LYS      O   24   5.119   4.099   3.482
    3PRO      N   25   4.978   3.934   3.418
    3PRO     CA   26   4.906   4.003   3.309
    3PRO     CB   27   4.809   3.901   3.250
    3PRO     CG   28   4.859   3.763   3.293
    3PRO     CD   29   4.939   3.792   3.420
    3PRO      C   30   4.825   4.118   3.368
    3PRO      O   31   4.766   4.109   3.475
    4MET      N   32   4.796   4.212   3.278
    4MET      H   33   4.826   4.210   3.182
    4MET     CA   34   4.734   4.338   3.320
    4MET     CB   35   4.845   4.444   3.314
    4MET     CG   36   4.805   4.579   3.374
    4MET     SD   37   4.806   4.596   3.556
    4MET     CE   38   4.977   4.637   3.585
    4MET      C   39   4.616   4.366   3.228
    4MET      O   40   4.609   4.330   3.110
    5GLU      N   41   4.516   4.419   3.298
    5GLU      H   42   4.517   4.394   3.395
    5GLU     CA   43   4.385   4.450   3.238
    5GLU     CB   44   4.275   4.416   3.339
    5GLU     CG   45   4.132   4.422   3.286
    5GLU     CD   46   4.014   4.414   3.383
    5GLU    OE1   47   3.902   4.445   3.338
    5GLU    OE2   48   4.030   4.391   3.505
    5GLU      C   49   4.392   4.597   3.197
    5GLU      O   50   4.384   4.687   3.281
    6ILE      N   51   4.403   4.613   3.066
    6ILE      H   52   4.394   4.532   3.007
    6ILE     CA   53   4.437   4.737   2.996
    6ILE     CB   54   4.530   4.726   2.874
    6ILE    CG1   55   4.650   4.632   2.888
    6ILE    CG2   56   4.575   4.858   2.812
    6ILE     CD   57   4.767   4.663   2.982
    6ILE      C   58   4.321   4.834   2.970
    6ILE      O   59   4.279   4.869   2.860
    7ASN      N   60   4.266   4.883   3.081
    7ASN      H   61   4.299   4.846   3.168
    7ASN     CA   62   4.167   4.991   3.087
    7ASN     CB   63   4.051   4.924   3.160
    7ASN     CG   64   4.065   4.889   3.309
    7ASN    OD1   65   4.150   4.939   3.383
    7ASN    ND2   66   3.989   4.786   3.344
    7ASN   HD21   67   3.924   4.748   3.279
    7ASN   HD22   68   4.007   4.750   3.436
    7ASN      C   69   4.225   5.113   3.160
    7ASN      O   70   4.316   5.096   3.241
    8PRO      N   71   4.167   5.228   3.129
    8PRO     CA   72   4.188   5.357   3.197
    8PRO     CB   73   4.073   5.444   3.147
    8PRO     CG   74   4.066   5.395   3.002
    8PRO     CD   75   4.074   5.243   3.017
    8PRO      C   76   4.210   5.357   3.349
    8PRO      O   77   4.300   5.428   3.392
    9GLU      N   78   4.127   5.275   3.413
    9GLU      H   79   4.053   5.222   3.372
    9GLU     CA   80   4.134   5.267   3.560
    9GLU     CB   81   4.006   5.195   3.602
    9GLU     CG   82   4.004   5.166   3.752
    9GLU     CD   83   3.869   5.192   3.820
    9GLU    OE1   84   3.861   5.297   3.887
    9GLU    OE2   85   3.772   5.123   3.783
    9GLU      C   86   4.269   5.218   3.614
    9GLU      O   87   4.337   5.289   3.688
   10MET      N   88   4.311   5.104   3.562
   10MET      H   89   4.252   5.038   3.515
   10MET     CA   90   4.443   5.046   3.595
   10MET     CB   91   4.462   4.905   3.539
   10MET     CG   92   4.366   4.806   3.605
   10MET     SD   93   4.412   4.757   3.775
   10MET     CE   94   4.296   4.849   3.873
   10MET      C   95   4.558   5.134   3.546
   10MET      O   96   4.653   5.150   3.623
   11LEU      N   97   4.545   5.190   3.426
   11LEU      H   98   4.484   5.148   3.359
   11LEU     CA   99   4.642   5.283   3.366
   11LEU     CB  100   4.632   5.295   3.214
   11LEU     CG  101   4.633   5.164   3.135
   11LEU    CD1  102   4.594   5.189   2.990
   11LEU    CD2  103   4.774   5.107   3.147
   11LEU      C  104   4.660   5.415   3.441
   11LEU      O  105   4.775   5.441   3.476
   12ASN      N  106   4.552   5.476   3.489
   12ASN      H  107   4.465   5.480   3.439
   12ASN     CA  108   4.552   5.581   3.591
   12ASN     CB  109   4.416   5.649   3.609
   12ASN     CG  110   4.375   5.744   3.497
   12ASN    OD1  111   4.455   5.823   3.446
   12ASN    ND2  112   4.249   5.743   3.454
   12ASN   HD21  113   4.179   5.678   3.484
   12ASN   HD22  114   4.216   5.798   3.377
   12ASN      C  115   4.603   5.525   3.724
   12ASN      O  116   4.701   5.583   3.772
   13LYS      N  117   4.561   5.410   3.777
   13LYS      H  118   4.473   5.376   3.746
   13LYS     CA  119   4.622   5.343   3.893
   13LYS     CB  120   4.518   5.244   3.947
   13LYS     CG  121   4.413   5.309   4.038
   13LYS     CD  122   4.315   5.205   4.091
   13LYS     CE  123   4.221   5.269   4.192
   13LYS     NZ  124   4.131   5.165   4.246
   13LYS    HZ1  125   4.053   5.193   4.302
   13LYS    HZ2  126   4.093   5.115   4.169
   13LYS    HZ3  127   4.184   5.101   4.302
   13LYS      C  128   4.769   5.302   3.896
   13LYS      O  129   4.832   5.322   4.000
   14VAL      N  130   4.827   5.260   3.784
   14VAL      H  131   4.770   5.212   3.717
   14VAL     CA  132   4.970   5.243   3.757
   14VAL     CB  133   5.008   5.194   3.617
   14VAL    CG1  134   5.160   5.177   3.606
   14VAL    CG2  135   4.932   5.071   3.567
   14VAL      C  136   5.037   5.379   3.780
   14VAL      O  137   5.119   5.396   3.869
   15LEU      N  138   4.999   5.485   3.709
   15LEU      H  139   4.959   5.469   3.619
   15LEU     CA  140   5.059   5.616   3.735
   15LEU     CB  141   5.020   5.711   3.621
   15LEU     CG  142   5.098   5.697   3.491
   15LEU    CD1  143   5.066   5.814   3.398
   15LEU    CD2  144   5.246   5.725   3.517
   15LEU      C  145   5.035   5.680   3.872
   15LEU      O  146   5.131   5.731   3.929
   16SER      N  147   4.929   5.643   3.942
   16SER      H  148   4.856   5.589   3.900
   16SER     CA  149   4.911   5.670   4.086
   16SER     CB  150   4.778   5.606   4.125
   16SER     OG  151   4.740   5.631   4.261
   16SER     HG  152   4.722   5.541   4.301
   16SER      C  153   5.026   5.622   4.174
   16SER      O  154   5.101   5.704   4.228
   17ARG      N  155   5.058   5.493   4.168
   17ARG      H  156   4.999   5.427   4.122
   17ARG     CA  157   5.175   5.431   4.231
   17ARG     CB  158   5.159   5.279   4.229
   17ARG     CG  159   5.045   5.239   4.322
   17ARG     CD  160   5.028   5.089   4.299
   17ARG     NE  161   4.922   5.027   4.381
   17ARG     HE  162   4.830   5.063   4.364
   17ARG     CZ  163   4.942   4.949   4.487
   17ARG    NH1  164   5.064   4.901   4.517
   17ARG   HH11  165   5.147   4.946   4.486
   17ARG   HH12  166   5.073   4.838   4.594
   17ARG    NH2  167   4.829   4.896   4.536
   17ARG   HH21  168   4.735   4.911   4.505
   17ARG   HH22  169   4.839   4.845   4.622
   17ARG      C  170   5.315   5.475   4.187
   17ARG      O  171   5.402   5.483   4.274
   18LEU      N  172   5.330   5.532   4.068
   18LEU      H  173   5.258   5.514   4.002
   18LEU     CA  174   5.461   5.570   4.013
   18LEU     CB  175   5.465   5.549   3.861
   18LEU     CG  176   5.466   5.402   3.817
   18LEU    CD1  177   5.483   5.392   3.666
   18LEU    CD2  178   5.585   5.322   3.870
   18LEU      C  179   5.523   5.708   4.038
   18LEU      O  180   5.640   5.731   4.010
   19GLY      N  181   5.435   5.785   4.101
   19GLY      H  182   5.344   5.744   4.107
   19GLY     CA  183   5.465   5.918   4.157
   19GLY      C  184   5.451   6.038   4.063
   19GLY      O  185   5.548   6.112   4.046
   20VAL      N  186   5.336   6.045   3.997
   20VAL      H  187   5.254   6.010   4.041
   20VAL     CA  188   5.302   6.135   3.885
   20VAL     CB  189   5.279   6.048   3.761
   20VAL    CG1  190   5.207   6.111   3.641
   20VAL    CG2  191   5.405   5.967   3.729
   20VAL      C  192   5.175   6.215   3.916
   20VAL      O  193   5.090   6.168   3.991
   21ALA      N  194   5.181   6.341   3.876
   21ALA      H  195   5.263   6.377   3.831
   21ALA     CA  196   5.083   6.446   3.911
   21ALA     CB  197   5.129   6.586   3.870
   21ALA      C  198   4.939   6.430   3.862
   21ALA      O  199   4.911   6.362   3.763
   22GLY      N  200   4.853   6.498   3.937
   22GLY      H  201   4.883   6.527   4.027
   22GLY     CA  202   4.706   6.500   3.923
   22GLY      C  203   4.652   6.558   3.792
   22GLY      O  204   4.561   6.499   3.734
   23GLN      N  205   4.731   6.633   3.715
   23GLN      H  206   4.830   6.643   3.717
   23GLN     CA  207   4.671   6.719   3.612
   23GLN     CB  208   4.768   6.833   3.580
   23GLN     CG  209   4.742   6.934   3.691
   23GLN     CD  210   4.873   7.005   3.728
   23GLN    OE1  211   4.925   6.998   3.839
   23GLN    NE2  212   4.912   7.096   3.640
   23GLN   HE21  213   4.838   7.114   3.576
   23GLN   HE22  214   5.005   7.132   3.629
   23GLN      C  215   4.636   6.649   3.481
   23GLN      O  216   4.533   6.675   3.417
   24TRP      N  217   4.715   6.552   3.436
   24TRP      H  218   4.783   6.506   3.493
   24TRP     CA  219   4.703   6.486   3.305
   24TRP     CB  220   4.832   6.492   3.224
   24TRP     CG  221   4.874   6.632   3.178
   24TRP    CD1  222   4.969   6.711   3.227
   24TRP    HD1  223   5.010   6.708   3.328
   24TRP    CD2  224   4.837   6.684   3.054
   24TRP    NE1  225   4.990   6.812   3.143
   24TRP    HE1  226   5.031   6.899   3.168
   24TRP    CE2  227   4.914   6.797   3.034
   24TRP    CE3  228   4.747   6.641   2.957
   24TRP    HE3  229   4.663   6.576   2.983
   24TRP    CZ2  230   4.914   6.861   2.911
   24TRP    HZ2  231   4.966   6.954   2.888
   24TRP    CZ3  232   4.746   6.704   2.833
   24TRP    HZ3  233   4.661   6.696   2.765
   24TRP    CH2  234   4.830   6.812   2.811
   24TRP    HH2  235   4.845   6.844   2.708
   24TRP      C  236   4.677   6.339   3.342
   24TRP      O  237   4.758   6.280   3.412
   25ARG      N  238   4.559   6.293   3.300
   25ARG      H  239   4.507   6.338   3.228
   25ARG     CA  240   4.507   6.160   3.335
   25ARG     CB  241   4.382   6.170   3.423
   25ARG     CG  242   4.405   6.224   3.565
   25ARG     CD  243   4.489   6.129   3.651
   25ARG     NE  244   4.635   6.139   3.653
   25ARG     HE  245   4.667   6.200   3.581
   25ARG     CZ  246   4.720   6.076   3.735
   25ARG    NH1  247   4.679   5.986   3.825
   25ARG   HH11  248   4.584   5.955   3.825
   25ARG   HH12  249   4.728   5.963   3.909
   25ARG    NH2  250   4.850   6.071   3.701
   25ARG   HH21  251   4.877   6.103   3.610
   25ARG   HH22  252   4.920   6.053   3.770
   25ARG      C  253   4.457   6.092   3.208
   25ARG      O  254   4.444   6.154   3.102
   26PHE      N  255   4.445   5.959   3.212
   26PHE      H  256   4.468   5.907   3.295
   26PHE     CA  257   4.384   5.884   3.103
   26PHE     CB  258   4.436   5.742   3.125
   26PHE     CG  259   4.585   5.725   3.097
   26PHE    CD1  260   4.665   5.677   3.200
   26PHE    HD1  261   4.620   5.651   3.296
   26PHE    CD2  262   4.640   5.729   2.970
   26PHE    HD2  263   4.584   5.772   2.886
   26PHE    CE1  264   4.794   5.628   3.183
   26PHE    HE1  265   4.860   5.599   3.265
   26PHE    CE2  266   4.766   5.674   2.952
   26PHE    HE2  267   4.817   5.708   2.862
   26PHE     CZ  268   4.843   5.616   3.053
   26PHE     HZ  269   4.951   5.606   3.041
   26PHE      C  270   4.231   5.882   3.104
   26PHE      O  271   4.171   5.880   3.212
   27VAL      N  272   4.179   5.875   2.981
   27VAL      H  273   4.246   5.858   2.909
   27VAL     CA  274   4.035   5.859   2.956
   27VAL     CB  275   3.949   5.985   2.960
   27VAL    CG1  276   3.944   6.071   3.086
   27VAL    CG2  277   3.998   6.071   2.843
   27VAL      C  278   3.994   5.765   2.842
   27VAL      O  279   4.075   5.739   2.754
   28ASP      N  280   3.872   5.714   2.859
   28ASP      H  281   3.840   5.704   2.953
   28ASP     CA  282   3.812   5.620   2.763
   28ASP     CB  283   3.692   5.556   2.832
   28ASP     CG  284   3.724   5.501   2.971
   28ASP    OD1  285   3.719   5.586   3.062
   28ASP    OD2  286   3.717   5.377   2.987
   28ASP      C  287   3.758   5.684   2.635
   28ASP      O  288   3.702   5.794   2.639
   29VAL      N  289   3.790   5.626   2.520
   29VAL      H  290   3.829   5.534   2.513
   29VAL     CA  291   3.732   5.671   2.393
   29VAL     CB  292   3.840   5.674   2.285
   29VAL    CG1  293   3.786   5.744   2.161
   29VAL    CG2  294   3.964   5.757   2.321
   29VAL      C  295   3.626   5.567   2.353
   29VAL      O  296   3.653   5.448   2.365
   30LEU      N  297   3.513   5.606   2.295
   30LEU      H  298   3.504   5.702   2.267
   30LEU     CA  299   3.415   5.506   2.251
   30LEU     CB  300   3.272   5.546   2.288
   30LEU     CG  301   3.251   5.549   2.440
   30LEU    CD1  302   3.108   5.593   2.470
   30LEU    CD2  303   3.282   5.415   2.507
   30LEU      C  304   3.410   5.474   2.101
   30LEU      O  305   3.351   5.371   2.068
   31GLY      N  306   3.459   5.558   2.011
   31GLY      H  307   3.477   5.648   2.050
   31GLY     CA  308   3.468   5.515   1.871
   31GLY      C  309   3.581   5.590   1.800
   31GLY      O  310   3.627   5.696   1.842
   32LEU      N  311   3.610   5.531   1.684
   32LEU      H  312   3.537   5.483   1.635
   32LEU     CA  313   3.724   5.570   1.600
   32LEU     CB  314   3.771   5.441   1.533
   32LEU     CG  315   3.840   5.331   1.614
   32LEU    CD1  316   3.831   5.210   1.522
   32LEU    CD2  317   3.979   5.367   1.668
   32LEU      C  318   3.709   5.681   1.496
   32LEU      O  319   3.811   5.724   1.443
   33GLU      N  320   3.584   5.723   1.480
   33GLU      H  321   3.512   5.659   1.508
   33GLU     CA  322   3.535   5.829   1.390
   33GLU     CB  323   3.383   5.832   1.381
   33GLU     CG  324   3.318   5.697   1.351
   33GLU     CD  325   3.317   5.601   1.470
   33GLU    OE1  326   3.240   5.617   1.568
   33GLU    OE2  327   3.402   5.511   1.480
   33GLU      C  328   3.596   5.969   1.400
   33GLU      O  329   3.676   6.001   1.488
   34GLU      N  330   3.573   6.052   1.299
   34GLU      H  331   3.557   6.013   1.209
   34GLU     CA  332   3.603   6.196   1.309
   34GLU     CB  333   3.603   6.268   1.174
   34GLU     CG  334   3.696   6.227   1.060
   34GLU     CD  335   3.826   6.308   1.059
   34GLU    OE1  336   3.881   6.325   0.948
   34GLU    OE2  337   3.871   6.365   1.160
   34GLU      C  338   3.514   6.277   1.404
   34GLU      O  339   3.556   6.383   1.450
   35GLU      N  340   3.383   6.257   1.401
   35GLU      H  341   3.348   6.216   1.317
   35GLU     CA  342   3.291   6.276   1.515
   35GLU     CB  343   3.153   6.243   1.458
   35GLU     CG  344   3.028   6.269   1.541
   35GLU     CD  345   3.014   6.410   1.599
   35GLU    OE1  346   2.982   6.501   1.518
   35GLU    OE2  347   3.056   6.431   1.715
   35GLU      C  348   3.321   6.186   1.636
   35GLU      O  349   3.418   6.110   1.628
   36SER      N  350   3.267   6.214   1.754
   36SER      H  351   3.211   6.296   1.764
   36SER     CA  352   3.272   6.137   1.879
   36SER     CB  353   3.225   5.993   1.858
   36SER     OG  354   3.198   5.937   1.987
   36SER     HG  355   3.153   6.007   2.042
   36SER      C  356   3.404   6.155   1.954
   36SER      O  357   3.420   6.140   2.075
   37LEU      N  358   3.506   6.184   1.874
   37LEU      H  359   3.503   6.164   1.776
   37LEU     CA  360   3.631   6.246   1.922
   37LEU     CB  361   3.738   6.255   1.813
   37LEU     CG  362   3.796   6.116   1.788
   37LEU    CD1  363   3.903   6.119   1.678
   37LEU    CD2  364   3.851   6.038   1.907
   37LEU      C  365   3.615   6.380   1.993
   37LEU      O  366   3.697   6.408   2.080
   38GLY      N  367   3.513   6.462   1.967
   38GLY      H  368   3.507   6.491   1.871
   38GLY     CA  369   3.478   6.575   2.054
   38GLY      C  370   3.454   6.548   2.203
   38GLY      O  371   3.467   6.630   2.293
   39SER      N  372   3.415   6.425   2.237
   39SER      H  373   3.388   6.353   2.173
   39SER     CA  374   3.389   6.376   2.373
   39SER     CB  375   3.330   6.235   2.379
   39SER     OG  376   3.307   6.189   2.513
   39SER     HG  377   3.210   6.209   2.527
   39SER      C  378   3.517   6.385   2.456
   39SER      O  379   3.529   6.459   2.554
   40VAL      N  380   3.628   6.342   2.396
   40VAL      H  381   3.631   6.304   2.303
   40VAL     CA  382   3.765   6.342   2.447
   40VAL     CB  383   3.848   6.252   2.355
   40VAL    CG1  384   3.995   6.256   2.397
   40VAL    CG2  385   3.795   6.110   2.373
   40VAL      C  386   3.826   6.480   2.475
   40VAL      O  387   3.851   6.560   2.385
   41PRO      N  388   3.846   6.517   2.601
   41PRO     CA  389   3.872   6.656   2.642
   41PRO     CB  390   3.831   6.659   2.789
   41PRO     CG  391   3.862   6.518   2.840
   41PRO     CD  392   3.833   6.430   2.719
   41PRO      C  393   4.012   6.708   2.608
   41PRO      O  394   4.115   6.644   2.626
   42ALA      N  395   4.016   6.837   2.577
   42ALA      H  396   3.927   6.880   2.560
   42ALA     CA  397   4.132   6.921   2.546
   42ALA     CB  398   4.098   7.024   2.438
   42ALA      C  399   4.214   6.979   2.662
   42ALA      O  400   4.158   7.011   2.767
   43PRO      N  401   4.346   6.991   2.652
   43PRO     CA  402   4.430   6.929   2.549
   43PRO     CB  403   4.562   7.007   2.549
   43PRO     CG  404   4.567   7.068   2.689
   43PRO     CD  405   4.421   7.096   2.723
   43PRO      C  406   4.463   6.780   2.565
   43PRO      O  407   4.424   6.727   2.669
   44ALA      N  408   4.498   6.712   2.456
   44ALA      H  409   4.493   6.754   2.366
   44ALA     CA  410   4.531   6.569   2.451
   44ALA     CB  411   4.410   6.493   2.395
   44ALA      C  412   4.664   6.538   2.382
   44ALA      O  413   4.681   6.593   2.273
   45CYS      N  414   4.744   6.473   2.466
   45CYS      H  415   4.712   6.430   2.550
   45CYS     CA  416   4.885   6.439   2.442
   45CYS     CB  417   4.971   6.502   2.552
   45CYS     SG  418   4.944   6.427   2.717
   45CYS     HG  419   4.867   6.525   2.764
   45CYS      C  420   4.942   6.301   2.410
   45CYS      O  421   5.060   6.293   2.376
   46ALA      N  422   4.853   6.209   2.374
   46ALA      H  423   4.757   6.233   2.357
   46ALA     CA  424   4.883   6.069   2.343
   46ALA     CB  425   4.967   5.997   2.449
   46ALA      C  426   4.755   5.991   2.314
   46ALA      O  427   4.662   5.989   2.395
   47LEU      N  428   4.762   5.905   2.213
   47LEU      H  429   4.841   5.896   2.153
   47LEU     CA  430   4.648   5.819   2.177
   47LEU     CB  431   4.581   5.867   2.048
   47LEU     CG  432   4.430   5.894   2.058
   47LEU    CD1  433   4.398   6.003   2.159
   47LEU    CD2  434   4.377   5.926   1.918
   47LEU      C  435   4.700   5.676   2.167
   47LEU      O  436   4.795   5.642   2.097
   48LEU      N  437   4.635   5.597   2.252
   48LEU      H  438   4.550   5.625   2.298
   48LEU     CA  439   4.673   5.456   2.269
   48LEU     CB  440   4.705   5.422   2.415
   48LEU     CG  441   4.791   5.527   2.486
   48LEU    CD1  442   4.703   5.615   2.576
   48LEU    CD2  443   4.901   5.468   2.573
   48LEU      C  444   4.565   5.356   2.227
   48LEU      O  445   4.449   5.356   2.268
   49LEU      N  446   4.608   5.255   2.152
   49LEU      H  447   4.707   5.244   2.146
   49LEU     CA  448   4.528   5.148   2.091
   49LEU     CB  449   4.541   5.161   1.939
   49LEU     CG  450   4.461   5.058   1.859
   49LEU    CD1  451   4.311   5.088   1.867
   49LEU    CD2  452   4.508   5.045   1.714
   49LEU      C  453   4.576   5.009   2.132
   49LEU      O  454   4.695   4.977   2.130
   50LEU      N  455   4.481   4.924   2.171
   50LEU      H  456   4.387   4.957   2.172
   50LEU     CA  457   4.504   4.781   2.197
   50LEU     CB  458   4.457   4.740   2.336
   50LEU     CG  459   4.465   4.593   2.378
   50LEU    CD1  460   4.607   4.535   2.376
   50LEU    CD2  461   4.397   4.567   2.512
   50LEU      C  462   4.438   4.700   2.085
   50LEU      O  463   4.317   4.697   2.059
   51PHE      N  464   4.526   4.634   2.011
   51PHE      H  465   4.623   4.651   2.031
   51PHE     CA  466   4.498   4.558   1.888
   51PHE     CB  467   4.518   4.641   1.761
   51PHE     CG  468   4.441   4.588   1.640
   51PHE    CD1  469   4.305   4.613   1.631
   51PHE    HD1  470   4.254   4.639   1.723
   51PHE    CD2  471   4.503   4.528   1.531
   51PHE    HD2  472   4.609   4.504   1.529
   51PHE    CE1  473   4.233   4.566   1.521
   51PHE    HE1  474   4.124   4.569   1.525
   51PHE    CE2  475   4.430   4.480   1.422
   51PHE    HE2  476   4.488   4.425   1.349
   51PHE     CZ  477   4.292   4.493   1.418
   51PHE     HZ  478   4.228   4.443   1.345
   51PHE      C  479   4.566   4.422   1.875
   51PHE      O  480   4.686   4.409   1.897
   52PRO      N  481   4.481   4.324   1.844
   52PRO     CA  482   4.521   4.183   1.825
   52PRO     CB  483   4.401   4.090   1.838
   52PRO     CG  484   4.287   4.188   1.812
   52PRO     CD  485   4.336   4.323   1.866
   52PRO      C  486   4.576   4.168   1.683
   52PRO      O  487   4.508   4.180   1.582
   53LEU      N  488   4.694   4.107   1.680
   53LEU      H  489   4.748   4.073   1.758
   53LEU     CA  490   4.771   4.102   1.555
   53LEU     CB  491   4.908   4.168   1.540
   53LEU     CG  492   4.920   4.320   1.534
   53LEU    CD1  493   5.067   4.361   1.519
   53LEU    CD2  494   4.837   4.395   1.429
   53LEU      C  495   4.799   3.959   1.508
   53LEU      O  496   4.831   3.870   1.587
   54THR      N  497   4.799   3.942   1.376
   54THR      H  498   4.786   4.020   1.314
   54THR     CA  499   4.833   3.811   1.319
   54THR     CB  500   4.777   3.796   1.177
   54THR    OG1  501   4.822   3.899   1.089
   54THR    HG1  502   4.773   3.982   1.116
   54THR    CG2  503   4.626   3.771   1.167
   54THR      C  504   4.984   3.783   1.320
   54THR      O  505   5.071   3.870   1.310
   55ALA      N  506   5.016   3.655   1.300
   55ALA      H  507   4.950   3.581   1.289
   55ALA     CA  508   5.155   3.608   1.294
   55ALA     CB  509   5.183   3.458   1.303
   55ALA      C  510   5.231   3.656   1.170
   55ALA      O  511   5.335   3.720   1.183
   56GLN      N  512   5.172   3.640   1.052
   56GLN      H  513   5.088   3.587   1.048
   56GLN     CA  514   5.229   3.687   0.924
   56GLN     CB  515   5.133   3.657   0.809
   56GLN     CG  516   5.076   3.515   0.804
   56GLN     CD  517   4.963   3.500   0.906
   56GLN    OE1  518   4.991   3.460   1.019
   56GLN    NE2  519   4.845   3.553   0.874
   56GLN   HE21  520   4.850   3.606   0.790
   56GLN   HE22  521   4.763   3.549   0.930
   56GLN      C  522   5.252   3.838   0.909
   56GLN      O  523   5.364   3.874   0.873
   57HISE     N  524   5.156   3.916   0.958
   57HISE     H  525   5.066   3.883   0.985
   57HISE    CA  526   5.170   4.062   0.965
   57HISE    CB  527   5.043   4.121   1.027
   57HISE    CG  528   5.046   4.274   1.031
   57HISE   ND1  529   4.977   4.340   1.123
   57HISE   CD2  530   5.057   4.361   0.931
   57HISE   HD2  531   5.095   4.350   0.829
   57HISE   CE1  532   4.957   4.466   1.088
   57HISE   HE1  533   4.913   4.550   1.142
   57HISE   NE2  534   5.013   4.481   0.968
   57HISE   HE2  535   5.027   4.562   0.912
   57HISE     C  536   5.283   4.103   1.060
   57HISE     O  537   5.368   4.178   1.013
   58GLU      N  538   5.300   4.033   1.172
   58GLU      H  539   5.225   3.983   1.215
   58GLU     CA  540   5.405   4.065   1.270
   58GLU     CB  541   5.370   4.006   1.406
   58GLU     CG  542   5.443   4.079   1.519
   58GLU     CD  543   5.431   4.023   1.661
   58GLU    OE1  544   5.518   4.066   1.740
   58GLU    OE2  545   5.339   3.944   1.692
   58GLU      C  546   5.544   4.033   1.214
   58GLU      O  547   5.631   4.119   1.226
   59ASN      N  548   5.561   3.914   1.158
   59ASN      H  549   5.485   3.849   1.157
   59ASN     CA  550   5.684   3.869   1.091
   59ASN     CB  551   5.671   3.722   1.050
   59ASN     CG  552   5.657   3.624   1.166
   59ASN    OD1  553   5.695   3.647   1.281
   59ASN    ND2  554   5.640   3.496   1.133
   59ASN   HD21  555   5.648   3.464   1.039
   59ASN   HD22  556   5.614   3.434   1.207
   59ASN      C  557   5.721   3.958   0.972
   59ASN      O  558   5.838   3.997   0.975
   60PHE      N  559   5.625   4.005   0.894
   60PHE      H  560   5.528   3.981   0.896
   60PHE     CA  561   5.653   4.082   0.772
   60PHE     CB  562   5.540   4.066   0.670
   60PHE     CG  563   5.565   4.137   0.537
   60PHE    CD1  564   5.528   4.271   0.523
   60PHE    HD1  565   5.537   4.335   0.611
   60PHE    CD2  566   5.628   4.073   0.431
   60PHE    HD2  567   5.672   3.977   0.457
   60PHE    CE1  568   5.552   4.338   0.404
   60PHE    HE1  569   5.552   4.447   0.401
   60PHE    CE2  570   5.651   4.140   0.311
   60PHE    HE2  571   5.699   4.087   0.229
   60PHE     CZ  572   5.609   4.272   0.296
   60PHE     HZ  573   5.653   4.337   0.220
   60PHE      C  574   5.679   4.227   0.815
   60PHE      O  575   5.773   4.290   0.767
   61ARG      N  576   5.592   4.279   0.901
   61ARG      H  577   5.505   4.238   0.929
   61ARG     CA  578   5.614   4.417   0.948
   61ARG     CB  579   5.488   4.469   1.017
   61ARG     CG  580   5.489   4.622   1.018
   61ARG     CD  581   5.356   4.686   1.059
   61ARG     NE  582   5.376   4.831   1.045
   61ARG     HE  583   5.359   4.855   0.950
   61ARG     CZ  584   5.372   4.914   1.150
   61ARG    NH1  585   5.330   4.871   1.270
   61ARG   HH11  586   5.297   4.778   1.285
   61ARG   HH12  587   5.306   4.929   1.348
   61ARG    NH2  588   5.416   5.039   1.130
   61ARG   HH21  589   5.443   5.076   1.041
   61ARG   HH22  590   5.450   5.091   1.209
   61ARG      C  591   5.738   4.438   1.035
   61ARG      O  592   5.812   4.528   0.996
   62LYS      N  593   5.789   4.333   1.100
   62LYS      H  594   5.724   4.266   1.136
   62LYS     CA  595   5.912   4.340   1.179
   62LYS     CB  596   5.938   4.217   1.265
   62LYS     CG  597   5.878   4.243   1.403
   62LYS     CD  598   5.905   4.126   1.499
   62LYS     CE  599   5.819   4.160   1.621
   62LYS     NZ  600   5.818   4.058   1.727
   62LYS    HZ1  601   5.828   4.108   1.813
   62LYS    HZ2  602   5.727   4.016   1.730
   62LYS    HZ3  603   5.887   3.988   1.712
   62LYS      C  604   6.039   4.356   1.094
   62LYS      O  605   6.098   4.463   1.106
   63LYS      N  606   6.050   4.277   0.988
   63LYS      H  607   5.987   4.201   0.971
   63LYS     CA  608   6.143   4.299   0.876
   63LYS     CB  609   6.151   4.185   0.774
   63LYS     CG  610   6.193   4.058   0.850
   63LYS     CD  611   6.224   3.942   0.755
   63LYS     CE  612   6.323   3.841   0.815
   63LYS     NZ  613   6.334   3.725   0.726
   63LYS    HZ1  614   6.406   3.670   0.769
   63LYS    HZ2  615   6.246   3.677   0.725
   63LYS    HZ3  616   6.367   3.751   0.635
   63LYS      C  617   6.126   4.430   0.799
   63LYS      O  618   6.228   4.492   0.770
   64GLN      N  619   6.001   4.467   0.775
   64GLN      H  620   5.918   4.412   0.789
   64GLN     CA  621   5.975   4.592   0.703
   64GLN     CB  622   5.827   4.581   0.666
   64GLN     CG  623   5.777   4.712   0.604
   64GLN     CD  624   5.625   4.715   0.585
   64GLN    OE1  625   5.548   4.621   0.604
   64GLN    NE2  626   5.574   4.837   0.571
   64GLN   HE21  627   5.631   4.919   0.582
   64GLN   HE22  628   5.475   4.844   0.561
   64GLN      C  629   6.027   4.720   0.768
   64GLN      O  630   6.094   4.805   0.709
   65ILE      N  631   5.988   4.728   0.895
   65ILE      H  632   5.916   4.674   0.937
   65ILE     CA  633   6.044   4.834   0.980
   65ILE     CB  634   5.970   4.850   1.113
   65ILE    CG1  635   5.818   4.862   1.095
   65ILE    CG2  636   6.021   4.965   1.200
   65ILE     CD  637   5.748   4.844   1.230
   65ILE      C  638   6.194   4.816   1.008
   65ILE      O  639   6.270   4.912   0.999
   66GLU      N  640   6.245   4.696   1.035
   66GLU      H  641   6.180   4.620   1.034
   66GLU     CA  642   6.385   4.664   1.067
   66GLU     CB  643   6.397   4.517   1.109
   66GLU     CG  644   6.531   4.455   1.148
   66GLU     CD  645   6.584   4.504   1.283
   66GLU    OE1  646   6.522   4.465   1.384
   66GLU    OE2  647   6.701   4.548   1.280
   66GLU      C  648   6.482   4.693   0.953
   66GLU      O  649   6.585   4.757   0.975
   67GLU      N  650   6.435   4.667   0.831
   67GLU      H  651   6.357   4.604   0.828
   67GLU     CA  652   6.508   4.705   0.710
   67GLU     CB  653   6.427   4.661   0.588
   67GLU     CG  654   6.505   4.655   0.456
   67GLU     CD  655   6.416   4.600   0.345
   67GLU    OE1  656   6.323   4.669   0.297
   67GLU    OE2  657   6.408   4.476   0.330
   67GLU      C  658   6.551   4.850   0.687
   67GLU      O  659   6.664   4.875   0.645
   68LEU      N  660   6.457   4.935   0.726
   68LEU      H  661   6.375   4.896   0.768
   68LEU     CA  662   6.470   5.081   0.727
   68LEU     CB  663   6.333   5.150   0.734
   68LEU     CG  664   6.244   5.142   0.609
   68LEU    CD1  665   6.102   5.189   0.641
   68LEU    CD2  666   6.299   5.231   0.498
   68LEU      C  667   6.559   5.153   0.829
   68LEU      O  668   6.574   5.275   0.834
   69LYS      N  669   6.611   5.072   0.921
   69LYS      H  670   6.584   4.976   0.915
   69LYS     CA  671   6.703   5.100   1.032
   69LYS     CB  672   6.842   5.074   0.973
   69LYS     CG  673   6.898   4.932   0.975
   69LYS     CD  674   6.902   4.860   1.109
   69LYS     CE  675   6.949   4.716   1.086
   69LYS     NZ  676   6.849   4.632   1.019
   69LYS    HZ1  677   6.851   4.652   0.921
   69LYS    HZ2  678   6.870   4.534   1.026
   69LYS    HZ3  679   6.756   4.660   1.044
   69LYS      C  680   6.709   5.230   1.112
   69LYS      O  681   6.812   5.294   1.134
   70GLY      N  682   6.587   5.271   1.145
   70GLY      H  683   6.508   5.213   1.126
   70GLY     CA  684   6.554   5.387   1.229
   70GLY      C  685   6.615   5.516   1.173
   70GLY      O  686   6.630   5.611   1.250
   71GLN      N  687   6.625   5.531   1.042
   71GLN      H  688   6.582   5.462   0.984
   71GLN     CA  689   6.684   5.646   0.971
   71GLN     CB  690   6.732   5.607   0.831
   71GLN     CG  691   6.834   5.702   0.769
   71GLN     CD  692   6.858   5.659   0.624
   71GLN    OE1  693   6.966   5.607   0.596
   71GLN    NE2  694   6.763   5.683   0.534
   71GLN   HE21  695   6.675   5.723   0.561
   71GLN   HE22  696   6.802   5.675   0.442
   71GLN      C  697   6.594   5.769   0.969
   71GLN      O  698   6.635   5.880   0.934
   72GLU      N  699   6.463   5.744   0.968
   72GLU      H  700   6.439   5.652   0.938
   72GLU     CA  701   6.351   5.838   0.979
   72GLU     CB  702   6.233   5.775   0.905
   72GLU     CG  703   6.232   5.796   0.754
   72GLU     CD  704   6.155   5.685   0.681
   72GLU    OE1  705   6.107   5.708   0.568
   72GLU    OE2  706   6.160   5.574   0.737
   72GLU      C  707   6.302   5.897   1.112
   72GLU      O  708   6.221   5.988   1.124
   73VAL      N  709   6.358   5.829   1.211
   73VAL      H  710   6.405   5.741   1.200
   73VAL     CA  711   6.341   5.872   1.351
   73VAL     CB  712   6.335   5.749   1.441
   73VAL    CG1  713   6.341   5.779   1.591
   73VAL    CG2  714   6.210   5.668   1.404
   73VAL      C  715   6.448   5.973   1.394
   73VAL      O  716   6.568   5.949   1.397
   74SER      N  717   6.388   6.079   1.447
   74SER      H  718   6.292   6.103   1.435
   74SER     CA  719   6.457   6.188   1.518
   74SER     CB  720   6.368   6.310   1.542
   74SER     OG  721   6.451   6.398   1.619
   74SER     HG  722   6.408   6.487   1.603
   74SER      C  723   6.512   6.133   1.650
   74SER      O  724   6.435   6.089   1.735
   75PRO      N  725   6.644   6.138   1.669
   75PRO     CA  726   6.705   6.086   1.792
   75PRO     CB  727   6.854   6.118   1.773
   75PRO     CG  728   6.871   6.104   1.622
   75PRO     CD  729   6.744   6.170   1.567
   75PRO      C  730   6.655   6.122   1.932
   75PRO      O  731   6.692   6.048   2.023
   76LYS      N  732   6.570   6.224   1.943
   76LYS      H  733   6.533   6.265   1.860
   76LYS     CA  734   6.504   6.262   2.069
   76LYS     CB  735   6.425   6.393   2.056
   76LYS     CG  736   6.513   6.518   2.057
   76LYS     CD  737   6.429   6.643   2.080
   76LYS     CE  738   6.366   6.680   1.945
   76LYS     NZ  739   6.304   6.813   1.945
   76LYS    HZ1  740   6.367   6.880   1.985
   76LYS    HZ2  741   6.290   6.838   1.849
   76LYS    HZ3  742   6.215   6.811   1.991
   76LYS      C  743   6.407   6.164   2.136
   76LYS      O  744   6.388   6.173   2.257
   77VAL      N  745   6.347   6.081   2.052
   77VAL      H  746   6.354   6.092   1.953
   77VAL     CA  747   6.246   5.985   2.098
   77VAL     CB  748   6.200   5.903   1.977
   77VAL    CG1  749   6.085   5.808   2.010
   77VAL    CG2  750   6.135   5.990   1.869
   77VAL      C  751   6.311   5.886   2.195
   77VAL      O  752   6.392   5.800   2.161
   78TYR      N  753   6.256   5.886   2.316
   78TYR      H  754   6.173   5.940   2.328
   78TYR     CA  755   6.288   5.789   2.422
   78TYR     CB  756   6.241   5.854   2.552
   78TYR     CG  757   6.274   5.771   2.676
   78TYR    CD1  758   6.180   5.676   2.715
   78TYR    HD1  759   6.087   5.674   2.658
   78TYR    CD2  760   6.397   5.777   2.741
   78TYR    HD2  761   6.462   5.863   2.729
   78TYR    CE1  762   6.209   5.586   2.817
   78TYR    HE1  763   6.126   5.539   2.869
   78TYR    CE2  764   6.421   5.699   2.854
   78TYR    HE2  765   6.511   5.714   2.913
   78TYR     CZ  766   6.325   5.605   2.892
   78TYR     OH  767   6.369   5.511   2.979
   78TYR     HH  768   6.429   5.549   3.049
   78TYR      C  769   6.216   5.658   2.390
   78TYR      O  770   6.094   5.664   2.379
   79PHE      N  771   6.290   5.571   2.322
   79PHE      H  772   6.369   5.602   2.269
   79PHE     CA  773   6.247   5.435   2.288
   79PHE     CB  774   6.282   5.397   2.144
   79PHE     CG  775   6.223   5.270   2.083
   79PHE    CD1  776   6.085   5.254   2.069
   79PHE    HD1  777   6.022   5.325   2.122
   79PHE    CD2  778   6.316   5.175   2.043
   79PHE    HD2  779   6.419   5.211   2.033
   79PHE    CE1  780   6.042   5.133   2.018
   79PHE    HE1  781   5.937   5.114   1.994
   79PHE    CE2  782   6.271   5.051   1.999
   79PHE    HE2  783   6.338   4.980   1.952
   79PHE     CZ  784   6.134   5.033   1.986
   79PHE     HZ  785   6.096   4.941   1.941
   79PHE      C  786   6.305   5.335   2.387
   79PHE      O  787   6.419   5.353   2.431
   80MET      N  788   6.230   5.226   2.402
   80MET      H  789   6.150   5.209   2.345
   80MET     CA  790   6.270   5.115   2.488
   80MET     CB  791   6.235   5.153   2.632
   80MET     CG  792   6.297   5.044   2.720
   80MET     SD  793   6.239   5.033   2.893
   80MET     CE  794   6.213   4.859   2.868
   80MET      C  795   6.212   4.980   2.446
   80MET      O  796   6.090   4.970   2.463
   81LYS      N  797   6.296   4.881   2.417
   81LYS      H  798   6.389   4.900   2.388
   81LYS     CA  799   6.254   4.747   2.371
   81LYS     CB  800   6.380   4.673   2.326
   81LYS     CG  801   6.433   4.724   2.192
   81LYS     CD  802   6.521   4.629   2.110
   81LYS     CE  803   6.560   4.707   1.984
   81LYS     NZ  804   6.638   4.622   1.893
   81LYS    HZ1  805   6.675   4.674   1.816
   81LYS    HZ2  806   6.715   4.577   1.939
   81LYS    HZ3  807   6.579   4.551   1.853
   81LYS      C  808   6.193   4.664   2.484
   81LYS      O  809   6.255   4.641   2.587
   82GLN      N  810   6.085   4.598   2.441
   82GLN      H  811   6.035   4.633   2.362
   82GLN     CA  812   6.015   4.510   2.536
   82GLN     CB  813   5.864   4.530   2.522
   82GLN     CG  814   5.776   4.465   2.629
   82GLN     CD  815   5.627   4.443   2.603
   82GLN    OE1  816   5.559   4.500   2.518
   82GLN    NE2  817   5.583   4.331   2.660
   82GLN   HE21  818   5.647   4.273   2.711
   82GLN   HE22  819   5.496   4.292   2.629
   82GLN      C  820   6.056   4.364   2.523
   82GLN      O  821   5.986   4.272   2.480
   83THR      N  822   6.170   4.335   2.585
   83THR      H  823   6.237   4.407   2.600
   83THR     CA  824   6.222   4.202   2.621
   83THR     CB  825   6.366   4.221   2.669
   83THR    OG1  826   6.371   4.314   2.777
   83THR    HG1  827   6.433   4.279   2.847
   83THR    CG2  828   6.455   4.272   2.556
   83THR      C  829   6.140   4.129   2.728
   83THR      O  830   6.137   4.006   2.729
   84ILE      N  831   6.061   4.202   2.806
   84ILE      H  832   6.064   4.302   2.814
   84ILE     CA  833   5.982   4.137   2.911
   84ILE     CB  834   5.999   4.213   3.042
   84ILE    CG1  835   6.139   4.218   3.103
   84ILE    CG2  836   5.918   4.151   3.156
   84ILE     CD  837   6.219   4.088   3.100
   84ILE      C  838   5.838   4.105   2.870
   84ILE      O  839   5.771   4.170   2.791
   85GLY      N  840   5.811   3.978   2.899
   85GLY      H  841   5.880   3.913   2.931
   85GLY     CA  842   5.675   3.924   2.883
   85GLY      C  843   5.569   3.983   2.975
   85GLY      O  844   5.597   4.031   3.085
   86ASN      N  845   5.444   3.977   2.928
   86ASN      H  846   5.427   3.947   2.834
   86ASN     CA  847   5.332   4.050   2.987
   86ASN     CB  848   5.290   3.985   3.119
   86ASN     CG  849   5.245   3.839   3.112
   86ASN    OD1  850   5.322   3.763   3.171
   86ASN    ND2  851   5.123   3.809   3.069
   86ASN   HD21  852   5.062   3.880   3.034
   86ASN   HD22  853   5.110   3.713   3.045
   86ASN      C  854   5.323   4.203   2.988
   86ASN      O  855   5.210   4.253   2.991
   87SER      N  856   5.434   4.276   2.994
   87SER      H  857   5.524   4.238   2.974
   87SER     CA  858   5.456   4.418   3.022
   87SER     CB  859   5.601   4.446   3.064
   87SER     OG  860   5.690   4.383   2.972
   87SER     HG  861   5.770   4.443   2.970
   87SER      C  862   5.409   4.522   2.920
   87SER      O  863   5.443   4.638   2.939
   88CYS      N  864   5.306   4.491   2.842
   88CYS      H  865   5.245   4.419   2.874
   88CYS     CA  866   5.251   4.569   2.731
   88CYS     CB  867   5.144   4.487   2.658
   88CYS     SG  868   4.981   4.472   2.741
   88CYS     HG  869   4.923   4.388   2.655
   88CYS      C  870   5.206   4.714   2.752
   88CYS      O  871   5.287   4.803   2.727
   89GLY      N  872   5.103   4.730   2.835
   89GLY      H  873   5.057   4.648   2.869
   89GLY     CA  874   5.059   4.859   2.889
   89GLY      C  875   5.166   4.942   2.961
   89GLY      O  876   5.182   5.054   2.912
   90THR      N  877   5.256   4.878   3.036
   90THR      H  878   5.263   4.779   3.042
   90THR     CA  879   5.363   4.943   3.113
   90THR     CB  880   5.436   4.841   3.199
   90THR    OG1  881   5.344   4.735   3.226
   90THR    HG1  882   5.364   4.676   3.304
   90THR    CG2  883   5.485   4.890   3.336
   90THR      C  884   5.470   5.009   3.026
   90THR      O  885   5.514   5.120   3.054
   91ILE      N  886   5.496   4.950   2.910
   91ILE      H  887   5.443   4.870   2.881
   91ILE     CA  888   5.594   4.998   2.811
   91ILE     CB  889   5.649   4.880   2.730
   91ILE    CG1  890   5.718   4.772   2.813
   91ILE    CG2  891   5.744   4.927   2.620
   91ILE     CD  892   5.843   4.818   2.890
   91ILE      C  893   5.543   5.122   2.737
   91ILE      O  894   5.597   5.227   2.769
   92GLY      N  895   5.425   5.105   2.677
   92GLY      H  896   5.387   5.018   2.647
   92GLY     CA  897   5.350   5.220   2.626
   92GLY      C  898   5.330   5.339   2.720
   92GLY      O  899   5.361   5.453   2.683
   93LEU      N  900   5.293   5.310   2.844
   93LEU      H  901   5.248   5.221   2.857
   93LEU     CA  902   5.270   5.407   2.951
   93LEU     CB  903   5.226   5.325   3.073
   93LEU     CG  904   5.200   5.409   3.198
   93LEU    CD1  905   5.059   5.389   3.255
   93LEU    CD2  906   5.304   5.378   3.305
   93LEU      C  907   5.398   5.485   2.980
   93LEU      O  908   5.402   5.608   2.973
   94ILE      N  909   5.517   5.426   2.975
   94ILE      H  910   5.524   5.327   2.965
   94ILE     CA  911   5.639   5.495   3.019
   94ILE     CB  912   5.751   5.399   3.061
   94ILE    CG1  913   5.711   5.359   3.203
   94ILE    CG2  914   5.889   5.463   3.068
   94ILE     CD  915   5.765   5.221   3.243
   94ILE      C  916   5.690   5.583   2.905
   94ILE      O  917   5.724   5.699   2.930
   95HISE     N  918   5.666   5.540   2.781
   95HISE     H  919   5.607   5.461   2.765
   95HISE    CA  920   5.705   5.614   2.661
   95HISE    CB  921   5.691   5.537   2.529
   95HISE    CG  922   5.786   5.420   2.501
   95HISE   ND1  923   5.752   5.350   2.394
   95HISE   CD2  924   5.866   5.345   2.576
   95HISE   HD2  925   5.933   5.388   2.651
   95HISE   CE1  926   5.796   5.226   2.413
   95HISE   HE1  927   5.795   5.146   2.339
   95HISE   NE2  928   5.871   5.223   2.523
   95HISE   HE2  929   5.930   5.151   2.558
   95HISE     C  930   5.628   5.746   2.648
   95HISE     O  931   5.697   5.846   2.664
   96ALA      N  932   5.498   5.741   2.672
   96ALA      H  933   5.447   5.655   2.662
   96ALA     CA  934   5.408   5.857   2.678
   96ALA     CB  935   5.269   5.795   2.695
   96ALA      C  936   5.437   5.953   2.794
   96ALA      O  937   5.457   6.069   2.758
   97VAL      N  938   5.479   5.906   2.911
   97VAL      H  939   5.450   5.816   2.944
   97VAL     CA  940   5.552   5.994   3.005
   97VAL     CB  941   5.575   5.928   3.141
   97VAL    CG1  942   5.619   6.037   3.239
   97VAL    CG2  943   5.448   5.858   3.191
   97VAL      C  944   5.685   6.046   2.951
   97VAL      O  945   5.686   6.166   2.928
   98ALA      N  946   5.780   5.960   2.913
   98ALA      H  947   5.759   5.864   2.895
   98ALA     CA  948   5.916   6.008   2.889
   98ALA     CB  949   6.017   5.893   2.879
   98ALA      C  950   5.934   6.097   2.766
   98ALA      O  951   6.034   6.168   2.766
   99ASN      N  952   5.844   6.094   2.667
   99ASN      H  953   5.788   6.014   2.646
   99ASN     CA  954   5.849   6.193   2.559
   99ASN     CB  955   5.802   6.123   2.432
   99ASN     CG  956   5.909   6.027   2.380
   99ASN    OD1  957   6.024   6.058   2.348
   99ASN    ND2  958   5.864   5.911   2.333
   99ASN   HD21  959   5.770   5.880   2.319
   99ASN   HD22  960   5.940   5.847   2.322
   99ASN      C  961   5.766   6.320   2.579
   99ASN      O  962   5.768   6.414   2.499
  100ASN      N  963   5.683   6.321   2.683
  100ASN      H  964   5.668   6.243   2.743
  100ASN     CA  965   5.609   6.443   2.718
  100ASN     CB  966   5.458   6.421   2.707
  100ASN     CG  967   5.426   6.415   2.557
  100ASN    OD1  968   5.448   6.518   2.494
  100ASN    ND2  969   5.351   6.316   2.512
  100ASN   HD21  970   5.317   6.246   2.575
  100ASN   HD22  971   5.335   6.321   2.413
  100ASN      C  972   5.644   6.492   2.859
  100ASN      O  973   5.569   6.538   2.944
  101GLN      N  974   5.772   6.480   2.893
  101GLN      H  975   5.841   6.453   2.826
  101GLN     CA  976   5.823   6.520   3.025
  101GLN     CB  977   5.960   6.456   3.046
  101GLN     CG  978   5.970   6.312   3.097
  101GLN     CD  979   6.110   6.275   3.147
  101GLN    OE1  980   6.125   6.263   3.268
  101GLN    NE2  981   6.219   6.273   3.071
  101GLN   HE21  982   6.222   6.301   2.975
  101GLN   HE22  983   6.303   6.240   3.114
  101GLN      C  984   5.827   6.670   3.056
  101GLN      O  985   5.842   6.718   3.169
  102ASP      N  986   5.806   6.741   2.946
  102ASP      H  987   5.815   6.702   2.854
  102ASP     CA  988   5.772   6.883   2.957
  102ASP     CB  989   5.784   6.951   2.820
  102ASP     CG  990   5.685   6.897   2.717
  102ASP    OD1  991   5.597   6.971   2.668
  102ASP    OD2  992   5.692   6.778   2.680
  102ASP      C  993   5.631   6.904   3.014
  102ASP      O  994   5.625   6.971   3.117
  103LYS      N  995   5.536   6.831   2.956
  103LYS      H  996   5.540   6.771   2.877
  103LYS     CA  997   5.401   6.850   3.011
  103LYS     CB  998   5.299   6.783   2.918
  103LYS     CG  999   5.303   6.846   2.779
  103LYS     CD 1000   5.253   6.763   2.661
  103LYS     CE 1001   5.297   6.826   2.528
  103LYS     NZ 1002   5.432   6.788   2.486
  103LYS    HZ1 1003   5.500   6.848   2.529
  103LYS    HZ2 1004   5.456   6.692   2.502
  103LYS    HZ3 1005   5.447   6.800   2.388
  103LYS      C 1006   5.362   6.801   3.151
  103LYS      O 1007   5.306   6.870   3.236
  104LEU      N 1008   5.420   6.686   3.181
  104LEU      H 1009   5.480   6.643   3.113
  104LEU     CA 1010   5.398   6.612   3.307
  104LEU     CB 1011   5.410   6.463   3.275
  104LEU     CG 1012   5.320   6.380   3.366
  104LEU    CD1 1013   5.177   6.382   3.310
  104LEU    CD2 1014   5.372   6.237   3.353
  104LEU      C 1015   5.483   6.640   3.431
  104LEU      O 1016   5.605   6.650   3.426
  105GLY      N 1017   5.416   6.649   3.545
  105GLY      H 1018   5.316   6.647   3.536
  105GLY     CA 1019   5.466   6.663   3.683
  105GLY      C 1020   5.499   6.534   3.758
  105GLY      O 1021   5.417   6.443   3.752
  106PHE      N 1022   5.594   6.550   3.850
  106PHE      H 1023   5.661   6.625   3.851
  106PHE     CA 1024   5.645   6.438   3.930
  106PHE     CB 1025   5.779   6.385   3.880
  106PHE     CG 1026   5.763   6.335   3.736
  106PHE    CD1 1027   5.727   6.204   3.708
  106PHE    HD1 1028   5.709   6.131   3.787
  106PHE    CD2 1029   5.791   6.427   3.636
  106PHE    HD2 1030   5.837   6.523   3.660
  106PHE    CE1 1031   5.710   6.168   3.575
  106PHE    HE1 1032   5.643   6.083   3.566
  106PHE    CE2 1033   5.770   6.389   3.504
  106PHE    HE2 1034   5.763   6.454   3.417
  106PHE     CZ 1035   5.733   6.259   3.473
  106PHE     HZ 1036   5.730   6.231   3.367
  106PHE      C 1037   5.669   6.486   4.073
  106PHE      O 1038   5.723   6.593   4.104
  107GLU      N 1039   5.626   6.403   4.167
  107GLU      H 1040   5.578   6.318   4.144
  107GLU     CA 1041   5.655   6.423   4.310
  107GLU     CB 1042   5.541   6.371   4.398
  107GLU     CG 1043   5.497   6.229   4.363
  107GLU     CD 1044   5.374   6.191   4.447
  107GLU    OE1 1045   5.266   6.231   4.398
  107GLU    OE2 1046   5.390   6.119   4.547
  107GLU      C 1047   5.794   6.382   4.358
  107GLU      O 1048   5.858   6.300   4.291
  108ASP      N 1049   5.831   6.423   4.478
  108ASP      H 1050   5.777   6.475   4.545
  108ASP     CA 1051   5.957   6.375   4.537
  108ASP     CB 1052   5.978   6.435   4.676
  108ASP     CG 1053   5.971   6.588   4.670
  108ASP    OD1 1054   6.070   6.664   4.662
  108ASP    OD2 1055   5.856   6.635   4.686
  108ASP      C 1056   5.963   6.223   4.552
  108ASP      O 1057   5.877   6.155   4.608
  109GLY      N 1058   6.087   6.178   4.538
  109GLY      H 1059   6.163   6.237   4.512
  109GLY     CA 1060   6.114   6.033   4.541
  109GLY      C 1061   6.034   5.947   4.442
  109GLY      O 1062   5.992   5.836   4.474
  110SER      N 1063   5.989   6.005   4.331
  110SER      H 1064   6.010   6.102   4.320
  110SER     CA 1065   5.923   5.943   4.215
  110SER     CB 1066   5.880   6.049   4.113
  110SER     OG 1067   5.825   5.992   3.994
  110SER     HG 1068   5.733   5.961   4.019
  110SER      C 1069   5.995   5.826   4.147
  110SER      O 1070   6.097   5.843   4.081
  111VAL      N 1071   5.920   5.717   4.161
  111VAL      H 1072   5.834   5.722   4.211
  111VAL     CA 1073   5.966   5.584   4.119
  111VAL     CB 1074   5.869   5.475   4.165
  111VAL    CG1 1075   5.935   5.340   4.139
  111VAL    CG2 1076   5.817   5.485   4.309
  111VAL      C 1077   5.982   5.580   3.967
  111VAL      O 1078   6.076   5.519   3.917
  112LEU      N 1079   5.893   5.651   3.898
  112LEU      H 1080   5.812   5.690   3.943
  112LEU     CA 1081   5.906   5.662   3.752
  112LEU     CB 1082   5.769   5.704   3.696
  112LEU     CG 1083   5.758   5.698   3.544
  112LEU    CD1 1084   5.795   5.557   3.498
  112LEU    CD2 1085   5.626   5.750   3.486
  112LEU      C 1086   6.012   5.764   3.711
  112LEU      O 1087   6.114   5.717   3.661
  113LYS      N 1088   6.008   5.885   3.768
  113LYS      H 1089   5.931   5.914   3.825
  113LYS     CA 1090   6.112   5.985   3.740
  113LYS     CB 1091   6.073   6.112   3.815
  113LYS     CG 1092   6.143   6.242   3.772
  113LYS     CD 1093   6.148   6.272   3.622
  113LYS     CE 1094   6.170   6.423   3.608
  113LYS     NZ 1095   6.310   6.464   3.591
  113LYS    HZ1 1096   6.366   6.423   3.519
  113LYS    HZ2 1097   6.319   6.563   3.598
  113LYS    HZ3 1098   6.357   6.431   3.673
  113LYS      C 1099   6.255   5.935   3.759
  113LYS      O 1100   6.339   5.955   3.671
  114GLN      N 1101   6.274   5.865   3.871
  114GLN      H 1102   6.204   5.870   3.943
  114GLN     CA 1103   6.398   5.793   3.900
  114GLN     CB 1104   6.380   5.694   4.015
  114GLN     CG 1105   6.511   5.635   4.067
  114GLN     CD 1106   6.583   5.524   3.990
  114GLN    OE1 1107   6.537   5.410   3.984
  114GLN    NE2 1108   6.706   5.552   3.948
  114GLN   HE21 1109   6.756   5.633   3.977
  114GLN   HE22 1110   6.747   5.488   3.883
  114GLN      C 1111   6.452   5.715   3.780
  114GLN      O 1112   6.566   5.734   3.740
  115PHE      N 1113   6.367   5.625   3.731
  115PHE      H 1114   6.278   5.599   3.770
  115PHE     CA 1115   6.407   5.545   3.615
  115PHE     CB 1116   6.300   5.441   3.580
  115PHE     CG 1117   6.327   5.339   3.469
  115PHE    CD1 1118   6.382   5.216   3.502
  115PHE    HD1 1119   6.400   5.193   3.607
  115PHE    CD2 1120   6.312   5.373   3.335
  115PHE    HD2 1121   6.250   5.460   3.314
  115PHE    CE1 1122   6.430   5.126   3.406
  115PHE    HE1 1123   6.504   5.052   3.435
  115PHE    CE2 1124   6.360   5.286   3.238
  115PHE    HE2 1125   6.331   5.297   3.134
  115PHE     CZ 1126   6.426   5.169   3.274
  115PHE     HZ 1127   6.477   5.104   3.203
  115PHE      C 1128   6.441   5.635   3.496
  115PHE      O 1129   6.544   5.600   3.437
  116LEU      N 1130   6.356   5.730   3.460
  116LEU      H 1131   6.284   5.762   3.522
  116LEU     CA 1132   6.369   5.809   3.337
  116LEU     CB 1133   6.242   5.893   3.330
  116LEU     CG 1134   6.114   5.809   3.329
  116LEU    CD1 1135   5.994   5.902   3.311
  116LEU    CD2 1136   6.118   5.710   3.213
  116LEU      C 1137   6.497   5.892   3.349
  116LEU      O 1138   6.558   5.919   3.245
  117SER      N 1139   6.528   5.944   3.467
  117SER      H 1140   6.451   5.969   3.526
  117SER     CA 1141   6.653   6.017   3.495
  117SER     CB 1142   6.652   6.089   3.630
  117SER     OG 1143   6.667   6.228   3.599
  117SER     HG 1144   6.593   6.252   3.536
  117SER      C 1145   6.777   5.931   3.469
  117SER      O 1146   6.860   5.953   3.382
  118GLU      N 1147   6.778   5.818   3.538
  118GLU      H 1148   6.707   5.789   3.603
  118GLU     CA 1149   6.877   5.710   3.520
  118GLU     CB 1150   6.844   5.593   3.613
  118GLU     CG 1151   6.976   5.549   3.678
  118GLU     CD 1152   6.966   5.417   3.754
  118GLU    OE1 1153   6.858   5.373   3.799
  118GLU    OE2 1154   7.070   5.347   3.748
  118GLU      C 1155   6.901   5.667   3.376
  118GLU      O 1156   7.011   5.639   3.326
  119THR      N 1157   6.792   5.648   3.301
  119THR      H 1158   6.707   5.689   3.334
  119THR     CA 1159   6.790   5.595   3.164
  119THR     CB 1160   6.684   5.485   3.156
  119THR    OG1 1161   6.551   5.538   3.160
  119THR    HG1 1162   6.530   5.514   3.255
  119THR    CG2 1163   6.707   5.380   3.265
  119THR      C 1164   6.790   5.682   3.039
  119THR      O 1165   6.765   5.624   2.934
  120GLU      N 1166   6.794   5.815   3.047
  120GLU      H 1167   6.790   5.863   3.134
  120GLU     CA 1168   6.781   5.905   2.931
  120GLU     CB 1169   6.764   6.047   2.985
  120GLU     CG 1170   6.775   6.153   2.875
  120GLU     CD 1171   6.753   6.300   2.912
  120GLU    OE1 1172   6.664   6.320   2.998
  120GLU    OE2 1173   6.815   6.395   2.861
  120GLU      C 1174   6.896   5.895   2.831
  120GLU      O 1175   6.868   5.885   2.712
  121LYS      N 1176   7.022   5.888   2.876
  121LYS      H 1177   7.043   5.858   2.969
  121LYS     CA 1178   7.132   5.879   2.779
  121LYS     CB 1179   7.245   5.978   2.810
  121LYS     CG 1180   7.192   6.120   2.791
  121LYS     CD 1181   7.277   6.231   2.854
  121LYS     CE 1182   7.392   6.277   2.764
  121LYS     NZ 1183   7.345   6.355   2.649
  121LYS    HZ1 1184   7.285   6.305   2.586
  121LYS    HZ2 1185   7.309   6.443   2.682
  121LYS    HZ3 1186   7.424   6.379   2.593
  121LYS      C 1187   7.184   5.736   2.773
  121LYS      O 1188   7.272   5.685   2.843
  122MET      N 1189   7.119   5.663   2.683
  122MET      H 1190   7.063   5.707   2.613
  122MET     CA 1191   7.156   5.524   2.653
  122MET     CB 1192   7.134   5.426   2.768
  122MET     CG 1193   7.029   5.426   2.879
  122MET     SD 1194   7.037   5.281   2.990
  122MET     CE 1195   7.155   5.364   3.094
  122MET      C 1196   7.072   5.462   2.541
  122MET      O 1197   6.958   5.503   2.516
  123SER      N 1198   7.119   5.345   2.499
  123SER      H 1199   7.207   5.306   2.525
  123SER     CA 1200   7.055   5.261   2.397
  123SER     CB 1201   7.141   5.151   2.335
  123SER     OG 1202   7.156   5.037   2.420
  123SER     HG 1203   7.225   4.981   2.375
  123SER      C 1204   6.920   5.203   2.440
  123SER      O 1205   6.898   5.176   2.558
  124PRO      N 1206   6.824   5.187   2.350
  124PRO     CA 1207   6.704   5.107   2.379
  124PRO     CB 1208   6.634   5.102   2.243
  124PRO     CG 1209   6.661   5.239   2.180
  124PRO     CD 1210   6.800   5.274   2.233
  124PRO      C 1211   6.730   4.964   2.426
  124PRO      O 1212   6.644   4.911   2.496
  125GLU      N 1213   6.841   4.907   2.382
  125GLU      H 1214   6.899   4.944   2.309
  125GLU     CA 1215   6.893   4.776   2.427
  125GLU     CB 1216   7.004   4.724   2.335
  125GLU     CG 1217   6.937   4.706   2.198
  125GLU     CD 1218   6.964   4.821   2.100
  125GLU    OE1 1219   6.973   4.937   2.144
  125GLU    OE2 1220   6.960   4.798   1.978
  125GLU      C 1221   6.937   4.780   2.573
  125GLU      O 1222   6.884   4.700   2.650
  126ASP      N 1223   7.008   4.884   2.618
  126ASP      H 1224   7.068   4.940   2.562
  126ASP     CA 1225   7.035   4.896   2.762
  126ASP     CB 1226   7.159   4.981   2.790
  126ASP     CG 1227   7.289   4.911   2.748
  126ASP    OD1 1228   7.294   4.789   2.776
  126ASP    OD2 1229   7.372   4.982   2.687
  126ASP      C 1230   6.925   4.940   2.858
  126ASP      O 1231   6.927   4.905   2.976
  127ARG      N 1232   6.835   5.022   2.803
  127ARG      H 1233   6.854   5.077   2.722
  127ARG     CA 1234   6.707   5.051   2.868
  127ARG     CB 1235   6.616   5.142   2.785
  127ARG     CG 1236   6.678   5.281   2.771
  127ARG     CD 1237   6.576   5.377   2.710
  127ARG     NE 1238   6.647   5.505   2.701
  127ARG     HE 1239   6.693   5.534   2.785
  127ARG     CZ 1240   6.658   5.580   2.590
  127ARG    NH1 1241   6.625   5.536   2.468
  127ARG   HH11 1242   6.586   5.444   2.463
  127ARG   HH12 1243   6.663   5.582   2.388
  127ARG    NH2 1244   6.709   5.704   2.600
  127ARG   HH21 1245   6.752   5.740   2.683
  127ARG   HH22 1246   6.699   5.773   2.529
  127ARG      C 1247   6.635   4.923   2.913
  127ARG      O 1248   6.586   4.917   3.025
  128ALA      N 1249   6.647   4.819   2.831
  128ALA      H 1250   6.661   4.838   2.734
  128ALA     CA 1251   6.591   4.687   2.861
  128ALA     CB 1252   6.597   4.595   2.739
  128ALA      C 1253   6.654   4.617   2.982
  128ALA      O 1254   6.592   4.563   3.074
  129LYS      N 1255   6.786   4.620   2.993
  129LYS      H 1256   6.835   4.675   2.924
  129LYS     CA 1257   6.873   4.583   3.105
  129LYS     CB 1258   7.021   4.618   3.080
  129LYS     CG 1259   7.070   4.527   2.967
  129LYS     CD 1260   7.089   4.377   2.995
  129LYS     CE 1261   7.113   4.300   2.865
  129LYS     NZ 1262   7.159   4.168   2.909
  129LYS    HZ1 1263   7.251   4.160   2.947
  129LYS    HZ2 1264   7.097   4.131   2.978
  129LYS    HZ3 1265   7.167   4.103   2.834
  129LYS      C 1266   6.836   4.652   3.237
  129LYS      O 1267   6.813   4.583   3.336
  130CYS      N 1268   6.808   4.782   3.230
  130CYS      H 1269   6.828   4.829   3.144
  130CYS     CA 1270   6.775   4.870   3.343
  130CYS     CB 1271   6.785   5.020   3.313
  130CYS     SG 1272   6.948   5.072   3.248
  130CYS     HG 1273   6.929   5.032   3.123
  130CYS      C 1274   6.634   4.833   3.390
  130CYS      O 1275   6.620   4.794   3.506
  131PHE      N 1276   6.550   4.789   3.297
  131PHE      H 1277   6.559   4.808   3.199
  131PHE     CA 1278   6.418   4.734   3.330
  131PHE     CB 1279   6.326   4.713   3.210
  131PHE     CG 1280   6.174   4.701   3.229
  131PHE    CD1 1281   6.103   4.820   3.221
  131PHE    HD1 1282   6.154   4.913   3.198
  131PHE    CD2 1283   6.116   4.578   3.258
  131PHE    HD2 1284   6.184   4.494   3.274
  131PHE    CE1 1285   5.967   4.810   3.249
  131PHE    HE1 1286   5.899   4.895   3.258
  131PHE    CE2 1287   5.980   4.570   3.285
  131PHE    HE2 1288   5.934   4.471   3.289
  131PHE     CZ 1289   5.910   4.690   3.288
  131PHE     HZ 1290   5.806   4.687   3.322
  131PHE      C 1291   6.422   4.595   3.393
  131PHE      O 1292   6.361   4.574   3.498
  132GLU      N 1293   6.490   4.499   3.330
  132GLU      H 1294   6.540   4.510   3.244
  132GLU     CA 1295   6.513   4.364   3.385
  132GLU     CB 1296   6.598   4.284   3.286
  132GLU     CG 1297   6.530   4.259   3.152
  132GLU     CD 1298   6.613   4.189   3.044
  132GLU    OE1 1299   6.710   4.117   3.077
  132GLU    OE2 1300   6.583   4.214   2.926
  132GLU      C 1301   6.581   4.368   3.522
  132GLU      O 1302   6.567   4.272   3.598
  133LYS      N 1303   6.670   4.461   3.551
  133LYS      H 1304   6.712   4.515   3.477
  133LYS     CA 1305   6.725   4.492   3.683
  133LYS     CB 1306   6.848   4.583   3.672
  133LYS     CG 1307   6.964   4.511   3.603
  133LYS     CD 1308   7.084   4.605   3.620
  133LYS     CE 1309   7.192   4.571   3.517
  133LYS     NZ 1310   7.297   4.673   3.515
  133LYS    HZ1 1311   7.257   4.759   3.485
  133LYS    HZ2 1312   7.354   4.688   3.596
  133LYS    HZ3 1313   7.364   4.661   3.441
  133LYS      C 1314   6.632   4.561   3.783
  133LYS      O 1315   6.640   4.531   3.902
  134ASN      N 1316   6.546   4.650   3.733
  134ASN      H 1317   6.535   4.669   3.636
  134ASN     CA 1318   6.458   4.720   3.827
  134ASN     CB 1319   6.403   4.845   3.758
  134ASN     CG 1320   6.341   4.934   3.866
  134ASN    OD1 1321   6.231   4.904   3.912
  134ASN    ND2 1322   6.402   5.046   3.906
  134ASN   HD21 1323   6.485   5.070   3.855
  134ASN   HD22 1324   6.362   5.114   3.967
  134ASN      C 1325   6.342   4.641   3.889
  134ASN      O 1326   6.239   4.622   3.825
  135GLU      N 1327   6.359   4.629   4.020
  135GLU      H 1328   6.442   4.668   4.060
  135GLU     CA 1329   6.268   4.572   4.121
  135GLU     CB 1330   6.331   4.559   4.260
  135GLU     CG 1331   6.453   4.466   4.262
  135GLU     CD 1332   6.425   4.316   4.250
  135GLU    OE1 1333   6.454   4.271   4.137
  135GLU    OE2 1334   6.363   4.247   4.334
  135GLU      C 1335   6.134   4.642   4.139
  135GLU      O 1336   6.035   4.574   4.114
  136ALA      N 1337   6.138   4.775   4.137
  136ALA      H 1338   6.208   4.814   4.076
  136ALA     CA 1339   6.022   4.857   4.174
  136ALA     CB 1340   6.059   5.001   4.210
  136ALA      C 1341   5.915   4.852   4.064
  136ALA      O 1342   5.799   4.831   4.101
  137ILE      N 1343   5.955   4.860   3.938
  137ILE      H 1344   6.048   4.893   3.920
  137ILE     CA 1345   5.857   4.870   3.828
  137ILE     CB 1346   5.928   4.899   3.696
  137ILE    CG1 1347   6.029   5.014   3.695
  137ILE    CG2 1348   5.830   4.931   3.583
  137ILE     CD 1349   6.122   5.008   3.574
  137ILE      C 1350   5.773   4.742   3.815
  137ILE      O 1351   5.651   4.740   3.824
  138GLN      N 1352   5.849   4.635   3.795
  138GLN      H 1353   5.947   4.647   3.779
  138GLN     CA 1354   5.800   4.500   3.826
  138GLN     CB 1355   5.925   4.416   3.847
  138GLN     CG 1356   5.990   4.382   3.713
  138GLN     CD 1357   6.108   4.287   3.726
  138GLN    OE1 1358   6.089   4.169   3.695
  138GLN    NE2 1359   6.229   4.336   3.752
  138GLN   HE21 1360   6.239   4.433   3.775
  138GLN   HE22 1361   6.295   4.265   3.777
  138GLN      C 1362   5.710   4.480   3.948
  138GLN      O 1363   5.610   4.409   3.938
  139ALA      N 1364   5.744   4.533   4.065
  139ALA      H 1365   5.829   4.585   4.071
  139ALA     CA 1366   5.667   4.526   4.190
  139ALA     CB 1367   5.745   4.589   4.305
  139ALA      C 1368   5.536   4.604   4.176
  139ALA      O 1369   5.427   4.559   4.210
  140ALA      N 1370   5.547   4.728   4.128
  140ALA      H 1371   5.632   4.777   4.148
  140ALA     CA 1372   5.427   4.805   4.094
  140ALA     CB 1373   5.463   4.949   4.059
  140ALA      C 1374   5.334   4.742   3.990
  140ALA      O 1375   5.212   4.748   4.005
  141HISE     N 1376   5.378   4.677   3.883
  141HISE     H 1377   5.475   4.682   3.859
  141HISE    CA 1378   5.293   4.610   3.783
  141HISE    CB 1379   5.394   4.557   3.682
  141HISE    CG 1380   5.362   4.489   3.549
  141HISE   ND1 1381   5.317   4.552   3.441
  141HISE   CD2 1382   5.308   4.367   3.548
  141HISE   HD2 1383   5.314   4.300   3.633
  141HISE   CE1 1384   5.248   4.463   3.370
  141HISE   HE1 1385   5.229   4.470   3.263
  141HISE   NE2 1386   5.236   4.349   3.437
  141HISE   HE2 1387   5.177   4.271   3.418
  141HISE     C 1388   5.210   4.496   3.842
  141HISE     O 1389   5.088   4.489   3.831
  142ASP      N 1390   5.279   4.408   3.914
  142ASP      H 1391   5.378   4.399   3.908
  142ASP     CA 1392   5.217   4.302   3.996
  142ASP     CB 1393   5.321   4.203   4.049
  142ASP     CG 1394   5.378   4.107   3.944
  142ASP    OD1 1395   5.431   4.002   3.984
  142ASP    OD2 1396   5.383   4.141   3.824
  142ASP      C 1397   5.117   4.346   4.103
  142ASP      O 1398   5.010   4.289   4.120
  143ALA      N 1399   5.147   4.450   4.181
  143ALA      H 1400   5.241   4.483   4.187
  143ALA     CA 1401   5.054   4.519   4.272
  143ALA     CB 1402   5.112   4.643   4.341
  143ALA      C 1403   4.927   4.572   4.206
  143ALA      O 1404   4.820   4.538   4.254
  144VAL      N 1405   4.937   4.638   4.091
  144VAL      H 1406   5.026   4.671   4.059
  144VAL     CA 1407   4.818   4.687   4.020
  144VAL     CB 1408   4.854   4.796   3.919
  144VAL    CG1 1409   4.748   4.862   3.830
  144VAL    CG2 1410   4.946   4.898   3.987
  144VAL      C 1411   4.744   4.572   3.951
  144VAL      O 1412   4.625   4.549   3.971
  145ALA      N 1413   4.813   4.476   3.889
  145ALA      H 1414   4.908   4.497   3.869
  145ALA     CA 1415   4.766   4.347   3.836
  145ALA     CB 1416   4.881   4.268   3.772
  145ALA      C 1417   4.683   4.273   3.941
  145ALA      O 1418   4.570   4.232   3.916
  146GLN      N 1419   4.722   4.276   4.068
  146GLN      H 1420   4.806   4.322   4.096
  146GLN     CA 1421   4.641   4.228   4.181
  146GLN     CB 1422   4.735   4.201   4.299
  146GLN     CG 1423   4.770   4.053   4.319
  146GLN     CD 1424   4.911   4.028   4.374
  146GLN    OE1 1425   4.930   3.915   4.420
  146GLN    NE2 1426   5.010   4.107   4.336
  146GLN   HE21 1427   4.987   4.181   4.272
  146GLN   HE22 1428   5.098   4.094   4.383
  146GLN      C 1429   4.508   4.293   4.219
  146GLN      O 1430   4.423   4.230   4.283
  147GLU      N 1431   4.481   4.414   4.171
  147GLU      H 1432   4.560   4.457   4.127
  147GLU     CA 1433   4.358   4.492   4.188
  147GLU     CB 1434   4.394   4.635   4.228
  147GLU     CG 1435   4.477   4.665   4.353
  147GLU     CD 1436   4.475   4.812   4.395
  147GLU    OE1 1437   4.413   4.848   4.497
  147GLU    OE2 1438   4.555   4.884   4.331
  147GLU      C 1439   4.265   4.490   4.066
  147GLU      O 1440   4.145   4.497   4.088
  148GLY      N 1441   4.329   4.469   3.951
  148GLY      H 1442   4.427   4.486   3.945
  148GLY     CA 1443   4.252   4.446   3.828
  148GLY      C 1444   4.178   4.313   3.835
  148GLY      O 1445   4.237   4.208   3.863
  149GLN      N 1446   4.045   4.319   3.848
  149GLN      H 1447   4.013   4.413   3.849
  149GLN     CA 1448   3.953   4.208   3.877
  149GLN     CB 1449   3.816   4.253   3.926
  149GLN     CG 1450   3.726   4.323   3.824
  149GLN     CD 1451   3.588   4.362   3.875
  149GLN    OE1 1452   3.533   4.324   3.978
  149GLN    NE2 1453   3.528   4.455   3.801
  149GLN   HE21 1454   3.573   4.475   3.714
  149GLN   HE22 1455   3.451   4.508   3.836
  149GLN      C 1456   3.935   4.087   3.785
  149GLN      O 1457   3.909   3.971   3.817
  150CYS      N 1458   3.967   4.117   3.659
  150CYS      H 1459   3.990   4.211   3.633
  150CYS     CA 1460   3.964   4.022   3.547
  150CYS     CB 1461   3.920   4.087   3.415
  150CYS     SG 1462   3.774   4.197   3.429
  150CYS     HG 1463   3.854   4.302   3.417
  150CYS      C 1464   4.098   3.955   3.518
  150CYS      O 1465   4.204   3.996   3.567
  151ARG      N 1466   4.082   3.835   3.463
  151ARG      H 1467   4.009   3.773   3.491
  151ARG     CA 1468   4.202   3.775   3.402
  151ARG     CB 1469   4.253   3.659   3.487
  151ARG     CG 1470   4.405   3.641   3.479
  151ARG     CD 1471   4.490   3.765   3.511
  151ARG     NE 1472   4.490   3.816   3.648
  151ARG     HE 1473   4.474   3.747   3.719
  151ARG     CZ 1474   4.492   3.940   3.699
  151ARG    NH1 1475   4.491   4.047   3.617
  151ARG   HH11 1476   4.496   4.041   3.518
  151ARG   HH12 1477   4.503   4.140   3.652
  151ARG    NH2 1478   4.561   3.952   3.813
  151ARG   HH21 1479   4.598   3.877   3.868
  151ARG   HH22 1480   4.604   4.039   3.837
  151ARG      C 1481   4.181   3.734   3.256
  151ARG      O 1482   4.196   3.821   3.171
  152VAL      N 1483   4.160   3.606   3.227
  152VAL      H 1484   4.132   3.544   3.300
  152VAL     CA 1485   4.156   3.533   3.099
  152VAL     CB 1486   4.021   3.547   3.029
  152VAL    CG1 1487   4.026   3.472   2.895
  152VAL    CG2 1488   3.905   3.495   3.114
  152VAL      C 1489   4.281   3.558   3.014
  152VAL      O 1490   4.295   3.648   2.932
  153ASP      N 1491   4.388   3.485   3.042
  153ASP      H 1492   4.400   3.447   3.134
  153ASP     CA 1493   4.500   3.481   2.946
  153ASP     CB 1494   4.625   3.447   3.027
  153ASP     CG 1495   4.761   3.478   2.964
  153ASP    OD1 1496   4.786   3.600   2.955
  153ASP    OD2 1497   4.843   3.385   2.982
  153ASP      C 1498   4.468   3.373   2.843
  153ASP      O 1499   4.549   3.281   2.841
  154ASP      N 1500   4.405   3.413   2.733
  154ASP      H 1501   4.371   3.507   2.730
  154ASP     CA 1502   4.362   3.340   2.613
  154ASP     CB 1503   4.233   3.398   2.554
  154ASP     CG 1504   4.251   3.549   2.534
  154ASP    OD1 1505   4.345   3.601   2.470
  154ASP    OD2 1506   4.155   3.606   2.591
  154ASP      C 1507   4.456   3.307   2.497
  154ASP      O 1508   4.430   3.243   2.395
  155LYS      N 1509   4.573   3.360   2.529
  155LYS      H 1510   4.569   3.413   2.614
  155LYS     CA 1511   4.696   3.346   2.449
  155LYS     CB 1512   4.742   3.201   2.428
  155LYS     CG 1513   4.755   3.131   2.563
  155LYS     CD 1514   4.856   3.204   2.652
  155LYS     CE 1515   4.883   3.137   2.786
  155LYS     NZ 1516   4.772   3.124   2.882
  155LYS    HZ1 1517   4.812   3.069   2.955
  155LYS    HZ2 1518   4.753   3.217   2.914
  155LYS    HZ3 1519   4.700   3.081   2.828
  155LYS      C 1520   4.689   3.419   2.315
  155LYS      O 1521   4.779   3.398   2.234
  156VAL      N 1522   4.592   3.504   2.284
  156VAL      H 1523   4.525   3.526   2.355
  156VAL     CA 1524   4.580   3.589   2.164
  156VAL     CB 1525   4.441   3.653   2.153
  156VAL    CG1 1526   4.428   3.753   2.038
  156VAL    CG2 1527   4.336   3.547   2.120
  156VAL      C 1528   4.686   3.699   2.168
  156VAL      O 1529   4.712   3.751   2.276
  157ASN      N 1530   4.758   3.719   2.058
  157ASN      H 1531   4.770   3.645   1.992
  157ASN     CA 1532   4.855   3.827   2.031
  157ASN     CB 1533   4.915   3.787   1.896
  157ASN     CG 1534   5.042   3.865   1.861
  157ASN    OD1 1535   5.127   3.906   1.940
  157ASN    ND2 1536   5.069   3.875   1.732
  157ASN   HD21 1537   5.007   3.848   1.658
  157ASN   HD22 1538   5.158   3.911   1.702
  157ASN      C 1539   4.792   3.966   2.034
  157ASN      O 1540   4.788   4.039   1.935
  158PHE      N 1541   4.760   4.010   2.155
  158PHE      H 1542   4.776   3.948   2.232
  158PHE     CA 1543   4.734   4.151   2.190
  158PHE     CB 1544   4.650   4.160   2.318
  158PHE     CG 1545   4.501   4.139   2.293
  158PHE    CD1 1546   4.424   4.242   2.239
  158PHE    HD1 1547   4.465   4.327   2.186
  158PHE    CD2 1548   4.436   4.024   2.337
  158PHE    HD2 1549   4.497   3.937   2.362
  158PHE    CE1 1550   4.285   4.236   2.236
  158PHE    HE1 1551   4.224   4.310   2.183
  158PHE    CE2 1552   4.298   4.020   2.346
  158PHE    HE2 1553   4.256   3.965   2.430
  158PHE     CZ 1554   4.224   4.128   2.298
  158PHE     HZ 1555   4.124   4.130   2.341
  158PHE      C 1556   4.858   4.240   2.200
  158PHE      O 1557   4.942   4.217   2.287
  159HISE     N 1558   4.862   4.340   2.113
  159HISE     H 1559   4.788   4.347   2.047
  159HISE    CA 1560   4.958   4.452   2.103
  159HISE    CB 1561   5.013   4.440   1.961
  159HISE    CG 1562   5.114   4.327   1.942
  159HISE   ND1 1563   5.244   4.357   1.940
  159HISE   CD2 1564   5.089   4.218   1.870
  159HISE   HD2 1565   4.987   4.192   1.843
  159HISE   CE1 1566   5.301   4.264   1.864
  159HISE   HE1 1567   5.409   4.260   1.845
  159HISE   NE2 1568   5.207   4.182   1.820
  159HISE   HE2 1569   5.233   4.096   1.775
  159HISE     C 1570   4.914   4.591   2.147
  159HISE     O 1571   4.814   4.643   2.098
  160PHE      N 1572   5.004   4.667   2.209
  160PHE      H 1573   5.101   4.644   2.208
  160PHE     CA 1574   4.968   4.796   2.270
  160PHE     CB 1575   5.016   4.791   2.416
  160PHE     CG 1576   4.948   4.897   2.502
  160PHE    CD1 1577   4.809   4.911   2.502
  160PHE    HD1 1578   4.738   4.834   2.473
  160PHE    CD2 1579   5.027   4.998   2.556
  160PHE    HD2 1580   5.133   4.988   2.577
  160PHE    CE1 1581   4.753   5.028   2.551
  160PHE    HE1 1582   4.645   5.043   2.552
  160PHE    CE2 1583   4.968   5.112   2.610
  160PHE    HE2 1584   5.028   5.192   2.652
  160PHE     CZ 1585   4.830   5.128   2.611
  160PHE     HZ 1586   4.787   5.208   2.670
  160PHE      C 1587   5.046   4.915   2.214
  160PHE      O 1588   5.162   4.946   2.239
  161ILE      N 1589   4.973   4.976   2.120
  161ILE      H 1590   4.875   4.956   2.116
  161ILE     CA 1591   5.035   5.085   2.043
  161ILE     CB 1592   5.030   5.050   1.894
  161ILE    CG1 1593   4.888   5.027   1.843
  161ILE    CG2 1594   5.110   4.921   1.876
  161ILE     CD 1595   4.861   5.036   1.693
  161ILE      C 1596   4.997   5.228   2.081
  161ILE      O 1597   4.879   5.255   2.102
  162LEU      N 1598   5.104   5.308   2.080
  162LEU      H 1599   5.190   5.286   2.035
  162LEU     CA 1600   5.082   5.449   2.116
  162LEU     CB 1601   5.162   5.469   2.245
  162LEU     CG 1602   5.220   5.604   2.288
  162LEU    CD1 1603   5.103   5.682   2.347
  162LEU    CD2 1604   5.332   5.582   2.390
  162LEU      C 1605   5.135   5.534   2.001
  162LEU      O 1606   5.225   5.491   1.929
  163PHE      N 1607   5.054   5.638   1.979
  163PHE      H 1608   4.964   5.639   2.021
  163PHE     CA 1609   5.084   5.747   1.885
  163PHE     CB 1610   4.980   5.749   1.773
  163PHE     CG 1611   4.954   5.609   1.717
  163PHE    CD1 1612   4.850   5.535   1.773
  163PHE    HD1 1613   4.782   5.572   1.850
  163PHE    CD2 1614   5.024   5.566   1.605
  163PHE    HD2 1615   5.118   5.614   1.577
  163PHE    CE1 1616   4.828   5.409   1.717
  163PHE    HE1 1617   4.766   5.339   1.772
  163PHE    CE2 1618   4.991   5.448   1.540
  163PHE    HE2 1619   5.040   5.403   1.454
  163PHE     CZ 1620   4.892   5.370   1.600
  163PHE     HZ 1621   4.844   5.292   1.541
  163PHE      C 1622   5.087   5.883   1.956
  163PHE      O 1623   4.995   5.910   2.034
  164ASN      N 1624   5.178   5.967   1.909
  164ASN      H 1625   5.252   5.946   1.846
  164ASN     CA 1626   5.188   6.104   1.961
  164ASN     CB 1627   5.230   6.100   2.108
  164ASN     CG 1628   5.374   6.053   2.126
  164ASN    OD1 1629   5.466   6.067   2.045
  164ASN    ND2 1630   5.404   5.994   2.242
  164ASN   HD21 1631   5.335   5.971   2.311
  164ASN   HD22 1632   5.486   5.937   2.238
  164ASN      C 1633   5.285   6.185   1.875
  164ASN      O 1634   5.342   6.131   1.780
  165ASN      N 1635   5.297   6.313   1.909
  165ASN      H 1636   5.265   6.352   1.996
  165ASN     CA 1637   5.383   6.408   1.838
  165ASN     CB 1638   5.307   6.538   1.810
  165ASN     CG 1639   5.392   6.611   1.706
  165ASN    OD1 1640   5.484   6.684   1.742
  165ASN    ND2 1641   5.351   6.606   1.580
  165ASN   HD21 1642   5.264   6.565   1.553
  165ASN   HD22 1643   5.405   6.642   1.504
  165ASN      C 1644   5.513   6.441   1.912
  165ASN      O 1645   5.515   6.447   2.035
  166VAL      N 1646   5.620   6.413   1.838
  166VAL      H 1647   5.616   6.356   1.756
  166VAL     CA 1648   5.758   6.445   1.879
  166VAL     CB 1649   5.829   6.317   1.922
  166VAL    CG1 1650   5.971   6.347   1.971
  166VAL    CG2 1651   5.766   6.242   2.039
  166VAL      C 1652   5.833   6.506   1.760
  166VAL      O 1653   5.820   6.448   1.653
  167ASP      N 1654   5.911   6.611   1.786
  167ASP      H 1655   5.922   6.653   1.876
  167ASP     CA 1656   6.002   6.676   1.691
  167ASP     CB 1657   6.133   6.604   1.657
  167ASP     CG 1658   6.247   6.685   1.596
  167ASP    OD1 1659   6.253   6.803   1.637
  167ASP    OD2 1660   6.303   6.638   1.494
  167ASP      C 1661   5.936   6.719   1.559
  167ASP      O 1662   5.963   6.657   1.456
  168GLY      N 1663   5.823   6.787   1.572
  168GLY      H 1664   5.801   6.836   1.656
  168GLY     CA 1665   5.728   6.815   1.463
  168GLY      C 1666   5.645   6.703   1.401
  168GLY      O 1667   5.523   6.711   1.386
  169HISE     N 1668   5.705   6.584   1.402
  169HISE     H 1669   5.802   6.575   1.426
  169HISE    CA 1670   5.643   6.466   1.340
  169HISE    CB 1671   5.756   6.390   1.270
  169HISE    CG 1672   5.827   6.455   1.151
  169HISE   ND1 1673   5.925   6.546   1.153
  169HISE   CD2 1674   5.801   6.433   1.023
  169HISE   HD2 1675   5.747   6.345   0.987
  169HISE   CE1 1676   5.953   6.579   1.027
  169HISE   HE1 1677   6.020   6.655   0.989
  169HISE   NE2 1678   5.880   6.505   0.944
  169HISE   HE2 1679   5.872   6.508   0.844
  169HISE     C 1680   5.549   6.376   1.420
  169HISE     O 1681   5.562   6.358   1.541
  170LEU      N 1682   5.471   6.301   1.343
  170LEU      H 1683   5.454   6.316   1.245
  170LEU     CA 1684   5.377   6.206   1.403
  170LEU     CB 1685   5.247   6.196   1.323
  170LEU     CG 1686   5.127   6.150   1.407
  170LEU    CD1 1687   5.132   6.000   1.437
  170LEU    CD2 1688   5.121   6.233   1.535
  170LEU      C 1689   5.443   6.068   1.413
  170LEU      O 1690   5.492   6.011   1.316
  171TYR      N 1691   5.459   6.025   1.538
  171TYR      H 1692   5.447   6.085   1.617
  171TYR     CA 1693   5.549   5.913   1.571
  171TYR     CB 1694   5.666   5.946   1.663
  171TYR     CG 1695   5.796   6.001   1.604
  171TYR    CD1 1696   5.883   5.911   1.544
  171TYR    HD1 1697   5.864   5.805   1.560
  171TYR    CD2 1698   5.814   6.136   1.577
  171TYR    HD2 1699   5.738   6.212   1.599
  171TYR    CE1 1700   5.986   5.955   1.461
  171TYR    HE1 1701   6.055   5.881   1.421
  171TYR    CE2 1702   5.912   6.176   1.487
  171TYR    HE2 1703   5.903   6.276   1.445
  171TYR     CZ 1704   6.007   6.090   1.434
  171TYR     OH 1705   6.130   6.133   1.395
  171TYR     HH 1706   6.120   6.228   1.365
  171TYR      C 1707   5.474   5.796   1.635
  171TYR      O 1708   5.404   5.816   1.734
  172GLU      N 1709   5.493   5.683   1.567
  172GLU      H 1710   5.522   5.673   1.472
  172GLU     CA 1711   5.440   5.557   1.622
  172GLU     CB 1712   5.389   5.464   1.512
  172GLU     CG 1713   5.322   5.329   1.542
  172GLU     CD 1714   5.318   5.250   1.411
  172GLU    OE1 1715   5.256   5.284   1.308
  172GLU    OE2 1716   5.406   5.162   1.407
  172GLU      C 1717   5.538   5.481   1.712
  172GLU      O 1718   5.640   5.447   1.653
  173LEU      N 1719   5.506   5.438   1.834
  173LEU      H 1720   5.412   5.450   1.867
  173LEU     CA 1721   5.596   5.356   1.916
  173LEU     CB 1722   5.649   5.432   2.038
  173LEU     CG 1723   5.782   5.507   2.020
  173LEU    CD1 1724   5.758   5.625   1.926
  173LEU    CD2 1725   5.846   5.552   2.151
  173LEU      C 1726   5.525   5.229   1.963
  173LEU      O 1727   5.412   5.234   2.012
  174ASP      N 1728   5.596   5.117   1.958
  174ASP      H 1729   5.648   5.101   1.874
  174ASP     CA 1730   5.585   4.997   2.043
  174ASP     CB 1731   5.496   4.904   1.960
  174ASP     CG 1732   5.501   4.753   1.989
  174ASP    OD1 1733   5.545   4.683   1.895
  174ASP    OD2 1734   5.489   4.714   2.107
  174ASP      C 1735   5.724   4.937   2.067
  174ASP      O 1736   5.797   4.905   1.973
  175GLY      N 1737   5.732   4.882   2.188
  175GLY      H 1738   5.653   4.882   2.249
  175GLY     CA 1739   5.844   4.806   2.244
  175GLY      C 1740   5.876   4.677   2.168
  175GLY      O 1741   5.983   4.619   2.181
  176ARG      N 1742   5.773   4.610   2.117
  176ARG      H 1743   5.681   4.648   2.107
  176ARG     CA 1744   5.785   4.478   2.054
  176ARG     CB 1745   5.654   4.407   2.020
  176ARG     CG 1746   5.567   4.379   2.142
  176ARG     CD 1747   5.597   4.247   2.213
  176ARG     NE 1748   5.553   4.134   2.130
  176ARG     HE 1749   5.628   4.101   2.072
  176ARG     CZ 1750   5.427   4.092   2.114
  176ARG    NH1 1751   5.328   4.148   2.185
  176ARG   HH11 1752   5.334   4.234   2.236
  176ARG   HH12 1753   5.237   4.108   2.175
  176ARG    NH2 1754   5.391   3.983   2.045
  176ARG   HH21 1755   5.459   3.917   2.015
  176ARG   HH22 1756   5.296   3.979   2.015
  176ARG      C 1757   5.857   4.480   1.918
  176ARG      O 1758   5.934   4.393   1.879
  177MET      N 1759   5.816   4.576   1.836
  177MET      H 1760   5.754   4.646   1.871
  177MET     CA 1761   5.871   4.604   1.703
  177MET     CB 1762   5.774   4.701   1.636
  177MET     CG 1763   5.639   4.647   1.587
  177MET     SD 1764   5.652   4.568   1.423
  177MET     CE 1765   5.523   4.446   1.434
  177MET      C 1766   6.012   4.660   1.724
  177MET      O 1767   6.027   4.743   1.813
  178PRO      N 1768   6.107   4.641   1.633
  178PRO     CA 1769   6.244   4.694   1.645
  178PRO     CB 1770   6.321   4.628   1.530
  178PRO     CG 1771   6.217   4.615   1.419
  178PRO     CD 1772   6.087   4.589   1.497
  178PRO      C 1773   6.266   4.845   1.651
  178PRO      O 1774   6.365   4.877   1.716
  179PHE      N 1775   6.197   4.931   1.576
  179PHE      H 1776   6.115   4.897   1.529
  179PHE     CA 1777   6.221   5.076   1.574
  179PHE     CB 1778   6.289   5.110   1.441
  179PHE     CG 1779   6.437   5.073   1.426
  179PHE    CD1 1780   6.470   4.964   1.346
  179PHE    HD1 1781   6.405   4.924   1.267
  179PHE    CD2 1782   6.529   5.152   1.492
  179PHE    HD2 1783   6.503   5.248   1.538
  179PHE    CE1 1784   6.605   4.932   1.345
  179PHE    HE1 1785   6.632   4.835   1.303
  179PHE    CE2 1786   6.664   5.121   1.482
  179PHE    HE2 1787   6.742   5.177   1.533
  179PHE     CZ 1788   6.701   5.011   1.406
  179PHE     HZ 1789   6.805   4.979   1.396
  179PHE      C 1790   6.089   5.153   1.568
  179PHE      O 1791   5.991   5.091   1.529
  180PRO      N 1792   6.088   5.277   1.617
  180PRO     CA 1793   5.973   5.366   1.596
  180PRO     CB 1794   6.015   5.501   1.655
  180PRO     CG 1795   6.126   5.472   1.756
  180PRO     CD 1796   6.187   5.342   1.704
  180PRO      C 1797   5.949   5.380   1.446
  180PRO      O 1798   6.034   5.354   1.360
  181VAL      N 1799   5.830   5.429   1.413
  181VAL      H 1800   5.770   5.451   1.490
  181VAL     CA 1801   5.779   5.460   1.279
  181VAL     CB 1802   5.661   5.371   1.239
  181VAL    CG1 1803   5.614   5.390   1.095
  181VAL    CG2 1804   5.705   5.227   1.261
  181VAL      C 1805   5.747   5.609   1.285
  181VAL      O 1806   5.704   5.662   1.388
  182ASN      N 1807   5.798   5.679   1.184
  182ASN      H 1808   5.869   5.635   1.128
  182ASN     CA 1809   5.757   5.815   1.148
  182ASN     CB 1810   5.876   5.876   1.073
  182ASN     CG 1811   5.852   6.023   1.039
  182ASN    OD1 1812   5.744   6.065   0.998
  182ASN    ND2 1813   5.956   6.105   1.055
  182ASN   HD21 1814   6.043   6.072   1.090
  182ASN   HD22 1815   5.960   6.196   1.013
  182ASN      C 1816   5.631   5.808   1.061
  182ASN      O 1817   5.641   5.747   0.955
  183HISE     N 1818   5.520   5.874   1.094
  183HISE     H 1819   5.516   5.920   1.182
  183HISE    CA 1820   5.396   5.881   1.015
  183HISE    CB 1821   5.278   5.831   1.099
  183HISE    CG 1822   5.258   5.680   1.085
  183HISE   ND1 1823   5.252   5.615   0.970
  183HISE   CD2 1824   5.247   5.597   1.188
  183HISE   HD2 1825   5.219   5.629   1.289
  183HISE   CE1 1826   5.239   5.486   1.000
  183HISE   HE1 1827   5.249   5.404   0.930
  183HISE   NE2 1828   5.237   5.476   1.133
  183HISE   HE2 1829   5.222   5.395   1.189
  183HISE     C 1830   5.374   6.027   0.977
  183HISE     O 1831   5.261   6.074   0.989
  184GLY      N 1832   5.474   6.098   0.926
  184GLY      H 1833   5.568   6.077   0.951
  184GLY     CA 1834   5.462   6.225   0.852
  184GLY      C 1835   5.451   6.344   0.948
  184GLY      O 1836   5.447   6.327   1.070
  185ALA      N 1837   5.457   6.461   0.885
  185ALA      H 1838   5.477   6.467   0.787
  185ALA     CA 1839   5.434   6.590   0.952
  185ALA     CB 1840   5.439   6.705   0.852
  185ALA      C 1841   5.302   6.608   1.028
  185ALA      O 1842   5.198   6.564   0.978
  186SER      N 1843   5.299   6.692   1.131
  186SER      H 1844   5.369   6.760   1.154
  186SER     CA 1845   5.180   6.704   1.216
  186SER     CB 1846   5.181   6.581   1.307
  186SER     OG 1847   5.096   6.597   1.421
  186SER     HG 1848   5.000   6.615   1.400
  186SER      C 1849   5.182   6.825   1.310
  186SER      O 1850   5.286   6.889   1.324
  187SER      N 1851   5.065   6.870   1.355
  187SER      H 1852   4.981   6.817   1.362
  187SER     CA 1853   5.063   6.974   1.459
  187SER     CB 1854   4.955   7.079   1.434
  187SER     OG 1855   4.948   7.172   1.542
  187SER     HG 1856   4.926   7.260   1.499
  187SER      C 1857   5.024   6.921   1.598
  187SER      O 1858   4.938   6.834   1.610
  188GLU      N 1859   5.086   6.965   1.707
  188GLU      H 1860   5.183   6.988   1.706
  188GLU     CA 1861   5.050   6.930   1.845
  188GLU     CB 1862   5.141   6.999   1.947
  188GLU     CG 1863   5.160   6.921   2.078
  188GLU     CD 1864   5.259   6.984   2.177
  188GLU    OE1 1865   5.379   6.950   2.170
  188GLU    OE2 1866   5.213   7.064   2.261
  188GLU      C 1867   4.908   6.963   1.891
  188GLU      O 1868   4.850   6.888   1.970
  189ASP      N 1869   4.852   7.056   1.815
  189ASP      H 1870   4.906   7.113   1.753
  189ASP     CA 1871   4.713   7.097   1.837
  189ASP     CB 1872   4.709   7.239   1.778
  189ASP     CG 1873   4.571   7.305   1.781
  189ASP    OD1 1874   4.527   7.337   1.894
  189ASP    OD2 1875   4.515   7.330   1.672
  189ASP      C 1876   4.616   7.001   1.769
  189ASP      O 1877   4.520   6.956   1.831
  190THR      N 1878   4.650   6.946   1.652
  190THR      H 1879   4.724   6.981   1.596
  190THR     CA 1880   4.565   6.849   1.580
  190THR     CB 1881   4.568   6.867   1.428
  190THR    OG1 1882   4.707   6.875   1.393
  190THR    HG1 1883   4.745   6.783   1.401
  190THR    CG2 1884   4.505   6.999   1.384
  190THR      C 1885   4.596   6.702   1.606
  190THR      O 1886   4.541   6.616   1.536
  191LEU      N 1887   4.654   6.679   1.723
  191LEU      H 1888   4.683   6.754   1.782
  191LEU     CA 1889   4.702   6.549   1.773
  191LEU     CB 1890   4.750   6.575   1.916
  191LEU     CG 1891   4.900   6.546   1.925
  191LEU    CD1 1892   4.950   6.573   2.067
  191LEU    CD2 1893   4.945   6.408   1.874
  191LEU      C 1894   4.602   6.434   1.757
  191LEU      O 1895   4.638   6.334   1.695
  192LEU      N 1896   4.472   6.457   1.776
  192LEU      H 1897   4.431   6.548   1.768
  192LEU     CA 1898   4.368   6.354   1.765
  192LEU     CB 1899   4.230   6.380   1.825
  192LEU     CG 1900   4.217   6.363   1.977
  192LEU    CD1 1901   4.297   6.479   2.036
  192LEU    CD2 1902   4.070   6.369   2.019
  192LEU      C 1903   4.344   6.322   1.617
  192LEU      O 1904   4.370   6.210   1.572
  193LYS      N 1905   4.301   6.420   1.539
  193LYS      H 1906   4.288   6.513   1.573
  193LYS     CA 1907   4.289   6.396   1.394
  193LYS     CB 1908   4.250   6.535   1.343
  193LYS     CG 1909   4.174   6.527   1.211
  193LYS     CD 1910   4.148   6.670   1.163
  193LYS     CE 1911   4.088   6.670   1.023
  193LYS     NZ 1912   3.949   6.625   1.010
  193LYS    HZ1 1913   3.876   6.679   1.052
  193LYS    HZ2 1914   3.927   6.622   0.912
  193LYS    HZ3 1915   3.940   6.533   1.048
  193LYS      C 1916   4.411   6.336   1.324
  193LYS      O 1917   4.377   6.246   1.247
  194ASP      N 1918   4.534   6.380   1.348
  194ASP      H 1919   4.549   6.464   1.400
  194ASP     CA 1920   4.655   6.316   1.295
  194ASP     CB 1921   4.778   6.401   1.329
  194ASP     CG 1922   4.777   6.542   1.269
  194ASP    OD1 1923   4.831   6.632   1.338
  194ASP    OD2 1924   4.741   6.564   1.152
  194ASP      C 1925   4.676   6.171   1.340
  194ASP      O 1926   4.678   6.086   1.252
  195ALA      N 1927   4.666   6.148   1.471
  195ALA      H 1928   4.655   6.222   1.537
  195ALA     CA 1929   4.677   6.012   1.525
  195ALA     CB 1930   4.698   6.017   1.676
  195ALA      C 1931   4.562   5.920   1.482
  195ALA      O 1932   4.577   5.798   1.468
  196ALA      N 1933   4.439   5.970   1.476
  196ALA      H 1934   4.414   6.060   1.512
  196ALA     CA 1935   4.320   5.891   1.442
  196ALA     CB 1936   4.189   5.950   1.493
  196ALA      C 1937   4.318   5.845   1.296
  196ALA      O 1938   4.259   5.739   1.276
  197LYS      N 1939   4.367   5.926   1.203
  197LYS      H 1940   4.357   6.023   1.225
  197LYS     CA 1941   4.388   5.883   1.063
  197LYS     CB 1942   4.442   6.006   0.989
  197LYS     CG 1943   4.461   5.978   0.840
  197LYS     CD 1944   4.532   6.091   0.767
  197LYS     CE 1945   4.677   6.095   0.815
  197LYS     NZ 1946   4.752   6.213   0.771
  197LYS    HZ1 1947   4.844   6.221   0.810
  197LYS    HZ2 1948   4.763   6.214   0.672
  197LYS    HZ3 1949   4.703   6.299   0.786
  197LYS      C 1950   4.474   5.758   1.046
  197LYS      O 1951   4.409   5.655   1.036
  198VAL      N 1952   4.584   5.769   1.120
  198VAL      H 1953   4.603   5.841   1.186
  198VAL     CA 1954   4.676   5.655   1.139
  198VAL     CB 1955   4.809   5.703   1.198
  198VAL    CG1 1956   4.910   5.589   1.202
  198VAL    CG2 1957   4.861   5.818   1.112
  198VAL      C 1958   4.620   5.533   1.212
  198VAL      O 1959   4.624   5.427   1.149
  199CYS      N 1960   4.553   5.552   1.325
  199CYS      H 1961   4.582   5.631   1.379
  199CYS     CA 1962   4.478   5.453   1.403
  199CYS     CB 1963   4.410   5.516   1.525
  199CYS     SG 1964   4.533   5.571   1.649
  199CYS     HG 1965   4.571   5.689   1.600
  199CYS      C 1966   4.368   5.383   1.323
  199CYS      O 1967   4.369   5.260   1.331
  200ARG      N 1968   4.287   5.455   1.246
  200ARG      H 1969   4.312   5.551   1.241
  200ARG     CA 1970   4.179   5.398   1.164
  200ARG     CB 1971   4.086   5.511   1.120
  200ARG     CG 1972   3.970   5.545   1.215
  200ARG     CD 1973   3.847   5.610   1.150
  200ARG     NE 1974   3.885   5.738   1.089
  200ARG     HE 1975   3.879   5.735   0.989
  200ARG     CZ 1976   3.917   5.860   1.136
  200ARG    NH1 1977   3.913   5.897   1.265
  200ARG   HH11 1978   3.889   5.832   1.337
  200ARG   HH12 1979   3.928   5.994   1.284
  200ARG    NH2 1980   3.942   5.964   1.056
  200ARG   HH21 1981   3.936   5.957   0.956
  200ARG   HH22 1982   3.954   6.052   1.102
  200ARG      C 1983   4.229   5.322   1.041
  200ARG      O 1984   4.206   5.201   1.039
  201GLU      N 1985   4.331   5.374   0.974
  201GLU      H 1986   4.346   5.473   0.983
  201GLU     CA 1987   4.409   5.309   0.868
  201GLU     CB 1988   4.535   5.394   0.845
  201GLU     CG 1989   4.625   5.363   0.725
  201GLU     CD 1990   4.729   5.474   0.709
  201GLU    OE1 1991   4.692   5.571   0.640
  201GLU    OE2 1992   4.845   5.457   0.752
  201GLU      C 1993   4.450   5.167   0.906
  201GLU      O 1994   4.411   5.067   0.846
  202PHE      N 1995   4.515   5.154   1.021
  202PHE      H 1996   4.521   5.243   1.067
  202PHE     CA 1997   4.570   5.033   1.083
  202PHE     CB 1998   4.634   5.078   1.215
  202PHE     CG 1999   4.741   4.987   1.276
  202PHE    CD1 2000   4.868   5.041   1.296
  202PHE    HD1 2001   4.873   5.150   1.296
  202PHE    CD2 2002   4.713   4.859   1.322
  202PHE    HD2 2003   4.611   4.844   1.359
  202PHE    CE1 2004   4.969   4.976   1.365
  202PHE    HE1 2005   5.054   5.039   1.390
  202PHE    CE2 2006   4.818   4.793   1.383
  202PHE    HE2 2007   4.812   4.685   1.401
  202PHE     CZ 2008   4.942   4.848   1.412
  202PHE     HZ 2009   4.995   4.798   1.494
  202PHE      C 2010   4.460   4.929   1.107
  202PHE      O 2011   4.462   4.817   1.057
  203THR      N 2012   4.363   4.959   1.193
  203THR      H 2013   4.380   5.032   1.259
  203THR     CA 2014   4.263   4.857   1.230
  203THR     CB 2015   4.170   4.901   1.342
  203THR    OG1 2016   4.061   4.812   1.367
  203THR    HG1 2017   4.097   4.730   1.413
  203THR    CG2 2018   4.119   5.045   1.335
  203THR      C 2019   4.178   4.816   1.109
  203THR      O 2020   4.164   4.696   1.086
  204GLU      N 2021   4.140   4.912   1.026
  204GLU      H 2022   4.160   5.008   1.046
  204GLU     CA 2023   4.043   4.889   0.918
  204GLU     CB 2024   3.996   5.011   0.838
  204GLU     CG 2025   3.898   5.101   0.913
  204GLU     CD 2026   3.878   5.241   0.855
  204GLU    OE1 2027   3.831   5.342   0.913
  204GLU    OE2 2028   3.886   5.239   0.730
  204GLU      C 2029   4.080   4.793   0.805
  204GLU      O 2030   3.989   4.728   0.755
  205ARG      N 2031   4.209   4.780   0.775
  205ARG      H 2032   4.279   4.847   0.800
  205ARG     CA 2033   4.269   4.671   0.696
  205ARG     CB 2034   4.421   4.681   0.699
  205ARG     CG 2035   4.473   4.810   0.633
  205ARG     CD 2036   4.625   4.805   0.616
  205ARG     NE 2037   4.695   4.792   0.745
  205ARG     HE 2038   4.688   4.698   0.779
  205ARG     CZ 2039   4.772   4.884   0.802
  205ARG    NH1 2040   4.795   5.002   0.742
  205ARG   HH11 2041   4.759   5.010   0.649
  205ARG   HH12 2042   4.837   5.085   0.780
  205ARG    NH2 2043   4.838   4.850   0.914
  205ARG   HH21 2044   4.818   4.757   0.946
  205ARG   HH22 2045   4.894   4.906   0.975
  205ARG      C 2046   4.223   4.532   0.740
  205ARG      O 2047   4.165   4.455   0.664
  206GLU      N 2048   4.252   4.498   0.865
  206GLU      H 2049   4.332   4.535   0.913
  206GLU     CA 2050   4.183   4.385   0.929
  206GLU     CB 2051   4.258   4.348   1.057
  206GLU     CG 2052   4.357   4.236   1.025
  206GLU     CD 2053   4.465   4.285   0.928
  206GLU    OE1 2054   4.558   4.346   0.986
  206GLU    OE2 2055   4.466   4.260   0.806
  206GLU      C 2056   4.033   4.403   0.950
  206GLU      O 2057   3.993   4.415   1.066
  207GLN      N 2058   3.955   4.371   0.847
  207GLN      H 2059   3.991   4.323   0.768
  207GLN     CA 2060   3.808   4.372   0.839
  207GLN     CB 2061   3.758   4.366   0.695
  207GLN     CG 2062   3.804   4.486   0.613
  207GLN     CD 2063   3.730   4.477   0.479
  207GLN    OE1 2064   3.752   4.400   0.386
  207GLN    NE2 2065   3.611   4.536   0.476
  207GLN   HE21 2066   3.575   4.587   0.554
  207GLN   HE22 2067   3.565   4.549   0.388
  207GLN      C 2068   3.733   4.257   0.908
  207GLN      O 2069   3.612   4.256   0.926
  208GLY      N 2070   3.803   4.145   0.923
  208GLY      H 2071   3.889   4.124   0.877
  208GLY     CA 2072   3.747   4.029   0.994
  208GLY      C 2073   3.751   4.039   1.147
  208GLY      O 2074   3.669   3.977   1.215
  209GLU      N 2075   3.827   4.136   1.197
  209GLU      H 2076   3.863   4.207   1.137
  209GLU     CA 2077   3.844   4.149   1.342
  209GLU     CB 2078   3.993   4.180   1.359
  209GLU     CG 2079   4.025   4.168   1.508
  209GLU     CD 2080   3.998   4.032   1.572
  209GLU    OE1 2081   3.915   4.043   1.665
  209GLU    OE2 2082   4.053   3.926   1.535
  209GLU      C 2083   3.738   4.229   1.419
  209GLU      O 2084   3.676   4.321   1.366
  210VAL      N 2085   3.715   4.190   1.544
  210VAL      H 2086   3.754   4.108   1.585
  210VAL     CA 2087   3.630   4.262   1.640
  210VAL     CB 2088   3.513   4.174   1.684
  210VAL    CG1 2089   3.422   4.159   1.561
  210VAL    CG2 2090   3.526   4.040   1.755
  210VAL      C 2091   3.692   4.320   1.768
  210VAL      O 2092   3.622   4.395   1.836
  211ARG      N 2093   3.816   4.281   1.792
  211ARG      H 2094   3.875   4.233   1.727
  211ARG     CA 2095   3.882   4.309   1.921
  211ARG     CB 2096   3.972   4.190   1.953
  211ARG     CG 2097   3.889   4.081   2.021
  211ARG     CD 2098   3.963   3.949   2.045
  211ARG     NE 2099   4.000   3.892   1.915
  211ARG     HE 2100   3.974   3.948   1.836
  211ARG     CZ 2101   4.059   3.773   1.899
  211ARG    NH1 2102   4.089   3.690   2.000
  211ARG   HH11 2103   4.065   3.716   2.094
  211ARG   HH12 2104   4.112   3.594   1.984
  211ARG    NH2 2105   4.090   3.732   1.776
  211ARG   HH21 2106   4.079   3.789   1.694
  211ARG   HH22 2107   4.115   3.635   1.768
  211ARG      C 2108   3.966   4.437   1.908
  211ARG      O 2109   4.045   4.451   1.815
  212PHE      N 2110   3.914   4.540   1.975
  212PHE      H 2111   3.821   4.526   2.010
  212PHE     CA 2112   3.977   4.672   1.989
  212PHE     CB 2113   3.968   4.770   1.872
  212PHE     CG 2114   3.843   4.785   1.785
  212PHE    CD1 2115   3.749   4.880   1.823
  212PHE    HD1 2116   3.768   4.947   1.907
  212PHE    CD2 2117   3.812   4.694   1.685
  212PHE    HD2 2118   3.887   4.623   1.649
  212PHE    CE1 2119   3.632   4.896   1.750
  212PHE    HE1 2120   3.574   4.987   1.769
  212PHE    CE2 2121   3.691   4.704   1.617
  212PHE    HE2 2122   3.684   4.642   1.527
  212PHE     CZ 2123   3.605   4.810   1.644
  212PHE     HZ 2124   3.520   4.830   1.579
  212PHE      C 2125   3.936   4.739   2.120
  212PHE      O 2126   3.817   4.738   2.151
  213SER      N 2127   4.030   4.814   2.177
  213SER      H 2128   4.125   4.804   2.146
  213SER     CA 2129   4.002   4.907   2.287
  213SER     CB 2130   4.026   4.846   2.425
  213SER     OG 2131   3.956   4.925   2.522
  213SER     HG 2132   3.873   4.875   2.546
  213SER      C 2133   4.099   5.025   2.281
  213SER      O 2134   4.218   5.012   2.252
  214ALA      N 2135   4.040   5.139   2.315
  214ALA      H 2136   3.957   5.126   2.369
  214ALA     CA 2137   4.101   5.272   2.306
  214ALA     CB 2138   4.022   5.343   2.196
  214ALA      C 2139   4.102   5.354   2.435
  214ALA      O 2140   3.998   5.385   2.493
  215VAL      N 2141   4.213   5.427   2.444
  215VAL      H 2142   4.295   5.415   2.388
  215VAL     CA 2143   4.244   5.513   2.559
  215VAL     CB 2144   4.301   5.440   2.681
  215VAL    CG1 2145   4.405   5.335   2.642
  215VAL    CG2 2146   4.369   5.530   2.784
  215VAL      C 2147   4.323   5.636   2.511
  215VAL      O 2148   4.395   5.642   2.412
  216ALA      N 2149   4.281   5.746   2.573
  216ALA      H 2150   4.209   5.749   2.642
  216ALA     CA 2151   4.335   5.881   2.552
  216ALA     CB 2152   4.211   5.960   2.509
  216ALA      C 2153   4.401   5.946   2.673
  216ALA      O 2154   4.343   5.945   2.782
  217LEU      N 2155   4.504   6.026   2.647
  217LEU      H 2156   4.547   6.031   2.557
  217LEU     CA 2157   4.574   6.091   2.758
  217LEU     CB 2158   4.726   6.071   2.747
  217LEU     CG 2159   4.806   6.078   2.878
  217LEU    CD1 2160   4.951   6.035   2.858
  217LEU    CD2 2161   4.788   6.199   2.970
  217LEU      C 2162   4.542   6.241   2.751
  217LEU      O 2163   4.603   6.321   2.680
  218CYS      N 2164   4.444   6.273   2.835
  218CYS      H 2165   4.434   6.215   2.915
  218CYS     CA 2166   4.381   6.406   2.850
  218CYS     CB 2167   4.236   6.382   2.808
  218CYS     SG 2168   4.202   6.347   2.632
  218CYS     HG 2169   4.209   6.474   2.593
  218CYS      C 2170   4.419   6.483   2.977
  218CYS      O 2171   4.472   6.424   3.071
  219LYS      N 2172   4.390   6.612   2.965
  219LYS      H 2173   4.345   6.651   2.884
  219LYS     CA 2174   4.397   6.706   3.078
  219LYS     CB 2175   4.395   6.851   3.030
  219LYS     CG 2176   4.457   6.955   3.124
  219LYS     CD 2177   4.602   6.924   3.164
  219LYS     CE 2178   4.685   7.042   3.214
  219LYS     NZ 2179   4.728   7.133   3.107
  219LYS    HZ1 2180   4.772   7.101   3.023
  219LYS    HZ2 2181   4.641   7.174   3.079
  219LYS    HZ3 2182   4.784   7.207   3.144
  219LYS      C 2183   4.276   6.690   3.170
  219LYS      O 2184   4.168   6.667   3.115
  220ALA      N 2185   4.291   6.681   3.302
  220ALA      H 2186   4.382   6.685   3.344
  220ALA     CA 2187   4.179   6.682   3.398
  220ALA     CB 2188   4.242   6.625   3.525
  220ALA      C 2189   4.136   6.826   3.425
  220ALA      O 2190   4.219   6.910   3.459
  221ALA      N 2191   4.004   6.846   3.423
  221ALA      H 2192   3.948   6.774   3.381
  221ALA     CA 2193   3.940   6.977   3.437
  221ALA     CB 2194   3.829   7.000   3.334
  221ALA      C 2195   3.900   7.023   3.577
  221ALA     O1 2196   3.878   7.146   3.585
  221ALA     O2 2197   3.851   6.942   3.658
   6.93744   6.93744   4.90550   0.00000   0.00000   0.00000   0.00000   3.46871   3.46871
