# Supplementary material for: Is There a Functional Role for the Knotted Topology in Protein UCH-L1?
Source: J Chem Inf Model. 2024 Jul 24;64(17):6827–37. doi: 10.1021/acs.jcim.4c00880 (PMC11388461; doi:10.1021/acs.jcim.4c00880)
Supplement: Supplementary file 2 — ci4c00880_si_002.zip [file ci4c00880_si_002.zip › UCH-L1_files/APO/APO_delta2/REP_3/traj_final.gro]

Protein in water t= 500000.00000 step= 5000000
 2197
    1LEU      N    1   6.316   4.534   1.155
    1LEU     H1    2   6.307   4.614   1.096
    1LEU     H2    3   6.322   4.447   1.106
    1LEU     H3    4   6.229   4.524   1.204
    1LEU     CA    5   6.403   4.536   1.273
    1LEU     CB    6   6.352   4.647   1.364
    1LEU     CG    7   6.343   4.787   1.303
    1LEU    CD1    8   6.251   4.860   1.402
    1LEU    CD2    9   6.476   4.855   1.270
    1LEU      C   10   6.386   4.401   1.344
    1LEU      O   11   6.300   4.326   1.297
    2LYS      N   12   6.439   4.395   1.466
    2LYS      H   13   6.494   4.465   1.511
    2LYS     CA   14   6.408   4.287   1.560
    2LYS     CB   15   6.527   4.250   1.649
    2LYS     CG   16   6.658   4.217   1.577
    2LYS     CD   17   6.627   4.093   1.493
    2LYS     CE   18   6.748   4.059   1.405
    2LYS     NZ   19   6.726   3.948   1.311
    2LYS    HZ1   20   6.789   3.949   1.233
    2LYS    HZ2   21   6.756   3.865   1.357
    2LYS    HZ3   22   6.628   3.942   1.292
    2LYS      C   23   6.277   4.304   1.638
    2LYS      O   24   6.243   4.411   1.689
    3PRO      N   25   6.202   4.195   1.649
    3PRO     CA   26   6.071   4.205   1.715
    3PRO     CB   27   6.001   4.073   1.681
    3PRO     CG   28   6.045   4.051   1.536
    3PRO     CD   29   6.190   4.099   1.538
    3PRO      C   30   6.091   4.215   1.867
    3PRO      O   31   6.174   4.145   1.925
    4MET      N   32   5.994   4.285   1.925
    4MET      H   33   5.927   4.333   1.869
    4MET     CA   34   5.977   4.313   2.068
    4MET     CB   35   5.925   4.453   2.099
    4MET     CG   36   5.952   4.510   2.238
    4MET     SD   37   6.128   4.482   2.282
    4MET     CE   38   6.186   4.643   2.234
    4MET      C   39   5.913   4.199   2.147
    4MET      O   40   5.795   4.170   2.126
    5GLU      N   41   5.972   4.173   2.263
    5GLU      H   42   6.052   4.228   2.289
    5GLU     CA   43   5.922   4.074   2.358
    5GLU     CB   44   6.032   4.034   2.457
    5GLU     CG   45   6.146   3.954   2.393
    5GLU     CD   46   6.099   3.810   2.372
    5GLU    OE1   47   6.035   3.781   2.268
    5GLU    OE2   48   6.118   3.722   2.459
    5GLU      C   49   5.806   4.122   2.446
    5GLU      O   50   5.805   4.234   2.496
    6ILE      N   51   5.717   4.035   2.493
    6ILE      H   52   5.727   3.940   2.462
    6ILE     CA   53   5.606   4.063   2.585
    6ILE     CB   54   5.523   3.934   2.596
    6ILE    CG1   55   5.596   3.826   2.676
    6ILE    CG2   56   5.476   3.894   2.456
    6ILE     CD   57   5.527   3.695   2.713
    6ILE      C   58   5.625   4.120   2.726
    6ILE      O   59   5.536   4.149   2.805
    7ASN      N   60   5.756   4.138   2.744
    7ASN      H   61   5.821   4.149   2.669
    7ASN     CA   62   5.809   4.131   2.881
    7ASN     CB   63   5.921   4.026   2.878
    7ASN     CG   64   6.024   4.035   2.991
    7ASN    OD1   65   6.104   4.128   2.997
    7ASN    ND2   66   6.023   3.937   3.082
    7ASN   HD21   67   5.946   3.873   3.086
    7ASN   HD22   68   6.096   3.947   3.149
    7ASN      C   69   5.845   4.262   2.951
    7ASN      O   70   5.894   4.357   2.890
    8PRO      N   71   5.819   4.267   3.081
    8PRO     CA   72   5.821   4.390   3.161
    8PRO     CB   73   5.782   4.355   3.305
    8PRO     CG   74   5.677   4.251   3.265
    8PRO     CD   75   5.758   4.164   3.167
    8PRO      C   76   5.960   4.454   3.169
    8PRO      O   77   5.984   4.562   3.116
    9GLU      N   78   6.058   4.373   3.206
    9GLU      H   79   6.042   4.286   3.253
    9GLU     CA   80   6.202   4.404   3.199
    9GLU     CB   81   6.278   4.275   3.228
    9GLU     CG   82   6.427   4.283   3.259
    9GLU     CD   83   6.456   4.322   3.404
    9GLU    OE1   84   6.451   4.236   3.495
    9GLU    OE2   85   6.508   4.433   3.427
    9GLU      C   86   6.251   4.454   3.062
    9GLU      O   87   6.325   4.552   3.063
   10MET      N   88   6.228   4.385   2.951
   10MET      H   89   6.208   4.287   2.959
   10MET     CA   90   6.237   4.427   2.810
   10MET     CB   91   6.195   4.315   2.715
   10MET     CG   92   6.302   4.205   2.712
   10MET     SD   93   6.472   4.257   2.668
   10MET     CE   94   6.445   4.260   2.492
   10MET      C   95   6.174   4.561   2.774
   10MET      O   96   6.243   4.638   2.707
   11LEU      N   97   6.050   4.585   2.817
   11LEU      H   98   5.988   4.508   2.825
   11LEU     CA   99   5.983   4.714   2.791
   11LEU     CB  100   5.834   4.697   2.818
   11LEU     CG  101   5.788   4.598   2.711
   11LEU    CD1  102   5.655   4.535   2.754
   11LEU    CD2  103   5.771   4.676   2.580
   11LEU      C  104   6.045   4.835   2.862
   11LEU      O  105   6.088   4.932   2.800
   12ASN      N  106   6.078   4.809   2.988
   12ASN      H  107   6.047   4.729   3.039
   12ASN     CA  108   6.161   4.895   3.074
   12ASN     CB  109   6.181   4.840   3.215
   12ASN     CG  110   6.052   4.826   3.297
   12ASN    OD1  111   5.957   4.904   3.295
   12ASN    ND2  112   6.054   4.737   3.395
   12ASN   HD21  113   6.141   4.693   3.420
   12ASN   HD22  114   5.975   4.730   3.457
   12ASN      C  115   6.297   4.933   3.016
   12ASN      O  116   6.322   5.053   3.023
   13LYS      N  117   6.378   4.840   2.966
   13LYS      H  118   6.380   4.745   2.996
   13LYS     CA  119   6.504   4.868   2.896
   13LYS     CB  120   6.581   4.745   2.849
   13LYS     CG  121   6.624   4.643   2.956
   13LYS     CD  122   6.665   4.520   2.875
   13LYS     CE  123   6.685   4.387   2.947
   13LYS     NZ  124   6.718   4.277   2.856
   13LYS    HZ1  125   6.721   4.194   2.913
   13LYS    HZ2  126   6.650   4.269   2.783
   13LYS    HZ3  127   6.800   4.299   2.804
   13LYS      C  128   6.486   4.959   2.775
   13LYS      O  129   6.545   5.067   2.770
   14VAL      N  130   6.387   4.925   2.692
   14VAL      H  131   6.329   4.844   2.701
   14VAL     CA  132   6.356   5.015   2.580
   14VAL     CB  133   6.293   4.945   2.459
   14VAL    CG1  134   6.165   4.866   2.489
   14VAL    CG2  135   6.289   5.040   2.339
   14VAL      C  136   6.304   5.154   2.614
   14VAL      O  137   6.358   5.256   2.572
   15LEU      N  138   6.216   5.154   2.714
   15LEU      H  139   6.178   5.068   2.748
   15LEU     CA  140   6.163   5.275   2.779
   15LEU     CB  141   6.060   5.245   2.887
   15LEU     CG  142   5.964   5.356   2.932
   15LEU    CD1  143   5.872   5.408   2.821
   15LEU    CD2  144   5.869   5.291   3.033
   15LEU      C  145   6.268   5.372   2.833
   15LEU      O  146   6.283   5.485   2.786
   16SER      N  147   6.352   5.323   2.924
   16SER      H  148   6.344   5.225   2.940
   16SER     CA  149   6.464   5.403   2.977
   16SER     CB  150   6.529   5.341   3.101
   16SER     OG  151   6.560   5.203   3.082
   16SER     HG  152   6.478   5.150   3.103
   16SER      C  153   6.571   5.449   2.878
   16SER      O  154   6.634   5.546   2.921
   17ARG      N  155   6.591   5.385   2.763
   17ARG      H  156   6.545   5.298   2.745
   17ARG     CA  157   6.668   5.437   2.650
   17ARG     CB  158   6.712   5.321   2.561
   17ARG     CG  159   6.822   5.237   2.626
   17ARG     CD  160   6.962   5.297   2.638
   17ARG     NE  161   7.051   5.212   2.718
   17ARG     HE  162   7.012   5.126   2.753
   17ARG     CZ  163   7.183   5.203   2.701
   17ARG    NH1  164   7.247   5.262   2.599
   17ARG   HH11  165   7.192   5.320   2.539
   17ARG   HH12  166   7.344   5.254   2.576
   17ARG    NH2  167   7.250   5.114   2.775
   17ARG   HH21  168   7.195   5.053   2.832
   17ARG   HH22  169   7.349   5.105   2.784
   17ARG      C  170   6.599   5.545   2.566
   17ARG      O  171   6.655   5.646   2.524
   18LEU      N  172   6.473   5.514   2.542
   18LEU      H  173   6.436   5.421   2.537
   18LEU     CA  174   6.386   5.618   2.486
   18LEU     CB  175   6.241   5.572   2.468
   18LEU     CG  176   6.222   5.475   2.351
   18LEU    CD1  177   6.075   5.434   2.347
   18LEU    CD2  178   6.255   5.558   2.227
   18LEU      C  179   6.390   5.749   2.566
   18LEU      O  180   6.386   5.855   2.505
   19GLY      N  181   6.377   5.732   2.697
   19GLY      H  182   6.363   5.642   2.739
   19GLY     CA  183   6.379   5.842   2.794
   19GLY      C  184   6.332   5.801   2.934
   19GLY      O  185   6.221   5.752   2.952
   20VAL      N  186   6.413   5.843   3.031
   20VAL      H  187   6.507   5.875   3.016
   20VAL     CA  188   6.380   5.808   3.170
   20VAL     CB  189   6.505   5.805   3.257
   20VAL    CG1  190   6.474   5.731   3.388
   20VAL    CG2  191   6.637   5.758   3.195
   20VAL      C  192   6.270   5.888   3.240
   20VAL      O  193   6.300   5.999   3.283
   21ALA      N  194   6.163   5.813   3.265
   21ALA      H  195   6.152   5.717   3.289
   21ALA     CA  196   6.040   5.866   3.324
   21ALA     CB  197   5.923   5.772   3.296
   21ALA      C  198   6.042   5.902   3.473
   21ALA      O  199   5.990   6.008   3.506
   22GLY      N  200   6.127   5.830   3.546
   22GLY      H  201   6.173   5.747   3.516
   22GLY     CA  202   6.131   5.845   3.692
   22GLY      C  203   6.116   5.704   3.749
   22GLY      O  204   6.170   5.603   3.702
   23GLN      N  205   6.039   5.697   3.857
   23GLN      H  206   6.015   5.784   3.901
   23GLN     CA  207   6.004   5.568   3.918
   23GLN     CB  208   5.952   5.584   4.061
   23GLN     CG  209   6.043   5.659   4.159
   23GLN     CD  210   5.969   5.673   4.292
   23GLN    OE1  211   5.848   5.654   4.303
   23GLN    NE2  212   6.038   5.728   4.391
   23GLN   HE21  213   6.133   5.757   4.374
   23GLN   HE22  214   6.000   5.737   4.483
   23GLN      C  215   5.905   5.479   3.842
   23GLN      O  216   5.888   5.365   3.883
   24TRP      N  217   5.875   5.507   3.716
   24TRP      H  218   5.936   5.555   3.653
   24TRP     CA  219   5.772   5.430   3.645
   24TRP     CB  220   5.715   5.530   3.545
   24TRP     CG  221   5.647   5.648   3.615
   24TRP    CD1  222   5.700   5.766   3.647
   24TRP    HD1  223   5.806   5.785   3.664
   24TRP    CD2  224   5.513   5.641   3.652
   24TRP    NE1  225   5.599   5.841   3.691
   24TRP    HE1  226   5.605   5.931   3.732
   24TRP    CE2  227   5.487   5.770   3.699
   24TRP    CE3  228   5.420   5.540   3.670
   24TRP    HE3  229   5.453   5.436   3.661
   24TRP    CZ2  230   5.365   5.810   3.751
   24TRP    HZ2  231   5.357   5.915   3.780
   24TRP    CZ3  232   5.298   5.576   3.725
   24TRP    HZ3  233   5.224   5.502   3.759
   24TRP    CH2  234   5.274   5.707   3.765
   24TRP    HH2  235   5.177   5.727   3.810
   24TRP      C  236   5.827   5.305   3.575
   24TRP      O  237   5.900   5.321   3.477
   25ARG      N  238   5.802   5.191   3.638
   25ARG      H  239   5.763   5.192   3.730
   25ARG     CA  240   5.830   5.052   3.597
   25ARG     CB  241   5.890   4.963   3.705
   25ARG     CG  242   6.023   5.026   3.748
   25ARG     CD  243   6.102   4.959   3.860
   25ARG     NE  244   6.230   5.021   3.897
   25ARG     HE  245   6.310   4.965   3.873
   25ARG     CZ  246   6.250   5.143   3.950
   25ARG    NH1  247   6.151   5.232   3.962
   25ARG   HH11  248   6.056   5.208   3.945
   25ARG   HH12  249   6.174   5.325   3.991
   25ARG    NH2  250   6.376   5.184   3.969
   25ARG   HH21  251   6.453   5.125   3.945
   25ARG   HH22  252   6.405   5.262   4.024
   25ARG      C  253   5.712   4.961   3.560
   25ARG      O  254   5.614   4.970   3.633
   26PHE      N  255   5.719   4.900   3.443
   26PHE      H  256   5.788   4.920   3.374
   26PHE     CA  257   5.618   4.801   3.398
   26PHE     CB  258   5.648   4.756   3.255
   26PHE     CG  259   5.605   4.861   3.153
   26PHE    CD1  260   5.471   4.892   3.136
   26PHE    HD1  261   5.397   4.860   3.209
   26PHE    CD2  262   5.707   4.910   3.071
   26PHE    HD2  263   5.809   4.925   3.104
   26PHE    CE1  264   5.434   4.967   3.025
   26PHE    HE1  265   5.331   4.988   2.997
   26PHE    CE2  266   5.671   4.994   2.966
   26PHE    HE2  267   5.741   5.063   2.919
   26PHE     CZ  268   5.535   5.014   2.941
   26PHE     HZ  269   5.503   5.063   2.850
   26PHE      C  270   5.606   4.673   3.480
   26PHE      O  271   5.708   4.611   3.510
   27VAL      N  272   5.485   4.637   3.523
   27VAL      H  273   5.408   4.701   3.521
   27VAL     CA  274   5.438   4.505   3.567
   27VAL     CB  275   5.408   4.516   3.716
   27VAL    CG1  276   5.526   4.560   3.803
   27VAL    CG2  277   5.291   4.606   3.755
   27VAL      C  278   5.322   4.444   3.488
   27VAL      O  279   5.233   4.515   3.441
   28ASP      N  280   5.322   4.311   3.483
   28ASP      H  281   5.385   4.251   3.533
   28ASP     CA  282   5.231   4.231   3.400
   28ASP     CB  283   5.304   4.110   3.340
   28ASP     CG  284   5.358   4.003   3.434
   28ASP    OD1  285   5.443   4.038   3.520
   28ASP    OD2  286   5.324   3.883   3.431
   28ASP      C  287   5.100   4.197   3.472
   28ASP      O  288   5.092   4.169   3.591
   29VAL      N  289   4.989   4.178   3.400
   29VAL      H  290   4.982   4.228   3.314
   29VAL     CA  291   4.856   4.138   3.447
   29VAL     CB  292   4.756   4.254   3.457
   29VAL    CG1  293   4.615   4.220   3.507
   29VAL    CG2  294   4.813   4.371   3.538
   29VAL      C  295   4.806   4.027   3.356
   29VAL      O  296   4.800   4.043   3.234
   30LEU      N  297   4.771   3.911   3.412
   30LEU      H  298   4.748   3.900   3.508
   30LEU     CA  299   4.740   3.783   3.346
   30LEU     CB  300   4.815   3.673   3.422
   30LEU     CG  301   4.967   3.687   3.435
   30LEU    CD1  302   5.021   3.557   3.494
   30LEU    CD2  303   5.028   3.717   3.298
   30LEU      C  304   4.588   3.761   3.341
   30LEU      O  305   4.526   3.782   3.445
   31GLY      N  306   4.531   3.712   3.232
   31GLY      H  307   4.589   3.694   3.152
   31GLY     CA  308   4.384   3.701   3.230
   31GLY      C  309   4.294   3.821   3.261
   31GLY      O  310   4.245   3.823   3.374
   32LEU      N  311   4.245   3.886   3.156
   32LEU      H  312   4.275   3.864   3.064
   32LEU     CA  313   4.138   3.985   3.176
   32LEU     CB  314   4.154   4.113   3.094
   32LEU     CG  315   4.274   4.204   3.125
   32LEU    CD1  316   4.311   4.282   2.998
   32LEU    CD2  317   4.236   4.306   3.232
   32LEU      C  318   3.996   3.929   3.164
   32LEU      O  319   3.909   3.937   3.077
   33GLU      N  320   3.967   3.889   3.288
   33GLU      H  321   4.047   3.875   3.346
   33GLU     CA  322   3.839   3.830   3.329
   33GLU     CB  323   3.879   3.687   3.365
   33GLU     CG  324   3.766   3.585   3.386
   33GLU     CD  325   3.664   3.619   3.494
   33GLU    OE1  326   3.692   3.595   3.614
   33GLU    OE2  327   3.569   3.693   3.458
   33GLU      C  328   3.788   3.901   3.455
   33GLU      O  329   3.849   3.911   3.561
   34GLU      N  330   3.676   3.968   3.429
   34GLU      H  331   3.610   3.932   3.363
   34GLU     CA  332   3.606   4.063   3.517
   34GLU     CB  333   3.472   4.095   3.452
   34GLU     CG  334   3.347   4.008   3.467
   34GLU     CD  335   3.260   4.011   3.341
   34GLU    OE1  336   3.164   4.092   3.350
   34GLU    OE2  337   3.275   3.941   3.239
   34GLU      C  338   3.581   4.034   3.665
   34GLU      O  339   3.578   4.125   3.748
   35GLU      N  340   3.563   3.905   3.694
   35GLU      H  341   3.571   3.840   3.618
   35GLU     CA  342   3.535   3.865   3.832
   35GLU     CB  343   3.409   3.778   3.835
   35GLU     CG  344   3.344   3.754   3.971
   35GLU     CD  345   3.254   3.630   3.968
   35GLU    OE1  346   3.237   3.584   4.083
   35GLU    OE2  347   3.223   3.567   3.865
   35GLU      C  348   3.661   3.816   3.904
   35GLU      O  349   3.668   3.832   4.026
   36SER      N  350   3.756   3.764   3.827
   36SER      H  351   3.733   3.728   3.737
   36SER     CA  352   3.889   3.728   3.880
   36SER     CB  353   3.976   3.664   3.772
   36SER     OG  354   4.109   3.637   3.818
   36SER     HG  355   4.168   3.598   3.748
   36SER      C  356   3.968   3.843   3.943
   36SER      O  357   4.037   3.823   4.043
   37LEU      N  358   3.988   3.952   3.869
   37LEU      H  359   3.928   3.962   3.790
   37LEU     CA  360   4.070   4.070   3.900
   37LEU     CB  361   4.115   4.151   3.778
   37LEU     CG  362   4.199   4.063   3.685
   37LEU    CD1  363   4.189   4.115   3.542
   37LEU    CD2  364   4.344   4.056   3.734
   37LEU      C  365   4.018   4.170   4.003
   37LEU      O  366   3.897   4.189   4.016
   38GLY      N  367   4.107   4.259   4.046
   38GLY      H  368   4.205   4.250   4.028
   38GLY     CA  369   4.068   4.353   4.153
   38GLY      C  370   4.164   4.469   4.181
   38GLY      O  371   4.140   4.586   4.153
   39SER      N  372   4.249   4.438   4.278
   39SER      H  373   4.225   4.356   4.330
   39SER     CA  374   4.362   4.515   4.335
   39SER     CB  375   4.440   4.431   4.437
   39SER     OG  376   4.521   4.526   4.507
   39SER     HG  377   4.501   4.538   4.604
   39SER      C  378   4.464   4.569   4.235
   39SER      O  379   4.524   4.493   4.159
   40VAL      N  380   4.466   4.699   4.209
   40VAL      H  381   4.385   4.753   4.233
   40VAL     CA  382   4.551   4.768   4.110
   40VAL     CB  383   4.470   4.887   4.057
   40VAL    CG1  384   4.537   4.967   3.946
   40VAL    CG2  385   4.333   4.850   3.999
   40VAL      C  386   4.683   4.810   4.174
   40VAL      O  387   4.675   4.862   4.285
   41PRO      N  388   4.795   4.804   4.103
   41PRO     CA  389   4.922   4.854   4.160
   41PRO     CB  390   5.030   4.816   4.059
   41PRO     CG  391   4.973   4.704   3.972
   41PRO     CD  392   4.824   4.738   3.975
   41PRO      C  393   4.912   5.003   4.195
   41PRO      O  394   4.820   5.071   4.148
   42ALA      N  395   4.997   5.060   4.279
   42ALA      H  396   5.083   5.014   4.301
   42ALA     CA  397   4.988   5.196   4.333
   42ALA     CB  398   4.915   5.199   4.467
   42ALA      C  399   5.119   5.273   4.350
   42ALA      O  400   5.218   5.223   4.405
   43PRO      N  401   5.125   5.396   4.299
   43PRO     CA  402   5.043   5.467   4.200
   43PRO     CB  403   5.094   5.611   4.203
   43PRO     CG  404   5.161   5.628   4.339
   43PRO     CD  405   5.226   5.490   4.351
   43PRO      C  406   5.059   5.403   4.062
   43PRO      O  407   5.167   5.370   4.014
   44ALA      N  408   4.945   5.365   4.004
   44ALA      H  409   4.853   5.399   4.025
   44ALA     CA  410   4.934   5.299   3.873
   44ALA     CB  411   4.806   5.216   3.866
   44ALA      C  412   4.929   5.388   3.749
   44ALA      O  413   4.926   5.507   3.779
   45CYS      N  414   4.955   5.338   3.628
   45CYS      H  415   5.010   5.254   3.623
   45CYS     CA  416   4.932   5.405   3.500
   45CYS     CB  417   5.036   5.516   3.486
   45CYS     SG  418   5.025   5.590   3.319
   45CYS     HG  419   4.910   5.653   3.342
   45CYS      C  420   4.929   5.307   3.383
   45CYS      O  421   4.976   5.194   3.396
   46ALA      N  422   4.837   5.344   3.294
   46ALA      H  423   4.787   5.431   3.302
   46ALA     CA  424   4.817   5.288   3.160
   46ALA     CB  425   4.900   5.363   3.056
   46ALA      C  426   4.824   5.137   3.136
   46ALA      O  427   4.927   5.072   3.118
   47LEU      N  428   4.706   5.079   3.115
   47LEU      H  429   4.629   5.141   3.113
   47LEU     CA  430   4.687   4.940   3.071
   47LEU     CB  431   4.553   4.885   3.120
   47LEU     CG  432   4.536   4.886   3.272
   47LEU    CD1  433   4.388   4.875   3.308
   47LEU    CD2  434   4.602   4.759   3.328
   47LEU      C  435   4.705   4.925   2.920
   47LEU      O  436   4.635   4.990   2.842
   48LEU      N  437   4.817   4.864   2.884
   48LEU      H  438   4.895   4.854   2.945
   48LEU     CA  439   4.843   4.822   2.745
   48LEU     CB  440   4.991   4.839   2.712
   48LEU     CG  441   5.038   4.984   2.706
   48LEU    CD1  442   5.175   5.001   2.771
   48LEU    CD2  443   5.028   5.041   2.565
   48LEU      C  444   4.795   4.681   2.711
   48LEU      O  445   4.871   4.588   2.738
   49LEU      N  446   4.674   4.679   2.655
   49LEU      H  447   4.623   4.762   2.630
   49LEU     CA  448   4.610   4.548   2.641
   49LEU     CB  449   4.464   4.559   2.598
   49LEU     CG  450   4.382   4.640   2.699
   49LEU    CD1  451   4.245   4.679   2.643
   49LEU    CD2  452   4.371   4.568   2.833
   49LEU      C  453   4.674   4.467   2.528
   49LEU      O  454   4.715   4.517   2.424
   50LEU      N  455   4.718   4.344   2.556
   50LEU      H  456   4.705   4.312   2.649
   50LEU     CA  457   4.780   4.254   2.458
   50LEU     CB  458   4.861   4.150   2.535
   50LEU     CG  459   4.991   4.209   2.590
   50LEU    CD1  460   5.031   4.135   2.718
   50LEU    CD2  461   5.115   4.224   2.500
   50LEU      C  462   4.691   4.198   2.346
   50LEU      O  463   4.618   4.101   2.369
   51PHE      N  464   4.675   4.274   2.239
   51PHE      H  465   4.706   4.369   2.235
   51PHE     CA  466   4.596   4.228   2.124
   51PHE     CB  467   4.521   4.347   2.064
   51PHE     CG  468   4.433   4.329   1.940
   51PHE    CD1  469   4.327   4.240   1.945
   51PHE    HD1  470   4.321   4.157   2.015
   51PHE    CD2  471   4.466   4.397   1.823
   51PHE    HD2  472   4.566   4.440   1.825
   51PHE    CE1  473   4.237   4.239   1.838
   51PHE    HE1  474   4.160   4.163   1.838
   51PHE    CE2  475   4.381   4.387   1.713
   51PHE    HE2  476   4.409   4.438   1.620
   51PHE     CZ  477   4.261   4.319   1.727
   51PHE     HZ  478   4.204   4.315   1.634
   51PHE      C  479   4.672   4.152   2.015
   51PHE      O  480   4.783   4.196   1.986
   52PRO      N  481   4.619   4.039   1.969
   52PRO     CA  482   4.670   3.969   1.851
   52PRO     CB  483   4.617   3.826   1.864
   52PRO     CG  484   4.613   3.809   2.016
   52PRO     CD  485   4.556   3.943   2.062
   52PRO      C  486   4.610   4.032   1.725
   52PRO      O  487   4.497   4.080   1.729
   53LEU      N  488   4.690   4.043   1.619
   53LEU      H  489   4.769   3.982   1.611
   53LEU     CA  490   4.648   4.104   1.492
   53LEU     CB  491   4.765   4.156   1.407
   53LEU     CG  492   4.717   4.266   1.312
   53LEU    CD1  493   4.676   4.397   1.381
   53LEU    CD2  494   4.841   4.308   1.232
   53LEU      C  495   4.551   4.017   1.412
   53LEU      O  496   4.581   3.921   1.341
   54THR      N  497   4.424   4.055   1.420
   54THR      H  498   4.405   4.130   1.483
   54THR     CA  499   4.311   3.996   1.346
   54THR     CB  500   4.182   3.998   1.428
   54THR    OG1  501   4.158   4.118   1.501
   54THR    HG1  502   4.118   4.092   1.589
   54THR    CG2  503   4.157   3.877   1.519
   54THR      C  504   4.291   4.053   1.205
   54THR      O  505   4.291   4.174   1.184
   55ALA      N  506   4.285   3.960   1.110
   55ALA      H  507   4.283   3.865   1.140
   55ALA     CA  508   4.257   3.996   0.970
   55ALA     CB  509   4.250   3.874   0.878
   55ALA      C  510   4.128   4.078   0.957
   55ALA      O  511   4.124   4.180   0.889
   56GLN      N  512   4.036   4.048   1.047
   56GLN      H  513   4.036   3.962   1.099
   56GLN     CA  514   3.912   4.123   1.076
   56GLN     CB  515   3.838   4.041   1.182
   56GLN     CG  516   3.797   3.895   1.161
   56GLN     CD  517   3.912   3.794   1.163
   56GLN    OE1  518   4.030   3.816   1.191
   56GLN    NE2  519   3.883   3.677   1.107
   56GLN   HE21  520   3.799   3.664   1.055
   56GLN   HE22  521   3.945   3.607   1.145
   56GLN      C  522   3.926   4.273   1.105
   56GLN      O  523   3.874   4.349   1.023
   57HISE     N  524   4.011   4.311   1.200
   57HISE     H  525   4.061   4.242   1.251
   57HISE    CA  526   4.049   4.452   1.216
   57HISE    CB  527   4.143   4.455   1.337
   57HISE    CG  528   4.185   4.592   1.389
   57HISE   ND1  529   4.291   4.661   1.346
   57HISE   CD2  530   4.130   4.646   1.497
   57HISE   HD2  531   4.029   4.642   1.539
   57HISE   CE1  532   4.303   4.758   1.435
   57HISE   HE1  533   4.373   4.841   1.428
   57HISE   NE2  534   4.204   4.753   1.524
   57HISE   HE2  535   4.185   4.820   1.596
   57HISE     C  536   4.116   4.507   1.089
   57HISE     O  537   4.054   4.589   1.022
   58GLU      N  538   4.232   4.456   1.049
   58GLU      H  539   4.266   4.377   1.100
   58GLU     CA  540   4.304   4.495   0.927
   58GLU     CB  541   4.411   4.397   0.879
   58GLU     CG  542   4.553   4.417   0.932
   58GLU     CD  543   4.620   4.537   0.864
   58GLU    OE1  544   4.617   4.533   0.739
   58GLU    OE2  545   4.688   4.615   0.934
   58GLU      C  546   4.213   4.515   0.806
   58GLU      O  547   4.212   4.626   0.752
   59ASN      N  548   4.115   4.431   0.775
   59ASN      H  549   4.115   4.346   0.828
   59ASN     CA  550   4.026   4.431   0.658
   59ASN     CB  551   3.989   4.292   0.606
   59ASN     CG  552   4.104   4.229   0.527
   59ASN    OD1  553   4.225   4.228   0.551
   59ASN    ND2  554   4.062   4.142   0.436
   59ASN   HD21  555   3.967   4.133   0.408
   59ASN   HD22  556   4.134   4.087   0.393
   59ASN      C  557   3.893   4.506   0.674
   59ASN      O  558   3.850   4.562   0.573
   60PHE      N  559   3.831   4.500   0.791
   60PHE      H  560   3.872   4.454   0.870
   60PHE     CA  561   3.695   4.551   0.815
   60PHE     CB  562   3.590   4.454   0.871
   60PHE     CG  563   3.548   4.350   0.767
   60PHE    CD1  564   3.453   4.378   0.669
   60PHE    HD1  565   3.428   4.480   0.642
   60PHE    CD2  566   3.583   4.217   0.787
   60PHE    HD2  567   3.664   4.207   0.859
   60PHE    CE1  568   3.392   4.279   0.593
   60PHE    HE1  569   3.328   4.304   0.508
   60PHE    CE2  570   3.514   4.119   0.716
   60PHE    HE2  571   3.555   4.019   0.730
   60PHE     CZ  572   3.420   4.145   0.617
   60PHE     HZ  573   3.394   4.064   0.550
   60PHE      C  574   3.701   4.679   0.898
   60PHE      O  575   3.708   4.784   0.833
   61ARG      N  576   3.731   4.660   1.026
   61ARG      H  577   3.746   4.566   1.055
   61ARG     CA  578   3.708   4.756   1.135
   61ARG     CB  579   3.722   4.686   1.271
   61ARG     CG  580   3.679   4.777   1.387
   61ARG     CD  581   3.526   4.775   1.396
   61ARG     NE  582   3.488   4.810   1.534
   61ARG     HE  583   3.520   4.741   1.600
   61ARG     CZ  584   3.403   4.908   1.564
   61ARG    NH1  585   3.342   4.964   1.459
   61ARG   HH11  586   3.351   4.928   1.366
   61ARG   HH12  587   3.291   5.049   1.474
   61ARG    NH2  588   3.403   4.963   1.687
   61ARG   HH21  589   3.471   4.926   1.750
   61ARG   HH22  590   3.334   5.030   1.714
   61ARG      C  591   3.799   4.879   1.125
   61ARG      O  592   3.748   4.990   1.138
   62LYS      N  593   3.921   4.861   1.075
   62LYS      H  594   3.938   4.771   1.033
   62LYS     CA  595   4.015   4.967   1.037
   62LYS     CB  596   4.151   4.905   1.006
   62LYS     CG  597   4.262   5.001   1.051
   62LYS     CD  598   4.373   4.998   0.946
   62LYS     CE  599   4.456   4.869   0.942
   62LYS     NZ  600   4.540   4.877   0.822
   62LYS    HZ1  601   4.627   4.925   0.828
   62LYS    HZ2  602   4.555   4.784   0.786
   62LYS    HZ3  603   4.490   4.921   0.747
   62LYS      C  604   3.969   5.062   0.927
   62LYS      O  605   3.946   5.182   0.947
   63LYS      N  606   3.914   5.007   0.819
   63LYS      H  607   3.885   4.912   0.809
   63LYS     CA  608   3.865   5.076   0.699
   63LYS     CB  609   3.847   4.974   0.586
   63LYS     CG  610   3.820   5.039   0.450
   63LYS     CD  611   3.871   4.953   0.335
   63LYS     CE  612   3.886   5.045   0.213
   63LYS     NZ  613   3.991   5.146   0.224
   63LYS    HZ1  614   4.081   5.103   0.228
   63LYS    HZ2  615   3.989   5.205   0.142
   63LYS    HZ3  616   3.977   5.203   0.305
   63LYS      C  617   3.731   5.143   0.731
   63LYS      O  618   3.697   5.250   0.680
   64GLN      N  619   3.651   5.069   0.806
   64GLN      H  620   3.663   4.971   0.819
   64GLN     CA  621   3.522   5.114   0.860
   64GLN     CB  622   3.442   4.999   0.922
   64GLN     CG  623   3.300   5.039   0.961
   64GLN     CD  624   3.259   4.959   1.086
   64GLN    OE1  625   3.327   4.876   1.147
   64GLN    NE2  626   3.131   4.967   1.120
   64GLN   HE21  627   3.070   5.031   1.073
   64GLN   HE22  628   3.099   4.899   1.186
   64GLN      C  629   3.516   5.237   0.950
   64GLN      O  630   3.438   5.329   0.925
   65ILE      N  631   3.623   5.251   1.027
   65ILE      H  632   3.688   5.176   1.041
   65ILE     CA  633   3.664   5.376   1.092
   65ILE     CB  634   3.707   5.353   1.237
   65ILE    CG1  635   3.590   5.327   1.333
   65ILE    CG2  636   3.790   5.467   1.296
   65ILE     CD  637   3.583   5.186   1.393
   65ILE      C  638   3.739   5.486   1.017
   65ILE      O  639   3.693   5.598   1.039
   66GLU      N  640   3.814   5.459   0.911
   66GLU      H  641   3.865   5.374   0.900
   66GLU     CA  642   3.860   5.567   0.822
   66GLU     CB  643   3.961   5.512   0.721
   66GLU     CG  644   4.087   5.447   0.778
   66GLU     CD  645   4.190   5.399   0.675
   66GLU    OE1  646   4.262   5.299   0.697
   66GLU    OE2  647   4.216   5.481   0.584
   66GLU      C  648   3.752   5.642   0.743
   66GLU      O  649   3.769   5.756   0.700
   67GLU      N  650   3.652   5.560   0.713
   67GLU      H  651   3.675   5.463   0.705
   67GLU     CA  652   3.519   5.602   0.669
   67GLU     CB  653   3.443   5.483   0.610
   67GLU     CG  654   3.447   5.496   0.457
   67GLU     CD  655   3.302   5.527   0.420
   67GLU    OE1  656   3.268   5.647   0.412
   67GLU    OE2  657   3.221   5.433   0.434
   67GLU      C  658   3.442   5.684   0.774
   67GLU      O  659   3.433   5.806   0.777
   68LEU      N  660   3.400   5.609   0.875
   68LEU      H  661   3.403   5.510   0.858
   68LEU     CA  662   3.317   5.654   0.988
   68LEU     CB  663   3.285   5.536   1.080
   68LEU     CG  664   3.167   5.450   1.033
   68LEU    CD1  665   3.127   5.370   1.157
   68LEU    CD2  666   3.048   5.535   0.990
   68LEU      C  667   3.363   5.773   1.073
   68LEU      O  668   3.304   5.880   1.060
   69LYS      N  669   3.481   5.757   1.132
   69LYS      H  670   3.542   5.680   1.114
   69LYS     CA  671   3.533   5.854   1.230
   69LYS     CB  672   3.581   5.773   1.350
   69LYS     CG  673   3.471   5.686   1.413
   69LYS     CD  674   3.358   5.772   1.468
   69LYS     CE  675   3.257   5.691   1.550
   69LYS     NZ  676   3.128   5.762   1.554
   69LYS    HZ1  677   3.124   5.856   1.587
   69LYS    HZ2  678   3.089   5.771   1.462
   69LYS    HZ3  679   3.056   5.717   1.606
   69LYS      C  680   3.647   5.943   1.179
   69LYS      O  681   3.636   6.065   1.194
   70GLY      N  682   3.741   5.880   1.110
   70GLY      H  683   3.739   5.782   1.131
   70GLY     CA  684   3.861   5.947   1.058
   70GLY      C  685   3.974   5.991   1.151
   70GLY      O  686   3.981   5.944   1.265
   71GLN      N  687   4.067   6.065   1.091
   71GLN      H  688   4.068   6.089   0.994
   71GLN     CA  689   4.185   6.106   1.168
   71GLN     CB  690   4.284   6.137   1.055
   71GLN     CG  691   4.410   6.058   1.091
   71GLN     CD  692   4.527   6.078   0.995
   71GLN    OE1  693   4.644   6.074   1.031
   71GLN    NE2  694   4.503   6.086   0.864
   71GLN   HE21  695   4.412   6.083   0.823
   71GLN   HE22  696   4.579   6.095   0.800
   71GLN      C  697   4.152   6.227   1.256
   71GLN      O  698   4.070   6.317   1.237
   72GLU      N  699   4.211   6.206   1.373
   72GLU      H  700   4.233   6.112   1.399
   72GLU     CA  701   4.223   6.304   1.482
   72GLU     CB  702   4.171   6.243   1.612
   72GLU     CG  703   4.196   6.316   1.745
   72GLU     CD  704   4.131   6.455   1.744
   72GLU    OE1  705   4.194   6.557   1.710
   72GLU    OE2  706   4.008   6.466   1.763
   72GLU      C  707   4.364   6.359   1.501
   72GLU      O  708   4.460   6.285   1.524
   73VAL      N  709   4.387   6.488   1.474
   73VAL      H  710   4.312   6.553   1.468
   73VAL     CA  711   4.523   6.543   1.488
   73VAL     CB  712   4.539   6.679   1.419
   73VAL    CG1  713   4.526   6.648   1.270
   73VAL    CG2  714   4.438   6.787   1.458
   73VAL      C  715   4.587   6.556   1.626
   73VAL      O  716   4.709   6.569   1.641
   74SER      N  717   4.498   6.560   1.724
   74SER      H  718   4.400   6.550   1.706
   74SER     CA  719   4.531   6.614   1.857
   74SER     CB  720   4.401   6.607   1.937
   74SER     OG  721   4.349   6.731   1.987
   74SER     HG  722   4.250   6.736   1.977
   74SER      C  723   4.642   6.561   1.949
   74SER      O  724   4.682   6.446   1.942
   75PRO      N  725   4.715   6.662   1.995
   75PRO     CA  726   4.811   6.642   2.105
   75PRO     CB  727   4.897   6.768   2.115
   75PRO     CG  728   4.806   6.873   2.051
   75PRO     CD  729   4.739   6.795   1.938
   75PRO      C  730   4.749   6.618   2.243
   75PRO      O  731   4.627   6.626   2.257
   76LYS      N  732   4.817   6.550   2.336
   76LYS      H  733   4.915   6.535   2.322
   76LYS     CA  734   4.779   6.488   2.464
   76LYS     CB  735   4.740   6.591   2.570
   76LYS     CG  736   4.865   6.645   2.641
   76LYS     CD  737   4.849   6.685   2.787
   76LYS     CE  738   4.977   6.724   2.861
   76LYS     NZ  739   5.028   6.845   2.795
   76LYS    HZ1  740   4.955   6.913   2.805
   76LYS    HZ2  741   5.111   6.887   2.832
   76LYS    HZ3  742   5.049   6.823   2.700
   76LYS      C  743   4.683   6.370   2.448
   76LYS      O  744   4.695   6.267   2.515
   77VAL      N  745   4.583   6.376   2.361
   77VAL      H  746   4.563   6.467   2.327
   77VAL     CA  747   4.512   6.266   2.293
   77VAL     CB  748   4.359   6.275   2.293
   77VAL    CG1  749   4.299   6.272   2.434
   77VAL    CG2  750   4.313   6.402   2.221
   77VAL      C  751   4.574   6.213   2.164
   77VAL      O  752   4.528   6.215   2.050
   78TYR      N  753   4.693   6.162   2.194
   78TYR      H  754   4.722   6.155   2.290
   78TYR     CA  755   4.795   6.124   2.096
   78TYR     CB  756   4.930   6.135   2.167
   78TYR     CG  757   5.058   6.117   2.084
   78TYR    CD1  758   5.111   5.995   2.043
   78TYR    HD1  759   5.044   5.910   2.049
   78TYR    CD2  760   5.140   6.228   2.067
   78TYR    HD2  761   5.102   6.322   2.106
   78TYR    CE1  762   5.240   5.983   1.993
   78TYR    HE1  763   5.292   5.887   1.988
   78TYR    CE2  764   5.269   6.215   2.017
   78TYR    HE2  765   5.338   6.299   2.026
   78TYR     CZ  766   5.324   6.093   1.979
   78TYR     OH  767   5.449   6.091   1.926
   78TYR     HH  768   5.476   6.186   1.908
   78TYR      C  769   4.769   5.980   2.049
   78TYR      O  770   4.789   5.891   2.131
   79PHE      N  771   4.735   5.970   1.921
   79PHE      H  772   4.705   6.040   1.856
   79PHE     CA  773   4.724   5.843   1.848
   79PHE     CB  774   4.586   5.837   1.783
   79PHE     CG  775   4.551   5.700   1.725
   79PHE    CD1  776   4.631   5.630   1.635
   79PHE    HD1  777   4.699   5.681   1.567
   79PHE    CD2  778   4.443   5.637   1.786
   79PHE    HD2  779   4.376   5.702   1.843
   79PHE    CE1  780   4.605   5.495   1.614
   79PHE    HE1  781   4.663   5.447   1.536
   79PHE    CE2  782   4.417   5.503   1.760
   79PHE    HE2  783   4.354   5.453   1.833
   79PHE     CZ  784   4.499   5.429   1.676
   79PHE     HZ  785   4.495   5.321   1.688
   79PHE      C  786   4.838   5.820   1.748
   79PHE      O  787   4.846   5.893   1.649
   80MET      N  788   4.916   5.719   1.782
   80MET      H  789   4.876   5.657   1.850
   80MET     CA  790   5.034   5.679   1.703
   80MET     CB  791   5.144   5.630   1.796
   80MET     CG  792   5.284   5.683   1.766
   80MET     SD  793   5.349   5.685   1.595
   80MET     CE  794   5.522   5.652   1.619
   80MET      C  795   4.987   5.558   1.621
   80MET      O  796   4.924   5.466   1.674
   81LYS      N  797   5.015   5.544   1.492
   81LYS      H  798   5.072   5.616   1.452
   81LYS     CA  799   4.986   5.433   1.400
   81LYS     CB  800   4.955   5.474   1.256
   81LYS     CG  801   4.816   5.537   1.249
   81LYS     CD  802   4.769   5.577   1.108
   81LYS     CE  803   4.790   5.472   0.998
   81LYS     NZ  804   4.716   5.495   0.873
   81LYS    HZ1  805   4.628   5.530   0.903
   81LYS    HZ2  806   4.749   5.560   0.803
   81LYS    HZ3  807   4.701   5.409   0.825
   81LYS      C  808   5.084   5.316   1.396
   81LYS      O  809   5.199   5.320   1.353
   82GLN      N  810   5.041   5.214   1.470
   82GLN      H  811   4.953   5.205   1.517
   82GLN     CA  812   5.123   5.092   1.481
   82GLN     CB  813   5.055   4.986   1.568
   82GLN     CG  814   5.128   4.998   1.703
   82GLN     CD  815   5.042   4.927   1.808
   82GLN    OE1  816   5.063   4.809   1.834
   82GLN    NE2  817   4.970   5.004   1.889
   82GLN   HE21  818   4.989   5.102   1.893
   82GLN   HE22  819   4.908   4.965   1.957
   82GLN      C  820   5.154   5.027   1.346
   82GLN      O  821   5.064   4.971   1.284
   83THR      N  822   5.274   5.049   1.292
   83THR      H  823   5.350   5.067   1.354
   83THR     CA  824   5.313   5.018   1.154
   83THR     CB  825   5.440   5.087   1.104
   83THR    OG1  826   5.556   5.054   1.180
   83THR    HG1  827   5.641   5.075   1.132
   83THR    CG2  828   5.416   5.238   1.110
   83THR      C  829   5.306   4.868   1.121
   83THR      O  830   5.227   4.821   1.040
   84ILE      N  831   5.414   4.796   1.150
   84ILE      H  832   5.494   4.849   1.182
   84ILE     CA  833   5.437   4.652   1.138
   84ILE     CB  834   5.552   4.623   1.041
   84ILE    CG1  835   5.682   4.702   1.056
   84ILE    CG2  836   5.494   4.627   0.900
   84ILE     CD  837   5.786   4.707   0.945
   84ILE      C  838   5.455   4.565   1.263
   84ILE      O  839   5.505   4.621   1.360
   85GLY      N  840   5.442   4.434   1.244
   85GLY      H  841   5.437   4.394   1.152
   85GLY     CA  842   5.479   4.334   1.346
   85GLY      C  843   5.599   4.359   1.436
   85GLY      O  844   5.591   4.406   1.549
   86ASN      N  845   5.714   4.369   1.370
   86ASN      H  846   5.727   4.333   1.277
   86ASN     CA  847   5.846   4.398   1.427
   86ASN     CB  848   5.957   4.342   1.338
   86ASN     CG  849   5.959   4.420   1.206
   86ASN    OD1  850   6.034   4.517   1.192
   86ASN    ND2  851   5.922   4.358   1.094
   86ASN   HD21  852   5.891   4.263   1.096
   86ASN   HD22  853   5.981   4.382   1.017
   86ASN      C  854   5.875   4.535   1.489
   86ASN      O  855   5.987   4.569   1.526
   87SER      N  856   5.780   4.624   1.465
   87SER      H  857   5.689   4.604   1.431
   87SER     CA  858   5.793   4.763   1.514
   87SER     CB  859   5.789   4.872   1.407
   87SER     OG  860   5.662   4.877   1.341
   87SER     HG  861   5.649   4.953   1.277
   87SER      C  862   5.685   4.801   1.616
   87SER      O  863   5.715   4.890   1.695
   88CYS      N  864   5.579   4.721   1.625
   88CYS      H  865   5.560   4.649   1.559
   88CYS     CA  866   5.466   4.758   1.711
   88CYS     CB  867   5.362   4.645   1.706
   88CYS     SG  868   5.277   4.634   1.545
   88CYS     HG  869   5.186   4.544   1.582
   88CYS      C  870   5.489   4.778   1.861
   88CYS      O  871   5.448   4.882   1.912
   89GLY      N  872   5.591   4.709   1.913
   89GLY      H  873   5.631   4.637   1.856
   89GLY     CA  874   5.632   4.724   2.053
   89GLY      C  875   5.659   4.870   2.091
   89GLY      O  876   5.583   4.934   2.164
   90THR      N  877   5.739   4.931   2.004
   90THR      H  878   5.765   4.884   1.920
   90THR     CA  879   5.790   5.063   2.044
   90THR     CB  880   5.923   5.117   1.992
   90THR    OG1  881   5.947   5.068   1.859
   90THR    HG1  882   6.014   4.994   1.861
   90THR    CG2  883   6.029   5.073   2.093
   90THR      C  884   5.689   5.175   2.016
   90THR      O  885   5.694   5.280   2.078
   91ILE      N  886   5.618   5.166   1.903
   91ILE      H  887   5.645   5.114   1.822
   91ILE     CA  888   5.515   5.264   1.867
   91ILE     CB  889   5.447   5.229   1.735
   91ILE    CG1  890   5.560   5.252   1.634
   91ILE    CG2  891   5.322   5.310   1.699
   91ILE     CD  892   5.514   5.195   1.500
   91ILE      C  893   5.404   5.268   1.972
   91ILE      O  894   5.374   5.375   2.023
   92GLY      N  895   5.362   5.153   2.025
   92GLY      H  896   5.400   5.074   1.978
   92GLY     CA  897   5.278   5.128   2.143
   92GLY      C  898   5.325   5.192   2.273
   92GLY      O  899   5.245   5.230   2.359
   93LEU      N  900   5.456   5.186   2.297
   93LEU      H  901   5.516   5.128   2.242
   93LEU     CA  902   5.514   5.267   2.405
   93LEU     CB  903   5.657   5.225   2.439
   93LEU     CG  904   5.674   5.077   2.477
   93LEU    CD1  905   5.823   5.049   2.501
   93LEU    CD2  906   5.603   5.037   2.606
   93LEU      C  907   5.516   5.420   2.392
   93LEU      O  908   5.470   5.485   2.485
   94ILE      N  909   5.556   5.471   2.276
   94ILE      H  910   5.615   5.422   2.212
   94ILE     CA  911   5.538   5.614   2.248
   94ILE     CB  912   5.617   5.659   2.125
   94ILE    CG1  913   5.760   5.603   2.123
   94ILE    CG2  914   5.627   5.812   2.131
   94ILE     CD  915   5.805   5.562   1.983
   94ILE      C  916   5.393   5.660   2.244
   94ILE      O  917   5.355   5.764   2.297
   95HISE     N  918   5.303   5.568   2.208
   95HISE     H  919   5.319   5.497   2.139
   95HISE    CA  920   5.159   5.582   2.229
   95HISE    CB  921   5.102   5.455   2.165
   95HISE    CG  922   4.953   5.453   2.131
   95HISE   ND1  923   4.900   5.532   2.038
   95HISE   CD2  924   4.871   5.350   2.153
   95HISE   HD2  925   4.874   5.280   2.236
   95HISE   CE1  926   4.782   5.482   2.002
   95HISE   HE1  927   4.695   5.536   1.965
   95HISE   NE2  928   4.770   5.366   2.068
   95HISE   HE2  929   4.701   5.295   2.054
   95HISE     C  930   5.120   5.595   2.377
   95HISE     O  931   5.067   5.700   2.413
   96ALA      N  932   5.175   5.504   2.456
   96ALA      H  933   5.213   5.415   2.433
   96ALA     CA  934   5.163   5.508   2.603
   96ALA     CB  935   5.209   5.383   2.677
   96ALA      C  936   5.214   5.630   2.679
   96ALA      O  937   5.146   5.678   2.771
   97VAL      N  938   5.335   5.666   2.638
   97VAL      H  939   5.388   5.603   2.582
   97VAL     CA  940   5.409   5.777   2.701
   97VAL     CB  941   5.560   5.785   2.682
   97VAL    CG1  942   5.631   5.671   2.756
   97VAL    CG2  943   5.603   5.790   2.535
   97VAL      C  944   5.354   5.919   2.687
   97VAL      O  945   5.341   5.990   2.787
   98ALA      N  946   5.315   5.950   2.564
   98ALA      H  947   5.319   5.879   2.494
   98ALA     CA  948   5.260   6.080   2.522
   98ALA     CB  949   5.258   6.093   2.370
   98ALA      C  950   5.114   6.099   2.563
   98ALA      O  951   5.068   6.213   2.571
   99ASN      N  952   5.033   5.994   2.572
   99ASN      H  953   5.047   5.906   2.526
   99ASN     CA  954   4.904   5.996   2.642
   99ASN     CB  955   4.816   5.873   2.618
   99ASN     CG  956   4.745   5.898   2.485
   99ASN    OD1  957   4.657   5.982   2.464
   99ASN    ND2  958   4.795   5.816   2.393
   99ASN   HD21  959   4.860   5.748   2.426
   99ASN   HD22  960   4.780   5.839   2.297
   99ASN      C  961   4.906   6.032   2.791
   99ASN      O  962   4.805   6.069   2.851
  100ASN      N  963   5.024   6.024   2.854
  100ASN      H  964   5.112   6.020   2.808
  100ASN     CA  965   5.038   6.041   2.999
  100ASN     CB  966   5.036   5.908   3.074
  100ASN     CG  967   4.907   5.826   3.072
  100ASN    OD1  968   4.814   5.856   3.146
  100ASN    ND2  969   4.893   5.731   2.980
  100ASN   HD21  970   4.966   5.709   2.916
  100ASN   HD22  971   4.808   5.680   2.998
  100ASN      C  972   5.140   6.140   3.055
  100ASN      O  973   5.181   6.123   3.170
  101GLN      N  974   5.157   6.247   2.978
  101GLN      H  975   5.100   6.255   2.897
  101GLN     CA  976   5.263   6.348   2.991
  101GLN     CB  977   5.265   6.467   2.895
  101GLN     CG  978   5.275   6.413   2.752
  101GLN     CD  979   5.228   6.508   2.642
  101GLN    OE1  980   5.220   6.630   2.652
  101GLN    NE2  981   5.212   6.454   2.521
  101GLN   HE21  982   5.210   6.354   2.513
  101GLN   HE22  983   5.166   6.503   2.447
  101GLN      C  984   5.288   6.398   3.133
  101GLN      O  985   5.405   6.406   3.172
  102ASP      N  986   5.183   6.447   3.199
  102ASP      H  987   5.099   6.486   3.162
  102ASP     CA  988   5.203   6.496   3.336
  102ASP     CB  989   5.076   6.570   3.378
  102ASP     CG  990   4.950   6.494   3.337
  102ASP    OD1  991   4.907   6.520   3.222
  102ASP    OD2  992   4.904   6.410   3.418
  102ASP      C  993   5.239   6.398   3.448
  102ASP      O  994   5.306   6.435   3.544
  103LYS      N  995   5.195   6.273   3.435
  103LYS      H  996   5.119   6.254   3.373
  103LYS     CA  997   5.248   6.158   3.510
  103LYS     CB  998   5.174   6.027   3.485
  103LYS     CG  999   5.027   6.046   3.524
  103LYS     CD 1000   4.943   5.919   3.508
  103LYS     CE 1001   4.796   5.960   3.514
  103LYS     NZ 1002   4.733   5.983   3.383
  103LYS    HZ1 1003   4.769   5.916   3.318
  103LYS    HZ2 1004   4.634   5.975   3.393
  103LYS    HZ3 1005   4.755   6.074   3.348
  103LYS      C 1006   5.394   6.121   3.481
  103LYS      O 1007   5.477   6.131   3.571
  104LEU      N 1008   5.426   6.098   3.354
  104LEU      H 1009   5.368   6.135   3.282
  104LEU     CA 1010   5.559   6.046   3.322
  104LEU     CB 1011   5.558   5.931   3.221
  104LEU     CG 1012   5.513   5.794   3.273
  104LEU    CD1 1013   5.365   5.775   3.305
  104LEU    CD2 1014   5.576   5.688   3.182
  104LEU      C 1015   5.662   6.155   3.291
  104LEU      O 1016   5.671   6.194   3.175
  105GLY      N 1017   5.730   6.204   3.394
  105GLY      H 1018   5.721   6.168   3.487
  105GLY     CA 1019   5.834   6.307   3.381
  105GLY      C 1020   5.962   6.269   3.305
  105GLY      O 1021   6.069   6.281   3.364
  106PHE      N 1022   5.952   6.239   3.176
  106PHE      H 1023   5.862   6.217   3.137
  106PHE     CA 1024   6.061   6.217   3.080
  106PHE     CB 1025   6.004   6.137   2.963
  106PHE     CG 1026   5.869   6.162   2.895
  106PHE    CD1 1027   5.774   6.066   2.929
  106PHE    HD1 1028   5.791   6.002   3.015
  106PHE    CD2 1029   5.850   6.272   2.813
  106PHE    HD2 1030   5.928   6.348   2.814
  106PHE    CE1 1031   5.652   6.080   2.864
  106PHE    HE1 1032   5.579   6.002   2.884
  106PHE    CE2 1033   5.724   6.284   2.756
  106PHE    HE2 1034   5.694   6.369   2.695
  106PHE     CZ 1035   5.627   6.187   2.778
  106PHE     HZ 1036   5.532   6.198   2.726
  106PHE      C 1037   6.152   6.332   3.035
  106PHE      O 1038   6.107   6.418   2.960
  107GLU      N 1039   6.280   6.316   3.068
  107GLU      H 1040   6.321   6.226   3.083
  107GLU     CA 1041   6.385   6.417   3.057
  107GLU     CB 1042   6.506   6.333   3.098
  107GLU     CG 1043   6.518   6.212   3.005
  107GLU     CD 1044   6.649   6.135   3.025
  107GLU    OE1 1045   6.744   6.202   3.070
  107GLU    OE2 1046   6.667   6.018   2.985
  107GLU      C 1047   6.405   6.481   2.919
  107GLU      O 1048   6.386   6.423   2.813
  108ASP      N 1049   6.448   6.607   2.923
  108ASP      H 1050   6.498   6.640   3.003
  108ASP     CA 1051   6.464   6.697   2.808
  108ASP     CB 1052   6.522   6.831   2.855
  108ASP     CG 1053   6.649   6.827   2.939
  108ASP    OD1 1054   6.733   6.918   2.918
  108ASP    OD2 1055   6.658   6.755   3.041
  108ASP      C 1056   6.558   6.643   2.699
  108ASP      O 1057   6.526   6.631   2.581
  109GLY      N 1058   6.677   6.613   2.750
  109GLY      H 1059   6.713   6.647   2.837
  109GLY     CA 1060   6.781   6.558   2.661
  109GLY      C 1061   6.767   6.406   2.649
  109GLY      O 1062   6.845   6.326   2.700
  110SER      N 1063   6.654   6.371   2.587
  110SER      H 1064   6.576   6.428   2.562
  110SER     CA 1065   6.624   6.230   2.558
  110SER     CB 1066   6.529   6.170   2.661
  110SER     OG 1067   6.394   6.218   2.659
  110SER     HG 1068   6.389   6.306   2.707
  110SER      C 1069   6.557   6.221   2.421
  110SER      O 1070   6.486   6.315   2.387
  111VAL      N 1071   6.577   6.107   2.355
  111VAL      H 1072   6.608   6.027   2.408
  111VAL     CA 1073   6.523   6.078   2.221
  111VAL     CB 1074   6.579   5.955   2.149
  111VAL    CG1 1075   6.728   5.976   2.120
  111VAL    CG2 1076   6.563   5.828   2.231
  111VAL      C 1077   6.373   6.103   2.206
  111VAL      O 1078   6.336   6.190   2.128
  112LEU      N 1079   6.308   6.059   2.314
  112LEU      H 1080   6.351   6.008   2.387
  112LEU     CA 1081   6.162   6.067   2.334
  112LEU     CB 1082   6.124   6.020   2.474
  112LEU     CG 1083   5.988   5.950   2.483
  112LEU    CD1 1084   5.963   5.831   2.389
  112LEU    CD2 1085   5.980   5.907   2.630
  112LEU      C 1086   6.113   6.212   2.323
  112LEU      O 1087   6.018   6.231   2.248
  113LYS      N 1088   6.168   6.303   2.403
  113LYS      H 1089   6.254   6.292   2.454
  113LYS     CA 1090   6.127   6.444   2.400
  113LYS     CB 1091   6.203   6.514   2.513
  113LYS     CG 1092   6.170   6.662   2.528
  113LYS     CD 1093   6.030   6.678   2.587
  113LYS     CE 1094   5.980   6.815   2.541
  113LYS     NZ 1095   5.871   6.860   2.629
  113LYS    HZ1 1096   5.789   6.808   2.608
  113LYS    HZ2 1097   5.894   6.851   2.726
  113LYS    HZ3 1098   5.856   6.957   2.608
  113LYS      C 1099   6.145   6.512   2.264
  113LYS      O 1100   6.048   6.579   2.229
  114GLN      N 1101   6.258   6.496   2.196
  114GLN      H 1102   6.339   6.467   2.248
  114GLN     CA 1103   6.287   6.551   2.063
  114GLN     CB 1104   6.431   6.519   2.024
  114GLN     CG 1105   6.547   6.594   2.091
  114GLN     CD 1106   6.587   6.727   2.029
  114GLN    OE1 1107   6.624   6.725   1.911
  114GLN    NE2 1108   6.627   6.826   2.109
  114GLN   HE21 1109   6.626   6.812   2.208
  114GLN   HE22 1110   6.651   6.918   2.077
  114GLN      C 1111   6.188   6.503   1.956
  114GLN      O 1112   6.120   6.583   1.891
  115PHE      N 1113   6.166   6.373   1.968
  115PHE      H 1114   6.226   6.318   2.026
  115PHE     CA 1115   6.063   6.303   1.890
  115PHE     CB 1116   6.064   6.152   1.913
  115PHE     CG 1117   5.974   6.080   1.812
  115PHE    CD1 1118   6.021   6.048   1.685
  115PHE    HD1 1119   6.105   6.101   1.641
  115PHE    CD2 1120   5.852   6.023   1.847
  115PHE    HD2 1121   5.811   6.037   1.947
  115PHE    CE1 1122   5.955   5.959   1.602
  115PHE    HE1 1123   5.952   5.975   1.494
  115PHE    CE2 1124   5.783   5.932   1.768
  115PHE    HE2 1125   5.701   5.879   1.814
  115PHE     CZ 1126   5.840   5.894   1.647
  115PHE     HZ 1127   5.802   5.799   1.609
  115PHE      C 1128   5.919   6.354   1.907
  115PHE      O 1129   5.843   6.370   1.811
  116LEU      N 1130   5.885   6.370   2.034
  116LEU      H 1131   5.939   6.339   2.112
  116LEU     CA 1132   5.754   6.423   2.075
  116LEU     CB 1133   5.763   6.409   2.227
  116LEU     CG 1134   5.641   6.329   2.274
  116LEU    CD1 1135   5.684   6.182   2.279
  116LEU    CD2 1136   5.580   6.368   2.409
  116LEU      C 1137   5.735   6.568   2.032
  116LEU      O 1138   5.639   6.591   1.959
  117SER      N 1139   5.828   6.660   2.055
  117SER      H 1140   5.897   6.637   2.123
  117SER     CA 1141   5.832   6.787   1.979
  117SER     CB 1142   5.944   6.881   2.023
  117SER     OG 1143   5.945   6.901   2.164
  117SER     HG 1144   6.040   6.893   2.194
  117SER      C 1145   5.824   6.781   1.827
  117SER      O 1146   5.782   6.878   1.764
  118GLU      N 1147   5.860   6.669   1.763
  118GLU      H 1148   5.934   6.613   1.801
  118GLU     CA 1149   5.826   6.648   1.622
  118GLU     CB 1150   5.916   6.536   1.568
  118GLU     CG 1151   5.913   6.546   1.415
  118GLU     CD 1152   6.026   6.467   1.349
  118GLU    OE1 1153   6.144   6.485   1.385
  118GLU    OE2 1154   5.994   6.382   1.263
  118GLU      C 1155   5.677   6.624   1.595
  118GLU      O 1156   5.612   6.700   1.524
  119THR      N 1157   5.618   6.547   1.686
  119THR      H 1158   5.654   6.543   1.779
  119THR     CA 1159   5.502   6.460   1.662
  119THR     CB 1160   5.535   6.313   1.690
  119THR    OG1 1161   5.563   6.300   1.830
  119THR    HG1 1162   5.658   6.323   1.847
  119THR    CG2 1163   5.651   6.258   1.607
  119THR      C 1164   5.368   6.502   1.722
  119THR      O 1165   5.264   6.450   1.683
  120GLU      N 1166   5.378   6.577   1.831
  120GLU      H 1167   5.459   6.629   1.859
  120GLU     CA 1168   5.264   6.613   1.917
  120GLU     CB 1169   5.291   6.689   2.047
  120GLU     CG 1170   5.303   6.595   2.167
  120GLU     CD 1171   5.178   6.621   2.252
  120GLU    OE1 1172   5.093   6.537   2.288
  120GLU    OE2 1173   5.194   6.727   2.317
  120GLU      C 1174   5.144   6.675   1.845
  120GLU      O 1175   5.044   6.606   1.827
  121LYS      N 1176   5.165   6.772   1.756
  121LYS      H 1177   5.259   6.803   1.748
  121LYS     CA 1178   5.061   6.839   1.676
  121LYS     CB 1179   5.080   6.991   1.667
  121LYS     CG 1180   5.094   7.060   1.803
  121LYS     CD 1181   5.122   7.208   1.776
  121LYS     CE 1182   5.153   7.285   1.904
  121LYS     NZ 1183   5.253   7.220   1.992
  121LYS    HZ1 1184   5.203   7.149   2.040
  121LYS    HZ2 1185   5.340   7.194   1.952
  121LYS    HZ3 1186   5.281   7.290   2.057
  121LYS      C 1187   5.038   6.779   1.537
  121LYS      O 1188   4.947   6.825   1.469
  122MET      N 1189   5.089   6.657   1.522
  122MET      H 1190   5.117   6.603   1.602
  122MET     CA 1191   5.097   6.590   1.391
  122MET     CB 1192   5.236   6.537   1.356
  122MET     CG 1193   5.339   6.650   1.362
  122MET     SD 1194   5.305   6.795   1.255
  122MET     CE 1195   5.446   6.891   1.304
  122MET      C 1196   4.998   6.476   1.370
  122MET      O 1197   4.970   6.406   1.467
  123SER      N 1198   4.965   6.442   1.245
  123SER      H 1199   5.019   6.476   1.168
  123SER     CA 1200   4.854   6.349   1.222
  123SER     CB 1201   4.790   6.353   1.083
  123SER     OG 1202   4.881   6.313   0.979
  123SER     HG 1203   4.930   6.397   0.956
  123SER      C 1204   4.900   6.207   1.253
  123SER      O 1205   5.020   6.178   1.256
  124PRO      N 1206   4.810   6.118   1.294
  124PRO     CA 1207   4.840   5.974   1.301
  124PRO     CB 1208   4.706   5.904   1.324
  124PRO     CG 1209   4.635   6.006   1.414
  124PRO     CD 1210   4.679   6.141   1.357
  124PRO      C 1211   4.926   5.923   1.186
  124PRO      O 1212   5.024   5.849   1.202
  125GLU      N 1213   4.904   5.984   1.070
  125GLU      H 1214   4.813   6.022   1.054
  125GLU     CA 1215   4.989   5.971   0.951
  125GLU     CB 1216   4.921   6.048   0.837
  125GLU     CG 1217   4.916   5.967   0.707
  125GLU     CD 1218   4.852   6.054   0.599
  125GLU    OE1 1219   4.728   6.055   0.616
  125GLU    OE2 1220   4.914   6.102   0.501
  125GLU      C 1221   5.131   6.028   0.950
  125GLU      O 1222   5.222   5.949   0.926
  126ASP      N 1223   5.144   6.155   0.985
  126ASP      H 1224   5.061   6.211   0.992
  126ASP     CA 1225   5.272   6.219   1.019
  126ASP     CB 1226   5.271   6.371   1.033
  126ASP     CG 1227   5.201   6.447   0.920
  126ASP    OD1 1228   5.085   6.486   0.944
  126ASP    OD2 1229   5.261   6.465   0.812
  126ASP      C 1230   5.358   6.146   1.122
  126ASP      O 1231   5.480   6.146   1.109
  127ARG      N 1232   5.295   6.108   1.233
  127ARG      H 1233   5.200   6.134   1.249
  127ARG     CA 1234   5.358   6.021   1.333
  127ARG     CB 1235   5.255   5.987   1.441
  127ARG     CG 1236   5.202   6.115   1.505
  127ARG     CD 1237   5.170   6.099   1.654
  127ARG     NE 1238   5.107   6.224   1.699
  127ARG     HE 1239   5.170   6.302   1.704
  127ARG     CZ 1240   4.979   6.248   1.728
  127ARG    NH1 1241   4.886   6.158   1.692
  127ARG   HH11 1242   4.914   6.074   1.647
  127ARG   HH12 1243   4.790   6.187   1.696
  127ARG    NH2 1244   4.936   6.371   1.759
  127ARG   HH21 1245   5.005   6.442   1.776
  127ARG   HH22 1246   4.841   6.402   1.756
  127ARG      C 1247   5.426   5.894   1.281
  127ARG      O 1248   5.532   5.849   1.323
  128ALA      N 1249   5.376   5.839   1.171
  128ALA      H 1250   5.280   5.859   1.150
  128ALA     CA 1251   5.430   5.714   1.116
  128ALA     CB 1252   5.316   5.622   1.070
  128ALA      C 1253   5.541   5.738   1.014
  128ALA      O 1254   5.638   5.664   1.003
  129LYS      N 1255   5.526   5.855   0.951
  129LYS      H 1256   5.439   5.904   0.960
  129LYS     CA 1257   5.627   5.918   0.865
  129LYS     CB 1258   5.564   6.028   0.780
  129LYS     CG 1259   5.493   5.967   0.658
  129LYS     CD 1260   5.594   5.922   0.552
  129LYS     CE 1261   5.526   5.810   0.472
  129LYS     NZ 1262   5.615   5.760   0.366
  129LYS    HZ1 1263   5.705   5.740   0.407
  129LYS    HZ2 1264   5.578   5.678   0.322
  129LYS    HZ3 1265   5.627   5.831   0.296
  129LYS      C 1266   5.748   5.963   0.947
  129LYS      O 1267   5.861   5.926   0.913
  130CYS      N 1268   5.737   6.023   1.064
  130CYS      H 1269   5.657   6.080   1.080
  130CYS     CA 1270   5.841   6.043   1.167
  130CYS     CB 1271   5.763   6.108   1.282
  130CYS     SG 1272   5.723   6.286   1.271
  130CYS     HG 1273   5.850   6.325   1.274
  130CYS      C 1274   5.908   5.913   1.210
  130CYS      O 1275   6.028   5.903   1.187
  131PHE      N 1276   5.824   5.814   1.240
  131PHE      H 1277   5.724   5.810   1.239
  131PHE     CA 1278   5.890   5.689   1.280
  131PHE     CB 1279   5.782   5.605   1.347
  131PHE     CG 1280   5.820   5.467   1.401
  131PHE    CD1 1281   5.843   5.359   1.317
  131PHE    HD1 1282   5.811   5.351   1.213
  131PHE    CD2 1283   5.858   5.464   1.535
  131PHE    HD2 1284   5.830   5.538   1.611
  131PHE    CE1 1285   5.898   5.243   1.369
  131PHE    HE1 1286   5.917   5.158   1.304
  131PHE    CE2 1287   5.897   5.342   1.589
  131PHE    HE2 1288   5.934   5.335   1.691
  131PHE     CZ 1289   5.921   5.233   1.506
  131PHE     HZ 1290   5.969   5.142   1.543
  131PHE      C 1291   5.981   5.625   1.176
  131PHE      O 1292   6.088   5.575   1.209
  132GLU      N 1293   5.931   5.607   1.054
  132GLU      H 1294   5.840   5.641   1.030
  132GLU     CA 1295   6.002   5.560   0.934
  132GLU     CB 1296   5.925   5.560   0.802
  132GLU     CG 1297   5.816   5.455   0.783
  132GLU     CD 1298   5.762   5.457   0.640
  132GLU    OE1 1299   5.788   5.552   0.563
  132GLU    OE2 1300   5.729   5.349   0.587
  132GLU      C 1301   6.130   5.642   0.915
  132GLU      O 1302   6.226   5.590   0.858
  133LYS      N 1303   6.122   5.771   0.947
  133LYS      H 1304   6.031   5.812   0.959
  133LYS     CA 1305   6.243   5.854   0.942
  133LYS     CB 1306   6.223   5.996   0.888
  133LYS     CG 1307   6.182   5.988   0.741
  133LYS     CD 1308   6.129   6.125   0.698
  133LYS     CE 1309   5.998   6.179   0.757
  133LYS     NZ 1310   5.980   6.321   0.723
  133LYS    HZ1 1311   6.072   6.362   0.725
  133LYS    HZ2 1312   5.937   6.322   0.633
  133LYS    HZ3 1313   5.922   6.366   0.791
  133LYS      C 1314   6.345   5.842   1.055
  133LYS      O 1315   6.464   5.828   1.026
  134ASN      N 1316   6.298   5.832   1.179
  134ASN      H 1317   6.199   5.818   1.182
  134ASN     CA 1318   6.371   5.833   1.306
  134ASN     CB 1319   6.271   5.860   1.419
  134ASN     CG 1320   6.346   5.893   1.548
  134ASN    OD1 1321   6.411   5.815   1.618
  134ASN    ND2 1322   6.357   6.021   1.583
  134ASN   HD21 1323   6.326   6.089   1.516
  134ASN   HD22 1324   6.428   6.046   1.648
  134ASN      C 1325   6.453   5.707   1.337
  134ASN      O 1326   6.396   5.600   1.356
  135GLU      N 1327   6.581   5.725   1.304
  135GLU      H 1328   6.611   5.802   1.248
  135GLU     CA 1329   6.680   5.622   1.335
  135GLU     CB 1330   6.807   5.626   1.250
  135GLU     CG 1331   6.781   5.602   1.101
  135GLU     CD 1332   6.897   5.661   1.021
  135GLU    OE1 1333   6.981   5.579   0.979
  135GLU    OE2 1334   6.899   5.783   0.995
  135GLU      C 1335   6.711   5.588   1.481
  135GLU      O 1336   6.730   5.471   1.516
  136ALA      N 1337   6.709   5.688   1.569
  136ALA      H 1338   6.674   5.777   1.542
  136ALA     CA 1339   6.727   5.680   1.714
  136ALA     CB 1340   6.716   5.824   1.764
  136ALA      C 1341   6.638   5.575   1.780
  136ALA      O 1342   6.685   5.497   1.862
  137ILE      N 1343   6.508   5.586   1.755
  137ILE      H 1344   6.464   5.662   1.706
  137ILE     CA 1345   6.397   5.498   1.797
  137ILE     CB 1346   6.257   5.555   1.779
  137ILE    CG1 1347   6.239   5.670   1.879
  137ILE    CG2 1348   6.138   5.458   1.777
  137ILE     CD 1349   6.113   5.753   1.859
  137ILE      C 1350   6.414   5.351   1.758
  137ILE      O 1351   6.405   5.256   1.835
  138GLN      N 1352   6.429   5.333   1.627
  138GLN      H 1353   6.425   5.404   1.557
  138GLN     CA 1354   6.459   5.202   1.568
  138GLN     CB 1355   6.446   5.218   1.416
  138GLN     CG 1356   6.306   5.256   1.368
  138GLN     CD 1357   6.317   5.266   1.216
  138GLN    OE1 1358   6.305   5.172   1.137
  138GLN    NE2 1359   6.326   5.393   1.177
  138GLN   HE21 1360   6.338   5.471   1.238
  138GLN   HE22 1361   6.355   5.399   1.081
  138GLN      C 1362   6.589   5.133   1.612
  138GLN      O 1363   6.578   5.014   1.640
  139ALA      N 1364   6.699   5.201   1.644
  139ALA      H 1365   6.720   5.286   1.597
  139ALA     CA 1366   6.815   5.142   1.712
  139ALA     CB 1367   6.938   5.233   1.701
  139ALA      C 1368   6.788   5.114   1.860
  139ALA      O 1369   6.845   5.022   1.918
  140ALA      N 1370   6.717   5.205   1.927
  140ALA      H 1371   6.690   5.292   1.886
  140ALA     CA 1372   6.681   5.187   2.068
  140ALA     CB 1373   6.601   5.313   2.102
  140ALA      C 1374   6.597   5.060   2.085
  140ALA      O 1375   6.621   4.975   2.171
  141HISE     N 1376   6.501   5.050   1.994
  141HISE     H 1377   6.458   5.130   1.953
  141HISE    CA 1378   6.420   4.930   1.967
  141HISE    CB 1379   6.315   4.950   1.858
  141HISE    CG 1380   6.205   4.844   1.848
  141HISE   ND1 1381   6.082   4.836   1.900
  141HISE   CD2 1382   6.220   4.735   1.774
  141HISE   HD2 1383   6.306   4.695   1.720
  141HISE   CE1 1384   6.026   4.723   1.858
  141HISE   HE1 1385   5.955   4.669   1.920
  141HISE   NE2 1386   6.111   4.659   1.778
  141HISE   HE2 1387   6.097   4.570   1.735
  141HISE     C 1388   6.510   4.808   1.943
  141HISE     O 1389   6.524   4.727   2.035
  142ASP      N 1390   6.580   4.802   1.830
  142ASP      H 1391   6.555   4.866   1.756
  142ASP     CA 1392   6.668   4.699   1.774
  142ASP     CB 1393   6.743   4.737   1.646
  142ASP     CG 1394   6.747   4.606   1.567
  142ASP    OD1 1395   6.855   4.546   1.588
  142ASP    OD2 1396   6.652   4.567   1.495
  142ASP      C 1397   6.761   4.635   1.878
  142ASP      O 1398   6.747   4.518   1.913
  143ALA      N 1399   6.852   4.717   1.930
  143ALA      H 1400   6.851   4.814   1.906
  143ALA     CA 1401   6.953   4.675   2.028
  143ALA     CB 1402   7.029   4.799   2.076
  143ALA      C 1403   6.904   4.610   2.157
  143ALA      O 1404   6.985   4.559   2.235
  144VAL      N 1405   6.787   4.656   2.202
  144VAL      H 1406   6.737   4.737   2.173
  144VAL     CA 1407   6.719   4.584   2.311
  144VAL     CB 1408   6.645   4.684   2.400
  144VAL    CG1 1409   6.560   4.611   2.504
  144VAL    CG2 1410   6.734   4.802   2.440
  144VAL      C 1411   6.631   4.467   2.266
  144VAL      O 1412   6.660   4.359   2.318
  145ALA      N 1413   6.561   4.489   2.156
  145ALA      H 1414   6.549   4.572   2.101
  145ALA     CA 1415   6.472   4.383   2.107
  145ALA     CB 1416   6.422   4.441   1.974
  145ALA      C 1417   6.540   4.249   2.078
  145ALA      O 1418   6.481   4.142   2.093
  146GLN      N 1419   6.670   4.255   2.050
  146GLN      H 1420   6.706   4.344   2.022
  146GLN     CA 1421   6.762   4.141   2.050
  146GLN     CB 1422   6.899   4.189   2.004
  146GLN     CG 1423   6.916   4.231   1.858
  146GLN     CD 1424   7.051   4.301   1.839
  146GLN    OE1 1425   7.160   4.245   1.848
  146GLN    NE2 1426   7.048   4.421   1.781
  146GLN   HE21 1427   6.966   4.454   1.734
  146GLN   HE22 1428   7.136   4.463   1.761
  146GLN      C 1429   6.777   4.052   2.174
  146GLN      O 1430   6.793   3.932   2.154
  147GLU      N 1431   6.775   4.112   2.293
  147GLU      H 1432   6.768   4.211   2.302
  147GLU     CA 1433   6.793   4.045   2.423
  147GLU     CB 1434   6.835   4.141   2.534
  147GLU     CG 1435   6.968   4.212   2.511
  147GLU     CD 1436   7.004   4.316   2.617
  147GLU    OE1 1437   7.104   4.291   2.689
  147GLU    OE2 1438   6.920   4.404   2.645
  147GLU      C 1439   6.680   3.950   2.464
  147GLU      O 1440   6.652   3.954   2.584
  148GLY      N 1441   6.613   3.886   2.369
  148GLY      H 1442   6.644   3.883   2.274
  148GLY     CA 1443   6.498   3.800   2.403
  148GLY      C 1444   6.477   3.680   2.311
  148GLY      O 1445   6.562   3.657   2.225
  149GLN      N 1446   6.365   3.611   2.329
  149GLN      H 1447   6.289   3.655   2.376
  149GLN     CA 1448   6.332   3.483   2.265
  149GLN     CB 1449   6.230   3.405   2.347
  149GLN     CG 1450   6.300   3.308   2.442
  149GLN     CD 1451   6.206   3.206   2.508
  149GLN    OE1 1452   6.125   3.156   2.431
  149GLN    NE2 1453   6.215   3.178   2.638
  149GLN   HE21 1454   6.284   3.217   2.699
  149GLN   HE22 1455   6.156   3.106   2.674
  149GLN      C 1456   6.278   3.487   2.122
  149GLN      O 1457   6.319   3.401   2.044
  150CYS      N 1458   6.188   3.581   2.093
  150CYS      H 1459   6.154   3.644   2.162
  150CYS     CA 1460   6.112   3.563   1.968
  150CYS     CB 1461   5.987   3.651   1.977
  150CYS     SG 1462   6.022   3.830   1.988
  150CYS     HG 1463   6.037   3.815   2.119
  150CYS      C 1464   6.187   3.588   1.837
  150CYS      O 1465   6.164   3.512   1.743
  151ARG      N 1466   6.253   3.703   1.829
  151ARG      H 1467   6.247   3.774   1.899
  151ARG     CA 1468   6.348   3.736   1.722
  151ARG     CB 1469   6.481   3.661   1.730
  151ARG     CG 1470   6.547   3.675   1.868
  151ARG     CD 1471   6.690   3.623   1.857
  151ARG     NE 1472   6.754   3.615   1.989
  151ARG     HE 1473   6.789   3.703   2.021
  151ARG     CZ 1474   6.759   3.507   2.067
  151ARG    NH1 1475   6.684   3.396   2.055
  151ARG   HH11 1476   6.617   3.376   1.984
  151ARG   HH12 1477   6.705   3.333   2.130
  151ARG    NH2 1478   6.859   3.508   2.155
  151ARG   HH21 1479   6.925   3.583   2.152
  151ARG   HH22 1480   6.849   3.447   2.234
  151ARG      C 1481   6.303   3.738   1.576
  151ARG      O 1482   6.372   3.796   1.492
  152VAL      N 1483   6.203   3.661   1.534
  152VAL      H 1484   6.166   3.595   1.599
  152VAL     CA 1485   6.145   3.662   1.398
  152VAL     CB 1486   6.151   3.515   1.353
  152VAL    CG1 1487   6.028   3.444   1.410
  152VAL    CG2 1488   6.177   3.495   1.204
  152VAL      C 1489   6.014   3.739   1.387
  152VAL      O 1490   5.935   3.747   1.481
  153ASP      N 1491   6.003   3.806   1.273
  153ASP      H 1492   6.072   3.796   1.201
  153ASP     CA 1493   5.879   3.875   1.235
  153ASP     CB 1494   5.912   3.971   1.121
  153ASP     CG 1495   5.781   4.045   1.093
  153ASP    OD1 1496   5.749   4.050   0.972
  153ASP    OD2 1497   5.746   4.135   1.172
  153ASP      C 1498   5.783   3.763   1.196
  153ASP      O 1499   5.801   3.686   1.102
  154ASP      N 1500   5.678   3.768   1.278
  154ASP      H 1501   5.638   3.849   1.319
  154ASP     CA 1502   5.581   3.657   1.278
  154ASP     CB 1503   5.631   3.554   1.379
  154ASP     CG 1504   5.594   3.408   1.349
  154ASP    OD1 1505   5.491   3.370   1.408
  154ASP    OD2 1506   5.646   3.351   1.250
  154ASP      C 1507   5.442   3.698   1.326
  154ASP      O 1508   5.427   3.805   1.385
  155LYS      N 1509   5.348   3.603   1.320
  155LYS      H 1510   5.366   3.519   1.270
  155LYS     CA 1511   5.212   3.611   1.375
  155LYS     CB 1512   5.141   3.485   1.327
  155LYS     CG 1513   5.069   3.493   1.192
  155LYS     CD 1514   4.976   3.373   1.170
  155LYS     CE 1515   4.929   3.364   1.025
  155LYS     NZ 1516   4.818   3.274   0.990
  155LYS    HZ1 1517   4.802   3.276   0.892
  155LYS    HZ2 1518   4.844   3.180   1.015
  155LYS    HZ3 1519   4.734   3.303   1.035
  155LYS      C 1520   5.199   3.632   1.527
  155LYS      O 1521   5.108   3.690   1.586
  156VAL      N 1522   5.301   3.578   1.593
  156VAL      H 1523   5.373   3.533   1.541
  156VAL     CA 1524   5.327   3.572   1.738
  156VAL     CB 1525   5.435   3.465   1.757
  156VAL    CG1 1526   5.570   3.521   1.711
  156VAL    CG2 1527   5.433   3.425   1.905
  156VAL      C 1528   5.351   3.705   1.810
  156VAL      O 1529   5.331   3.717   1.930
  157ASN      N 1530   5.402   3.799   1.731
  157ASN      H 1531   5.412   3.786   1.633
  157ASN     CA 1532   5.419   3.939   1.772
  157ASN     CB 1533   5.471   4.030   1.660
  157ASN     CG 1534   5.593   3.961   1.599
  157ASN    OD1 1535   5.616   3.978   1.479
  157ASN    ND2 1536   5.692   3.921   1.678
  157ASN   HD21 1537   5.687   3.938   1.776
  157ASN   HD22 1538   5.775   3.886   1.635
  157ASN      C 1539   5.289   3.999   1.826
  157ASN      O 1540   5.192   3.981   1.753
  158PHE      N 1541   5.273   4.039   1.952
  158PHE      H 1542   5.345   4.020   2.018
  158PHE     CA 1543   5.153   4.111   1.999
  158PHE     CB 1544   5.185   4.124   2.148
  158PHE     CG 1545   5.296   4.217   2.196
  158PHE    CD1 1546   5.275   4.354   2.208
  158PHE    HD1 1547   5.174   4.394   2.214
  158PHE    CD2 1548   5.418   4.159   2.228
  158PHE    HD2 1549   5.445   4.053   2.236
  158PHE    CE1 1550   5.386   4.435   2.234
  158PHE    HE1 1551   5.374   4.542   2.216
  158PHE    CE2 1552   5.520   4.243   2.268
  158PHE    HE2 1553   5.616   4.198   2.294
  158PHE     CZ 1554   5.508   4.382   2.273
  158PHE     HZ 1555   5.592   4.440   2.312
  158PHE      C 1556   5.138   4.248   1.933
  158PHE      O 1557   5.234   4.306   1.883
  159HISE     N 1558   5.023   4.314   1.948
  159HISE     H 1559   4.934   4.268   1.947
  159HISE    CA 1560   5.005   4.456   1.916
  159HISE    CB 1561   4.920   4.460   1.789
  159HISE    CG 1562   4.983   4.396   1.665
  159HISE   ND1 1563   5.040   4.456   1.561
  159HISE   CD2 1564   5.001   4.265   1.650
  159HISE   HD2 1565   4.968   4.189   1.720
  159HISE   CE1 1566   5.105   4.364   1.489
  159HISE   HE1 1567   5.145   4.389   1.391
  159HISE   NE2 1568   5.082   4.246   1.546
  159HISE   HE2 1569   5.123   4.158   1.521
  159HISE     C 1570   4.936   4.529   2.031
  159HISE     O 1571   4.849   4.475   2.099
  160PHE      N 1572   4.963   4.659   2.043
  160PHE      H 1573   5.019   4.717   1.983
  160PHE     CA 1574   4.924   4.728   2.167
  160PHE     CB 1575   5.039   4.812   2.221
  160PHE     CG 1576   5.147   4.745   2.307
  160PHE    CD1 1577   5.119   4.649   2.403
  160PHE    HD1 1578   5.033   4.584   2.389
  160PHE    CD2 1579   5.270   4.810   2.314
  160PHE    HD2 1580   5.300   4.875   2.232
  160PHE    CE1 1581   5.214   4.610   2.497
  160PHE    HE1 1582   5.192   4.524   2.561
  160PHE    CE2 1583   5.361   4.770   2.411
  160PHE    HE2 1584   5.455   4.825   2.410
  160PHE     CZ 1585   5.336   4.674   2.509
  160PHE     HZ 1586   5.401   4.657   2.595
  160PHE      C 1587   4.799   4.816   2.158
  160PHE      O 1588   4.803   4.921   2.095
  161ILE      N 1589   4.700   4.785   2.241
  161ILE      H 1590   4.714   4.720   2.316
  161ILE     CA 1591   4.581   4.870   2.260
  161ILE     CB 1592   4.449   4.795   2.243
  161ILE    CG1 1593   4.421   4.746   2.100
  161ILE    CG2 1594   4.331   4.873   2.301
  161ILE     CD 1595   4.308   4.643   2.101
  161ILE      C 1596   4.596   4.946   2.392
  161ILE      O 1597   4.614   4.879   2.493
  162LEU      N 1598   4.570   5.076   2.384
  162LEU      H 1599   4.557   5.129   2.300
  162LEU     CA 1600   4.590   5.157   2.505
  162LEU     CB 1601   4.675   5.280   2.476
  162LEU     CG 1602   4.693   5.375   2.594
  162LEU    CD1 1603   4.771   5.317   2.712
  162LEU    CD2 1604   4.773   5.495   2.542
  162LEU      C 1605   4.461   5.198   2.576
  162LEU      O 1606   4.367   5.251   2.515
  163PHE      N 1607   4.448   5.152   2.699
  163PHE      H 1608   4.526   5.108   2.746
  163PHE     CA 1609   4.341   5.179   2.796
  163PHE     CB 1610   4.284   5.051   2.856
  163PHE     CG 1611   4.150   5.057   2.930
  163PHE    CD1 1612   4.142   5.095   3.064
  163PHE    HD1 1613   4.230   5.141   3.109
  163PHE    CD2 1614   4.034   5.028   2.860
  163PHE    HD2 1615   4.033   5.006   2.753
  163PHE    CE1 1616   4.019   5.096   3.129
  163PHE    HE1 1617   4.020   5.096   3.238
  163PHE    CE2 1618   3.913   5.027   2.926
  163PHE    HE2 1619   3.819   5.022   2.872
  163PHE     CZ 1620   3.903   5.060   3.061
  163PHE     HZ 1621   3.804   5.070   3.105
  163PHE      C 1622   4.390   5.275   2.905
  163PHE      O 1623   4.477   5.233   2.980
  164ASN      N 1624   4.365   5.404   2.882
  164ASN      H 1625   4.299   5.433   2.812
  164ASN     CA 1626   4.412   5.516   2.965
  164ASN     CB 1627   4.486   5.623   2.885
  164ASN     CG 1628   4.579   5.708   2.971
  164ASN    OD1 1629   4.640   5.669   3.070
  164ASN    ND2 1630   4.580   5.837   2.937
  164ASN   HD21 1631   4.516   5.864   2.865
  164ASN   HD22 1632   4.643   5.902   2.979
  164ASN      C 1633   4.301   5.584   3.045
  164ASN      O 1634   4.190   5.603   2.997
  165ASN      N 1635   4.348   5.650   3.152
  165ASN      H 1636   4.446   5.667   3.153
  165ASN     CA 1637   4.275   5.735   3.246
  165ASN     CB 1638   4.261   5.669   3.383
  165ASN     CG 1639   4.387   5.622   3.458
  165ASN    OD1 1640   4.478   5.557   3.407
  165ASN    ND2 1641   4.393   5.648   3.588
  165ASN   HD21 1642   4.323   5.694   3.644
  165ASN   HD22 1643   4.485   5.640   3.626
  165ASN      C 1644   4.322   5.879   3.267
  165ASN      O 1645   4.439   5.905   3.236
  166VAL      N 1646   4.228   5.972   3.280
  166VAL      H 1647   4.131   5.952   3.271
  166VAL     CA 1648   4.240   6.119   3.286
  166VAL     CB 1649   4.219   6.192   3.153
  166VAL    CG1 1650   4.324   6.150   3.050
  166VAL    CG2 1651   4.079   6.169   3.097
  166VAL      C 1652   4.142   6.164   3.394
  166VAL      O 1653   4.072   6.084   3.456
  167ASP      N 1654   4.131   6.294   3.422
  167ASP      H 1655   4.197   6.361   3.390
  167ASP     CA 1656   4.021   6.347   3.504
  167ASP     CB 1657   4.034   6.499   3.513
  167ASP     CG 1658   4.176   6.544   3.548
  167ASP    OD1 1659   4.244   6.572   3.447
  167ASP    OD2 1660   4.204   6.588   3.661
  167ASP      C 1661   3.879   6.305   3.462
  167ASP      O 1662   3.832   6.361   3.363
  168GLY      N 1663   3.830   6.213   3.544
  168GLY      H 1664   3.886   6.180   3.620
  168GLY     CA 1665   3.699   6.148   3.525
  168GLY      C 1666   3.691   6.043   3.414
  168GLY      O 1667   3.719   5.929   3.448
  169HISE     N 1668   3.703   6.085   3.288
  169HISE     H 1669   3.721   6.182   3.270
  169HISE    CA 1670   3.698   5.995   3.172
  169HISE    CB 1671   3.679   6.061   3.035
  169HISE    CG 1672   3.538   6.115   3.009
  169HISE   ND1 1673   3.502   6.223   2.941
  169HISE   CD2 1674   3.430   6.040   3.030
  169HISE   HD2 1675   3.424   5.932   3.046
  169HISE   CE1 1676   3.370   6.217   2.925
  169HISE   HE1 1677   3.308   6.288   2.872
  169HISE   NE2 1678   3.325   6.104   2.980
  169HISE   HE2 1679   3.232   6.086   3.011
  169HISE     C 1680   3.811   5.894   3.154
  169HISE     O 1681   3.926   5.914   3.194
  170LEU      N 1682   3.775   5.785   3.086
  170LEU      H 1683   3.683   5.773   3.051
  170LEU     CA 1684   3.870   5.688   3.029
  170LEU     CB 1685   3.824   5.544   3.048
  170LEU     CG 1686   3.844   5.476   3.184
  170LEU    CD1 1687   3.742   5.363   3.188
  170LEU    CD2 1688   3.992   5.449   3.210
  170LEU      C 1689   3.882   5.703   2.877
  170LEU      O 1690   3.784   5.736   2.811
  171TYR      N 1691   3.992   5.658   2.818
  171TYR      H 1692   4.066   5.625   2.876
  171TYR     CA 1693   4.021   5.662   2.673
  171TYR     CB 1694   4.131   5.767   2.657
  171TYR     CG 1695   4.088   5.912   2.630
  171TYR    CD1 1696   4.051   5.992   2.737
  171TYR    HD1 1697   4.048   5.936   2.831
  171TYR    CD2 1698   4.061   5.945   2.498
  171TYR    HD2 1699   4.090   5.880   2.416
  171TYR    CE1 1700   3.968   6.101   2.715
  171TYR    HE1 1701   3.929   6.162   2.797
  171TYR    CE2 1702   3.981   6.057   2.474
  171TYR    HE2 1703   3.956   6.078   2.370
  171TYR     CZ 1704   3.938   6.132   2.583
  171TYR     OH 1705   3.862   6.242   2.557
  171TYR     HH 1706   3.861   6.253   2.458
  171TYR      C 1707   4.071   5.531   2.612
  171TYR      O 1708   4.178   5.484   2.652
  172GLU      N 1709   4.005   5.486   2.506
  172GLU      H 1710   3.920   5.534   2.484
  172GLU     CA 1711   4.042   5.374   2.418
  172GLU     CB 1712   3.913   5.302   2.378
  172GLU     CG 1713   3.943   5.164   2.320
  172GLU     CD 1714   3.813   5.093   2.282
  172GLU    OE1 1715   3.764   5.015   2.366
  172GLU    OE2 1716   3.764   5.101   2.167
  172GLU      C 1717   4.121   5.429   2.299
  172GLU      O 1718   4.073   5.509   2.218
  173LEU      N 1719   4.245   5.381   2.295
  173LEU      H 1720   4.288   5.327   2.367
  173LEU     CA 1721   4.340   5.409   2.186
  173LEU     CB 1722   4.457   5.493   2.238
  173LEU     CG 1723   4.412   5.639   2.253
  173LEU    CD1 1724   4.383   5.662   2.401
  173LEU    CD2 1725   4.497   5.746   2.185
  173LEU      C 1726   4.401   5.287   2.116
  173LEU      O 1727   4.490   5.221   2.168
  174ASP      N 1728   4.338   5.244   2.007
  174ASP      H 1729   4.243   5.273   1.991
  174ASP     CA 1730   4.373   5.115   1.946
  174ASP     CB 1731   4.275   5.108   1.829
  174ASP     CG 1732   4.278   4.983   1.740
  174ASP    OD1 1733   4.234   4.878   1.790
  174ASP    OD2 1734   4.324   5.007   1.626
  174ASP      C 1735   4.512   5.124   1.882
  174ASP      O 1736   4.577   5.229   1.882
  175GLY      N 1737   4.560   5.012   1.829
  175GLY      H 1738   4.526   4.921   1.848
  175GLY     CA 1739   4.684   5.021   1.749
  175GLY      C 1740   4.682   5.091   1.613
  175GLY      O 1741   4.757   5.184   1.583
  176ARG      N 1742   4.576   5.063   1.538
  176ARG      H 1743   4.494   5.019   1.575
  176ARG     CA 1744   4.562   5.113   1.401
  176ARG     CB 1745   4.589   5.007   1.294
  176ARG     CG 1746   4.724   4.936   1.304
  176ARG     CD 1747   4.730   4.818   1.207
  176ARG     NE 1748   4.864   4.760   1.223
  176ARG     HE 1749   4.927   4.784   1.149
  176ARG     CZ 1750   4.918   4.708   1.334
  176ARG    NH1 1751   4.853   4.683   1.448
  176ARG   HH11 1752   4.753   4.694   1.452
  176ARG   HH12 1753   4.903   4.646   1.526
  176ARG    NH2 1754   5.024   4.630   1.310
  176ARG   HH21 1755   5.062   4.611   1.220
  176ARG   HH22 1756   5.068   4.587   1.389
  176ARG      C 1757   4.449   5.203   1.351
  176ARG      O 1758   4.474   5.293   1.272
  177MET      N 1759   4.334   5.192   1.417
  177MET      H 1760   4.332   5.137   1.501
  177MET     CA 1761   4.221   5.284   1.397
  177MET     CB 1762   4.095   5.220   1.455
  177MET     CG 1763   4.067   5.077   1.406
  177MET     SD 1764   3.899   5.027   1.458
  177MET     CE 1765   3.886   5.062   1.632
  177MET      C 1766   4.242   5.427   1.447
  177MET      O 1767   4.211   5.445   1.564
  178PRO      N 1768   4.256   5.522   1.354
  178PRO     CA 1769   4.308   5.655   1.391
  178PRO     CB 1770   4.345   5.706   1.251
  178PRO     CG 1771   4.240   5.647   1.157
  178PRO     CD 1772   4.198   5.513   1.220
  178PRO      C 1773   4.217   5.751   1.467
  178PRO      O 1774   4.229   5.871   1.442
  179PHE      N 1775   4.142   5.704   1.566
  179PHE      H 1776   4.168   5.615   1.604
  179PHE     CA 1777   4.039   5.782   1.637
  179PHE     CB 1778   3.910   5.762   1.558
  179PHE     CG 1779   3.807   5.870   1.591
  179PHE    CD1 1780   3.830   6.001   1.549
  179PHE    HD1 1781   3.913   6.018   1.481
  179PHE    CD2 1782   3.703   5.854   1.682
  179PHE    HD2 1783   3.697   5.768   1.748
  179PHE    CE1 1784   3.749   6.108   1.586
  179PHE    HE1 1785   3.767   6.212   1.558
  179PHE    CE2 1786   3.610   5.954   1.708
  179PHE    HE2 1787   3.520   5.922   1.760
  179PHE     CZ 1788   3.633   6.082   1.657
  179PHE     HZ 1789   3.570   6.170   1.666
  179PHE      C 1790   4.037   5.722   1.778
  179PHE      O 1791   4.020   5.603   1.802
  180PRO      N 1792   4.056   5.811   1.875
  180PRO     CA 1793   4.025   5.777   2.014
  180PRO     CB 1794   4.098   5.890   2.086
  180PRO     CG 1795   4.117   6.012   1.996
  180PRO     CD 1796   4.136   5.935   1.866
  180PRO      C 1797   3.877   5.756   2.046
  180PRO      O 1798   3.791   5.820   1.987
  181VAL      N 1799   3.852   5.662   2.137
  181VAL      H 1800   3.928   5.614   2.181
  181VAL     CA 1801   3.715   5.630   2.182
  181VAL     CB 1802   3.675   5.486   2.151
  181VAL    CG1 1803   3.545   5.442   2.219
  181VAL    CG2 1804   3.669   5.483   1.998
  181VAL      C 1805   3.705   5.682   2.326
  181VAL      O 1806   3.787   5.637   2.406
  182ASN      N 1807   3.626   5.786   2.351
  182ASN      H 1808   3.620   5.854   2.278
  182ASN     CA 1809   3.609   5.833   2.489
  182ASN     CB 1810   3.564   5.979   2.493
  182ASN     CG 1811   3.514   6.025   2.630
  182ASN    OD1 1812   3.395   6.030   2.659
  182ASN    ND2 1813   3.599   6.096   2.703
  182ASN   HD21 1814   3.691   6.102   2.665
  182ASN   HD22 1815   3.576   6.137   2.791
  182ASN      C 1816   3.517   5.744   2.574
  182ASN      O 1817   3.401   5.729   2.535
  183HISE     N 1818   3.570   5.667   2.669
  183HISE     H 1819   3.665   5.671   2.698
  183HISE    CA 1820   3.488   5.576   2.750
  183HISE    CB 1821   3.571   5.453   2.786
  183HISE    CG 1822   3.553   5.329   2.698
  183HISE   ND1 1823   3.438   5.263   2.684
  183HISE   CD2 1824   3.638   5.268   2.617
  183HISE   HD2 1825   3.742   5.299   2.603
  183HISE   CE1 1826   3.447   5.163   2.597
  183HISE   HE1 1827   3.365   5.103   2.556
  183HISE   NE2 1828   3.573   5.170   2.556
  183HISE   HE2 1829   3.607   5.107   2.485
  183HISE     C 1830   3.446   5.649   2.878
  183HISE     O 1831   3.505   5.747   2.925
  184GLY      N 1832   3.330   5.603   2.923
  184GLY      H 1833   3.274   5.553   2.857
  184GLY     CA 1834   3.270   5.653   3.048
  184GLY      C 1835   3.360   5.649   3.172
  184GLY      O 1836   3.439   5.557   3.192
  185ALA      N 1837   3.322   5.733   3.267
  185ALA      H 1838   3.238   5.787   3.255
  185ALA     CA 1839   3.413   5.764   3.378
  185ALA     CB 1840   3.365   5.896   3.438
  185ALA      C 1841   3.432   5.654   3.484
  185ALA      O 1842   3.337   5.607   3.546
  186SER      N 1843   3.561   5.647   3.516
  186SER      H 1844   3.625   5.711   3.474
  186SER     CA 1845   3.627   5.558   3.612
  186SER     CB 1846   3.654   5.420   3.552
  186SER     OG 1847   3.532   5.348   3.533
  186SER     HG 1848   3.561   5.255   3.513
  186SER      C 1849   3.762   5.613   3.661
  186SER      O 1850   3.799   5.722   3.617
  187SER      N 1851   3.833   5.535   3.742
  187SER      H 1852   3.799   5.450   3.783
  187SER     CA 1853   3.965   5.573   3.795
  187SER     CB 1854   3.955   5.654   3.925
  187SER     OG 1855   4.076   5.717   3.964
  187SER     HG 1856   4.079   5.720   4.064
  187SER      C 1857   4.059   5.454   3.818
  187SER      O 1858   4.010   5.342   3.818
  188GLU      N 1859   4.171   5.485   3.883
  188GLU      H 1860   4.185   5.583   3.896
  188GLU     CA 1861   4.272   5.385   3.921
  188GLU     CB 1862   4.389   5.440   4.004
  188GLU     CG 1863   4.483   5.523   3.917
  188GLU     CD 1864   4.605   5.560   4.001
  188GLU    OE1 1865   4.664   5.669   3.981
  188GLU    OE2 1866   4.642   5.483   4.092
  188GLU      C 1867   4.228   5.257   3.992
  188GLU      O 1868   4.236   5.148   3.936
  189ASP      N 1869   4.139   5.278   4.089
  189ASP      H 1870   4.086   5.362   4.088
  189ASP     CA 1871   4.078   5.177   4.176
  189ASP     CB 1872   3.985   5.246   4.276
  189ASP     CG 1873   3.877   5.338   4.219
  189ASP    OD1 1874   3.763   5.322   4.268
  189ASP    OD2 1875   3.911   5.418   4.130
  189ASP      C 1876   3.997   5.070   4.104
  189ASP      O 1877   3.985   4.956   4.149
  190THR      N 1878   3.938   5.119   3.995
  190THR      H 1879   3.948   5.214   3.967
  190THR     CA 1880   3.851   5.033   3.914
  190THR     CB 1881   3.709   5.083   3.884
  190THR    OG1 1882   3.704   5.196   3.798
  190THR    HG1 1883   3.703   5.158   3.706
  190THR    CG2 1884   3.636   5.113   4.015
  190THR      C 1885   3.908   4.978   3.783
  190THR      O 1886   3.833   4.919   3.705
  191LEU      N 1887   4.030   5.023   3.754
  191LEU      H 1888   4.093   5.069   3.817
  191LEU     CA 1889   4.082   4.996   3.619
  191LEU     CB 1890   4.223   5.051   3.600
  191LEU     CG 1891   4.258   5.191   3.549
  191LEU    CD1 1892   4.409   5.210   3.536
  191LEU    CD2 1893   4.186   5.224   3.418
  191LEU      C 1894   4.082   4.853   3.566
  191LEU      O 1895   4.017   4.845   3.462
  192LEU      N 1896   4.109   4.753   3.650
  192LEU      H 1897   4.094   4.759   3.749
  192LEU     CA 1898   4.104   4.615   3.601
  192LEU     CB 1899   4.188   4.518   3.684
  192LEU     CG 1900   4.339   4.541   3.665
  192LEU    CD1 1901   4.425   4.466   3.767
  192LEU    CD2 1902   4.381   4.513   3.521
  192LEU      C 1903   3.966   4.553   3.580
  192LEU      O 1904   3.942   4.476   3.487
  193LYS      N 1905   3.864   4.615   3.638
  193LYS      H 1906   3.877   4.689   3.705
  193LYS     CA 1907   3.723   4.588   3.608
  193LYS     CB 1908   3.630   4.627   3.724
  193LYS     CG 1909   3.628   4.516   3.828
  193LYS     CD 1910   3.625   4.589   3.963
  193LYS     CE 1911   3.662   4.496   4.079
  193LYS     NZ 1912   3.600   4.562   4.196
  193LYS    HZ1 1913   3.508   4.599   4.188
  193LYS    HZ2 1914   3.603   4.501   4.275
  193LYS    HZ3 1915   3.660   4.635   4.229
  193LYS      C 1916   3.679   4.656   3.478
  193LYS      O 1917   3.616   4.589   3.396
  194ASP      N 1918   3.710   4.784   3.461
  194ASP      H 1919   3.738   4.848   3.533
  194ASP     CA 1920   3.684   4.856   3.335
  194ASP     CB 1921   3.724   5.003   3.343
  194ASP     CG 1922   3.636   5.079   3.442
  194ASP    OD1 1923   3.527   5.119   3.395
  194ASP    OD2 1924   3.656   5.067   3.565
  194ASP      C 1925   3.755   4.796   3.213
  194ASP      O 1926   3.691   4.768   3.112
  195ALA      N 1927   3.884   4.770   3.230
  195ALA      H 1928   3.931   4.815   3.307
  195ALA     CA 1929   3.978   4.708   3.136
  195ALA     CB 1930   4.103   4.667   3.215
  195ALA      C 1931   3.925   4.574   3.084
  195ALA      O 1932   3.877   4.568   2.971
  196ALA      N 1933   3.874   4.492   3.176
  196ALA      H 1934   3.885   4.517   3.272
  196ALA     CA 1935   3.814   4.363   3.138
  196ALA     CB 1936   3.816   4.266   3.256
  196ALA      C 1937   3.674   4.367   3.076
  196ALA      O 1938   3.651   4.285   2.987
  197LYS      N 1939   3.594   4.464   3.118
  197LYS      H 1940   3.631   4.532   3.182
  197LYS     CA 1941   3.457   4.486   3.069
  197LYS     CB 1942   3.377   4.584   3.155
  197LYS     CG 1943   3.340   4.510   3.284
  197LYS     CD 1944   3.248   4.594   3.373
  197LYS     CE 1945   3.308   4.715   3.445
  197LYS     NZ 1946   3.209   4.785   3.527
  197LYS    HZ1 1947   3.171   4.730   3.601
  197LYS    HZ2 1948   3.255   4.864   3.569
  197LYS    HZ3 1949   3.133   4.824   3.475
  197LYS      C 1950   3.438   4.527   2.923
  197LYS      O 1951   3.346   4.485   2.853
  198VAL      N 1952   3.545   4.593   2.878
  198VAL      H 1953   3.611   4.631   2.942
  198VAL     CA 1954   3.580   4.638   2.742
  198VAL     CB 1955   3.650   4.774   2.742
  198VAL    CG1 1956   3.670   4.829   2.601
  198VAL    CG2 1957   3.559   4.867   2.822
  198VAL      C 1958   3.654   4.539   2.653
  198VAL      O 1959   3.598   4.510   2.547
  199CYS      N 1960   3.771   4.492   2.697
  199CYS      H 1961   3.803   4.530   2.784
  199CYS     CA 1962   3.862   4.409   2.616
  199CYS     CB 1963   3.941   4.310   2.701
  199CYS     SG 1964   3.852   4.173   2.784
  199CYS     HG 1965   3.814   4.233   2.897
  199CYS      C 1966   3.808   4.339   2.491
  199CYS      O 1967   3.843   4.390   2.385
  200ARG      N 1968   3.717   4.243   2.506
  200ARG      H 1969   3.662   4.240   2.589
  200ARG     CA 1970   3.672   4.159   2.394
  200ARG     CB 1971   3.626   4.026   2.455
  200ARG     CG 1972   3.739   3.947   2.520
  200ARG     CD 1973   3.680   3.832   2.603
  200ARG     NE 1974   3.615   3.889   2.722
  200ARG     HE 1975   3.517   3.900   2.710
  200ARG     CZ 1976   3.665   3.889   2.846
  200ARG    NH1 1977   3.788   3.837   2.861
  200ARG   HH11 1978   3.836   3.789   2.787
  200ARG   HH12 1979   3.842   3.874   2.936
  200ARG    NH2 1980   3.599   3.928   2.956
  200ARG   HH21 1981   3.503   3.956   2.947
  200ARG   HH22 1982   3.624   3.898   3.047
  200ARG      C 1983   3.556   4.209   2.308
  200ARG      O 1984   3.525   4.145   2.207
  201GLU      N 1985   3.509   4.330   2.333
  201GLU      H 1986   3.555   4.384   2.404
  201GLU     CA 1987   3.409   4.407   2.258
  201GLU     CB 1988   3.374   4.535   2.336
  201GLU     CG 1989   3.227   4.564   2.305
  201GLU     CD 1990   3.196   4.645   2.179
  201GLU    OE1 1991   3.115   4.599   2.096
  201GLU    OE2 1992   3.271   4.741   2.149
  201GLU      C 1993   3.443   4.435   2.112
  201GLU      O 1994   3.557   4.468   2.080
  202PHE      N 1995   3.342   4.422   2.027
  202PHE      H 1996   3.253   4.456   2.056
  202PHE     CA 1997   3.342   4.390   1.883
  202PHE     CB 1998   3.352   4.511   1.791
  202PHE     CG 1999   3.481   4.591   1.805
  202PHE    CD1 2000   3.488   4.696   1.896
  202PHE    HD1 2001   3.416   4.714   1.975
  202PHE    CD2 2002   3.591   4.565   1.723
  202PHE    HD2 2003   3.593   4.479   1.656
  202PHE    CE1 2004   3.597   4.782   1.896
  202PHE    HE1 2005   3.603   4.856   1.976
  202PHE    CE2 2006   3.700   4.652   1.723
  202PHE    HE2 2007   3.778   4.640   1.648
  202PHE     CZ 2008   3.700   4.764   1.805
  202PHE     HZ 2009   3.782   4.835   1.794
  202PHE      C 2010   3.427   4.269   1.844
  202PHE      O 2011   3.534   4.237   1.896
  203THR      N 2012   3.356   4.186   1.767
  203THR      H 2013   3.272   4.216   1.722
  203THR     CA 2014   3.391   4.052   1.717
  203THR     CB 2015   3.305   3.997   1.604
  203THR    OG1 2016   3.250   4.097   1.517
  203THR    HG1 2017   3.318   4.154   1.473
  203THR    CG2 2018   3.191   3.903   1.645
  203THR      C 2019   3.541   4.033   1.691
  203THR      O 2020   3.609   3.951   1.753
  204GLU      N 2021   3.598   4.135   1.628
  204GLU      H 2022   3.541   4.211   1.595
  204GLU     CA 2023   3.740   4.149   1.593
  204GLU     CB 2024   3.749   4.281   1.517
  204GLU     CG 2025   3.661   4.288   1.392
  204GLU     CD 2026   3.509   4.308   1.397
  204GLU    OE1 2027   3.472   4.421   1.434
  204GLU    OE2 2028   3.436   4.209   1.371
  204GLU      C 2029   3.837   4.143   1.712
  204GLU      O 2030   3.939   4.076   1.699
  205ARG      N 2031   3.805   4.185   1.834
  205ARG      H 2032   3.712   4.221   1.844
  205ARG     CA 2033   3.883   4.173   1.957
  205ARG     CB 2034   3.872   4.297   2.046
  205ARG     CG 2035   3.919   4.422   1.970
  205ARG     CD 2036   3.927   4.543   2.063
  205ARG     NE 2037   3.792   4.581   2.106
  205ARG     HE 2038   3.716   4.536   2.058
  205ARG     CZ 2039   3.765   4.694   2.172
  205ARG    NH1 2040   3.863   4.773   2.220
  205ARG   HH11 2041   3.954   4.737   2.203
  205ARG   HH12 2042   3.848   4.861   2.266
  205ARG    NH2 2043   3.635   4.721   2.190
  205ARG   HH21 2044   3.567   4.652   2.163
  205ARG   HH22 2045   3.606   4.799   2.244
  205ARG      C 2046   3.861   4.042   2.034
  205ARG      O 2047   3.959   3.972   2.060
  206GLU      N 2048   3.737   3.996   2.027
  206GLU      H 2049   3.653   4.046   2.004
  206GLU     CA 2050   3.702   3.861   2.075
  206GLU     CB 2051   3.549   3.850   2.065
  206GLU     CG 2052   3.508   3.748   2.172
  206GLU     CD 2053   3.358   3.735   2.199
  206GLU    OE1 2054   3.283   3.684   2.114
  206GLU    OE2 2055   3.318   3.783   2.307
  206GLU      C 2056   3.773   3.749   1.999
  206GLU      O 2057   3.813   3.649   2.059
  207GLN      N 2058   3.789   3.768   1.869
  207GLN      H 2059   3.755   3.848   1.819
  207GLN     CA 2060   3.857   3.675   1.777
  207GLN     CB 2061   3.795   3.692   1.638
  207GLN     CG 2062   3.648   3.652   1.627
  207GLN     CD 2063   3.591   3.671   1.486
  207GLN    OE1 2064   3.520   3.767   1.455
  207GLN    NE2 2065   3.623   3.581   1.394
  207GLN   HE21 2066   3.690   3.508   1.410
  207GLN   HE22 2067   3.573   3.569   1.308
  207GLN      C 2068   4.009   3.687   1.778
  207GLN      O 2069   4.080   3.608   1.715
  208GLY      N 2070   4.064   3.789   1.843
  208GLY      H 2071   4.010   3.869   1.868
  208GLY     CA 2072   4.204   3.806   1.883
  208GLY      C 2073   4.235   3.736   2.016
  208GLY      O 2074   4.325   3.653   2.025
  209GLU      N 2075   4.147   3.746   2.115
  209GLU      H 2076   4.067   3.806   2.118
  209GLU     CA 2077   4.163   3.668   2.238
  209GLU     CB 2078   4.265   3.743   2.323
  209GLU     CG 2079   4.389   3.660   2.359
  209GLU     CD 2080   4.368   3.526   2.429
  209GLU    OE1 2081   4.329   3.527   2.548
  209GLU    OE2 2082   4.399   3.423   2.365
  209GLU      C 2083   4.033   3.633   2.311
  209GLU      O 2084   3.952   3.724   2.327
  210VAL      N 2085   4.043   3.510   2.359
  210VAL      H 2086   4.115   3.449   2.325
  210VAL     CA 2087   3.935   3.458   2.444
  210VAL     CB 2088   3.932   3.305   2.450
  210VAL    CG1 2089   3.895   3.226   2.324
  210VAL    CG2 2090   4.060   3.243   2.506
  210VAL      C 2091   3.925   3.517   2.585
  210VAL      O 2092   3.820   3.516   2.648
  211ARG      N 2093   4.043   3.548   2.639
  211ARG      H 2094   4.124   3.524   2.587
  211ARG     CA 2095   4.060   3.592   2.778
  211ARG     CB 2096   4.110   3.477   2.866
  211ARG     CG 2097   3.997   3.378   2.894
  211ARG     CD 2098   3.887   3.431   2.986
  211ARG     NE 2099   3.770   3.346   2.959
  211ARG     HE 2100   3.792   3.256   2.921
  211ARG     CZ 2101   3.643   3.368   2.997
  211ARG    NH1 2102   3.604   3.469   3.076
  211ARG   HH11 2103   3.673   3.538   3.099
  211ARG   HH12 2104   3.522   3.466   3.133
  211ARG    NH2 2105   3.550   3.277   2.967
  211ARG   HH21 2106   3.572   3.189   2.925
  211ARG   HH22 2107   3.454   3.297   2.986
  211ARG      C 2108   4.139   3.722   2.798
  211ARG      O 2109   4.110   3.796   2.892
  212PHE      N 2110   4.230   3.749   2.705
  212PHE      H 2111   4.251   3.678   2.637
  212PHE     CA 2112   4.326   3.860   2.710
  212PHE     CB 2113   4.250   3.991   2.685
  212PHE     CG 2114   4.215   4.033   2.542
  212PHE    CD1 2115   4.095   3.994   2.485
  212PHE    HD1 2116   4.018   3.944   2.545
  212PHE    CD2 2117   4.292   4.130   2.479
  212PHE    HD2 2118   4.390   4.144   2.524
  212PHE    CE1 2119   4.056   4.045   2.361
  212PHE    HE1 2120   3.956   4.029   2.321
  212PHE    CE2 2121   4.252   4.185   2.358
  212PHE    HE2 2122   4.324   4.248   2.306
  212PHE     CZ 2123   4.133   4.143   2.299
  212PHE     HZ 2124   4.092   4.177   2.204
  212PHE      C 2125   4.414   3.873   2.834
  212PHE      O 2126   4.405   3.803   2.935
  213SER      N 2127   4.516   3.956   2.812
  213SER      H 2128   4.534   3.979   2.716
  213SER     CA 2129   4.626   3.998   2.900
  213SER     CB 2130   4.752   3.919   2.864
  213SER     OG 2131   4.770   3.902   2.723
  213SER     HG 2132   4.846   3.837   2.711
  213SER      C 2133   4.667   4.145   2.889
  213SER      O 2134   4.629   4.206   2.789
  214ALA      N 2135   4.731   4.202   2.991
  214ALA      H 2136   4.757   4.146   3.069
  214ALA     CA 2137   4.779   4.341   2.995
  214ALA     CB 2138   4.682   4.439   3.061
  214ALA      C 2139   4.911   4.367   3.067
  214ALA      O 2140   4.957   4.295   3.155
  215VAL      N 2141   4.979   4.472   3.019
  215VAL      H 2142   4.962   4.528   2.939
  215VAL     CA 2143   5.104   4.521   3.078
  215VAL     CB 2144   5.239   4.497   3.010
  215VAL    CG1 2145   5.293   4.354   3.020
  215VAL    CG2 2146   5.254   4.548   2.867
  215VAL      C 2147   5.088   4.667   3.122
  215VAL      O 2148   5.054   4.749   3.037
  216ALA      N 2149   5.115   4.698   3.249
  216ALA      H 2150   5.158   4.637   3.316
  216ALA     CA 2151   5.078   4.829   3.302
  216ALA     CB 2152   4.959   4.829   3.399
  216ALA      C 2153   5.198   4.889   3.376
  216ALA      O 2154   5.258   4.823   3.461
  217LEU      N 2155   5.210   5.021   3.365
  217LEU      H 2156   5.134   5.082   3.345
  217LEU     CA 2157   5.309   5.099   3.440
  217LEU     CB 2158   5.309   5.236   3.371
  217LEU     CG 2159   5.400   5.247   3.249
  217LEU    CD1 2160   5.361   5.377   3.178
  217LEU    CD2 2161   5.549   5.243   3.284
  217LEU      C 2162   5.268   5.121   3.586
  217LEU      O 2163   5.158   5.160   3.624
  218CYS      N 2164   5.373   5.105   3.666
  218CYS      H 2165   5.458   5.061   3.637
  218CYS     CA 2166   5.367   5.138   3.809
  218CYS     CB 2167   5.327   5.029   3.909
  218CYS     SG 2168   5.319   5.085   4.083
  218CYS     HG 2169   5.397   4.989   4.132
  218CYS      C 2170   5.486   5.220   3.860
  218CYS      O 2171   5.603   5.187   3.841
  219LYS      N 2172   5.454   5.317   3.944
  219LYS      H 2173   5.356   5.330   3.961
  219LYS     CA 2174   5.545   5.398   4.027
  219LYS     CB 2175   5.468   5.521   4.076
  219LYS     CG 2176   5.558   5.645   4.080
  219LYS     CD 2177   5.476   5.770   4.114
  219LYS     CE 2178   5.531   5.904   4.066
  219LYS     NZ 2179   5.431   6.009   4.087
  219LYS    HZ1 2180   5.338   5.977   4.067
  219LYS    HZ2 2181   5.443   6.047   4.179
  219LYS    HZ3 2182   5.445   6.084   4.023
  219LYS      C 2183   5.600   5.319   4.145
  219LYS      O 2184   5.559   5.335   4.260
  220ALA      N 2185   5.699   5.239   4.104
  220ALA      H 2186   5.748   5.253   4.018
  220ALA     CA 2187   5.745   5.133   4.194
  220ALA     CB 2188   5.789   5.009   4.115
  220ALA      C 2189   5.856   5.187   4.285
  220ALA      O 2190   5.966   5.217   4.240
  221ALA      N 2191   5.837   5.189   4.416
  221ALA      H 2192   5.755   5.142   4.450
  221ALA     CA 2193   5.927   5.245   4.518
  221ALA     CB 2194   5.912   5.397   4.506
  221ALA      C 2195   5.878   5.195   4.654
  221ALA     O1 2196   5.804   5.095   4.660
  221ALA     O2 2197   5.935   5.231   4.759
   6.93089   6.93089   4.90089   0.00000   0.00000   0.00000   0.00000   3.46544   3.46544
