# Supplementary material for: Is There a Functional Role for the Knotted Topology in Protein UCH-L1?
Source: J Chem Inf Model. 2024 Jul 24;64(17):6827–37. doi: 10.1021/acs.jcim.4c00880 (PMC11388461; doi:10.1021/acs.jcim.4c00880)
Supplement: Supplementary file 2 — ci4c00880_si_002.zip [file ci4c00880_si_002.zip › UCH-L1_files/APO/APO_delta2/REP_3/traj_initial.gro]

Protein in water t=   0.00000 step= 0
 2197
    1LEU      N    1   5.597   3.802   3.505
    1LEU     H1    2   5.592   3.812   3.406
    1LEU     H2    3   5.692   3.791   3.532
    1LEU     H3    4   5.557   3.711   3.517
    1LEU     CA    5   5.510   3.901   3.571
    1LEU     CB    6   5.542   4.047   3.537
    1LEU     CG    7   5.676   4.102   3.586
    1LEU    CD1    8   5.686   4.242   3.524
    1LEU    CD2    9   5.699   4.090   3.736
    1LEU      C   10   5.363   3.872   3.539
    1LEU      O   11   5.340   3.840   3.423
    2LYS      N   12   5.278   3.904   3.636
    2LYS      H   13   5.292   3.972   3.707
    2LYS     CA   14   5.132   3.887   3.626
    2LYS     CB   15   5.064   3.940   3.753
    2LYS     CG   16   5.084   3.841   3.868
    2LYS     CD   17   5.051   3.897   4.007
    2LYS     CE   18   5.088   3.780   4.098
    2LYS     NZ   19   5.230   3.769   4.134
    2LYS    HZ1   20   5.279   3.743   4.051
    2LYS    HZ2   21   5.258   3.860   4.163
    2LYS    HZ3   22   5.248   3.704   4.207
    2LYS      C   23   5.073   3.968   3.510
    2LYS      O   24   5.135   4.065   3.468
    3PRO      N   25   4.963   3.918   3.456
    3PRO     CA   26   4.883   3.993   3.358
    3PRO     CB   27   4.781   3.892   3.306
    3PRO     CG   28   4.858   3.761   3.305
    3PRO     CD   29   4.944   3.774   3.431
    3PRO      C   30   4.801   4.113   3.406
    3PRO      O   31   4.735   4.111   3.510
    4MET      N   32   4.814   4.212   3.318
    4MET      H   33   4.855   4.198   3.228
    4MET     CA   34   4.748   4.341   3.339
    4MET     CB   35   4.855   4.450   3.332
    4MET     CG   36   4.790   4.586   3.355
    4MET     SD   37   4.771   4.634   3.530
    4MET     CE   38   4.938   4.678   3.572
    4MET      C   39   4.620   4.364   3.258
    4MET      O   40   4.624   4.330   3.140
    5GLU      N   41   4.518   4.419   3.324
    5GLU      H   42   4.508   4.417   3.423
    5GLU     CA   43   4.397   4.458   3.250
    5GLU     CB   44   4.280   4.478   3.347
    5GLU     CG   45   4.215   4.350   3.399
    5GLU     CD   46   4.070   4.358   3.447
    5GLU    OE1   47   3.981   4.351   3.359
    5GLU    OE2   48   4.044   4.360   3.569
    5GLU      C   49   4.416   4.582   3.163
    5GLU      O   50   4.442   4.689   3.219
    6ILE      N   51   4.419   4.577   3.031
    6ILE      H   52   4.403   4.494   2.977
    6ILE     CA   53   4.434   4.701   2.954
    6ILE     CB   54   4.504   4.681   2.820
    6ILE    CG1   55   4.642   4.619   2.837
    6ILE    CG2   56   4.514   4.811   2.739
    6ILE     CD   57   4.728   4.684   2.945
    6ILE      C   58   4.301   4.777   2.946
    6ILE      O   59   4.209   4.746   2.869
    7ASN      N   60   4.292   4.869   3.041
    7ASN      H   61   4.363   4.873   3.111
    7ASN     CA   62   4.187   4.971   3.052
    7ASN     CB   63   4.073   4.908   3.132
    7ASN     CG   64   4.109   4.845   3.267
    7ASN    OD1   65   4.178   4.903   3.350
    7ASN    ND2   66   4.046   4.732   3.298
    7ASN   HD21   67   3.987   4.690   3.228
    7ASN   HD22   68   4.054   4.689   3.388
    7ASN      C   69   4.245   5.096   3.120
    7ASN      O   70   4.342   5.086   3.195
    8PRO      N   71   4.185   5.212   3.095
    8PRO     CA   72   4.218   5.335   3.168
    8PRO     CB   73   4.113   5.439   3.130
    8PRO     CG   74   4.109   5.410   2.980
    8PRO     CD   75   4.118   5.257   2.973
    8PRO      C   76   4.228   5.320   3.320
    8PRO      O   77   4.328   5.354   3.382
    9GLU      N   78   4.129   5.251   3.378
    9GLU      H   79   4.057   5.230   3.312
    9GLU     CA   80   4.116   5.216   3.520
    9GLU     CB   81   4.005   5.113   3.545
    9GLU     CG   82   3.972   5.108   3.694
    9GLU     CD   83   3.891   5.218   3.762
    9GLU    OE1   84   3.902   5.236   3.885
    9GLU    OE2   85   3.808   5.288   3.701
    9GLU      C   86   4.251   5.174   3.580
    9GLU      O   87   4.316   5.249   3.652
   10MET      N   88   4.297   5.057   3.536
   10MET      H   89   4.237   5.005   3.476
   10MET     CA   90   4.427   4.999   3.573
   10MET     CB   91   4.436   4.855   3.523
   10MET     CG   92   4.340   4.764   3.600
   10MET     SD   93   4.409   4.706   3.759
   10MET     CE   94   4.285   4.776   3.867
   10MET      C   95   4.558   5.071   3.537
   10MET      O   96   4.644   5.069   3.625
   11LEU      N   97   4.565   5.144   3.427
   11LEU      H   98   4.497   5.130   3.355
   11LEU     CA   99   4.673   5.233   3.382
   11LEU     CB  100   4.659   5.264   3.233
   11LEU     CG  101   4.671   5.139   3.145
   11LEU    CD1  102   4.615   5.148   3.003
   11LEU    CD2  103   4.811   5.077   3.141
   11LEU      C  104   4.690   5.360   3.465
   11LEU      O  105   4.802   5.381   3.512
   12ASN      N  106   4.579   5.418   3.509
   12ASN      H  107   4.488   5.388   3.482
   12ASN     CA  108   4.577   5.536   3.598
   12ASN     CB  109   4.431   5.580   3.585
   12ASN     CG  110   4.424   5.672   3.463
   12ASN    OD1  111   4.514   5.750   3.435
   12ASN    ND2  112   4.307   5.681   3.401
   12ASN   HD21  113   4.226   5.628   3.427
   12ASN   HD22  114   4.294   5.748   3.328
   12ASN      C  115   4.624   5.513   3.742
   12ASN      O  116   4.697   5.595   3.797
   13LYS      N  117   4.603   5.388   3.782
   13LYS      H  118   4.536   5.328   3.738
   13LYS     CA  119   4.653   5.332   3.909
   13LYS     CB  120   4.564   5.211   3.940
   13LYS     CG  121   4.433   5.270   3.993
   13LYS     CD  122   4.350   5.151   4.041
   13LYS     CE  123   4.209   5.208   4.062
   13LYS     NZ  124   4.133   5.134   4.163
   13LYS    HZ1  125   4.163   5.039   4.157
   13LYS    HZ2  126   4.149   5.172   4.254
   13LYS    HZ3  127   4.038   5.152   4.137
   13LYS      C  128   4.802   5.298   3.916
   13LYS      O  129   4.861   5.315   4.023
   14VAL      N  130   4.856   5.251   3.804
   14VAL      H  131   4.806   5.194   3.738
   14VAL     CA  132   5.001   5.241   3.783
   14VAL     CB  133   5.045   5.178   3.651
   14VAL    CG1  134   5.192   5.136   3.641
   14VAL    CG2  135   4.951   5.073   3.592
   14VAL      C  136   5.070   5.375   3.807
   14VAL      O  137   5.152   5.387   3.897
   15LEU      N  138   5.025   5.472   3.728
   15LEU      H  139   4.976   5.452   3.643
   15LEU     CA  140   5.076   5.609   3.744
   15LEU     CB  141   5.022   5.705   3.638
   15LEU     CG  142   5.087   5.671   3.503
   15LEU    CD1  143   5.032   5.769   3.400
   15LEU    CD2  144   5.240   5.684   3.502
   15LEU      C  145   5.070   5.682   3.878
   15LEU      O  146   5.171   5.739   3.920
   16SER      N  147   4.962   5.654   3.951
   16SER      H  148   4.899   5.589   3.909
   16SER     CA  149   4.945   5.686   4.093
   16SER     CB  150   4.811   5.628   4.139
   16SER     OG  151   4.794   5.683   4.270
   16SER     HG  152   4.696   5.677   4.287
   16SER      C  153   5.053   5.630   4.185
   16SER      O  154   5.126   5.708   4.246
   17ARG      N  155   5.080   5.502   4.164
   17ARG      H  156   5.042   5.455   4.084
   17ARG     CA  157   5.178   5.421   4.239
   17ARG     CB  158   5.161   5.271   4.213
   17ARG     CG  159   5.056   5.214   4.308
   17ARG     CD  160   5.054   5.062   4.294
   17ARG     NE  161   4.934   5.002   4.356
   17ARG     HE  162   4.847   5.025   4.314
   17ARG     CZ  163   4.927   4.935   4.472
   17ARG    NH1  164   5.034   4.911   4.549
   17ARG   HH11  165   5.122   4.958   4.539
   17ARG   HH12  166   5.050   4.826   4.599
   17ARG    NH2  167   4.813   4.883   4.519
   17ARG   HH21  168   4.722   4.905   4.484
   17ARG   HH22  169   4.828   4.803   4.576
   17ARG      C  170   5.322   5.454   4.200
   17ARG      O  171   5.414   5.459   4.280
   18LEU      N  172   5.345   5.478   4.071
   18LEU      H  173   5.274   5.473   4.001
   18LEU     CA  174   5.475   5.518   4.016
   18LEU     CB  175   5.476   5.525   3.863
   18LEU     CG  176   5.472   5.389   3.793
   18LEU    CD1  177   5.475   5.422   3.643
   18LEU    CD2  178   5.595   5.305   3.825
   18LEU      C  179   5.531   5.655   4.057
   18LEU      O  180   5.651   5.682   4.048
   19GLY      N  181   5.431   5.727   4.106
   19GLY      H  182   5.340   5.686   4.118
   19GLY     CA  183   5.448   5.865   4.153
   19GLY      C  184   5.449   5.971   4.044
   19GLY      O  185   5.551   6.029   4.008
   20VAL      N  186   5.329   6.005   3.996
   20VAL      H  187   5.243   5.972   4.035
   20VAL     CA  188   5.313   6.095   3.881
   20VAL     CB  189   5.291   6.003   3.761
   20VAL    CG1  190   5.251   6.086   3.638
   20VAL    CG2  191   5.417   5.929   3.715
   20VAL      C  192   5.203   6.199   3.904
   20VAL      O  193   5.118   6.165   3.987
   21ALA      N  194   5.220   6.320   3.853
   21ALA      H  195   5.296   6.345   3.792
   21ALA     CA  196   5.127   6.433   3.866
   21ALA     CB  197   5.197   6.538   3.779
   21ALA      C  198   4.986   6.387   3.828
   21ALA      O  199   4.976   6.320   3.726
   22GLY      N  200   4.890   6.442   3.902
   22GLY      H  201   4.907   6.491   3.988
   22GLY     CA  202   4.751   6.405   3.875
   22GLY      C  203   4.688   6.451   3.743
   22GLY      O  204   4.592   6.390   3.695
   23GLN      N  205   4.733   6.568   3.699
   23GLN      H  206   4.816   6.604   3.741
   23GLN     CA  207   4.673   6.661   3.602
   23GLN     CB  208   4.771   6.777   3.583
   23GLN     CG  209   4.770   6.888   3.689
   23GLN     CD  210   4.904   6.961   3.688
   23GLN    OE1  211   5.004   6.924   3.750
   23GLN    NE2  212   4.921   7.067   3.609
   23GLN   HE21  213   4.852   7.107   3.549
   23GLN   HE22  214   5.012   7.107   3.597
   23GLN      C  215   4.648   6.605   3.462
   23GLN      O  216   4.562   6.644   3.384
   24TRP      N  217   4.736   6.514   3.421
   24TRP      H  218   4.800   6.488   3.494
   24TRP     CA  219   4.712   6.426   3.306
   24TRP     CB  220   4.837   6.408   3.219
   24TRP     CG  221   4.893   6.536   3.156
   24TRP    CD1  222   4.980   6.617   3.215
   24TRP    HD1  223   5.018   6.601   3.316
   24TRP    CD2  224   4.854   6.594   3.035
   24TRP    NE1  225   4.997   6.725   3.139
   24TRP    HE1  226   5.070   6.792   3.151
   24TRP    CE2  227   4.922   6.715   3.029
   24TRP    CE3  228   4.785   6.548   2.923
   24TRP    HE3  229   4.725   6.458   2.926
   24TRP    CZ2  230   4.924   6.791   2.913
   24TRP    HZ2  231   4.967   6.891   2.913
   24TRP    CZ3  232   4.784   6.625   2.807
   24TRP    HZ3  233   4.729   6.602   2.716
   24TRP    CH2  234   4.853   6.746   2.803
   24TRP    HH2  235   4.874   6.794   2.707
   24TRP      C  236   4.652   6.292   3.347
   24TRP      O  237   4.705   6.224   3.435
   25ARG      N  238   4.556   6.244   3.268
   25ARG      H  239   4.511   6.303   3.201
   25ARG     CA  240   4.491   6.115   3.297
   25ARG     CB  241   4.366   6.136   3.384
   25ARG     CG  242   4.394   6.168   3.531
   25ARG     CD  243   4.423   6.055   3.630
   25ARG     NE  244   4.565   6.018   3.635
   25ARG     HE  245   4.609   5.981   3.553
   25ARG     CZ  246   4.644   6.029   3.743
   25ARG    NH1  247   4.606   6.084   3.859
   25ARG   HH11  248   4.516   6.123   3.881
   25ARG   HH12  249   4.672   6.077   3.933
   25ARG    NH2  250   4.773   5.997   3.733
   25ARG   HH21  251   4.810   5.974   3.643
   25ARG   HH22  252   4.828   6.016   3.814
   25ARG      C  253   4.454   6.038   3.170
   25ARG      O  254   4.438   6.091   3.060
   26PHE      N  255   4.450   5.905   3.180
   26PHE      H  256   4.492   5.866   3.262
   26PHE     CA  257   4.400   5.821   3.071
   26PHE     CB  258   4.462   5.681   3.072
   26PHE     CG  259   4.613   5.658   3.059
   26PHE    CD1  260   4.681   5.627   3.176
   26PHE    HD1  261   4.621   5.630   3.267
   26PHE    CD2  262   4.677   5.641   2.937
   26PHE    HD2  263   4.615   5.663   2.850
   26PHE    CE1  264   4.814   5.588   3.169
   26PHE    HE1  265   4.856   5.547   3.261
   26PHE    CE2  266   4.811   5.605   2.930
   26PHE    HE2  267   4.847   5.569   2.833
   26PHE     CZ  268   4.882   5.582   3.047
   26PHE     HZ  269   4.987   5.553   3.052
   26PHE      C  270   4.248   5.801   3.062
   26PHE      O  271   4.187   5.750   3.155
   27VAL      N  272   4.190   5.836   2.947
   27VAL      H  273   4.248   5.863   2.870
   27VAL     CA  274   4.046   5.826   2.921
   27VAL     CB  275   3.989   5.963   2.887
   27VAL    CG1  276   3.978   6.050   3.013
   27VAL    CG2  277   4.049   6.040   2.769
   27VAL      C  278   4.014   5.734   2.803
   27VAL      O  279   4.100   5.718   2.716
   28ASP      N  280   3.896   5.674   2.816
   28ASP      H  281   3.846   5.672   2.902
   28ASP     CA  282   3.851   5.569   2.722
   28ASP     CB  283   3.729   5.505   2.789
   28ASP     CG  284   3.744   5.458   2.934
   28ASP    OD1  285   3.714   5.543   3.020
   28ASP    OD2  286   3.773   5.339   2.958
   28ASP      C  287   3.797   5.635   2.595
   28ASP      O  288   3.738   5.743   2.597
   29VAL      N  289   3.834   5.577   2.481
   29VAL      H  290   3.894   5.497   2.475
   29VAL     CA  291   3.781   5.632   2.356
   29VAL     CB  292   3.896   5.656   2.258
   29VAL    CG1  293   3.833   5.722   2.135
   29VAL    CG2  294   4.001   5.747   2.321
   29VAL      C  295   3.680   5.530   2.301
   29VAL      O  296   3.701   5.411   2.280
   30LEU      N  297   3.563   5.589   2.278
   30LEU      H  298   3.552   5.688   2.274
   30LEU     CA  299   3.441   5.519   2.234
   30LEU     CB  300   3.306   5.577   2.278
   30LEU     CG  301   3.293   5.579   2.431
   30LEU    CD1  302   3.168   5.655   2.477
   30LEU    CD2  303   3.311   5.436   2.484
   30LEU      C  304   3.424   5.478   2.088
   30LEU      O  305   3.330   5.404   2.059
   31GLY      N  306   3.507   5.536   2.002
   31GLY      H  307   3.539   5.630   2.017
   31GLY     CA  308   3.512   5.502   1.859
   31GLY      C  309   3.635   5.561   1.789
   31GLY      O  310   3.708   5.642   1.845
   32LEU      N  311   3.651   5.528   1.662
   32LEU      H  312   3.591   5.464   1.614
   32LEU     CA  313   3.770   5.566   1.584
   32LEU     CB  314   3.832   5.446   1.511
   32LEU     CG  315   3.903   5.349   1.605
   32LEU    CD1  316   3.843   5.210   1.584
   32LEU    CD2  317   4.055   5.367   1.596
   32LEU      C  318   3.756   5.688   1.493
   32LEU      O  319   3.852   5.744   1.440
   33GLU      N  320   3.631   5.699   1.449
   33GLU      H  321   3.570   5.632   1.491
   33GLU     CA  322   3.573   5.791   1.349
   33GLU     CB  323   3.422   5.770   1.349
   33GLU     CG  324   3.371   5.626   1.349
   33GLU     CD  325   3.371   5.577   1.494
   33GLU    OE1  326   3.342   5.657   1.585
   33GLU    OE2  327   3.404   5.458   1.514
   33GLU      C  328   3.592   5.938   1.385
   33GLU      O  329   3.616   5.979   1.499
   34GLU      N  330   3.578   6.027   1.287
   34GLU      H  331   3.554   5.990   1.197
   34GLU     CA  332   3.600   6.172   1.296
   34GLU     CB  333   3.590   6.240   1.159
   34GLU     CG  334   3.724   6.238   1.086
   34GLU     CD  335   3.835   6.335   1.128
   34GLU    OE1  336   3.951   6.291   1.141
   34GLU    OE2  337   3.796   6.447   1.169
   34GLU      C  338   3.519   6.242   1.406
   34GLU      O  339   3.568   6.321   1.486
   35GLU      N  340   3.386   6.238   1.396
   35GLU      H  341   3.351   6.260   1.305
   35GLU     CA  342   3.285   6.267   1.499
   35GLU     CB  343   3.150   6.259   1.429
   35GLU     CG  344   3.022   6.294   1.505
   35GLU     CD  345   3.019   6.426   1.583
   35GLU    OE1  346   2.971   6.525   1.524
   35GLU    OE2  347   3.070   6.425   1.697
   35GLU      C  348   3.286   6.160   1.609
   35GLU      O  349   3.308   6.042   1.584
   36SER      N  350   3.228   6.198   1.722
   36SER      H  351   3.167   6.277   1.717
   36SER     CA  352   3.245   6.141   1.857
   36SER     CB  353   3.218   5.991   1.869
   36SER     OG  354   3.197   5.951   2.005
   36SER     HG  355   3.168   5.855   2.002
   36SER      C  356   3.383   6.172   1.916
   36SER      O  357   3.388   6.202   2.035
   37LEU      N  358   3.497   6.170   1.847
   37LEU      H  359   3.491   6.126   1.757
   37LEU     CA  360   3.630   6.206   1.898
   37LEU     CB  361   3.735   6.205   1.787
   37LEU     CG  362   3.802   6.071   1.759
   37LEU    CD1  363   3.886   6.085   1.632
   37LEU    CD2  364   3.857   6.003   1.884
   37LEU      C  365   3.644   6.339   1.973
   37LEU      O  366   3.740   6.369   2.044
   38GLY      N  367   3.547   6.428   1.959
   38GLY      H  368   3.472   6.425   1.893
   38GLY     CA  369   3.555   6.555   2.032
   38GLY      C  370   3.498   6.549   2.174
   38GLY      O  371   3.494   6.650   2.245
   39SER      N  372   3.465   6.425   2.211
   39SER      H  373   3.427   6.374   2.134
   39SER     CA  374   3.428   6.394   2.350
   39SER     CB  375   3.329   6.278   2.358
   39SER     OG  376   3.303   6.266   2.498
   39SER     HG  377   3.264   6.175   2.510
   39SER      C  378   3.547   6.367   2.441
   39SER      O  379   3.544   6.424   2.550
   40VAL      N  380   3.655   6.321   2.379
   40VAL      H  381   3.655   6.288   2.285
   40VAL     CA  382   3.789   6.306   2.439
   40VAL     CB  383   3.880   6.248   2.331
   40VAL    CG1  384   4.029   6.238   2.366
   40VAL    CG2  385   3.831   6.113   2.278
   40VAL      C  386   3.839   6.444   2.482
   40VAL      O  387   3.860   6.531   2.397
   41PRO      N  388   3.874   6.462   2.609
   41PRO     CA  389   3.914   6.593   2.663
   41PRO     CB  390   3.953   6.563   2.808
   41PRO     CG  391   3.857   6.447   2.838
   41PRO     CD  392   3.860   6.359   2.713
   41PRO      C  393   4.033   6.661   2.596
   41PRO      O  394   4.145   6.610   2.599
   42ALA      N  395   4.015   6.793   2.585
   42ALA      H  396   3.936   6.840   2.625
   42ALA     CA  397   4.123   6.874   2.529
   42ALA     CB  398   4.061   6.990   2.451
   42ALA      C  399   4.209   6.931   2.643
   42ALA      O  400   4.155   6.932   2.753
   43PRO      N  401   4.341   6.943   2.629
   43PRO     CA  402   4.427   6.869   2.535
   43PRO     CB  403   4.563   6.939   2.544
   43PRO     CG  404   4.562   6.989   2.689
   43PRO     CD  405   4.418   7.036   2.712
   43PRO      C  406   4.454   6.721   2.562
   43PRO      O  407   4.482   6.678   2.674
   44ALA      N  408   4.481   6.661   2.447
   44ALA      H  409   4.439   6.687   2.360
   44ALA     CA  410   4.552   6.532   2.443
   44ALA     CB  411   4.482   6.440   2.343
   44ALA      C  412   4.696   6.543   2.392
   44ALA      O  413   4.721   6.607   2.290
   45CYS      N  414   4.781   6.463   2.454
   45CYS      H  415   4.769   6.422   2.545
   45CYS     CA  416   4.924   6.454   2.418
   45CYS     CB  417   5.022   6.477   2.533
   45CYS     SG  418   4.983   6.369   2.676
   45CYS     HG  419   5.054   6.439   2.764
   45CYS      C  420   4.963   6.323   2.349
   45CYS      O  421   5.075   6.306   2.302
   46ALA      N  422   4.873   6.226   2.357
   46ALA      H  423   4.776   6.240   2.380
   46ALA     CA  424   4.906   6.093   2.304
   46ALA     CB  425   4.975   6.010   2.412
   46ALA      C  426   4.784   6.008   2.268
   46ALA      O  427   4.684   6.040   2.333
   47LEU      N  428   4.792   5.920   2.169
   47LEU      H  429   4.869   5.913   2.105
   47LEU     CA  430   4.690   5.817   2.144
   47LEU     CB  431   4.645   5.842   1.999
   47LEU     CG  432   4.508   5.910   1.997
   47LEU    CD1  433   4.510   6.051   2.056
   47LEU    CD2  434   4.439   5.907   1.860
   47LEU      C  435   4.740   5.673   2.144
   47LEU      O  436   4.837   5.640   2.075
   48LEU      N  437   4.682   5.586   2.226
   48LEU      H  438   4.603   5.611   2.282
   48LEU     CA  439   4.729   5.447   2.243
   48LEU     CB  440   4.768   5.426   2.389
   48LEU     CG  441   4.879   5.506   2.457
   48LEU    CD1  442   4.826   5.641   2.508
   48LEU    CD2  443   4.930   5.442   2.586
   48LEU      C  444   4.631   5.337   2.203
   48LEU      O  445   4.526   5.324   2.266
   49LEU      N  446   4.666   5.262   2.099
   49LEU      H  447   4.757   5.259   2.058
   49LEU     CA  448   4.580   5.156   2.047
   49LEU     CB  449   4.585   5.162   1.894
   49LEU     CG  450   4.489   5.065   1.825
   49LEU    CD1  451   4.346   5.107   1.861
   49LEU    CD2  452   4.507   5.067   1.673
   49LEU      C  453   4.614   5.018   2.104
   49LEU      O  454   4.733   4.988   2.100
   50LEU      N  455   4.509   4.940   2.130
   50LEU      H  456   4.418   4.982   2.129
   50LEU     CA  457   4.524   4.799   2.168
   50LEU     CB  458   4.460   4.759   2.301
   50LEU     CG  459   4.472   4.613   2.345
   50LEU    CD1  460   4.611   4.565   2.388
   50LEU    CD2  461   4.370   4.568   2.449
   50LEU      C  462   4.456   4.722   2.055
   50LEU      O  463   4.336   4.739   2.036
   51PHE      N  464   4.530   4.633   1.990
   51PHE      H  465   4.621   4.630   2.031
   51PHE     CA  466   4.488   4.566   1.866
   51PHE     CB  467   4.496   4.662   1.747
   51PHE     CG  468   4.437   4.614   1.614
   51PHE    CD1  469   4.302   4.587   1.598
   51PHE    HD1  470   4.240   4.613   1.684
   51PHE    CD2  471   4.524   4.577   1.512
   51PHE    HD2  472   4.625   4.617   1.503
   51PHE    CE1  473   4.244   4.536   1.482
   51PHE    HE1  474   4.136   4.526   1.471
   51PHE    CE2  475   4.470   4.519   1.398
   51PHE    HE2  476   4.542   4.485   1.323
   51PHE     CZ  477   4.333   4.499   1.382
   51PHE     HZ  478   4.290   4.457   1.291
   51PHE      C  479   4.560   4.433   1.841
   51PHE      O  480   4.681   4.424   1.862
   52PRO      N  481   4.484   4.327   1.816
   52PRO     CA  482   4.540   4.197   1.777
   52PRO     CB  483   4.434   4.091   1.808
   52PRO     CG  484   4.307   4.174   1.791
   52PRO     CD  485   4.340   4.315   1.839
   52PRO      C  486   4.598   4.194   1.635
   52PRO      O  487   4.528   4.195   1.534
   53LEU      N  488   4.724   4.152   1.641
   53LEU      H  489   4.757   4.116   1.728
   53LEU     CA  490   4.804   4.132   1.520
   53LEU     CB  491   4.943   4.196   1.533
   53LEU     CG  492   4.938   4.349   1.548
   53LEU    CD1  493   5.077   4.405   1.579
   53LEU    CD2  494   4.881   4.406   1.418
   53LEU      C  495   4.821   3.988   1.472
   53LEU      O  496   4.825   3.892   1.550
   54THR      N  497   4.814   3.977   1.340
   54THR      H  498   4.781   4.043   1.272
   54THR     CA  499   4.848   3.846   1.281
   54THR     CB  500   4.798   3.823   1.138
   54THR    OG1  501   4.870   3.900   1.042
   54THR    HG1  502   4.868   3.999   1.055
   54THR    CG2  503   4.649   3.857   1.133
   54THR      C  504   4.996   3.808   1.278
   54THR      O  505   5.078   3.899   1.277
   55ALA      N  506   5.033   3.680   1.287
   55ALA      H  507   4.972   3.610   1.325
   55ALA     CA  508   5.172   3.636   1.267
   55ALA     CB  509   5.188   3.487   1.297
   55ALA      C  510   5.243   3.670   1.136
   55ALA      O  511   5.346   3.738   1.134
   56GLN      N  512   5.160   3.669   1.033
   56GLN      H  513   5.074   3.617   1.029
   56GLN     CA  514   5.204   3.706   0.898
   56GLN     CB  515   5.107   3.645   0.796
   56GLN     CG  516   5.080   3.496   0.821
   56GLN     CD  517   4.952   3.471   0.901
   56GLN    OE1  518   4.951   3.489   1.022
   56GLN    NE2  519   4.839   3.470   0.831
   56GLN   HE21  520   4.849   3.485   0.732
   56GLN   HE22  521   4.746   3.474   0.868
   56GLN      C  522   5.246   3.853   0.886
   56GLN      O  523   5.352   3.886   0.834
   57HISE     N  524   5.171   3.938   0.955
   57HISE     H  525   5.091   3.903   1.005
   57HISE    CA  526   5.190   4.083   0.972
   57HISE    CB  527   5.056   4.154   0.996
   57HISE    CG  528   5.058   4.305   1.020
   57HISE   ND1  529   4.952   4.372   1.061
   57HISE   CD2  530   5.139   4.392   0.960
   57HISE   HD2  531   5.241   4.382   0.923
   57HISE   CE1  532   4.963   4.501   1.029
   57HISE   HE1  533   4.896   4.579   1.065
   57HISE   NE2  534   5.079   4.511   0.965
   57HISE   HE2  535   5.116   4.594   0.923
   57HISE     C  536   5.302   4.119   1.070
   57HISE     O  537   5.381   4.206   1.034
   58GLU      N  538   5.314   4.047   1.181
   58GLU      H  539   5.231   4.006   1.218
   58GLU     CA  540   5.423   4.072   1.277
   58GLU     CB  541   5.393   4.001   1.409
   58GLU     CG  542   5.480   4.057   1.523
   58GLU     CD  543   5.467   3.987   1.658
   58GLU    OE1  544   5.566   3.990   1.735
   58GLU    OE2  545   5.384   3.893   1.659
   58GLU      C  546   5.558   4.038   1.215
   58GLU      O  547   5.643   4.125   1.195
   59ASN      N  548   5.571   3.918   1.158
   59ASN      H  549   5.494   3.855   1.150
   59ASN     CA  550   5.694   3.872   1.091
   59ASN     CB  551   5.686   3.722   1.064
   59ASN     CG  552   5.640   3.632   1.179
   59ASN    OD1  553   5.669   3.656   1.296
   59ASN    ND2  554   5.575   3.522   1.141
   59ASN   HD21  555   5.564   3.499   1.044
   59ASN   HD22  556   5.575   3.438   1.195
   59ASN      C  557   5.736   3.958   0.971
   59ASN      O  558   5.855   3.987   0.964
   60PHE      N  559   5.638   3.999   0.890
   60PHE      H  560   5.551   3.951   0.882
   60PHE     CA  561   5.662   4.095   0.781
   60PHE     CB  562   5.530   4.110   0.704
   60PHE     CG  563   5.547   4.179   0.569
   60PHE    CD1  564   5.526   4.315   0.553
   60PHE    HD1  565   5.478   4.363   0.639
   60PHE    CD2  566   5.592   4.102   0.462
   60PHE    HD2  567   5.615   3.997   0.476
   60PHE    CE1  568   5.561   4.374   0.432
   60PHE    HE1  569   5.583   4.480   0.438
   60PHE    CE2  570   5.628   4.161   0.341
   60PHE    HE2  571   5.644   4.099   0.253
   60PHE     CZ  572   5.613   4.298   0.327
   60PHE     HZ  573   5.599   4.324   0.222
   60PHE      C  574   5.708   4.231   0.833
   60PHE      O  575   5.793   4.294   0.770
   61ARG      N  576   5.624   4.290   0.917
   61ARG      H  577   5.540   4.249   0.954
   61ARG     CA  578   5.659   4.428   0.953
   61ARG     CB  579   5.540   4.492   1.024
   61ARG     CG  580   5.534   4.642   0.996
   61ARG     CD  581   5.397   4.694   1.041
   61ARG     NE  582   5.390   4.840   1.025
   61ARG     HE  583   5.421   4.876   0.937
   61ARG     CZ  584   5.379   4.920   1.132
   61ARG    NH1  585   5.366   4.872   1.256
   61ARG   HH11  586   5.352   4.773   1.267
   61ARG   HH12  587   5.353   4.936   1.332
   61ARG    NH2  588   5.376   5.051   1.105
   61ARG   HH21  589   5.383   5.083   1.010
   61ARG   HH22  590   5.353   5.114   1.179
   61ARG      C  591   5.791   4.448   1.027
   61ARG      O  592   5.869   4.528   0.976
   62LYS      N  593   5.826   4.356   1.117
   62LYS      H  594   5.771   4.282   1.155
   62LYS     CA  595   5.958   4.355   1.181
   62LYS     CB  596   5.973   4.229   1.266
   62LYS     CG  597   5.909   4.226   1.405
   62LYS     CD  598   5.929   4.087   1.464
   62LYS     CE  599   5.870   4.076   1.605
   62LYS     NZ  600   5.903   3.942   1.657
   62LYS    HZ1  601   5.994   3.908   1.636
   62LYS    HZ2  602   5.897   3.950   1.756
   62LYS    HZ3  603   5.840   3.880   1.610
   62LYS      C  604   6.077   4.355   1.085
   62LYS      O  605   6.148   4.456   1.086
   63LYS      N  606   6.072   4.281   0.974
   63LYS      H  607   6.016   4.199   0.966
   63LYS     CA  608   6.169   4.286   0.864
   63LYS     CB  609   6.178   4.174   0.760
   63LYS     CG  610   6.193   4.042   0.835
   63LYS     CD  611   6.205   3.917   0.748
   63LYS     CE  612   6.263   3.806   0.836
   63LYS     NZ  613   6.315   3.695   0.754
   63LYS    HZ1  614   6.354   3.625   0.813
   63LYS    HZ2  615   6.234   3.653   0.713
   63LYS    HZ3  616   6.381   3.724   0.684
   63LYS      C  617   6.162   4.409   0.773
   63LYS      O  618   6.269   4.465   0.747
   64GLN      N  619   6.040   4.457   0.753
   64GLN      H  620   5.960   4.417   0.798
   64GLN     CA  621   6.024   4.587   0.686
   64GLN     CB  622   5.882   4.606   0.632
   64GLN     CG  623   5.849   4.742   0.570
   64GLN     CD  624   5.698   4.750   0.549
   64GLN    OE1  625   5.621   4.720   0.640
   64GLN    NE2  626   5.655   4.815   0.441
   64GLN   HE21  627   5.721   4.861   0.382
   64GLN   HE22  628   5.573   4.794   0.388
   64GLN      C  629   6.078   4.709   0.760
   64GLN      O  630   6.143   4.790   0.694
   65ILE      N  631   6.048   4.708   0.890
   65ILE      H  632   5.982   4.641   0.924
   65ILE     CA  633   6.091   4.809   0.988
   65ILE     CB  634   6.011   4.801   1.118
   65ILE    CG1  635   5.864   4.840   1.100
   65ILE    CG2  636   6.082   4.876   1.231
   65ILE     CD  637   5.788   4.803   1.228
   65ILE      C  638   6.242   4.801   1.010
   65ILE      O  639   6.316   4.898   0.998
   66GLU      N  640   6.295   4.680   1.024
   66GLU      H  641   6.241   4.607   1.065
   66GLU     CA  642   6.439   4.658   1.044
   66GLU     CB  643   6.477   4.513   1.071
   66GLU     CG  644   6.623   4.473   1.099
   66GLU     CD  645   6.649   4.481   1.249
   66GLU    OE1  646   6.622   4.378   1.315
   66GLU    OE2  647   6.722   4.570   1.296
   66GLU      C  648   6.527   4.714   0.932
   66GLU      O  649   6.600   4.810   0.957
   67GLU      N  650   6.505   4.670   0.808
   67GLU      H  651   6.425   4.612   0.791
   67GLU     CA  652   6.570   4.728   0.690
   67GLU     CB  653   6.511   4.664   0.564
   67GLU     CG  654   6.596   4.678   0.438
   67GLU     CD  655   6.523   4.605   0.325
   67GLU    OE1  656   6.425   4.657   0.268
   67GLU    OE2  657   6.560   4.490   0.294
   67GLU      C  658   6.571   4.880   0.672
   67GLU      O  659   6.663   4.925   0.603
   68LEU      N  660   6.472   4.959   0.713
   68LEU      H  661   6.382   4.918   0.731
   68LEU     CA  662   6.479   5.105   0.719
   68LEU     CB  663   6.334   5.154   0.731
   68LEU     CG  664   6.244   5.141   0.608
   68LEU    CD1  665   6.097   5.143   0.649
   68LEU    CD2  666   6.276   5.250   0.506
   68LEU      C  667   6.565   5.166   0.830
   68LEU      O  668   6.580   5.288   0.832
   69LYS      N  669   6.619   5.080   0.916
   69LYS      H  670   6.609   4.982   0.902
   69LYS     CA  671   6.721   5.112   1.018
   69LYS     CB  672   6.860   5.100   0.955
   69LYS     CG  673   6.900   4.957   0.917
   69LYS     CD  674   6.911   4.873   1.045
   69LYS     CE  675   6.967   4.738   1.001
   69LYS     NZ  676   6.974   4.650   1.118
   69LYS    HZ1  677   7.014   4.562   1.092
   69LYS    HZ2  678   7.036   4.697   1.181
   69LYS    HZ3  679   6.889   4.633   1.168
   69LYS      C  680   6.708   5.230   1.115
   69LYS      O  681   6.809   5.289   1.152
   70GLY      N  682   6.587   5.271   1.152
   70GLY      H  683   6.506   5.223   1.118
   70GLY     CA  684   6.561   5.394   1.228
   70GLY      C  685   6.601   5.524   1.159
   70GLY      O  686   6.593   5.632   1.218
   71GLN      N  687   6.625   5.520   1.028
   71GLN      H  688   6.614   5.433   0.980
   71GLN     CA  689   6.683   5.631   0.951
   71GLN     CB  690   6.723   5.596   0.808
   71GLN     CG  691   6.772   5.706   0.714
   71GLN     CD  692   6.808   5.654   0.574
   71GLN    OE1  693   6.918   5.675   0.522
   71GLN    NE2  694   6.715   5.583   0.512
   71GLN   HE21  695   6.624   5.572   0.553
   71GLN   HE22  696   6.735   5.557   0.418
   71GLN      C  697   6.601   5.761   0.952
   71GLN      O  698   6.650   5.871   0.976
   72GLU      N  699   6.471   5.732   0.956
   72GLU      H  700   6.434   5.641   0.972
   72GLU     CA  701   6.369   5.838   0.952
   72GLU     CB  702   6.249   5.779   0.877
   72GLU     CG  703   6.270   5.738   0.731
   72GLU     CD  704   6.162   5.642   0.682
   72GLU    OE1  705   6.050   5.697   0.672
   72GLU    OE2  706   6.170   5.517   0.680
   72GLU      C  707   6.321   5.885   1.089
   72GLU      O  708   6.235   5.972   1.095
   73VAL      N  709   6.379   5.830   1.195
   73VAL      H  710   6.443   5.754   1.189
   73VAL     CA  711   6.347   5.874   1.332
   73VAL     CB  712   6.332   5.753   1.425
   73VAL    CG1  713   6.269   5.788   1.560
   73VAL    CG2  714   6.248   5.643   1.359
   73VAL      C  715   6.450   5.972   1.389
   73VAL      O  716   6.569   5.974   1.358
   74SER      N  717   6.393   6.060   1.471
   74SER      H  718   6.294   6.064   1.463
   74SER     CA  719   6.462   6.164   1.549
   74SER     CB  720   6.357   6.255   1.612
   74SER     OG  721   6.411   6.365   1.686
   74SER     HG  722   6.376   6.445   1.638
   74SER      C  723   6.543   6.101   1.663
   74SER      O  724   6.479   6.033   1.743
   75PRO      N  725   6.664   6.153   1.684
   75PRO     CA  726   6.758   6.113   1.789
   75PRO     CB  727   6.892   6.179   1.754
   75PRO     CG  728   6.878   6.230   1.610
   75PRO     CD  729   6.728   6.254   1.599
   75PRO      C  730   6.708   6.150   1.929
   75PRO      O  731   6.744   6.085   2.027
   76LYS      N  732   6.612   6.242   1.936
   76LYS      H  733   6.567   6.293   1.863
   76LYS     CA  734   6.544   6.288   2.058
   76LYS     CB  735   6.475   6.420   2.025
   76LYS     CG  736   6.577   6.530   1.998
   76LYS     CD  737   6.515   6.670   1.994
   76LYS     CE  738   6.400   6.688   1.894
   76LYS     NZ  739   6.359   6.828   1.883
   76LYS    HZ1  740   6.335   6.853   1.977
   76LYS    HZ2  741   6.438   6.883   1.856
   76LYS    HZ3  742   6.286   6.836   1.816
   76LYS      C  743   6.451   6.189   2.128
   76LYS      O  744   6.433   6.213   2.248
   77VAL      N  745   6.392   6.093   2.058
   77VAL      H  746   6.409   6.075   1.961
   77VAL     CA  747   6.286   6.001   2.102
   77VAL     CB  748   6.221   5.928   1.984
   77VAL    CG1  749   6.097   5.854   2.035
   77VAL    CG2  750   6.203   6.008   1.855
   77VAL      C  751   6.337   5.897   2.202
   77VAL      O  752   6.416   5.812   2.163
   78TYR      N  753   6.287   5.898   2.326
   78TYR      H  754   6.255   5.987   2.358
   78TYR     CA  755   6.297   5.786   2.420
   78TYR     CB  756   6.238   5.811   2.559
   78TYR     CG  757   6.281   5.705   2.661
   78TYR    CD1  758   6.188   5.605   2.690
   78TYR    HD1  759   6.096   5.605   2.631
   78TYR    CD2  760   6.391   5.723   2.744
   78TYR    HD2  761   6.456   5.808   2.722
   78TYR    CE1  762   6.203   5.524   2.801
   78TYR    HE1  763   6.125   5.454   2.831
   78TYR    CE2  764   6.403   5.643   2.857
   78TYR    HE2  765   6.482   5.657   2.930
   78TYR     CZ  766   6.308   5.546   2.889
   78TYR     OH  767   6.332   5.458   2.990
   78TYR     HH  768   6.421   5.473   3.034
   78TYR      C  769   6.233   5.661   2.361
   78TYR      O  770   6.126   5.667   2.301
   79PHE      N  771   6.310   5.553   2.374
   79PHE      H  772   6.406   5.561   2.401
   79PHE     CA  773   6.261   5.425   2.320
   79PHE     CB  774   6.299   5.414   2.172
   79PHE     CG  775   6.242   5.297   2.091
   79PHE    CD1  776   6.107   5.266   2.091
   79PHE    HD1  777   6.025   5.329   2.127
   79PHE    CD2  778   6.336   5.216   2.028
   79PHE    HD2  779   6.438   5.252   2.019
   79PHE    CE1  780   6.076   5.136   2.054
   79PHE    HE1  781   5.973   5.101   2.063
   79PHE    CE2  782   6.307   5.086   1.987
   79PHE    HE2  783   6.378   5.016   1.942
   79PHE     CZ  784   6.176   5.048   2.012
   79PHE     HZ  785   6.158   4.941   2.008
   79PHE      C  786   6.329   5.314   2.401
   79PHE      O  787   6.444   5.335   2.439
   80MET      N  788   6.279   5.192   2.384
   80MET      H  789   6.225   5.188   2.300
   80MET     CA  790   6.333   5.069   2.443
   80MET     CB  791   6.370   5.083   2.591
   80MET     CG  792   6.263   5.122   2.693
   80MET     SD  793   6.308   5.061   2.860
   80MET     CE  794   6.262   4.892   2.825
   80MET      C  795   6.249   4.942   2.423
   80MET      O  796   6.127   4.947   2.436
   81LYS      N  797   6.319   4.831   2.399
   81LYS      H  798   6.418   4.832   2.415
   81LYS     CA  799   6.261   4.704   2.355
   81LYS     CB  800   6.369   4.619   2.286
   81LYS     CG  801   6.405   4.684   2.152
   81LYS     CD  802   6.532   4.627   2.090
   81LYS     CE  803   6.542   4.684   1.948
   81LYS     NZ  804   6.668   4.632   1.893
   81LYS    HZ1  805   6.689   4.539   1.924
   81LYS    HZ2  806   6.673   4.633   1.793
   81LYS    HZ3  807   6.745   4.686   1.927
   81LYS      C  808   6.198   4.626   2.471
   81LYS      O  809   6.257   4.602   2.576
   82GLN      N  810   6.080   4.578   2.435
   82GLN      H  811   6.038   4.603   2.348
   82GLN     CA  812   6.001   4.486   2.519
   82GLN     CB  813   5.855   4.485   2.475
   82GLN     CG  814   5.783   4.429   2.598
   82GLN     CD  815   5.638   4.388   2.570
   82GLN    OE1  816   5.558   4.439   2.492
   82GLN    NE2  817   5.604   4.277   2.636
   82GLN   HE21  818   5.669   4.234   2.699
   82GLN   HE22  819   5.509   4.245   2.637
   82GLN      C  820   6.056   4.343   2.510
   82GLN      O  821   6.032   4.281   2.407
   83THR      N  822   6.133   4.311   2.613
   83THR      H  823   6.165   4.381   2.677
   83THR     CA  824   6.198   4.179   2.622
   83THR     CB  825   6.340   4.168   2.676
   83THR    OG1  826   6.351   4.228   2.805
   83THR    HG1  827   6.445   4.229   2.838
   83THR    CG2  828   6.427   4.229   2.566
   83THR      C  829   6.110   4.078   2.697
   83THR      O  830   6.066   3.976   2.646
   84ILE      N  831   6.062   4.130   2.810
   84ILE      H  832   6.119   4.201   2.851
   84ILE     CA  833   5.982   4.055   2.908
   84ILE     CB  834   6.007   4.115   3.047
   84ILE    CG1  835   6.157   4.109   3.078
   84ILE    CG2  836   5.931   4.054   3.164
   84ILE     CD  837   6.233   3.977   3.064
   84ILE      C  838   5.837   4.061   2.859
   84ILE      O  839   5.793   4.153   2.790
   85GLY      N  840   5.776   3.944   2.871
   85GLY      H  841   5.823   3.856   2.875
   85GLY     CA  842   5.633   3.930   2.838
   85GLY      C  843   5.540   4.014   2.926
   85GLY      O  844   5.576   4.081   3.022
   86ASN      N  845   5.411   4.013   2.892
   86ASN      H  846   5.387   3.956   2.814
   86ASN     CA  847   5.305   4.071   2.976
   86ASN     CB  848   5.299   4.002   3.112
   86ASN     CG  849   5.253   3.858   3.085
   86ASN    OD1  850   5.332   3.767   3.062
   86ASN    ND2  851   5.123   3.833   3.075
   86ASN   HD21  852   5.054   3.901   3.098
   86ASN   HD22  853   5.102   3.758   3.012
   86ASN      C  854   5.295   4.222   2.997
   86ASN      O  855   5.183   4.273   3.004
   87SER      N  856   5.410   4.287   3.011
   87SER      H  857   5.492   4.229   3.017
   87SER     CA  858   5.425   4.432   3.026
   87SER     CB  859   5.572   4.459   3.058
   87SER     OG  860   5.653   4.412   2.950
   87SER     HG  861   5.738   4.464   2.939
   87SER      C  862   5.391   4.523   2.908
   87SER      O  863   5.440   4.636   2.918
   88CYS      N  864   5.291   4.493   2.825
   88CYS      H  865   5.224   4.425   2.855
   88CYS     CA  866   5.260   4.561   2.699
   88CYS     CB  867   5.143   4.495   2.626
   88CYS     SG  868   5.012   4.415   2.727
   88CYS     HG  869   4.958   4.341   2.630
   88CYS      C  870   5.214   4.705   2.720
   88CYS      O  871   5.275   4.800   2.672
   89GLY      N  872   5.134   4.716   2.826
   89GLY      H  873   5.077   4.643   2.864
   89GLY     CA  874   5.077   4.847   2.863
   89GLY      C  875   5.183   4.931   2.935
   89GLY      O  876   5.184   5.054   2.923
   90THR      N  877   5.266   4.869   3.018
   90THR      H  878   5.236   4.787   3.066
   90THR     CA  879   5.373   4.939   3.090
   90THR     CB  880   5.455   4.868   3.198
   90THR    OG1  881   5.390   4.747   3.238
   90THR    HG1  882   5.453   4.689   3.288
   90THR    CG2  883   5.464   4.966   3.315
   90THR      C  884   5.474   5.008   2.998
   90THR      O  885   5.502   5.128   3.004
   91ILE      N  886   5.522   4.929   2.903
   91ILE      H  887   5.497   4.833   2.891
   91ILE     CA  888   5.598   4.986   2.790
   91ILE     CB  889   5.653   4.876   2.699
   91ILE    CG1  890   5.741   4.788   2.788
   91ILE    CG2  891   5.729   4.940   2.582
   91ILE     CD  892   5.856   4.854   2.865
   91ILE      C  893   5.550   5.116   2.725
   91ILE      O  894   5.621   5.215   2.734
   92GLY      N  895   5.427   5.116   2.674
   92GLY      H  896   5.381   5.029   2.655
   92GLY     CA  897   5.362   5.226   2.601
   92GLY      C  898   5.321   5.346   2.687
   92GLY      O  899   5.360   5.459   2.659
   93LEU      N  900   5.291   5.308   2.811
   93LEU      H  901   5.265   5.216   2.839
   93LEU     CA  902   5.278   5.401   2.924
   93LEU     CB  903   5.234   5.317   3.044
   93LEU     CG  904   5.217   5.391   3.177
   93LEU    CD1  905   5.092   5.344   3.251
   93LEU    CD2  906   5.340   5.382   3.268
   93LEU      C  907   5.407   5.480   2.945
   93LEU      O  908   5.407   5.600   2.921
   94ILE      N  909   5.521   5.416   2.970
   94ILE      H  910   5.526   5.316   2.977
   94ILE     CA  911   5.652   5.480   2.988
   94ILE     CB  912   5.753   5.379   3.044
   94ILE    CG1  913   5.700   5.292   3.158
   94ILE    CG2  914   5.873   5.460   3.095
   94ILE     CD  915   5.770   5.156   3.145
   94ILE      C  916   5.706   5.550   2.863
   94ILE      O  917   5.758   5.661   2.874
   95HISE     N  918   5.697   5.486   2.747
   95HISE     H  919   5.659   5.394   2.734
   95HISE    CA  920   5.726   5.555   2.621
   95HISE    CB  921   5.679   5.467   2.505
   95HISE    CG  922   5.782   5.361   2.468
   95HISE   ND1  923   5.766   5.286   2.359
   95HISE   CD2  924   5.875   5.304   2.544
   95HISE   HD2  925   5.935   5.348   2.624
   95HISE   CE1  926   5.846   5.180   2.365
   95HISE   HE1  927   5.833   5.086   2.311
   95HISE   NE2  928   5.913   5.194   2.479
   95HISE   HE2  929   5.973   5.125   2.518
   95HISE     C  930   5.651   5.688   2.612
   95HISE     O  931   5.723   5.787   2.612
   96ALA      N  932   5.522   5.696   2.645
   96ALA      H  933   5.475   5.611   2.669
   96ALA     CA  934   5.437   5.816   2.645
   96ALA     CB  935   5.291   5.780   2.671
   96ALA      C  936   5.481   5.918   2.750
   96ALA      O  937   5.493   6.037   2.722
   97VAL      N  938   5.507   5.867   2.870
   97VAL      H  939   5.482   5.772   2.888
   97VAL     CA  940   5.546   5.958   2.979
   97VAL     CB  941   5.541   5.883   3.112
   97VAL    CG1  942   5.596   5.962   3.231
   97VAL    CG2  943   5.392   5.877   3.147
   97VAL      C  944   5.687   6.014   2.961
   97VAL      O  945   5.706   6.135   2.959
   98ALA      N  946   5.779   5.933   2.909
   98ALA      H  947   5.757   5.840   2.879
   98ALA     CA  948   5.917   5.976   2.884
   98ALA     CB  949   6.006   5.859   2.840
   98ALA      C  950   5.931   6.093   2.787
   98ALA      O  951   5.986   6.200   2.813
   99ASN      N  952   5.848   6.084   2.683
   99ASN      H  953   5.806   5.994   2.673
   99ASN     CA  954   5.852   6.182   2.573
   99ASN     CB  955   5.827   6.125   2.434
   99ASN     CG  956   5.934   6.022   2.398
   99ASN    OD1  957   6.052   6.055   2.415
   99ASN    ND2  958   5.901   5.908   2.338
   99ASN   HD21  959   5.805   5.886   2.322
   99ASN   HD22  960   5.971   5.844   2.306
   99ASN      C  961   5.771   6.311   2.591
   99ASN      O  962   5.790   6.416   2.531
  100ASN      N  963   5.704   6.323   2.705
  100ASN      H  964   5.707   6.244   2.766
  100ASN     CA  965   5.628   6.442   2.747
  100ASN     CB  966   5.479   6.414   2.725
  100ASN     CG  967   5.435   6.451   2.583
  100ASN    OD1  968   5.500   6.536   2.522
  100ASN    ND2  969   5.352   6.368   2.520
  100ASN   HD21  970   5.320   6.280   2.555
  100ASN   HD22  971   5.349   6.390   2.423
  100ASN      C  972   5.653   6.473   2.894
  100ASN      O  973   5.579   6.544   2.962
  101GLN      N  974   5.781   6.473   2.930
  101GLN      H  975   5.846   6.427   2.869
  101GLN     CA  976   5.832   6.521   3.059
  101GLN     CB  977   5.977   6.475   3.073
  101GLN     CG  978   5.989   6.331   3.121
  101GLN     CD  979   6.133   6.281   3.132
  101GLN    OE1  980   6.199   6.270   3.235
  101GLN    NE2  981   6.183   6.230   3.020
  101GLN   HE21  982   6.132   6.219   2.935
  101GLN   HE22  983   6.277   6.195   3.023
  101GLN      C  984   5.820   6.673   3.077
  101GLN      O  985   5.843   6.728   3.184
  102ASP      N  986   5.815   6.739   2.961
  102ASP      H  987   5.807   6.688   2.875
  102ASP     CA  988   5.785   6.882   2.956
  102ASP     CB  989   5.811   6.935   2.814
  102ASP     CG  990   5.720   6.890   2.699
  102ASP    OD1  991   5.689   6.980   2.618
  102ASP    OD2  992   5.682   6.771   2.697
  102ASP      C  993   5.645   6.921   3.002
  102ASP      O  994   5.624   7.015   3.079
  103LYS      N  995   5.547   6.838   2.967
  103LYS      H  996   5.564   6.769   2.897
  103LYS     CA  997   5.404   6.857   2.993
  103LYS     CB  998   5.331   6.784   2.880
  103LYS     CG  999   5.364   6.857   2.750
  103LYS     CD 1000   5.296   6.779   2.637
  103LYS     CE 1001   5.327   6.845   2.502
  103LYS     NZ 1002   5.467   6.828   2.461
  103LYS    HZ1 1003   5.527   6.874   2.527
  103LYS    HZ2 1004   5.504   6.735   2.467
  103LYS    HZ3 1005   5.483   6.857   2.367
  103LYS      C 1006   5.350   6.807   3.128
  103LYS      O 1007   5.241   6.840   3.174
  104LEU      N 1008   5.434   6.721   3.185
  104LEU      H 1009   5.510   6.680   3.135
  104LEU     CA 1010   5.394   6.647   3.306
  104LEU     CB 1011   5.368   6.510   3.243
  104LEU     CG 1012   5.331   6.393   3.335
  104LEU    CD1 1013   5.193   6.399   3.402
  104LEU    CD2 1014   5.373   6.261   3.270
  104LEU      C 1015   5.497   6.638   3.418
  104LEU      O 1016   5.616   6.633   3.388
  105GLY      N 1017   5.461   6.675   3.541
  105GLY      H 1018   5.375   6.725   3.555
  105GLY     CA 1019   5.540   6.673   3.664
  105GLY      C 1020   5.565   6.533   3.720
  105GLY      O 1021   5.501   6.433   3.688
  106PHE      N 1022   5.633   6.531   3.835
  106PHE      H 1023   5.663   6.615   3.880
  106PHE     CA 1024   5.675   6.410   3.906
  106PHE     CB 1025   5.797   6.344   3.841
  106PHE     CG 1026   5.787   6.284   3.701
  106PHE    CD1 1027   5.732   6.159   3.676
  106PHE    HD1 1028   5.660   6.120   3.748
  106PHE    CD2 1029   5.818   6.362   3.589
  106PHE    HD2 1030   5.842   6.466   3.609
  106PHE    CE1 1031   5.718   6.112   3.546
  106PHE    HE1 1032   5.664   6.019   3.529
  106PHE    CE2 1033   5.810   6.315   3.459
  106PHE    HE2 1034   5.870   6.363   3.381
  106PHE     CZ 1035   5.757   6.188   3.437
  106PHE     HZ 1036   5.757   6.139   3.340
  106PHE      C 1037   5.721   6.440   4.049
  106PHE      O 1038   5.805   6.527   4.071
  107GLU      N 1039   5.651   6.383   4.147
  107GLU      H 1040   5.578   6.317   4.129
  107GLU     CA 1041   5.677   6.403   4.290
  107GLU     CB 1042   5.550   6.358   4.364
  107GLU     CG 1043   5.520   6.209   4.346
  107GLU     CD 1044   5.402   6.164   4.431
  107GLU    OE1 1045   5.292   6.219   4.409
  107GLU    OE2 1046   5.425   6.072   4.512
  107GLU      C 1047   5.805   6.342   4.348
  107GLU      O 1048   5.854   6.245   4.290
  108ASP      N 1049   5.841   6.398   4.462
  108ASP      H 1050   5.782   6.474   4.491
  108ASP     CA 1051   5.952   6.367   4.554
  108ASP     CB 1052   5.957   6.459   4.676
  108ASP     CG 1053   5.948   6.609   4.647
  108ASP    OD1 1054   6.052   6.679   4.645
  108ASP    OD2 1055   5.836   6.656   4.619
  108ASP      C 1056   5.976   6.219   4.587
  108ASP      O 1057   5.898   6.151   4.654
  109GLY      N 1058   6.077   6.165   4.520
  109GLY      H 1059   6.109   6.224   4.446
  109GLY     CA 1060   6.131   6.029   4.533
  109GLY      C 1061   6.057   5.929   4.444
  109GLY      O 1062   6.061   5.808   4.462
  110SER      N 1063   6.025   5.978   4.324
  110SER      H 1064   6.083   6.047   4.280
  110SER     CA 1065   5.943   5.902   4.229
  110SER     CB 1066   5.877   5.984   4.118
  110SER     OG 1067   5.830   5.909   4.006
  110SER     HG 1068   5.736   5.936   3.984
  110SER      C 1069   6.018   5.789   4.158
  110SER      O 1070   6.109   5.812   4.078
  111VAL      N 1071   5.952   5.674   4.163
  111VAL      H 1072   5.857   5.674   4.194
  111VAL     CA 1073   5.997   5.550   4.099
  111VAL     CB 1074   5.897   5.435   4.112
  111VAL    CG1 1075   5.946   5.304   4.050
  111VAL    CG2 1076   5.861   5.415   4.260
  111VAL      C 1077   6.022   5.570   3.949
  111VAL      O 1078   6.130   5.537   3.899
  112LEU      N 1079   5.918   5.614   3.879
  112LEU      H 1080   5.828   5.640   3.914
  112LEU     CA 1081   5.932   5.654   3.738
  112LEU     CB 1082   5.790   5.698   3.699
  112LEU     CG 1083   5.779   5.732   3.551
  112LEU    CD1 1084   5.820   5.617   3.458
  112LEU    CD2 1085   5.631   5.754   3.518
  112LEU      C 1086   6.037   5.762   3.713
  112LEU      O 1087   6.112   5.751   3.617
  113LYS      N 1088   6.048   5.857   3.806
  113LYS      H 1089   5.983   5.871   3.880
  113LYS     CA 1090   6.150   5.962   3.793
  113LYS     CB 1091   6.135   6.090   3.874
  113LYS     CG 1092   6.208   6.210   3.812
  113LYS     CD 1093   6.156   6.250   3.674
  113LYS     CE 1094   6.259   6.339   3.605
  113LYS     NZ 1095   6.284   6.462   3.683
  113LYS    HZ1 1096   6.202   6.517   3.666
  113LYS    HZ2 1097   6.276   6.454   3.782
  113LYS    HZ3 1098   6.370   6.504   3.655
  113LYS      C 1099   6.292   5.905   3.801
  113LYS      O 1100   6.380   5.932   3.720
  114GLN      N 1101   6.308   5.820   3.902
  114GLN      H 1102   6.236   5.806   3.970
  114GLN     CA 1103   6.440   5.761   3.931
  114GLN     CB 1104   6.426   5.678   4.059
  114GLN     CG 1105   6.555   5.611   4.106
  114GLN     CD 1106   6.605   5.492   4.024
  114GLN    OE1 1107   6.525   5.405   3.988
  114GLN    NE2 1108   6.730   5.502   3.981
  114GLN   HE21 1109   6.792   5.573   4.015
  114GLN   HE22 1110   6.753   5.437   3.909
  114GLN      C 1111   6.489   5.678   3.812
  114GLN      O 1112   6.595   5.706   3.756
  115PHE      N 1113   6.394   5.607   3.751
  115PHE      H 1114   6.298   5.608   3.778
  115PHE     CA 1115   6.418   5.529   3.630
  115PHE     CB 1116   6.299   5.434   3.614
  115PHE     CG 1117   6.328   5.325   3.510
  115PHE    CD1 1118   6.387   5.206   3.553
  115PHE    HD1 1119   6.378   5.173   3.656
  115PHE    CD2 1120   6.324   5.354   3.374
  115PHE    HD2 1121   6.270   5.445   3.347
  115PHE    CE1 1122   6.433   5.109   3.465
  115PHE    HE1 1123   6.490   5.025   3.504
  115PHE    CE2 1124   6.382   5.261   3.289
  115PHE    HE2 1125   6.383   5.284   3.182
  115PHE     CZ 1126   6.424   5.135   3.328
  115PHE     HZ 1127   6.460   5.059   3.259
  115PHE      C 1128   6.441   5.608   3.501
  115PHE      O 1129   6.541   5.575   3.436
  116LEU      N 1130   6.356   5.707   3.476
  116LEU      H 1131   6.264   5.714   3.513
  116LEU     CA 1132   6.378   5.795   3.360
  116LEU     CB 1133   6.256   5.884   3.338
  116LEU     CG 1134   6.136   5.807   3.281
  116LEU    CD1 1135   6.007   5.889   3.281
  116LEU    CD2 1136   6.177   5.758   3.142
  116LEU      C 1137   6.506   5.878   3.373
  116LEU      O 1138   6.568   5.913   3.273
  117SER      N 1139   6.548   5.914   3.494
  117SER      H 1140   6.510   5.869   3.575
  117SER     CA 1141   6.668   5.996   3.516
  117SER     CB 1142   6.672   6.059   3.655
  117SER     OG 1143   6.801   6.114   3.679
  117SER     HG 1144   6.793   6.209   3.650
  117SER      C 1145   6.793   5.914   3.485
  117SER      O 1146   6.881   5.957   3.410
  118GLU      N 1147   6.793   5.791   3.534
  118GLU      H 1148   6.745   5.767   3.618
  118GLU     CA 1149   6.889   5.691   3.485
  118GLU     CB 1150   6.849   5.573   3.574
  118GLU     CG 1151   6.924   5.441   3.553
  118GLU     CD 1152   6.926   5.363   3.685
  118GLU    OE1 1153   6.822   5.364   3.755
  118GLU    OE2 1154   7.027   5.302   3.726
  118GLU      C 1155   6.890   5.660   3.335
  118GLU      O 1156   6.997   5.671   3.275
  119THR      N 1157   6.775   5.618   3.283
  119THR      H 1158   6.685   5.627   3.326
  119THR     CA 1159   6.776   5.564   3.146
  119THR     CB 1160   6.663   5.463   3.126
  119THR    OG1 1161   6.539   5.519   3.172
  119THR    HG1 1162   6.542   5.526   3.272
  119THR    CG2 1163   6.699   5.338   3.206
  119THR      C 1164   6.781   5.660   3.027
  119THR      O 1165   6.782   5.612   2.914
  120GLU      N 1166   6.815   5.787   3.049
  120GLU      H 1167   6.826   5.823   3.142
  120GLU     CA 1168   6.814   5.885   2.940
  120GLU     CB 1169   6.819   6.026   2.999
  120GLU     CG 1170   6.788   6.125   2.887
  120GLU     CD 1171   6.791   6.272   2.929
  120GLU    OE1 1172   6.703   6.351   2.887
  120GLU    OE2 1173   6.896   6.320   2.976
  120GLU      C 1174   6.925   5.856   2.838
  120GLU      O 1175   6.904   5.816   2.723
  121LYS      N 1176   7.047   5.866   2.889
  121LYS      H 1177   7.058   5.873   2.988
  121LYS     CA 1178   7.171   5.867   2.809
  121LYS     CB 1179   7.274   5.973   2.847
  121LYS     CG 1180   7.251   6.110   2.782
  121LYS     CD 1181   7.371   6.202   2.804
  121LYS     CE 1182   7.355   6.329   2.719
  121LYS     NZ 1183   7.343   6.310   2.574
  121LYS    HZ1 1184   7.252   6.305   2.534
  121LYS    HZ2 1185   7.403   6.375   2.527
  121LYS    HZ3 1186   7.380   6.221   2.547
  121LYS      C 1187   7.237   5.734   2.776
  121LYS      O 1188   7.356   5.715   2.803
  122MET      N 1189   7.150   5.638   2.746
  122MET      H 1190   7.053   5.657   2.766
  122MET     CA 1191   7.178   5.504   2.694
  122MET     CB 1192   7.171   5.401   2.807
  122MET     CG 1193   7.041   5.395   2.888
  122MET     SD 1194   7.056   5.273   3.023
  122MET     CE 1195   7.178   5.344   3.132
  122MET      C 1196   7.091   5.453   2.579
  122MET      O 1197   6.980   5.507   2.572
  123SER      N 1198   7.140   5.364   2.494
  123SER      H 1199   7.236   5.337   2.504
  123SER     CA 1200   7.068   5.297   2.384
  123SER     CB 1201   7.158   5.190   2.323
  123SER     OG 1202   7.229   5.103   2.411
  123SER     HG 1203   7.297   5.041   2.372
  123SER      C 1204   6.947   5.215   2.431
  123SER      O 1205   6.938   5.174   2.547
  124PRO      N 1206   6.863   5.192   2.331
  124PRO     CA 1207   6.744   5.109   2.355
  124PRO     CB 1208   6.673   5.087   2.221
  124PRO     CG 1209   6.703   5.216   2.146
  124PRO     CD 1210   6.830   5.271   2.211
  124PRO      C 1211   6.758   4.974   2.426
  124PRO      O 1212   6.661   4.911   2.466
  125GLU      N 1213   6.868   4.909   2.389
  125GLU      H 1214   6.908   4.931   2.300
  125GLU     CA 1215   6.910   4.777   2.439
  125GLU     CB 1216   7.024   4.735   2.346
  125GLU     CG 1217   6.997   4.694   2.201
  125GLU     CD 1218   6.980   4.798   2.090
  125GLU    OE1 1219   6.989   4.920   2.117
  125GLU    OE2 1220   6.933   4.747   1.986
  125GLU      C 1221   6.951   4.786   2.586
  125GLU      O 1222   6.901   4.723   2.679
  126ASP      N 1223   7.051   4.871   2.609
  126ASP      H 1224   7.115   4.886   2.534
  126ASP     CA 1225   7.092   4.895   2.748
  126ASP     CB 1226   7.204   4.999   2.750
  126ASP     CG 1227   7.340   4.942   2.707
  126ASP    OD1 1228   7.370   4.821   2.710
  126ASP    OD2 1229   7.420   5.026   2.660
  126ASP      C 1230   6.978   4.942   2.840
  126ASP      O 1231   6.966   4.889   2.950
  127ARG      N 1232   6.890   5.027   2.787
  127ARG      H 1233   6.913   5.085   2.709
  127ARG     CA 1234   6.755   5.052   2.840
  127ARG     CB 1235   6.666   5.136   2.747
  127ARG     CG 1236   6.701   5.285   2.751
  127ARG     CD 1237   6.604   5.381   2.682
  127ARG     NE 1238   6.662   5.514   2.659
  127ARG     HE 1239   6.672   5.572   2.740
  127ARG     CZ 1240   6.690   5.564   2.538
  127ARG    NH1 1241   6.676   5.501   2.420
  127ARG   HH11 1242   6.645   5.406   2.421
  127ARG   HH12 1243   6.680   5.548   2.332
  127ARG    NH2 1244   6.736   5.690   2.533
  127ARG   HH21 1245   6.772   5.739   2.612
  127ARG   HH22 1246   6.711   5.744   2.453
  127ARG      C 1247   6.673   4.931   2.883
  127ARG      O 1248   6.650   4.926   3.004
  128ALA      N 1249   6.662   4.830   2.796
  128ALA      H 1250   6.697   4.832   2.703
  128ALA     CA 1251   6.601   4.699   2.820
  128ALA     CB 1252   6.597   4.619   2.690
  128ALA      C 1253   6.654   4.613   2.936
  128ALA      O 1254   6.581   4.557   3.017
  129LYS      N 1255   6.787   4.611   2.929
  129LYS      H 1256   6.829   4.653   2.849
  129LYS     CA 1257   6.870   4.550   3.034
  129LYS     CB 1258   7.014   4.526   2.987
  129LYS     CG 1259   7.024   4.411   2.887
  129LYS     CD 1260   7.153   4.330   2.900
  129LYS     CE 1261   7.142   4.223   2.790
  129LYS     NZ 1262   7.276   4.173   2.756
  129LYS    HZ1 1263   7.326   4.243   2.705
  129LYS    HZ2 1264   7.335   4.147   2.833
  129LYS    HZ3 1265   7.254   4.091   2.704
  129LYS      C 1266   6.864   4.620   3.169
  129LYS      O 1267   6.840   4.557   3.272
  130CYS      N 1268   6.849   4.753   3.168
  130CYS      H 1269   6.856   4.799   3.079
  130CYS     CA 1270   6.819   4.830   3.289
  130CYS     CB 1271   6.852   4.978   3.274
  130CYS     SG 1272   7.030   4.986   3.230
  130CYS     HG 1273   7.027   4.963   3.099
  130CYS      C 1274   6.679   4.799   3.343
  130CYS      O 1275   6.655   4.780   3.462
  131PHE      N 1276   6.581   4.809   3.253
  131PHE      H 1277   6.601   4.858   3.168
  131PHE     CA 1278   6.442   4.768   3.276
  131PHE     CB 1279   6.363   4.787   3.146
  131PHE     CG 1280   6.214   4.792   3.182
  131PHE    CD1 1281   6.161   4.905   3.242
  131PHE    HD1 1282   6.213   5.001   3.245
  131PHE    CD2 1283   6.136   4.678   3.169
  131PHE    HD2 1284   6.174   4.580   3.139
  131PHE    CE1 1285   6.034   4.904   3.299
  131PHE    HE1 1286   6.002   4.986   3.364
  131PHE    CE2 1287   6.005   4.682   3.214
  131PHE    HE2 1288   5.945   4.596   3.182
  131PHE     CZ 1289   5.956   4.790   3.287
  131PHE     HZ 1290   5.858   4.787   3.335
  131PHE      C 1291   6.422   4.631   3.341
  131PHE      O 1292   6.400   4.632   3.462
  132GLU      N 1293   6.468   4.528   3.271
  132GLU      H 1294   6.500   4.542   3.177
  132GLU     CA 1295   6.494   4.399   3.336
  132GLU     CB 1296   6.584   4.314   3.247
  132GLU     CG 1297   6.529   4.272   3.110
  132GLU     CD 1298   6.621   4.182   3.027
  132GLU    OE1 1299   6.688   4.093   3.085
  132GLU    OE2 1300   6.607   4.203   2.905
  132GLU      C 1301   6.548   4.400   3.479
  132GLU      O 1302   6.527   4.297   3.543
  133LYS      N 1303   6.654   4.476   3.505
  133LYS      H 1304   6.706   4.508   3.426
  133LYS     CA 1305   6.721   4.478   3.636
  133LYS     CB 1306   6.859   4.543   3.628
  133LYS     CG 1307   6.963   4.442   3.577
  133LYS     CD 1308   7.105   4.497   3.565
  133LYS     CE 1309   7.112   4.603   3.455
  133LYS     NZ 1310   7.250   4.640   3.419
  133LYS    HZ1 1311   7.255   4.645   3.319
  133LYS    HZ2 1312   7.267   4.730   3.460
  133LYS    HZ3 1313   7.316   4.571   3.447
  133LYS      C 1314   6.637   4.542   3.747
  133LYS      O 1315   6.632   4.479   3.852
  134ASN      N 1316   6.560   4.647   3.717
  134ASN      H 1317   6.553   4.675   3.621
  134ASN     CA 1318   6.487   4.725   3.818
  134ASN     CB 1319   6.409   4.838   3.751
  134ASN     CG 1320   6.351   4.925   3.862
  134ASN    OD1 1321   6.235   4.906   3.899
  134ASN    ND2 1322   6.421   5.036   3.888
  134ASN   HD21 1323   6.507   5.066   3.848
  134ASN   HD22 1324   6.357   5.096   3.936
  134ASN      C 1325   6.391   4.640   3.901
  134ASN      O 1326   6.295   4.584   3.849
  135GLU      N 1327   6.394   4.667   4.031
  135GLU      H 1328   6.459   4.735   4.066
  135GLU     CA 1329   6.316   4.595   4.132
  135GLU     CB 1330   6.387   4.597   4.267
  135GLU     CG 1331   6.522   4.524   4.267
  135GLU     CD 1332   6.490   4.374   4.268
  135GLU    OE1 1333   6.491   4.304   4.164
  135GLU    OE2 1334   6.458   4.318   4.375
  135GLU      C 1335   6.175   4.648   4.157
  135GLU      O 1336   6.076   4.575   4.151
  136ALA      N 1337   6.163   4.781   4.156
  136ALA      H 1338   6.243   4.827   4.118
  136ALA     CA 1339   6.053   4.875   4.184
  136ALA     CB 1340   6.103   5.019   4.186
  136ALA      C 1341   5.941   4.861   4.081
  136ALA      O 1342   5.824   4.859   4.120
  137ILE      N 1343   5.968   4.856   3.951
  137ILE      H 1344   6.059   4.879   3.918
  137ILE     CA 1345   5.857   4.844   3.855
  137ILE     CB 1346   5.925   4.892   3.726
  137ILE    CG1 1347   5.938   5.044   3.721
  137ILE    CG2 1348   5.830   4.854   3.611
  137ILE     CD 1349   6.066   5.061   3.639
  137ILE      C 1350   5.796   4.704   3.856
  137ILE      O 1351   5.674   4.698   3.846
  138GLN      N 1352   5.875   4.597   3.854
  138GLN      H 1353   5.975   4.596   3.853
  138GLN     CA 1354   5.821   4.462   3.880
  138GLN     CB 1355   5.937   4.367   3.910
  138GLN     CG 1356   6.016   4.353   3.780
  138GLN     CD 1357   6.137   4.260   3.792
  138GLN    OE1 1358   6.136   4.145   3.750
  138GLN    NE2 1359   6.252   4.306   3.843
  138GLN   HE21 1360   6.265   4.401   3.872
  138GLN   HE22 1361   6.333   4.248   3.850
  138GLN      C 1362   5.718   4.452   3.993
  138GLN      O 1363   5.613   4.389   3.987
  139ALA      N 1364   5.760   4.506   4.107
  139ALA      H 1365   5.854   4.535   4.126
  139ALA     CA 1366   5.676   4.515   4.228
  139ALA     CB 1367   5.765   4.564   4.342
  139ALA      C 1368   5.549   4.598   4.207
  139ALA      O 1369   5.438   4.550   4.229
  140ALA      N 1370   5.562   4.718   4.153
  140ALA      H 1371   5.650   4.765   4.149
  140ALA     CA 1372   5.446   4.801   4.117
  140ALA     CB 1373   5.498   4.937   4.069
  140ALA      C 1374   5.358   4.736   4.011
  140ALA      O 1375   5.243   4.727   4.055
  141HISE     N 1376   5.413   4.669   3.910
  141HISE     H 1377   5.510   4.678   3.888
  141HISE    CA 1378   5.327   4.602   3.811
  141HISE    CB 1379   5.409   4.536   3.700
  141HISE    CG 1380   5.332   4.467   3.587
  141HISE   ND1 1381   5.290   4.525   3.475
  141HISE   CD2 1382   5.278   4.345   3.589
  141HISE   HD2 1383   5.308   4.260   3.650
  141HISE   CE1 1384   5.205   4.444   3.412
  141HISE   HE1 1385   5.186   4.452   3.305
  141HISE   NE2 1386   5.198   4.332   3.484
  141HISE   HE2 1387   5.148   4.249   3.460
  141HISE     C 1388   5.246   4.492   3.879
  141HISE     O 1389   5.127   4.482   3.852
  142ASP      N 1390   5.308   4.389   3.937
  142ASP      H 1391   5.408   4.384   3.943
  142ASP     CA 1392   5.235   4.282   4.007
  142ASP     CB 1393   5.330   4.168   4.042
  142ASP     CG 1394   5.359   4.078   3.922
  142ASP    OD1 1395   5.428   3.977   3.948
  142ASP    OD2 1396   5.333   4.105   3.803
  142ASP      C 1397   5.144   4.318   4.124
  142ASP      O 1398   5.046   4.250   4.155
  143ALA      N 1399   5.180   4.429   4.189
  143ALA      H 1400   5.271   4.469   4.186
  143ALA     CA 1401   5.092   4.500   4.283
  143ALA     CB 1402   5.156   4.615   4.361
  143ALA      C 1403   4.960   4.549   4.223
  143ALA      O 1404   4.856   4.526   4.284
  144VAL      N 1405   4.969   4.629   4.117
  144VAL      H 1406   5.056   4.664   4.084
  144VAL     CA 1407   4.855   4.676   4.036
  144VAL     CB 1408   4.889   4.779   3.929
  144VAL    CG1 1409   4.763   4.827   3.856
  144VAL    CG2 1410   4.962   4.902   3.985
  144VAL      C 1411   4.778   4.562   3.969
  144VAL      O 1412   4.656   4.560   3.976
  145ALA      N 1413   4.855   4.464   3.923
  145ALA      H 1414   4.953   4.474   3.903
  145ALA     CA 1415   4.795   4.342   3.866
  145ALA     CB 1416   4.907   4.264   3.797
  145ALA      C 1417   4.703   4.259   3.955
  145ALA      O 1418   4.607   4.203   3.903
  146GLN      N 1419   4.750   4.256   4.079
  146GLN      H 1420   4.846   4.279   4.096
  146GLN     CA 1421   4.670   4.191   4.184
  146GLN     CB 1422   4.749   4.153   4.310
  146GLN     CG 1423   4.843   4.034   4.288
  146GLN     CD 1424   4.926   4.015   4.414
  146GLN    OE1 1425   4.888   3.939   4.503
  146GLN    NE2 1426   5.033   4.095   4.416
  146GLN   HE21 1427   5.059   4.162   4.347
  146GLN   HE22 1428   5.091   4.089   4.497
  146GLN      C 1429   4.542   4.266   4.220
  146GLN      O 1430   4.448   4.195   4.256
  147GLU      N 1431   4.533   4.396   4.197
  147GLU      H 1432   4.618   4.437   4.164
  147GLU     CA 1433   4.408   4.474   4.203
  147GLU     CB 1434   4.439   4.622   4.226
  147GLU     CG 1435   4.436   4.653   4.376
  147GLU     CD 1436   4.474   4.795   4.420
  147GLU    OE1 1437   4.414   4.854   4.512
  147GLU    OE2 1438   4.565   4.853   4.357
  147GLU      C 1439   4.311   4.456   4.086
  147GLU      O 1440   4.198   4.506   4.082
  148GLY      N 1441   4.377   4.422   3.976
  148GLY      H 1442   4.466   4.464   3.957
  148GLY     CA 1443   4.315   4.398   3.845
  148GLY      C 1444   4.220   4.278   3.837
  148GLY      O 1445   4.272   4.167   3.829
  149GLN      N 1446   4.094   4.304   3.871
  149GLN      H 1447   4.055   4.394   3.890
  149GLN     CA 1448   3.998   4.197   3.902
  149GLN     CB 1449   3.868   4.265   3.946
  149GLN     CG 1450   3.787   4.321   3.829
  149GLN     CD 1451   3.648   4.380   3.853
  149GLN    OE1 1452   3.580   4.342   3.949
  149GLN    NE2 1453   3.588   4.431   3.746
  149GLN   HE21 1454   3.646   4.431   3.665
  149GLN   HE22 1455   3.508   4.491   3.747
  149GLN      C 1456   3.977   4.083   3.802
  149GLN      O 1457   3.977   3.970   3.849
  150CYS      N 1458   3.975   4.104   3.670
  150CYS      H 1459   3.986   4.195   3.631
  150CYS     CA 1460   3.971   3.989   3.578
  150CYS     CB 1461   3.895   4.037   3.454
  150CYS     SG 1462   3.725   4.098   3.482
  150CYS     HG 1463   3.717   4.178   3.376
  150CYS      C 1464   4.110   3.946   3.531
  150CYS      O 1465   4.210   4.013   3.556
  151ARG      N 1466   4.120   3.827   3.472
  151ARG      H 1467   4.044   3.761   3.475
  151ARG     CA 1468   4.242   3.763   3.422
  151ARG     CB 1469   4.301   3.663   3.522
  151ARG     CG 1470   4.450   3.652   3.489
  151ARG     CD 1471   4.523   3.778   3.535
  151ARG     NE 1472   4.516   3.812   3.678
  151ARG     HE 1473   4.535   3.732   3.735
  151ARG     CZ 1474   4.491   3.927   3.741
  151ARG    NH1 1475   4.460   4.043   3.680
  151ARG   HH11 1476   4.482   4.052   3.583
  151ARG   HH12 1477   4.391   4.106   3.715
  151ARG    NH2 1478   4.487   3.937   3.875
  151ARG   HH21 1479   4.494   3.856   3.933
  151ARG   HH22 1480   4.467   4.022   3.924
  151ARG      C 1481   4.237   3.721   3.275
  151ARG      O 1482   4.254   3.797   3.180
  152VAL      N 1483   4.187   3.600   3.254
  152VAL      H 1484   4.148   3.550   3.332
  152VAL     CA 1485   4.169   3.525   3.129
  152VAL     CB 1486   4.035   3.558   3.063
  152VAL    CG1 1487   4.016   3.507   2.920
  152VAL    CG2 1488   3.912   3.532   3.149
  152VAL      C 1489   4.278   3.541   3.023
  152VAL      O 1490   4.281   3.628   2.937
  153ASP      N 1491   4.375   3.451   3.032
  153ASP      H 1492   4.357   3.370   3.088
  153ASP     CA 1493   4.497   3.466   2.951
  153ASP     CB 1494   4.626   3.419   3.019
  153ASP     CG 1495   4.753   3.475   2.955
  153ASP    OD1 1496   4.797   3.585   2.997
  153ASP    OD2 1497   4.809   3.403   2.870
  153ASP      C 1498   4.473   3.381   2.826
  153ASP      O 1499   4.538   3.279   2.803
  154ASP      N 1500   4.387   3.432   2.738
  154ASP      H 1501   4.351   3.525   2.747
  154ASP     CA 1502   4.340   3.358   2.620
  154ASP     CB 1503   4.224   3.437   2.559
  154ASP     CG 1504   4.258   3.582   2.528
  154ASP    OD1 1505   4.374   3.612   2.492
  154ASP    OD2 1506   4.170   3.671   2.528
  154ASP      C 1507   4.445   3.330   2.512
  154ASP      O 1508   4.410   3.279   2.406
  155LYS      N 1509   4.572   3.365   2.531
  155LYS      H 1510   4.592   3.429   2.605
  155LYS     CA 1511   4.679   3.337   2.434
  155LYS     CB 1512   4.711   3.190   2.407
  155LYS     CG 1513   4.737   3.102   2.529
  155LYS     CD 1514   4.850   3.146   2.623
  155LYS     CE 1515   4.847   3.056   2.747
  155LYS     NZ 1516   4.731   3.087   2.832
  155LYS    HZ1 1517   4.742   3.048   2.923
  155LYS    HZ2 1518   4.721   3.186   2.821
  155LYS    HZ3 1519   4.646   3.052   2.793
  155LYS      C 1520   4.669   3.412   2.301
  155LYS      O 1521   4.754   3.396   2.213
  156VAL      N 1522   4.582   3.511   2.287
  156VAL      H 1523   4.516   3.540   2.356
  156VAL     CA 1524   4.572   3.586   2.161
  156VAL     CB 1525   4.431   3.641   2.135
  156VAL    CG1 1526   4.409   3.726   2.010
  156VAL    CG2 1527   4.336   3.521   2.130
  156VAL      C 1528   4.681   3.692   2.143
  156VAL      O 1529   4.706   3.769   2.235
  157ASN      N 1530   4.749   3.700   2.028
  157ASN      H 1531   4.708   3.655   1.949
  157ASN     CA 1532   4.852   3.797   1.991
  157ASN     CB 1533   4.925   3.750   1.865
  157ASN     CG 1534   5.063   3.812   1.843
  157ASN    OD1 1535   5.135   3.863   1.929
  157ASN    ND2 1536   5.107   3.809   1.717
  157ASN   HD21 1537   5.047   3.786   1.641
  157ASN   HD22 1538   5.206   3.814   1.710
  157ASN      C 1539   4.804   3.942   1.979
  157ASN      O 1540   4.822   4.012   1.880
  158PHE      N 1541   4.758   3.994   2.093
  158PHE      H 1542   4.732   3.931   2.166
  158PHE     CA 1543   4.738   4.136   2.123
  158PHE     CB 1544   4.649   4.152   2.247
  158PHE     CG 1545   4.506   4.099   2.242
  158PHE    CD1 1546   4.402   4.171   2.184
  158PHE    HD1 1547   4.421   4.256   2.118
  158PHE    CD2 1548   4.479   3.991   2.325
  158PHE    HD2 1549   4.562   3.925   2.353
  158PHE    CE1 1550   4.271   4.133   2.209
  158PHE    HE1 1551   4.194   4.200   2.171
  158PHE    CE2 1552   4.348   3.954   2.353
  158PHE    HE2 1553   4.324   3.880   2.430
  158PHE     CZ 1554   4.245   4.026   2.294
  158PHE     HZ 1555   4.143   4.022   2.332
  158PHE      C 1556   4.858   4.225   2.158
  158PHE      O 1557   4.944   4.189   2.237
  159HISE     N 1558   4.872   4.324   2.071
  159HISE     H 1559   4.829   4.313   1.981
  159HISE    CA 1560   4.968   4.435   2.082
  159HISE    CB 1561   5.029   4.441   1.942
  159HISE    CG 1562   5.149   4.347   1.930
  159HISE   ND1 1563   5.281   4.365   1.937
  159HISE   CD2 1564   5.130   4.221   1.892
  159HISE   HD2 1565   5.034   4.169   1.897
  159HISE   CE1 1566   5.335   4.256   1.884
  159HISE   HE1 1567   5.442   4.251   1.862
  159HISE   NE2 1568   5.244   4.163   1.856
  159HISE   HE2 1569   5.257   4.066   1.835
  159HISE     C 1570   4.907   4.571   2.116
  159HISE     O 1571   4.793   4.603   2.085
  160PHE      N 1572   4.988   4.652   2.184
  160PHE      H 1573   5.081   4.620   2.201
  160PHE     CA 1574   4.948   4.782   2.239
  160PHE     CB 1575   4.953   4.781   2.392
  160PHE     CG 1576   4.897   4.902   2.467
  160PHE    CD1 1577   4.761   4.934   2.465
  160PHE    HD1 1578   4.696   4.893   2.388
  160PHE    CD2 1579   4.988   4.976   2.541
  160PHE    HD2 1580   5.094   4.951   2.532
  160PHE    CE1 1581   4.715   5.041   2.541
  160PHE    HE1 1582   4.612   5.076   2.548
  160PHE    CE2 1583   4.943   5.082   2.619
  160PHE    HE2 1584   5.011   5.148   2.674
  160PHE     CZ 1585   4.807   5.113   2.617
  160PHE     HZ 1586   4.766   5.190   2.681
  160PHE      C 1587   5.056   4.882   2.199
  160PHE      O 1588   5.168   4.881   2.249
  161ILE      N 1589   5.020   4.960   2.097
  161ILE      H 1590   4.925   4.990   2.098
  161ILE     CA 1591   5.107   5.055   2.026
  161ILE     CB 1592   5.105   5.021   1.877
  161ILE    CG1 1593   4.964   5.035   1.821
  161ILE    CG2 1594   5.167   4.882   1.863
  161ILE     CD 1595   4.963   5.024   1.669
  161ILE      C 1596   5.057   5.197   2.051
  161ILE      O 1597   4.939   5.233   2.056
  162LEU      N 1598   5.156   5.285   2.059
  162LEU      H 1599   5.250   5.253   2.066
  162LEU     CA 1600   5.143   5.430   2.084
  162LEU     CB 1601   5.241   5.444   2.201
  162LEU     CG 1602   5.288   5.587   2.228
  162LEU    CD1 1603   5.182   5.695   2.250
  162LEU    CD2 1604   5.372   5.576   2.355
  162LEU      C 1605   5.172   5.515   1.961
  162LEU      O 1606   5.263   5.496   1.880
  163PHE      N 1607   5.091   5.619   1.942
  163PHE      H 1608   5.000   5.614   1.983
  163PHE     CA 1609   5.099   5.720   1.835
  163PHE     CB 1610   4.983   5.713   1.736
  163PHE     CG 1611   4.979   5.570   1.683
  163PHE    CD1 1612   4.877   5.489   1.733
  163PHE    HD1 1613   4.834   5.485   1.833
  163PHE    CD2 1614   5.053   5.543   1.568
  163PHE    HD2 1615   5.116   5.619   1.522
  163PHE    CE1 1616   4.845   5.382   1.652
  163PHE    HE1 1617   4.757   5.321   1.672
  163PHE    CE2 1618   5.015   5.437   1.487
  163PHE    HE2 1619   5.074   5.405   1.401
  163PHE     CZ 1620   4.912   5.355   1.533
  163PHE     HZ 1621   4.907   5.256   1.488
  163PHE      C 1622   5.088   5.856   1.905
  163PHE      O 1623   4.989   5.885   1.971
  164ASN      N 1624   5.188   5.940   1.879
  164ASN      H 1625   5.268   5.902   1.831
  164ASN     CA 1626   5.200   6.080   1.921
  164ASN     CB 1627   5.233   6.097   2.069
  164ASN     CG 1628   5.362   6.048   2.135
  164ASN    OD1 1629   5.471   6.054   2.079
  164ASN    ND2 1630   5.353   6.026   2.266
  164ASN   HD21 1631   5.278   6.046   2.329
  164ASN   HD22 1632   5.433   5.987   2.312
  164ASN      C 1633   5.305   6.158   1.842
  164ASN      O 1634   5.381   6.101   1.764
  165ASN      N 1635   5.316   6.285   1.879
  165ASN      H 1636   5.261   6.331   1.949
  165ASN     CA 1637   5.409   6.376   1.810
  165ASN     CB 1638   5.329   6.506   1.793
  165ASN     CG 1639   5.395   6.590   1.685
  165ASN    OD1 1640   5.513   6.625   1.690
  165ASN    ND2 1641   5.328   6.631   1.577
  165ASN   HD21 1642   5.233   6.607   1.559
  165ASN   HD22 1643   5.372   6.703   1.523
  165ASN      C 1644   5.534   6.411   1.890
  165ASN      O 1645   5.539   6.476   1.994
  166VAL      N 1646   5.644   6.387   1.819
  166VAL      H 1647   5.636   6.360   1.723
  166VAL     CA 1648   5.778   6.436   1.853
  166VAL     CB 1649   5.862   6.324   1.915
  166VAL    CG1 1650   6.000   6.356   1.973
  166VAL    CG2 1651   5.798   6.264   2.040
  166VAL      C 1652   5.849   6.503   1.734
  166VAL      O 1653   5.816   6.487   1.617
  167ASP      N 1654   5.924   6.610   1.761
  167ASP      H 1655   5.919   6.651   1.852
  167ASP     CA 1656   6.000   6.687   1.662
  167ASP     CB 1657   6.120   6.594   1.645
  167ASP     CG 1658   6.238   6.652   1.567
  167ASP    OD1 1659   6.274   6.771   1.582
  167ASP    OD2 1660   6.303   6.570   1.498
  167ASP      C 1661   5.927   6.745   1.540
  167ASP      O 1662   5.979   6.742   1.429
  168GLY      N 1663   5.798   6.773   1.554
  168GLY      H 1664   5.743   6.738   1.631
  168GLY     CA 1665   5.708   6.820   1.448
  168GLY      C 1666   5.648   6.713   1.356
  168GLY      O 1667   5.606   6.735   1.243
  169HISE     N 1668   5.665   6.587   1.396
  169HISE     H 1669   5.736   6.571   1.465
  169HISE    CA 1670   5.620   6.476   1.311
  169HISE    CB 1671   5.738   6.403   1.247
  169HISE    CG 1672   5.797   6.482   1.129
  169HISE   ND1 1673   5.897   6.567   1.147
  169HISE   CD2 1674   5.795   6.449   1.001
  169HISE   HD2 1675   5.735   6.377   0.945
  169HISE   CE1 1676   5.961   6.588   1.032
  169HISE   HE1 1677   6.043   6.654   1.003
  169HISE   NE2 1678   5.900   6.509   0.944
  169HISE   HE2 1679   5.922   6.505   0.847
  169HISE     C 1680   5.545   6.373   1.396
  169HISE     O 1681   5.590   6.339   1.506
  170LEU      N 1682   5.451   6.301   1.336
  170LEU      H 1683   5.441   6.306   1.237
  170LEU     CA 1684   5.377   6.191   1.399
  170LEU     CB 1685   5.241   6.183   1.329
  170LEU     CG 1686   5.127   6.130   1.417
  170LEU    CD1 1687   5.138   5.979   1.437
  170LEU    CD2 1688   5.121   6.214   1.544
  170LEU      C 1689   5.462   6.063   1.401
  170LEU      O 1690   5.506   6.015   1.296
  171TYR      N 1691   5.476   6.009   1.521
  171TYR      H 1692   5.446   6.055   1.604
  171TYR     CA 1693   5.563   5.892   1.540
  171TYR     CB 1694   5.690   5.933   1.614
  171TYR     CG 1695   5.794   5.999   1.524
  171TYR    CD1 1696   5.875   5.910   1.454
  171TYR    HD1 1697   5.845   5.811   1.420
  171TYR    CD2 1698   5.838   6.128   1.552
  171TYR    HD2 1699   5.766   6.202   1.586
  171TYR    CE1 1700   6.000   5.956   1.412
  171TYR    HE1 1701   6.061   5.898   1.342
  171TYR    CE2 1702   5.961   6.176   1.510
  171TYR    HE2 1703   5.982   6.281   1.528
  171TYR     CZ 1704   6.040   6.086   1.438
  171TYR     OH 1705   6.129   6.147   1.356
  171TYR     HH 1706   6.115   6.244   1.337
  171TYR      C 1707   5.484   5.785   1.616
  171TYR      O 1708   5.400   5.813   1.701
  172GLU      N 1709   5.510   5.665   1.566
  172GLU      H 1710   5.582   5.646   1.498
  172GLU     CA 1711   5.449   5.542   1.619
  172GLU     CB 1712   5.396   5.468   1.496
  172GLU     CG 1713   5.334   5.333   1.534
  172GLU     CD 1714   5.317   5.248   1.408
  172GLU    OE1 1715   5.214   5.255   1.337
  172GLU    OE2 1716   5.416   5.172   1.393
  172GLU      C 1717   5.560   5.462   1.687
  172GLU      O 1718   5.669   5.444   1.633
  173LEU      N 1719   5.524   5.416   1.806
  173LEU      H 1720   5.428   5.419   1.835
  173LEU     CA 1721   5.621   5.360   1.902
  173LEU     CB 1722   5.661   5.456   2.014
  173LEU     CG 1723   5.806   5.502   1.998
  173LEU    CD1 1724   5.814   5.616   1.898
  173LEU    CD2 1725   5.853   5.549   2.136
  173LEU      C 1726   5.562   5.230   1.957
  173LEU      O 1727   5.461   5.228   2.027
  174ASP      N 1728   5.622   5.118   1.916
  174ASP      H 1729   5.694   5.115   1.846
  174ASP     CA 1730   5.616   4.986   1.979
  174ASP     CB 1731   5.540   4.898   1.880
  174ASP     CG 1732   5.515   4.757   1.936
  174ASP    OD1 1733   5.595   4.668   1.900
  174ASP    OD2 1734   5.421   4.749   2.017
  174ASP      C 1735   5.750   4.923   2.019
  174ASP      O 1736   5.848   4.922   1.945
  175GLY      N 1737   5.750   4.855   2.133
  175GLY      H 1738   5.662   4.832   2.175
  175GLY     CA 1739   5.870   4.793   2.191
  175GLY      C 1740   5.908   4.656   2.137
  175GLY      O 1741   6.014   4.608   2.177
  176ARG      N 1742   5.810   4.590   2.076
  176ARG      H 1743   5.728   4.637   2.043
  176ARG     CA 1744   5.826   4.454   2.020
  176ARG     CB 1745   5.694   4.382   1.990
  176ARG     CG 1746   5.596   4.370   2.107
  176ARG     CD 1747   5.646   4.259   2.199
  176ARG     NE 1748   5.611   4.136   2.128
  176ARG     HE 1749   5.679   4.113   2.058
  176ARG     CZ 1750   5.498   4.064   2.132
  176ARG    NH1 1751   5.398   4.108   2.210
  176ARG   HH11 1752   5.410   4.183   2.275
  176ARG   HH12 1753   5.308   4.065   2.216
  176ARG    NH2 1754   5.459   3.979   2.036
  176ARG   HH21 1755   5.518   3.973   1.956
  176ARG   HH22 1756   5.383   3.914   2.047
  176ARG      C 1757   5.894   4.465   1.884
  176ARG      O 1758   5.952   4.366   1.839
  177MET      N 1759   5.847   4.563   1.807
  177MET      H 1760   5.761   4.607   1.834
  177MET     CA 1761   5.909   4.610   1.682
  177MET     CB 1762   5.826   4.717   1.611
  177MET     CG 1763   5.685   4.672   1.573
  177MET     SD 1764   5.689   4.542   1.445
  177MET     CE 1765   5.534   4.456   1.446
  177MET      C 1766   6.051   4.657   1.712
  177MET      O 1767   6.067   4.717   1.818
  178PRO      N 1768   6.154   4.627   1.632
  178PRO     CA 1769   6.291   4.679   1.641
  178PRO     CB 1770   6.358   4.606   1.525
  178PRO     CG 1771   6.257   4.543   1.429
  178PRO     CD 1772   6.134   4.536   1.519
  178PRO      C 1773   6.323   4.828   1.624
  178PRO      O 1774   6.412   4.878   1.692
  179PHE      N 1775   6.239   4.910   1.560
  179PHE      H 1776   6.148   4.880   1.533
  179PHE     CA 1777   6.256   5.054   1.538
  179PHE     CB 1778   6.322   5.086   1.404
  179PHE     CG 1779   6.471   5.054   1.387
  179PHE    CD1 1780   6.522   4.939   1.329
  179PHE    HD1 1781   6.448   4.874   1.282
  179PHE    CD2 1782   6.561   5.138   1.451
  179PHE    HD2 1783   6.525   5.235   1.486
  179PHE    CE1 1784   6.655   4.898   1.335
  179PHE    HE1 1785   6.692   4.807   1.288
  179PHE    CE2 1786   6.693   5.100   1.468
  179PHE    HE2 1787   6.758   5.133   1.549
  179PHE     CZ 1788   6.739   4.985   1.404
  179PHE     HZ 1789   6.846   4.970   1.417
  179PHE      C 1790   6.118   5.121   1.539
  179PHE      O 1791   6.017   5.066   1.495
  180PRO      N 1792   6.118   5.240   1.597
  180PRO     CA 1793   6.006   5.335   1.588
  180PRO     CB 1794   6.047   5.454   1.675
  180PRO     CG 1795   6.153   5.400   1.771
  180PRO     CD 1796   6.224   5.299   1.680
  180PRO      C 1797   5.970   5.375   1.445
  180PRO      O 1798   6.057   5.385   1.358
  181VAL      N 1799   5.842   5.398   1.418
  181VAL      H 1800   5.773   5.405   1.490
  181VAL     CA 1801   5.797   5.426   1.281
  181VAL     CB 1802   5.699   5.313   1.247
  181VAL    CG1 1803   5.629   5.334   1.113
  181VAL    CG2 1804   5.771   5.178   1.241
  181VAL      C 1805   5.754   5.569   1.248
  181VAL      O 1806   5.653   5.613   1.303
  182ASN      N 1807   5.813   5.636   1.149
  182ASN      H 1808   5.886   5.602   1.089
  182ASN     CA 1809   5.766   5.773   1.123
  182ASN     CB 1810   5.876   5.832   1.035
  182ASN     CG 1811   5.868   5.985   1.031
  182ASN    OD1 1812   5.768   6.028   0.974
  182ASN    ND2 1813   5.957   6.063   1.092
  182ASN   HD21 1814   6.041   6.022   1.126
  182ASN   HD22 1815   5.926   6.157   1.108
  182ASN      C 1816   5.637   5.762   1.041
  182ASN      O 1817   5.626   5.693   0.939
  183HISE     N 1818   5.534   5.836   1.080
  183HISE     H 1819   5.538   5.877   1.171
  183HISE    CA 1820   5.419   5.868   0.994
  183HISE    CB 1821   5.290   5.828   1.066
  183HISE    CG 1822   5.278   5.676   1.077
  183HISE   ND1 1823   5.215   5.592   0.995
  183HISE   CD2 1824   5.321   5.600   1.178
  183HISE   HD2 1825   5.394   5.626   1.254
  183HISE   CE1 1826   5.210   5.471   1.048
  183HISE   HE1 1827   5.161   5.380   1.012
  183HISE   NE2 1828   5.274   5.476   1.165
  183HISE   HE2 1829   5.291   5.403   1.231
  183HISE     C 1830   5.400   6.011   0.942
  183HISE     O 1831   5.291   6.046   0.896
  184GLY      N 1832   5.513   6.072   0.908
  184GLY      H 1833   5.599   6.027   0.930
  184GLY     CA 1834   5.511   6.208   0.852
  184GLY      C 1835   5.466   6.327   0.938
  184GLY      O 1836   5.444   6.314   1.058
  185ALA      N 1837   5.467   6.442   0.871
  185ALA      H 1838   5.468   6.447   0.771
  185ALA     CA 1839   5.435   6.569   0.937
  185ALA     CB 1840   5.424   6.681   0.833
  185ALA      C 1841   5.312   6.587   1.026
  185ALA      O 1842   5.211   6.525   0.995
  186SER      N 1843   5.317   6.680   1.121
  186SER      H 1844   5.399   6.737   1.125
  186SER     CA 1845   5.210   6.704   1.220
  186SER     CB 1846   5.177   6.576   1.297
  186SER     OG 1847   5.084   6.581   1.405
  186SER     HG 1848   4.999   6.601   1.357
  186SER      C 1849   5.229   6.813   1.326
  186SER      O 1850   5.336   6.832   1.383
  187SER      N 1851   5.115   6.873   1.357
  187SER      H 1852   5.026   6.830   1.338
  187SER     CA 1853   5.111   6.965   1.472
  187SER     CB 1854   5.026   7.087   1.435
  187SER     OG 1855   5.028   7.182   1.542
  187SER     HG 1856   4.989   7.265   1.502
  187SER      C 1857   5.053   6.897   1.596
  187SER      O 1858   4.961   6.815   1.592
  188GLU      N 1859   5.100   6.949   1.709
  188GLU      H 1860   5.178   7.011   1.702
  188GLU     CA 1861   5.063   6.919   1.848
  188GLU     CB 1862   5.164   6.991   1.938
  188GLU     CG 1863   5.140   6.951   2.084
  188GLU     CD 1864   5.229   7.026   2.183
  188GLU    OE1 1865   5.342   6.981   2.215
  188GLU    OE2 1866   5.185   7.127   2.242
  188GLU      C 1867   4.920   6.970   1.869
  188GLU      O 1868   4.851   6.899   1.942
  189ASP      N 1869   4.869   7.065   1.791
  189ASP      H 1870   4.917   7.121   1.723
  189ASP     CA 1871   4.725   7.093   1.794
  189ASP     CB 1872   4.700   7.219   1.712
  189ASP     CG 1873   4.559   7.279   1.709
  189ASP    OD1 1874   4.522   7.343   1.810
  189ASP    OD2 1875   4.491   7.251   1.608
  189ASP      C 1876   4.640   6.974   1.746
  189ASP      O 1877   4.573   6.910   1.827
  190THR      N 1878   4.662   6.925   1.625
  190THR      H 1879   4.739   6.948   1.566
  190THR     CA 1880   4.579   6.826   1.555
  190THR     CB 1881   4.597   6.847   1.405
  190THR    OG1 1882   4.735   6.850   1.367
  190THR    HG1 1883   4.759   6.755   1.347
  190THR    CG2 1884   4.533   6.981   1.369
  190THR      C 1885   4.606   6.680   1.595
  190THR      O 1886   4.578   6.588   1.519
  191LEU      N 1887   4.646   6.661   1.721
  191LEU      H 1888   4.646   6.723   1.799
  191LEU     CA 1889   4.691   6.529   1.766
  191LEU     CB 1890   4.755   6.541   1.904
  191LEU     CG 1891   4.908   6.534   1.902
  191LEU    CD1 1892   4.948   6.543   2.049
  191LEU    CD2 1893   4.979   6.428   1.817
  191LEU      C 1894   4.604   6.403   1.763
  191LEU      O 1895   4.641   6.291   1.729
  192LEU      N 1896   4.480   6.428   1.806
  192LEU      H 1897   4.464   6.492   1.881
  192LEU     CA 1898   4.369   6.337   1.774
  192LEU     CB 1899   4.234   6.389   1.823
  192LEU     CG 1900   4.214   6.373   1.974
  192LEU    CD1 1901   4.085   6.431   2.033
  192LEU    CD2 1902   4.204   6.223   2.002
  192LEU      C 1903   4.348   6.310   1.625
  192LEU      O 1904   4.362   6.193   1.588
  193LYS      N 1905   4.343   6.410   1.538
  193LYS      H 1906   4.367   6.505   1.559
  193LYS     CA 1907   4.307   6.385   1.398
  193LYS     CB 1908   4.271   6.520   1.335
  193LYS     CG 1909   4.198   6.506   1.201
  193LYS     CD 1910   4.149   6.645   1.160
  193LYS     CE 1911   4.034   6.620   1.062
  193LYS     NZ 1912   4.096   6.559   0.944
  193LYS    HZ1 1913   4.032   6.570   0.868
  193LYS    HZ2 1914   4.188   6.597   0.930
  193LYS    HZ3 1915   4.101   6.460   0.959
  193LYS      C 1916   4.419   6.318   1.317
  193LYS      O 1917   4.405   6.202   1.279
  194ASP      N 1918   4.541   6.369   1.333
  194ASP      H 1919   4.549   6.459   1.375
  194ASP     CA 1920   4.662   6.305   1.280
  194ASP     CB 1921   4.782   6.396   1.306
  194ASP     CG 1922   4.793   6.523   1.222
  194ASP    OD1 1923   4.867   6.617   1.259
  194ASP    OD2 1924   4.752   6.518   1.104
  194ASP      C 1925   4.689   6.164   1.331
  194ASP      O 1926   4.734   6.095   1.239
  195ALA      N 1927   4.657   6.139   1.458
  195ALA      H 1928   4.627   6.211   1.520
  195ALA     CA 1929   4.671   6.002   1.508
  195ALA     CB 1930   4.704   6.007   1.657
  195ALA      C 1931   4.559   5.908   1.465
  195ALA      O 1932   4.587   5.818   1.386
  196ALA      N 1933   4.436   5.958   1.457
  196ALA      H 1934   4.415   6.051   1.488
  196ALA     CA 1935   4.316   5.882   1.419
  196ALA     CB 1936   4.195   5.969   1.452
  196ALA      C 1937   4.314   5.833   1.274
  196ALA      O 1938   4.297   5.713   1.251
  197LYS      N 1939   4.354   5.915   1.177
  197LYS      H 1940   4.386   6.009   1.192
  197LYS     CA 1941   4.384   5.873   1.040
  197LYS     CB 1942   4.445   5.993   0.967
  197LYS     CG 1943   4.422   5.989   0.816
  197LYS     CD 1944   4.528   6.071   0.742
  197LYS     CE 1945   4.666   6.006   0.741
  197LYS     NZ 1946   4.762   6.091   0.668
  197LYS    HZ1 1947   4.854   6.055   0.684
  197LYS    HZ2 1948   4.742   6.077   0.571
  197LYS    HZ3 1949   4.749   6.184   0.702
  197LYS      C 1950   4.470   5.747   1.030
  197LYS      O 1951   4.430   5.655   0.959
  198VAL      N 1952   4.581   5.742   1.103
  198VAL      H 1953   4.593   5.811   1.174
  198VAL     CA 1954   4.667   5.623   1.106
  198VAL     CB 1955   4.801   5.666   1.165
  198VAL    CG1 1956   4.905   5.554   1.154
  198VAL    CG2 1957   4.863   5.781   1.085
  198VAL      C 1958   4.606   5.509   1.187
  198VAL      O 1959   4.596   5.396   1.138
  199CYS      N 1960   4.547   5.535   1.303
  199CYS      H 1961   4.567   5.619   1.353
  199CYS     CA 1962   4.479   5.434   1.385
  199CYS     CB 1963   4.427   5.511   1.507
  199CYS     SG 1964   4.546   5.550   1.641
  199CYS     HG 1965   4.647   5.558   1.554
  199CYS      C 1966   4.362   5.366   1.313
  199CYS      O 1967   4.345   5.246   1.331
  200ARG      N 1968   4.292   5.442   1.229
  200ARG      H 1969   4.283   5.540   1.246
  200ARG     CA 1970   4.189   5.382   1.143
  200ARG     CB 1971   4.099   5.484   1.074
  200ARG     CG 1972   4.008   5.556   1.174
  200ARG     CD 1973   3.894   5.629   1.103
  200ARG     NE 1974   3.936   5.754   1.037
  200ARG     HE 1975   3.962   5.744   0.941
  200ARG     CZ 1976   3.962   5.873   1.092
  200ARG    NH1 1977   3.948   5.895   1.223
  200ARG   HH11 1978   3.903   5.827   1.281
  200ARG   HH12 1979   3.956   5.990   1.253
  200ARG    NH2 1980   3.994   5.975   1.011
  200ARG   HH21 1981   3.996   5.951   0.914
  200ARG   HH22 1982   4.025   6.066   1.038
  200ARG      C 1983   4.244   5.291   1.033
  200ARG      O 1984   4.210   5.173   1.033
  201GLU      N 1985   4.339   5.336   0.952
  201GLU      H 1986   4.385   5.424   0.970
  201GLU     CA 1987   4.395   5.246   0.851
  201GLU     CB 1988   4.474   5.323   0.745
  201GLU     CG 1989   4.597   5.400   0.792
  201GLU     CD 1990   4.683   5.455   0.678
  201GLU    OE1 1991   4.632   5.512   0.579
  201GLU    OE2 1992   4.808   5.455   0.690
  201GLU      C 1993   4.466   5.120   0.901
  201GLU      O 1994   4.478   5.024   0.826
  202PHE      N 1995   4.529   5.131   1.017
  202PHE      H 1996   4.585   5.213   1.030
  202PHE     CA 1997   4.582   5.014   1.090
  202PHE     CB 1998   4.640   5.067   1.221
  202PHE     CG 1999   4.759   4.988   1.277
  202PHE    CD1 2000   4.883   5.051   1.273
  202PHE    HD1 2001   4.882   5.160   1.275
  202PHE    CD2 2002   4.751   4.855   1.316
  202PHE    HD2 2003   4.658   4.799   1.306
  202PHE    CE1 2004   4.999   4.982   1.306
  202PHE    HE1 2005   5.086   5.045   1.327
  202PHE    CE2 2006   4.867   4.786   1.347
  202PHE    HE2 2007   4.863   4.679   1.370
  202PHE     CZ 2008   4.991   4.849   1.345
  202PHE     HZ 2009   5.084   4.799   1.373
  202PHE      C 2010   4.476   4.908   1.118
  202PHE      O 2011   4.493   4.794   1.075
  203THR      N 2012   4.368   4.952   1.183
  203THR      H 2013   4.359   5.036   1.236
  203THR     CA 2014   4.261   4.856   1.211
  203THR     CB 2015   4.188   4.894   1.340
  203THR    OG1 2016   4.110   4.786   1.394
  203THR    HG1 2017   4.164   4.738   1.463
  203THR    CG2 2018   4.116   5.028   1.324
  203THR      C 2019   4.166   4.815   1.098
  203THR      O 2020   4.145   4.695   1.080
  204GLU      N 2021   4.139   4.907   1.006
  204GLU      H 2022   4.188   4.994   1.015
  204GLU     CA 2023   4.039   4.891   0.900
  204GLU     CB 2024   3.987   5.024   0.845
  204GLU     CG 2025   3.899   5.116   0.931
  204GLU     CD 2026   3.846   5.242   0.864
  204GLU    OE1 2027   3.779   5.325   0.930
  204GLU    OE2 2028   3.864   5.256   0.741
  204GLU      C 2029   4.068   4.783   0.796
  204GLU      O 2030   3.979   4.732   0.729
  205ARG      N 2031   4.197   4.771   0.764
  205ARG      H 2032   4.262   4.846   0.771
  205ARG     CA 2033   4.251   4.666   0.677
  205ARG     CB 2034   4.398   4.681   0.638
  205ARG     CG 2035   4.418   4.817   0.571
  205ARG     CD 2036   4.568   4.827   0.538
  205ARG     NE 2037   4.641   4.802   0.663
  205ARG     HE 2038   4.627   4.711   0.702
  205ARG     CZ 2039   4.725   4.892   0.716
  205ARG    NH1 2040   4.771   5.002   0.653
  205ARG   HH11 2041   4.720   5.038   0.575
  205ARG   HH12 2042   4.865   5.033   0.665
  205ARG    NH2 2043   4.770   4.870   0.840
  205ARG   HH21 2044   4.747   4.779   0.873
  205ARG   HH22 2045   4.841   4.926   0.883
  205ARG      C 2046   4.218   4.523   0.720
  205ARG      O 2047   4.185   4.435   0.640
  206GLU      N 2048   4.230   4.494   0.849
  206GLU      H 2049   4.287   4.551   0.908
  206GLU     CA 2050   4.197   4.363   0.907
  206GLU     CB 2051   4.280   4.349   1.034
  206GLU     CG 2052   4.374   4.229   1.030
  206GLU     CD 2053   4.491   4.237   0.932
  206GLU    OE1 2054   4.537   4.349   0.900
  206GLU    OE2 2055   4.543   4.129   0.895
  206GLU      C 2056   4.046   4.345   0.927
  206GLU      O 2057   4.003   4.346   1.042
  207GLN      N 2058   3.969   4.324   0.820
  207GLN      H 2059   4.009   4.312   0.730
  207GLN     CA 2060   3.822   4.327   0.829
  207GLN     CB 2061   3.768   4.349   0.688
  207GLN     CG 2062   3.814   4.484   0.632
  207GLN     CD 2063   3.777   4.508   0.486
  207GLN    OE1 2064   3.821   4.609   0.432
  207GLN    NE2 2065   3.695   4.430   0.415
  207GLN   HE21 2066   3.658   4.342   0.444
  207GLN   HE22 2067   3.701   4.444   0.316
  207GLN      C 2068   3.736   4.227   0.906
  207GLN      O 2069   3.633   4.263   0.964
  208GLY      N 2070   3.790   4.107   0.923
  208GLY      H 2071   3.864   4.075   0.863
  208GLY     CA 2072   3.730   4.000   1.004
  208GLY      C 2073   3.745   4.016   1.155
  208GLY      O 2074   3.656   3.966   1.224
  209GLU      N 2075   3.832   4.108   1.196
  209GLU      H 2076   3.877   4.176   1.139
  209GLU     CA 2077   3.856   4.123   1.340
  209GLU     CB 2078   4.006   4.149   1.357
  209GLU     CG 2079   4.058   4.158   1.500
  209GLU     CD 2080   4.041   4.030   1.583
  209GLU    OE1 2081   3.946   4.027   1.664
  209GLU    OE2 2082   4.133   3.946   1.585
  209GLU      C 2083   3.757   4.212   1.416
  209GLU      O 2084   3.717   4.315   1.362
  210VAL      N 2085   3.713   4.162   1.531
  210VAL      H 2086   3.754   4.075   1.557
  210VAL     CA 2087   3.631   4.241   1.624
  210VAL     CB 2088   3.518   4.148   1.667
  210VAL    CG1 2089   3.413   4.124   1.559
  210VAL    CG2 2090   3.567   4.023   1.740
  210VAL      C 2091   3.704   4.316   1.735
  210VAL      O 2092   3.661   4.424   1.775
  211ARG      N 2093   3.815   4.258   1.781
  211ARG      H 2094   3.856   4.179   1.735
  211ARG     CA 2095   3.891   4.306   1.897
  211ARG     CB 2096   3.982   4.192   1.945
  211ARG     CG 2097   3.906   4.066   1.987
  211ARG     CD 2098   4.007   3.957   2.025
  211ARG     NE 2099   4.056   3.891   1.904
  211ARG     HE 2100   4.100   3.953   1.839
  211ARG     CZ 2101   4.058   3.759   1.880
  211ARG    NH1 2102   4.037   3.660   1.969
  211ARG   HH11 2103   4.024   3.686   2.065
  211ARG   HH12 2104   4.043   3.562   1.955
  211ARG    NH2 2105   4.115   3.715   1.767
  211ARG   HH21 2106   4.147   3.782   1.701
  211ARG   HH22 2107   4.134   3.618   1.750
  211ARG      C 2108   3.974   4.431   1.865
  211ARG      O 2109   4.054   4.437   1.772
  212PHE      N 2110   3.938   4.532   1.944
  212PHE      H 2111   3.840   4.537   1.964
  212PHE     CA 2112   4.011   4.659   1.945
  212PHE     CB 2113   4.016   4.741   1.816
  212PHE     CG 2114   3.883   4.741   1.739
  212PHE    CD1 2115   3.797   4.849   1.759
  212PHE    HD1 2116   3.831   4.939   1.810
  212PHE    CD2 2117   3.845   4.634   1.659
  212PHE    HD2 2118   3.930   4.580   1.617
  212PHE    CE1 2119   3.667   4.843   1.711
  212PHE    HE1 2120   3.588   4.903   1.755
  212PHE    CE2 2121   3.722   4.636   1.595
  212PHE    HE2 2122   3.696   4.551   1.531
  212PHE     CZ 2123   3.632   4.735   1.631
  212PHE     HZ 2124   3.527   4.734   1.602
  212PHE      C 2125   3.967   4.749   2.061
  212PHE      O 2126   3.852   4.760   2.104
  213SER      N 2127   4.062   4.822   2.118
  213SER      H 2128   4.157   4.803   2.093
  213SER     CA 2129   4.049   4.915   2.231
  213SER     CB 2130   4.057   4.844   2.366
  213SER     OG 2131   4.023   4.924   2.480
  213SER     HG 2132   4.018   4.861   2.557
  213SER      C 2133   4.140   5.038   2.229
  213SER      O 2134   4.259   5.035   2.197
  214ALA      N 2135   4.069   5.149   2.247
  214ALA      H 2136   3.973   5.143   2.219
  214ALA     CA 2137   4.138   5.279   2.241
  214ALA     CB 2138   4.086   5.361   2.122
  214ALA      C 2139   4.143   5.358   2.372
  214ALA      O 2140   4.046   5.373   2.445
  215VAL      N 2141   4.264   5.385   2.420
  215VAL      H 2142   4.344   5.339   2.380
  215VAL     CA 2143   4.290   5.485   2.525
  215VAL     CB 2144   4.355   5.409   2.641
  215VAL    CG1 2145   4.476   5.325   2.601
  215VAL    CG2 2146   4.390   5.499   2.760
  215VAL      C 2147   4.367   5.609   2.479
  215VAL      O 2148   4.472   5.597   2.415
  216ALA      N 2149   4.315   5.724   2.520
  216ALA      H 2150   4.248   5.727   2.594
  216ALA     CA 2151   4.383   5.850   2.488
  216ALA     CB 2152   4.297   5.951   2.413
  216ALA      C 2153   4.424   5.910   2.623
  216ALA      O 2154   4.372   5.868   2.726
  217LEU      N 2155   4.541   5.972   2.618
  217LEU      H 2156   4.563   6.002   2.525
  217LEU     CA 2157   4.598   6.049   2.730
  217LEU     CB 2158   4.749   6.033   2.710
  217LEU     CG 2159   4.836   6.007   2.833
  217LEU    CD1 2160   4.968   5.956   2.776
  217LEU    CD2 2161   4.857   6.131   2.921
  217LEU      C 2162   4.559   6.196   2.719
  217LEU      O 2163   4.629   6.265   2.645
  218CYS      N 2164   4.482   6.243   2.817
  218CYS      H 2165   4.454   6.188   2.895
  218CYS     CA 2166   4.424   6.378   2.815
  218CYS     CB 2167   4.273   6.373   2.790
  218CYS     SG 2168   4.253   6.337   2.612
  218CYS     HG 2169   4.219   6.465   2.599
  218CYS      C 2170   4.442   6.453   2.947
  218CYS      O 2171   4.457   6.398   3.056
  219LYS      N 2172   4.435   6.586   2.937
  219LYS      H 2173   4.429   6.628   2.847
  219LYS     CA 2174   4.428   6.680   3.050
  219LYS     CB 2175   4.459   6.821   3.000
  219LYS     CG 2176   4.494   6.934   3.097
  219LYS     CD 2177   4.632   6.906   3.156
  219LYS     CE 2178   4.701   7.019   3.234
  219LYS     NZ 2179   4.741   7.144   3.169
  219LYS    HZ1 2180   4.667   7.188   3.117
  219LYS    HZ2 2181   4.777   7.209   3.237
  219LYS    HZ3 2182   4.816   7.137   3.104
  219LYS      C 2183   4.293   6.675   3.123
  219LYS      O 2184   4.186   6.698   3.067
  220ALA      N 2185   4.300   6.643   3.251
  220ALA      H 2186   4.389   6.626   3.294
  220ALA     CA 2187   4.187   6.645   3.346
  220ALA     CB 2188   4.226   6.562   3.469
  220ALA      C 2189   4.159   6.785   3.400
  220ALA      O 2190   4.243   6.873   3.419
  221ALA      N 2191   4.035   6.805   3.444
  221ALA      H 2192   3.967   6.733   3.460
  221ALA     CA 2193   3.986   6.940   3.478
  221ALA     CB 2194   3.869   6.974   3.387
  221ALA      C 2195   3.938   6.948   3.623
  221ALA     O1 2196   3.962   7.059   3.676
  221ALA     O2 2197   3.889   6.851   3.686
   6.92762   6.92762   4.89856   0.00000   0.00000   0.00000   0.00000   3.46381   3.46381
