# Supplementary material for: Is There a Functional Role for the Knotted Topology in Protein UCH-L1?
Source: J Chem Inf Model. 2024 Jul 24;64(17):6827–37. doi: 10.1021/acs.jcim.4c00880 (PMC11388461; doi:10.1021/acs.jcim.4c00880)
Supplement: Supplementary file 2 — ci4c00880_si_002.zip [file ci4c00880_si_002.zip › UCH-L1_files/APO/APO_delta2/REP_4/traj_final.gro]

Protein in water t= 500000.00000 step= 5000000
 2197
    1LEU      N    1   4.278   6.808   2.513
    1LEU     H1    2   4.198   6.798   2.572
    1LEU     H2    3   4.329   6.892   2.532
    1LEU     H3    4   4.245   6.809   2.418
    1LEU     CA    5   4.365   6.691   2.528
    1LEU     CB    6   4.505   6.744   2.495
    1LEU     CG    7   4.597   6.627   2.460
    1LEU    CD1    8   4.595   6.587   2.312
    1LEU    CD2    9   4.737   6.664   2.508
    1LEU      C   10   4.352   6.651   2.675
    1LEU      O   11   4.374   6.730   2.767
    2LYS      N   12   4.318   6.525   2.700
    2LYS      H   13   4.286   6.475   2.620
    2LYS     CA   14   4.321   6.451   2.827
    2LYS     CB   15   4.209   6.347   2.828
    2LYS     CG   16   4.067   6.402   2.822
    2LYS     CD   17   3.953   6.304   2.795
    2LYS     CE   18   3.925   6.200   2.903
    2LYS     NZ   19   3.796   6.135   2.876
    2LYS    HZ1   20   3.782   6.095   2.786
    2LYS    HZ2   21   3.777   6.071   2.950
    2LYS    HZ3   22   3.735   6.213   2.889
    2LYS      C   23   4.453   6.398   2.884
    2LYS      O   24   4.539   6.359   2.806
    3PRO      N   25   4.469   6.410   3.016
    3PRO     CA   26   4.575   6.344   3.092
    3PRO     CB   27   4.564   6.408   3.231
    3PRO     CG   28   4.416   6.447   3.244
    3PRO     CD   29   4.374   6.483   3.101
    3PRO      C   30   4.569   6.191   3.099
    3PRO      O   31   4.542   6.129   3.201
    4MET      N   32   4.580   6.136   2.978
    4MET      H   33   4.602   6.185   2.894
    4MET     CA   34   4.563   5.991   2.955
    4MET     CB   35   4.590   5.972   2.806
    4MET     CG   36   4.476   6.024   2.718
    4MET     SD   37   4.473   5.991   2.538
    4MET     CE   38   4.630   6.056   2.485
    4MET      C   39   4.660   5.906   3.039
    4MET      O   40   4.782   5.911   3.024
    5GLU      N   41   4.602   5.845   3.141
    5GLU      H   42   4.520   5.885   3.181
    5GLU     CA   43   4.668   5.745   3.226
    5GLU     CB   44   4.643   5.803   3.365
    5GLU     CG   45   4.758   5.760   3.457
    5GLU     CD   46   4.734   5.776   3.607
    5GLU    OE1   47   4.643   5.703   3.652
    5GLU    OE2   48   4.813   5.839   3.681
    5GLU      C   49   4.592   5.612   3.219
    5GLU      O   50   4.471   5.609   3.236
    6ILE      N   51   4.662   5.499   3.221
    6ILE      H   52   4.755   5.503   3.257
    6ILE     CA   53   4.604   5.364   3.205
    6ILE     CB   54   4.685   5.290   3.099
    6ILE    CG1   55   4.835   5.280   3.128
    6ILE    CG2   56   4.662   5.362   2.966
    6ILE     CD   57   4.943   5.229   3.033
    6ILE      C   58   4.568   5.297   3.338
    6ILE      O   59   4.650   5.243   3.411
    7ASN      N   60   4.444   5.328   3.376
    7ASN      H   61   4.395   5.395   3.320
    7ASN     CA   62   4.380   5.274   3.496
    7ASN     CB   63   4.243   5.343   3.505
    7ASN     CG   64   4.174   5.308   3.637
    7ASN    OD1   65   4.093   5.215   3.641
    7ASN    ND2   66   4.202   5.385   3.741
    7ASN   HD21   67   4.273   5.455   3.739
    7ASN   HD22   68   4.158   5.369   3.830
    7ASN      C   69   4.377   5.122   3.508
    7ASN      O   70   4.307   5.059   3.429
    8PRO      N   71   4.444   5.066   3.609
    8PRO     CA   72   4.444   4.921   3.637
    8PRO     CB   73   4.501   4.915   3.779
    8PRO     CG   74   4.598   5.033   3.782
    8PRO     CD   75   4.510   5.140   3.717
    8PRO      C   76   4.304   4.860   3.628
    8PRO      O   77   4.281   4.783   3.535
    9GLU      N   78   4.212   4.900   3.715
    9GLU      H   79   4.241   4.951   3.796
    9GLU     CA   80   4.073   4.852   3.715
    9GLU     CB   81   3.990   4.925   3.820
    9GLU     CG   82   3.861   4.845   3.840
    9GLU     CD   83   3.890   4.729   3.936
    9GLU    OE1   84   3.854   4.739   4.055
    9GLU    OE2   85   3.935   4.624   3.885
    9GLU      C   86   4.001   4.854   3.580
    9GLU      O   87   3.940   4.753   3.544
   10MET      N   88   4.019   4.967   3.513
   10MET      H   89   4.052   5.050   3.559
   10MET     CA   90   3.967   4.981   3.376
   10MET     CB   91   3.949   5.128   3.338
   10MET     CG   92   3.824   5.183   3.407
   10MET     SD   93   3.668   5.101   3.356
   10MET     CE   94   3.670   5.164   3.190
   10MET      C   95   4.017   4.892   3.262
   10MET      O   96   3.935   4.841   3.187
   11LEU      N   97   4.149   4.871   3.264
   11LEU      H   98   4.212   4.925   3.319
   11LEU     CA   99   4.216   4.771   3.180
   11LEU     CB  100   4.368   4.775   3.200
   11LEU     CG  101   4.430   4.901   3.138
   11LEU    CD1  102   4.553   4.944   3.219
   11LEU    CD2  103   4.476   4.865   2.996
   11LEU      C  104   4.164   4.633   3.220
   11LEU      O  105   4.124   4.566   3.125
   12ASN      N  106   4.144   4.602   3.348
   12ASN      H  107   4.187   4.662   3.415
   12ASN     CA  108   4.083   4.481   3.405
   12ASN     CB  109   4.074   4.486   3.557
   12ASN     CG  110   4.206   4.464   3.632
   12ASN    OD1  111   4.312   4.423   3.585
   12ASN    ND2  112   4.202   4.512   3.755
   12ASN   HD21  113   4.119   4.555   3.793
   12ASN   HD22  114   4.287   4.511   3.808
   12ASN      C  115   3.944   4.455   3.346
   12ASN      O  116   3.936   4.381   3.248
   13LYS      N  117   3.846   4.539   3.377
   13LYS      H  118   3.860   4.610   3.446
   13LYS     CA  119   3.710   4.550   3.323
   13LYS     CB  120   3.657   4.683   3.378
   13LYS     CG  121   3.624   4.667   3.526
   13LYS     CD  122   3.583   4.798   3.595
   13LYS     CE  123   3.461   4.853   3.521
   13LYS     NZ  124   3.457   4.999   3.538
   13LYS    HZ1  125   3.408   5.049   3.466
   13LYS    HZ2  126   3.425   5.025   3.629
   13LYS    HZ3  127   3.552   5.029   3.532
   13LYS      C  128   3.691   4.543   3.171
   13LYS      O  129   3.627   4.447   3.129
   14VAL      N  130   3.758   4.634   3.101
   14VAL      H  131   3.817   4.703   3.144
   14VAL     CA  132   3.750   4.641   2.955
   14VAL     CB  133   3.780   4.786   2.916
   14VAL    CG1  134   3.804   4.788   2.765
   14VAL    CG2  135   3.658   4.876   2.936
   14VAL      C  136   3.814   4.521   2.884
   14VAL      O  137   3.751   4.461   2.797
   15LEU      N  138   3.924   4.467   2.937
   15LEU      H  139   3.978   4.502   3.013
   15LEU     CA  140   3.973   4.345   2.871
   15LEU     CB  141   4.125   4.330   2.885
   15LEU     CG  142   4.200   4.447   2.821
   15LEU    CD1  143   4.350   4.429   2.844
   15LEU    CD2  144   4.186   4.447   2.669
   15LEU      C  145   3.911   4.212   2.915
   15LEU      O  146   3.930   4.111   2.847
   16SER      N  147   3.858   4.218   3.037
   16SER      H  148   3.864   4.299   3.095
   16SER     CA  149   3.767   4.115   3.089
   16SER     CB  150   3.708   4.160   3.223
   16SER     OG  151   3.639   4.052   3.288
   16SER     HG  152   3.695   3.969   3.292
   16SER      C  153   3.654   4.087   2.990
   16SER      O  154   3.647   3.985   2.922
   17ARG      N  155   3.589   4.197   2.953
   17ARG      H  156   3.616   4.285   2.991
   17ARG     CA  157   3.472   4.199   2.863
   17ARG     CB  158   3.390   4.327   2.883
   17ARG     CG  159   3.291   4.290   2.994
   17ARG     CD  160   3.347   4.286   3.136
   17ARG     NE  161   3.241   4.218   3.212
   17ARG     HE  162   3.162   4.276   3.231
   17ARG     CZ  163   3.248   4.101   3.277
   17ARG    NH1  164   3.364   4.037   3.292
   17ARG   HH11  165   3.450   4.084   3.271
   17ARG   HH12  166   3.372   3.956   3.351
   17ARG    NH2  167   3.133   4.038   3.306
   17ARG   HH21  168   3.049   4.085   3.277
   17ARG   HH22  169   3.131   3.945   3.341
   17ARG      C  170   3.505   4.172   2.716
   17ARG      O  171   3.417   4.137   2.638
   18LEU      N  172   3.618   4.226   2.672
   18LEU      H  173   3.665   4.304   2.713
   18LEU     CA  174   3.664   4.195   2.536
   18LEU     CB  175   3.758   4.313   2.510
   18LEU     CG  176   3.719   4.401   2.391
   18LEU    CD1  177   3.599   4.486   2.436
   18LEU    CD2  178   3.836   4.488   2.345
   18LEU      C  179   3.739   4.062   2.525
   18LEU      O  180   3.766   4.025   2.410
   19GLY      N  181   3.774   3.988   2.629
   19GLY      H  182   3.757   4.018   2.723
   19GLY     CA  183   3.851   3.865   2.604
   19GLY      C  184   3.938   3.781   2.698
   19GLY      O  185   3.972   3.667   2.671
   20VAL      N  186   3.971   3.844   2.810
   20VAL      H  187   3.966   3.944   2.819
   20VAL     CA  188   4.060   3.779   2.907
   20VAL     CB  189   4.150   3.877   2.985
   20VAL    CG1  190   4.238   3.966   2.897
   20VAL    CG2  191   4.081   3.953   3.098
   20VAL      C  192   3.988   3.686   3.004
   20VAL      O  193   3.873   3.705   3.044
   21ALA      N  194   4.062   3.581   3.039
   21ALA      H  195   4.137   3.545   2.983
   21ALA     CA  196   4.015   3.492   3.147
   21ALA     CB  197   4.099   3.364   3.153
   21ALA      C  198   4.004   3.565   3.280
   21ALA      O  199   4.086   3.655   3.299
   22GLY      N  200   3.921   3.510   3.368
   22GLY      H  201   3.866   3.434   3.335
   22GLY     CA  202   3.883   3.571   3.496
   22GLY      C  203   3.983   3.640   3.589
   22GLY      O  204   3.974   3.761   3.614
   23GLN      N  205   4.090   3.568   3.620
   23GLN      H  206   4.104   3.475   3.586
   23GLN     CA  207   4.195   3.612   3.713
   23GLN     CB  208   4.254   3.486   3.777
   23GLN     CG  209   4.152   3.420   3.870
   23GLN     CD  210   4.191   3.281   3.920
   23GLN    OE1  211   4.306   3.258   3.956
   23GLN    NE2  212   4.095   3.190   3.932
   23GLN   HE21  213   3.998   3.216   3.927
   23GLN   HE22  214   4.117   3.098   3.964
   23GLN      C  215   4.296   3.714   3.661
   23GLN      O  216   4.379   3.756   3.741
   24TRP      N  217   4.286   3.764   3.538
   24TRP      H  218   4.211   3.753   3.472
   24TRP     CA  219   4.400   3.837   3.481
   24TRP     CB  220   4.411   3.810   3.331
   24TRP     CG  221   4.472   3.670   3.314
   24TRP    CD1  222   4.399   3.559   3.306
   24TRP    HD1  223   4.293   3.556   3.327
   24TRP    CD2  224   4.605   3.631   3.308
   24TRP    NE1  225   4.479   3.453   3.300
   24TRP    HE1  226   4.448   3.357   3.296
   24TRP    CE2  227   4.606   3.493   3.295
   24TRP    CE3  228   4.722   3.705   3.314
   24TRP    HE3  229   4.731   3.813   3.326
   24TRP    CZ2  230   4.727   3.425   3.305
   24TRP    HZ2  231   4.736   3.316   3.307
   24TRP    CZ3  232   4.844   3.638   3.321
   24TRP    HZ3  233   4.939   3.689   3.332
   24TRP    CH2  234   4.844   3.499   3.314
   24TRP    HH2  235   4.938   3.444   3.319
   24TRP      C  236   4.383   3.986   3.511
   24TRP      O  237   4.308   4.053   3.442
   25ARG      N  238   4.492   4.041   3.566
   25ARG      H  239   4.573   3.983   3.576
   25ARG     CA  240   4.493   4.171   3.634
   25ARG     CB  241   4.495   4.176   3.787
   25ARG     CG  242   4.407   4.078   3.864
   25ARG     CD  243   4.258   4.104   3.842
   25ARG     NE  244   4.178   4.023   3.936
   25ARG     HE  245   4.207   4.019   4.031
   25ARG     CZ  246   4.053   3.980   3.915
   25ARG    NH1  247   3.991   3.990   3.796
   25ARG   HH11  248   4.032   4.053   3.730
   25ARG   HH12  249   3.916   3.932   3.764
   25ARG    NH2  250   3.996   3.895   4.001
   25ARG   HH21  251   4.044   3.863   4.083
   25ARG   HH22  252   3.902   3.860   4.005
   25ARG      C  253   4.611   4.260   3.594
   25ARG      O  254   4.716   4.214   3.550
   26PHE      N  255   4.576   4.388   3.583
   26PHE      H  256   4.482   4.409   3.559
   26PHE     CA  257   4.667   4.504   3.581
   26PHE     CB  258   4.613   4.606   3.481
   26PHE     CG  259   4.608   4.559   3.336
   26PHE    CD1  260   4.513   4.466   3.296
   26PHE    HD1  261   4.422   4.454   3.356
   26PHE    CD2  262   4.708   4.597   3.247
   26PHE    HD2  263   4.764   4.688   3.269
   26PHE    CE1  264   4.521   4.416   3.167
   26PHE    HE1  265   4.451   4.334   3.148
   26PHE    CE2  266   4.715   4.542   3.120
   26PHE    HE2  267   4.795   4.571   3.052
   26PHE     CZ  268   4.613   4.459   3.073
   26PHE     HZ  269   4.618   4.429   2.968
   26PHE      C  270   4.697   4.564   3.719
   26PHE      O  271   4.606   4.617   3.781
   27VAL      N  272   4.828   4.569   3.742
   27VAL      H  273   4.894   4.563   3.667
   27VAL     CA  274   4.881   4.633   3.863
   27VAL     CB  275   4.945   4.523   3.948
   27VAL    CG1  276   5.070   4.467   3.879
   27VAL    CG2  277   4.950   4.546   4.099
   27VAL      C  278   4.965   4.757   3.835
   27VAL      O  279   5.047   4.763   3.743
   28ASP      N  280   4.942   4.867   3.907
   28ASP      H  281   4.900   4.847   3.995
   28ASP     CA  282   5.022   4.989   3.895
   28ASP     CB  283   4.933   5.109   3.927
   28ASP     CG  284   4.869   5.101   4.066
   28ASP    OD1  285   4.942   5.085   4.166
   28ASP    OD2  286   4.747   5.128   4.071
   28ASP      C  287   5.159   4.982   3.964
   28ASP      O  288   5.183   4.908   4.059
   29VAL      N  289   5.253   5.030   3.883
   29VAL      H  290   5.225   5.067   3.795
   29VAL     CA  291   5.398   5.024   3.905
   29VAL     CB  292   5.471   4.913   3.830
   29VAL    CG1  293   5.428   4.774   3.878
   29VAL    CG2  294   5.460   4.923   3.677
   29VAL      C  295   5.460   5.162   3.880
   29VAL      O  296   5.578   5.162   3.845
   30LEU      N  297   5.414   5.262   3.955
   30LEU      H  298   5.328   5.255   4.004
   30LEU     CA  299   5.481   5.393   3.953
   30LEU     CB  300   5.401   5.493   4.037
   30LEU     CG  301   5.271   5.532   3.965
   30LEU    CD1  302   5.184   5.620   4.056
   30LEU    CD2  303   5.284   5.604   3.831
   30LEU      C  304   5.622   5.398   4.011
   30LEU      O  305   5.700   5.472   3.952
   31GLY      N  306   5.664   5.297   4.087
   31GLY      H  307   5.595   5.236   4.126
   31GLY     CA  308   5.803   5.276   4.131
   31GLY      C  309   5.897   5.246   4.014
   31GLY      O  310   6.007   5.301   4.014
   32LEU      N  311   5.861   5.155   3.923
   32LEU      H  312   5.765   5.128   3.923
   32LEU     CA  313   5.942   5.123   3.805
   32LEU     CB  314   5.937   5.238   3.704
   32LEU     CG  315   5.918   5.182   3.563
   32LEU    CD1  316   5.805   5.080   3.545
   32LEU    CD2  317   5.898   5.305   3.474
   32LEU      C  318   6.084   5.076   3.836
   32LEU      O  319   6.184   5.135   3.793
   33GLU      N  320   6.095   4.982   3.929
   33GLU      H  321   6.016   4.949   3.981
   33GLU     CA  322   6.225   4.926   3.971
   33GLU     CB  323   6.294   5.033   4.055
   33GLU     CG  324   6.231   5.089   4.183
   33GLU     CD  325   6.209   4.985   4.293
   33GLU    OE1  326   6.099   4.927   4.305
   33GLU    OE2  327   6.304   4.963   4.371
   33GLU      C  328   6.216   4.789   4.036
   33GLU      O  329   6.107   4.735   4.051
   34GLU      N  330   6.327   4.746   4.097
   34GLU      H  331   6.413   4.794   4.077
   34GLU     CA  332   6.356   4.613   4.150
   34GLU     CB  333   6.493   4.608   4.219
   34GLU     CG  334   6.614   4.606   4.125
   34GLU     CD  335   6.740   4.659   4.193
   34GLU    OE1  336   6.815   4.722   4.116
   34GLU    OE2  337   6.762   4.645   4.316
   34GLU      C  338   6.250   4.559   4.246
   34GLU      O  339   6.181   4.459   4.225
   35GLU      N  340   6.221   4.641   4.347
   35GLU      H  341   6.261   4.732   4.357
   35GLU     CA  342   6.125   4.615   4.455
   35GLU     CB  343   6.136   4.723   4.562
   35GLU     CG  344   6.086   4.686   4.702
   35GLU     CD  345   6.104   4.809   4.792
   35GLU    OE1  346   6.006   4.841   4.862
   35GLU    OE2  347   6.215   4.860   4.818
   35GLU      C  348   5.980   4.601   4.408
   35GLU      O  349   5.921   4.494   4.418
   36SER      N  350   5.941   4.700   4.328
   36SER      H  351   6.002   4.780   4.322
   36SER     CA  352   5.809   4.708   4.265
   36SER     CB  353   5.771   4.843   4.203
   36SER     OG  354   5.882   4.895   4.129
   36SER     HG  355   5.957   4.922   4.190
   36SER      C  356   5.777   4.595   4.167
   36SER      O  357   5.692   4.512   4.199
   37LEU      N  358   5.872   4.577   4.076
   37LEU      H  359   5.951   4.639   4.075
   37LEU     CA  360   5.862   4.468   3.978
   37LEU     CB  361   5.966   4.481   3.866
   37LEU     CG  362   5.923   4.562   3.744
   37LEU    CD1  363   5.798   4.520   3.666
   37LEU    CD2  364   5.907   4.706   3.792
   37LEU      C  365   5.873   4.330   4.042
   37LEU      O  366   5.795   4.241   4.009
   38GLY      N  367   5.959   4.312   4.142
   38GLY      H  368   6.015   4.387   4.178
   38GLY     CA  369   5.958   4.187   4.220
   38GLY      C  370   5.830   4.146   4.292
   38GLY      O  371   5.806   4.026   4.284
   39SER      N  372   5.753   4.238   4.350
   39SER      H  373   5.789   4.330   4.368
   39SER     CA  374   5.616   4.221   4.400
   39SER     CB  375   5.566   4.341   4.480
   39SER     OG  376   5.638   4.364   4.601
   39SER     HG  377   5.614   4.286   4.659
   39SER      C  378   5.505   4.188   4.301
   39SER      O  379   5.388   4.173   4.338
   40VAL      N  380   5.530   4.181   4.170
   40VAL      H  381   5.624   4.185   4.135
   40VAL     CA  382   5.435   4.146   4.064
   40VAL     CB  383   5.485   4.195   3.928
   40VAL    CG1  384   5.386   4.162   3.815
   40VAL    CG2  385   5.508   4.346   3.929
   40VAL      C  386   5.381   4.003   4.075
   40VAL      O  387   5.461   3.911   4.072
   41PRO      N  388   5.251   3.987   4.099
   41PRO     CA  389   5.176   3.864   4.128
   41PRO     CB  390   5.036   3.911   4.166
   41PRO     CG  391   5.050   4.058   4.207
   41PRO     CD  392   5.157   4.099   4.106
   41PRO      C  393   5.191   3.765   4.012
   41PRO      O  394   5.139   3.791   3.904
   42ALA      N  395   5.256   3.649   4.019
   42ALA      H  396   5.302   3.628   4.105
   42ALA     CA  397   5.285   3.555   3.910
   42ALA     CB  398   5.321   3.426   3.984
   42ALA      C  399   5.173   3.519   3.812
   42ALA      O  400   5.059   3.532   3.855
   43PRO      N  401   5.200   3.505   3.682
   43PRO     CA  402   5.328   3.533   3.617
   43PRO     CB  403   5.338   3.438   3.498
   43PRO     CG  404   5.195   3.430   3.446
   43PRO     CD  405   5.116   3.446   3.576
   43PRO      C  406   5.340   3.676   3.562
   43PRO      O  407   5.244   3.738   3.516
   44ALA      N  408   5.459   3.732   3.578
   44ALA      H  409   5.532   3.687   3.629
   44ALA     CA  410   5.501   3.852   3.504
   44ALA     CB  411   5.644   3.881   3.551
   44ALA      C  412   5.496   3.838   3.351
   44ALA      O  413   5.576   3.778   3.280
   45CYS      N  414   5.392   3.900   3.296
   45CYS      H  415   5.313   3.916   3.354
   45CYS     CA  416   5.360   3.890   3.153
   45CYS     CB  417   5.214   3.855   3.123
   45CYS     SG  418   5.168   3.693   3.194
   45CYS     HG  419   5.196   3.712   3.323
   45CYS      C  420   5.396   4.011   3.067
   45CYS      O  421   5.469   3.995   2.969
   46ALA      N  422   5.351   4.131   3.101
   46ALA      H  423   5.302   4.150   3.186
   46ALA     CA  424   5.373   4.251   3.018
   46ALA     CB  425   5.251   4.268   2.927
   46ALA      C  426   5.388   4.374   3.108
   46ALA      O  427   5.313   4.394   3.204
   47LEU      N  428   5.473   4.461   3.055
   47LEU      H  429   5.535   4.436   2.980
   47LEU     CA  430   5.497   4.592   3.117
   47LEU     CB  431   5.646   4.621   3.135
   47LEU     CG  432   5.681   4.724   3.243
   47LEU    CD1  433   5.648   4.660   3.378
   47LEU    CD2  434   5.827   4.764   3.223
   47LEU      C  435   5.439   4.687   3.011
   47LEU      O  436   5.487   4.688   2.898
   48LEU      N  437   5.349   4.774   3.056
   48LEU      H  438   5.323   4.782   3.152
   48LEU     CA  439   5.280   4.874   2.973
   48LEU     CB  440   5.130   4.843   2.984
   48LEU     CG  441   5.061   4.724   2.916
   48LEU    CD1  442   5.067   4.600   3.005
   48LEU    CD2  443   4.919   4.767   2.877
   48LEU      C  444   5.303   5.014   3.030
   48LEU      O  445   5.270   5.034   3.147
   49LEU      N  446   5.361   5.102   2.949
   49LEU      H  447   5.430   5.070   2.884
   49LEU     CA  448   5.366   5.245   2.984
   49LEU     CB  449   5.513   5.287   2.985
   49LEU     CG  450   5.596   5.228   3.099
   49LEU    CD1  451   5.635   5.081   3.111
   49LEU    CD2  452   5.719   5.318   3.111
   49LEU      C  453   5.300   5.322   2.870
   49LEU      O  454   5.305   5.283   2.753
   50LEU      N  455   5.277   5.448   2.905
   50LEU      H  456   5.322   5.490   2.984
   50LEU     CA  457   5.218   5.553   2.820
   50LEU     CB  458   5.065   5.554   2.831
   50LEU     CG  459   4.994   5.649   2.735
   50LEU    CD1  460   5.002   5.596   2.592
   50LEU    CD2  461   4.845   5.648   2.773
   50LEU      C  462   5.277   5.681   2.878
   50LEU      O  463   5.287   5.691   3.001
   51PHE      N  464   5.351   5.745   2.789
   51PHE      H  465   5.363   5.709   2.696
   51PHE     CA  466   5.428   5.866   2.823
   51PHE     CB  467   5.558   5.825   2.893
   51PHE     CG  468   5.673   5.925   2.904
   51PHE    CD1  469   5.777   5.920   2.811
   51PHE    HD1  470   5.754   5.904   2.705
   51PHE    CD2  471   5.683   5.998   3.021
   51PHE    HD2  472   5.606   5.999   3.098
   51PHE    CE1  473   5.894   5.980   2.854
   51PHE    HE1  474   5.982   5.961   2.791
   51PHE    CE2  475   5.800   6.064   3.059
   51PHE    HE2  476   5.803   6.132   3.145
   51PHE     CZ  477   5.906   6.055   2.970
   51PHE     HZ  478   5.997   6.114   2.978
   51PHE      C  479   5.450   5.949   2.696
   51PHE      O  480   5.449   5.886   2.591
   52PRO      N  481   5.474   6.079   2.703
   52PRO     CA  482   5.499   6.153   2.578
   52PRO     CB  483   5.435   6.290   2.600
   52PRO     CG  484   5.449   6.310   2.751
   52PRO     CD  485   5.423   6.170   2.807
   52PRO      C  486   5.649   6.172   2.555
   52PRO      O  487   5.728   6.178   2.650
   53LEU      N  488   5.678   6.134   2.430
   53LEU      H  489   5.604   6.119   2.364
   53LEU     CA  490   5.811   6.122   2.371
   53LEU     CB  491   5.816   6.015   2.261
   53LEU     CG  492   5.893   5.893   2.312
   53LEU    CD1  493   5.814   5.800   2.405
   53LEU    CD2  494   5.933   5.820   2.183
   53LEU      C  495   5.845   6.254   2.300
   53LEU      O  496   5.756   6.303   2.232
   54THR      N  497   5.965   6.306   2.325
   54THR      H  498   6.024   6.266   2.394
   54THR     CA  499   6.021   6.416   2.245
   54THR     CB  500   6.157   6.468   2.295
   54THR    OG1  501   6.252   6.364   2.318
   54THR    HG1  502   6.238   6.326   2.410
   54THR    CG2  503   6.139   6.563   2.413
   54THR      C  504   6.051   6.388   2.097
   54THR      O  505   6.061   6.272   2.058
   55ALA      N  506   6.053   6.491   2.013
   55ALA      H  507   6.037   6.584   2.047
   55ALA     CA  508   6.064   6.476   1.867
   55ALA     CB  509   6.055   6.618   1.810
   55ALA      C  510   6.192   6.411   1.816
   55ALA      O  511   6.183   6.338   1.717
   56GLN      N  512   6.309   6.442   1.871
   56GLN      H  513   6.316   6.523   1.929
   56GLN     CA  514   6.432   6.369   1.840
   56GLN     CB  515   6.553   6.412   1.923
   56GLN     CG  516   6.688   6.366   1.866
   56GLN     CD  517   6.720   6.430   1.731
   56GLN    OE1  518   6.701   6.366   1.628
   56GLN    NE2  519   6.775   6.551   1.732
   56GLN   HE21  520   6.781   6.602   1.817
   56GLN   HE22  521   6.817   6.581   1.646
   56GLN      C  522   6.427   6.218   1.864
   56GLN      O  523   6.457   6.144   1.770
   57HISE     N  524   6.371   6.180   1.978
   57HISE     H  525   6.337   6.248   2.044
   57HISE    CA  526   6.357   6.040   2.021
   57HISE    CB  527   6.311   6.032   2.167
   57HISE    CG  528   6.420   6.039   2.275
   57HISE   ND1  529   6.550   6.027   2.254
   57HISE   CD2  530   6.399   6.066   2.404
   57HISE   HD2  531   6.299   6.059   2.447
   57HISE   CE1  532   6.614   6.038   2.371
   57HISE   HE1  533   6.719   6.062   2.392
   57HISE   NE2  534   6.519   6.059   2.461
   57HISE   HE2  535   6.536   6.074   2.558
   57HISE     C  536   6.263   5.957   1.933
   57HISE     O  537   6.310   5.861   1.871
   58GLU      N  538   6.150   6.019   1.902
   58GLU      H  539   6.141   6.112   1.937
   58GLU     CA  540   6.047   5.973   1.807
   58GLU     CB  541   5.935   6.075   1.830
   58GLU     CG  542   5.823   6.059   1.726
   58GLU     CD  543   5.726   6.176   1.715
   58GLU    OE1  544   5.781   6.277   1.667
   58GLU    OE2  545   5.615   6.174   1.774
   58GLU      C  546   6.100   5.951   1.665
   58GLU      O  547   6.078   5.844   1.610
   59ASN      N  548   6.179   6.048   1.620
   59ASN      H  549   6.183   6.138   1.664
   59ASN     CA  550   6.239   6.049   1.486
   59ASN     CB  551   6.320   6.176   1.457
   59ASN     CG  552   6.435   6.176   1.355
   59ASN    OD1  553   6.423   6.167   1.233
   59ASN    ND2  554   6.552   6.195   1.415
   59ASN   HD21  555   6.567   6.230   1.507
   59ASN   HD22  556   6.631   6.166   1.359
   59ASN      C  557   6.326   5.923   1.481
   59ASN      O  558   6.319   5.855   1.379
   60PHE      N  559   6.414   5.906   1.580
   60PHE      H  560   6.435   5.981   1.643
   60PHE     CA  561   6.498   5.786   1.589
   60PHE     CB  562   6.612   5.789   1.690
   60PHE     CG  563   6.741   5.861   1.651
   60PHE    CD1  564   6.825   5.802   1.557
   60PHE    HD1  565   6.786   5.715   1.505
   60PHE    CD2  566   6.775   5.978   1.718
   60PHE    HD2  567   6.715   6.018   1.800
   60PHE    CE1  568   6.951   5.857   1.535
   60PHE    HE1  569   7.030   5.818   1.471
   60PHE    CE2  570   6.898   6.034   1.687
   60PHE    HE2  571   6.915   6.137   1.719
   60PHE     CZ  572   6.990   5.972   1.604
   60PHE     HZ  573   7.090   6.008   1.579
   60PHE      C  574   6.417   5.660   1.620
   60PHE      O  575   6.448   5.559   1.556
   61ARG      N  576   6.311   5.656   1.700
   61ARG      H  577   6.305   5.718   1.779
   61ARG     CA  578   6.219   5.542   1.705
   61ARG     CB  579   6.115   5.581   1.810
   61ARG     CG  580   6.039   5.460   1.865
   61ARG     CD  581   5.911   5.505   1.935
   61ARG     NE  582   5.878   5.399   2.032
   61ARG     HE  583   5.953   5.349   2.074
   61ARG     CZ  584   5.765   5.384   2.103
   61ARG    NH1  585   5.657   5.462   2.087
   61ARG   HH11  586   5.648   5.547   2.035
   61ARG   HH12  587   5.586   5.437   2.153
   61ARG    NH2  588   5.754   5.276   2.181
   61ARG   HH21  589   5.836   5.220   2.196
   61ARG   HH22  590   5.675   5.244   2.234
   61ARG      C  591   6.155   5.508   1.570
   61ARG      O  592   6.154   5.390   1.535
   62LYS      N  593   6.113   5.609   1.495
   62LYS      H  594   6.114   5.700   1.537
   62LYS     CA  595   6.066   5.592   1.357
   62LYS     CB  596   6.010   5.714   1.282
   62LYS     CG  597   5.893   5.786   1.349
   62LYS     CD  598   5.879   5.922   1.280
   62LYS     CE  599   5.780   6.026   1.334
   62LYS     NZ  600   5.775   6.138   1.239
   62LYS    HZ1  601   5.719   6.209   1.282
   62LYS    HZ2  602   5.870   6.164   1.219
   62LYS    HZ3  603   5.728   6.111   1.155
   62LYS      C  604   6.173   5.534   1.265
   62LYS      O  605   6.145   5.439   1.193
   63LYS      N  606   6.297   5.584   1.263
   63LYS      H  607   6.317   5.669   1.311
   63LYS     CA  608   6.406   5.528   1.182
   63LYS     CB  609   6.540   5.599   1.203
   63LYS     CG  610   6.539   5.737   1.137
   63LYS     CD  611   6.666   5.820   1.157
   63LYS     CE  612   6.684   5.941   1.065
   63LYS     NZ  613   6.820   5.989   1.039
   63LYS    HZ1  614   6.876   6.024   1.114
   63LYS    HZ2  615   6.861   5.916   0.985
   63LYS    HZ3  616   6.806   6.067   0.978
   63LYS      C  617   6.425   5.377   1.202
   63LYS      O  618   6.412   5.301   1.107
   64GLN      N  619   6.418   5.340   1.330
   64GLN      H  620   6.390   5.416   1.388
   64GLN     CA  621   6.423   5.202   1.380
   64GLN     CB  622   6.455   5.224   1.528
   64GLN     CG  623   6.603   5.257   1.544
   64GLN     CD  624   6.691   5.134   1.520
   64GLN    OE1  625   6.673   5.027   1.576
   64GLN    NE2  626   6.784   5.153   1.426
   64GLN   HE21  627   6.787   5.244   1.385
   64GLN   HE22  628   6.835   5.073   1.397
   64GLN      C  629   6.307   5.106   1.349
   64GLN      O  630   6.335   4.995   1.304
   65ILE      N  631   6.187   5.163   1.362
   65ILE      H  632   6.175   5.244   1.418
   65ILE     CA  633   6.068   5.092   1.313
   65ILE     CB  634   5.950   5.169   1.373
   65ILE    CG1  635   5.951   5.158   1.525
   65ILE    CG2  636   5.818   5.124   1.308
   65ILE     CD  637   5.837   5.224   1.602
   65ILE      C  638   6.060   5.080   1.161
   65ILE      O  639   6.050   4.967   1.112
   66GLU      N  640   6.076   5.189   1.087
   66GLU      H  641   6.105   5.273   1.133
   66GLU     CA  642   6.066   5.191   0.940
   66GLU     CB  643   6.054   5.334   0.888
   66GLU     CG  644   5.916   5.397   0.908
   66GLU     CD  645   5.890   5.483   0.784
   66GLU    OE1  646   5.966   5.581   0.771
   66GLU    OE2  647   5.802   5.447   0.703
   66GLU      C  648   6.173   5.114   0.862
   66GLU      O  649   6.145   5.052   0.760
   67GLU      N  650   6.285   5.092   0.930
   67GLU      H  651   6.312   5.159   1.000
   67GLU     CA  652   6.386   4.991   0.897
   67GLU     CB  653   6.517   4.999   0.975
   67GLU     CG  654   6.616   5.114   0.957
   67GLU     CD  655   6.702   5.109   0.830
   67GLU    OE1  656   6.719   5.219   0.774
   67GLU    OE2  657   6.776   5.011   0.808
   67GLU      C  658   6.348   4.843   0.883
   67GLU      O  659   6.393   4.774   0.791
   68LEU      N  660   6.259   4.810   0.976
   68LEU      H  661   6.199   4.873   1.024
   68LEU     CA  662   6.217   4.672   1.003
   68LEU     CB  663   6.169   4.649   1.147
   68LEU     CG  664   6.292   4.665   1.237
   68LEU    CD1  665   6.256   4.691   1.384
   68LEU    CD2  666   6.371   4.534   1.244
   68LEU      C  667   6.115   4.625   0.899
   68LEU      O  668   6.017   4.695   0.875
   69LYS      N  669   6.128   4.503   0.848
   69LYS      H  670   6.212   4.450   0.860
   69LYS     CA  671   6.046   4.455   0.735
   69LYS     CB  672   6.138   4.447   0.613
   69LYS     CG  673   6.210   4.576   0.575
   69LYS     CD  674   6.113   4.678   0.514
   69LYS     CE  675   6.156   4.824   0.516
   69LYS     NZ  676   6.053   4.929   0.505
   69LYS    HZ1  677   6.001   4.912   0.421
   69LYS    HZ2  678   5.992   4.912   0.583
   69LYS    HZ3  679   6.093   5.020   0.500
   69LYS      C  680   5.951   4.338   0.760
   69LYS      O  681   5.845   4.332   0.699
   70GLY      N  682   6.012   4.239   0.824
   70GLY      H  683   6.112   4.231   0.820
   70GLY     CA  684   5.938   4.112   0.836
   70GLY      C  685   5.993   4.013   0.939
   70GLY      O  686   5.997   4.045   1.057
   71GLN      N  687   6.054   3.905   0.891
   71GLN      H  688   6.043   3.882   0.795
   71GLN     CA  689   6.121   3.804   0.975
   71GLN     CB  690   6.183   3.702   0.880
   71GLN     CG  691   6.081   3.600   0.828
   71GLN     CD  692   6.041   3.495   0.932
   71GLN    OE1  693   6.125   3.419   0.979
   71GLN    NE2  694   5.912   3.482   0.960
   71GLN   HE21  695   5.854   3.561   0.941
   71GLN   HE22  696   5.865   3.397   0.983
   71GLN      C  697   6.236   3.852   1.064
   71GLN      O  698   6.290   3.767   1.135
   72GLU      N  699   6.285   3.975   1.046
   72GLU      H  700   6.261   4.022   0.962
   72GLU     CA  701   6.364   4.038   1.152
   72GLU     CB  702   6.402   4.181   1.114
   72GLU     CG  703   6.464   4.204   0.976
   72GLU     CD  704   6.360   4.248   0.873
   72GLU    OE1  705   6.367   4.365   0.832
   72GLU    OE2  706   6.281   4.161   0.828
   72GLU      C  707   6.286   4.045   1.284
   72GLU      O  708   6.338   3.999   1.386
   73VAL      N  709   6.163   4.095   1.287
   73VAL      H  710   6.116   4.105   1.200
   73VAL     CA  711   6.087   4.093   1.412
   73VAL     CB  712   5.977   4.200   1.411
   73VAL    CG1  713   6.041   4.338   1.425
   73VAL    CG2  714   5.865   4.192   1.307
   73VAL      C  715   6.035   3.957   1.459
   73VAL      O  716   6.015   3.869   1.376
   74SER      N  717   6.043   3.930   1.589
   74SER      H  718   6.125   3.965   1.634
   74SER     CA  719   5.967   3.819   1.649
   74SER     CB  720   5.957   3.836   1.801
   74SER     OG  721   5.882   3.723   1.846
   74SER     HG  722   5.942   3.643   1.853
   74SER      C  723   5.826   3.792   1.595
   74SER      O  724   5.752   3.886   1.568
   75PRO      N  725   5.793   3.671   1.551
   75PRO     CA  726   5.655   3.626   1.528
   75PRO     CB  727   5.657   3.481   1.480
   75PRO     CG  728   5.799   3.463   1.427
   75PRO     CD  729   5.884   3.571   1.494
   75PRO      C  730   5.557   3.646   1.644
   75PRO      O  731   5.435   3.654   1.626
   76LYS      N  732   5.606   3.641   1.767
   76LYS      H  733   5.701   3.655   1.795
   76LYS     CA  734   5.521   3.668   1.884
   76LYS     CB  735   5.592   3.631   2.015
   76LYS     CG  736   5.602   3.479   2.034
   76LYS     CD  737   5.635   3.432   2.176
   76LYS     CE  738   5.633   3.279   2.172
   76LYS     NZ  739   5.711   3.221   2.283
   76LYS    HZ1  740   5.659   3.138   2.305
   76LYS    HZ2  741   5.798   3.191   2.244
   76LYS    HZ3  742   5.723   3.286   2.358
   76LYS      C  743   5.457   3.807   1.893
   76LYS      O  744   5.337   3.812   1.917
   77VAL      N  745   5.537   3.910   1.868
   77VAL      H  746   5.629   3.894   1.833
   77VAL     CA  747   5.496   4.051   1.871
   77VAL     CB  748   5.606   4.158   1.866
   77VAL    CG1  749   5.679   4.175   1.999
   77VAL    CG2  750   5.698   4.133   1.747
   77VAL      C  751   5.380   4.089   1.778
   77VAL      O  752   5.401   4.097   1.657
   78TYR      N  753   5.273   4.143   1.836
   78TYR      H  754   5.264   4.147   1.935
   78TYR     CA  755   5.149   4.151   1.758
   78TYR     CB  756   5.032   4.093   1.837
   78TYR     CG  757   4.938   4.003   1.757
   78TYR    CD1  758   4.811   4.039   1.713
   78TYR    HD1  759   4.781   4.144   1.724
   78TYR    CD2  760   4.973   3.869   1.743
   78TYR    HD2  761   5.078   3.845   1.755
   78TYR    CE1  762   4.719   3.950   1.659
   78TYR    HE1  763   4.621   3.973   1.619
   78TYR    CE2  764   4.885   3.778   1.685
   78TYR    HE2  765   4.911   3.673   1.696
   78TYR     CZ  766   4.756   3.816   1.647
   78TYR     OH  767   4.695   3.743   1.550
   78TYR     HH  768   4.621   3.793   1.504
   78TYR      C  769   5.120   4.288   1.696
   78TYR      O  770   5.005   4.326   1.670
   79PHE      N  771   5.226   4.357   1.658
   79PHE      H  772   5.310   4.306   1.640
   79PHE     CA  773   5.225   4.491   1.596
   79PHE     CB  774   5.358   4.538   1.538
   79PHE     CG  775   5.409   4.464   1.413
   79PHE    CD1  776   5.370   4.509   1.288
   79PHE    HD1  777   5.305   4.597   1.280
   79PHE    CD2  778   5.474   4.345   1.444
   79PHE    HD2  779   5.504   4.320   1.545
   79PHE    CE1  780   5.406   4.434   1.177
   79PHE    HE1  781   5.381   4.472   1.078
   79PHE    CE2  782   5.520   4.277   1.332
   79PHE    HE2  783   5.593   4.197   1.346
   79PHE     CZ  784   5.478   4.319   1.206
   79PHE     HZ  785   5.492   4.253   1.120
   79PHE      C  786   5.121   4.512   1.485
   79PHE      O  787   5.088   4.425   1.405
   80MET      N  788   5.065   4.632   1.491
   80MET      H  789   5.085   4.700   1.561
   80MET     CA  790   4.967   4.678   1.391
   80MET     CB  791   4.825   4.662   1.446
   80MET     CG  792   4.787   4.517   1.477
   80MET     SD  793   4.778   4.404   1.334
   80MET     CE  794   4.779   4.245   1.414
   80MET      C  795   4.997   4.823   1.353
   80MET      O  796   5.094   4.882   1.401
   81LYS      N  797   4.942   4.855   1.236
   81LYS      H  798   4.877   4.792   1.192
   81LYS     CA  799   4.947   4.990   1.179
   81LYS     CB  800   5.001   4.982   1.036
   81LYS     CG  801   5.102   5.090   0.997
   81LYS     CD  802   5.150   5.082   0.852
   81LYS     CE  803   5.249   5.194   0.816
   81LYS     NZ  804   5.301   5.188   0.679
   81LYS    HZ1  805   5.229   5.181   0.610
   81LYS    HZ2  806   5.363   5.262   0.652
   81LYS    HZ3  807   5.353   5.103   0.675
   81LYS      C  808   4.806   5.044   1.161
   81LYS      O  809   4.716   4.960   1.164
   82GLN      N  810   4.797   5.162   1.100
   82GLN      H  811   4.872   5.204   1.049
   82GLN     CA  812   4.671   5.236   1.079
   82GLN     CB  813   4.621   5.325   1.193
   82GLN     CG  814   4.517   5.253   1.278
   82GLN     CD  815   4.424   5.353   1.346
   82GLN    OE1  816   4.466   5.427   1.435
   82GLN    NE2  817   4.299   5.367   1.302
   82GLN   HE21  818   4.277   5.303   1.228
   82GLN   HE22  819   4.233   5.436   1.330
   82GLN      C  820   4.687   5.342   0.970
   82GLN      O  821   4.797   5.372   0.924
   83THR      N  822   4.572   5.365   0.908
   83THR      H  823   4.495   5.307   0.932
   83THR     CA  824   4.550   5.459   0.797
   83THR     CB  825   4.421   5.423   0.723
   83THR    OG1  826   4.311   5.446   0.812
   83THR    HG1  827   4.290   5.365   0.867
   83THR    CG2  828   4.422   5.292   0.644
   83THR      C  829   4.554   5.605   0.840
   83THR      O  830   4.591   5.696   0.764
   84ILE      N  831   4.531   5.629   0.968
   84ILE      H  832   4.531   5.549   1.029
   84ILE     CA  833   4.522   5.757   1.040
   84ILE     CB  834   4.377   5.802   1.059
   84ILE    CG1  835   4.277   5.691   1.091
   84ILE    CG2  836   4.349   5.904   0.948
   84ILE     CD  837   4.129   5.727   1.087
   84ILE      C  838   4.597   5.789   1.169
   84ILE      O  839   4.591   5.709   1.262
   85GLY      N  840   4.648   5.911   1.184
   85GLY      H  841   4.700   5.958   1.113
   85GLY     CA  842   4.688   5.948   1.320
   85GLY      C  843   4.841   5.952   1.316
   85GLY      O  844   4.915   5.857   1.294
   86ASN      N  845   4.888   6.067   1.364
   86ASN      H  846   4.829   6.137   1.402
   86ASN     CA  847   5.031   6.087   1.392
   86ASN     CB  848   5.079   6.227   1.355
   86ASN     CG  849   5.081   6.254   1.205
   86ASN    OD1  850   4.982   6.235   1.135
   86ASN    ND2  851   5.202   6.259   1.149
   86ASN   HD21  852   5.287   6.244   1.199
   86ASN   HD22  853   5.206   6.280   1.051
   86ASN      C  854   5.091   6.045   1.526
   86ASN      O  855   5.200   5.989   1.532
   87SER      N  856   5.017   6.083   1.630
   87SER      H  857   4.938   6.139   1.606
   87SER     CA  858   5.030   6.048   1.772
   87SER     CB  859   4.985   6.168   1.856
   87SER     OG  860   4.976   6.131   1.994
   87SER     HG  861   4.972   6.212   2.052
   87SER      C  862   4.955   5.918   1.800
   87SER      O  863   4.850   5.903   1.738
   88CYS      N  864   4.993   5.844   1.904
   88CYS      H  865   5.047   5.883   1.978
   88CYS     CA  866   4.951   5.706   1.929
   88CYS     CB  867   5.067   5.622   1.982
   88CYS     SG  868   5.033   5.446   2.021
   88CYS     HG  869   5.161   5.414   2.040
   88CYS      C  870   4.847   5.687   2.040
   88CYS      O  871   4.736   5.648   2.005
   89GLY      N  872   4.878   5.721   2.165
   89GLY      H  873   4.958   5.778   2.181
   89GLY     CA  874   4.802   5.702   2.290
   89GLY      C  875   4.771   5.556   2.322
   89GLY      O  876   4.848   5.466   2.292
   90THR      N  877   4.659   5.534   2.391
   90THR      H  878   4.574   5.582   2.369
   90THR     CA  879   4.622   5.416   2.471
   90THR     CB  880   4.495   5.446   2.550
   90THR    OG1  881   4.405   5.524   2.470
   90THR    HG1  882   4.313   5.495   2.494
   90THR    CG2  883   4.532   5.507   2.686
   90THR      C  884   4.608   5.277   2.408
   90THR      O  885   4.582   5.177   2.475
   91ILE      N  886   4.659   5.264   2.286
   91ILE      H  887   4.701   5.346   2.246
   91ILE     CA  888   4.631   5.152   2.195
   91ILE     CB  889   4.659   5.198   2.052
   91ILE    CG1  890   4.567   5.312   2.007
   91ILE    CG2  891   4.676   5.087   1.949
   91ILE     CD  892   4.588   5.373   1.868
   91ILE      C  893   4.683   5.012   2.228
   91ILE      O  894   4.630   4.904   2.200
   92GLY      N  895   4.794   5.022   2.301
   92GLY      H  896   4.825   5.115   2.322
   92GLY     CA  897   4.879   4.910   2.346
   92GLY      C  898   4.809   4.810   2.438
   92GLY      O  899   4.859   4.698   2.448
   93LEU      N  900   4.689   4.832   2.489
   93LEU      H  901   4.648   4.921   2.468
   93LEU     CA  902   4.607   4.743   2.573
   93LEU     CB  903   4.487   4.813   2.636
   93LEU     CG  904   4.360   4.830   2.551
   93LEU    CD1  905   4.244   4.812   2.649
   93LEU    CD2  906   4.349   4.970   2.490
   93LEU      C  907   4.572   4.605   2.518
   93LEU      O  908   4.621   4.512   2.581
   94ILE      N  909   4.539   4.597   2.389
   94ILE      H  910   4.561   4.678   2.334
   94ILE     CA  911   4.511   4.475   2.312
   94ILE     CB  912   4.440   4.527   2.186
   94ILE    CG1  913   4.320   4.617   2.213
   94ILE    CG2  914   4.410   4.409   2.093
   94ILE     CD  915   4.217   4.538   2.294
   94ILE      C  916   4.644   4.405   2.284
   94ILE      O  917   4.673   4.292   2.322
   95HISE     N  918   4.736   4.477   2.220
   95HISE     H  919   4.717   4.569   2.187
   95HISE    CA  920   4.873   4.432   2.192
   95HISE    CB  921   4.962   4.547   2.145
   95HISE    CG  922   4.914   4.632   2.028
   95HISE   ND1  923   4.803   4.619   1.955
   95HISE   CD2  924   4.988   4.724   1.966
   95HISE   HD2  925   5.089   4.744   2.002
   95HISE   CE1  926   4.816   4.686   1.841
   95HISE   HE1  927   4.748   4.692   1.756
   95HISE   NE2  928   4.926   4.759   1.854
   95HISE   HE2  929   4.967   4.814   1.781
   95HISE     C  930   4.943   4.361   2.309
   95HISE     O  931   4.991   4.248   2.298
   96ALA      N  932   4.925   4.421   2.427
   96ALA      H  933   4.902   4.518   2.435
   96ALA     CA  934   4.978   4.359   2.550
   96ALA     CB  935   4.930   4.447   2.666
   96ALA      C  936   4.935   4.216   2.584
   96ALA      O  937   5.023   4.131   2.590
   97VAL      N  938   4.808   4.178   2.570
   97VAL      H  939   4.736   4.246   2.566
   97VAL     CA  940   4.756   4.041   2.579
   97VAL     CB  941   4.607   4.031   2.614
   97VAL    CG1  942   4.599   4.047   2.766
   97VAL    CG2  943   4.519   4.138   2.549
   97VAL      C  944   4.795   3.966   2.452
   97VAL      O  945   4.833   3.849   2.458
   98ALA      N  946   4.785   4.034   2.338
   98ALA      H  947   4.762   4.131   2.338
   98ALA     CA  948   4.804   3.970   2.207
   98ALA     CB  949   4.738   4.053   2.096
   98ALA      C  950   4.943   3.914   2.174
   98ALA      O  951   4.954   3.807   2.115
   99ASN      N  952   5.047   3.982   2.219
   99ASN      H  953   5.028   4.069   2.264
   99ASN     CA  954   5.192   3.957   2.207
   99ASN     CB  955   5.270   4.063   2.285
   99ASN     CG  956   5.287   4.196   2.210
   99ASN    OD1  957   5.259   4.221   2.093
   99ASN    ND2  958   5.333   4.294   2.288
   99ASN   HD21  959   5.361   4.295   2.384
   99ASN   HD22  960   5.327   4.382   2.242
   99ASN      C  961   5.226   3.824   2.275
   99ASN      O  962   5.301   3.747   2.215
  100ASN      N  963   5.167   3.804   2.392
  100ASN      H  964   5.120   3.881   2.437
  100ASN     CA  965   5.174   3.680   2.470
  100ASN     CB  966   5.209   3.707   2.616
  100ASN     CG  967   5.358   3.740   2.630
  100ASN    OD1  968   5.390   3.858   2.644
  100ASN    ND2  969   5.448   3.642   2.623
  100ASN   HD21  970   5.414   3.550   2.602
  100ASN   HD22  971   5.538   3.658   2.662
  100ASN      C  972   5.046   3.596   2.463
  100ASN      O  973   4.984   3.569   2.566
  101GLN      N  974   5.028   3.519   2.356
  101GLN      H  975   5.074   3.520   2.267
  101GLN     CA  976   4.919   3.421   2.354
  101GLN     CB  977   4.905   3.383   2.206
  101GLN     CG  978   4.839   3.489   2.118
  101GLN     CD  979   4.787   3.427   1.988
  101GLN    OE1  980   4.679   3.369   1.987
  101GLN    NE2  981   4.859   3.449   1.879
  101GLN   HE21  982   4.949   3.492   1.886
  101GLN   HE22  983   4.813   3.464   1.791
  101GLN      C  984   4.948   3.296   2.437
  101GLN      O  985   4.856   3.226   2.479
  102ASP      N  986   5.077   3.264   2.444
  102ASP      H  987   5.134   3.310   2.376
  102ASP     CA  988   5.149   3.153   2.508
  102ASP     CB  989   5.298   3.176   2.485
  102ASP     CG  990   5.363   3.308   2.527
  102ASP    OD1  991   5.380   3.390   2.434
  102ASP    OD2  992   5.407   3.326   2.643
  102ASP      C  993   5.113   3.146   2.657
  102ASP      O  994   5.085   3.039   2.711
  103LYS      N  995   5.135   3.264   2.715
  103LYS      H  996   5.207   3.326   2.684
  103LYS     CA  997   5.104   3.276   2.858
  103LYS     CB  998   5.195   3.378   2.927
  103LYS     CG  999   5.320   3.316   2.989
  103LYS     CD 1000   5.409   3.430   3.037
  103LYS     CE 1001   5.528   3.370   3.113
  103LYS     NZ 1002   5.599   3.265   3.038
  103LYS    HZ1 1003   5.545   3.183   3.022
  103LYS    HZ2 1004   5.631   3.296   2.948
  103LYS    HZ3 1005   5.682   3.249   3.090
  103LYS      C 1006   4.957   3.302   2.894
  103LYS      O 1007   4.922   3.256   3.002
  104LEU      N 1008   4.874   3.370   2.815
  104LEU      H 1009   4.913   3.430   2.746
  104LEU     CA 1010   4.734   3.403   2.841
  104LEU     CB 1011   4.700   3.546   2.797
  104LEU     CG 1012   4.745   3.650   2.900
  104LEU    CD1 1013   4.851   3.752   2.858
  104LEU    CD2 1014   4.626   3.715   2.970
  104LEU      C 1015   4.621   3.308   2.801
  104LEU      O 1016   4.646   3.220   2.719
  105GLY      N 1017   4.509   3.335   2.868
  105GLY      H 1018   4.505   3.391   2.950
  105GLY     CA 1019   4.382   3.268   2.837
  105GLY      C 1020   4.264   3.354   2.791
  105GLY      O 1021   4.241   3.460   2.849
  106PHE      N 1022   4.218   3.323   2.671
  106PHE      H 1023   4.272   3.254   2.625
  106PHE     CA 1024   4.107   3.391   2.602
  106PHE     CB 1025   4.145   3.425   2.457
  106PHE     CG 1026   4.276   3.502   2.445
  106PHE    CD1 1027   4.275   3.640   2.429
  106PHE    HD1 1028   4.179   3.694   2.429
  106PHE    CD2 1029   4.397   3.438   2.469
  106PHE    HD2 1030   4.403   3.329   2.464
  106PHE    CE1 1031   4.389   3.719   2.421
  106PHE    HE1 1032   4.372   3.814   2.371
  106PHE    CE2 1033   4.514   3.512   2.464
  106PHE    HE2 1034   4.608   3.456   2.456
  106PHE     CZ 1035   4.507   3.649   2.442
  106PHE     HZ 1036   4.600   3.706   2.448
  106PHE      C 1037   3.974   3.314   2.603
  106PHE      O 1038   3.964   3.198   2.563
  107GLU      N 1039   3.875   3.377   2.664
  107GLU      H 1040   3.887   3.467   2.705
  107GLU     CA 1041   3.742   3.313   2.669
  107GLU     CB 1042   3.660   3.420   2.740
  107GLU     CG 1043   3.512   3.395   2.769
  107GLU     CD 1044   3.492   3.289   2.878
  107GLU    OE1 1045   3.409   3.309   2.969
  107GLU    OE2 1046   3.549   3.179   2.869
  107GLU      C 1047   3.692   3.280   2.528
  107GLU      O 1048   3.721   3.346   2.427
  108ASP      N 1049   3.620   3.169   2.528
  108ASP      H 1050   3.615   3.117   2.613
  108ASP     CA 1051   3.555   3.114   2.408
  108ASP     CB 1052   3.517   2.971   2.448
  108ASP     CG 1053   3.523   2.876   2.329
  108ASP    OD1 1054   3.624   2.801   2.320
  108ASP    OD2 1055   3.445   2.890   2.232
  108ASP      C 1056   3.451   3.210   2.352
  108ASP      O 1057   3.366   3.259   2.426
  109GLY      N 1058   3.438   3.233   2.221
  109GLY      H 1059   3.476   3.173   2.151
  109GLY     CA 1060   3.348   3.331   2.159
  109GLY      C 1061   3.382   3.476   2.196
  109GLY      O 1062   3.298   3.563   2.175
  110SER      N 1063   3.496   3.507   2.258
  110SER      H 1064   3.574   3.445   2.264
  110SER     CA 1065   3.537   3.645   2.284
  110SER     CB 1066   3.646   3.653   2.392
  110SER     OG 1067   3.770   3.598   2.347
  110SER     HG 1068   3.780   3.509   2.390
  110SER      C 1069   3.583   3.737   2.170
  110SER      O 1070   3.626   3.682   2.070
  111VAL      N 1071   3.552   3.866   2.173
  111VAL      H 1072   3.486   3.907   2.237
  111VAL     CA 1073   3.603   3.960   2.072
  111VAL     CB 1074   3.571   4.102   2.118
  111VAL    CG1 1075   3.618   4.188   2.001
  111VAL    CG2 1076   3.423   4.124   2.149
  111VAL      C 1077   3.754   3.947   2.048
  111VAL      O 1078   3.793   3.944   1.932
  112LEU      N 1079   3.827   3.919   2.155
  112LEU      H 1080   3.798   3.928   2.250
  112LEU     CA 1081   3.974   3.912   2.148
  112LEU     CB 1082   4.038   3.910   2.287
  112LEU     CG 1083   4.098   4.044   2.329
  112LEU    CD1 1084   4.182   4.028   2.456
  112LEU    CD2 1085   4.190   4.094   2.217
  112LEU      C 1086   4.025   3.794   2.065
  112LEU      O 1087   4.097   3.809   1.966
  113LYS      N 1088   3.962   3.681   2.095
  113LYS      H 1089   3.917   3.662   2.182
  113LYS     CA 1090   3.982   3.559   2.014
  113LYS     CB 1091   3.936   3.439   2.097
  113LYS     CG 1092   3.982   3.308   2.034
  113LYS     CD 1093   4.129   3.274   2.059
  113LYS     CE 1094   4.146   3.128   2.102
  113LYS     NZ 1095   4.275   3.111   2.171
  113LYS    HZ1 1096   4.292   3.013   2.177
  113LYS    HZ2 1097   4.354   3.159   2.132
  113LYS    HZ3 1098   4.260   3.148   2.263
  113LYS      C 1099   3.931   3.553   1.870
  113LYS      O 1100   3.997   3.496   1.783
  114GLN      N 1101   3.824   3.627   1.842
  114GLN      H 1102   3.756   3.631   1.915
  114GLN     CA 1103   3.785   3.671   1.707
  114GLN     CB 1104   3.656   3.754   1.711
  114GLN     CG 1105   3.593   3.796   1.578
  114GLN     CD 1106   3.477   3.895   1.586
  114GLN    OE1 1107   3.434   3.962   1.492
  114GLN    NE2 1108   3.408   3.913   1.698
  114GLN   HE21 1109   3.421   3.869   1.786
  114GLN   HE22 1110   3.331   3.973   1.677
  114GLN      C 1111   3.900   3.750   1.644
  114GLN      O 1112   3.953   3.718   1.538
  115PHE      N 1113   3.949   3.853   1.713
  115PHE      H 1114   3.919   3.879   1.805
  115PHE     CA 1115   4.062   3.930   1.660
  115PHE     CB 1116   4.084   4.056   1.744
  115PHE     CG 1117   4.222   4.118   1.724
  115PHE    CD1 1118   4.327   4.120   1.815
  115PHE    HD1 1119   4.314   4.058   1.903
  115PHE    CD2 1120   4.235   4.182   1.601
  115PHE    HD2 1121   4.151   4.204   1.536
  115PHE    CE1 1122   4.449   4.182   1.790
  115PHE    HE1 1123   4.509   4.216   1.875
  115PHE    CE2 1124   4.357   4.244   1.579
  115PHE    HE2 1125   4.341   4.333   1.518
  115PHE     CZ 1126   4.466   4.243   1.666
  115PHE     HZ 1127   4.553   4.303   1.642
  115PHE      C 1128   4.184   3.843   1.630
  115PHE      O 1129   4.238   3.843   1.520
  116LEU      N 1130   4.222   3.756   1.724
  116LEU      H 1131   4.162   3.757   1.804
  116LEU     CA 1132   4.338   3.667   1.716
  116LEU     CB 1133   4.359   3.602   1.853
  116LEU     CG 1134   4.408   3.696   1.962
  116LEU    CD1 1135   4.437   3.624   2.094
  116LEU    CD2 1136   4.544   3.751   1.918
  116LEU      C 1137   4.321   3.568   1.601
  116LEU      O 1138   4.408   3.568   1.514
  117SER      N 1139   4.213   3.489   1.599
  117SER      H 1140   4.146   3.489   1.672
  117SER     CA 1141   4.190   3.395   1.489
  117SER     CB 1142   4.067   3.309   1.521
  117SER     OG 1143   3.949   3.380   1.558
  117SER     HG 1144   3.946   3.410   1.654
  117SER      C 1145   4.184   3.460   1.350
  117SER      O 1146   4.224   3.403   1.249
  118GLU      N 1147   4.117   3.575   1.344
  118GLU      H 1148   4.055   3.600   1.418
  118GLU     CA 1149   4.100   3.657   1.223
  118GLU     CB 1150   4.014   3.781   1.250
  118GLU     CG 1151   3.958   3.841   1.122
  118GLU     CD 1152   3.858   3.952   1.156
  118GLU    OE1 1153   3.883   4.069   1.121
  118GLU    OE2 1154   3.745   3.917   1.198
  118GLU      C 1155   4.234   3.700   1.163
  118GLU      O 1156   4.271   3.656   1.054
  119THR      N 1157   4.310   3.768   1.248
  119THR      H 1158   4.281   3.789   1.341
  119THR     CA 1159   4.443   3.822   1.216
  119THR     CB 1160   4.497   3.929   1.311
  119THR    OG1 1161   4.509   3.887   1.447
  119THR    HG1 1162   4.415   3.897   1.478
  119THR    CG2 1163   4.419   4.061   1.303
  119THR      C 1164   4.547   3.711   1.203
  119THR      O 1165   4.635   3.728   1.118
  120GLU      N 1166   4.527   3.598   1.270
  120GLU      H 1167   4.470   3.596   1.352
  120GLU     CA 1168   4.615   3.484   1.238
  120GLU     CB 1169   4.579   3.377   1.341
  120GLU     CG 1170   4.652   3.242   1.330
  120GLU     CD 1171   4.636   3.171   1.464
  120GLU    OE1 1172   4.564   3.068   1.464
  120GLU    OE2 1173   4.712   3.203   1.558
  120GLU      C 1174   4.613   3.447   1.090
  120GLU      O 1175   4.720   3.456   1.029
  121LYS      N 1176   4.499   3.414   1.031
  121LYS      H 1177   4.416   3.410   1.087
  121LYS     CA 1178   4.470   3.380   0.891
  121LYS     CB 1179   4.330   3.318   0.886
  121LYS     CG 1180   4.304   3.212   0.993
  121LYS     CD 1181   4.153   3.188   0.993
  121LYS     CE 1182   4.107   3.089   0.886
  121LYS     NZ 1183   3.967   3.051   0.906
  121LYS    HZ1 1184   3.903   3.122   0.876
  121LYS    HZ2 1185   3.941   2.965   0.863
  121LYS    HZ3 1186   3.971   3.036   1.005
  121LYS      C 1187   4.504   3.487   0.786
  121LYS      O 1188   4.533   3.452   0.672
  122MET      N 1189   4.515   3.613   0.827
  122MET      H 1190   4.549   3.630   0.919
  122MET     CA 1191   4.522   3.723   0.730
  122MET     CB 1192   4.429   3.831   0.785
  122MET     CG 1193   4.279   3.800   0.780
  122MET     SD 1194   4.187   3.800   0.622
  122MET     CE 1195   4.038   3.714   0.667
  122MET      C 1196   4.664   3.777   0.709
  122MET      O 1197   4.756   3.748   0.786
  123SER      N 1198   4.682   3.839   0.593
  123SER      H 1199   4.613   3.826   0.521
  123SER     CA 1200   4.808   3.901   0.551
  123SER     CB 1201   4.805   3.942   0.404
  123SER     OG 1202   4.732   4.063   0.387
  123SER     HG 1203   4.649   4.033   0.339
  123SER      C 1204   4.854   4.026   0.627
  123SER      O 1205   4.781   4.088   0.703
  124PRO      N 1206   4.982   4.058   0.610
  124PRO     CA 1207   5.033   4.188   0.657
  124PRO     CB 1208   5.165   4.200   0.581
  124PRO     CG 1209   5.222   4.058   0.576
  124PRO     CD 1210   5.094   3.974   0.566
  124PRO      C 1211   4.942   4.309   0.632
  124PRO      O 1212   4.917   4.378   0.730
  125GLU      N 1213   4.885   4.318   0.512
  125GLU      H 1214   4.873   4.234   0.460
  125GLU     CA 1215   4.786   4.423   0.483
  125GLU     CB 1216   4.772   4.436   0.332
  125GLU     CG 1217   4.873   4.525   0.260
  125GLU     CD 1218   4.838   4.563   0.116
  125GLU    OE1 1219   4.833   4.464   0.040
  125GLU    OE2 1220   4.859   4.678   0.073
  125GLU      C 1221   4.649   4.408   0.551
  125GLU      O 1222   4.608   4.494   0.629
  126ASP      N 1223   4.589   4.290   0.541
  126ASP      H 1224   4.632   4.217   0.488
  126ASP     CA 1225   4.459   4.265   0.605
  126ASP     CB 1226   4.410   4.130   0.552
  126ASP     CG 1227   4.380   4.105   0.404
  126ASP    OD1 1228   4.463   4.035   0.341
  126ASP    OD2 1229   4.265   4.130   0.362
  126ASP      C 1230   4.453   4.266   0.758
  126ASP      O 1231   4.366   4.324   0.824
  127ARG      N 1232   4.570   4.234   0.812
  127ARG      H 1233   4.635   4.180   0.759
  127ARG     CA 1234   4.586   4.233   0.958
  127ARG     CB 1235   4.729   4.199   1.001
  127ARG     CG 1236   4.737   4.046   1.015
  127ARG     CD 1237   4.878   3.996   1.046
  127ARG     NE 1238   4.888   3.855   1.006
  127ARG     HE 1239   4.811   3.814   0.957
  127ARG     CZ 1240   4.991   3.771   1.023
  127ARG    NH1 1241   5.098   3.815   1.089
  127ARG   HH11 1242   5.103   3.909   1.124
  127ARG   HH12 1243   5.180   3.758   1.098
  127ARG    NH2 1244   4.976   3.638   1.007
  127ARG   HH21 1245   4.894   3.611   0.957
  127ARG   HH22 1246   5.018   3.566   1.062
  127ARG      C 1247   4.546   4.367   1.020
  127ARG      O 1248   4.453   4.367   1.101
  128ALA      N 1249   4.601   4.471   0.959
  128ALA      H 1250   4.659   4.457   0.879
  128ALA     CA 1251   4.585   4.608   1.010
  128ALA     CB 1252   4.699   4.700   0.967
  128ALA      C 1253   4.453   4.671   0.963
  128ALA      O 1254   4.392   4.750   1.034
  129LYS      N 1255   4.398   4.616   0.856
  129LYS      H 1256   4.439   4.541   0.804
  129LYS     CA 1257   4.263   4.652   0.810
  129LYS     CB 1258   4.233   4.595   0.671
  129LYS     CG 1259   4.332   4.649   0.567
  129LYS     CD 1260   4.269   4.605   0.434
  129LYS     CE 1261   4.345   4.682   0.325
  129LYS     NZ 1262   4.319   4.633   0.189
  129LYS    HZ1 1263   4.381   4.681   0.127
  129LYS    HZ2 1264   4.357   4.541   0.193
  129LYS    HZ3 1265   4.223   4.631   0.162
  129LYS      C 1266   4.157   4.611   0.912
  129LYS      O 1267   4.083   4.696   0.962
  130CYS      N 1268   4.173   4.489   0.961
  130CYS      H 1269   4.244   4.435   0.915
  130CYS     CA 1270   4.094   4.428   1.069
  130CYS     CB 1271   4.136   4.282   1.083
  130CYS     SG 1272   4.081   4.203   1.239
  130CYS     HG 1273   3.991   4.127   1.177
  130CYS      C 1274   4.102   4.505   1.201
  130CYS      O 1275   4.001   4.548   1.257
  131PHE      N 1276   4.224   4.533   1.245
  131PHE      H 1277   4.305   4.502   1.195
  131PHE     CA 1278   4.254   4.601   1.372
  131PHE     CB 1279   4.402   4.629   1.397
  131PHE     CG 1280   4.438   4.696   1.530
  131PHE    CD1 1281   4.442   4.614   1.643
  131PHE    HD1 1282   4.390   4.518   1.645
  131PHE    CD2 1283   4.467   4.831   1.538
  131PHE    HD2 1284   4.482   4.889   1.447
  131PHE    CE1 1285   4.484   4.668   1.764
  131PHE    HE1 1286   4.499   4.603   1.850
  131PHE    CE2 1287   4.489   4.884   1.665
  131PHE    HE2 1288   4.506   4.991   1.675
  131PHE     CZ 1289   4.508   4.804   1.777
  131PHE     HZ 1290   4.531   4.849   1.874
  131PHE      C 1291   4.172   4.731   1.374
  131PHE      O 1292   4.092   4.750   1.464
  132GLU      N 1293   4.196   4.815   1.273
  132GLU      H 1294   4.279   4.803   1.220
  132GLU     CA 1295   4.112   4.931   1.238
  132GLU     CB 1296   4.160   4.980   1.101
  132GLU     CG 1297   4.114   5.122   1.068
  132GLU     CD 1298   4.208   5.190   0.968
  132GLU    OE1 1299   4.196   5.173   0.845
  132GLU    OE2 1300   4.289   5.267   1.023
  132GLU      C 1301   3.961   4.909   1.236
  132GLU      O 1302   3.884   4.983   1.296
  133LYS      N 1303   3.910   4.812   1.160
  133LYS      H 1304   3.966   4.750   1.104
  133LYS     CA 1305   3.766   4.788   1.140
  133LYS     CB 1306   3.746   4.673   1.041
  133LYS     CG 1307   3.603   4.670   0.987
  133LYS     CD 1308   3.576   4.776   0.880
  133LYS     CE 1309   3.423   4.773   0.872
  133LYS     NZ 1310   3.369   4.878   0.784
  133LYS    HZ1 1311   3.387   4.967   0.825
  133LYS    HZ2 1312   3.416   4.878   0.696
  133LYS    HZ3 1313   3.272   4.883   0.761
  133LYS      C 1314   3.705   4.750   1.275
  133LYS      O 1315   3.584   4.733   1.286
  134ASN      N 1316   3.782   4.675   1.353
  134ASN      H 1317   3.876   4.650   1.329
  134ASN     CA 1318   3.745   4.638   1.491
  134ASN     CB 1319   3.837   4.533   1.553
  134ASN     CG 1320   3.788   4.451   1.672
  134ASN    OD1 1321   3.743   4.502   1.775
  134ASN    ND2 1322   3.811   4.320   1.666
  134ASN   HD21 1323   3.855   4.285   1.583
  134ASN   HD22 1324   3.763   4.258   1.729
  134ASN      C 1325   3.712   4.750   1.590
  134ASN      O 1326   3.796   4.803   1.663
  135GLU      N 1327   3.583   4.782   1.588
  135GLU      H 1328   3.521   4.742   1.520
  135GLU     CA 1329   3.506   4.880   1.665
  135GLU     CB 1330   3.360   4.873   1.620
  135GLU     CG 1331   3.336   4.899   1.471
  135GLU     CD 1332   3.188   4.875   1.441
  135GLU    OE1 1333   3.160   4.867   1.319
  135GLU    OE2 1334   3.103   4.869   1.532
  135GLU      C 1335   3.521   4.858   1.816
  135GLU      O 1336   3.535   4.955   1.889
  136ALA      N 1337   3.524   4.737   1.873
  136ALA      H 1338   3.510   4.659   1.812
  136ALA     CA 1339   3.550   4.697   2.011
  136ALA     CB 1340   3.539   4.546   2.031
  136ALA      C 1341   3.688   4.748   2.054
  136ALA      O 1342   3.690   4.816   2.157
  137ILE      N 1343   3.796   4.719   1.982
  137ILE      H 1344   3.791   4.650   1.910
  137ILE     CA 1345   3.930   4.779   1.989
  137ILE     CB 1346   4.026   4.729   1.881
  137ILE    CG1 1347   4.075   4.587   1.910
  137ILE    CG2 1348   4.157   4.809   1.879
  137ILE     CD 1349   4.132   4.525   1.783
  137ILE      C 1350   3.926   4.931   2.003
  137ILE      O 1351   3.973   4.981   2.105
  138GLN      N 1352   3.842   4.992   1.920
  138GLN      H 1353   3.813   4.948   1.835
  138GLN     CA 1354   3.823   5.138   1.922
  138GLN     CB 1355   3.749   5.194   1.801
  138GLN     CG 1356   3.828   5.195   1.670
  138GLN     CD 1357   3.944   5.295   1.666
  138GLN    OE1 1358   3.939   5.415   1.689
  138GLN    NE2 1359   4.069   5.248   1.662
  138GLN   HE21 1360   4.077   5.148   1.662
  138GLN   HE22 1361   4.151   5.303   1.652
  138GLN      C 1362   3.758   5.187   2.052
  138GLN      O 1363   3.829   5.259   2.122
  139ALA      N 1364   3.645   5.129   2.089
  139ALA      H 1365   3.602   5.051   2.043
  139ALA     CA 1366   3.584   5.159   2.220
  139ALA     CB 1367   3.442   5.102   2.217
  139ALA      C 1368   3.665   5.125   2.346
  139ALA      O 1369   3.662   5.199   2.445
  140ALA      N 1370   3.759   5.032   2.332
  140ALA      H 1371   3.739   4.957   2.270
  140ALA     CA 1372   3.848   4.995   2.443
  140ALA     CB 1373   3.921   4.864   2.412
  140ALA      C 1374   3.957   5.095   2.481
  140ALA      O 1375   3.965   5.128   2.599
  141HISE     N 1376   4.009   5.164   2.380
  141HISE     H 1377   3.996   5.138   2.285
  141HISE    CA 1378   4.110   5.268   2.407
  141HISE    CB 1379   4.197   5.295   2.284
  141HISE    CG 1380   4.122   5.345   2.160
  141HISE   ND1 1381   4.101   5.475   2.144
  141HISE   CD2 1382   4.115   5.279   2.044
  141HISE   HD2 1383   4.117   5.173   2.022
  141HISE   CE1 1384   4.101   5.499   2.013
  141HISE   HE1 1385   4.084   5.596   1.966
  141HISE   NE2 1386   4.107   5.379   1.956
  141HISE   HE2 1387   4.126   5.368   1.858
  141HISE     C 1388   4.056   5.397   2.468
  141HISE     O 1389   4.132   5.466   2.537
  142ASP      N 1390   3.933   5.432   2.433
  142ASP      H 1391   3.884   5.398   2.352
  142ASP     CA 1392   3.870   5.551   2.493
  142ASP     CB 1393   3.753   5.587   2.401
  142ASP     CG 1394   3.697   5.723   2.443
  142ASP    OD1 1395   3.601   5.723   2.522
  142ASP    OD2 1396   3.744   5.826   2.392
  142ASP      C 1397   3.823   5.525   2.636
  142ASP      O 1398   3.839   5.610   2.724
  143ALA      N 1399   3.787   5.401   2.667
  143ALA      H 1400   3.767   5.337   2.593
  143ALA     CA 1401   3.759   5.357   2.805
  143ALA     CB 1402   3.695   5.218   2.796
  143ALA      C 1403   3.879   5.351   2.900
  143ALA      O 1404   3.875   5.404   3.010
  144VAL      N 1405   3.996   5.315   2.849
  144VAL      H 1406   4.004   5.299   2.750
  144VAL     CA 1407   4.111   5.309   2.940
  144VAL     CB 1408   4.199   5.189   2.902
  144VAL    CG1 1409   4.130   5.058   2.943
  144VAL    CG2 1410   4.236   5.193   2.754
  144VAL      C 1411   4.188   5.438   2.967
  144VAL      O 1412   4.276   5.447   3.053
  145ALA      N 1413   4.157   5.535   2.882
  145ALA      H 1414   4.105   5.518   2.798
  145ALA     CA 1415   4.221   5.667   2.874
  145ALA     CB 1416   4.203   5.731   2.736
  145ALA      C 1417   4.180   5.763   2.987
  145ALA      O 1418   4.148   5.880   2.968
  146GLN      N 1419   4.194   5.714   3.109
  146GLN      H 1420   4.248   5.633   3.132
  146GLN     CA 1421   4.155   5.787   3.231
  146GLN     CB 1422   4.138   5.687   3.345
  146GLN     CG 1423   4.020   5.593   3.320
  146GLN     CD 1424   3.889   5.663   3.282
  146GLN    OE1 1425   3.841   5.751   3.353
  146GLN    NE2 1426   3.812   5.621   3.182
  146GLN   HE21 1427   3.830   5.554   3.110
  146GLN   HE22 1428   3.718   5.655   3.176
  146GLN      C 1429   4.243   5.906   3.268
  146GLN      O 1430   4.363   5.926   3.247
  147GLU      N 1431   4.180   5.993   3.347
  147GLU      H 1432   4.085   5.974   3.370
  147GLU     CA 1433   4.244   6.119   3.390
  147GLU     CB 1434   4.131   6.220   3.410
  147GLU     CG 1435   4.051   6.249   3.283
  147GLU     CD 1436   3.900   6.242   3.303
  147GLU    OE1 1437   3.845   6.130   3.314
  147GLU    OE2 1438   3.838   6.347   3.274
  147GLU      C 1439   4.321   6.108   3.521
  147GLU      O 1440   4.270   6.081   3.630
  148GLY      N 1441   4.453   6.116   3.504
  148GLY      H 1442   4.482   6.142   3.412
  148GLY     CA 1443   4.547   6.108   3.616
  148GLY      C 1444   4.670   6.200   3.623
  148GLY      O 1445   4.669   6.314   3.578
  149GLN      N 1446   4.776   6.141   3.678
  149GLN      H 1447   4.770   6.043   3.697
  149GLN     CA 1448   4.904   6.208   3.702
  149GLN     CB 1449   4.976   6.164   3.829
  149GLN     CG 1450   5.011   6.016   3.851
  149GLN     CD 1451   5.123   5.953   3.769
  149GLN    OE1 1452   5.240   5.994   3.770
  149GLN    NE2 1453   5.078   5.873   3.673
  149GLN   HE21 1454   4.981   5.856   3.657
  149GLN   HE22 1455   5.139   5.835   3.603
  149GLN      C 1456   5.006   6.228   3.589
  149GLN      O 1457   5.096   6.311   3.581
  150CYS      N 1458   4.978   6.146   3.488
  150CYS      H 1459   4.897   6.089   3.496
  150CYS     CA 1460   5.053   6.130   3.362
  150CYS     CB 1461   4.989   6.028   3.268
  150CYS     SG 1462   5.087   5.989   3.118
  150CYS     HG 1463   4.982   5.970   3.039
  150CYS      C 1464   5.044   6.258   3.279
  150CYS      O 1465   4.942   6.328   3.278
  151ARG      N 1466   5.154   6.284   3.209
  151ARG      H 1467   5.232   6.224   3.194
  151ARG     CA 1468   5.175   6.415   3.146
  151ARG     CB 1469   5.316   6.424   3.089
  151ARG     CG 1470   5.377   6.564   3.099
  151ARG     CD 1471   5.491   6.583   3.000
  151ARG     NE 1472   5.563   6.709   3.021
  151ARG     HE 1473   5.496   6.784   3.029
  151ARG     CZ 1474   5.695   6.729   3.018
  151ARG    NH1 1475   5.782   6.636   2.977
  151ARG   HH11 1476   5.763   6.539   2.964
  151ARG   HH12 1477   5.875   6.670   2.986
  151ARG    NH2 1478   5.746   6.840   3.075
  151ARG   HH21 1479   5.691   6.902   3.131
  151ARG   HH22 1480   5.833   6.881   3.048
  151ARG      C 1481   5.081   6.449   3.030
  151ARG      O 1482   5.095   6.409   2.915
  152VAL      N 1483   4.995   6.544   3.065
  152VAL      H 1484   4.978   6.569   3.161
  152VAL     CA 1485   4.916   6.621   2.968
  152VAL     CB 1486   4.785   6.669   3.030
  152VAL    CG1 1487   4.811   6.754   3.154
  152VAL    CG2 1488   4.695   6.737   2.926
  152VAL      C 1489   5.003   6.735   2.913
  152VAL      O 1490   5.016   6.839   2.977
  153ASP      N 1491   5.080   6.702   2.809
  153ASP      H 1492   5.085   6.608   2.776
  153ASP     CA 1493   5.157   6.798   2.729
  153ASP     CB 1494   5.301   6.749   2.712
  153ASP     CG 1495   5.406   6.855   2.680
  153ASP    OD1 1496   5.383   6.923   2.577
  153ASP    OD2 1497   5.494   6.883   2.763
  153ASP      C 1498   5.088   6.831   2.596
  153ASP      O 1499   5.059   6.735   2.526
  154ASP      N 1500   5.071   6.960   2.568
  154ASP      H 1501   5.073   7.032   2.637
  154ASP     CA 1502   5.033   7.000   2.432
  154ASP     CB 1503   4.964   7.137   2.437
  154ASP     CG 1504   5.056   7.247   2.489
  154ASP    OD1 1505   5.140   7.299   2.412
  154ASP    OD2 1506   5.063   7.276   2.611
  154ASP      C 1507   5.133   6.981   2.318
  154ASP      O 1508   5.090   6.945   2.208
  155LYS      N 1509   5.264   6.990   2.342
  155LYS      H 1510   5.298   7.003   2.436
  155LYS     CA 1511   5.360   7.010   2.233
  155LYS     CB 1512   5.465   7.114   2.275
  155LYS     CG 1513   5.410   7.257   2.264
  155LYS     CD 1514   5.519   7.352   2.315
  155LYS     CE 1515   5.462   7.493   2.324
  155LYS     NZ 1516   5.359   7.505   2.429
  155LYS    HZ1 1517   5.293   7.432   2.414
  155LYS    HZ2 1518   5.394   7.501   2.523
  155LYS    HZ3 1519   5.320   7.597   2.424
  155LYS      C 1520   5.417   6.877   2.184
  155LYS      O 1521   5.416   6.856   2.062
  156VAL      N 1522   5.460   6.790   2.275
  156VAL      H 1523   5.421   6.804   2.366
  156VAL     CA 1524   5.517   6.657   2.247
  156VAL     CB 1525   5.620   6.607   2.348
  156VAL    CG1 1526   5.752   6.680   2.319
  156VAL    CG2 1527   5.575   6.622   2.494
  156VAL      C 1528   5.410   6.549   2.228
  156VAL      O 1529   5.305   6.553   2.292
  157ASN      N 1530   5.432   6.453   2.139
  157ASN      H 1531   5.513   6.447   2.081
  157ASN     CA 1532   5.330   6.351   2.107
  157ASN     CB 1533   5.361   6.277   1.977
  157ASN     CG 1534   5.310   6.362   1.860
  157ASN    OD1 1535   5.209   6.432   1.870
  157ASN    ND2 1536   5.403   6.378   1.766
  157ASN   HD21 1537   5.492   6.332   1.771
  157ASN   HD22 1538   5.391   6.440   1.689
  157ASN      C 1539   5.324   6.248   2.220
  157ASN      O 1540   5.425   6.199   2.272
  158PHE      N 1541   5.208   6.185   2.235
  158PHE      H 1542   5.126   6.231   2.201
  158PHE     CA 1543   5.176   6.062   2.308
  158PHE     CB 1544   5.033   6.064   2.362
  158PHE     CG 1545   5.031   6.098   2.511
  158PHE    CD1 1546   5.003   6.226   2.557
  158PHE    HD1 1547   4.980   6.302   2.483
  158PHE    CD2 1548   5.052   6.002   2.609
  158PHE    HD2 1549   5.089   5.903   2.582
  158PHE    CE1 1550   4.980   6.248   2.693
  158PHE    HE1 1551   4.963   6.351   2.725
  158PHE    CE2 1552   5.038   6.018   2.747
  158PHE    HE2 1553   5.050   5.942   2.825
  158PHE     CZ 1554   5.002   6.147   2.785
  158PHE     HZ 1555   4.996   6.189   2.885
  158PHE      C 1556   5.215   5.934   2.232
  158PHE      O 1557   5.188   5.909   2.115
  159HISE     N 1558   5.295   5.856   2.304
  159HISE     H 1559   5.337   5.891   2.387
  159HISE    CA 1560   5.339   5.723   2.258
  159HISE    CB 1561   5.485   5.711   2.214
  159HISE    CG 1562   5.517   5.782   2.083
  159HISE   ND1 1563   5.540   5.721   1.967
  159HISE   CD2 1564   5.527   5.913   2.059
  159HISE   HD2 1565   5.536   5.990   2.135
  159HISE   CE1 1566   5.552   5.810   1.868
  159HISE   HE1 1567   5.581   5.782   1.767
  159HISE   NE2 1568   5.544   5.928   1.927
  159HISE   HE2 1569   5.555   6.017   1.882
  159HISE     C 1570   5.316   5.613   2.362
  159HISE     O 1571   5.285   5.638   2.478
  160PHE      N 1572   5.325   5.487   2.319
  160PHE      H 1573   5.334   5.469   2.220
  160PHE     CA 1574   5.308   5.363   2.396
  160PHE     CB 1575   5.192   5.289   2.329
  160PHE     CG 1576   5.121   5.191   2.423
  160PHE    CD1 1577   5.004   5.222   2.492
  160PHE    HD1 1578   4.957   5.315   2.460
  160PHE    CD2 1579   5.184   5.074   2.463
  160PHE    HD2 1580   5.284   5.054   2.424
  160PHE    CE1 1581   4.948   5.156   2.601
  160PHE    HE1 1582   4.870   5.204   2.660
  160PHE    CE2 1583   5.130   5.003   2.569
  160PHE    HE2 1584   5.173   4.906   2.594
  160PHE     CZ 1585   5.018   5.044   2.641
  160PHE     HZ 1586   4.971   4.972   2.708
  160PHE      C 1587   5.441   5.288   2.401
  160PHE      O 1588   5.521   5.294   2.308
  161ILE      N 1589   5.481   5.255   2.524
  161ILE      H 1590   5.429   5.272   2.607
  161ILE     CA 1591   5.605   5.176   2.541
  161ILE     CB 1592   5.702   5.262   2.623
  161ILE    CG1 1593   5.719   5.404   2.568
  161ILE    CG2 1594   5.836   5.193   2.597
  161ILE     CD 1595   5.793   5.508   2.651
  161ILE      C 1596   5.573   5.041   2.604
  161ILE      O 1597   5.519   5.036   2.715
  162LEU      N 1598   5.569   4.935   2.523
  162LEU      H 1599   5.590   4.942   2.426
  162LEU     CA 1600   5.523   4.805   2.575
  162LEU     CB 1601   5.422   4.771   2.465
  162LEU     CG 1602   5.350   4.636   2.475
  162LEU    CD1 1603   5.280   4.617   2.609
  162LEU    CD2 1604   5.243   4.627   2.366
  162LEU      C 1605   5.637   4.704   2.561
  162LEU      O 1606   5.681   4.678   2.449
  163PHE      N 1607   5.676   4.641   2.671
  163PHE      H 1608   5.641   4.673   2.760
  163PHE     CA 1609   5.767   4.526   2.675
  163PHE     CB 1610   5.891   4.553   2.761
  163PHE     CG 1611   5.967   4.674   2.708
  163PHE    CD1 1612   5.939   4.794   2.773
  163PHE    HD1 1613   5.864   4.798   2.852
  163PHE    CD2 1614   6.077   4.666   2.624
  163PHE    HD2 1615   6.076   4.585   2.551
  163PHE    CE1 1616   6.016   4.905   2.742
  163PHE    HE1 1617   6.002   5.002   2.791
  163PHE    CE2 1618   6.153   4.779   2.594
  163PHE    HE2 1619   6.237   4.773   2.525
  163PHE     CZ 1620   6.127   4.899   2.660
  163PHE     HZ 1621   6.176   4.993   2.633
  163PHE      C 1622   5.701   4.402   2.735
  163PHE      O 1623   5.679   4.383   2.854
  164ASN      N 1624   5.693   4.303   2.646
  164ASN      H 1625   5.696   4.313   2.547
  164ASN     CA 1626   5.638   4.173   2.686
  164ASN     CB 1627   5.528   4.139   2.585
  164ASN     CG 1628   5.393   4.205   2.612
  164ASN    OD1 1629   5.372   4.314   2.561
  164ASN    ND2 1630   5.288   4.124   2.631
  164ASN   HD21 1631   5.301   4.025   2.633
  164ASN   HD22 1632   5.197   4.159   2.651
  164ASN      C 1633   5.741   4.060   2.688
  164ASN      O 1634   5.848   4.071   2.628
  165ASN      N 1635   5.703   3.958   2.765
  165ASN      H 1636   5.623   3.967   2.824
  165ASN     CA 1637   5.773   3.830   2.785
  165ASN     CB 1638   5.715   3.768   2.912
  165ASN     CG 1639   5.801   3.671   2.992
  165ASN    OD1 1640   5.884   3.593   2.945
  165ASN    ND2 1641   5.774   3.655   3.121
  165ASN   HD21 1642   5.700   3.711   3.158
  165ASN   HD22 1643   5.802   3.578   3.179
  165ASN      C 1644   5.777   3.737   2.663
  165ASN      O 1645   5.724   3.626   2.674
  166VAL      N 1646   5.803   3.797   2.548
  166VAL      H 1647   5.796   3.896   2.544
  166VAL     CA 1648   5.817   3.732   2.416
  166VAL     CB 1649   5.769   3.821   2.302
  166VAL    CG1 1650   5.617   3.840   2.314
  166VAL    CG2 1651   5.844   3.953   2.280
  166VAL      C 1652   5.946   3.656   2.385
  166VAL      O 1653   5.932   3.537   2.356
  167ASP      N 1654   6.053   3.718   2.433
  167ASP      H 1655   6.028   3.797   2.489
  167ASP     CA 1656   6.185   3.679   2.382
  167ASP     CB 1657   6.208   3.729   2.239
  167ASP     CG 1658   6.315   3.643   2.172
  167ASP    OD1 1659   6.384   3.682   2.075
  167ASP    OD2 1660   6.341   3.538   2.234
  167ASP      C 1661   6.296   3.733   2.473
  167ASP      O 1662   6.267   3.793   2.577
  168GLY      N 1663   6.420   3.686   2.455
  168GLY      H 1664   6.428   3.596   2.412
  168GLY     CA 1665   6.538   3.739   2.524
  168GLY      C 1666   6.574   3.887   2.509
  168GLY      O 1667   6.633   3.942   2.602
  169HISE     N 1668   6.544   3.928   2.387
  169HISE     H 1669   6.495   3.866   2.325
  169HISE    CA 1670   6.556   4.070   2.349
  169HISE    CB 1671   6.552   4.098   2.199
  169HISE    CG 1672   6.668   4.023   2.132
  169HISE   ND1 1673   6.792   4.067   2.115
  169HISE   CD2 1674   6.644   3.914   2.061
  169HISE   HD2 1675   6.550   3.864   2.038
  169HISE   CE1 1676   6.844   3.983   2.026
  169HISE   HE1 1677   6.935   4.003   1.969
  169HISE   NE2 1678   6.754   3.892   1.989
  169HISE   HE2 1679   6.768   3.805   1.942
  169HISE     C 1680   6.447   4.160   2.408
  169HISE     O 1681   6.329   4.132   2.389
  170LEU      N 1682   6.488   4.283   2.438
  170LEU      H 1683   6.585   4.299   2.453
  170LEU     CA 1684   6.386   4.384   2.472
  170LEU     CB 1685   6.429   4.497   2.566
  170LEU     CG 1686   6.461   4.457   2.710
  170LEU    CD1 1687   6.607   4.424   2.740
  170LEU    CD2 1688   6.408   4.576   2.789
  170LEU      C 1689   6.328   4.443   2.343
  170LEU      O 1690   6.395   4.524   2.280
  171TYR      N 1691   6.198   4.419   2.325
  171TYR      H 1692   6.143   4.372   2.395
  171TYR     CA 1693   6.137   4.444   2.194
  171TYR     CB 1694   6.069   4.323   2.130
  171TYR     CG 1695   6.156   4.257   2.022
  171TYR    CD1 1696   6.212   4.132   2.048
  171TYR    HD1 1697   6.197   4.096   2.149
  171TYR    CD2 1698   6.146   4.312   1.895
  171TYR    HD2 1699   6.115   4.416   1.895
  171TYR    CE1 1700   6.248   4.055   1.938
  171TYR    HE1 1701   6.274   3.950   1.949
  171TYR    CE2 1702   6.181   4.234   1.785
  171TYR    HE2 1703   6.190   4.267   1.682
  171TYR     CZ 1704   6.231   4.106   1.810
  171TYR     OH 1705   6.265   4.034   1.700
  171TYR     HH 1706   6.318   3.951   1.718
  171TYR      C 1707   6.025   4.548   2.207
  171TYR      O 1708   5.910   4.514   2.235
  172GLU      N 1709   6.062   4.676   2.201
  172GLU      H 1710   6.156   4.684   2.170
  172GLU     CA 1711   5.986   4.796   2.236
  172GLU     CB 1712   6.080   4.917   2.225
  172GLU     CG 1713   6.010   5.031   2.300
  172GLU     CD 1714   6.094   5.158   2.314
  172GLU    OE1 1715   6.160   5.188   2.416
  172GLU    OE2 1716   6.064   5.241   2.226
  172GLU      C 1717   5.872   4.820   2.136
  172GLU      O 1718   5.894   4.876   2.029
  173LEU      N 1719   5.751   4.795   2.184
  173LEU      H 1720   5.730   4.746   2.269
  173LEU     CA 1721   5.630   4.801   2.101
  173LEU     CB 1722   5.548   4.672   2.104
  173LEU     CG 1723   5.445   4.654   1.993
  173LEU    CD1 1724   5.524   4.672   1.863
  173LEU    CD2 1725   5.367   4.524   2.016
  173LEU      C 1726   5.538   4.919   2.136
  173LEU      O 1727   5.526   4.966   2.249
  174ASP      N 1728   5.500   4.982   2.025
  174ASP      H 1729   5.562   4.971   1.947
  174ASP     CA 1730   5.401   5.091   2.022
  174ASP     CB 1731   5.459   5.214   1.954
  174ASP     CG 1732   5.351   5.322   1.949
  174ASP    OD1 1733   5.317   5.383   2.053
  174ASP    OD2 1734   5.284   5.323   1.843
  174ASP      C 1735   5.271   5.052   1.952
  174ASP      O 1736   5.260   4.965   1.865
  175GLY      N 1737   5.169   5.110   2.015
  175GLY      H 1738   5.186   5.197   2.061
  175GLY     CA 1739   5.032   5.077   1.971
  175GLY      C 1740   4.985   5.110   1.830
  175GLY      O 1741   4.916   5.032   1.763
  176ARG      N 1742   5.032   5.225   1.783
  176ARG      H 1743   5.116   5.269   1.813
  176ARG     CA 1744   4.998   5.251   1.642
  176ARG     CB 1745   4.952   5.397   1.640
  176ARG     CG 1746   4.809   5.428   1.594
  176ARG     CD 1747   4.800   5.580   1.593
  176ARG     NE 1748   4.668   5.610   1.535
  176ARG     HE 1749   4.670   5.597   1.436
  176ARG     CZ 1750   4.567   5.664   1.604
  176ARG    NH1 1751   4.582   5.686   1.735
  176ARG   HH11 1752   4.675   5.687   1.772
  176ARG   HH12 1753   4.506   5.683   1.801
  176ARG    NH2 1754   4.470   5.736   1.545
  176ARG   HH21 1755   4.477   5.741   1.446
  176ARG   HH22 1756   4.380   5.765   1.579
  176ARG      C 1757   5.102   5.234   1.532
  176ARG      O 1758   5.077   5.231   1.412
  177MET      N 1759   5.228   5.241   1.576
  177MET      H 1760   5.252   5.272   1.668
  177MET     CA 1761   5.341   5.208   1.489
  177MET     CB 1762   5.468   5.282   1.529
  177MET     CG 1763   5.441   5.430   1.498
  177MET     SD 1764   5.596   5.521   1.462
  177MET     CE 1765   5.624   5.555   1.634
  177MET      C 1766   5.366   5.057   1.488
  177MET      O 1767   5.373   4.994   1.593
  178PRO      N 1768   5.390   5.005   1.368
  178PRO     CA 1769   5.441   4.869   1.346
  178PRO     CB 1770   5.424   4.841   1.197
  178PRO     CG 1771   5.438   4.979   1.132
  178PRO     CD 1772   5.375   5.070   1.237
  178PRO      C 1773   5.586   4.855   1.392
  178PRO      O 1774   5.632   4.933   1.475
  179PHE      N 1775   5.630   4.730   1.379
  179PHE      H 1776   5.586   4.655   1.330
  179PHE     CA 1777   5.772   4.698   1.399
  179PHE     CB 1778   5.852   4.737   1.274
  179PHE     CG 1779   5.797   4.682   1.142
  179PHE    CD1 1780   5.705   4.747   1.060
  179PHE    HD1 1781   5.678   4.848   1.091
  179PHE    CD2 1782   5.818   4.546   1.121
  179PHE    HD2 1783   5.902   4.500   1.173
  179PHE    CE1 1784   5.634   4.681   0.961
  179PHE    HE1 1785   5.552   4.724   0.903
  179PHE    CE2 1786   5.747   4.478   1.023
  179PHE    HE2 1787   5.754   4.370   1.014
  179PHE     CZ 1788   5.658   4.545   0.941
  179PHE     HZ 1789   5.620   4.490   0.854
  179PHE      C 1790   5.853   4.732   1.524
  179PHE      O 1791   5.921   4.835   1.520
  180PRO      N 1792   5.854   4.646   1.625
  180PRO     CA 1793   5.926   4.682   1.748
  180PRO     CB 1794   5.878   4.577   1.848
  180PRO     CG 1795   5.855   4.453   1.761
  180PRO     CD 1796   5.788   4.514   1.637
  180PRO      C 1797   6.078   4.693   1.741
  180PRO      O 1798   6.143   4.608   1.681
  181VAL      N 1799   6.122   4.769   1.841
  181VAL      H 1800   6.063   4.780   1.921
  181VAL     CA 1801   6.263   4.811   1.840
  181VAL     CB 1802   6.278   4.956   1.887
  181VAL    CG1 1803   6.420   5.001   1.854
  181VAL    CG2 1804   6.180   5.049   1.814
  181VAL      C 1805   6.335   4.720   1.940
  181VAL      O 1806   6.286   4.698   2.050
  182ASN      N 1807   6.451   4.672   1.895
  182ASN      H 1808   6.471   4.666   1.798
  182ASN     CA 1809   6.544   4.593   1.977
  182ASN     CB 1810   6.648   4.521   1.892
  182ASN     CG 1811   6.728   4.429   1.985
  182ASN    OD1 1812   6.811   4.465   2.069
  182ASN    ND2 1813   6.694   4.301   1.973
  182ASN   HD21 1814   6.622   4.274   1.908
  182ASN   HD22 1815   6.741   4.230   2.025
  182ASN      C 1816   6.606   4.693   2.074
  182ASN      O 1817   6.671   4.788   2.031
  183HISE     N 1818   6.623   4.650   2.199
  183HISE     H 1819   6.549   4.591   2.233
  183HISE    CA 1820   6.686   4.730   2.305
  183HISE    CB 1821   6.577   4.804   2.383
  183HISE    CG 1822   6.568   4.948   2.331
  183HISE   ND1 1823   6.661   5.042   2.335
  183HISE   CD2 1824   6.457   5.004   2.284
  183HISE   HD2 1825   6.376   4.953   2.230
  183HISE   CE1 1826   6.605   5.157   2.299
  183HISE   HE1 1827   6.653   5.252   2.274
  183HISE   NE2 1828   6.477   5.134   2.268
  183HISE   HE2 1829   6.408   5.202   2.243
  183HISE     C 1830   6.769   4.657   2.411
  183HISE     O 1831   6.769   4.681   2.532
  184GLY      N 1832   6.823   4.546   2.362
  184GLY      H 1833   6.813   4.519   2.266
  184GLY     CA 1834   6.920   4.459   2.431
  184GLY      C 1835   6.868   4.327   2.489
  184GLY      O 1836   6.749   4.307   2.512
  185ALA      N 1837   6.961   4.247   2.540
  185ALA      H 1838   7.055   4.281   2.547
  185ALA     CA 1839   6.929   4.113   2.591
  185ALA     CB 1840   7.054   4.026   2.571
  185ALA      C 1841   6.898   4.114   2.740
  185ALA      O 1842   6.951   4.199   2.813
  186SER      N 1843   6.813   4.024   2.788
  186SER      H 1844   6.763   3.961   2.728
  186SER     CA 1845   6.777   4.019   2.931
  186SER     CB 1846   6.633   3.971   2.945
  186SER     OG 1847   6.623   3.836   2.899
  186SER     HG 1848   6.526   3.822   2.881
  186SER      C 1849   6.878   3.949   3.021
  186SER      O 1850   6.926   3.837   3.001
  187SER      N 1851   6.916   4.031   3.120
  187SER      H 1852   6.888   4.126   3.123
  187SER     CA 1853   7.004   3.981   3.226
  187SER     CB 1854   7.045   4.103   3.310
  187SER     OG 1855   6.950   4.140   3.410
  187SER     HG 1856   6.859   4.160   3.373
  187SER      C 1857   6.951   3.873   3.320
  187SER      O 1858   7.021   3.773   3.334
  188GLU      N 1859   6.819   3.881   3.339
  188GLU      H 1860   6.763   3.957   3.306
  188GLU     CA 1861   6.737   3.779   3.405
  188GLU     CB 1862   6.693   3.848   3.534
  188GLU     CG 1863   6.630   3.753   3.637
  188GLU     CD 1864   6.538   3.837   3.726
  188GLU    OE1 1865   6.416   3.824   3.703
  188GLU    OE2 1866   6.596   3.906   3.814
  188GLU      C 1867   6.619   3.750   3.311
  188GLU      O 1868   6.558   3.831   3.241
  189ASP      N 1869   6.582   3.622   3.312
  189ASP      H 1870   6.617   3.568   3.389
  189ASP     CA 1871   6.477   3.556   3.234
  189ASP     CB 1872   6.442   3.412   3.272
  189ASP     CG 1873   6.428   3.408   3.424
  189ASP    OD1 1874   6.328   3.454   3.485
  189ASP    OD2 1875   6.530   3.376   3.487
  189ASP      C 1876   6.343   3.631   3.232
  189ASP      O 1877   6.283   3.631   3.125
  190THR      N 1878   6.297   3.691   3.342
  190THR      H 1879   6.343   3.678   3.429
  190THR     CA 1880   6.170   3.765   3.353
  190THR     CB 1881   6.152   3.837   3.487
  190THR    OG1 1882   6.263   3.924   3.513
  190THR    HG1 1883   6.315   3.899   3.594
  190THR    CG2 1884   6.144   3.735   3.601
  190THR      C 1885   6.131   3.879   3.259
  190THR      O 1886   6.011   3.906   3.249
  191LEU      N 1887   6.227   3.937   3.188
  191LEU      H 1888   6.321   3.912   3.214
  191LEU     CA 1889   6.222   4.046   3.089
  191LEU     CB 1890   6.122   4.005   2.980
  191LEU     CG 1891   6.096   4.087   2.853
  191LEU    CD1 1892   6.034   4.227   2.859
  191LEU    CD2 1893   6.220   4.071   2.765
  191LEU      C 1894   6.178   4.179   3.150
  191LEU      O 1895   6.238   4.279   3.112
  192LEU      N 1896   6.095   4.170   3.253
  192LEU      H 1897   6.036   4.090   3.252
  192LEU     CA 1898   6.043   4.286   3.328
  192LEU     CB 1899   5.911   4.258   3.399
  192LEU     CG 1900   5.785   4.257   3.312
  192LEU    CD1 1901   5.781   4.132   3.224
  192LEU    CD2 1902   5.662   4.282   3.400
  192LEU      C 1903   6.145   4.375   3.400
  192LEU      O 1904   6.140   4.497   3.392
  193LYS      N 1905   6.228   4.311   3.483
  193LYS      H 1906   6.228   4.212   3.493
  193LYS     CA 1907   6.326   4.380   3.568
  193LYS     CB 1908   6.386   4.285   3.672
  193LYS     CG 1909   6.484   4.352   3.767
  193LYS     CD 1910   6.529   4.246   3.868
  193LYS     CE 1911   6.428   4.213   3.978
  193LYS     NZ 1912   6.462   4.087   4.046
  193LYS    HZ1 1913   6.450   4.104   4.144
  193LYS    HZ2 1914   6.398   4.018   4.013
  193LYS    HZ3 1915   6.554   4.059   4.020
  193LYS      C 1916   6.434   4.445   3.480
  193LYS      O 1917   6.466   4.562   3.499
  194ASP      N 1918   6.471   4.380   3.370
  194ASP      H 1919   6.470   4.280   3.373
  194ASP     CA 1920   6.549   4.442   3.261
  194ASP     CB 1921   6.596   4.329   3.168
  194ASP     CG 1922   6.718   4.264   3.233
  194ASP    OD1 1923   6.832   4.297   3.192
  194ASP    OD2 1924   6.701   4.157   3.295
  194ASP      C 1925   6.474   4.557   3.193
  194ASP      O 1926   6.533   4.665   3.185
  195ALA      N 1927   6.348   4.541   3.156
  195ALA      H 1928   6.313   4.452   3.127
  195ALA     CA 1929   6.253   4.649   3.123
  195ALA     CB 1930   6.119   4.593   3.074
  195ALA      C 1931   6.231   4.770   3.213
  195ALA      O 1932   6.247   4.879   3.158
  196ALA      N 1933   6.226   4.739   3.342
  196ALA      H 1934   6.202   4.648   3.375
  196ALA     CA 1935   6.211   4.844   3.444
  196ALA     CB 1936   6.209   4.785   3.585
  196ALA      C 1937   6.336   4.932   3.444
  196ALA      O 1938   6.321   5.053   3.423
  197LYS      N 1939   6.458   4.882   3.427
  197LYS      H 1940   6.468   4.782   3.432
  197LYS     CA 1941   6.583   4.959   3.426
  197LYS     CB 1942   6.700   4.861   3.437
  197LYS     CG 1943   6.687   4.781   3.567
  197LYS     CD 1944   6.803   4.685   3.595
  197LYS     CE 1945   6.940   4.752   3.594
  197LYS     NZ 1946   7.041   4.656   3.642
  197LYS    HZ1 1947   7.003   4.614   3.725
  197LYS    HZ2 1948   7.055   4.579   3.580
  197LYS    HZ3 1949   7.130   4.693   3.666
  197LYS      C 1950   6.590   5.055   3.307
  197LYS      O 1951   6.667   5.150   3.315
  198VAL      N 1952   6.535   5.018   3.192
  198VAL      H 1953   6.485   4.931   3.190
  198VAL     CA 1954   6.528   5.096   3.067
  198VAL     CB 1955   6.496   4.990   2.961
  198VAL    CG1 1956   6.502   5.063   2.827
  198VAL    CG2 1957   6.602   4.880   2.952
  198VAL      C 1958   6.427   5.210   3.070
  198VAL      O 1959   6.474   5.324   3.077
  199CYS      N 1960   6.305   5.172   3.107
  199CYS      H 1961   6.278   5.077   3.120
  199CYS     CA 1962   6.187   5.257   3.131
  199CYS     CB 1963   6.082   5.168   3.197
  199CYS     SG 1964   6.008   5.040   3.089
  199CYS     HG 1965   6.115   4.961   3.091
  199CYS      C 1966   6.219   5.371   3.228
  199CYS      O 1967   6.166   5.479   3.202
  200ARG      N 1968   6.295   5.336   3.331
  200ARG      H 1969   6.316   5.240   3.351
  200ARG     CA 1970   6.335   5.444   3.422
  200ARG     CB 1971   6.383   5.376   3.551
  200ARG     CG 1972   6.303   5.420   3.673
  200ARG     CD 1973   6.372   5.399   3.808
  200ARG     NE 1974   6.276   5.412   3.918
  200ARG     HE 1975   6.184   5.425   3.879
  200ARG     CZ 1976   6.299   5.440   4.047
  200ARG    NH1 1977   6.413   5.496   4.089
  200ARG   HH11 1978   6.474   5.533   4.019
  200ARG   HH12 1979   6.440   5.500   4.185
  200ARG    NH2 1980   6.211   5.428   4.147
  200ARG   HH21 1981   6.123   5.385   4.130
  200ARG   HH22 1982   6.224   5.446   4.245
  200ARG      C 1983   6.447   5.535   3.374
  200ARG      O 1984   6.437   5.658   3.379
  201GLU      N 1985   6.556   5.470   3.333
  201GLU      H 1986   6.565   5.371   3.341
  201GLU     CA 1987   6.671   5.540   3.274
  201GLU     CB 1988   6.775   5.442   3.220
  201GLU     CG 1989   6.920   5.492   3.227
  201GLU     CD 1990   6.957   5.502   3.375
  201GLU    OE1 1991   6.939   5.606   3.441
  201GLU    OE2 1992   6.991   5.398   3.437
  201GLU      C 1993   6.640   5.642   3.165
  201GLU      O 1994   6.634   5.758   3.205
  202PHE      N 1995   6.556   5.600   3.070
  202PHE      H 1996   6.543   5.501   3.058
  202PHE     CA 1997   6.499   5.686   2.966
  202PHE     CB 1998   6.423   5.596   2.868
  202PHE     CG 1999   6.350   5.655   2.747
  202PHE    CD1 2000   6.211   5.662   2.754
  202PHE    HD1 2001   6.162   5.613   2.838
  202PHE    CD2 2002   6.419   5.699   2.634
  202PHE    HD2 2003   6.527   5.707   2.646
  202PHE    CE1 2004   6.140   5.710   2.645
  202PHE    HE1 2005   6.031   5.703   2.647
  202PHE    CE2 2006   6.346   5.743   2.525
  202PHE    HE2 2007   6.401   5.770   2.435
  202PHE     CZ 2008   6.207   5.745   2.529
  202PHE     HZ 2009   6.155   5.782   2.440
  202PHE      C 2010   6.405   5.797   3.012
  202PHE      O 2011   6.429   5.913   2.979
  203THR      N 2012   6.308   5.761   3.095
  203THR      H 2013   6.301   5.676   3.148
  203THR     CA 2014   6.211   5.863   3.140
  203THR     CB 2015   6.085   5.803   3.202
  203THR    OG1 2016   6.121   5.725   3.317
  203THR    HG1 2017   6.113   5.632   3.280
  203THR    CG2 2018   6.003   5.728   3.097
  203THR      C 2019   6.256   5.974   3.235
  203THR      O 2020   6.242   6.089   3.195
  204GLU      N 2021   6.352   5.925   3.314
  204GLU      H 2022   6.371   5.828   3.332
  204GLU     CA 2023   6.428   6.010   3.406
  204GLU     CB 2024   6.493   5.923   3.513
  204GLU     CG 2025   6.523   6.014   3.633
  204GLU     CD 2026   6.627   5.960   3.731
  204GLU    OE1 2027   6.746   5.955   3.691
  204GLU    OE2 2028   6.596   5.933   3.849
  204GLU      C 2029   6.534   6.097   3.339
  204GLU      O 2030   6.534   6.216   3.372
  205ARG      N 2031   6.589   6.047   3.228
  205ARG      H 2032   6.577   5.950   3.211
  205ARG     CA 2033   6.682   6.120   3.141
  205ARG     CB 2034   6.798   6.032   3.093
  205ARG     CG 2035   6.877   5.968   3.207
  205ARG     CD 2036   6.976   5.864   3.155
  205ARG     NE 2037   7.058   5.800   3.259
  205ARG     HE 2038   7.009   5.736   3.319
  205ARG     CZ 2039   7.189   5.814   3.283
  205ARG    NH1 2040   7.262   5.901   3.212
  205ARG   HH11 2041   7.224   5.951   3.135
  205ARG   HH12 2042   7.349   5.934   3.248
  205ARG    NH2 2043   7.241   5.722   3.365
  205ARG   HH21 2044   7.188   5.654   3.416
  205ARG   HH22 2045   7.337   5.733   3.388
  205ARG      C 2046   6.622   6.205   3.029
  205ARG      O 2047   6.693   6.262   2.945
  206GLU      N 2048   6.490   6.218   3.035
  206GLU      H 2049   6.432   6.188   3.111
  206GLU     CA 2050   6.414   6.314   2.954
  206GLU     CB 2051   6.290   6.248   2.895
  206GLU     CG 2052   6.291   6.219   2.744
  206GLU     CD 2053   6.215   6.320   2.658
  206GLU    OE1 2054   6.142   6.287   2.562
  206GLU    OE2 2055   6.229   6.440   2.691
  206GLU      C 2056   6.385   6.451   3.017
  206GLU      O 2057   6.422   6.479   3.131
  207GLN      N 2058   6.316   6.537   2.943
  207GLN      H 2059   6.284   6.509   2.853
  207GLN     CA 2060   6.309   6.680   2.976
  207GLN     CB 2061   6.302   6.770   2.852
  207GLN     CG 2062   6.440   6.812   2.800
  207GLN     CD 2063   6.441   6.884   2.665
  207GLN    OE1 2064   6.444   7.004   2.641
  207GLN    NE2 2065   6.455   6.797   2.565
  207GLN   HE21 2066   6.469   6.698   2.565
  207GLN   HE22 2067   6.415   6.845   2.486
  207GLN      C 2068   6.187   6.717   3.060
  207GLN      O 2069   6.071   6.706   3.021
  208GLY      N 2070   6.223   6.752   3.183
  208GLY      H 2071   6.315   6.726   3.214
  208GLY     CA 2072   6.148   6.836   3.278
  208GLY      C 2073   6.061   6.739   3.358
  208GLY      O 2074   6.102   6.645   3.425
  209GLU      N 2075   5.936   6.778   3.383
  209GLU      H 2076   5.904   6.867   3.351
  209GLU     CA 2077   5.834   6.718   3.471
  209GLU     CB 2078   5.733   6.828   3.503
  209GLU     CG 2079   5.642   6.798   3.622
  209GLU     CD 2080   5.527   6.899   3.623
  209GLU    OE1 2081   5.422   6.873   3.560
  209GLU    OE2 2082   5.542   7.004   3.689
  209GLU      C 2083   5.778   6.592   3.404
  209GLU      O 2084   5.662   6.572   3.370
  210VAL      N 2085   5.853   6.483   3.420
  210VAL      H 2086   5.936   6.484   3.476
  210VAL     CA 2087   5.837   6.363   3.336
  210VAL     CB 2088   5.970   6.300   3.296
  210VAL    CG1 2089   6.041   6.390   3.194
  210VAL    CG2 2090   6.069   6.266   3.407
  210VAL      C 2091   5.737   6.262   3.393
  210VAL      O 2092   5.762   6.145   3.423
  211ARG      N 2093   5.609   6.295   3.391
  211ARG      H 2094   5.575   6.384   3.360
  211ARG     CA 2095   5.510   6.209   3.457
  211ARG     CB 2096   5.411   6.286   3.545
  211ARG     CG 2097   5.478   6.368   3.656
  211ARG     CD 2098   5.381   6.433   3.754
  211ARG     NE 2099   5.269   6.506   3.692
  211ARG     HE 2100   5.273   6.528   3.595
  211ARG     CZ 2101   5.165   6.552   3.762
  211ARG    NH1 2102   5.133   6.520   3.889
  211ARG   HH11 2103   5.186   6.446   3.930
  211ARG   HH12 2104   5.055   6.567   3.930
  211ARG    NH2 2105   5.087   6.644   3.704
  211ARG   HH21 2106   5.110   6.673   3.611
  211ARG   HH22 2107   5.002   6.671   3.748
  211ARG      C 2108   5.454   6.104   3.360
  211ARG      O 2109   5.399   6.134   3.254
  212PHE      N 2110   5.446   5.982   3.412
  212PHE      H 2111   5.465   5.974   3.510
  212PHE     CA 2112   5.425   5.863   3.329
  212PHE     CB 2113   5.553   5.788   3.289
  212PHE     CG 2114   5.636   5.720   3.398
  212PHE    CD1 2115   5.604   5.593   3.444
  212PHE    HD1 2116   5.527   5.538   3.390
  212PHE    CD2 2117   5.748   5.784   3.452
  212PHE    HD2 2118   5.785   5.878   3.413
  212PHE    CE1 2119   5.665   5.539   3.557
  212PHE    HE1 2120   5.645   5.438   3.595
  212PHE    CE2 2121   5.819   5.725   3.556
  212PHE    HE2 2122   5.894   5.785   3.607
  212PHE     CZ 2123   5.773   5.606   3.611
  212PHE     HZ 2124   5.805   5.577   3.711
  212PHE      C 2125   5.317   5.774   3.391
  212PHE      O 2126   5.291   5.774   3.512
  213SER      N 2127   5.252   5.699   3.303
  213SER      H 2128   5.279   5.693   3.207
  213SER     CA 2129   5.170   5.588   3.353
  213SER     CB 2130   5.032   5.597   3.289
  213SER     OG 2131   4.923   5.516   3.334
  213SER     HG 2132   4.959   5.455   3.405
  213SER      C 2133   5.238   5.454   3.320
  213SER      O 2134   5.315   5.449   3.225
  214ALA      N 2135   5.224   5.369   3.421
  214ALA      H 2136   5.172   5.394   3.502
  214ALA     CA 2137   5.302   5.244   3.419
  214ALA     CB 2138   5.417   5.268   3.518
  214ALA      C 2139   5.218   5.135   3.486
  214ALA      O 2140   5.195   5.139   3.607
  215VAL      N 2141   5.179   5.037   3.405
  215VAL      H 2142   5.205   5.030   3.308
  215VAL     CA 2143   5.111   4.918   3.459
  215VAL     CB 2144   4.962   4.913   3.429
  215VAL    CG1 2145   4.885   5.002   3.527
  215VAL    CG2 2146   4.925   4.953   3.286
  215VAL      C 2147   5.186   4.790   3.424
  215VAL      O 2148   5.274   4.786   3.338
  216ALA      N 2149   5.164   4.689   3.509
  216ALA      H 2150   5.127   4.710   3.599
  216ALA     CA 2151   5.219   4.555   3.483
  216ALA     CB 2152   5.319   4.508   3.589
  216ALA      C 2153   5.101   4.458   3.480
  216ALA      O 2154   5.020   4.464   3.572
  217LEU      N 2155   5.096   4.380   3.372
  217LEU      H 2156   5.170   4.398   3.308
  217LEU     CA 2157   4.999   4.271   3.352
  217LEU     CB 2158   4.990   4.260   3.200
  217LEU     CG 2159   4.907   4.153   3.129
  217LEU    CD1 2160   4.758   4.164   3.161
  217LEU    CD2 2161   4.932   4.155   2.978
  217LEU      C 2162   5.044   4.137   3.411
  217LEU      O 2163   5.148   4.081   3.377
  218CYS      N 2164   4.950   4.081   3.487
  218CYS      H 2165   4.861   4.122   3.508
  218CYS     CA 2166   4.971   3.963   3.572
  218CYS     CB 2167   5.059   4.020   3.683
  218CYS     SG 2168   4.980   4.160   3.770
  218CYS     HG 2169   4.991   4.240   3.664
  218CYS      C 2170   4.845   3.902   3.634
  218CYS      O 2171   4.737   3.930   3.581
  219LYS      N 2172   4.863   3.799   3.716
  219LYS      H 2173   4.945   3.786   3.772
  219LYS     CA 2174   4.748   3.714   3.749
  219LYS     CB 2175   4.777   3.571   3.701
  219LYS     CG 2176   4.664   3.469   3.716
  219LYS     CD 2177   4.702   3.323   3.690
  219LYS     CE 2178   4.792   3.258   3.795
  219LYS     NZ 2179   4.799   3.111   3.795
  219LYS    HZ1 2180   4.858   3.069   3.864
  219LYS    HZ2 2181   4.714   3.061   3.781
  219LYS    HZ3 2182   4.851   3.094   3.711
  219LYS      C 2183   4.712   3.720   3.897
  219LYS      O 2184   4.801   3.743   3.978
  220ALA      N 2185   4.584   3.729   3.933
  220ALA      H 2186   4.513   3.733   3.863
  220ALA     CA 2187   4.537   3.716   4.072
  220ALA     CB 2188   4.389   3.754   4.081
  220ALA      C 2189   4.566   3.579   4.134
  220ALA      O 2190   4.508   3.476   4.101
  221ALA      N 2191   4.645   3.589   4.241
  221ALA      H 2192   4.664   3.684   4.267
  221ALA     CA 2193   4.698   3.480   4.323
  221ALA     CB 2194   4.840   3.446   4.278
  221ALA      C 2195   4.708   3.528   4.468
  221ALA     O1 2196   4.753   3.642   4.491
  221ALA     O2 2197   4.673   3.448   4.557
   6.93184   6.93184   4.90156   0.00000   0.00000   0.00000   0.00000   3.46591   3.46591
