# Supplementary material for: Is There a Functional Role for the Knotted Topology in Protein UCH-L1?
Source: J Chem Inf Model. 2024 Jul 24;64(17):6827–37. doi: 10.1021/acs.jcim.4c00880 (PMC11388461; doi:10.1021/acs.jcim.4c00880)
Supplement: Supplementary file 2 — ci4c00880_si_002.zip [file ci4c00880_si_002.zip › UCH-L1_files/APO/APO_delta2/REP_4/traj_initial.gro]

Protein in water t=   0.00000 step= 0
 2197
    1LEU      N    1   5.559   3.797   3.453
    1LEU     H1    2   5.645   3.782   3.502
    1LEU     H2    3   5.517   3.706   3.456
    1LEU     H3    4   5.589   3.811   3.359
    1LEU     CA    5   5.473   3.903   3.507
    1LEU     CB    6   5.501   4.035   3.435
    1LEU     CG    7   5.638   4.093   3.469
    1LEU    CD1    8   5.669   4.209   3.373
    1LEU    CD2    9   5.620   4.158   3.606
    1LEU      C   10   5.323   3.877   3.494
    1LEU      O   11   5.292   3.784   3.419
    2LYS      N   12   5.230   3.940   3.565
    2LYS      H   13   5.251   4.007   3.635
    2LYS     CA   14   5.086   3.912   3.550
    2LYS     CB   15   5.012   3.937   3.682
    2LYS     CG   16   5.046   3.830   3.787
    2LYS     CD   17   4.992   3.869   3.925
    2LYS     CE   18   5.009   3.746   4.013
    2LYS     NZ   19   5.141   3.683   4.002
    2LYS    HZ1   20   5.151   3.610   4.070
    2LYS    HZ2   21   5.147   3.630   3.917
    2LYS    HZ3   22   5.217   3.748   4.002
    2LYS      C   23   5.016   3.997   3.444
    2LYS      O   24   5.051   4.112   3.421
    3PRO      N   25   4.914   3.945   3.377
    3PRO     CA   26   4.841   4.014   3.269
    3PRO     CB   27   4.741   3.918   3.203
    3PRO     CG   28   4.822   3.790   3.220
    3PRO     CD   29   4.876   3.803   3.363
    3PRO      C   30   4.765   4.135   3.323
    3PRO      O   31   4.681   4.110   3.410
    4MET      N   32   4.782   4.254   3.266
    4MET      H   33   4.839   4.258   3.184
    4MET     CA   34   4.708   4.374   3.307
    4MET     CB   35   4.793   4.497   3.272
    4MET     CG   36   4.746   4.629   3.334
    4MET     SD   37   4.770   4.639   3.515
    4MET     CE   38   4.930   4.714   3.496
    4MET      C   39   4.581   4.388   3.222
    4MET      O   40   4.583   4.382   3.099
    5GLU      N   41   4.471   4.426   3.286
    5GLU      H   42   4.480   4.442   3.384
    5GLU     CA   43   4.360   4.487   3.212
    5GLU     CB   44   4.231   4.498   3.294
    5GLU     CG   45   4.180   4.362   3.344
    5GLU     CD   46   4.037   4.382   3.393
    5GLU    OE1   47   3.945   4.403   3.311
    5GLU    OE2   48   4.008   4.391   3.514
    5GLU      C   49   4.395   4.619   3.144
    5GLU      O   50   4.414   4.716   3.217
    6ILE      N   51   4.422   4.614   3.014
    6ILE      H   52   4.431   4.531   2.959
    6ILE     CA   53   4.455   4.736   2.939
    6ILE     CB   54   4.519   4.698   2.806
    6ILE    CG1   55   4.622   4.586   2.818
    6ILE    CG2   56   4.583   4.821   2.740
    6ILE     CD   57   4.738   4.614   2.914
    6ILE      C   58   4.332   4.827   2.923
    6ILE      O   59   4.256   4.807   2.829
    7ASN      N   60   4.288   4.886   3.034
    7ASN      H   61   4.329   4.868   3.124
    7ASN     CA   62   4.174   4.977   3.027
    7ASN     CB   63   4.057   4.905   3.094
    7ASN     CG   64   4.093   4.862   3.236
    7ASN    OD1   65   4.136   4.948   3.314
    7ASN    ND2   66   4.034   4.750   3.276
    7ASN   HD21   67   3.989   4.687   3.213
    7ASN   HD22   68   4.041   4.722   3.372
    7ASN      C   69   4.213   5.114   3.083
    7ASN      O   70   4.325   5.114   3.135
    8PRO      N   71   4.144   5.226   3.064
    8PRO     CA   72   4.178   5.361   3.112
    8PRO     CB   73   4.054   5.442   3.076
    8PRO     CG   74   4.031   5.394   2.932
    8PRO     CD   75   4.052   5.244   2.951
    8PRO      C   76   4.198   5.369   3.264
    8PRO      O   77   4.310   5.404   3.302
    9GLU      N   78   4.111   5.290   3.326
    9GLU      H   79   4.020   5.280   3.287
    9GLU     CA   80   4.106   5.265   3.471
    9GLU     CB   81   3.992   5.172   3.515
    9GLU     CG   82   3.981   5.127   3.661
    9GLU     CD   83   3.899   5.225   3.745
    9GLU    OE1   84   3.936   5.234   3.864
    9GLU    OE2   85   3.792   5.278   3.706
    9GLU      C   86   4.236   5.219   3.537
    9GLU      O   87   4.313   5.297   3.593
   10MET      N   88   4.282   5.107   3.482
   10MET      H   89   4.219   5.043   3.437
   10MET     CA   90   4.413   5.053   3.520
   10MET     CB   91   4.412   4.904   3.485
   10MET     CG   92   4.315   4.799   3.539
   10MET     SD   93   4.354   4.745   3.709
   10MET     CE   94   4.270   4.861   3.815
   10MET      C   95   4.544   5.122   3.481
   10MET      O   96   4.613   5.164   3.574
   11LEU      N   97   4.539   5.182   3.362
   11LEU      H   98   4.463   5.163   3.300
   11LEU     CA   99   4.642   5.275   3.314
   11LEU     CB  100   4.610   5.292   3.165
   11LEU     CG  101   4.638   5.178   3.067
   11LEU    CD1  102   4.584   5.223   2.931
   11LEU    CD2  103   4.790   5.163   3.060
   11LEU      C  104   4.651   5.408   3.389
   11LEU      O  105   4.765   5.437   3.425
   12ASN      N  106   4.545   5.461   3.449
   12ASN      H  107   4.453   5.439   3.418
   12ASN     CA  108   4.553   5.579   3.536
   12ASN     CB  109   4.418   5.651   3.550
   12ASN     CG  110   4.382   5.724   3.421
   12ASN    OD1  111   4.457   5.790   3.349
   12ASN    ND2  112   4.253   5.739   3.389
   12ASN   HD21  113   4.189   5.699   3.454
   12ASN   HD22  114   4.226   5.754   3.294
   12ASN      C  115   4.606   5.542   3.675
   12ASN      O  116   4.699   5.606   3.724
   13LYS      N  117   4.557   5.429   3.724
   13LYS      H  118   4.476   5.380   3.692
   13LYS     CA  119   4.610   5.377   3.851
   13LYS     CB  120   4.524   5.257   3.888
   13LYS     CG  121   4.399   5.304   3.962
   13LYS     CD  122   4.293   5.194   3.978
   13LYS     CE  123   4.188   5.252   4.073
   13LYS     NZ  124   4.087   5.149   4.104
   13LYS    HZ1  125   4.053   5.126   4.013
   13LYS    HZ2  126   4.119   5.062   4.140
   13LYS    HZ3  127   4.020   5.187   4.168
   13LYS      C  128   4.757   5.335   3.859
   13LYS      O  129   4.813   5.333   3.969
   14VAL      N  130   4.806   5.297   3.741
   14VAL      H  131   4.737   5.292   3.670
   14VAL     CA  132   4.948   5.260   3.732
   14VAL     CB  133   4.984   5.206   3.594
   14VAL    CG1  134   5.130   5.161   3.577
   14VAL    CG2  135   4.905   5.078   3.565
   14VAL      C  136   5.026   5.390   3.751
   14VAL      O  137   5.117   5.389   3.834
   15LEU      N  138   4.994   5.496   3.676
   15LEU      H  139   4.923   5.489   3.606
   15LEU     CA  140   5.049   5.631   3.694
   15LEU     CB  141   5.012   5.725   3.579
   15LEU     CG  142   5.079   5.677   3.450
   15LEU    CD1  143   5.004   5.742   3.333
   15LEU    CD2  144   5.225   5.721   3.439
   15LEU      C  145   5.031   5.697   3.831
   15LEU      O  146   5.134   5.745   3.878
   16SER      N  147   4.920   5.668   3.898
   16SER      H  148   4.843   5.611   3.869
   16SER     CA  149   4.906   5.718   4.035
   16SER     CB  150   4.761   5.708   4.081
   16SER     OG  151   4.730   5.751   4.214
   16SER     HG  152   4.714   5.849   4.200
   16SER      C  153   5.002   5.654   4.136
   16SER      O  154   5.064   5.719   4.219
   17ARG      N  155   5.027   5.524   4.121
   17ARG      H  156   4.975   5.465   4.058
   17ARG     CA  157   5.132   5.453   4.195
   17ARG     CB  158   5.121   5.302   4.172
   17ARG     CG  159   5.004   5.228   4.235
   17ARG     CD  160   5.024   5.080   4.269
   17ARG     NE  161   4.905   5.017   4.327
   17ARG     HE  162   4.831   5.022   4.261
   17ARG     CZ  163   4.912   4.939   4.436
   17ARG    NH1  164   5.022   4.909   4.507
   17ARG   HH11  165   5.111   4.953   4.494
   17ARG   HH12  166   5.015   4.835   4.573
   17ARG    NH2  167   4.801   4.879   4.481
   17ARG   HH21  168   4.711   4.888   4.439
   17ARG   HH22  169   4.802   4.868   4.580
   17ARG      C  170   5.275   5.493   4.156
   17ARG      O  171   5.359   5.494   4.245
   18LEU      N  172   5.306   5.526   4.031
   18LEU      H  173   5.241   5.512   3.957
   18LEU     CA  174   5.442   5.545   3.977
   18LEU     CB  175   5.431   5.532   3.825
   18LEU     CG  176   5.461   5.391   3.775
   18LEU    CD1  177   5.421   5.380   3.628
   18LEU    CD2  178   5.603   5.358   3.821
   18LEU      C  179   5.500   5.681   4.018
   18LEU      O  180   5.605   5.716   3.963
   19GLY      N  181   5.428   5.754   4.102
   19GLY      H  182   5.362   5.714   4.165
   19GLY     CA  183   5.450   5.896   4.131
   19GLY      C  184   5.446   6.004   4.022
   19GLY      O  185   5.554   6.051   3.986
   20VAL      N  186   5.328   6.043   3.974
   20VAL      H  187   5.243   6.016   4.019
   20VAL     CA  188   5.312   6.127   3.854
   20VAL     CB  189   5.300   6.041   3.728
   20VAL    CG1  190   5.255   6.117   3.603
   20VAL    CG2  191   5.431   5.965   3.710
   20VAL      C  192   5.188   6.214   3.877
   20VAL      O  193   5.092   6.176   3.944
   21ALA      N  194   5.196   6.340   3.835
   21ALA      H  195   5.273   6.377   3.783
   21ALA     CA  196   5.090   6.441   3.853
   21ALA     CB  197   5.157   6.576   3.825
   21ALA      C  198   4.959   6.409   3.782
   21ALA      O  199   4.953   6.354   3.672
   22GLY      N  200   4.855   6.461   3.846
   22GLY      H  201   4.870   6.501   3.936
   22GLY     CA  202   4.714   6.467   3.803
   22GLY      C  203   4.663   6.530   3.673
   22GLY      O  204   4.577   6.478   3.602
   23GLN      N  205   4.732   6.631   3.621
   23GLN      H  206   4.822   6.657   3.656
   23GLN     CA  207   4.693   6.720   3.511
   23GLN     CB  208   4.808   6.821   3.503
   23GLN     CG  209   4.809   6.923   3.616
   23GLN     CD  210   4.941   6.993   3.647
   23GLN    OE1  211   5.021   6.946   3.728
   23GLN    NE2  212   4.946   7.121   3.613
   23GLN   HE21  213   4.867   7.152   3.560
   23GLN   HE22  214   5.006   7.182   3.665
   23GLN      C  215   4.655   6.656   3.377
   23GLN      O  216   4.565   6.707   3.311
   24TRP      N  217   4.710   6.540   3.344
   24TRP      H  218   4.772   6.494   3.407
   24TRP     CA  219   4.677   6.462   3.223
   24TRP     CB  220   4.805   6.443   3.142
   24TRP     CG  221   4.861   6.578   3.096
   24TRP    CD1  222   4.948   6.654   3.162
   24TRP    HD1  223   4.977   6.642   3.266
   24TRP    CD2  224   4.840   6.629   2.968
   24TRP    NE1  225   4.992   6.749   3.080
   24TRP    HE1  226   5.049   6.829   3.100
   24TRP    CE2  227   4.930   6.735   2.963
   24TRP    CE3  228   4.750   6.599   2.867
   24TRP    HE3  229   4.686   6.511   2.874
   24TRP    CZ2  230   4.926   6.810   2.846
   24TRP    HZ2  231   5.005   6.880   2.818
   24TRP    CZ3  232   4.741   6.679   2.753
   24TRP    HZ3  233   4.660   6.663   2.682
   24TRP    CH2  234   4.837   6.779   2.744
   24TRP    HH2  235   4.846   6.843   2.656
   24TRP      C  236   4.636   6.322   3.270
   24TRP      O  237   4.712   6.263   3.347
   25ARG      N  238   4.534   6.273   3.201
   25ARG      H  239   4.505   6.320   3.118
   25ARG     CA  240   4.475   6.141   3.228
   25ARG     CB  241   4.352   6.158   3.318
   25ARG     CG  242   4.369   6.220   3.457
   25ARG     CD  243   4.410   6.115   3.561
   25ARG     NE  244   4.557   6.109   3.556
   25ARG     HE  245   4.593   6.086   3.466
   25ARG     CZ  246   4.636   6.109   3.664
   25ARG    NH1  247   4.598   6.126   3.792
   25ARG   HH11  248   4.499   6.130   3.799
   25ARG   HH12  249   4.665   6.140   3.865
   25ARG    NH2  250   4.760   6.061   3.644
   25ARG   HH21  251   4.793   6.042   3.552
   25ARG   HH22  252   4.824   6.074   3.719
   25ARG      C  253   4.436   6.062   3.104
   25ARG      O  254   4.410   6.123   3.000
   26PHE      N  255   4.407   5.932   3.107
   26PHE      H  256   4.419   5.881   3.192
   26PHE     CA  257   4.354   5.844   3.002
   26PHE     CB  258   4.411   5.703   3.019
   26PHE     CG  259   4.563   5.686   3.005
   26PHE    CD1  260   4.631   5.642   3.118
   26PHE    HD1  261   4.591   5.645   3.219
   26PHE    CD2  262   4.625   5.686   2.881
   26PHE    HD2  263   4.561   5.698   2.793
   26PHE    CE1  264   4.763   5.599   3.112
   26PHE    HE1  265   4.805   5.566   3.207
   26PHE    CE2  266   4.755   5.638   2.871
   26PHE    HE2  267   4.805   5.636   2.774
   26PHE     CZ  268   4.821   5.596   2.986
   26PHE     HZ  269   4.922   5.554   2.989
   26PHE      C  270   4.203   5.825   3.012
   26PHE      O  271   4.143   5.802   3.117
   27VAL      N  272   4.152   5.838   2.890
   27VAL      H  273   4.216   5.853   2.814
   27VAL     CA  274   4.008   5.833   2.864
   27VAL     CB  275   3.945   5.969   2.833
   27VAL    CG1  276   3.961   6.078   2.939
   27VAL    CG2  277   3.990   6.030   2.701
   27VAL      C  278   3.974   5.727   2.759
   27VAL      O  279   4.050   5.703   2.666
   28ASP      N  280   3.851   5.676   2.768
   28ASP      H  281   3.801   5.686   2.854
   28ASP     CA  282   3.792   5.596   2.660
   28ASP     CB  283   3.667   5.527   2.716
   28ASP     CG  284   3.681   5.431   2.834
   28ASP    OD1  285   3.645   5.466   2.949
   28ASP    OD2  286   3.691   5.310   2.807
   28ASP      C  287   3.758   5.673   2.532
   28ASP      O  288   3.713   5.787   2.545
   29VAL      N  289   3.797   5.615   2.419
   29VAL      H  290   3.836   5.523   2.416
   29VAL     CA  291   3.761   5.661   2.284
   29VAL     CB  292   3.885   5.681   2.197
   29VAL    CG1  293   3.856   5.728   2.054
   29VAL    CG2  294   3.977   5.785   2.262
   29VAL      C  295   3.661   5.567   2.217
   29VAL      O  296   3.688   5.452   2.182
   30LEU      N  297   3.537   5.616   2.214
   30LEU      H  298   3.515   5.711   2.234
   30LEU     CA  299   3.420   5.534   2.181
   30LEU     CB  300   3.291   5.606   2.221
   30LEU     CG  301   3.280   5.609   2.373
   30LEU    CD1  302   3.176   5.704   2.433
   30LEU    CD2  303   3.246   5.468   2.424
   30LEU      C  304   3.404   5.499   2.033
   30LEU      O  305   3.328   5.409   1.996
   31GLY      N  306   3.469   5.574   1.944
   31GLY      H  307   3.486   5.669   1.968
   31GLY     CA  308   3.458   5.546   1.800
   31GLY      C  309   3.577   5.608   1.725
   31GLY      O  310   3.617   5.718   1.762
   32LEU      N  311   3.613   5.547   1.613
   32LEU      H  312   3.583   5.454   1.594
   32LEU     CA  313   3.731   5.592   1.537
   32LEU     CB  314   3.779   5.471   1.457
   32LEU     CG  315   3.805   5.348   1.545
   32LEU    CD1  316   3.780   5.214   1.476
   32LEU    CD2  317   3.942   5.358   1.612
   32LEU      C  318   3.702   5.710   1.445
   32LEU      O  319   3.798   5.774   1.402
   33GLU      N  320   3.576   5.744   1.418
   33GLU      H  321   3.496   5.697   1.456
   33GLU     CA  322   3.536   5.836   1.311
   33GLU     CB  323   3.383   5.834   1.300
   33GLU     CG  324   3.327   5.698   1.258
   33GLU     CD  325   3.290   5.601   1.371
   33GLU    OE1  326   3.324   5.606   1.491
   33GLU    OE2  327   3.202   5.521   1.333
   33GLU      C  328   3.575   5.984   1.310
   33GLU      O  329   3.622   6.031   1.414
   34GLU      N  330   3.540   6.062   1.208
   34GLU      H  331   3.513   6.032   1.117
   34GLU     CA  332   3.563   6.207   1.209
   34GLU     CB  333   3.536   6.274   1.074
   34GLU     CG  334   3.638   6.257   0.961
   34GLU     CD  335   3.764   6.343   0.969
   34GLU    OE1  336   3.837   6.361   0.868
   34GLU    OE2  337   3.802   6.396   1.076
   34GLU      C  338   3.486   6.283   1.317
   34GLU      O  339   3.543   6.369   1.384
   35GLU      N  340   3.356   6.259   1.310
   35GLU      H  341   3.307   6.237   1.225
   35GLU     CA  342   3.259   6.298   1.413
   35GLU     CB  343   3.123   6.285   1.344
   35GLU     CG  344   3.007   6.329   1.433
   35GLU     CD  345   3.022   6.470   1.490
   35GLU    OE1  346   3.020   6.567   1.410
   35GLU    OE2  347   3.049   6.488   1.610
   35GLU      C  348   3.274   6.214   1.540
   35GLU      O  349   3.321   6.102   1.527
   36SER      N  350   3.227   6.270   1.652
   36SER      H  351   3.175   6.355   1.644
   36SER     CA  352   3.226   6.219   1.789
   36SER     CB  353   3.176   6.074   1.790
   36SER     OG  354   3.110   6.041   1.913
   36SER     HG  355   3.092   5.943   1.904
   36SER      C  356   3.353   6.238   1.873
   36SER      O  357   3.353   6.225   1.996
   37LEU      N  358   3.460   6.247   1.795
   37LEU      H  359   3.451   6.235   1.696
   37LEU     CA  360   3.587   6.273   1.864
   37LEU     CB  361   3.708   6.266   1.771
   37LEU     CG  362   3.764   6.125   1.750
   37LEU    CD1  363   3.874   6.114   1.644
   37LEU    CD2  364   3.813   6.061   1.880
   37LEU      C  365   3.594   6.411   1.929
   37LEU      O  366   3.669   6.431   2.025
   38GLY      N  367   3.497   6.498   1.900
   38GLY      H  368   3.472   6.514   1.805
   38GLY     CA  369   3.465   6.616   1.981
   38GLY      C  370   3.433   6.594   2.129
   38GLY      O  371   3.451   6.685   2.210
   39SER      N  372   3.394   6.472   2.166
   39SER      H  373   3.377   6.400   2.100
   39SER     CA  374   3.373   6.443   2.309
   39SER     CB  375   3.286   6.318   2.321
   39SER     OG  376   3.257   6.294   2.459
   39SER     HG  377   3.268   6.195   2.471
   39SER      C  378   3.502   6.440   2.392
   39SER      O  379   3.511   6.513   2.491
   40VAL      N  380   3.607   6.382   2.335
   40VAL      H  381   3.609   6.370   2.236
   40VAL     CA  382   3.729   6.353   2.412
   40VAL     CB  383   3.811   6.270   2.314
   40VAL    CG1  384   3.940   6.226   2.384
   40VAL    CG2  385   3.748   6.141   2.261
   40VAL      C  386   3.804   6.482   2.448
   40VAL      O  387   3.818   6.562   2.356
   41PRO      N  388   3.848   6.503   2.572
   41PRO     CA  389   3.899   6.631   2.622
   41PRO     CB  390   3.918   6.615   2.773
   41PRO     CG  391   3.808   6.513   2.805
   41PRO     CD  392   3.817   6.416   2.687
   41PRO      C  393   4.022   6.694   2.555
   41PRO      O  394   4.131   6.638   2.560
   42ALA      N  395   4.005   6.821   2.522
   42ALA      H  396   3.924   6.874   2.546
   42ALA     CA  397   4.119   6.903   2.477
   42ALA     CB  398   4.067   6.994   2.365
   42ALA      C  399   4.182   6.972   2.598
   42ALA      O  400   4.125   6.973   2.707
   43PRO      N  401   4.313   6.996   2.590
   43PRO     CA  402   4.415   6.947   2.497
   43PRO     CB  403   4.543   7.024   2.530
   43PRO     CG  404   4.504   7.152   2.603
   43PRO     CD  405   4.367   7.114   2.659
   43PRO      C  406   4.442   6.799   2.523
   43PRO      O  407   4.440   6.752   2.637
   44ALA      N  408   4.459   6.726   2.413
   44ALA      H  409   4.448   6.771   2.324
   44ALA     CA  410   4.510   6.588   2.413
   44ALA     CB  411   4.428   6.494   2.324
   44ALA      C  412   4.656   6.576   2.370
   44ALA      O  413   4.691   6.635   2.268
   45CYS      N  414   4.726   6.478   2.426
   45CYS      H  415   4.701   6.410   2.495
   45CYS     CA  416   4.865   6.457   2.383
   45CYS     CB  417   4.954   6.501   2.500
   45CYS     SG  418   4.949   6.394   2.648
   45CYS     HG  419   5.023   6.482   2.715
   45CYS      C  420   4.911   6.323   2.327
   45CYS      O  421   5.025   6.322   2.282
   46ALA      N  422   4.818   6.228   2.316
   46ALA      H  423   4.720   6.245   2.328
   46ALA     CA  424   4.846   6.090   2.277
   46ALA     CB  425   4.957   6.015   2.351
   46ALA      C  426   4.728   5.994   2.261
   46ALA      O  427   4.639   5.998   2.346
   47LEU      N  428   4.721   5.938   2.141
   47LEU      H  429   4.794   5.956   2.074
   47LEU     CA  430   4.615   5.840   2.111
   47LEU     CB  431   4.561   5.871   1.971
   47LEU     CG  432   4.410   5.896   1.965
   47LEU    CD1  433   4.403   6.040   2.016
   47LEU    CD2  434   4.355   5.883   1.823
   47LEU      C  435   4.678   5.701   2.110
   47LEU      O  436   4.787   5.678   2.057
   48LEU      N  437   4.608   5.605   2.170
   48LEU      H  438   4.546   5.627   2.245
   48LEU     CA  439   4.655   5.467   2.187
   48LEU     CB  440   4.694   5.426   2.329
   48LEU     CG  441   4.807   5.509   2.390
   48LEU    CD1  442   4.747   5.620   2.476
   48LEU    CD2  443   4.902   5.423   2.473
   48LEU      C  444   4.545   5.373   2.136
   48LEU      O  445   4.424   5.392   2.146
   49LEU      N  446   4.595   5.267   2.074
   49LEU      H  447   4.694   5.252   2.074
   49LEU     CA  448   4.516   5.155   2.020
   49LEU     CB  449   4.526   5.165   1.868
   49LEU     CG  450   4.421   5.078   1.799
   49LEU    CD1  451   4.279   5.133   1.815
   49LEU    CD2  452   4.447   5.083   1.648
   49LEU      C  453   4.563   5.019   2.074
   49LEU      O  454   4.680   5.000   2.106
   50LEU      N  455   4.461   4.944   2.113
   50LEU      H  456   4.367   4.978   2.109
   50LEU     CA  457   4.475   4.802   2.147
   50LEU     CB  458   4.424   4.773   2.288
   50LEU     CG  459   4.424   4.624   2.324
   50LEU    CD1  460   4.571   4.579   2.328
   50LEU    CD2  461   4.350   4.601   2.456
   50LEU      C  462   4.402   4.721   2.041
   50LEU      O  463   4.280   4.734   2.032
   51PHE      N  464   4.486   4.658   1.959
   51PHE      H  465   4.584   4.667   1.978
   51PHE     CA  466   4.445   4.579   1.842
   51PHE     CB  467   4.444   4.671   1.719
   51PHE     CG  468   4.373   4.606   1.600
   51PHE    CD1  469   4.234   4.610   1.596
   51PHE    HD1  470   4.190   4.662   1.681
   51PHE    CD2  471   4.443   4.542   1.498
   51PHE    HD2  472   4.550   4.526   1.504
   51PHE    CE1  473   4.159   4.558   1.490
   51PHE    HE1  474   4.055   4.583   1.470
   51PHE    CE2  475   4.372   4.484   1.393
   51PHE    HE2  476   4.428   4.448   1.306
   51PHE     CZ  477   4.234   4.498   1.390
   51PHE     HZ  478   4.185   4.446   1.307
   51PHE      C  479   4.528   4.455   1.808
   51PHE      O  480   4.648   4.463   1.832
   52PRO      N  481   4.468   4.337   1.792
   52PRO     CA  482   4.539   4.213   1.758
   52PRO     CB  483   4.442   4.099   1.790
   52PRO     CG  484   4.304   4.163   1.777
   52PRO     CD  485   4.327   4.308   1.820
   52PRO      C  486   4.589   4.192   1.615
   52PRO      O  487   4.515   4.224   1.522
   53LEU      N  488   4.711   4.144   1.592
   53LEU      H  489   4.767   4.114   1.669
   53LEU     CA  490   4.777   4.132   1.461
   53LEU     CB  491   4.915   4.198   1.463
   53LEU     CG  492   4.915   4.349   1.488
   53LEU    CD1  493   5.061   4.393   1.485
   53LEU    CD2  494   4.824   4.421   1.389
   53LEU      C  495   4.791   3.987   1.416
   53LEU      O  496   4.811   3.890   1.490
   54THR      N  497   4.801   3.976   1.284
   54THR      H  498   4.796   4.050   1.217
   54THR     CA  499   4.821   3.847   1.216
   54THR     CB  500   4.756   3.840   1.077
   54THR    OG1  501   4.804   3.938   0.984
   54THR    HG1  502   4.798   4.030   1.023
   54THR    CG2  503   4.604   3.841   1.088
   54THR      C  504   4.970   3.815   1.215
   54THR      O  505   5.048   3.903   1.178
   55ALA      N  506   4.997   3.686   1.227
   55ALA      H  507   4.919   3.625   1.242
   55ALA     CA  508   5.136   3.638   1.222
   55ALA     CB  509   5.124   3.487   1.238
   55ALA      C  510   5.212   3.672   1.093
   55ALA      O  511   5.322   3.726   1.099
   56GLN      N  512   5.146   3.659   0.978
   56GLN      H  513   5.076   3.590   0.961
   56GLN     CA  514   5.191   3.720   0.852
   56GLN     CB  515   5.077   3.719   0.750
   56GLN     CG  516   5.028   3.579   0.712
   56GLN     CD  517   4.913   3.537   0.804
   56GLN    OE1  518   4.950   3.484   0.909
   56GLN    NE2  519   4.799   3.605   0.794
   56GLN   HE21  520   4.805   3.680   0.729
   56GLN   HE22  521   4.714   3.583   0.843
   56GLN      C  522   5.241   3.865   0.856
   56GLN      O  523   5.361   3.893   0.849
   57HISE     N  524   5.148   3.952   0.894
   57HISE     H  525   5.066   3.917   0.939
   57HISE    CA  526   5.164   4.098   0.901
   57HISE    CB  527   5.036   4.167   0.948
   57HISE    CG  528   5.017   4.318   0.941
   57HISE   ND1  529   4.929   4.388   1.011
   57HISE   CD2  530   5.096   4.408   0.881
   57HISE   HD2  531   5.198   4.396   0.846
   57HISE   CE1  532   4.953   4.518   0.995
   57HISE   HE1  533   4.900   4.606   1.031
   57HISE   NE2  534   5.053   4.531   0.908
   57HISE   HE2  535   5.087   4.616   0.868
   57HISE     C  536   5.269   4.135   1.006
   57HISE     O  537   5.360   4.209   0.969
   58GLU      N  538   5.267   4.070   1.122
   58GLU      H  539   5.190   4.014   1.153
   58GLU     CA  540   5.376   4.094   1.217
   58GLU     CB  541   5.350   4.038   1.357
   58GLU     CG  542   5.435   4.092   1.472
   58GLU     CD  543   5.393   4.031   1.606
   58GLU    OE1  544   5.477   4.048   1.697
   58GLU    OE2  545   5.282   3.974   1.617
   58GLU      C  546   5.518   4.059   1.172
   58GLU      O  547   5.596   4.154   1.161
   59ASN      N  548   5.540   3.937   1.122
   59ASN      H  549   5.463   3.877   1.099
   59ASN     CA  550   5.667   3.900   1.058
   59ASN     CB  551   5.672   3.748   1.042
   59ASN     CG  552   5.650   3.650   1.158
   59ASN    OD1  553   5.708   3.662   1.266
   59ASN    ND2  554   5.546   3.568   1.152
   59ASN   HD21  555   5.487   3.583   1.073
   59ASN   HD22  556   5.539   3.503   1.227
   59ASN      C  557   5.704   3.984   0.936
   59ASN      O  558   5.820   4.026   0.934
   60PHE      N  559   5.606   4.030   0.858
   60PHE      H  560   5.516   3.988   0.872
   60PHE     CA  561   5.636   4.114   0.741
   60PHE     CB  562   5.514   4.115   0.648
   60PHE     CG  563   5.558   4.182   0.518
   60PHE    CD1  564   5.522   4.315   0.506
   60PHE    HD1  565   5.451   4.352   0.580
   60PHE    CD2  566   5.643   4.122   0.425
   60PHE    HD2  567   5.665   4.017   0.443
   60PHE    CE1  568   5.577   4.395   0.406
   60PHE    HE1  569   5.556   4.502   0.404
   60PHE    CE2  570   5.696   4.199   0.322
   60PHE    HE2  571   5.767   4.156   0.252
   60PHE     CZ  572   5.665   4.334   0.317
   60PHE     HZ  573   5.705   4.399   0.239
   60PHE      C  574   5.671   4.257   0.781
   60PHE      O  575   5.787   4.296   0.766
   61ARG      N  576   5.590   4.303   0.875
   61ARG      H  577   5.518   4.248   0.917
   61ARG     CA  578   5.603   4.441   0.925
   61ARG     CB  579   5.473   4.495   0.986
   61ARG     CG  580   5.480   4.648   0.996
   61ARG     CD  581   5.348   4.718   1.025
   61ARG     NE  582   5.375   4.860   0.999
   61ARG     HE  583   5.431   4.890   0.921
   61ARG     CZ  584   5.350   4.958   1.087
   61ARG    NH1  585   5.293   4.926   1.204
   61ARG   HH11  586   5.269   4.829   1.210
   61ARG   HH12  587   5.308   4.982   1.286
   61ARG    NH2  588   5.405   5.078   1.064
   61ARG   HH21  589   5.449   5.088   0.975
   61ARG   HH22  590   5.404   5.154   1.128
   61ARG      C  591   5.721   4.469   1.018
   61ARG      O  592   5.785   4.573   0.999
   62LYS      N  593   5.769   4.366   1.087
   62LYS      H  594   5.709   4.293   1.120
   62LYS     CA  595   5.902   4.362   1.149
   62LYS     CB  596   5.914   4.231   1.227
   62LYS     CG  597   5.869   4.243   1.373
   62LYS     CD  598   5.855   4.108   1.443
   62LYS     CE  599   5.789   4.121   1.581
   62LYS     NZ  600   5.767   3.988   1.640
   62LYS    HZ1  601   5.707   4.008   1.718
   62LYS    HZ2  602   5.711   3.926   1.586
   62LYS    HZ3  603   5.847   3.943   1.678
   62LYS      C  604   6.023   4.379   1.057
   62LYS      O  605   6.102   4.474   1.065
   63LYS      N  606   6.033   4.300   0.951
   63LYS      H  607   5.966   4.229   0.930
   63LYS     CA  608   6.144   4.317   0.855
   63LYS     CB  609   6.140   4.193   0.766
   63LYS     CG  610   6.241   4.096   0.827
   63LYS     CD  611   6.255   3.966   0.748
   63LYS     CE  612   6.343   3.870   0.827
   63LYS     NZ  613   6.343   3.738   0.763
   63LYS    HZ1  614   6.404   3.675   0.812
   63LYS    HZ2  615   6.248   3.706   0.766
   63LYS    HZ3  616   6.373   3.748   0.668
   63LYS      C  617   6.132   4.436   0.760
   63LYS      O  618   6.232   4.493   0.717
   64GLN      N  619   6.009   4.482   0.738
   64GLN      H  620   5.935   4.424   0.771
   64GLN     CA  621   5.972   4.607   0.670
   64GLN     CB  622   5.823   4.603   0.635
   64GLN     CG  623   5.778   4.727   0.559
   64GLN     CD  624   5.628   4.755   0.544
   64GLN    OE1  625   5.546   4.729   0.632
   64GLN    NE2  626   5.588   4.796   0.424
   64GLN   HE21  627   5.638   4.796   0.338
   64GLN   HE22  628   5.490   4.817   0.418
   64GLN      C  629   6.015   4.737   0.739
   64GLN      O  630   6.080   4.820   0.676
   65ILE      N  631   5.998   4.735   0.871
   65ILE      H  632   5.931   4.673   0.911
   65ILE     CA  633   6.047   4.845   0.956
   65ILE     CB  634   5.981   4.858   1.094
   65ILE    CG1  635   5.832   4.885   1.076
   65ILE    CG2  636   6.046   4.960   1.188
   65ILE     CD  637   5.748   4.833   1.192
   65ILE      C  638   6.199   4.827   0.962
   65ILE      O  639   6.269   4.927   0.944
   66GLU      N  640   6.249   4.706   0.984
   66GLU      H  641   6.194   4.627   1.009
   66GLU     CA  642   6.391   4.673   1.002
   66GLU     CB  643   6.413   4.526   1.042
   66GLU     CG  644   6.557   4.496   1.083
   66GLU     CD  645   6.592   4.527   1.228
   66GLU    OE1  646   6.567   4.440   1.315
   66GLU    OE2  647   6.666   4.626   1.246
   66GLU      C  648   6.483   4.712   0.887
   66GLU      O  649   6.571   4.793   0.915
   67GLU      N  650   6.459   4.678   0.760
   67GLU      H  651   6.386   4.613   0.741
   67GLU     CA  652   6.532   4.733   0.645
   67GLU     CB  653   6.455   4.675   0.526
   67GLU     CG  654   6.542   4.669   0.400
   67GLU     CD  655   6.485   4.577   0.293
   67GLU    OE1  656   6.366   4.584   0.255
   67GLU    OE2  657   6.563   4.495   0.240
   67GLU      C  658   6.557   4.883   0.629
   67GLU      O  659   6.658   4.935   0.582
   68LEU      N  660   6.454   4.956   0.670
   68LEU      H  661   6.366   4.910   0.681
   68LEU     CA  662   6.465   5.102   0.683
   68LEU     CB  663   6.327   5.167   0.679
   68LEU     CG  664   6.249   5.135   0.551
   68LEU    CD1  665   6.112   5.202   0.567
   68LEU    CD2  666   6.313   5.161   0.415
   68LEU      C  667   6.560   5.158   0.790
   68LEU      O  668   6.585   5.278   0.797
   69LYS      N  669   6.579   5.080   0.896
   69LYS      H  670   6.532   4.991   0.892
   69LYS     CA  671   6.671   5.102   1.008
   69LYS     CB  672   6.815   5.088   0.960
   69LYS     CG  673   6.864   4.947   0.923
   69LYS     CD  674   6.919   4.857   1.034
   69LYS     CE  675   6.953   4.718   0.981
   69LYS     NZ  676   6.977   4.629   1.095
   69LYS    HZ1  677   6.938   4.537   1.085
   69LYS    HZ2  678   7.074   4.607   1.098
   69LYS    HZ3  679   6.937   4.659   1.182
   69LYS      C  680   6.669   5.230   1.092
   69LYS      O  681   6.762   5.291   1.143
   70GLY      N  682   6.549   5.285   1.109
   70GLY      H  683   6.465   5.245   1.072
   70GLY     CA  684   6.526   5.411   1.181
   70GLY      C  685   6.579   5.534   1.107
   70GLY      O  686   6.573   5.642   1.165
   71GLN      N  687   6.601   5.531   0.976
   71GLN      H  688   6.594   5.443   0.930
   71GLN     CA  689   6.656   5.647   0.903
   71GLN     CB  690   6.695   5.585   0.769
   71GLN     CG  691   6.757   5.689   0.676
   71GLN     CD  692   6.789   5.631   0.538
   71GLN    OE1  693   6.898   5.663   0.492
   71GLN    NE2  694   6.699   5.559   0.471
   71GLN   HE21  695   6.606   5.543   0.504
   71GLN   HE22  696   6.713   5.553   0.372
   71GLN      C  697   6.564   5.768   0.898
   71GLN      O  698   6.604   5.882   0.921
   72GLU      N  699   6.433   5.747   0.884
   72GLU      H  700   6.401   5.652   0.880
   72GLU     CA  701   6.331   5.852   0.876
   72GLU     CB  702   6.208   5.785   0.815
   72GLU     CG  703   6.230   5.767   0.665
   72GLU     CD  704   6.102   5.698   0.615
   72GLU    OE1  705   6.027   5.764   0.541
   72GLU    OE2  706   6.092   5.576   0.641
   72GLU      C  707   6.290   5.918   1.008
   72GLU      O  708   6.205   6.007   1.015
   73VAL      N  709   6.343   5.856   1.113
   73VAL      H  710   6.400   5.775   1.099
   73VAL     CA  711   6.323   5.895   1.253
   73VAL     CB  712   6.316   5.774   1.346
   73VAL    CG1  713   6.293   5.805   1.494
   73VAL    CG2  714   6.207   5.679   1.297
   73VAL      C  715   6.412   6.000   1.321
   73VAL      O  716   6.535   5.994   1.317
   74SER      N  717   6.357   6.103   1.384
   74SER      H  718   6.260   6.123   1.373
   74SER     CA  719   6.432   6.205   1.459
   74SER     CB  720   6.328   6.308   1.503
   74SER     OG  721   6.398   6.422   1.553
   74SER     HG  722   6.355   6.507   1.523
   74SER      C  723   6.495   6.144   1.584
   74SER      O  724   6.416   6.096   1.665
   75PRO      N  725   6.624   6.162   1.611
   75PRO     CA  726   6.700   6.101   1.721
   75PRO     CB  727   6.843   6.156   1.717
   75PRO     CG  728   6.852   6.224   1.581
   75PRO     CD  729   6.710   6.247   1.528
   75PRO      C  730   6.637   6.125   1.859
   75PRO      O  731   6.671   6.058   1.956
   76LYS      N  732   6.565   6.236   1.873
   76LYS      H  733   6.546   6.289   1.790
   76LYS     CA  734   6.487   6.278   1.990
   76LYS     CB  735   6.415   6.408   1.952
   76LYS     CG  736   6.502   6.530   1.926
   76LYS     CD  737   6.442   6.654   1.859
   76LYS     CE  738   6.332   6.713   1.947
   76LYS     NZ  739   6.294   6.846   1.898
   76LYS    HZ1  740   6.224   6.883   1.959
   76LYS    HZ2  741   6.374   6.905   1.900
   76LYS    HZ3  742   6.271   6.855   1.801
   76LYS      C  743   6.385   6.177   2.042
   76LYS      O  744   6.336   6.210   2.150
   77VAL      N  745   6.331   6.084   1.964
   77VAL      H  746   6.358   6.076   1.868
   77VAL     CA  747   6.231   5.990   2.016
   77VAL     CB  748   6.171   5.925   1.891
   77VAL    CG1  749   6.068   5.816   1.921
   77VAL    CG2  750   6.101   6.029   1.804
   77VAL      C  751   6.296   5.890   2.112
   77VAL      O  752   6.363   5.798   2.068
   78TYR      N  753   6.255   5.894   2.239
   78TYR      H  754   6.189   5.965   2.265
   78TYR     CA  755   6.278   5.783   2.333
   78TYR     CB  756   6.216   5.829   2.465
   78TYR     CG  757   6.241   5.740   2.587
   78TYR    CD1  758   6.152   5.637   2.619
   78TYR    HD1  759   6.066   5.612   2.557
   78TYR    CD2  760   6.351   5.763   2.669
   78TYR    HD2  761   6.434   5.826   2.639
   78TYR    CE1  762   6.177   5.556   2.729
   78TYR    HE1  763   6.112   5.475   2.761
   78TYR    CE2  764   6.369   5.687   2.784
   78TYR    HE2  765   6.454   5.714   2.846
   78TYR     CZ  766   6.283   5.582   2.815
   78TYR     OH  767   6.333   5.480   2.889
   78TYR     HH  768   6.394   5.499   2.966
   78TYR      C  769   6.202   5.659   2.288
   78TYR      O  770   6.081   5.663   2.264
   79PHE      N  771   6.284   5.563   2.245
   79PHE      H  772   6.369   5.589   2.199
   79PHE     CA  773   6.230   5.429   2.217
   79PHE     CB  774   6.239   5.395   2.068
   79PHE     CG  775   6.199   5.252   2.031
   79PHE    CD1  776   6.065   5.214   2.035
   79PHE    HD1  777   5.992   5.275   2.088
   79PHE    CD2  778   6.301   5.160   2.008
   79PHE    HD2  779   6.405   5.190   2.017
   79PHE    CE1  780   6.032   5.083   2.004
   79PHE    HE1  781   5.933   5.064   1.963
   79PHE    CE2  782   6.271   5.027   1.981
   79PHE    HE2  783   6.344   4.947   1.986
   79PHE     CZ  784   6.136   4.997   1.971
   79PHE     HZ  785   6.118   4.891   1.950
   79PHE      C  786   6.308   5.320   2.290
   79PHE      O  787   6.429   5.323   2.307
   80MET      N  788   6.236   5.213   2.324
   80MET      H  789   6.146   5.202   2.281
   80MET     CA  790   6.285   5.090   2.387
   80MET     CB  791   6.327   5.108   2.533
   80MET     CG  792   6.226   5.149   2.641
   80MET     SD  793   6.276   5.117   2.814
   80MET     CE  794   6.239   4.943   2.823
   80MET      C  795   6.193   4.968   2.378
   80MET      O  796   6.071   4.974   2.389
   81LYS      N  797   6.262   4.855   2.390
   81LYS      H  798   6.339   4.839   2.453
   81LYS     CA  799   6.220   4.729   2.327
   81LYS     CB  800   6.344   4.665   2.263
   81LYS     CG  801   6.376   4.723   2.125
   81LYS     CD  802   6.491   4.653   2.052
   81LYS     CE  803   6.523   4.726   1.921
   81LYS     NZ  804   6.637   4.678   1.843
   81LYS    HZ1  805   6.624   4.700   1.746
   81LYS    HZ2  806   6.721   4.713   1.885
   81LYS    HZ3  807   6.642   4.578   1.848
   81LYS      C  808   6.153   4.633   2.425
   81LYS      O  809   6.217   4.599   2.524
   82GLN      N  810   6.035   4.585   2.386
   82GLN      H  811   6.004   4.590   2.291
   82GLN     CA  812   5.969   4.486   2.472
   82GLN     CB  813   5.818   4.488   2.446
   82GLN     CG  814   5.738   4.442   2.567
   82GLN     CD  815   5.603   4.380   2.530
   82GLN    OE1  816   5.544   4.405   2.425
   82GLN    NE2  817   5.563   4.294   2.623
   82GLN   HE21  818   5.623   4.268   2.699
   82GLN   HE22  819   5.480   4.242   2.603
   82GLN      C  820   6.027   4.344   2.467
   82GLN      O  821   5.984   4.265   2.383
   83THR      N  822   6.118   4.328   2.562
   83THR      H  823   6.143   4.408   2.616
   83THR     CA  824   6.189   4.199   2.577
   83THR     CB  825   6.337   4.217   2.609
   83THR    OG1  826   6.332   4.301   2.725
   83THR    HG1  827   6.417   4.311   2.776
   83THR    CG2  828   6.419   4.280   2.496
   83THR      C  829   6.128   4.095   2.671
   83THR      O  830   6.138   3.974   2.648
   84ILE      N  831   6.039   4.136   2.761
   84ILE      H  832   6.028   4.234   2.776
   84ILE     CA  833   5.957   4.060   2.857
   84ILE     CB  834   5.973   4.122   2.996
   84ILE    CG1  835   6.118   4.114   3.043
   84ILE    CG2  836   5.875   4.063   3.097
   84ILE     CD  837   6.161   3.970   3.070
   84ILE      C  838   5.812   4.042   2.812
   84ILE      O  839   5.760   4.124   2.737
   85GLY      N  840   5.758   3.924   2.843
   85GLY      H  841   5.812   3.853   2.887
   85GLY     CA  842   5.618   3.882   2.822
   85GLY      C  843   5.522   3.951   2.919
   85GLY      O  844   5.561   3.995   3.026
   86ASN      N  845   5.400   3.975   2.870
   86ASN      H  846   5.367   3.931   2.787
   86ASN     CA  847   5.289   4.044   2.938
   86ASN     CB  848   5.264   3.995   3.081
   86ASN     CG  849   5.235   3.845   3.090
   86ASN    OD1  850   5.317   3.756   3.111
   86ASN    ND2  851   5.118   3.797   3.049
   86ASN   HD21  852   5.052   3.850   2.996
   86ASN   HD22  853   5.094   3.704   3.077
   86ASN      C  854   5.304   4.196   2.950
   86ASN      O  855   5.200   4.261   2.961
   87SER      N  856   5.429   4.242   2.950
   87SER      H  857   5.511   4.187   2.960
   87SER     CA  858   5.450   4.386   2.975
   87SER     CB  859   5.597   4.416   3.006
   87SER     OG  860   5.679   4.361   2.903
   87SER     HG  861   5.775   4.388   2.910
   87SER      C  862   5.408   4.497   2.879
   87SER      O  863   5.454   4.611   2.880
   88CYS      N  864   5.307   4.479   2.793
   88CYS      H  865   5.239   4.407   2.800
   88CYS     CA  866   5.268   4.569   2.683
   88CYS     CB  867   5.155   4.505   2.602
   88CYS     SG  868   5.022   4.434   2.705
   88CYS     HG  869   4.937   4.405   2.607
   88CYS      C  870   5.230   4.712   2.722
   88CYS      O  871   5.294   4.808   2.680
   89GLY      N  872   5.138   4.730   2.816
   89GLY      H  873   5.127   4.651   2.877
   89GLY     CA  874   5.075   4.858   2.853
   89GLY      C  875   5.169   4.968   2.903
   89GLY      O  876   5.193   5.067   2.834
   90THR      N  877   5.247   4.911   2.994
   90THR      H  878   5.219   4.833   3.050
   90THR     CA  879   5.366   4.970   3.058
   90THR     CB  880   5.450   4.864   3.130
   90THR    OG1  881   5.372   4.749   3.162
   90THR    HG1  882   5.433   4.673   3.139
   90THR    CG2  883   5.517   4.919   3.256
   90THR      C  884   5.455   5.035   2.953
   90THR      O  885   5.480   5.156   2.954
   91ILE      N  886   5.501   4.955   2.856
   91ILE      H  887   5.446   4.878   2.826
   91ILE     CA  888   5.591   4.998   2.749
   91ILE     CB  889   5.636   4.892   2.648
   91ILE    CG1  890   5.696   4.778   2.730
   91ILE    CG2  891   5.736   4.936   2.541
   91ILE     CD  892   5.828   4.806   2.804
   91ILE      C  893   5.545   5.129   2.684
   91ILE      O  894   5.611   5.233   2.690
   92GLY      N  895   5.423   5.129   2.631
   92GLY      H  896   5.392   5.040   2.598
   92GLY     CA  897   5.368   5.243   2.557
   92GLY      C  898   5.331   5.365   2.642
   92GLY      O  899   5.354   5.481   2.609
   93LEU      N  900   5.286   5.332   2.762
   93LEU      H  901   5.250   5.239   2.775
   93LEU     CA  902   5.258   5.421   2.876
   93LEU     CB  903   5.212   5.350   3.003
   93LEU     CG  904   5.186   5.410   3.141
   93LEU    CD1  905   5.051   5.363   3.197
   93LEU    CD2  906   5.296   5.388   3.245
   93LEU      C  907   5.385   5.503   2.902
   93LEU      O  908   5.385   5.625   2.892
   94ILE      N  909   5.497   5.437   2.929
   94ILE      H  910   5.500   5.338   2.938
   94ILE     CA  911   5.627   5.501   2.957
   94ILE     CB  912   5.726   5.408   3.028
   94ILE    CG1  913   5.655   5.355   3.153
   94ILE    CG2  914   5.850   5.484   3.075
   94ILE     CD  915   5.732   5.238   3.214
   94ILE      C  916   5.680   5.568   2.831
   94ILE      O  917   5.718   5.685   2.838
   95HISE     N  918   5.668   5.511   2.711
   95HISE     H  919   5.663   5.411   2.711
   95HISE    CA  920   5.701   5.574   2.582
   95HISE    CB  921   5.646   5.494   2.464
   95HISE    CG  922   5.718   5.366   2.422
   95HISE   ND1  923   5.681   5.286   2.322
   95HISE   CD2  924   5.833   5.320   2.471
   95HISE   HD2  925   5.899   5.373   2.540
   95HISE   CE1  926   5.774   5.193   2.301
   95HISE   HE1  927   5.763   5.091   2.266
   95HISE   NE2  928   5.870   5.223   2.388
   95HISE   HE2  929   5.947   5.169   2.420
   95HISE     C  930   5.645   5.716   2.574
   95HISE     O  931   5.715   5.815   2.557
   96ALA      N  932   5.516   5.726   2.605
   96ALA      H  933   5.468   5.652   2.652
   96ALA     CA  934   5.445   5.855   2.610
   96ALA     CB  935   5.300   5.816   2.639
   96ALA      C  936   5.492   5.960   2.710
   96ALA      O  937   5.530   6.071   2.672
   97VAL      N  938   5.510   5.913   2.834
   97VAL      H  939   5.475   5.825   2.864
   97VAL     CA  940   5.565   5.983   2.951
   97VAL     CB  941   5.581   5.887   3.069
   97VAL    CG1  942   5.643   5.955   3.190
   97VAL    CG2  943   5.446   5.837   3.121
   97VAL      C  944   5.699   6.045   2.910
   97VAL      O  945   5.708   6.167   2.908
   98ALA      N  946   5.788   5.961   2.857
   98ALA      H  947   5.774   5.863   2.847
   98ALA     CA  948   5.926   6.004   2.827
   98ALA     CB  949   5.990   5.870   2.791
   98ALA      C  950   5.938   6.110   2.718
   98ALA      O  951   6.028   6.193   2.729
   99ASN      N  952   5.861   6.093   2.610
   99ASN      H  953   5.812   6.006   2.604
   99ASN     CA  954   5.858   6.186   2.496
   99ASN     CB  955   5.811   6.107   2.374
   99ASN     CG  956   5.910   6.005   2.318
   99ASN    OD1  957   6.011   6.038   2.256
   99ASN    ND2  958   5.875   5.878   2.333
   99ASN   HD21  959   5.789   5.852   2.376
   99ASN   HD22  960   5.939   5.811   2.296
   99ASN      C  961   5.775   6.314   2.511
   99ASN      O  962   5.802   6.411   2.440
  100ASN      N  963   5.691   6.316   2.613
  100ASN      H  964   5.657   6.228   2.645
  100ASN     CA  965   5.604   6.427   2.656
  100ASN     CB  966   5.455   6.402   2.635
  100ASN     CG  967   5.424   6.450   2.493
  100ASN    OD1  968   5.467   6.558   2.453
  100ASN    ND2  969   5.370   6.367   2.405
  100ASN   HD21  970   5.360   6.268   2.415
  100ASN   HD22  971   5.346   6.410   2.318
  100ASN      C  972   5.628   6.478   2.798
  100ASN      O  973   5.540   6.541   2.856
  101GLN      N  974   5.749   6.461   2.852
  101GLN      H  975   5.813   6.396   2.812
  101GLN     CA  976   5.791   6.516   2.982
  101GLN     CB  977   5.937   6.479   3.007
  101GLN     CG  978   5.955   6.352   3.091
  101GLN     CD  979   6.102   6.310   3.099
  101GLN    OE1  980   6.182   6.356   3.180
  101GLN    NE2  981   6.147   6.243   2.993
  101GLN   HE21  982   6.088   6.213   2.918
  101GLN   HE22  983   6.240   6.207   2.998
  101GLN      C  984   5.795   6.667   3.002
  101GLN      O  985   5.811   6.716   3.113
  102ASP      N  986   5.771   6.747   2.898
  102ASP      H  987   5.769   6.715   2.803
  102ASP     CA  988   5.745   6.892   2.901
  102ASP     CB  989   5.765   6.963   2.767
  102ASP     CG  990   5.683   6.923   2.645
  102ASP    OD1  991   5.641   7.016   2.572
  102ASP    OD2  992   5.651   6.803   2.628
  102ASP      C  993   5.610   6.927   2.963
  102ASP      O  994   5.586   6.992   3.065
  103LYS      N  995   5.515   6.858   2.901
  103LYS      H  996   5.522   6.832   2.805
  103LYS     CA  997   5.373   6.854   2.939
  103LYS     CB  998   5.295   6.781   2.830
  103LYS     CG  999   5.295   6.853   2.695
  103LYS     CD 1000   5.242   6.761   2.585
  103LYS     CE 1001   5.276   6.820   2.447
  103LYS     NZ 1002   5.419   6.828   2.414
  103LYS    HZ1 1003   5.460   6.737   2.407
  103LYS    HZ2 1004   5.429   6.880   2.329
  103LYS    HZ3 1005   5.463   6.876   2.490
  103LYS      C 1006   5.352   6.796   3.080
  103LYS      O 1007   5.278   6.851   3.161
  104LEU      N 1008   5.414   6.681   3.103
  104LEU      H 1009   5.474   6.639   3.034
  104LEU     CA 1010   5.394   6.600   3.224
  104LEU     CB 1011   5.393   6.454   3.176
  104LEU     CG 1012   5.340   6.354   3.278
  104LEU    CD1 1013   5.192   6.358   3.318
  104LEU    CD2 1014   5.375   6.215   3.224
  104LEU      C 1015   5.497   6.627   3.334
  104LEU      O 1016   5.617   6.641   3.312
  105GLY      N 1017   5.430   6.652   3.446
  105GLY      H 1018   5.334   6.677   3.437
  105GLY     CA 1019   5.487   6.674   3.580
  105GLY      C 1020   5.496   6.550   3.668
  105GLY      O 1021   5.402   6.471   3.676
  106PHE      N 1022   5.585   6.564   3.766
  106PHE      H 1023   5.627   6.652   3.789
  106PHE     CA 1024   5.621   6.454   3.856
  106PHE     CB 1025   5.751   6.398   3.800
  106PHE     CG 1026   5.739   6.333   3.662
  106PHE    CD1 1027   5.731   6.195   3.645
  106PHE    HD1 1028   5.741   6.141   3.739
  106PHE    CD2 1029   5.763   6.411   3.550
  106PHE    HD2 1030   5.735   6.517   3.549
  106PHE    CE1 1031   5.743   6.140   3.518
  106PHE    HE1 1032   5.713   6.038   3.492
  106PHE    CE2 1033   5.791   6.355   3.426
  106PHE    HE2 1034   5.817   6.413   3.337
  106PHE     CZ 1035   5.781   6.217   3.409
  106PHE     HZ 1036   5.815   6.185   3.311
  106PHE      C 1037   5.634   6.496   4.003
  106PHE      O 1038   5.638   6.614   4.039
  107GLU      N 1039   5.644   6.399   4.093
  107GLU      H 1040   5.643   6.304   4.062
  107GLU     CA 1041   5.667   6.421   4.236
  107GLU     CB 1042   5.547   6.364   4.312
  107GLU     CG 1043   5.535   6.213   4.295
  107GLU     CD 1044   5.406   6.165   4.362
  107GLU    OE1 1045   5.300   6.182   4.297
  107GLU    OE2 1046   5.413   6.122   4.479
  107GLU      C 1047   5.801   6.379   4.297
  107GLU      O 1048   5.875   6.307   4.230
  108ASP      N 1049   5.816   6.399   4.428
  108ASP      H 1050   5.748   6.445   4.485
  108ASP     CA 1051   5.937   6.370   4.506
  108ASP     CB 1052   5.915   6.444   4.638
  108ASP     CG 1053   5.893   6.595   4.632
  108ASP    OD1 1054   5.993   6.665   4.657
  108ASP    OD2 1055   5.776   6.637   4.619
  108ASP      C 1056   5.962   6.220   4.528
  108ASP      O 1057   5.874   6.157   4.585
  109GLY      N 1058   6.072   6.172   4.471
  109GLY      H 1059   6.149   6.229   4.442
  109GLY     CA 1060   6.097   6.027   4.471
  109GLY      C 1061   6.009   5.945   4.377
  109GLY      O 1062   5.971   5.834   4.413
  110SER      N 1063   5.968   6.005   4.265
  110SER      H 1064   5.970   6.105   4.256
  110SER     CA 1065   5.903   5.930   4.157
  110SER     CB 1066   5.866   6.028   4.045
  110SER     OG 1067   5.805   5.945   3.947
  110SER     HG 1068   5.709   5.952   3.973
  110SER      C 1069   5.981   5.812   4.099
  110SER      O 1070   6.083   5.846   4.038
  111VAL      N 1071   5.928   5.691   4.115
  111VAL      H 1072   5.844   5.678   4.167
  111VAL     CA 1073   5.992   5.571   4.059
  111VAL     CB 1074   5.908   5.453   4.108
  111VAL    CG1 1075   5.968   5.323   4.056
  111VAL    CG2 1076   5.889   5.446   4.260
  111VAL      C 1077   6.001   5.587   3.907
  111VAL      O 1078   6.110   5.571   3.853
  112LEU      N 1079   5.900   5.652   3.849
  112LEU      H 1080   5.809   5.657   3.890
  112LEU     CA 1081   5.902   5.674   3.704
  112LEU     CB 1082   5.762   5.712   3.654
  112LEU     CG 1083   5.755   5.666   3.509
  112LEU    CD1 1084   5.766   5.513   3.499
  112LEU    CD2 1085   5.638   5.725   3.430
  112LEU      C 1086   6.009   5.776   3.664
  112LEU      O 1087   6.082   5.750   3.568
  113LYS      N 1088   6.019   5.892   3.728
  113LYS      H 1089   5.967   5.919   3.809
  113LYS     CA 1090   6.129   5.984   3.697
  113LYS     CB 1091   6.096   6.110   3.778
  113LYS     CG 1092   6.170   6.233   3.723
  113LYS     CD 1093   6.114   6.280   3.589
  113LYS     CE 1094   6.163   6.422   3.562
  113LYS     NZ 1095   6.307   6.448   3.551
  113LYS    HZ1 1096   6.324   6.539   3.514
  113LYS    HZ2 1097   6.352   6.447   3.640
  113LYS    HZ3 1098   6.348   6.384   3.486
  113LYS      C 1099   6.273   5.936   3.718
  113LYS      O 1100   6.353   5.969   3.631
  114GLN      N 1101   6.297   5.849   3.816
  114GLN      H 1102   6.235   5.852   3.895
  114GLN     CA 1103   6.419   5.771   3.836
  114GLN     CB 1104   6.414   5.685   3.963
  114GLN     CG 1105   6.546   5.622   4.008
  114GLN     CD 1106   6.614   5.506   3.934
  114GLN    OE1 1107   6.557   5.398   3.918
  114GLN    NE2 1108   6.715   5.544   3.856
  114GLN   HE21 1109   6.733   5.642   3.848
  114GLN   HE22 1110   6.766   5.474   3.806
  114GLN      C 1111   6.445   5.674   3.720
  114GLN      O 1112   6.543   5.702   3.652
  115PHE      N 1113   6.354   5.587   3.677
  115PHE      H 1114   6.269   5.562   3.724
  115PHE     CA 1115   6.368   5.511   3.552
  115PHE     CB 1116   6.243   5.429   3.517
  115PHE     CG 1117   6.261   5.333   3.400
  115PHE    CD1 1118   6.342   5.221   3.417
  115PHE    HD1 1119   6.391   5.203   3.513
  115PHE    CD2 1120   6.210   5.362   3.274
  115PHE    HD2 1121   6.133   5.439   3.268
  115PHE    CE1 1122   6.368   5.140   3.307
  115PHE    HE1 1123   6.459   5.081   3.319
  115PHE    CE2 1124   6.236   5.275   3.169
  115PHE    HE2 1125   6.191   5.297   3.072
  115PHE     CZ 1126   6.319   5.164   3.179
  115PHE     HZ 1127   6.315   5.096   3.094
  115PHE      C 1128   6.404   5.590   3.427
  115PHE      O 1129   6.505   5.566   3.361
  116LEU      N 1130   6.332   5.701   3.415
  116LEU      H 1131   6.248   5.722   3.466
  116LEU     CA 1132   6.357   5.786   3.298
  116LEU     CB 1133   6.252   5.896   3.278
  116LEU     CG 1134   6.108   5.849   3.258
  116LEU    CD1 1135   6.017   5.972   3.259
  116LEU    CD2 1136   6.107   5.753   3.139
  116LEU      C 1137   6.491   5.859   3.294
  116LEU      O 1138   6.566   5.852   3.196
  117SER      N 1139   6.528   5.914   3.409
  117SER      H 1140   6.466   5.917   3.487
  117SER     CA 1141   6.652   5.992   3.420
  117SER     CB 1142   6.656   6.078   3.547
  117SER     OG 1143   6.661   6.001   3.667
  117SER     HG 1144   6.619   6.050   3.743
  117SER      C 1145   6.776   5.907   3.393
  117SER      O 1146   6.878   5.953   3.342
  118GLU      N 1147   6.767   5.788   3.451
  118GLU      H 1148   6.688   5.761   3.505
  118GLU     CA 1149   6.868   5.682   3.430
  118GLU     CB 1150   6.826   5.556   3.505
  118GLU     CG 1151   6.932   5.445   3.517
  118GLU     CD 1152   6.869   5.332   3.599
  118GLU    OE1 1153   6.876   5.336   3.724
  118GLU    OE2 1154   6.804   5.234   3.557
  118GLU      C 1155   6.870   5.643   3.283
  118GLU      O 1156   6.972   5.670   3.220
  119THR      N 1157   6.754   5.610   3.228
  119THR      H 1158   6.672   5.611   3.285
  119THR     CA 1159   6.740   5.558   3.091
  119THR     CB 1160   6.623   5.463   3.063
  119THR    OG1 1161   6.502   5.528   3.104
  119THR    HG1 1162   6.505   5.542   3.203
  119THR    CG2 1163   6.646   5.333   3.140
  119THR      C 1164   6.747   5.650   2.969
  119THR      O 1165   6.756   5.605   2.854
  120GLU      N 1166   6.739   5.781   2.986
  120GLU      H 1167   6.714   5.811   3.078
  120GLU     CA 1168   6.754   5.881   2.880
  120GLU     CB 1169   6.739   6.024   2.933
  120GLU     CG 1170   6.710   6.113   2.813
  120GLU     CD 1171   6.726   6.265   2.823
  120GLU    OE1 1172   6.667   6.326   2.915
  120GLU    OE2 1173   6.775   6.323   2.724
  120GLU      C 1174   6.866   5.869   2.776
  120GLU      O 1175   6.839   5.842   2.659
  121LYS      N 1176   6.987   5.887   2.827
  121LYS      H 1177   7.006   5.912   2.922
  121LYS     CA 1178   7.108   5.887   2.743
  121LYS     CB 1179   7.206   5.994   2.791
  121LYS     CG 1180   7.173   6.143   2.778
  121LYS     CD 1181   7.289   6.240   2.802
  121LYS     CE 1182   7.380   6.252   2.679
  121LYS     NZ 1183   7.308   6.316   2.569
  121LYS    HZ1 1184   7.368   6.368   2.508
  121LYS    HZ2 1185   7.263   6.254   2.505
  121LYS    HZ3 1186   7.241   6.381   2.605
  121LYS      C 1187   7.170   5.748   2.730
  121LYS      O 1188   7.279   5.715   2.778
  122MET      N 1189   7.120   5.672   2.633
  122MET      H 1190   7.082   5.719   2.553
  122MET     CA 1191   7.143   5.531   2.598
  122MET     CB 1192   7.126   5.439   2.719
  122MET     CG 1193   6.987   5.407   2.774
  122MET     SD 1194   6.977   5.295   2.919
  122MET     CE 1195   7.098   5.362   3.031
  122MET      C 1196   7.059   5.470   2.486
  122MET      O 1197   6.943   5.504   2.468
  123SER      N 1198   7.120   5.365   2.431
  123SER      H 1199   7.219   5.358   2.439
  123SER     CA 1200   7.057   5.283   2.326
  123SER     CB 1201   7.154   5.175   2.278
  123SER     OG 1202   7.149   5.061   2.364
  123SER     HG 1203   7.210   5.063   2.443
  123SER      C 1204   6.927   5.211   2.359
  123SER      O 1205   6.901   5.190   2.477
  124PRO      N 1206   6.839   5.177   2.265
  124PRO     CA 1207   6.717   5.096   2.278
  124PRO     CB 1208   6.652   5.095   2.140
  124PRO     CG 1209   6.684   5.236   2.090
  124PRO     CD 1210   6.830   5.245   2.135
  124PRO      C 1211   6.746   4.958   2.336
  124PRO      O 1212   6.684   4.914   2.432
  125GLU      N 1213   6.860   4.903   2.294
  125GLU      H 1214   6.912   4.944   2.219
  125GLU     CA 1215   6.913   4.782   2.359
  125GLU     CB 1216   7.030   4.743   2.270
  125GLU     CG 1217   6.997   4.730   2.121
  125GLU     CD 1218   6.974   4.849   2.027
  125GLU    OE1 1219   7.008   4.964   2.061
  125GLU    OE2 1220   6.894   4.825   1.934
  125GLU      C 1221   6.946   4.789   2.508
  125GLU      O 1222   6.904   4.703   2.587
  126ASP      N 1223   7.020   4.892   2.547
  126ASP      H 1224   7.086   4.931   2.483
  126ASP     CA 1225   7.054   4.915   2.688
  126ASP     CB 1226   7.156   5.028   2.702
  126ASP     CG 1227   7.285   4.981   2.633
  126ASP    OD1 1228   7.344   4.879   2.675
  126ASP    OD2 1229   7.342   5.062   2.557
  126ASP      C 1230   6.934   4.945   2.779
  126ASP      O 1231   6.932   4.921   2.900
  127ARG      N 1232   6.834   5.014   2.726
  127ARG      H 1233   6.858   5.073   2.649
  127ARG     CA 1234   6.707   5.055   2.787
  127ARG     CB 1235   6.630   5.143   2.688
  127ARG     CG 1236   6.665   5.291   2.693
  127ARG     CD 1237   6.575   5.387   2.615
  127ARG     NE 1238   6.642   5.517   2.598
  127ARG     HE 1239   6.689   5.562   2.673
  127ARG     CZ 1240   6.660   5.571   2.477
  127ARG    NH1 1241   6.630   5.504   2.365
  127ARG   HH11 1242   6.603   5.408   2.363
  127ARG   HH12 1243   6.633   5.567   2.287
  127ARG    NH2 1244   6.695   5.699   2.455
  127ARG   HH21 1245   6.716   5.748   2.540
  127ARG   HH22 1246   6.710   5.738   2.364
  127ARG      C 1247   6.623   4.934   2.830
  127ARG      O 1248   6.585   4.928   2.947
  128ALA      N 1249   6.616   4.833   2.744
  128ALA      H 1250   6.662   4.845   2.656
  128ALA     CA 1251   6.548   4.707   2.777
  128ALA     CB 1252   6.540   4.616   2.655
  128ALA      C 1253   6.622   4.630   2.887
  128ALA      O 1254   6.566   4.589   2.989
  129LYS      N 1255   6.755   4.635   2.882
  129LYS      H 1256   6.800   4.667   2.799
  129LYS     CA 1257   6.838   4.587   2.993
  129LYS     CB 1258   6.986   4.572   2.958
  129LYS     CG 1259   7.014   4.489   2.833
  129LYS     CD 1260   7.004   4.339   2.860
  129LYS     CE 1261   7.071   4.255   2.751
  129LYS     NZ 1262   7.217   4.255   2.739
  129LYS    HZ1 1263   7.242   4.225   2.647
  129LYS    HZ2 1264   7.252   4.347   2.759
  129LYS    HZ3 1265   7.257   4.192   2.806
  129LYS      C 1266   6.815   4.649   3.130
  129LYS      O 1267   6.801   4.581   3.231
  130CYS      N 1268   6.805   4.782   3.135
  130CYS      H 1269   6.828   4.838   3.055
  130CYS     CA 1270   6.775   4.865   3.252
  130CYS     CB 1271   6.799   5.014   3.229
  130CYS     SG 1272   6.971   5.050   3.178
  130CYS     HG 1273   6.947   5.158   3.104
  130CYS      C 1274   6.634   4.840   3.306
  130CYS      O 1275   6.626   4.810   3.425
  131PHE      N 1276   6.531   4.824   3.223
  131PHE      H 1277   6.531   4.869   3.134
  131PHE     CA 1278   6.394   4.780   3.254
  131PHE     CB 1279   6.308   4.775   3.128
  131PHE     CG 1280   6.159   4.753   3.155
  131PHE    CD1 1281   6.075   4.861   3.181
  131PHE    HD1 1282   6.119   4.958   3.203
  131PHE    CD2 1283   6.107   4.627   3.129
  131PHE    HD2 1284   6.173   4.544   3.102
  131PHE    CE1 1285   5.937   4.849   3.173
  131PHE    HE1 1286   5.871   4.928   3.210
  131PHE    CE2 1287   5.970   4.614   3.113
  131PHE    HE2 1288   5.924   4.517   3.093
  131PHE     CZ 1289   5.889   4.722   3.144
  131PHE     HZ 1290   5.781   4.708   3.153
  131PHE      C 1291   6.389   4.643   3.322
  131PHE      O 1292   6.321   4.637   3.425
  132GLU      N 1293   6.448   4.545   3.256
  132GLU      H 1294   6.487   4.550   3.164
  132GLU     CA 1295   6.461   4.409   3.311
  132GLU     CB 1296   6.536   4.305   3.227
  132GLU     CG 1297   6.480   4.293   3.085
  132GLU     CD 1298   6.563   4.205   2.992
  132GLU    OE1 1299   6.675   4.162   3.026
  132GLU    OE2 1300   6.538   4.202   2.869
  132GLU      C 1301   6.518   4.392   3.451
  132GLU      O 1302   6.448   4.342   3.539
  133LYS      N 1303   6.629   4.465   3.464
  133LYS      H 1304   6.693   4.483   3.389
  133LYS     CA 1305   6.685   4.489   3.598
  133LYS     CB 1306   6.817   4.566   3.584
  133LYS     CG 1307   6.941   4.480   3.557
  133LYS     CD 1308   7.069   4.562   3.546
  133LYS     CE 1309   7.070   4.679   3.447
  133LYS     NZ 1310   7.207   4.730   3.439
  133LYS    HZ1 1311   7.278   4.665   3.410
  133LYS    HZ2 1312   7.205   4.794   3.362
  133LYS    HZ3 1313   7.231   4.779   3.523
  133LYS      C 1314   6.603   4.546   3.714
  133LYS      O 1315   6.600   4.503   3.829
  134ASN      N 1316   6.523   4.646   3.678
  134ASN      H 1317   6.538   4.683   3.586
  134ASN     CA 1318   6.440   4.725   3.770
  134ASN     CB 1319   6.390   4.854   3.704
  134ASN     CG 1320   6.317   4.939   3.808
  134ASN    OD1 1321   6.222   4.892   3.870
  134ASN    ND2 1322   6.350   5.068   3.797
  134ASN   HD21 1323   6.431   5.099   3.748
  134ASN   HD22 1324   6.302   5.140   3.847
  134ASN      C 1325   6.331   4.642   3.838
  134ASN      O 1326   6.227   4.613   3.779
  135GLU      N 1327   6.351   4.631   3.969
  135GLU      H 1328   6.438   4.670   3.999
  135GLU     CA 1329   6.267   4.557   4.064
  135GLU     CB 1330   6.346   4.558   4.195
  135GLU     CG 1331   6.467   4.464   4.205
  135GLU     CD 1332   6.424   4.318   4.211
  135GLU    OE1 1333   6.493   4.228   4.157
  135GLU    OE2 1334   6.323   4.291   4.280
  135GLU      C 1335   6.129   4.620   4.083
  135GLU      O 1336   6.022   4.560   4.072
  136ALA      N 1337   6.138   4.749   4.110
  136ALA      H 1338   6.208   4.801   4.060
  136ALA     CA 1339   6.025   4.834   4.151
  136ALA     CB 1340   6.083   4.968   4.197
  136ALA      C 1341   5.924   4.838   4.036
  136ALA      O 1342   5.807   4.821   4.070
  137ILE      N 1343   5.962   4.838   3.909
  137ILE      H 1344   6.058   4.835   3.880
  137ILE     CA 1345   5.871   4.820   3.795
  137ILE     CB 1346   5.940   4.875   3.670
  137ILE    CG1 1347   5.947   5.027   3.672
  137ILE    CG2 1348   5.875   4.826   3.540
  137ILE     CD 1349   6.001   5.093   3.545
  137ILE      C 1350   5.792   4.690   3.780
  137ILE      O 1351   5.671   4.705   3.792
  138GLN      N 1352   5.858   4.575   3.796
  138GLN      H 1353   5.958   4.572   3.797
  138GLN     CA 1354   5.791   4.446   3.814
  138GLN     CB 1355   5.902   4.345   3.841
  138GLN     CG 1356   6.004   4.352   3.727
  138GLN     CD 1357   6.112   4.244   3.737
  138GLN    OE1 1358   6.093   4.127   3.705
  138GLN    NE2 1359   6.231   4.296   3.765
  138GLN   HE21 1360   6.245   4.394   3.779
  138GLN   HE22 1361   6.311   4.236   3.769
  138GLN      C 1362   5.690   4.439   3.929
  138GLN      O 1363   5.576   4.400   3.907
  139ALA      N 1364   5.728   4.484   4.048
  139ALA      H 1365   5.818   4.524   4.064
  139ALA     CA 1366   5.642   4.497   4.167
  139ALA     CB 1367   5.721   4.566   4.278
  139ALA      C 1368   5.528   4.591   4.130
  139ALA      O 1369   5.417   4.540   4.148
  140ALA      N 1370   5.549   4.712   4.079
  140ALA      H 1371   5.640   4.749   4.060
  140ALA     CA 1372   5.431   4.797   4.062
  140ALA     CB 1373   5.481   4.941   4.046
  140ALA      C 1374   5.329   4.759   3.955
  140ALA      O 1375   5.212   4.796   3.966
  141HISE     N 1376   5.375   4.677   3.860
  141HISE     H 1377   5.470   4.653   3.844
  141HISE    CA 1378   5.289   4.610   3.761
  141HISE    CB 1379   5.383   4.550   3.656
  141HISE    CG 1380   5.298   4.505   3.537
  141HISE   ND1 1381   5.250   4.574   3.434
  141HISE   CD2 1382   5.265   4.378   3.518
  141HISE   HD2 1383   5.287   4.306   3.597
  141HISE   CE1 1384   5.186   4.489   3.355
  141HISE   HE1 1385   5.150   4.517   3.256
  141HISE   NE2 1386   5.193   4.366   3.407
  141HISE   HE2 1387   5.149   4.283   3.374
  141HISE     C 1388   5.202   4.495   3.813
  141HISE     O 1389   5.083   4.521   3.827
  142ASP      N 1390   5.264   4.404   3.888
  142ASP      H 1391   5.360   4.389   3.910
  142ASP     CA 1392   5.193   4.292   3.951
  142ASP     CB 1393   5.293   4.181   3.982
  142ASP     CG 1394   5.317   4.086   3.864
  142ASP    OD1 1395   5.354   3.970   3.889
  142ASP    OD2 1396   5.302   4.121   3.745
  142ASP      C 1397   5.104   4.335   4.068
  142ASP      O 1398   4.998   4.274   4.078
  143ALA      N 1399   5.129   4.455   4.120
  143ALA      H 1400   5.218   4.499   4.105
  143ALA     CA 1401   5.038   4.527   4.209
  143ALA     CB 1402   5.118   4.647   4.262
  143ALA      C 1403   4.907   4.572   4.143
  143ALA      O 1404   4.796   4.528   4.169
  144VAL      N 1405   4.919   4.655   4.039
  144VAL      H 1406   5.012   4.686   4.019
  144VAL     CA 1407   4.803   4.701   3.961
  144VAL     CB 1408   4.841   4.827   3.883
  144VAL    CG1 1409   4.710   4.896   3.843
  144VAL    CG2 1410   4.914   4.926   3.974
  144VAL      C 1411   4.737   4.591   3.877
  144VAL      O 1412   4.615   4.601   3.866
  145ALA      N 1413   4.809   4.490   3.830
  145ALA      H 1414   4.909   4.497   3.827
  145ALA     CA 1415   4.757   4.368   3.768
  145ALA     CB 1416   4.880   4.280   3.746
  145ALA      C 1417   4.665   4.297   3.868
  145ALA      O 1418   4.551   4.270   3.831
  146GLN      N 1419   4.704   4.258   3.989
  146GLN      H 1420   4.802   4.247   4.007
  146GLN     CA 1421   4.622   4.206   4.099
  146GLN     CB 1422   4.702   4.162   4.221
  146GLN     CG 1423   4.793   4.045   4.185
  146GLN     CD 1424   4.894   4.003   4.292
  146GLN    OE1 1425   4.889   3.896   4.353
  146GLN    NE2 1426   5.007   4.073   4.288
  146GLN   HE21 1427   5.016   4.151   4.226
  146GLN   HE22 1428   5.087   4.034   4.334
  146GLN      C 1429   4.511   4.297   4.151
  146GLN      O 1430   4.444   4.267   4.250
  147GLU      N 1431   4.497   4.420   4.103
  147GLU      H 1432   4.568   4.459   4.045
  147GLU     CA 1433   4.375   4.499   4.129
  147GLU     CB 1434   4.405   4.645   4.097
  147GLU     CG 1435   4.480   4.740   4.191
  147GLU     CD 1436   4.381   4.809   4.284
  147GLU    OE1 1437   4.341   4.760   4.392
  147GLU    OE2 1438   4.356   4.929   4.258
  147GLU      C 1439   4.269   4.461   4.025
  147GLU      O 1440   4.150   4.464   4.056
  148GLY      N 1441   4.309   4.422   3.904
  148GLY      H 1442   4.404   4.397   3.887
  148GLY     CA 1443   4.221   4.393   3.790
  148GLY      C 1444   4.142   4.265   3.819
  148GLY      O 1445   4.196   4.160   3.852
  149GLN      N 1446   4.014   4.272   3.782
  149GLN      H 1447   3.984   4.342   3.717
  149GLN     CA 1448   3.913   4.169   3.811
  149GLN     CB 1449   3.778   4.240   3.827
  149GLN     CG 1450   3.730   4.329   3.712
  149GLN     CD 1451   3.586   4.373   3.737
  149GLN    OE1 1452   3.505   4.294   3.786
  149GLN    NE2 1453   3.541   4.497   3.722
  149GLN   HE21 1454   3.599   4.578   3.709
  149GLN   HE22 1455   3.442   4.505   3.736
  149GLN      C 1456   3.901   4.056   3.708
  149GLN      O 1457   3.814   3.972   3.726
  150CYS      N 1458   3.968   4.076   3.595
  150CYS      H 1459   4.030   4.154   3.589
  150CYS     CA 1460   3.983   3.986   3.480
  150CYS     CB 1461   3.932   4.070   3.363
  150CYS     SG 1462   3.769   4.152   3.382
  150CYS     HG 1463   3.818   4.265   3.331
  150CYS      C 1464   4.127   3.937   3.463
  150CYS      O 1465   4.220   4.008   3.499
  151ARG      N 1466   4.136   3.819   3.402
  151ARG      H 1467   4.083   3.739   3.430
  151ARG     CA 1468   4.271   3.786   3.353
  151ARG     CB 1469   4.334   3.678   3.440
  151ARG     CG 1470   4.487   3.682   3.451
  151ARG     CD 1471   4.550   3.809   3.508
  151ARG     NE 1472   4.501   3.845   3.642
  151ARG     HE 1473   4.491   3.770   3.707
  151ARG     CZ 1474   4.469   3.970   3.680
  151ARG    NH1 1475   4.492   4.077   3.603
  151ARG   HH11 1476   4.534   4.069   3.513
  151ARG   HH12 1477   4.484   4.171   3.637
  151ARG    NH2 1478   4.442   3.994   3.809
  151ARG   HH21 1479   4.455   3.908   3.859
  151ARG   HH22 1480   4.434   4.084   3.851
  151ARG      C 1481   4.252   3.735   3.210
  151ARG      O 1482   4.288   3.800   3.112
  152VAL      N 1483   4.177   3.626   3.200
  152VAL      H 1484   4.108   3.608   3.270
  152VAL     CA 1485   4.144   3.548   3.080
  152VAL     CB 1486   3.998   3.580   3.045
  152VAL    CG1 1487   3.959   3.506   2.917
  152VAL    CG2 1488   3.896   3.559   3.157
  152VAL      C 1489   4.249   3.555   2.969
  152VAL      O 1490   4.244   3.648   2.890
  153ASP      N 1491   4.333   3.452   2.960
  153ASP      H 1492   4.332   3.385   3.034
  153ASP     CA 1493   4.453   3.453   2.875
  153ASP     CB 1494   4.589   3.443   2.943
  153ASP     CG 1495   4.711   3.479   2.859
  153ASP    OD1 1496   4.702   3.472   2.734
  153ASP    OD2 1497   4.820   3.502   2.916
  153ASP      C 1498   4.424   3.350   2.765
  153ASP      O 1499   4.493   3.249   2.754
  154ASP      N 1500   4.366   3.401   2.657
  154ASP      H 1501   4.364   3.501   2.648
  154ASP     CA 1502   4.329   3.328   2.535
  154ASP     CB 1503   4.220   3.413   2.471
  154ASP     CG 1504   4.258   3.561   2.461
  154ASP    OD1 1505   4.377   3.594   2.441
  154ASP    OD2 1506   4.166   3.646   2.454
  154ASP      C 1507   4.446   3.303   2.439
  154ASP      O 1508   4.432   3.222   2.348
  155LYS      N 1509   4.565   3.354   2.471
  155LYS      H 1510   4.578   3.400   2.558
  155LYS     CA 1511   4.687   3.356   2.388
  155LYS     CB 1512   4.749   3.218   2.370
  155LYS     CG 1513   4.764   3.132   2.495
  155LYS     CD 1514   4.861   3.194   2.596
  155LYS     CE 1515   4.862   3.115   2.726
  155LYS     NZ 1516   4.734   3.119   2.798
  155LYS    HZ1 1517   4.758   3.120   2.895
  155LYS    HZ2 1518   4.681   3.203   2.786
  155LYS    HZ3 1519   4.675   3.039   2.791
  155LYS      C 1520   4.666   3.420   2.250
  155LYS      O 1521   4.747   3.403   2.159
  156VAL      N 1522   4.570   3.512   2.246
  156VAL      H 1523   4.516   3.538   2.326
  156VAL     CA 1524   4.544   3.595   2.128
  156VAL     CB 1525   4.395   3.627   2.118
  156VAL    CG1 1526   4.361   3.710   1.994
  156VAL    CG2 1527   4.311   3.500   2.103
  156VAL      C 1528   4.633   3.719   2.120
  156VAL      O 1529   4.652   3.783   2.224
  157ASN      N 1530   4.693   3.745   2.004
  157ASN      H 1531   4.647   3.712   1.921
  157ASN     CA 1532   4.804   3.836   1.975
  157ASN     CB 1533   4.872   3.791   1.845
  157ASN     CG 1534   5.012   3.847   1.821
  157ASN    OD1 1535   5.091   3.890   1.905
  157ASN    ND2 1536   5.039   3.880   1.695
  157ASN   HD21 1537   4.972   3.856   1.625
  157ASN   HD22 1538   5.134   3.894   1.666
  157ASN      C 1539   4.772   3.986   1.969
  157ASN      O 1540   4.788   4.064   1.876
  158PHE      N 1541   4.725   4.034   2.084
  158PHE      H 1542   4.700   3.965   2.152
  158PHE     CA 1543   4.702   4.172   2.128
  158PHE     CB 1544   4.617   4.178   2.255
  158PHE     CG 1545   4.470   4.145   2.227
  158PHE    CD1 1546   4.388   4.251   2.191
  158PHE    HD1 1547   4.428   4.352   2.185
  158PHE    CD2 1548   4.412   4.026   2.268
  158PHE    HD2 1549   4.467   3.939   2.305
  158PHE    CE1 1550   4.250   4.241   2.185
  158PHE    HE1 1551   4.189   4.320   2.141
  158PHE    CE2 1552   4.273   4.020   2.272
  158PHE    HE2 1553   4.227   3.926   2.302
  158PHE     CZ 1554   4.191   4.125   2.233
  158PHE     HZ 1555   4.089   4.125   2.272
  158PHE      C 1556   4.830   4.255   2.141
  158PHE      O 1557   4.909   4.228   2.231
  159HISE     N 1558   4.826   4.353   2.052
  159HISE     H 1559   4.753   4.369   1.986
  159HISE    CA 1560   4.931   4.456   2.044
  159HISE    CB 1561   4.976   4.464   1.898
  159HISE    CG 1562   5.090   4.369   1.860
  159HISE   ND1 1563   5.216   4.407   1.846
  159HISE   CD2 1564   5.082   4.244   1.815
  159HISE   HD2 1565   4.992   4.184   1.802
  159HISE   CE1 1566   5.289   4.312   1.789
  159HISE   HE1 1567   5.396   4.315   1.767
  159HISE   NE2 1568   5.204   4.212   1.771
  159HISE   HE2 1569   5.231   4.121   1.739
  159HISE     C 1570   4.876   4.593   2.084
  159HISE     O 1571   4.757   4.624   2.071
  160PHE      N 1572   4.963   4.671   2.148
  160PHE      H 1573   5.061   4.652   2.141
  160PHE     CA 1574   4.923   4.799   2.207
  160PHE     CB 1575   4.905   4.779   2.358
  160PHE     CG 1576   4.865   4.908   2.430
  160PHE    CD1 1577   4.734   4.952   2.419
  160PHE    HD1 1578   4.663   4.912   2.346
  160PHE    CD2 1579   4.954   4.967   2.519
  160PHE    HD2 1580   5.058   4.934   2.526
  160PHE    CE1 1581   4.697   5.064   2.494
  160PHE    HE1 1582   4.598   5.106   2.474
  160PHE    CE2 1583   4.914   5.071   2.602
  160PHE    HE2 1584   4.967   5.095   2.694
  160PHE     CZ 1585   4.787   5.124   2.581
  160PHE     HZ 1586   4.756   5.212   2.636
  160PHE      C 1587   5.009   4.919   2.166
  160PHE      O 1588   5.128   4.928   2.196
  161ILE      N 1589   4.956   4.995   2.071
  161ILE      H 1590   4.856   4.999   2.072
  161ILE     CA 1591   5.039   5.096   2.003
  161ILE     CB 1592   5.048   5.078   1.852
  161ILE    CG1 1593   4.914   5.048   1.785
  161ILE    CG2 1594   5.160   4.982   1.811
  161ILE     CD 1595   4.912   5.003   1.639
  161ILE      C 1596   5.005   5.244   2.023
  161ILE      O 1597   4.886   5.276   2.031
  162LEU      N 1598   5.111   5.324   2.030
  162LEU      H 1599   5.199   5.289   2.000
  162LEU     CA 1600   5.106   5.468   2.060
  162LEU     CB 1601   5.224   5.491   2.154
  162LEU     CG 1602   5.230   5.635   2.205
  162LEU    CD1 1603   5.105   5.671   2.285
  162LEU    CD2 1604   5.348   5.642   2.302
  162LEU      C 1605   5.121   5.552   1.933
  162LEU      O 1606   5.214   5.532   1.855
  163PHE      N 1607   5.031   5.649   1.921
  163PHE      H 1608   4.953   5.664   1.981
  163PHE     CA 1609   5.054   5.755   1.821
  163PHE     CB 1610   4.945   5.751   1.714
  163PHE     CG 1611   4.902   5.621   1.646
  163PHE    CD1 1612   4.809   5.533   1.700
  163PHE    HD1 1613   4.736   5.558   1.778
  163PHE    CD2 1614   4.974   5.590   1.531
  163PHE    HD2 1615   5.028   5.667   1.476
  163PHE    CE1 1616   4.799   5.407   1.643
  163PHE    HE1 1617   4.732   5.329   1.679
  163PHE    CE2 1618   4.963   5.465   1.471
  163PHE    HE2 1619   5.013   5.434   1.379
  163PHE     CZ 1620   4.873   5.377   1.530
  163PHE     HZ 1621   4.875   5.272   1.501
  163PHE      C 1622   5.055   5.893   1.885
  163PHE      O 1623   4.960   5.931   1.955
  164ASN      N 1624   5.150   5.973   1.837
  164ASN      H 1625   5.209   5.941   1.762
  164ASN     CA 1626   5.171   6.107   1.892
  164ASN     CB 1627   5.235   6.092   2.030
  164ASN     CG 1628   5.376   6.034   2.024
  164ASN    OD1 1629   5.462   6.056   1.938
  164ASN    ND2 1630   5.420   6.002   2.145
  164ASN   HD21 1631   5.375   6.020   2.233
  164ASN   HD22 1632   5.501   5.943   2.154
  164ASN      C 1633   5.251   6.202   1.802
  164ASN      O 1634   5.283   6.172   1.688
  165ASN      N 1635   5.284   6.316   1.862
  165ASN      H 1636   5.238   6.347   1.945
  165ASN     CA 1637   5.364   6.415   1.788
  165ASN     CB 1638   5.288   6.546   1.771
  165ASN     CG 1639   5.354   6.639   1.668
  165ASN    OD1 1640   5.460   6.701   1.677
  165ASN    ND2 1641   5.280   6.650   1.558
  165ASN   HD21 1642   5.196   6.599   1.541
  165ASN   HD22 1643   5.318   6.715   1.493
  165ASN      C 1644   5.497   6.443   1.859
  165ASN      O 1645   5.506   6.509   1.963
  166VAL      N 1646   5.604   6.417   1.784
  166VAL      H 1647   5.594   6.387   1.689
  166VAL     CA 1648   5.741   6.459   1.814
  166VAL     CB 1649   5.819   6.343   1.876
  166VAL    CG1 1650   5.967   6.364   1.908
  166VAL    CG2 1651   5.764   6.315   2.015
  166VAL      C 1652   5.817   6.526   1.698
  166VAL      O 1653   5.812   6.481   1.584
  167ASP      N 1654   5.883   6.639   1.718
  167ASP      H 1655   5.881   6.673   1.812
  167ASP     CA 1656   5.970   6.712   1.625
  167ASP     CB 1657   6.105   6.640   1.623
  167ASP     CG 1658   6.212   6.725   1.555
  167ASP    OD1 1659   6.218   6.847   1.580
  167ASP    OD2 1660   6.294   6.665   1.482
  167ASP      C 1661   5.911   6.731   1.485
  167ASP      O 1662   5.982   6.752   1.386
  168GLY      N 1663   5.786   6.775   1.491
  168GLY      H 1664   5.735   6.768   1.577
  168GLY     CA 1665   5.709   6.804   1.369
  168GLY      C 1666   5.653   6.687   1.289
  168GLY      O 1667   5.571   6.715   1.202
  169HISE     N 1668   5.687   6.563   1.321
  169HISE     H 1669   5.735   6.543   1.407
  169HISE    CA 1670   5.621   6.449   1.256
  169HISE    CB 1671   5.725   6.359   1.189
  169HISE    CG 1672   5.794   6.433   1.075
  169HISE   ND1 1673   5.895   6.519   1.086
  169HISE   CD2 1674   5.768   6.403   0.948
  169HISE   HD2 1675   5.690   6.338   0.908
  169HISE   CE1 1676   5.927   6.542   0.959
  169HISE   HE1 1677   5.996   6.621   0.929
  169HISE   NE2 1678   5.845   6.482   0.873
  169HISE   HE2 1679   5.858   6.472   0.774
  169HISE     C 1680   5.533   6.360   1.344
  169HISE     O 1681   5.544   6.348   1.466
  170LEU      N 1682   5.456   6.280   1.270
  170LEU      H 1683   5.432   6.301   1.175
  170LEU     CA 1684   5.361   6.186   1.330
  170LEU     CB 1685   5.224   6.170   1.263
  170LEU     CG 1686   5.101   6.111   1.333
  170LEU    CD1 1687   5.123   5.960   1.345
  170LEU    CD2 1688   5.061   6.192   1.456
  170LEU      C 1689   5.428   6.051   1.356
  170LEU      O 1690   5.462   5.976   1.265
  171TYR      N 1691   5.449   6.024   1.484
  171TYR      H 1692   5.397   6.074   1.553
  171TYR     CA 1693   5.525   5.905   1.527
  171TYR     CB 1694   5.640   5.949   1.619
  171TYR     CG 1695   5.755   6.012   1.540
  171TYR    CD1 1696   5.843   5.930   1.471
  171TYR    HD1 1697   5.843   5.822   1.485
  171TYR    CD2 1698   5.777   6.149   1.531
  171TYR    HD2 1699   5.726   6.218   1.598
  171TYR    CE1 1700   5.949   5.976   1.394
  171TYR    HE1 1701   6.018   5.910   1.341
  171TYR    CE2 1702   5.879   6.202   1.453
  171TYR    HE2 1703   5.901   6.309   1.451
  171TYR     CZ 1704   5.964   6.114   1.386
  171TYR     OH 1705   6.064   6.153   1.303
  171TYR     HH 1706   6.068   6.252   1.289
  171TYR      C 1707   5.438   5.794   1.585
  171TYR      O 1708   5.348   5.814   1.667
  172GLU      N 1709   5.465   5.676   1.530
  172GLU      H 1710   5.533   5.673   1.457
  172GLU     CA 1711   5.414   5.547   1.577
  172GLU     CB 1712   5.367   5.471   1.453
  172GLU     CG 1713   5.300   5.337   1.483
  172GLU     CD 1714   5.300   5.254   1.354
  172GLU    OE1 1715   5.211   5.259   1.267
  172GLU    OE2 1716   5.412   5.200   1.340
  172GLU      C 1717   5.529   5.474   1.649
  172GLU      O 1718   5.633   5.455   1.587
  173LEU      N 1719   5.491   5.436   1.771
  173LEU      H 1720   5.397   5.441   1.805
  173LEU     CA 1721   5.580   5.355   1.855
  173LEU     CB 1722   5.632   5.430   1.978
  173LEU     CG 1723   5.766   5.499   1.953
  173LEU    CD1 1724   5.769   5.611   1.849
  173LEU    CD2 1725   5.820   5.558   2.084
  173LEU      C 1726   5.504   5.230   1.898
  173LEU      O 1727   5.400   5.237   1.963
  174ASP      N 1728   5.584   5.125   1.913
  174ASP      H 1729   5.680   5.130   1.885
  174ASP     CA 1730   5.558   4.993   1.971
  174ASP     CB 1731   5.489   4.902   1.869
  174ASP     CG 1732   5.483   4.751   1.896
  174ASP    OD1 1733   5.492   4.674   1.798
  174ASP    OD2 1734   5.493   4.705   2.012
  174ASP      C 1735   5.689   4.925   2.010
  174ASP      O 1736   5.764   4.894   1.917
  175GLY      N 1737   5.712   4.874   2.130
  175GLY      H 1738   5.634   4.852   2.190
  175GLY     CA 1739   5.837   4.802   2.158
  175GLY      C 1740   5.868   4.666   2.095
  175GLY      O 1741   5.982   4.621   2.095
  176ARG      N 1742   5.765   4.595   2.050
  176ARG      H 1743   5.674   4.637   2.050
  176ARG     CA 1744   5.767   4.467   1.978
  176ARG     CB 1745   5.625   4.415   1.954
  176ARG     CG 1746   5.562   4.370   2.086
  176ARG     CD 1747   5.610   4.231   2.127
  176ARG     NE 1748   5.534   4.132   2.050
  176ARG     HE 1749   5.574   4.100   1.964
  176ARG     CZ 1750   5.412   4.080   2.071
  176ARG    NH1 1751   5.328   4.139   2.158
  176ARG   HH11 1752   5.338   4.228   2.201
  176ARG   HH12 1753   5.246   4.086   2.181
  176ARG    NH2 1754   5.355   3.998   1.982
  176ARG   HH21 1755   5.403   3.971   1.899
  176ARG   HH22 1756   5.264   3.959   1.998
  176ARG      C 1757   5.833   4.484   1.841
  176ARG      O 1758   5.891   4.387   1.793
  177MET      N 1759   5.797   4.589   1.768
  177MET      H 1760   5.717   4.642   1.797
  177MET     CA 1761   5.856   4.634   1.641
  177MET     CB 1762   5.756   4.733   1.581
  177MET     CG 1763   5.638   4.652   1.528
  177MET     SD 1764   5.670   4.524   1.401
  177MET     CE 1765   5.511   4.445   1.394
  177MET      C 1766   5.994   4.696   1.661
  177MET      O 1767   6.006   4.786   1.744
  178PRO      N 1768   6.088   4.666   1.571
  178PRO     CA 1769   6.230   4.701   1.582
  178PRO     CB 1770   6.311   4.637   1.470
  178PRO     CG 1771   6.204   4.627   1.362
  178PRO     CD 1772   6.075   4.602   1.440
  178PRO      C 1773   6.269   4.848   1.599
  178PRO      O 1774   6.352   4.881   1.684
  179PHE      N 1775   6.189   4.940   1.545
  179PHE      H 1776   6.093   4.925   1.521
  179PHE     CA 1777   6.221   5.083   1.538
  179PHE     CB 1778   6.303   5.113   1.412
  179PHE     CG 1779   6.442   5.050   1.401
  179PHE    CD1 1780   6.466   4.942   1.318
  179PHE    HD1 1781   6.385   4.900   1.257
  179PHE    CD2 1782   6.545   5.111   1.471
  179PHE    HD2 1783   6.525   5.181   1.552
  179PHE    CE1 1784   6.597   4.899   1.305
  179PHE    HE1 1785   6.631   4.860   1.209
  179PHE    CE2 1786   6.675   5.065   1.453
  179PHE    HE2 1787   6.757   5.124   1.492
  179PHE     CZ 1788   6.705   4.956   1.371
  179PHE     HZ 1789   6.805   4.912   1.364
  179PHE      C 1790   6.088   5.157   1.523
  179PHE      O 1791   5.984   5.098   1.493
  180PRO      N 1792   6.084   5.281   1.571
  180PRO     CA 1793   5.975   5.375   1.542
  180PRO     CB 1794   6.019   5.507   1.605
  180PRO     CG 1795   6.104   5.461   1.724
  180PRO     CD 1796   6.180   5.343   1.663
  180PRO      C 1797   5.945   5.408   1.395
  180PRO      O 1798   6.028   5.391   1.306
  181VAL      N 1799   5.826   5.461   1.369
  181VAL      H 1800   5.761   5.486   1.440
  181VAL     CA 1801   5.778   5.477   1.231
  181VAL     CB 1802   5.670   5.374   1.198
  181VAL    CG1 1803   5.603   5.416   1.067
  181VAL    CG2 1804   5.721   5.232   1.171
  181VAL      C 1805   5.720   5.618   1.223
  181VAL      O 1806   5.654   5.679   1.307
  182ASN      N 1807   5.774   5.673   1.114
  182ASN      H 1808   5.842   5.624   1.060
  182ASN     CA 1809   5.741   5.805   1.059
  182ASN     CB 1810   5.864   5.874   1.000
  182ASN     CG 1811   5.843   6.023   0.973
  182ASN    OD1 1812   5.745   6.067   0.914
  182ASN    ND2 1813   5.945   6.104   1.001
  182ASN   HD21 1814   6.036   6.082   1.035
  182ASN   HD22 1815   5.932   6.202   0.985
  182ASN      C 1816   5.616   5.797   0.972
  182ASN      O 1817   5.606   5.732   0.868
  183HISE     N 1818   5.508   5.863   1.015
  183HISE     H 1819   5.510   5.895   1.109
  183HISE    CA 1820   5.383   5.888   0.942
  183HISE    CB 1821   5.256   5.827   1.001
  183HISE    CG 1822   5.255   5.674   1.013
  183HISE   ND1 1823   5.243   5.589   0.912
  183HISE   CD2 1824   5.266   5.602   1.125
  183HISE   HD2 1825   5.285   5.634   1.227
  183HISE   CE1 1826   5.238   5.465   0.960
  183HISE   HE1 1827   5.229   5.375   0.899
  183HISE   NE2 1828   5.250   5.474   1.092
  183HISE   HE2 1829   5.252   5.397   1.155
  183HISE     C 1830   5.356   6.030   0.890
  183HISE     O 1831   5.253   6.092   0.916
  184GLY      N 1832   5.447   6.087   0.812
  184GLY      H 1833   5.523   6.033   0.775
  184GLY     CA 1834   5.428   6.222   0.758
  184GLY      C 1835   5.413   6.333   0.862
  184GLY      O 1836   5.448   6.309   0.977
  185ALA      N 1837   5.395   6.452   0.806
  185ALA      H 1838   5.384   6.462   0.707
  185ALA     CA 1839   5.383   6.578   0.881
  185ALA     CB 1840   5.393   6.692   0.780
  185ALA      C 1841   5.259   6.589   0.970
  185ALA      O 1842   5.146   6.584   0.922
  186SER      N 1843   5.283   6.656   1.083
  186SER      H 1844   5.373   6.688   1.111
  186SER     CA 1845   5.176   6.680   1.181
  186SER     CB 1846   5.147   6.556   1.266
  186SER     OG 1847   5.057   6.584   1.373
  186SER     HG 1848   4.963   6.583   1.338
  186SER      C 1849   5.209   6.794   1.277
  186SER      O 1850   5.323   6.824   1.313
  187SER      N 1851   5.109   6.879   1.293
  187SER      H 1852   5.013   6.855   1.275
  187SER     CA 1853   5.114   6.981   1.398
  187SER     CB 1854   5.055   7.110   1.342
  187SER     OG 1855   4.986   7.194   1.435
  187SER     HG 1856   4.986   7.281   1.386
  187SER      C 1857   5.049   6.926   1.525
  187SER      O 1858   4.938   6.873   1.524
  188GLU      N 1859   5.104   6.960   1.641
  188GLU      H 1860   5.169   7.036   1.643
  188GLU     CA 1861   5.060   6.922   1.776
  188GLU     CB 1862   5.143   6.978   1.892
  188GLU     CG 1863   5.173   6.884   2.009
  188GLU     CD 1864   5.265   6.946   2.113
  188GLU    OE1 1865   5.385   6.912   2.124
  188GLU    OE2 1866   5.210   7.021   2.197
  188GLU      C 1867   4.913   6.956   1.802
  188GLU      O 1868   4.869   6.908   1.906
  189ASP      N 1869   4.857   7.051   1.728
  189ASP      H 1870   4.903   7.108   1.660
  189ASP     CA 1871   4.716   7.092   1.744
  189ASP     CB 1872   4.691   7.228   1.678
  189ASP     CG 1873   4.555   7.279   1.725
  189ASP    OD1 1874   4.550   7.348   1.829
  189ASP    OD2 1875   4.473   7.296   1.632
  189ASP      C 1876   4.619   6.985   1.696
  189ASP      O 1877   4.511   6.965   1.752
  190THR      N 1878   4.645   6.918   1.584
  190THR      H 1879   4.740   6.908   1.555
  190THR     CA 1880   4.551   6.825   1.520
  190THR     CB 1881   4.535   6.849   1.370
  190THR    OG1 1882   4.662   6.844   1.304
  190THR    HG1 1883   4.688   6.748   1.293
  190THR    CG2 1884   4.442   6.963   1.329
  190THR      C 1885   4.578   6.678   1.551
  190THR      O 1886   4.531   6.588   1.481
  191LEU      N 1887   4.623   6.657   1.675
  191LEU      H 1888   4.630   6.735   1.737
  191LEU     CA 1889   4.675   6.525   1.714
  191LEU     CB 1890   4.734   6.526   1.855
  191LEU     CG 1891   4.886   6.541   1.854
  191LEU    CD1 1892   4.947   6.544   1.994
  191LEU    CD2 1893   4.953   6.445   1.755
  191LEU      C 1894   4.574   6.410   1.714
  191LEU      O 1895   4.606   6.299   1.671
  192LEU      N 1896   4.451   6.446   1.747
  192LEU      H 1897   4.438   6.539   1.782
  192LEU     CA 1898   4.330   6.362   1.735
  192LEU     CB 1899   4.213   6.410   1.822
  192LEU     CG 1900   4.222   6.371   1.969
  192LEU    CD1 1901   4.163   6.492   2.042
  192LEU    CD2 1902   4.126   6.255   1.995
  192LEU      C 1903   4.286   6.319   1.595
  192LEU      O 1904   4.257   6.202   1.573
  193LYS      N 1905   4.301   6.409   1.498
  193LYS      H 1906   4.320   6.503   1.527
  193LYS     CA 1907   4.278   6.382   1.356
  193LYS     CB 1908   4.247   6.519   1.297
  193LYS     CG 1909   4.129   6.512   1.200
  193LYS     CD 1910   4.171   6.583   1.071
  193LYS     CE 1911   4.044   6.624   0.995
  193LYS     NZ 1912   4.069   6.691   0.867
  193LYS    HZ1 1913   4.134   6.766   0.879
  193LYS    HZ2 1914   4.115   6.625   0.807
  193LYS    HZ3 1915   3.990   6.735   0.825
  193LYS      C 1916   4.391   6.312   1.279
  193LYS      O 1917   4.373   6.206   1.220
  194ASP      N 1918   4.512   6.360   1.309
  194ASP      H 1919   4.531   6.450   1.348
  194ASP     CA 1920   4.632   6.304   1.245
  194ASP     CB 1921   4.757   6.386   1.277
  194ASP     CG 1922   4.758   6.525   1.214
  194ASP    OD1 1923   4.798   6.624   1.280
  194ASP    OD2 1924   4.718   6.530   1.096
  194ASP      C 1925   4.663   6.159   1.285
  194ASP      O 1926   4.684   6.071   1.202
  195ALA      N 1927   4.637   6.132   1.413
  195ALA      H 1928   4.622   6.206   1.479
  195ALA     CA 1929   4.642   5.998   1.472
  195ALA     CB 1930   4.644   5.991   1.625
  195ALA      C 1931   4.532   5.909   1.415
  195ALA      O 1932   4.562   5.820   1.335
  196ALA      N 1933   4.406   5.949   1.429
  196ALA      H 1934   4.397   6.029   1.488
  196ALA     CA 1935   4.282   5.882   1.387
  196ALA     CB 1936   4.151   5.957   1.410
  196ALA      C 1937   4.281   5.831   1.243
  196ALA      O 1938   4.233   5.723   1.209
  197LYS      N 1939   4.330   5.912   1.149
  197LYS      H 1940   4.362   6.002   1.180
  197LYS     CA 1941   4.351   5.878   1.008
  197LYS     CB 1942   4.428   5.992   0.941
  197LYS     CG 1943   4.442   5.968   0.791
  197LYS     CD 1944   4.527   6.073   0.719
  197LYS     CE 1945   4.673   6.040   0.755
  197LYS     NZ 1946   4.762   6.139   0.693
  197LYS    HZ1 1947   4.746   6.137   0.594
  197LYS    HZ2 1948   4.750   6.230   0.733
  197LYS    HZ3 1949   4.856   6.108   0.709
  197LYS      C 1950   4.435   5.750   1.000
  197LYS      O 1951   4.396   5.653   0.935
  198VAL      N 1952   4.547   5.745   1.070
  198VAL      H 1953   4.584   5.828   1.112
  198VAL     CA 1954   4.640   5.630   1.069
  198VAL     CB 1955   4.779   5.676   1.114
  198VAL    CG1 1956   4.884   5.565   1.118
  198VAL    CG2 1957   4.826   5.783   1.014
  198VAL      C 1958   4.575   5.513   1.142
  198VAL      O 1959   4.588   5.396   1.104
  199CYS      N 1960   4.512   5.553   1.252
  199CYS      H 1961   4.515   5.644   1.294
  199CYS     CA 1962   4.431   5.456   1.327
  199CYS     CB 1963   4.362   5.499   1.457
  199CYS     SG 1964   4.470   5.551   1.595
  199CYS     HG 1965   4.376   5.509   1.680
  199CYS      C 1966   4.328   5.381   1.242
  199CYS      O 1967   4.335   5.259   1.232
  200ARG      N 1968   4.250   5.457   1.166
  200ARG      H 1969   4.243   5.557   1.166
  200ARG     CA 1970   4.145   5.396   1.083
  200ARG     CB 1971   4.050   5.503   1.029
  200ARG     CG 1972   3.943   5.553   1.127
  200ARG     CD 1973   3.821   5.632   1.082
  200ARG     NE 1974   3.875   5.742   1.001
  200ARG     HE 1975   3.908   5.716   0.910
  200ARG     CZ 1976   3.907   5.867   1.039
  200ARG    NH1 1977   3.893   5.912   1.165
  200ARG   HH11 1978   3.876   5.863   1.250
  200ARG   HH12 1979   3.923   6.006   1.177
  200ARG    NH2 1980   3.959   5.954   0.952
  200ARG   HH21 1981   3.982   5.920   0.861
  200ARG   HH22 1982   3.992   6.044   0.981
  200ARG      C 1983   4.204   5.303   0.977
  200ARG      O 1984   4.180   5.182   0.980
  201GLU      N 1985   4.306   5.358   0.912
  201GLU      H 1986   4.323   5.457   0.912
  201GLU     CA 1987   4.385   5.294   0.806
  201GLU     CB 1988   4.496   5.389   0.762
  201GLU     CG 1989   4.572   5.344   0.637
  201GLU     CD 1990   4.692   5.430   0.598
  201GLU    OE1 1991   4.690   5.491   0.489
  201GLU    OE2 1992   4.784   5.438   0.683
  201GLU      C 1993   4.449   5.162   0.850
  201GLU      O 1994   4.449   5.068   0.770
  202PHE      N 1995   4.497   5.155   0.974
  202PHE      H 1996   4.502   5.246   1.016
  202PHE     CA 1997   4.549   5.043   1.053
  202PHE     CB 1998   4.584   5.092   1.194
  202PHE     CG 1999   4.715   5.022   1.230
  202PHE    CD1 2000   4.824   5.104   1.255
  202PHE    HD1 2001   4.808   5.210   1.239
  202PHE    CD2 2002   4.718   4.884   1.250
  202PHE    HD2 2003   4.626   4.827   1.253
  202PHE    CE1 2004   4.938   5.046   1.311
  202PHE    HE1 2005   5.016   5.118   1.334
  202PHE    CE2 2006   4.834   4.827   1.302
  202PHE    HE2 2007   4.836   4.720   1.323
  202PHE     CZ 2008   4.945   4.907   1.322
  202PHE     HZ 2009   5.036   4.863   1.362
  202PHE      C 2010   4.436   4.941   1.064
  202PHE      O 2011   4.434   4.838   0.997
  203THR      N 2012   4.323   4.974   1.125
  203THR      H 2013   4.300   5.060   1.172
  203THR     CA 2014   4.218   4.875   1.152
  203THR     CB 2015   4.137   4.911   1.277
  203THR    OG1 2016   4.048   4.806   1.317
  203THR    HG1 2017   4.108   4.727   1.333
  203THR    CG2 2018   4.082   5.054   1.278
  203THR      C 2019   4.138   4.830   1.030
  203THR      O 2020   4.145   4.709   1.007
  204GLU      N 2021   4.095   4.925   0.948
  204GLU      H 2022   4.134   5.018   0.950
  204GLU     CA 2023   4.015   4.896   0.829
  204GLU     CB 2024   3.979   5.028   0.759
  204GLU     CG 2025   3.877   5.097   0.850
  204GLU     CD 2026   3.832   5.229   0.786
  204GLU    OE1 2027   3.783   5.312   0.865
  204GLU    OE2 2028   3.860   5.261   0.668
  204GLU      C 2029   4.069   4.797   0.726
  204GLU      O 2030   3.991   4.744   0.647
  205ARG      N 2031   4.200   4.774   0.726
  205ARG      H 2032   4.267   4.821   0.784
  205ARG     CA 2033   4.251   4.676   0.629
  205ARG     CB 2034   4.404   4.686   0.621
  205ARG     CG 2035   4.449   4.823   0.572
  205ARG     CD 2036   4.601   4.830   0.549
  205ARG     NE 2037   4.657   4.821   0.685
  205ARG     HE 2038   4.633   4.735   0.731
  205ARG     CZ 2039   4.739   4.912   0.739
  205ARG    NH1 2040   4.773   5.021   0.668
  205ARG   HH11 2041   4.726   5.054   0.587
  205ARG   HH12 2042   4.859   5.069   0.685
  205ARG    NH2 2043   4.793   4.884   0.858
  205ARG   HH21 2044   4.771   4.795   0.898
  205ARG   HH22 2045   4.852   4.949   0.906
  205ARG      C 2046   4.208   4.535   0.670
  205ARG      O 2047   4.164   4.456   0.587
  206GLU      N 2048   4.214   4.516   0.802
  206GLU      H 2049   4.264   4.585   0.855
  206GLU     CA 2050   4.174   4.390   0.865
  206GLU     CB 2051   4.242   4.370   1.001
  206GLU     CG 2052   4.343   4.256   0.984
  206GLU     CD 2053   4.456   4.259   0.881
  206GLU    OE1 2054   4.554   4.333   0.908
  206GLU    OE2 2055   4.456   4.173   0.790
  206GLU      C 2056   4.026   4.354   0.882
  206GLU      O 2057   3.978   4.304   0.984
  207GLN      N 2058   3.959   4.357   0.767
  207GLN      H 2059   4.010   4.370   0.682
  207GLN     CA 2060   3.813   4.371   0.758
  207GLN     CB 2061   3.748   4.358   0.621
  207GLN     CG 2062   3.777   4.481   0.534
  207GLN     CD 2063   3.717   4.467   0.393
  207GLN    OE1 2064   3.791   4.437   0.299
  207GLN    NE2 2065   3.586   4.485   0.380
  207GLN   HE21 2066   3.529   4.505   0.460
  207GLN   HE22 2067   3.540   4.464   0.294
  207GLN      C 2068   3.732   4.280   0.851
  207GLN      O 2069   3.637   4.320   0.917
  208GLY      N 2070   3.771   4.153   0.865
  208GLY      H 2071   3.859   4.123   0.829
  208GLY     CA 2072   3.700   4.049   0.940
  208GLY      C 2073   3.725   4.046   1.091
  208GLY      O 2074   3.668   3.965   1.164
  209GLU      N 2075   3.799   4.146   1.137
  209GLU      H 2076   3.862   4.192   1.074
  209GLU     CA 2077   3.822   4.145   1.282
  209GLU     CB 2078   3.965   4.176   1.325
  209GLU     CG 2079   4.001   4.179   1.473
  209GLU     CD 2080   3.990   4.037   1.529
  209GLU    OE1 2081   3.889   4.010   1.596
  209GLU    OE2 2082   4.082   3.958   1.497
  209GLU      C 2083   3.731   4.238   1.363
  209GLU      O 2084   3.688   4.345   1.321
  210VAL      N 2085   3.683   4.179   1.472
  210VAL      H 2086   3.721   4.092   1.503
  210VAL     CA 2087   3.586   4.243   1.562
  210VAL     CB 2088   3.469   4.150   1.594
  210VAL    CG1 2089   3.401   4.104   1.465
  210VAL    CG2 2090   3.514   4.032   1.681
  210VAL      C 2091   3.649   4.306   1.686
  210VAL      O 2092   3.602   4.406   1.740
  211ARG      N 2093   3.767   4.258   1.725
  211ARG      H 2094   3.804   4.188   1.664
  211ARG     CA 2095   3.833   4.297   1.851
  211ARG     CB 2096   3.925   4.184   1.899
  211ARG     CG 2097   3.841   4.072   1.960
  211ARG     CD 2098   3.915   3.940   1.982
  211ARG     NE 2099   3.975   3.894   1.855
  211ARG     HE 2100   3.958   3.953   1.777
  211ARG     CZ 2101   4.030   3.774   1.831
  211ARG    NH1 2102   4.054   3.685   1.928
  211ARG   HH11 2103   4.024   3.700   2.022
  211ARG   HH12 2104   4.126   3.615   1.925
  211ARG    NH2 2105   4.043   3.728   1.706
  211ARG   HH21 2106   4.018   3.788   1.630
  211ARG   HH22 2107   4.070   3.633   1.687
  211ARG      C 2108   3.924   4.418   1.831
  211ARG      O 2109   4.001   4.425   1.735
  212PHE      N 2110   3.888   4.522   1.906
  212PHE      H 2111   3.799   4.515   1.952
  212PHE     CA 2112   3.954   4.652   1.920
  212PHE     CB 2113   3.953   4.730   1.788
  212PHE     CG 2114   3.822   4.759   1.715
  212PHE    CD1 2115   3.752   4.875   1.747
  212PHE    HD1 2116   3.809   4.945   1.807
  212PHE    CD2 2117   3.758   4.665   1.635
  212PHE    HD2 2118   3.810   4.570   1.618
  212PHE    CE1 2119   3.628   4.905   1.691
  212PHE    HE1 2120   3.584   5.004   1.705
  212PHE    CE2 2121   3.628   4.681   1.590
  212PHE    HE2 2122   3.572   4.601   1.542
  212PHE     CZ 2123   3.569   4.805   1.616
  212PHE     HZ 2124   3.480   4.833   1.560
  212PHE      C 2125   3.908   4.736   2.039
  212PHE      O 2126   3.790   4.736   2.074
  213SER      N 2127   4.001   4.819   2.083
  213SER      H 2128   4.088   4.826   2.033
  213SER     CA 2129   3.988   4.919   2.190
  213SER     CB 2130   4.040   4.862   2.323
  213SER     OG 2131   3.976   4.922   2.436
  213SER     HG 2132   4.028   4.906   2.520
  213SER      C 2133   4.085   5.036   2.168
  213SER      O 2134   4.194   5.010   2.119
  214ALA      N 2135   4.037   5.154   2.206
  214ALA      H 2136   3.944   5.176   2.234
  214ALA     CA 2137   4.120   5.275   2.190
  214ALA     CB 2138   4.097   5.340   2.054
  214ALA      C 2139   4.101   5.370   2.308
  214ALA      O 2140   3.994   5.387   2.367
  215VAL      N 2141   4.217   5.416   2.354
  215VAL      H 2142   4.304   5.401   2.308
  215VAL     CA 2143   4.230   5.503   2.472
  215VAL     CB 2144   4.294   5.427   2.589
  215VAL    CG1 2145   4.438   5.388   2.557
  215VAL    CG2 2146   4.297   5.500   2.724
  215VAL      C 2147   4.301   5.633   2.436
  215VAL      O 2148   4.401   5.643   2.364
  216ALA      N 2149   4.257   5.747   2.488
  216ALA      H 2150   4.181   5.740   2.552
  216ALA     CA 2151   4.336   5.870   2.471
  216ALA     CB 2152   4.254   5.977   2.399
  216ALA      C 2153   4.404   5.923   2.597
  216ALA      O 2154   4.357   5.894   2.706
  217LEU      N 2155   4.495   6.020   2.586
  217LEU      H 2156   4.533   6.037   2.495
  217LEU     CA 2157   4.575   6.082   2.692
  217LEU     CB 2158   4.722   6.052   2.661
  217LEU     CG 2159   4.811   6.016   2.780
  217LEU    CD1 2160   4.938   5.957   2.719
  217LEU    CD2 2161   4.851   6.144   2.855
  217LEU      C 2162   4.551   6.233   2.686
  217LEU      O 2163   4.616   6.318   2.626
  218CYS      N 2164   4.455   6.266   2.773
  218CYS      H 2165   4.423   6.207   2.847
  218CYS     CA 2166   4.386   6.395   2.764
  218CYS     CB 2167   4.236   6.376   2.739
  218CYS     SG 2168   4.207   6.301   2.575
  218CYS     HG 2169   4.182   6.416   2.514
  218CYS      C 2170   4.398   6.475   2.894
  218CYS      O 2171   4.453   6.419   2.988
  219LYS      N 2172   4.377   6.606   2.891
  219LYS      H 2173   4.363   6.648   2.802
  219LYS     CA 2174   4.389   6.693   3.010
  219LYS     CB 2175   4.415   6.831   2.950
  219LYS     CG 2176   4.472   6.937   3.045
  219LYS     CD 2177   4.623   6.923   3.067
  219LYS     CE 2178   4.687   7.019   3.168
  219LYS     NZ 2179   4.697   7.159   3.125
  219LYS    HZ1 2180   4.733   7.217   3.198
  219LYS    HZ2 2181   4.766   7.158   3.052
  219LYS    HZ3 2182   4.622   7.203   3.076
  219LYS      C 2183   4.261   6.694   3.094
  219LYS      O 2184   4.146   6.685   3.052
  220ALA      N 2185   4.292   6.714   3.221
  220ALA      H 2186   4.377   6.670   3.251
  220ALA     CA 2187   4.193   6.739   3.327
  220ALA     CB 2188   4.242   6.712   3.469
  220ALA      C 2189   4.124   6.876   3.321
  220ALA      O 2190   4.195   6.973   3.300
  221ALA      N 2191   4.011   6.884   3.392
  221ALA      H 2192   3.983   6.814   3.458
  221ALA     CA 2193   3.935   7.009   3.403
  221ALA     CB 2194   3.787   6.971   3.389
  221ALA      C 2195   3.946   7.075   3.540
  221ALA     O1 2196   3.912   7.195   3.552
  221ALA     O2 2197   3.936   6.994   3.635
   6.92438   6.92438   4.89628   0.00000   0.00000   0.00000   0.00000   3.46219   3.46219
