# Supplementary material for: Is There a Functional Role for the Knotted Topology in Protein UCH-L1?
Source: J Chem Inf Model. 2024 Jul 24;64(17):6827–37. doi: 10.1021/acs.jcim.4c00880 (PMC11388461; doi:10.1021/acs.jcim.4c00880)
Supplement: Supplementary file 2 — ci4c00880_si_002.zip [file ci4c00880_si_002.zip › UCH-L1_files/APO/APO_delta2/REP_5/traj_final.gro]

Protein in water t= 500000.00000 step= 5000000
 2197
    1LEU      N    1   4.636   3.880   1.305
    1LEU     H1    2   4.545   3.840   1.317
    1LEU     H2    3   4.630   3.980   1.308
    1LEU     H3    4   4.679   3.857   1.218
    1LEU     CA    5   4.736   3.839   1.405
    1LEU     CB    6   4.847   3.942   1.429
    1LEU     CG    7   4.923   3.961   1.298
    1LEU    CD1    8   5.015   4.083   1.295
    1LEU    CD2    9   5.006   3.836   1.267
    1LEU      C   10   4.675   3.804   1.540
    1LEU      O   11   4.570   3.858   1.574
    2LYS      N   12   4.735   3.725   1.629
    2LYS      H   13   4.821   3.677   1.608
    2LYS     CA   14   4.666   3.670   1.746
    2LYS     CB   15   4.727   3.534   1.781
    2LYS     CG   16   4.654   3.417   1.715
    2LYS     CD   17   4.731   3.292   1.756
    2LYS     CE   18   4.722   3.161   1.677
    2LYS     NZ   19   4.791   3.048   1.741
    2LYS    HZ1   20   4.750   3.038   1.832
    2LYS    HZ2   21   4.773   2.965   1.688
    2LYS    HZ3   22   4.889   3.063   1.752
    2LYS      C   23   4.650   3.770   1.862
    2LYS      O   24   4.746   3.841   1.889
    3PRO      N   25   4.535   3.792   1.925
    3PRO     CA   26   4.527   3.890   2.034
    3PRO     CB   27   4.377   3.895   2.066
    3PRO     CG   28   4.316   3.875   1.927
    3PRO     CD   29   4.400   3.757   1.878
    3PRO      C   30   4.621   3.874   2.153
    3PRO      O   31   4.633   3.766   2.212
    4MET      N   32   4.711   3.972   2.156
    4MET      H   33   4.742   4.025   2.077
    4MET     CA   34   4.793   4.003   2.273
    4MET     CB   35   4.898   4.107   2.233
    4MET     CG   36   5.003   4.133   2.340
    4MET     SD   37   5.076   3.977   2.403
    4MET     CE   38   5.180   3.923   2.269
    4MET      C   39   4.706   4.061   2.385
    4MET      O   40   4.658   4.173   2.368
    5GLU      N   41   4.683   3.986   2.493
    5GLU      H   42   4.685   3.888   2.477
    5GLU     CA   43   4.627   4.033   2.621
    5GLU     CB   44   4.591   3.916   2.713
    5GLU     CG   45   4.472   3.838   2.656
    5GLU     CD   46   4.335   3.904   2.668
    5GLU    OE1   47   4.253   3.876   2.578
    5GLU    OE2   48   4.316   3.980   2.766
    5GLU      C   49   4.720   4.118   2.708
    5GLU      O   50   4.827   4.080   2.754
    6ILE      N   51   4.658   4.226   2.755
    6ILE      H   52   4.561   4.246   2.744
    6ILE     CA   53   4.703   4.331   2.848
    6ILE     CB   54   4.602   4.445   2.832
    6ILE    CG1   55   4.463   4.421   2.891
    6ILE    CG2   56   4.605   4.518   2.697
    6ILE     CD   57   4.362   4.529   2.851
    6ILE      C   58   4.726   4.294   2.994
    6ILE      O   59   4.750   4.385   3.074
    7ASN      N   60   4.749   4.166   3.022
    7ASN      H   61   4.771   4.112   2.941
    7ASN     CA   62   4.777   4.102   3.151
    7ASN     CB   63   4.730   3.958   3.131
    7ASN     CG   64   4.782   3.860   3.237
    7ASN    OD1   65   4.874   3.782   3.211
    7ASN    ND2   66   4.751   3.881   3.365
    7ASN   HD21   67   4.684   3.951   3.392
    7ASN   HD22   68   4.802   3.839   3.439
    7ASN      C   69   4.929   4.105   3.171
    7ASN      O   70   5.004   4.060   3.086
    8PRO      N   71   4.969   4.126   3.297
    8PRO     CA   72   5.110   4.109   3.332
    8PRO     CB   73   5.124   4.162   3.475
    8PRO     CG   74   5.000   4.253   3.485
    8PRO     CD   75   4.889   4.186   3.404
    8PRO      C   76   5.184   3.976   3.310
    8PRO      O   77   5.291   3.972   3.250
    9GLU      N   78   5.120   3.864   3.343
    9GLU      H   79   5.029   3.867   3.384
    9GLU     CA   80   5.178   3.731   3.322
    9GLU     CB   81   5.101   3.613   3.381
    9GLU     CG   82   5.080   3.621   3.532
    9GLU     CD   83   4.938   3.669   3.563
    9GLU    OE1   84   4.848   3.583   3.574
    9GLU    OE2   85   4.918   3.792   3.578
    9GLU      C   86   5.199   3.702   3.173
    9GLU      O   87   5.305   3.651   3.139
   10MET      N   88   5.121   3.763   3.084
   10MET      H   89   5.026   3.785   3.108
   10MET     CA   90   5.135   3.744   2.939
   10MET     CB   91   5.004   3.795   2.878
   10MET     CG   92   5.003   3.772   2.727
   10MET     SD   93   4.969   3.597   2.685
   10MET     CE   94   4.797   3.617   2.641
   10MET      C   95   5.252   3.823   2.880
   10MET      O   96   5.334   3.753   2.820
   11LEU      N   97   5.281   3.944   2.928
   11LEU      H   98   5.229   3.987   3.002
   11LEU     CA   99   5.396   4.021   2.880
   11LEU     CB  100   5.375   4.172   2.898
   11LEU     CG  101   5.275   4.239   2.804
   11LEU    CD1  102   5.135   4.215   2.860
   11LEU    CD2  103   5.306   4.389   2.812
   11LEU      C  104   5.531   3.971   2.929
   11LEU      O  105   5.639   4.002   2.878
   12ASN      N  106   5.527   3.887   3.032
   12ASN      H  107   5.440   3.855   3.068
   12ASN     CA  108   5.636   3.803   3.085
   12ASN     CB  109   5.600   3.762   3.228
   12ASN     CG  110   5.618   3.878   3.326
   12ASN    OD1  111   5.680   3.983   3.307
   12ASN    ND2  112   5.548   3.848   3.435
   12ASN   HD21  113   5.513   3.754   3.444
   12ASN   HD22  114   5.523   3.911   3.508
   12ASN      C  115   5.687   3.694   2.991
   12ASN      O  116   5.803   3.700   2.951
   13LYS      N  117   5.598   3.610   2.938
   13LYS      H  118   5.511   3.592   2.984
   13LYS     CA  119   5.615   3.517   2.826
   13LYS     CB  120   5.484   3.438   2.822
   13LYS     CG  121   5.494   3.314   2.734
   13LYS     CD  122   5.360   3.243   2.715
   13LYS     CE  123   5.269   3.325   2.623
   13LYS     NZ  124   5.124   3.299   2.621
   13LYS    HZ1  125   5.083   3.334   2.705
   13LYS    HZ2  126   5.095   3.340   2.534
   13LYS    HZ3  127   5.105   3.202   2.627
   13LYS      C  128   5.669   3.573   2.694
   13LYS      O  129   5.749   3.518   2.618
   14VAL      N  130   5.610   3.685   2.654
   14VAL      H  131   5.518   3.706   2.687
   14VAL     CA  132   5.666   3.766   2.545
   14VAL     CB  133   5.560   3.874   2.524
   14VAL    CG1  134   5.597   3.976   2.416
   14VAL    CG2  135   5.433   3.804   2.475
   14VAL      C  136   5.809   3.815   2.561
   14VAL      O  137   5.894   3.784   2.477
   15LEU      N  138   5.843   3.852   2.685
   15LEU      H  139   5.778   3.877   2.756
   15LEU     CA  140   5.983   3.889   2.713
   15LEU     CB  141   5.970   3.988   2.830
   15LEU     CG  142   6.101   4.051   2.879
   15LEU    CD1  143   6.139   4.174   2.795
   15LEU    CD2  144   6.087   4.090   3.026
   15LEU      C  145   6.077   3.770   2.735
   15LEU      O  146   6.181   3.773   2.669
   16SER      N  147   6.028   3.664   2.797
   16SER      H  148   5.950   3.673   2.860
   16SER     CA  149   6.102   3.537   2.796
   16SER     CB  150   6.046   3.452   2.910
   16SER     OG  151   6.095   3.318   2.928
   16SER     HG  152   6.186   3.319   2.888
   16SER      C  153   6.118   3.463   2.663
   16SER      O  154   6.211   3.383   2.656
   17ARG      N  155   6.047   3.504   2.557
   17ARG      H  156   5.967   3.564   2.563
   17ARG     CA  157   6.070   3.445   2.425
   17ARG     CB  158   5.933   3.407   2.368
   17ARG     CG  159   5.942   3.309   2.251
   17ARG     CD  160   5.826   3.321   2.152
   17ARG     NE  161   5.866   3.253   2.028
   17ARG     HE  162   5.931   3.301   1.968
   17ARG     CZ  163   5.823   3.139   1.973
   17ARG    NH1  164   5.737   3.058   2.036
   17ARG   HH11  165   5.694   3.100   2.116
   17ARG   HH12  166   5.734   2.958   2.031
   17ARG    NH2  167   5.858   3.108   1.848
   17ARG   HH21  168   5.905   3.171   1.786
   17ARG   HH22  169   5.864   3.014   1.815
   17ARG      C  170   6.148   3.538   2.332
   17ARG      O  171   6.203   3.489   2.233
   18LEU      N  172   6.103   3.663   2.336
   18LEU      H  173   6.027   3.704   2.387
   18LEU     CA  174   6.173   3.764   2.256
   18LEU     CB  175   6.093   3.890   2.223
   18LEU     CG  176   5.993   3.877   2.108
   18LEU    CD1  177   5.868   3.795   2.137
   18LEU    CD2  178   5.944   4.014   2.059
   18LEU      C  179   6.307   3.820   2.303
   18LEU      O  180   6.382   3.870   2.219
   19GLY      N  181   6.333   3.819   2.434
   19GLY      H  182   6.269   3.797   2.507
   19GLY     CA  183   6.463   3.864   2.486
   19GLY      C  184   6.518   3.749   2.569
   19GLY      O  185   6.466   3.637   2.570
   20VAL      N  186   6.631   3.783   2.631
   20VAL      H  187   6.687   3.862   2.607
   20VAL     CA  188   6.683   3.706   2.745
   20VAL     CB  189   6.829   3.739   2.777
   20VAL    CG1  190   6.890   3.692   2.909
   20VAL    CG2  191   6.909   3.671   2.666
   20VAL      C  192   6.602   3.734   2.871
   20VAL      O  193   6.594   3.848   2.916
   21ALA      N  194   6.563   3.624   2.935
   21ALA      H  195   6.607   3.540   2.906
   21ALA     CA  196   6.481   3.627   3.058
   21ALA     CB  197   6.405   3.495   3.063
   21ALA      C  198   6.567   3.639   3.185
   21ALA      O  199   6.687   3.613   3.186
   22GLY      N  200   6.501   3.683   3.292
   22GLY      H  201   6.401   3.688   3.293
   22GLY     CA  202   6.569   3.706   3.420
   22GLY      C  203   6.497   3.804   3.513
   22GLY      O  204   6.385   3.777   3.557
   23GLN      N  205   6.568   3.912   3.547
   23GLN      H  206   6.659   3.934   3.511
   23GLN     CA  207   6.511   4.011   3.639
   23GLN     CB  208   6.620   4.095   3.705
   23GLN     CG  209   6.701   4.019   3.810
   23GLN     CD  210   6.796   4.114   3.884
   23GLN    OE1  211   6.914   4.127   3.851
   23GLN    NE2  212   6.746   4.187   3.983
   23GLN   HE21  213   6.650   4.171   4.003
   23GLN   HE22  214   6.797   4.255   4.035
   23GLN      C  215   6.401   4.108   3.596
   23GLN      O  216   6.307   4.139   3.670
   24TRP      N  217   6.405   4.144   3.468
   24TRP      H  218   6.490   4.126   3.419
   24TRP     CA  219   6.312   4.242   3.409
   24TRP     CB  220   6.371   4.291   3.277
   24TRP     CG  221   6.471   4.198   3.206
   24TRP    CD1  222   6.445   4.095   3.127
   24TRP    HD1  223   6.347   4.050   3.115
   24TRP    CD2  224   6.608   4.200   3.229
   24TRP    NE1  225   6.560   4.032   3.106
   24TRP    HE1  226   6.573   3.950   3.051
   24TRP    CE2  227   6.665   4.095   3.159
   24TRP    CE3  228   6.682   4.292   3.302
   24TRP    HE3  229   6.636   4.384   3.338
   24TRP    CZ2  230   6.803   4.087   3.153
   24TRP    HZ2  231   6.850   4.000   3.108
   24TRP    CZ3  232   6.821   4.281   3.304
   24TRP    HZ3  233   6.881   4.335   3.377
   24TRP    CH2  234   6.876   4.180   3.226
   24TRP    HH2  235   6.985   4.183   3.231
   24TRP      C  236   6.177   4.182   3.369
   24TRP      O  237   6.177   4.075   3.308
   25ARG      N  238   6.072   4.233   3.433
   25ARG      H  239   6.081   4.319   3.483
   25ARG     CA  240   5.937   4.177   3.422
   25ARG     CB  241   5.918   4.096   3.550
   25ARG     CG  242   5.987   3.961   3.567
   25ARG     CD  243   5.897   3.894   3.672
   25ARG     NE  244   5.960   3.763   3.696
   25ARG     HE  245   6.041   3.741   3.641
   25ARG     CZ  246   5.921   3.672   3.786
   25ARG    NH1  247   5.817   3.680   3.871
   25ARG   HH11  248   5.756   3.759   3.872
   25ARG   HH12  249   5.823   3.618   3.949
   25ARG    NH2  250   5.994   3.560   3.776
   25ARG   HH21  251   6.050   3.560   3.693
   25ARG   HH22  252   5.981   3.487   3.843
   25ARG      C  253   5.829   4.285   3.424
   25ARG      O  254   5.849   4.405   3.443
   26PHE      N  255   5.704   4.242   3.407
   26PHE      H  256   5.675   4.158   3.361
   26PHE     CA  257   5.582   4.324   3.417
   26PHE     CB  258   5.512   4.308   3.282
   26PHE     CG  259   5.592   4.366   3.165
   26PHE    CD1  260   5.575   4.501   3.135
   26PHE    HD1  261   5.522   4.569   3.201
   26PHE    CD2  262   5.670   4.288   3.083
   26PHE    HD2  263   5.667   4.181   3.104
   26PHE    CE1  264   5.633   4.552   3.019
   26PHE    HE1  265   5.616   4.653   2.983
   26PHE    CE2  266   5.732   4.340   2.970
   26PHE    HE2  267   5.811   4.283   2.920
   26PHE     CZ  268   5.713   4.473   2.937
   26PHE     HZ  269   5.759   4.521   2.850
   26PHE      C  270   5.498   4.280   3.536
   26PHE      O  271   5.478   4.161   3.559
   27VAL      N  272   5.459   4.381   3.614
   27VAL      H  273   5.510   4.467   3.614
   27VAL     CA  274   5.370   4.364   3.729
   27VAL     CB  275   5.451   4.382   3.858
   27VAL    CG1  276   5.552   4.270   3.882
   27VAL    CG2  277   5.503   4.526   3.862
   27VAL      C  278   5.248   4.457   3.727
   27VAL      O  279   5.244   4.539   3.636
   28ASP      N  280   5.143   4.425   3.801
   28ASP      H  281   5.143   4.357   3.875
   28ASP     CA  282   5.026   4.513   3.812
   28ASP     CB  283   4.904   4.420   3.820
   28ASP     CG  284   4.760   4.472   3.815
   28ASP    OD1  285   4.671   4.414   3.881
   28ASP    OD2  286   4.749   4.583   3.759
   28ASP      C  287   5.037   4.613   3.927
   28ASP      O  288   5.095   4.582   4.031
   29VAL      N  289   4.970   4.726   3.904
   29VAL      H  290   4.953   4.754   3.810
   29VAL     CA  291   4.950   4.831   4.005
   29VAL     CB  292   4.911   4.953   3.921
   29VAL    CG1  293   5.015   4.985   3.814
   29VAL    CG2  294   4.776   4.936   3.851
   29VAL      C  295   4.850   4.794   4.115
   29VAL      O  296   4.879   4.818   4.232
   30LEU      N  297   4.769   4.695   4.081
   30LEU      H  298   4.780   4.649   3.993
   30LEU     CA  299   4.650   4.655   4.158
   30LEU     CB  300   4.663   4.599   4.300
   30LEU     CG  301   4.732   4.462   4.300
   30LEU    CD1  302   4.875   4.462   4.353
   30LEU    CD2  303   4.683   4.366   4.407
   30LEU      C  304   4.549   4.770   4.165
   30LEU      O  305   4.576   4.869   4.232
   31GLY      N  306   4.456   4.760   4.071
   31GLY      H  307   4.453   4.685   4.005
   31GLY     CA  308   4.349   4.855   4.038
   31GLY      C  309   4.364   4.930   3.906
   31GLY      O  310   4.447   4.892   3.823
   32LEU      N  311   4.286   5.036   3.889
   32LEU      H  312   4.220   5.064   3.959
   32LEU     CA  313   4.294   5.123   3.770
   32LEU     CB  314   4.156   5.118   3.703
   32LEU     CG  315   4.168   5.099   3.551
   32LEU    CD1  316   4.217   4.958   3.516
   32LEU    CD2  317   4.034   5.127   3.484
   32LEU      C  318   4.327   5.269   3.803
   32LEU      O  319   4.390   5.323   3.712
   33GLU      N  320   4.300   5.312   3.925
   33GLU      H  321   4.303   5.258   4.009
   33GLU     CA  322   4.309   5.455   3.960
   33GLU     CB  323   4.192   5.520   3.885
   33GLU     CG  324   4.051   5.475   3.923
   33GLU     CD  325   4.000   5.471   4.068
   33GLU    OE1  326   3.995   5.367   4.137
   33GLU    OE2  327   3.947   5.576   4.108
   33GLU      C  328   4.303   5.483   4.110
   33GLU      O  329   4.311   5.387   4.187
   34GLU      N  330   4.304   5.613   4.140
   34GLU      H  331   4.299   5.687   4.073
   34GLU     CA  332   4.337   5.662   4.274
   34GLU     CB  333   4.317   5.813   4.287
   34GLU     CG  334   4.429   5.895   4.222
   34GLU     CD  335   4.378   6.035   4.186
   34GLU    OE1  336   4.335   6.071   4.074
   34GLU    OE2  337   4.400   6.117   4.277
   34GLU      C  338   4.269   5.602   4.397
   34GLU      O  339   4.332   5.595   4.503
   35GLU      N  340   4.144   5.557   4.396
   35GLU      H  341   4.080   5.590   4.327
   35GLU     CA  342   4.086   5.469   4.499
   35GLU     CB  343   3.933   5.473   4.500
   35GLU     CG  344   3.887   5.431   4.640
   35GLU     CD  345   3.738   5.455   4.669
   35GLU    OE1  346   3.700   5.573   4.653
   35GLU    OE2  347   3.671   5.362   4.719
   35GLU      C  348   4.136   5.325   4.495
   35GLU      O  349   4.198   5.275   4.589
   36SER      N  350   4.092   5.250   4.394
   36SER      H  351   4.044   5.298   4.321
   36SER     CA  352   4.131   5.111   4.364
   36SER     CB  353   4.080   5.052   4.233
   36SER     OG  354   4.133   5.126   4.122
   36SER     HG  355   4.089   5.216   4.119
   36SER      C  356   4.279   5.072   4.375
   36SER      O  357   4.309   4.960   4.416
   37LEU      N  358   4.367   5.171   4.366
   37LEU      H  359   4.343   5.268   4.359
   37LEU     CA  360   4.509   5.150   4.395
   37LEU     CB  361   4.574   5.289   4.400
   37LEU     CG  362   4.726   5.278   4.387
   37LEU    CD1  363   4.772   5.196   4.267
   37LEU    CD2  364   4.772   5.424   4.376
   37LEU      C  365   4.551   5.067   4.517
   37LEU      O  366   4.527   5.111   4.629
   38GLY      N  367   4.606   4.951   4.485
   38GLY      H  368   4.597   4.914   4.392
   38GLY     CA  369   4.659   4.856   4.584
   38GLY      C  370   4.790   4.894   4.652
   38GLY      O  371   4.796   4.964   4.753
   39SER      N  372   4.893   4.877   4.570
   39SER      H  373   4.875   4.871   4.472
   39SER     CA  374   5.033   4.899   4.609
   39SER     CB  375   5.090   4.764   4.651
   39SER     OG  376   5.025   4.698   4.761
   39SER     HG  377   4.947   4.652   4.718
   39SER      C  378   5.125   4.941   4.494
   39SER      O  379   5.131   4.874   4.391
   40VAL      N  380   5.211   5.037   4.523
   40VAL      H  381   5.225   5.070   4.617
   40VAL     CA  382   5.310   5.089   4.428
   40VAL     CB  383   5.388   5.210   4.479
   40VAL    CG1  384   5.480   5.171   4.594
   40VAL    CG2  385   5.463   5.288   4.370
   40VAL      C  386   5.403   4.978   4.378
   40VAL      O  387   5.446   4.901   4.463
   41PRO      N  388   5.414   4.958   4.247
   41PRO     CA  389   5.500   4.851   4.193
   41PRO     CB  390   5.472   4.860   4.043
   41PRO     CG  391   5.324   4.895   4.053
   41PRO     CD  392   5.320   5.014   4.149
   41PRO      C  393   5.647   4.890   4.216
   41PRO      O  394   5.686   5.005   4.198
   42ALA      N  395   5.722   4.789   4.259
   42ALA      H  396   5.684   4.708   4.304
   42ALA     CA  397   5.865   4.811   4.283
   42ALA     CB  398   5.890   4.769   4.428
   42ALA      C  399   5.963   4.741   4.189
   42ALA      O  400   5.946   4.624   4.156
   43PRO      N  401   6.057   4.815   4.128
   43PRO     CA  402   6.065   4.960   4.110
   43PRO     CB  403   6.212   5.004   4.112
   43PRO     CG  404   6.288   4.872   4.114
   43PRO     CD  405   6.188   4.757   4.096
   43PRO      C  406   6.007   5.001   3.974
   43PRO      O  407   6.064   4.963   3.872
   44ALA      N  408   5.894   5.070   3.984
   44ALA      H  409   5.851   5.105   4.067
   44ALA     CA  410   5.831   5.121   3.862
   44ALA     CB  411   5.695   5.190   3.874
   44ALA      C  412   5.914   5.209   3.768
   44ALA      O  413   5.926   5.326   3.802
   45CYS      N  414   5.965   5.138   3.667
   45CYS      H  415   5.937   5.044   3.648
   45CYS     CA  416   6.053   5.197   3.565
   45CYS     CB  417   6.148   5.089   3.513
   45CYS     SG  418   6.268   5.020   3.632
   45CYS     HG  419   6.191   4.997   3.738
   45CYS      C  420   5.969   5.259   3.454
   45CYS      O  421   6.003   5.375   3.430
   46ALA      N  422   5.867   5.187   3.407
   46ALA      H  423   5.828   5.107   3.451
   46ALA     CA  424   5.777   5.248   3.308
   46ALA     CB  425   5.839   5.227   3.170
   46ALA      C  426   5.639   5.182   3.310
   46ALA      O  427   5.617   5.064   3.337
   47LEU      N  428   5.543   5.266   3.275
   47LEU      H  429   5.566   5.357   3.238
   47LEU     CA  430   5.400   5.236   3.294
   47LEU     CB  431   5.352   5.317   3.415
   47LEU     CG  432   5.207   5.301   3.460
   47LEU    CD1  433   5.174   5.156   3.496
   47LEU    CD2  434   5.181   5.392   3.580
   47LEU      C  435   5.314   5.233   3.168
   47LEU      O  436   5.295   5.342   3.113
   48LEU      N  437   5.278   5.113   3.123
   48LEU      H  438   5.314   5.038   3.180
   48LEU     CA  439   5.207   5.076   3.000
   48LEU     CB  440   5.238   4.931   2.961
   48LEU     CG  441   5.380   4.900   2.913
   48LEU    CD1  442   5.393   4.753   2.875
   48LEU    CD2  443   5.418   4.997   2.801
   48LEU      C  444   5.055   5.086   2.999
   48LEU      O  445   4.983   4.994   3.039
   49LEU      N  446   5.010   5.212   3.006
   49LEU      H  447   5.072   5.290   3.002
   49LEU     CA  448   4.867   5.245   2.998
   49LEU     CB  449   4.854   5.396   3.022
   49LEU     CG  450   4.903   5.440   3.160
   49LEU    CD1  451   4.933   5.590   3.169
   49LEU    CD2  452   4.785   5.416   3.255
   49LEU      C  453   4.804   5.203   2.865
   49LEU      O  454   4.833   5.256   2.758
   50LEU      N  455   4.750   5.082   2.876
   50LEU      H  456   4.761   5.041   2.967
   50LEU     CA  457   4.687   5.006   2.767
   50LEU     CB  458   4.738   4.862   2.762
   50LEU     CG  459   4.887   4.837   2.736
   50LEU    CD1  460   4.918   4.701   2.799
   50LEU    CD2  461   4.905   4.847   2.584
   50LEU      C  462   4.534   5.008   2.771
   50LEU      O  463   4.470   4.950   2.858
   51PHE      N  464   4.480   5.074   2.669
   51PHE      H  465   4.535   5.109   2.593
   51PHE     CA  466   4.339   5.116   2.675
   51PHE     CB  467   4.323   5.267   2.691
   51PHE     CG  468   4.380   5.342   2.811
   51PHE    CD1  469   4.420   5.475   2.799
   51PHE    HD1  470   4.433   5.524   2.702
   51PHE    CD2  471   4.403   5.281   2.934
   51PHE    HD2  472   4.405   5.172   2.935
   51PHE    CE1  473   4.464   5.547   2.909
   51PHE    HE1  474   4.460   5.655   2.899
   51PHE    CE2  475   4.452   5.351   3.044
   51PHE    HE2  476   4.436   5.304   3.141
   51PHE     CZ  477   4.482   5.487   3.033
   51PHE     HZ  478   4.504   5.547   3.121
   51PHE      C  479   4.255   5.064   2.559
   51PHE      O  480   4.273   5.120   2.451
   52PRO      N  481   4.187   4.950   2.570
   52PRO     CA  482   4.080   4.908   2.478
   52PRO     CB  483   4.056   4.760   2.509
   52PRO     CG  484   4.182   4.711   2.580
   52PRO     CD  485   4.242   4.836   2.645
   52PRO      C  486   3.949   4.986   2.489
   52PRO      O  487   3.874   4.970   2.586
   53LEU      N  488   3.919   5.059   2.382
   53LEU      H  489   3.976   5.050   2.301
   53LEU     CA  490   3.829   5.175   2.392
   53LEU     CB  491   3.885   5.287   2.304
   53LEU     CG  492   4.007   5.364   2.357
   53LEU    CD1  493   4.066   5.457   2.251
   53LEU    CD2  494   3.981   5.420   2.497
   53LEU      C  495   3.681   5.161   2.357
   53LEU      O  496   3.646   5.094   2.260
   54THR      N  497   3.597   5.242   2.420
   54THR      H  498   3.622   5.295   2.501
   54THR     CA  499   3.453   5.245   2.390
   54THR     CB  500   3.369   5.243   2.518
   54THR    OG1  501   3.398   5.355   2.602
   54THR    HG1  502   3.495   5.360   2.627
   54THR    CG2  503   3.397   5.112   2.593
   54THR      C  504   3.415   5.367   2.305
   54THR      O  505   3.330   5.367   2.217
   55ALA      N  506   3.482   5.476   2.342
   55ALA      H  507   3.537   5.474   2.426
   55ALA     CA  508   3.470   5.602   2.268
   55ALA     CB  509   3.421   5.701   2.374
   55ALA      C  510   3.592   5.650   2.190
   55ALA      O  511   3.675   5.570   2.146
   56GLN      N  512   3.578   5.776   2.151
   56GLN      H  513   3.514   5.840   2.193
   56GLN     CA  514   3.682   5.842   2.071
   56GLN     CB  515   3.616   5.912   1.952
   56GLN     CG  516   3.542   5.822   1.853
   56GLN     CD  517   3.460   5.904   1.753
   56GLN    OE1  518   3.431   6.020   1.781
   56GLN    NE2  519   3.436   5.849   1.635
   56GLN   HE21  520   3.483   5.764   1.612
   56GLN   HE22  521   3.374   5.894   1.570
   56GLN      C  522   3.768   5.932   2.160
   56GLN      O  523   3.717   6.010   2.241
   57HISE     N  524   3.898   5.917   2.138
   57HISE     H  525   3.927   5.879   2.051
   57HISE    CA  526   4.002   5.964   2.232
   57HISE    CB  527   4.049   5.845   2.317
   57HISE    CG  528   3.948   5.826   2.430
   57HISE   ND1  529   3.935   5.894   2.543
   57HISE   CD2  530   3.852   5.733   2.429
   57HISE   HD2  531   3.821   5.680   2.340
   57HISE   CE1  532   3.831   5.845   2.610
   57HISE   HE1  533   3.809   5.836   2.716
   57HISE   NE2  534   3.784   5.739   2.544
   57HISE   HE2  535   3.725   5.666   2.579
   57HISE     C  536   4.118   6.042   2.170
   57HISE     O  537   4.159   6.150   2.210
   58GLU      N  538   4.146   5.996   2.048
   58GLU      H  539   4.088   5.929   2.002
   58GLU     CA  540   4.266   6.036   1.973
   58GLU     CB  541   4.285   5.943   1.853
   58GLU     CG  542   4.172   5.922   1.753
   58GLU     CD  543   4.053   5.841   1.807
   58GLU    OE1  544   4.067   5.717   1.816
   58GLU    OE2  545   3.958   5.903   1.860
   58GLU      C  546   4.276   6.180   1.921
   58GLU      O  547   4.381   6.242   1.932
   59ASN      N  548   4.158   6.238   1.900
   59ASN      H  549   4.076   6.196   1.939
   59ASN     CA  550   4.147   6.376   1.851
   59ASN     CB  551   4.014   6.388   1.775
   59ASN     CG  552   3.889   6.355   1.856
   59ASN    OD1  553   3.900   6.308   1.969
   59ASN    ND2  554   3.771   6.386   1.802
   59ASN   HD21  555   3.779   6.439   1.718
   59ASN   HD22  556   3.681   6.372   1.844
   59ASN      C  557   4.173   6.479   1.961
   59ASN      O  558   4.245   6.575   1.934
   60PHE      N  559   4.115   6.454   2.078
   60PHE      H  560   4.047   6.380   2.082
   60PHE     CA  561   4.156   6.530   2.198
   60PHE     CB  562   4.064   6.484   2.311
   60PHE     CG  563   4.100   6.550   2.445
   60PHE    CD1  564   4.169   6.478   2.542
   60PHE    HD1  565   4.207   6.376   2.532
   60PHE    CD2  566   4.075   6.685   2.461
   60PHE    HD2  567   4.011   6.737   2.390
   60PHE    CE1  568   4.209   6.549   2.654
   60PHE    HE1  569   4.258   6.503   2.740
   60PHE    CE2  570   4.123   6.755   2.571
   60PHE    HE2  571   4.110   6.863   2.586
   60PHE     CZ  572   4.180   6.683   2.675
   60PHE     HZ  573   4.221   6.730   2.765
   60PHE      C  574   4.304   6.508   2.227
   60PHE      O  575   4.373   6.610   2.234
   61ARG      N  576   4.356   6.386   2.220
   61ARG      H  577   4.294   6.308   2.208
   61ARG     CA  578   4.498   6.361   2.247
   61ARG     CB  579   4.541   6.214   2.259
   61ARG     CG  580   4.497   6.148   2.390
   61ARG     CD  581   4.570   6.195   2.516
   61ARG     NE  582   4.706   6.143   2.528
   61ARG     HE  583   4.733   6.089   2.448
   61ARG     CZ  584   4.805   6.173   2.614
   61ARG    NH1  585   4.796   6.277   2.697
   61ARG   HH11  586   4.719   6.341   2.693
   61ARG   HH12  587   4.882   6.309   2.737
   61ARG    NH2  588   4.922   6.109   2.602
   61ARG   HH21  589   4.933   6.047   2.524
   61ARG   HH22  590   4.991   6.112   2.674
   61ARG      C  591   4.594   6.447   2.164
   61ARG      O  592   4.672   6.518   2.225
   62LYS      N  593   4.573   6.456   2.033
   62LYS      H  594   4.532   6.375   1.989
   62LYS     CA  595   4.638   6.552   1.943
   62LYS     CB  596   4.581   6.539   1.802
   62LYS     CG  597   4.614   6.402   1.743
   62LYS     CD  598   4.569   6.395   1.597
   62LYS     CE  599   4.593   6.252   1.549
   62LYS     NZ  600   4.734   6.218   1.523
   62LYS    HZ1  601   4.774   6.266   1.446
   62LYS    HZ2  602   4.788   6.229   1.607
   62LYS    HZ3  603   4.742   6.119   1.511
   62LYS      C  604   4.636   6.694   2.001
   62LYS      O  605   4.742   6.748   2.031
   63LYS      N  606   4.516   6.746   2.028
   63LYS      H  607   4.445   6.679   2.049
   63LYS     CA  608   4.501   6.884   2.076
   63LYS     CB  609   4.353   6.924   2.079
   63LYS     CG  610   4.283   6.903   1.944
   63LYS     CD  611   4.132   6.926   1.959
   63LYS     CE  612   4.081   6.974   1.823
   63LYS     NZ  613   3.952   7.030   1.866
   63LYS    HZ1  614   3.909   6.970   1.934
   63LYS    HZ2  615   3.978   7.116   1.910
   63LYS    HZ3  616   3.887   7.048   1.793
   63LYS      C  617   4.565   6.908   2.213
   63LYS      O  618   4.650   6.997   2.219
   64GLN      N  619   4.543   6.812   2.302
   64GLN      H  620   4.476   6.741   2.284
   64GLN     CA  621   4.613   6.814   2.432
   64GLN     CB  622   4.563   6.691   2.508
   64GLN     CG  623   4.603   6.679   2.655
   64GLN     CD  624   4.531   6.561   2.722
   64GLN    OE1  625   4.535   6.444   2.684
   64GLN    NE2  626   4.471   6.590   2.837
   64GLN   HE21  627   4.453   6.682   2.870
   64GLN   HE22  628   4.433   6.513   2.889
   64GLN      C  629   4.766   6.820   2.435
   64GLN      O  630   4.830   6.900   2.503
   65ILE      N  631   4.822   6.724   2.362
   65ILE      H  632   4.769   6.643   2.338
   65ILE     CA  633   4.966   6.696   2.354
   65ILE     CB  634   4.993   6.554   2.304
   65ILE    CG1  635   4.942   6.450   2.403
   65ILE    CG2  636   5.143   6.531   2.282
   65ILE     CD  637   4.935   6.318   2.326
   65ILE      C  638   5.038   6.800   2.268
   65ILE      O  639   5.143   6.855   2.302
   66GLU      N  640   4.976   6.840   2.157
   66GLU      H  641   4.917   6.780   2.103
   66GLU     CA  642   5.015   6.961   2.083
   66GLU     CB  643   4.943   6.982   1.950
   66GLU     CG  644   4.997   6.877   1.853
   66GLU     CD  645   5.034   6.946   1.722
   66GLU    OE1  646   5.148   6.991   1.699
   66GLU    OE2  647   4.947   6.937   1.633
   66GLU      C  648   5.015   7.091   2.164
   66GLU      O  649   5.104   7.174   2.146
   67GLU      N  650   4.935   7.108   2.269
   67GLU      H  651   4.859   7.045   2.282
   67GLU     CA  652   4.955   7.219   2.364
   67GLU     CB  653   4.827   7.223   2.448
   67GLU     CG  654   4.716   7.298   2.375
   67GLU     CD  655   4.737   7.449   2.363
   67GLU    OE1  656   4.784   7.480   2.251
   67GLU    OE2  657   4.700   7.531   2.449
   67GLU      C  658   5.075   7.214   2.459
   67GLU      O  659   5.146   7.314   2.464
   68LEU      N  660   5.096   7.092   2.506
   68LEU      H  661   5.030   7.020   2.484
   68LEU     CA  662   5.206   7.060   2.598
   68LEU     CB  663   5.182   6.930   2.675
   68LEU     CG  664   5.052   6.911   2.753
   68LEU    CD1  665   5.010   6.764   2.762
   68LEU    CD2  666   5.052   6.978   2.891
   68LEU      C  667   5.345   7.061   2.535
   68LEU      O  668   5.426   7.151   2.555
   69LYS      N  669   5.345   6.991   2.422
   69LYS      H  670   5.259   6.960   2.381
   69LYS     CA  671   5.472   6.967   2.353
   69LYS     CB  672   5.516   7.087   2.268
   69LYS     CG  673   5.487   7.044   2.124
   69LYS     CD  674   5.435   7.153   2.029
   69LYS     CE  675   5.529   7.256   1.966
   69LYS     NZ  676   5.446   7.369   1.924
   69LYS    HZ1  677   5.509   7.434   1.882
   69LYS    HZ2  678   5.386   7.345   1.847
   69LYS    HZ3  679   5.392   7.405   2.000
   69LYS      C  680   5.590   6.921   2.440
   69LYS      O  681   5.581   6.903   2.561
   70GLY      N  682   5.690   6.881   2.362
   70GLY      H  683   5.678   6.864   2.264
   70GLY     CA  684   5.822   6.838   2.410
   70GLY      C  685   5.910   6.832   2.284
   70GLY      O  686   5.867   6.829   2.168
   71GLN      N  687   6.039   6.848   2.312
   71GLN      H  688   6.069   6.876   2.403
   71GLN     CA  689   6.144   6.843   2.209
   71GLN     CB  690   6.271   6.924   2.237
   71GLN     CG  691   6.263   7.074   2.207
   71GLN     CD  692   6.262   7.096   2.056
   71GLN    OE1  693   6.364   7.078   1.988
   71GLN    NE2  694   6.150   7.124   1.991
   71GLN   HE21  695   6.061   7.144   2.033
   71GLN   HE22  696   6.159   7.122   1.892
   71GLN      C  697   6.182   6.700   2.168
   71GLN      O  698   6.269   6.641   2.232
   72GLU      N  699   6.175   6.673   2.038
   72GLU      H  700   6.135   6.743   1.979
   72GLU     CA  701   6.203   6.539   1.983
   72GLU     CB  702   6.149   6.529   1.840
   72GLU     CG  703   6.007   6.576   1.808
   72GLU     CD  704   6.014   6.719   1.755
   72GLU    OE1  705   6.032   6.818   1.830
   72GLU    OE2  706   5.994   6.721   1.632
   72GLU      C  707   6.347   6.491   1.979
   72GLU      O  708   6.377   6.376   2.012
   73VAL      N  709   6.431   6.594   1.975
   73VAL      H  710   6.398   6.685   1.952
   73VAL     CA  711   6.576   6.579   1.998
   73VAL     CB  712   6.655   6.702   1.953
   73VAL    CG1  713   6.704   6.720   1.809
   73VAL    CG2  714   6.586   6.828   2.004
   73VAL      C  715   6.629   6.522   2.129
   73VAL      O  716   6.742   6.474   2.139
   74SER      N  717   6.532   6.492   2.216
   74SER      H  718   6.439   6.490   2.181
   74SER     CA  719   6.561   6.450   2.354
   74SER     CB  720   6.439   6.442   2.446
   74SER     OG  721   6.390   6.577   2.455
   74SER     HG  722   6.348   6.607   2.369
   74SER      C  723   6.626   6.311   2.360
   74SER      O  724   6.569   6.214   2.310
   75PRO      N  725   6.745   6.310   2.419
   75PRO     CA  726   6.825   6.187   2.427
   75PRO     CB  727   6.960   6.241   2.473
   75PRO     CG  728   6.929   6.368   2.552
   75PRO     CD  729   6.808   6.428   2.480
   75PRO      C  730   6.778   6.069   2.511
   75PRO      O  731   6.829   5.959   2.488
   76LYS      N  732   6.697   6.095   2.613
   76LYS      H  733   6.667   6.185   2.643
   76LYS     CA  734   6.654   5.974   2.683
   76LYS     CB  735   6.608   6.024   2.820
   76LYS     CG  736   6.717   6.021   2.928
   76LYS     CD  737   6.790   5.888   2.947
   76LYS     CE  738   6.878   5.883   3.072
   76LYS     NZ  739   6.967   5.766   3.068
   76LYS    HZ1  740   7.013   5.764   3.157
   76LYS    HZ2  741   6.908   5.685   3.073
   76LYS    HZ3  742   7.034   5.758   2.994
   76LYS      C  743   6.543   5.886   2.624
   76LYS      O  744   6.544   5.764   2.636
   77VAL      N  745   6.453   5.952   2.551
   77VAL      H  746   6.456   6.049   2.530
   77VAL     CA  747   6.340   5.883   2.486
   77VAL     CB  748   6.227   5.984   2.464
   77VAL    CG1  749   6.152   6.002   2.596
   77VAL    CG2  750   6.267   6.122   2.411
   77VAL      C  751   6.365   5.809   2.354
   77VAL      O  752   6.439   5.856   2.268
   78TYR      N  753   6.307   5.690   2.344
   78TYR      H  754   6.248   5.644   2.411
   78TYR     CA  755   6.285   5.616   2.219
   78TYR     CB  756   6.337   5.477   2.259
   78TYR     CG  757   6.339   5.374   2.146
   78TYR    CD1  758   6.234   5.297   2.100
   78TYR    HD1  759   6.152   5.278   2.170
   78TYR    CD2  760   6.458   5.369   2.074
   78TYR    HD2  761   6.536   5.441   2.098
   78TYR    CE1  762   6.244   5.222   1.983
   78TYR    HE1  763   6.150   5.204   1.930
   78TYR    CE2  764   6.477   5.290   1.961
   78TYR    HE2  765   6.575   5.294   1.913
   78TYR     CZ  766   6.365   5.222   1.915
   78TYR     OH  767   6.373   5.146   1.802
   78TYR     HH  768   6.469   5.123   1.786
   78TYR      C  769   6.141   5.620   2.168
   78TYR      O  770   6.051   5.594   2.247
   79PHE      N  771   6.130   5.610   2.036
   79PHE      H  772   6.208   5.593   1.975
   79PHE     CA  773   6.004   5.608   1.960
   79PHE     CB  774   6.003   5.736   1.875
   79PHE     CG  775   6.023   5.863   1.957
   79PHE    CD1  776   5.916   5.921   2.024
   79PHE    HD1  777   5.823   5.864   2.022
   79PHE    CD2  778   6.149   5.923   1.962
   79PHE    HD2  779   6.234   5.889   1.903
   79PHE    CE1  780   5.929   6.044   2.088
   79PHE    HE1  781   5.839   6.097   2.121
   79PHE    CE2  782   6.166   6.043   2.029
   79PHE    HE2  783   6.267   6.073   2.060
   79PHE     CZ  784   6.057   6.096   2.096
   79PHE     HZ  785   6.071   6.194   2.142
   79PHE      C  786   5.969   5.488   1.872
   79PHE      O  787   6.047   5.451   1.784
   80MET      N  788   5.865   5.418   1.915
   80MET      H  789   5.834   5.427   2.010
   80MET     CA  790   5.790   5.315   1.842
   80MET     CB  791   5.816   5.184   1.917
   80MET     CG  792   5.840   5.069   1.819
   80MET     SD  793   5.692   5.030   1.718
   80MET     CE  794   5.747   4.913   1.596
   80MET      C  795   5.641   5.347   1.825
   80MET      O  796   5.598   5.447   1.881
   81LYS      N  797   5.564   5.285   1.736
   81LYS      H  798   5.603   5.204   1.693
   81LYS     CA  799   5.428   5.331   1.704
   81LYS     CB  800   5.436   5.398   1.567
   81LYS     CG  801   5.315   5.488   1.539
   81LYS     CD  802   5.302   5.559   1.405
   81LYS     CE  803   5.167   5.628   1.385
   81LYS     NZ  804   5.165   5.708   1.262
   81LYS    HZ1  805   5.078   5.755   1.253
   81LYS    HZ2  806   5.239   5.774   1.253
   81LYS    HZ3  807   5.168   5.638   1.190
   81LYS      C  808   5.322   5.221   1.713
   81LYS      O  809   5.332   5.110   1.660
   82GLN      N  810   5.206   5.261   1.764
   82GLN      H  811   5.208   5.334   1.832
   82GLN     CA  812   5.078   5.190   1.756
   82GLN     CB  813   4.960   5.275   1.804
   82GLN     CG  814   4.944   5.252   1.954
   82GLN     CD  815   4.809   5.307   2.000
   82GLN    OE1  816   4.804   5.399   2.081
   82GLN    NE2  817   4.703   5.241   1.954
   82GLN   HE21  818   4.716   5.160   1.898
   82GLN   HE22  819   4.609   5.263   1.980
   82GLN      C  820   5.049   5.156   1.609
   82GLN      O  821   5.045   5.239   1.519
   83THR      N  822   4.984   5.040   1.601
   83THR      H  823   4.986   4.970   1.673
   83THR     CA  824   4.915   4.997   1.479
   83THR     CB  825   4.974   4.883   1.396
   83THR    OG1  826   4.995   4.771   1.481
   83THR    HG1  827   5.020   4.692   1.426
   83THR    CG2  828   5.086   4.925   1.300
   83THR      C  829   4.771   4.964   1.521
   83THR      O  830   4.676   5.031   1.482
   84ILE      N  831   4.752   4.836   1.552
   84ILE      H  832   4.826   4.773   1.530
   84ILE     CA  833   4.618   4.782   1.578
   84ILE     CB  834   4.576   4.677   1.475
   84ILE    CG1  835   4.679   4.574   1.428
   84ILE    CG2  836   4.513   4.754   1.358
   84ILE     CD  837   4.617   4.471   1.334
   84ILE      C  838   4.612   4.727   1.721
   84ILE      O  839   4.710   4.686   1.784
   85GLY      N  840   4.486   4.725   1.762
   85GLY      H  841   4.414   4.767   1.706
   85GLY     CA  842   4.440   4.664   1.887
   85GLY      C  843   4.503   4.530   1.927
   85GLY      O  844   4.581   4.532   2.021
   86ASN      N  845   4.507   4.437   1.832
   86ASN      H  846   4.453   4.464   1.752
   86ASN     CA  847   4.583   4.310   1.830
   86ASN     CB  848   4.576   4.245   1.692
   86ASN     CG  849   4.439   4.200   1.641
   86ASN    OD1  850   4.383   4.272   1.558
   86ASN    ND2  851   4.404   4.071   1.637
   86ASN   HD21  852   4.470   3.999   1.658
   86ASN   HD22  853   4.312   4.045   1.609
   86ASN      C  854   4.732   4.302   1.863
   86ASN      O  855   4.795   4.201   1.892
   87SER      N  856   4.808   4.410   1.849
   87SER      H  857   4.763   4.489   1.808
   87SER     CA  858   4.950   4.429   1.881
   87SER     CB  859   5.030   4.433   1.751
   87SER     OG  860   4.984   4.533   1.660
   87SER     HG  861   5.026   4.519   1.570
   87SER      C  862   5.001   4.546   1.965
   87SER      O  863   5.118   4.554   2.002
   88CYS      N  864   4.904   4.620   2.019
   88CYS      H  865   4.817   4.625   1.970
   88CYS     CA  866   4.942   4.732   2.106
   88CYS     CB  867   4.823   4.828   2.110
   88CYS     SG  868   4.788   4.932   1.964
   88CYS     HG  869   4.781   4.845   1.864
   88CYS      C  870   5.013   4.705   2.239
   88CYS      O  871   5.115   4.773   2.246
   89GLY      N  872   4.987   4.586   2.292
   89GLY      H  873   4.905   4.535   2.266
   89GLY     CA  874   5.069   4.530   2.401
   89GLY      C  875   5.209   4.492   2.353
   89GLY      O  876   5.304   4.536   2.418
   90THR      N  877   5.226   4.431   2.236
   90THR      H  878   5.145   4.393   2.192
   90THR     CA  879   5.359   4.394   2.185
   90THR     CB  880   5.350   4.293   2.070
   90THR    OG1  881   5.216   4.246   2.051
   90THR    HG1  882   5.212   4.156   2.007
   90THR    CG2  883   5.450   4.178   2.083
   90THR      C  884   5.452   4.513   2.158
   90THR      O  885   5.572   4.495   2.136
   91ILE      N  886   5.387   4.621   2.116
   91ILE      H  887   5.291   4.634   2.091
   91ILE     CA  888   5.463   4.745   2.092
   91ILE     CB  889   5.391   4.821   1.980
   91ILE    CG1  890   5.384   4.732   1.855
   91ILE    CG2  891   5.454   4.958   1.957
   91ILE     CD  892   5.353   4.795   1.720
   91ILE      C  893   5.484   4.830   2.217
   91ILE      O  894   5.597   4.878   2.227
   92GLY      N  895   5.397   4.812   2.316
   92GLY      H  896   5.303   4.777   2.305
   92GLY     CA  897   5.416   4.862   2.452
   92GLY      C  898   5.544   4.800   2.508
   92GLY      O  899   5.632   4.868   2.561
   93LEU      N  900   5.568   4.673   2.478
   93LEU      H  901   5.490   4.617   2.451
   93LEU     CA  902   5.684   4.601   2.532
   93LEU     CB  903   5.669   4.454   2.492
   93LEU     CG  904   5.755   4.370   2.587
   93LEU    CD1  905   5.665   4.270   2.658
   93LEU    CD2  906   5.875   4.307   2.516
   93LEU      C  907   5.819   4.655   2.484
   93LEU      O  908   5.895   4.718   2.558
   94ILE      N  909   5.833   4.665   2.352
   94ILE      H  910   5.768   4.622   2.289
   94ILE     CA  911   5.944   4.727   2.278
   94ILE     CB  912   5.926   4.725   2.126
   94ILE    CG1  913   5.906   4.583   2.071
   94ILE    CG2  914   6.031   4.804   2.048
   94ILE     CD  915   5.860   4.594   1.926
   94ILE      C  916   5.971   4.871   2.320
   94ILE      O  917   6.075   4.888   2.383
   95HISE     N  918   5.861   4.943   2.339
   95HISE     H  919   5.771   4.902   2.325
   95HISE    CA  920   5.868   5.087   2.372
   95HISE    CB  921   5.729   5.150   2.379
   95HISE    CG  922   5.737   5.294   2.330
   95HISE   ND1  923   5.793   5.397   2.392
   95HISE   CD2  924   5.663   5.346   2.232
   95HISE   HD2  925   5.587   5.289   2.179
   95HISE   CE1  926   5.758   5.508   2.327
   95HISE   HE1  927   5.798   5.607   2.346
   95HISE   NE2  928   5.674   5.479   2.228
   95HISE   HE2  929   5.620   5.541   2.171
   95HISE     C  930   5.928   5.100   2.512
   95HISE     O  931   6.038   5.155   2.518
   96ALA      N  932   5.868   5.027   2.605
   96ALA      H  933   5.784   4.979   2.581
   96ALA     CA  934   5.912   5.023   2.746
   96ALA     CB  935   5.811   4.948   2.832
   96ALA      C  936   6.056   4.977   2.768
   96ALA      O  937   6.122   5.036   2.853
   97VAL      N  938   6.089   4.860   2.715
   97VAL      H  939   6.025   4.808   2.658
   97VAL     CA  940   6.226   4.806   2.723
   97VAL     CB  941   6.248   4.661   2.680
   97VAL    CG1  942   6.383   4.592   2.660
   97VAL    CG2  943   6.166   4.568   2.769
   97VAL      C  944   6.337   4.891   2.661
   97VAL      O  945   6.440   4.929   2.717
   98ALA      N  946   6.299   4.938   2.542
   98ALA      H  947   6.222   4.890   2.500
   98ALA     CA  948   6.380   5.030   2.461
   98ALA     CB  949   6.312   5.072   2.331
   98ALA      C  950   6.423   5.158   2.534
   98ALA      O  951   6.537   5.202   2.522
   99ASN      N  952   6.320   5.209   2.600
   99ASN      H  953   6.226   5.188   2.572
   99ASN     CA  954   6.336   5.326   2.688
   99ASN     CB  955   6.200   5.390   2.713
   99ASN     CG  956   6.157   5.478   2.596
   99ASN    OD1  957   6.199   5.594   2.589
   99ASN    ND2  958   6.085   5.425   2.497
   99ASN   HD21  959   6.050   5.333   2.514
   99ASN   HD22  960   6.046   5.487   2.430
   99ASN      C  961   6.401   5.310   2.826
   99ASN      O  962   6.398   5.406   2.903
  100ASN      N  963   6.468   5.197   2.850
  100ASN      H  964   6.458   5.123   2.784
  100ASN     CA  965   6.518   5.154   2.981
  100ASN     CB  966   6.403   5.078   3.049
  100ASN     CG  967   6.320   5.179   3.128
  100ASN    OD1  968   6.356   5.229   3.234
  100ASN    ND2  969   6.202   5.203   3.072
  100ASN   HD21  970   6.173   5.136   3.004
  100ASN   HD22  971   6.145   5.284   3.088
  100ASN      C  972   6.643   5.067   2.990
  100ASN      O  973   6.705   5.062   3.097
  101GLN      N  974   6.705   5.054   2.874
  101GLN      H  975   6.692   5.121   2.801
  101GLN     CA  976   6.813   4.957   2.852
  101GLN     CB  977   6.860   4.943   2.707
  101GLN     CG  978   6.766   4.856   2.624
  101GLN     CD  979   6.809   4.847   2.478
  101GLN    OE1  980   6.865   4.742   2.446
  101GLN    NE2  981   6.806   4.955   2.401
  101GLN   HE21  982   6.782   5.039   2.448
  101GLN   HE22  983   6.843   4.963   2.308
  101GLN      C  984   6.941   4.955   2.936
  101GLN      O  985   6.963   4.863   3.014
  102ASP      N  986   7.019   5.063   2.938
  102ASP      H  987   7.005   5.151   2.892
  102ASP     CA  988   7.129   5.078   3.035
  102ASP     CB  989   7.219   5.196   2.999
  102ASP     CG  990   7.151   5.329   3.030
  102ASP    OD1  991   7.163   5.382   3.143
  102ASP    OD2  992   7.075   5.375   2.942
  102ASP      C  993   7.094   5.075   3.183
  102ASP      O  994   7.153   4.999   3.260
  103LYS      N  995   6.981   5.139   3.215
  103LYS      H  996   6.935   5.192   3.143
  103LYS     CA  997   6.932   5.150   3.353
  103LYS     CB  998   6.822   5.255   3.362
  103LYS     CG  999   6.826   5.316   3.503
  103LYS     CD 1000   6.694   5.393   3.512
  103LYS     CE 1001   6.646   5.395   3.658
  103LYS     NZ 1002   6.521   5.470   3.676
  103LYS    HZ1 1003   6.491   5.452   3.770
  103LYS    HZ2 1004   6.550   5.565   3.669
  103LYS    HZ3 1005   6.452   5.446   3.608
  103LYS      C 1006   6.886   5.010   3.393
  103LYS      O 1007   6.940   4.962   3.492
  104LEU      N 1008   6.813   4.936   3.309
  104LEU      H 1009   6.762   4.976   3.233
  104LEU     CA 1010   6.781   4.797   3.346
  104LEU     CB 1011   6.687   4.726   3.249
  104LEU     CG 1012   6.544   4.779   3.253
  104LEU    CD1 1013   6.465   4.726   3.133
  104LEU    CD2 1014   6.468   4.730   3.377
  104LEU      C 1015   6.904   4.707   3.335
  104LEU      O 1016   6.928   4.632   3.430
  105GLY      N 1017   7.003   4.737   3.252
  105GLY      H 1018   7.010   4.827   3.208
  105GLY     CA 1019   7.122   4.653   3.229
  105GLY      C 1020   7.089   4.530   3.145
  105GLY      O 1021   7.130   4.416   3.169
  106PHE      N 1022   7.009   4.556   3.042
  106PHE      H 1023   6.996   4.649   3.010
  106PHE     CA 1024   6.949   4.465   2.943
  106PHE     CB 1025   6.836   4.538   2.870
  106PHE     CG 1026   6.734   4.438   2.814
  106PHE    CD1 1027   6.742   4.415   2.677
  106PHE    HD1 1028   6.834   4.443   2.627
  106PHE    CD2 1029   6.637   4.377   2.892
  106PHE    HD2 1030   6.635   4.394   2.999
  106PHE    CE1 1031   6.659   4.317   2.624
  106PHE    HE1 1032   6.683   4.283   2.524
  106PHE    CE2 1033   6.555   4.280   2.834
  106PHE    HE2 1034   6.474   4.234   2.891
  106PHE     CZ 1035   6.571   4.242   2.702
  106PHE     HZ 1036   6.536   4.147   2.661
  106PHE      C 1037   7.041   4.397   2.841
  106PHE      O 1038   7.127   4.456   2.776
  107GLU      N 1039   7.039   4.265   2.854
  107GLU      H 1040   6.957   4.226   2.896
  107GLU     CA 1041   7.138   4.176   2.791
  107GLU     CB 1042   7.147   4.034   2.847
  107GLU     CG 1043   7.173   4.040   2.997
  107GLU     CD 1044   7.192   3.898   3.051
  107GLU    OE1 1045   7.094   3.857   3.115
  107GLU    OE2 1046   7.301   3.839   3.034
  107GLU      C 1047   7.112   4.179   2.640
  107GLU      O 1048   6.997   4.174   2.598
  108ASP      N 1049   7.218   4.170   2.559
  108ASP      H 1050   7.307   4.177   2.603
  108ASP     CA 1051   7.214   4.169   2.413
  108ASP     CB 1052   7.344   4.202   2.340
  108ASP     CG 1053   7.463   4.106   2.352
  108ASP    OD1 1054   7.496   4.059   2.463
  108ASP    OD2 1055   7.519   4.069   2.246
  108ASP      C 1056   7.145   4.047   2.352
  108ASP      O 1057   7.121   3.943   2.413
  109GLY      N 1058   7.119   4.053   2.221
  109GLY      H 1059   7.162   4.125   2.166
  109GLY     CA 1060   7.068   3.941   2.142
  109GLY      C 1061   6.921   3.904   2.164
  109GLY      O 1062   6.843   3.977   2.225
  110SER      N 1063   6.887   3.791   2.103
  110SER      H 1064   6.960   3.742   2.056
  110SER     CA 1065   6.758   3.738   2.059
  110SER     CB 1066   6.675   3.684   2.176
  110SER     OG 1067   6.546   3.628   2.150
  110SER     HG 1068   6.534   3.537   2.189
  110SER      C 1069   6.671   3.836   1.980
  110SER      O 1070   6.716   3.946   1.950
  111VAL      N 1071   6.545   3.800   1.953
  111VAL      H 1072   6.512   3.728   2.014
  111VAL     CA 1073   6.455   3.865   1.858
  111VAL     CB 1074   6.327   3.785   1.833
  111VAL    CG1 1075   6.283   3.817   1.690
  111VAL    CG2 1076   6.342   3.633   1.849
  111VAL      C 1077   6.422   4.011   1.891
  111VAL      O 1078   6.395   4.090   1.801
  112LEU      N 1079   6.405   4.036   2.020
  112LEU      H 1080   6.398   3.967   2.092
  112LEU     CA 1081   6.381   4.176   2.057
  112LEU     CB 1082   6.358   4.170   2.208
  112LEU     CG 1083   6.279   4.289   2.264
  112LEU    CD1 1084   6.137   4.295   2.208
  112LEU    CD2 1085   6.281   4.261   2.414
  112LEU      C 1086   6.498   4.270   2.026
  112LEU      O 1087   6.477   4.375   1.966
  113LYS      N 1088   6.616   4.225   2.069
  113LYS      H 1089   6.624   4.137   2.115
  113LYS     CA 1090   6.736   4.305   2.042
  113LYS     CB 1091   6.859   4.262   2.124
  113LYS     CG 1092   6.854   4.314   2.268
  113LYS     CD 1093   6.871   4.466   2.269
  113LYS     CE 1094   7.019   4.499   2.247
  113LYS     NZ 1095   7.039   4.644   2.265
  113LYS    HZ1 1096   7.019   4.688   2.178
  113LYS    HZ2 1097   6.977   4.679   2.335
  113LYS    HZ3 1098   7.132   4.662   2.296
  113LYS      C 1099   6.772   4.318   1.894
  113LYS      O 1100   6.825   4.421   1.854
  114GLN      N 1101   6.747   4.212   1.818
  114GLN      H 1102   6.729   4.126   1.865
  114GLN     CA 1103   6.761   4.208   1.671
  114GLN     CB 1104   6.756   4.063   1.622
  114GLN     CG 1105   6.879   3.978   1.653
  114GLN     CD 1106   6.869   3.836   1.598
  114GLN    OE1 1107   6.875   3.749   1.685
  114GLN    NE2 1108   6.844   3.820   1.468
  114GLN   HE21 1109   6.838   3.898   1.406
  114GLN   HE22 1110   6.865   3.730   1.430
  114GLN      C 1111   6.663   4.293   1.589
  114GLN      O 1112   6.709   4.338   1.485
  115PHE      N 1113   6.543   4.312   1.642
  115PHE      H 1114   6.510   4.233   1.693
  115PHE     CA 1115   6.439   4.399   1.583
  115PHE     CB 1116   6.300   4.365   1.637
  115PHE     CG 1117   6.194   4.442   1.559
  115PHE    CD1 1118   6.159   4.565   1.612
  115PHE    HD1 1119   6.177   4.579   1.719
  115PHE    CD2 1120   6.148   4.410   1.431
  115PHE    HD2 1121   6.160   4.307   1.397
  115PHE    CE1 1122   6.084   4.658   1.542
  115PHE    HE1 1123   6.068   4.763   1.567
  115PHE    CE2 1124   6.065   4.496   1.360
  115PHE    HE2 1125   6.016   4.465   1.268
  115PHE     CZ 1126   6.040   4.621   1.415
  115PHE     HZ 1127   5.990   4.700   1.360
  115PHE      C 1128   6.481   4.543   1.615
  115PHE      O 1129   6.447   4.631   1.536
  116LEU      N 1130   6.541   4.572   1.730
  116LEU      H 1131   6.544   4.499   1.799
  116LEU     CA 1132   6.596   4.702   1.769
  116LEU     CB 1133   6.638   4.722   1.915
  116LEU     CG 1134   6.518   4.722   2.009
  116LEU    CD1 1135   6.571   4.697   2.150
  116LEU    CD2 1136   6.426   4.843   1.993
  116LEU      C 1137   6.714   4.757   1.690
  116LEU      O 1138   6.729   4.877   1.665
  117SER      N 1139   6.786   4.661   1.632
  117SER      H 1140   6.771   4.564   1.647
  117SER     CA 1141   6.915   4.683   1.566
  117SER     CB 1142   7.019   4.572   1.582
  117SER     OG 1143   6.973   4.461   1.503
  117SER     HG 1144   7.030   4.384   1.531
  117SER      C 1145   6.895   4.713   1.417
  117SER      O 1146   6.940   4.817   1.369
  118GLU      N 1147   6.810   4.631   1.358
  118GLU      H 1148   6.801   4.537   1.392
  118GLU     CA 1149   6.773   4.650   1.217
  118GLU     CB 1150   6.706   4.524   1.163
  118GLU     CG 1151   6.708   4.508   1.011
  118GLU     CD 1152   6.624   4.388   0.965
  118GLU    OE1 1153   6.685   4.280   0.974
  118GLU    OE2 1154   6.509   4.410   0.920
  118GLU      C 1155   6.693   4.778   1.189
  118GLU      O 1156   6.720   4.840   1.086
  119THR      N 1157   6.630   4.839   1.288
  119THR      H 1158   6.641   4.805   1.381
  119THR     CA 1159   6.539   4.953   1.268
  119THR     CB 1160   6.406   4.933   1.340
  119THR    OG1 1161   6.425   4.887   1.474
  119THR    HG1 1162   6.406   4.790   1.488
  119THR    CG2 1163   6.307   4.847   1.262
  119THR      C 1164   6.581   5.095   1.306
  119THR      O 1165   6.497   5.184   1.322
  120GLU      N 1166   6.710   5.116   1.332
  120GLU      H 1167   6.779   5.062   1.285
  120GLU     CA 1168   6.756   5.245   1.387
  120GLU     CB 1169   6.904   5.247   1.426
  120GLU     CG 1170   6.917   5.160   1.551
  120GLU     CD 1171   6.947   5.223   1.688
  120GLU    OE1 1172   7.051   5.190   1.748
  120GLU    OE2 1173   6.855   5.288   1.742
  120GLU      C 1174   6.735   5.369   1.300
  120GLU      O 1175   6.670   5.460   1.351
  121LYS      N 1176   6.772   5.354   1.174
  121LYS      H 1177   6.804   5.265   1.141
  121LYS     CA 1178   6.758   5.454   1.067
  121LYS     CB 1179   6.829   5.389   0.947
  121LYS     CG 1180   6.981   5.386   0.953
  121LYS     CD 1181   7.046   5.518   0.909
  121LYS     CE 1182   7.198   5.524   0.895
  121LYS     NZ 1183   7.240   5.659   0.853
  121LYS    HZ1 1184   7.190   5.677   0.768
  121LYS    HZ2 1185   7.227   5.722   0.930
  121LYS    HZ3 1186   7.337   5.655   0.831
  121LYS      C 1187   6.615   5.498   1.036
  121LYS      O 1188   6.592   5.610   0.990
  122MET      N 1189   6.528   5.397   1.031
  122MET      H 1190   6.570   5.307   1.030
  122MET     CA 1191   6.381   5.400   1.019
  122MET     CB 1192   6.329   5.256   1.023
  122MET     CG 1193   6.384   5.164   0.914
  122MET     SD 1194   6.557   5.121   0.956
  122MET     CE 1195   6.586   4.988   0.841
  122MET      C 1196   6.311   5.487   1.124
  122MET      O 1197   6.342   5.493   1.243
  123SER      N 1198   6.223   5.566   1.064
  123SER      H 1199   6.209   5.565   0.965
  123SER     CA 1200   6.127   5.648   1.140
  123SER     CB 1201   6.063   5.739   1.035
  123SER     OG 1202   5.965   5.682   0.949
  123SER     HG 1203   6.015   5.629   0.881
  123SER      C 1204   6.018   5.568   1.212
  123SER      O 1205   6.003   5.455   1.167
  124PRO      N 1206   5.952   5.618   1.316
  124PRO     CA 1207   5.834   5.550   1.370
  124PRO     CB 1208   5.762   5.661   1.446
  124PRO     CG 1209   5.887   5.717   1.514
  124PRO     CD 1210   5.992   5.730   1.403
  124PRO      C 1211   5.739   5.491   1.265
  124PRO      O 1212   5.715   5.370   1.270
  125GLU      N 1213   5.684   5.568   1.173
  125GLU      H 1214   5.690   5.668   1.166
  125GLU     CA 1215   5.604   5.509   1.064
  125GLU     CB 1216   5.576   5.632   0.977
  125GLU     CG 1217   5.481   5.626   0.857
  125GLU     CD 1218   5.336   5.622   0.904
  125GLU    OE1 1219   5.265   5.533   0.852
  125GLU    OE2 1220   5.295   5.721   0.969
  125GLU      C 1221   5.673   5.403   0.977
  125GLU      O 1222   5.615   5.295   0.972
  126ASP      N 1223   5.801   5.420   0.944
  126ASP      H 1224   5.851   5.502   0.970
  126ASP     CA 1225   5.884   5.316   0.881
  126ASP     CB 1226   6.026   5.358   0.845
  126ASP     CG 1227   6.043   5.474   0.746
  126ASP    OD1 1228   6.004   5.453   0.630
  126ASP    OD2 1229   6.121   5.563   0.786
  126ASP      C 1230   5.895   5.187   0.962
  126ASP      O 1231   5.892   5.080   0.902
  127ARG      N 1232   5.914   5.208   1.092
  127ARG      H 1233   5.945   5.300   1.117
  127ARG     CA 1234   5.915   5.097   1.189
  127ARG     CB 1235   5.956   5.153   1.326
  127ARG     CG 1236   6.105   5.186   1.342
  127ARG     CD 1237   6.133   5.284   1.457
  127ARG     NE 1238   6.276   5.317   1.468
  127ARG     HE 1239   6.336   5.278   1.399
  127ARG     CZ 1240   6.346   5.379   1.564
  127ARG    NH1 1241   6.287   5.402   1.682
  127ARG   HH11 1242   6.191   5.379   1.698
  127ARG   HH12 1243   6.340   5.454   1.749
  127ARG    NH2 1244   6.479   5.390   1.548
  127ARG   HH21 1245   6.530   5.368   1.465
  127ARG   HH22 1246   6.525   5.447   1.615
  127ARG      C 1247   5.790   5.010   1.205
  127ARG      O 1248   5.814   4.890   1.217
  128ALA      N 1249   5.673   5.068   1.183
  128ALA      H 1250   5.660   5.165   1.205
  128ALA     CA 1251   5.542   5.004   1.169
  128ALA     CB 1252   5.440   5.117   1.157
  128ALA      C 1253   5.543   4.925   1.038
  128ALA      O 1254   5.531   4.803   1.051
  129LYS      N 1255   5.582   4.978   0.922
  129LYS      H 1256   5.626   5.067   0.928
  129LYS     CA 1257   5.599   4.906   0.795
  129LYS     CB 1258   5.639   5.001   0.683
  129LYS     CG 1259   5.553   5.128   0.686
  129LYS     CD 1260   5.599   5.215   0.569
  129LYS     CE 1261   5.511   5.339   0.553
  129LYS     NZ 1262   5.560   5.423   0.443
  129LYS    HZ1 1263   5.639   5.477   0.470
  129LYS    HZ2 1264   5.582   5.379   0.356
  129LYS    HZ3 1265   5.495   5.492   0.412
  129LYS      C 1266   5.697   4.790   0.815
  129LYS      O 1267   5.643   4.681   0.796
  130CYS      N 1268   5.803   4.809   0.893
  130CYS      H 1269   5.830   4.894   0.938
  130CYS     CA 1270   5.897   4.702   0.933
  130CYS     CB 1271   6.018   4.763   1.003
  130CYS     SG 1272   6.136   4.882   0.929
  130CYS     HG 1273   6.033   4.963   0.907
  130CYS      C 1274   5.831   4.583   1.003
  130CYS      O 1275   5.836   4.475   0.944
  131PHE      N 1276   5.748   4.602   1.105
  131PHE      H 1277   5.731   4.691   1.148
  131PHE     CA 1278   5.677   4.493   1.174
  131PHE     CB 1279   5.616   4.555   1.300
  131PHE     CG 1280   5.584   4.453   1.410
  131PHE    CD1 1281   5.499   4.343   1.404
  131PHE    HD1 1282   5.440   4.340   1.313
  131PHE    CD2 1283   5.635   4.489   1.534
  131PHE    HD2 1284   5.721   4.556   1.535
  131PHE    CE1 1285   5.465   4.269   1.516
  131PHE    HE1 1286   5.392   4.189   1.502
  131PHE    CE2 1287   5.599   4.415   1.646
  131PHE    HE2 1288   5.613   4.458   1.745
  131PHE     CZ 1289   5.519   4.301   1.640
  131PHE     HZ 1290   5.502   4.241   1.730
  131PHE      C 1291   5.567   4.425   1.092
  131PHE      O 1292   5.541   4.307   1.113
  132GLU      N 1293   5.492   4.507   1.019
  132GLU      H 1294   5.500   4.607   1.028
  132GLU     CA 1295   5.388   4.462   0.926
  132GLU     CB 1296   5.299   4.584   0.902
  132GLU     CG 1297   5.212   4.619   1.023
  132GLU     CD 1298   5.113   4.728   0.981
  132GLU    OE1 1299   5.139   4.850   0.967
  132GLU    OE2 1300   5.005   4.674   0.949
  132GLU      C 1301   5.440   4.407   0.793
  132GLU      O 1302   5.364   4.347   0.717
  133LYS      N 1303   5.572   4.407   0.778
  133LYS      H 1304   5.637   4.462   0.831
  133LYS     CA 1305   5.638   4.320   0.680
  133LYS     CB 1306   5.749   4.403   0.615
  133LYS     CG 1307   5.782   4.350   0.475
  133LYS     CD 1308   5.886   4.442   0.412
  133LYS     CE 1309   5.985   4.374   0.318
  133LYS     NZ 1310   6.051   4.474   0.233
  133LYS    HZ1 1311   5.992   4.552   0.216
  133LYS    HZ2 1312   6.123   4.519   0.287
  133LYS    HZ3 1313   6.078   4.437   0.144
  133LYS      C 1314   5.700   4.196   0.746
  133LYS      O 1315   5.688   4.089   0.686
  134ASN      N 1316   5.741   4.217   0.870
  134ASN      H 1317   5.765   4.308   0.904
  134ASN     CA 1318   5.817   4.117   0.947
  134ASN     CB 1319   5.886   4.189   1.063
  134ASN     CG 1320   5.990   4.108   1.141
  134ASN    OD1 1321   5.966   4.005   1.204
  134ASN    ND2 1322   6.118   4.145   1.135
  134ASN   HD21 1323   6.143   4.229   1.086
  134ASN   HD22 1324   6.185   4.074   1.157
  134ASN      C 1325   5.766   3.975   0.977
  134ASN      O 1326   5.658   3.960   1.034
  135GLU      N 1327   5.846   3.874   0.946
  135GLU      H 1328   5.934   3.878   0.900
  135GLU     CA 1329   5.801   3.734   0.957
  135GLU     CB 1330   5.857   3.651   0.841
  135GLU     CG 1331   6.009   3.628   0.840
  135GLU     CD 1332   6.086   3.760   0.835
  135GLU    OE1 1333   6.148   3.794   0.938
  135GLU    OE2 1334   6.069   3.829   0.733
  135GLU      C 1335   5.839   3.672   1.091
  135GLU      O 1336   5.747   3.638   1.165
  136ALA      N 1337   5.955   3.714   1.141
  136ALA      H 1338   6.034   3.749   1.090
  136ALA     CA 1339   6.007   3.666   1.270
  136ALA     CB 1340   6.155   3.705   1.276
  136ALA      C 1341   5.931   3.710   1.395
  136ALA      O 1342   5.877   3.620   1.460
  137ILE      N 1343   5.896   3.838   1.407
  137ILE      H 1344   5.938   3.903   1.343
  137ILE     CA 1345   5.821   3.891   1.521
  137ILE     CB 1346   5.870   4.035   1.535
  137ILE    CG1 1347   5.867   4.082   1.680
  137ILE    CG2 1348   5.795   4.121   1.434
  137ILE     CD 1349   5.949   4.210   1.701
  137ILE      C 1350   5.672   3.860   1.509
  137ILE      O 1351   5.621   3.808   1.609
  138GLN      N 1352   5.614   3.865   1.390
  138GLN      H 1353   5.667   3.881   1.307
  138GLN     CA 1354   5.474   3.827   1.364
  138GLN     CB 1355   5.436   3.865   1.221
  138GLN     CG 1356   5.384   4.005   1.188
  138GLN     CD 1357   5.322   4.004   1.048
  138GLN    OE1 1358   5.200   4.011   1.028
  138GLN    NE2 1359   5.401   4.028   0.944
  138GLN   HE21 1360   5.499   4.048   0.947
  138GLN   HE22 1361   5.363   4.036   0.852
  138GLN      C 1362   5.443   3.678   1.376
  138GLN      O 1363   5.328   3.639   1.394
  139ALA      N 1364   5.545   3.596   1.349
  139ALA      H 1365   5.599   3.627   1.270
  139ALA     CA 1366   5.541   3.453   1.379
  139ALA     CB 1367   5.651   3.383   1.299
  139ALA      C 1368   5.549   3.411   1.526
  139ALA      O 1369   5.460   3.343   1.578
  140ALA      N 1370   5.634   3.488   1.593
  140ALA      H 1371   5.702   3.538   1.540
  140ALA     CA 1372   5.662   3.482   1.737
  140ALA     CB 1373   5.786   3.565   1.769
  140ALA      C 1374   5.543   3.534   1.819
  140ALA      O 1375   5.497   3.456   1.902
  141HISE     N 1376   5.490   3.651   1.782
  141HISE     H 1377   5.542   3.705   1.716
  141HISE    CA 1378   5.366   3.708   1.834
  141HISE    CB 1379   5.316   3.831   1.758
  141HISE    CG 1380   5.191   3.898   1.815
  141HISE   ND1 1381   5.188   4.004   1.895
  141HISE   CD2 1382   5.069   3.878   1.766
  141HISE   HD2 1383   5.032   3.808   1.691
  141HISE   CE1 1384   5.061   4.045   1.900
  141HISE   HE1 1385   5.027   4.136   1.950
  141HISE   NE2 1386   4.988   3.969   1.819
  141HISE   HE2 1387   4.889   3.957   1.827
  141HISE     C 1388   5.255   3.603   1.826
  141HISE     O 1389   5.204   3.568   1.933
  142ASP      N 1390   5.218   3.554   1.709
  142ASP      H 1391   5.228   3.612   1.628
  142ASP     CA 1392   5.122   3.444   1.684
  142ASP     CB 1393   5.090   3.421   1.536
  142ASP     CG 1394   4.994   3.528   1.486
  142ASP    OD1 1395   4.994   3.644   1.533
  142ASP    OD2 1396   4.912   3.486   1.402
  142ASP      C 1397   5.153   3.313   1.756
  142ASP      O 1398   5.074   3.219   1.743
  143ALA      N 1399   5.279   3.299   1.796
  143ALA      H 1400   5.351   3.332   1.736
  143ALA     CA 1401   5.321   3.182   1.875
  143ALA     CB 1402   5.468   3.150   1.850
  143ALA      C 1403   5.288   3.196   2.024
  143ALA      O 1404   5.258   3.096   2.089
  144VAL      N 1405   5.293   3.316   2.080
  144VAL      H 1406   5.311   3.401   2.030
  144VAL     CA 1407   5.260   3.337   2.222
  144VAL     CB 1408   5.385   3.401   2.281
  144VAL    CG1 1409   5.498   3.300   2.303
  144VAL    CG2 1410   5.415   3.537   2.217
  144VAL      C 1411   5.130   3.410   2.254
  144VAL      O 1412   5.068   3.384   2.357
  145ALA      N 1413   5.080   3.505   2.176
  145ALA      H 1414   5.130   3.527   2.092
  145ALA     CA 1415   4.950   3.574   2.188
  145ALA     CB 1416   4.940   3.680   2.078
  145ALA      C 1417   4.832   3.481   2.162
  145ALA      O 1418   4.838   3.392   2.078
  146GLN      N 1419   4.717   3.514   2.221
  146GLN      H 1420   4.704   3.611   2.244
  146GLN     CA 1421   4.600   3.427   2.237
  146GLN     CB 1422   4.628   3.295   2.309
  146GLN     CG 1423   4.522   3.185   2.301
  146GLN     CD 1424   4.581   3.068   2.381
  146GLN    OE1 1425   4.643   3.073   2.487
  146GLN    NE2 1426   4.555   2.952   2.321
  146GLN   HE21 1427   4.506   2.949   2.234
  146GLN   HE22 1428   4.568   2.875   2.383
  146GLN      C 1429   4.488   3.500   2.311
  146GLN      O 1430   4.517   3.540   2.424
  147GLU      N 1431   4.366   3.493   2.258
  147GLU      H 1432   4.357   3.419   2.192
  147GLU     CA 1433   4.243   3.549   2.315
  147GLU     CB 1434   4.129   3.500   2.225
  147GLU     CG 1435   4.158   3.526   2.077
  147GLU     CD 1436   4.205   3.408   1.992
  147GLU    OE1 1437   4.130   3.379   1.897
  147GLU    OE2 1438   4.302   3.339   2.030
  147GLU      C 1439   4.216   3.504   2.459
  147GLU      O 1440   4.237   3.387   2.489
  148GLY      N 1441   4.178   3.601   2.542
  148GLY      H 1442   4.186   3.694   2.508
  148GLY     CA 1443   4.118   3.571   2.673
  148GLY      C 1444   4.027   3.683   2.725
  148GLY      O 1445   3.932   3.717   2.655
  149GLN      N 1446   4.078   3.761   2.819
  149GLN      H 1447   4.174   3.787   2.831
  149GLN     CA 1448   3.990   3.849   2.898
  149GLN     CB 1449   4.064   3.871   3.030
  149GLN     CG 1450   3.994   3.970   3.123
  149GLN     CD 1451   4.000   3.945   3.274
  149GLN    OE1 1452   3.916   3.881   3.337
  149GLN    NE2 1453   4.107   3.990   3.339
  149GLN   HE21 1454   4.179   4.037   3.288
  149GLN   HE22 1455   4.129   3.954   3.430
  149GLN      C 1456   3.947   3.977   2.826
  149GLN      O 1457   3.831   4.016   2.829
  150CYS      N 1458   4.042   4.046   2.763
  150CYS      H 1459   4.135   4.014   2.775
  150CYS     CA 1460   4.018   4.164   2.678
  150CYS     CB 1461   4.132   4.266   2.692
  150CYS     SG 1462   4.302   4.222   2.641
  150CYS     HG 1463   4.303   4.100   2.694
  150CYS      C 1464   3.976   4.135   2.534
  150CYS      O 1465   3.906   4.223   2.483
  151ARG      N 1466   4.050   4.042   2.476
  151ARG      H 1467   4.136   4.007   2.515
  151ARG     CA 1468   4.033   3.993   2.338
  151ARG     CB 1469   3.895   3.928   2.324
  151ARG     CG 1470   3.888   3.828   2.209
  151ARG     CD 1471   3.745   3.782   2.180
  151ARG     NE 1472   3.763   3.645   2.129
  151ARG     HE 1473   3.767   3.642   2.029
  151ARG     CZ 1474   3.749   3.530   2.195
  151ARG    NH1 1475   3.697   3.534   2.318
  151ARG   HH11 1476   3.669   3.617   2.366
  151ARG   HH12 1477   3.701   3.448   2.371
  151ARG    NH2 1478   3.782   3.410   2.143
  151ARG   HH21 1479   3.828   3.411   2.054
  151ARG   HH22 1480   3.757   3.324   2.186
  151ARG      C 1481   4.033   4.117   2.250
  151ARG      O 1482   3.943   4.155   2.175
  152VAL      N 1483   4.153   4.175   2.242
  152VAL      H 1484   4.231   4.117   2.263
  152VAL     CA 1485   4.177   4.298   2.165
  152VAL     CB 1486   4.281   4.392   2.224
  152VAL    CG1 1487   4.239   4.439   2.363
  152VAL    CG2 1488   4.421   4.329   2.216
  152VAL      C 1489   4.189   4.267   2.015
  152VAL      O 1490   4.281   4.198   1.971
  153ASP      N 1491   4.100   4.322   1.933
  153ASP      H 1492   4.028   4.385   1.962
  153ASP     CA 1493   4.100   4.311   1.787
  153ASP     CB 1494   3.970   4.246   1.739
  153ASP     CG 1495   3.838   4.305   1.792
  153ASP    OD1 1496   3.759   4.221   1.840
  153ASP    OD2 1497   3.801   4.416   1.749
  153ASP      C 1498   4.125   4.440   1.709
  153ASP      O 1499   4.182   4.533   1.766
  154ASP      N 1500   4.135   4.417   1.578
  154ASP      H 1501   4.131   4.326   1.538
  154ASP     CA 1502   4.152   4.519   1.474
  154ASP     CB 1503   4.170   4.436   1.348
  154ASP     CG 1504   4.045   4.366   1.293
  154ASP    OD1 1505   4.012   4.256   1.342
  154ASP    OD2 1506   4.002   4.400   1.180
  154ASP      C 1507   4.040   4.624   1.469
  154ASP      O 1508   4.075   4.729   1.415
  155LYS      N 1509   3.918   4.584   1.504
  155LYS      H 1510   3.901   4.513   1.572
  155LYS     CA 1511   3.791   4.653   1.481
  155LYS     CB 1512   3.690   4.538   1.483
  155LYS     CG 1513   3.714   4.468   1.349
  155LYS     CD 1514   3.646   4.331   1.343
  155LYS     CE 1515   3.616   4.279   1.203
  155LYS     NZ 1516   3.743   4.229   1.148
  155LYS    HZ1 1517   3.816   4.261   1.208
  155LYS    HZ2 1518   3.743   4.130   1.132
  155LYS    HZ3 1519   3.742   4.273   1.058
  155LYS      C 1520   3.765   4.766   1.581
  155LYS      O 1521   3.723   4.876   1.545
  156VAL      N 1522   3.776   4.723   1.707
  156VAL      H 1523   3.787   4.626   1.729
  156VAL     CA 1524   3.777   4.814   1.822
  156VAL     CB 1525   3.794   4.734   1.950
  156VAL    CG1 1526   3.669   4.654   1.989
  156VAL    CG2 1527   3.927   4.659   1.960
  156VAL      C 1528   3.896   4.911   1.819
  156VAL      O 1529   3.981   4.899   1.731
  157ASN      N 1530   3.873   5.023   1.887
  157ASN      H 1531   3.782   5.040   1.925
  157ASN     CA 1532   3.979   5.122   1.911
  157ASN     CB 1533   3.922   5.256   1.959
  157ASN     CG 1534   4.005   5.379   1.921
  157ASN    OD1 1535   4.128   5.378   1.926
  157ASN    ND2 1536   3.931   5.485   1.890
  157ASN   HD21 1537   3.831   5.490   1.890
  157ASN   HD22 1538   3.980   5.570   1.871
  157ASN      C 1539   4.076   5.079   2.022
  157ASN      O 1540   4.036   5.005   2.112
  158PHE      N 1541   4.202   5.120   2.010
  158PHE      H 1542   4.246   5.140   1.923
  158PHE     CA 1543   4.293   5.105   2.125
  158PHE     CB 1544   4.371   4.980   2.085
  158PHE     CG 1545   4.443   4.913   2.202
  158PHE    CD1 1546   4.386   4.797   2.252
  158PHE    HD1 1547   4.297   4.762   2.200
  158PHE    CD2 1548   4.559   4.965   2.258
  158PHE    HD2 1549   4.606   5.059   2.230
  158PHE    CE1 1550   4.455   4.724   2.348
  158PHE    HE1 1551   4.404   4.645   2.404
  158PHE    CE2 1552   4.626   4.894   2.358
  158PHE    HE2 1553   4.722   4.922   2.401
  158PHE     CZ 1554   4.576   4.771   2.399
  158PHE     HZ 1555   4.638   4.715   2.468
  158PHE      C 1556   4.390   5.222   2.141
  158PHE      O 1557   4.457   5.264   2.047
  159HISE     N 1558   4.403   5.263   2.267
  159HISE     H 1559   4.356   5.209   2.336
  159HISE    CA 1560   4.490   5.377   2.302
  159HISE    CB 1561   4.429   5.511   2.343
  159HISE    CG 1562   4.504   5.638   2.301
  159HISE   ND1 1563   4.456   5.720   2.208
  159HISE   CD2 1564   4.624   5.685   2.334
  159HISE   HD2 1565   4.698   5.640   2.400
  159HISE   CE1 1566   4.537   5.824   2.193
  159HISE   HE1 1567   4.544   5.886   2.104
  159HISE   NE2 1568   4.641   5.802   2.274
  159HISE   HE2 1569   4.716   5.868   2.270
  159HISE     C 1570   4.600   5.329   2.396
  159HISE     O 1571   4.576   5.255   2.492
  160PHE      N 1572   4.723   5.341   2.346
  160PHE      H 1573   4.743   5.391   2.261
  160PHE     CA 1574   4.837   5.324   2.436
  160PHE     CB 1575   4.931   5.241   2.348
  160PHE     CG 1576   5.076   5.215   2.388
  160PHE    CD1 1577   5.106   5.179   2.519
  160PHE    HD1 1578   5.033   5.131   2.584
  160PHE    CD2 1579   5.178   5.253   2.303
  160PHE    HD2 1580   5.160   5.282   2.199
  160PHE    CE1 1581   5.237   5.186   2.565
  160PHE    HE1 1582   5.263   5.187   2.671
  160PHE    CE2 1583   5.310   5.254   2.347
  160PHE    HE2 1584   5.396   5.266   2.282
  160PHE     CZ 1585   5.341   5.219   2.478
  160PHE     HZ 1586   5.445   5.225   2.511
  160PHE      C 1587   4.907   5.452   2.481
  160PHE      O 1588   4.954   5.531   2.399
  161ILE      N 1589   4.931   5.459   2.612
  161ILE      H 1590   4.908   5.386   2.677
  161ILE     CA 1591   5.016   5.566   2.664
  161ILE     CB 1592   4.931   5.664   2.745
  161ILE    CG1 1593   4.810   5.721   2.670
  161ILE    CG2 1594   5.023   5.785   2.761
  161ILE     CD 1595   4.713   5.793   2.764
  161ILE      C 1596   5.129   5.511   2.752
  161ILE      O 1597   5.106   5.425   2.837
  162LEU      N 1598   5.250   5.549   2.714
  162LEU      H 1599   5.269   5.606   2.634
  162LEU     CA 1600   5.367   5.518   2.798
  162LEU     CB 1601   5.484   5.464   2.716
  162LEU     CG 1602   5.610   5.428   2.794
  162LEU    CD1 1603   5.593   5.316   2.896
  162LEU    CD2 1604   5.725   5.403   2.695
  162LEU      C 1605   5.414   5.631   2.890
  162LEU      O 1606   5.399   5.746   2.847
  163PHE      N 1607   5.398   5.601   3.019
  163PHE      H 1608   5.350   5.517   3.040
  163PHE     CA 1609   5.448   5.681   3.131
  163PHE     CB 1610   5.342   5.689   3.240
  163PHE     CG 1611   5.284   5.828   3.262
  163PHE    CD1 1612   5.328   5.918   3.358
  163PHE    HD1 1613   5.417   5.884   3.413
  163PHE    CD2 1614   5.176   5.859   3.179
  163PHE    HD2 1615   5.138   5.790   3.104
  163PHE    CE1 1616   5.271   6.044   3.367
  163PHE    HE1 1617   5.296   6.111   3.450
  163PHE    CE2 1618   5.115   5.983   3.190
  163PHE    HE2 1619   5.037   6.005   3.118
  163PHE     CZ 1620   5.171   6.077   3.276
  163PHE     HZ 1621   5.138   6.181   3.267
  163PHE      C 1622   5.586   5.627   3.173
  163PHE      O 1623   5.595   5.509   3.204
  164ASN      N 1624   5.695   5.699   3.147
  164ASN      H 1625   5.691   5.781   3.091
  164ASN     CA 1626   5.831   5.650   3.179
  164ASN     CB 1627   5.904   5.614   3.050
  164ASN     CG 1628   6.040   5.548   3.073
  164ASN    OD1 1629   6.054   5.456   3.154
  164ASN    ND2 1630   6.146   5.577   2.998
  164ASN   HD21 1631   6.147   5.653   2.932
  164ASN   HD22 1632   6.226   5.518   2.991
  164ASN      C 1633   5.904   5.746   3.272
  164ASN      O 1634   5.925   5.866   3.249
  165ASN      N 1635   5.954   5.686   3.380
  165ASN      H 1636   5.955   5.586   3.385
  165ASN     CA 1637   6.028   5.740   3.494
  165ASN     CB 1638   5.994   5.654   3.616
  165ASN     CG 1639   6.040   5.699   3.755
  165ASN    OD1 1640   6.064   5.814   3.788
  165ASN    ND2 1641   6.039   5.601   3.845
  165ASN   HD21 1642   6.010   5.508   3.822
  165ASN   HD22 1643   6.074   5.628   3.935
  165ASN      C 1644   6.179   5.755   3.479
  165ASN      O 1645   6.239   5.648   3.483
  166VAL      N 1646   6.233   5.865   3.426
  166VAL      H 1647   6.170   5.931   3.385
  166VAL     CA 1648   6.377   5.884   3.407
  166VAL     CB 1649   6.424   5.894   3.262
  166VAL    CG1 1650   6.411   5.758   3.193
  166VAL    CG2 1651   6.342   6.001   3.191
  166VAL      C 1652   6.433   5.996   3.495
  166VAL      O 1653   6.384   6.031   3.602
  167ASP      N 1654   6.561   6.027   3.477
  167ASP      H 1655   6.618   5.967   3.420
  167ASP     CA 1656   6.640   6.130   3.545
  167ASP     CB 1657   6.777   6.153   3.480
  167ASP     CG 1658   6.858   6.024   3.471
  167ASP    OD1 1659   6.933   5.999   3.568
  167ASP    OD2 1660   6.847   5.939   3.380
  167ASP      C 1661   6.562   6.262   3.540
  167ASP      O 1662   6.583   6.344   3.451
  168GLY      N 1663   6.514   6.301   3.657
  168GLY      H 1664   6.544   6.258   3.742
  168GLY     CA 1665   6.434   6.423   3.678
  168GLY      C 1666   6.302   6.425   3.602
  168GLY      O 1667   6.197   6.427   3.667
  169HISE     N 1668   6.306   6.416   3.470
  169HISE     H 1669   6.396   6.406   3.428
  169HISE    CA 1670   6.182   6.422   3.391
  169HISE    CB 1671   6.223   6.439   3.244
  169HISE    CG 1672   6.297   6.564   3.195
  169HISE   ND1 1673   6.425   6.591   3.219
  169HISE   CD2 1674   6.246   6.635   3.094
  169HISE   HD2 1675   6.142   6.624   3.066
  169HISE   CE1 1676   6.449   6.685   3.127
  169HISE   HE1 1677   6.550   6.704   3.090
  169HISE   NE2 1678   6.342   6.719   3.056
  169HISE   HE2 1679   6.339   6.788   2.984
  169HISE     C 1680   6.090   6.300   3.396
  169HISE     O 1681   6.131   6.194   3.443
  170LEU      N 1682   5.960   6.324   3.379
  170LEU      H 1683   5.925   6.418   3.384
  170LEU     CA 1684   5.858   6.219   3.390
  170LEU     CB 1685   5.760   6.271   3.494
  170LEU     CG 1686   5.647   6.173   3.527
  170LEU    CD1 1687   5.707   6.050   3.596
  170LEU    CD2 1688   5.538   6.232   3.616
  170LEU      C 1689   5.781   6.208   3.258
  170LEU      O 1690   5.706   6.295   3.214
  171TYR      N 1691   5.828   6.119   3.171
  171TYR      H 1692   5.876   6.041   3.210
  171TYR     CA 1693   5.797   6.104   3.029
  171TYR     CB 1694   5.915   6.036   2.959
  171TYR     CG 1695   6.026   6.134   2.923
  171TYR    CD1 1696   5.999   6.264   2.881
  171TYR    HD1 1697   5.904   6.290   2.834
  171TYR    CD2 1698   6.156   6.086   2.921
  171TYR    HD2 1699   6.183   5.982   2.937
  171TYR    CE1 1700   6.106   6.348   2.850
  171TYR    HE1 1701   6.086   6.450   2.818
  171TYR    CE2 1702   6.263   6.168   2.884
  171TYR    HE2 1703   6.364   6.127   2.886
  171TYR     CZ 1704   6.236   6.299   2.847
  171TYR     OH 1705   6.340   6.376   2.807
  171TYR     HH 1706   6.302   6.468   2.797
  171TYR      C 1707   5.669   6.032   2.988
  171TYR      O 1708   5.659   5.910   2.986
  172GLU      N 1709   5.584   6.119   2.933
  172GLU      H 1710   5.600   6.216   2.950
  172GLU     CA 1711   5.457   6.083   2.868
  172GLU     CB 1712   5.345   6.186   2.889
  172GLU     CG 1713   5.209   6.145   2.833
  172GLU     CD 1714   5.107   6.257   2.848
  172GLU    OE1 1715   5.114   6.350   2.765
  172GLU    OE2 1716   5.047   6.273   2.957
  172GLU      C 1717   5.473   6.067   2.717
  172GLU      O 1718   5.502   6.163   2.647
  173LEU      N 1719   5.461   5.941   2.676
  173LEU      H 1720   5.427   5.874   2.742
  173LEU     CA 1721   5.477   5.901   2.536
  173LEU     CB 1722   5.598   5.809   2.524
  173LEU     CG 1723   5.729   5.881   2.557
  173LEU    CD1 1724   5.811   5.791   2.648
  173LEU    CD2 1725   5.802   5.918   2.427
  173LEU      C 1726   5.355   5.824   2.484
  173LEU      O 1727   5.339   5.705   2.513
  174ASP      N 1728   5.264   5.905   2.430
  174ASP      H 1729   5.280   6.003   2.419
  174ASP     CA 1730   5.150   5.852   2.353
  174ASP     CB 1731   5.082   5.979   2.299
  174ASP     CG 1732   4.940   5.945   2.253
  174ASP    OD1 1733   4.843   5.995   2.313
  174ASP    OD2 1734   4.920   5.875   2.152
  174ASP      C 1735   5.181   5.754   2.239
  174ASP      O 1736   5.284   5.773   2.174
  175GLY      N 1737   5.119   5.638   2.227
  175GLY      H 1738   5.057   5.597   2.294
  175GLY     CA 1739   5.151   5.543   2.119
  175GLY      C 1740   5.121   5.587   1.975
  175GLY      O 1741   5.184   5.539   1.881
  176ARG      N 1742   5.043   5.694   1.965
  176ARG      H 1743   5.004   5.745   2.042
  176ARG     CA 1744   4.995   5.757   1.841
  176ARG     CB 1745   4.843   5.777   1.844
  176ARG     CG 1746   4.761   5.649   1.836
  176ARG     CD 1747   4.618   5.655   1.890
  176ARG     NE 1748   4.542   5.542   1.834
  176ARG     HE 1749   4.572   5.494   1.752
  176ARG     CZ 1750   4.417   5.512   1.869
  176ARG    NH1 1751   4.345   5.569   1.967
  176ARG   HH11 1752   4.392   5.636   2.025
  176ARG   HH12 1753   4.256   5.530   1.990
  176ARG    NH2 1754   4.364   5.405   1.809
  176ARG   HH21 1755   4.416   5.369   1.731
  176ARG   HH22 1756   4.269   5.377   1.824
  176ARG      C 1757   5.080   5.881   1.812
  176ARG      O 1758   5.141   5.894   1.706
  177MET      N 1759   5.095   5.962   1.916
  177MET      H 1760   5.050   5.943   2.003
  177MET     CA 1761   5.168   6.090   1.911
  177MET     CB 1762   5.092   6.212   1.963
  177MET     CG 1763   4.988   6.271   1.867
  177MET     SD 1764   4.861   6.155   1.804
  177MET     CE 1765   4.760   6.136   1.950
  177MET      C 1766   5.303   6.093   1.984
  177MET      O 1767   5.309   6.128   2.101
  178PRO      N 1768   5.406   6.077   1.901
  178PRO     CA 1769   5.547   6.082   1.944
  178PRO     CB 1770   5.630   6.013   1.836
  178PRO     CG 1771   5.545   6.041   1.712
  178PRO     CD 1772   5.402   6.029   1.763
  178PRO      C 1773   5.604   6.213   1.998
  178PRO      O 1774   5.700   6.269   1.946
  179PHE      N 1775   5.555   6.258   2.113
  179PHE      H 1776   5.503   6.190   2.166
  179PHE     CA 1777   5.591   6.383   2.182
  179PHE     CB 1778   5.479   6.488   2.186
  179PHE     CG 1779   5.462   6.591   2.074
  179PHE    CD1 1780   5.353   6.588   1.988
  179PHE    HD1 1781   5.286   6.501   1.987
  179PHE    CD2 1782   5.575   6.665   2.043
  179PHE    HD2 1783   5.659   6.661   2.113
  179PHE    CE1 1784   5.346   6.669   1.875
  179PHE    HE1 1785   5.275   6.667   1.793
  179PHE    CE2 1786   5.575   6.745   1.929
  179PHE    HE2 1787   5.670   6.784   1.892
  179PHE     CZ 1788   5.459   6.748   1.853
  179PHE     HZ 1789   5.452   6.823   1.774
  179PHE      C 1790   5.630   6.339   2.323
  179PHE      O 1791   5.543   6.295   2.399
  180PRO      N 1792   5.758   6.352   2.357
  180PRO     CA 1793   5.805   6.330   2.494
  180PRO     CB 1794   5.957   6.316   2.481
  180PRO     CG 1795   5.991   6.379   2.346
  180PRO     CD 1796   5.865   6.376   2.259
  180PRO      C 1797   5.757   6.440   2.589
  180PRO      O 1798   5.835   6.522   2.636
  181VAL      N 1799   5.629   6.438   2.626
  181VAL      H 1800   5.571   6.362   2.595
  181VAL     CA 1801   5.578   6.534   2.725
  181VAL     CB 1802   5.425   6.540   2.728
  181VAL    CG1 1803   5.374   6.638   2.835
  181VAL    CG2 1804   5.384   6.573   2.585
  181VAL      C 1805   5.634   6.507   2.864
  181VAL      O 1806   5.628   6.394   2.913
  182ASN      N 1807   5.674   6.611   2.938
  182ASN      H 1808   5.686   6.703   2.903
  182ASN     CA 1809   5.721   6.606   3.077
  182ASN     CB 1810   5.848   6.685   3.106
  182ASN     CG 1811   5.911   6.656   3.243
  182ASN    OD1 1812   5.862   6.572   3.317
  182ASN    ND2 1813   6.006   6.740   3.282
  182ASN   HD21 1814   6.025   6.832   3.249
  182ASN   HD22 1815   6.051   6.721   3.370
  182ASN      C 1816   5.611   6.672   3.159
  182ASN      O 1817   5.561   6.784   3.142
  183HISE     N 1818   5.574   6.598   3.264
  183HISE     H 1819   5.605   6.504   3.281
  183HISE    CA 1820   5.463   6.626   3.355
  183HISE    CB 1821   5.357   6.515   3.360
  183HISE    CG 1822   5.261   6.528   3.241
  183HISE   ND1 1823   5.180   6.628   3.210
  183HISE   CD2 1824   5.258   6.444   3.139
  183HISE   HD2 1825   5.326   6.363   3.112
  183HISE   CE1 1826   5.134   6.614   3.086
  183HISE   HE1 1827   5.046   6.665   3.048
  183HISE   NE2 1828   5.183   6.497   3.043
  183HISE   HE2 1829   5.138   6.438   2.976
  183HISE     C 1830   5.493   6.676   3.496
  183HISE     O 1831   5.405   6.738   3.556
  184GLY      N 1832   5.622   6.671   3.528
  184GLY      H 1833   5.690   6.660   3.455
  184GLY     CA 1834   5.682   6.703   3.659
  184GLY      C 1835   5.795   6.612   3.707
  184GLY      O 1836   5.856   6.536   3.632
  185ALA      N 1837   5.836   6.640   3.831
  185ALA      H 1838   5.794   6.707   3.892
  185ALA     CA 1839   5.940   6.559   3.895
  185ALA     CB 1840   6.000   6.625   4.019
  185ALA      C 1841   5.908   6.410   3.912
  185ALA      O 1842   5.803   6.361   3.952
  186SER      N 1843   6.002   6.335   3.854
  186SER      H 1844   6.085   6.372   3.813
  186SER     CA 1845   6.002   6.189   3.857
  186SER     CB 1846   6.096   6.117   3.761
  186SER     OG 1847   6.230   6.150   3.798
  186SER     HG 1848   6.279   6.148   3.711
  186SER      C 1849   6.022   6.132   3.998
  186SER      O 1850   6.100   6.182   4.078
  187SER      N 1851   5.939   6.029   4.017
  187SER      H 1852   5.861   6.021   3.955
  187SER     CA 1853   5.931   5.943   4.136
  187SER     CB 1854   5.901   6.021   4.264
  187SER     OG 1855   5.766   6.066   4.273
  187SER     HG 1856   5.746   6.119   4.190
  187SER      C 1857   5.834   5.826   4.122
  187SER      O 1858   5.730   5.850   4.060
  188GLU      N 1859   5.850   5.708   4.179
  188GLU      H 1860   5.937   5.667   4.208
  188GLU     CA 1861   5.747   5.604   4.161
  188GLU     CB 1862   5.794   5.474   4.227
  188GLU     CG 1863   5.922   5.405   4.177
  188GLU     CD 1864   6.058   5.468   4.207
  188GLU    OE1 1865   6.135   5.479   4.109
  188GLU    OE2 1866   6.072   5.551   4.299
  188GLU      C 1867   5.607   5.639   4.210
  188GLU      O 1868   5.512   5.616   4.135
  189ASP      N 1869   5.599   5.718   4.317
  189ASP      H 1870   5.672   5.752   4.375
  189ASP     CA 1871   5.467   5.772   4.354
  189ASP     CB 1872   5.481   5.850   4.485
  189ASP     CG 1873   5.548   5.769   4.596
  189ASP    OD1 1874   5.673   5.765   4.600
  189ASP    OD2 1875   5.470   5.728   4.684
  189ASP      C 1876   5.410   5.864   4.245
  189ASP      O 1877   5.306   5.836   4.185
  190THR      N 1878   5.479   5.966   4.196
  190THR      H 1879   5.578   5.973   4.210
  190THR     CA 1880   5.427   6.054   4.091
  190THR     CB 1881   5.497   6.188   4.068
  190THR    OG1 1882   5.636   6.157   4.055
  190THR    HG1 1883   5.689   6.221   3.999
  190THR    CG2 1884   5.469   6.280   4.187
  190THR      C 1885   5.400   5.995   3.953
  190THR      O 1886   5.289   6.021   3.908
  191LEU      N 1887   5.469   5.893   3.903
  191LEU      H 1888   5.547   5.867   3.959
  191LEU     CA 1889   5.447   5.815   3.780
  191LEU     CB 1890   5.543   5.699   3.755
  191LEU     CG 1891   5.565   5.632   3.619
  191LEU    CD1 1892   5.614   5.734   3.516
  191LEU    CD2 1893   5.658   5.511   3.631
  191LEU      C 1894   5.307   5.753   3.780
  191LEU      O 1895   5.216   5.792   3.706
  192LEU      N 1896   5.272   5.686   3.889
  192LEU      H 1897   5.344   5.660   3.954
  192LEU     CA 1898   5.142   5.626   3.924
  192LEU     CB 1899   5.152   5.548   4.056
  192LEU     CG 1900   5.164   5.399   4.021
  192LEU    CD1 1901   5.311   5.372   3.987
  192LEU    CD2 1902   5.114   5.295   4.121
  192LEU      C 1903   5.018   5.714   3.935
  192LEU      O 1904   4.921   5.711   3.859
  193LYS      N 1905   5.046   5.826   4.002
  193LYS      H 1906   5.137   5.838   4.041
  193LYS     CA 1907   4.945   5.929   4.031
  193LYS     CB 1908   4.986   6.026   4.141
  193LYS     CG 1909   5.021   5.957   4.273
  193LYS     CD 1910   5.090   6.054   4.370
  193LYS     CE 1911   5.065   5.996   4.509
  193LYS     NZ 1912   5.099   6.101   4.606
  193LYS    HZ1 1913   5.189   6.143   4.590
  193LYS    HZ2 1914   5.024   6.166   4.612
  193LYS    HZ3 1915   5.112   6.051   4.692
  193LYS      C 1916   4.899   6.016   3.914
  193LYS      O 1917   4.781   6.046   3.898
  194ASP      N 1918   5.001   6.062   3.840
  194ASP      H 1919   5.086   6.074   3.892
  194ASP     CA 1920   4.989   6.134   3.713
  194ASP     CB 1921   5.125   6.190   3.671
  194ASP     CG 1922   5.154   6.336   3.705
  194ASP    OD1 1923   5.118   6.419   3.618
  194ASP    OD2 1924   5.177   6.369   3.824
  194ASP      C 1925   4.930   6.052   3.599
  194ASP      O 1926   4.869   6.104   3.506
  195ALA      N 1927   4.960   5.922   3.600
  195ALA      H 1928   5.038   5.895   3.657
  195ALA     CA 1929   4.897   5.817   3.520
  195ALA     CB 1930   4.994   5.699   3.521
  195ALA      C 1931   4.751   5.785   3.554
  195ALA      O 1932   4.668   5.757   3.469
  196ALA      N 1933   4.720   5.782   3.684
  196ALA      H 1934   4.799   5.774   3.745
  196ALA     CA 1935   4.587   5.764   3.743
  196ALA     CB 1936   4.605   5.756   3.895
  196ALA      C 1937   4.492   5.883   3.730
  196ALA      O 1938   4.372   5.861   3.715
  197LYS      N 1939   4.553   6.000   3.721
  197LYS      H 1940   4.632   6.014   3.781
  197LYS     CA 1941   4.482   6.122   3.679
  197LYS     CB 1942   4.564   6.245   3.718
  197LYS     CG 1943   4.547   6.272   3.868
  197LYS     CD 1944   4.646   6.380   3.911
  197LYS     CE 1945   4.621   6.458   4.040
  197LYS     NZ 1946   4.736   6.545   4.069
  197LYS    HZ1 1947   4.724   6.598   4.153
  197LYS    HZ2 1948   4.820   6.491   4.078
  197LYS    HZ3 1949   4.766   6.604   3.994
  197LYS      C 1950   4.438   6.130   3.532
  197LYS      O 1951   4.318   6.137   3.506
  198VAL      N 1952   4.532   6.086   3.449
  198VAL      H 1953   4.622   6.126   3.466
  198VAL     CA 1954   4.502   6.071   3.305
  198VAL     CB 1955   4.625   6.074   3.215
  198VAL    CG1 1956   4.716   5.951   3.208
  198VAL    CG2 1957   4.594   6.117   3.071
  198VAL      C 1958   4.407   5.955   3.274
  198VAL      O 1959   4.316   5.958   3.192
  199CYS      N 1960   4.417   5.852   3.358
  199CYS      H 1961   4.505   5.834   3.401
  199CYS     CA 1962   4.326   5.737   3.365
  199CYS     CB 1963   4.380   5.622   3.451
  199CYS     SG 1964   4.265   5.486   3.495
  199CYS     HG 1965   4.344   5.422   3.581
  199CYS      C 1966   4.184   5.776   3.406
  199CYS      O 1967   4.094   5.757   3.324
  200ARG      N 1968   4.185   5.873   3.497
  200ARG      H 1969   4.261   5.884   3.562
  200ARG     CA 1970   4.063   5.936   3.549
  200ARG     CB 1971   4.087   6.016   3.677
  200ARG     CG 1972   3.955   6.047   3.748
  200ARG     CD 1973   3.887   5.925   3.809
  200ARG     NE 1974   3.741   5.936   3.811
  200ARG     HE 1975   3.701   5.919   3.721
  200ARG     CZ 1976   3.662   5.964   3.916
  200ARG    NH1 1977   3.694   5.980   4.046
  200ARG   HH11 1978   3.788   5.988   4.079
  200ARG   HH12 1979   3.622   5.964   4.113
  200ARG    NH2 1980   3.538   6.004   3.883
  200ARG   HH21 1981   3.508   6.009   3.788
  200ARG   HH22 1982   3.477   6.031   3.957
  200ARG      C 1983   3.991   6.022   3.444
  200ARG      O 1984   3.878   5.999   3.403
  201GLU      N 1985   4.079   6.094   3.374
  201GLU      H 1986   4.173   6.100   3.407
  201GLU     CA 1987   4.043   6.166   3.251
  201GLU     CB 1988   4.166   6.242   3.201
  201GLU     CG 1989   4.131   6.369   3.123
  201GLU     CD 1990   4.255   6.441   3.070
  201GLU    OE1 1991   4.327   6.374   2.992
  201GLU    OE2 1992   4.251   6.565   3.080
  201GLU      C 1993   3.981   6.086   3.137
  201GLU      O 1994   3.890   6.134   3.069
  202PHE      N 1995   4.044   5.974   3.106
  202PHE      H 1996   4.132   5.954   3.151
  202PHE     CA 1997   4.007   5.873   3.006
  202PHE     CB 1998   4.116   5.769   2.978
  202PHE     CG 1999   4.194   5.810   2.853
  202PHE    CD1 2000   4.162   5.756   2.729
  202PHE    HD1 2001   4.070   5.697   2.726
  202PHE    CD2 2002   4.305   5.894   2.861
  202PHE    HD2 2003   4.323   5.946   2.955
  202PHE    CE1 2004   4.240   5.777   2.616
  202PHE    HE1 2005   4.208   5.717   2.531
  202PHE    CE2 2006   4.385   5.914   2.748
  202PHE    HE2 2007   4.465   5.987   2.759
  202PHE     CZ 2008   4.358   5.848   2.629
  202PHE     HZ 2009   4.428   5.860   2.546
  202PHE      C 2010   3.873   5.806   3.038
  202PHE      O 2011   3.776   5.823   2.964
  203THR      N 2012   3.856   5.748   3.156
  203THR      H 2013   3.936   5.743   3.216
  203THR     CA 2014   3.732   5.681   3.198
  203THR     CB 2015   3.758   5.602   3.326
  203THR    OG1 2016   3.819   5.673   3.434
  203THR    HG1 2017   3.858   5.602   3.494
  203THR    CG2 2018   3.851   5.484   3.295
  203THR      C 2019   3.618   5.780   3.223
  203THR      O 2020   3.502   5.744   3.206
  204GLU      N 2021   3.647   5.903   3.264
  204GLU      H 2022   3.735   5.934   3.301
  204GLU     CA 2023   3.549   6.011   3.254
  204GLU     CB 2024   3.603   6.139   3.320
  204GLU     CG 2025   3.571   6.128   3.469
  204GLU     CD 2026   3.572   6.264   3.540
  204GLU    OE1 2027   3.465   6.328   3.554
  204GLU    OE2 2028   3.680   6.301   3.590
  204GLU      C 2029   3.493   6.044   3.116
  204GLU      O 2030   3.371   6.059   3.105
  205ARG      N 2031   3.576   6.032   3.013
  205ARG      H 2032   3.674   6.031   3.032
  205ARG     CA 2033   3.541   6.057   2.872
  205ARG     CB 2034   3.664   6.112   2.801
  205ARG     CG 2035   3.650   6.150   2.654
  205ARG     CD 2036   3.769   6.225   2.593
  205ARG     NE 2037   3.894   6.148   2.600
  205ARG     HE 2038   3.883   6.055   2.565
  205ARG     CZ 2039   4.004   6.182   2.669
  205ARG    NH1 2040   4.010   6.299   2.734
  205ARG   HH11 2041   3.921   6.345   2.737
  205ARG   HH12 2042   4.100   6.336   2.756
  205ARG    NH2 2043   4.115   6.111   2.647
  205ARG   HH21 2044   4.101   6.033   2.586
  205ARG   HH22 2045   4.197   6.125   2.702
  205ARG      C 2046   3.476   5.939   2.800
  205ARG      O 2047   3.411   5.959   2.697
  206GLU      N 2048   3.506   5.816   2.840
  206GLU      H 2049   3.577   5.805   2.910
  206GLU     CA 2050   3.455   5.685   2.796
  206GLU     CB 2051   3.530   5.577   2.874
  206GLU     CG 2052   3.664   5.538   2.811
  206GLU     CD 2053   3.661   5.450   2.686
  206GLU    OE1 2054   3.643   5.508   2.577
  206GLU    OE2 2055   3.662   5.326   2.705
  206GLU      C 2056   3.309   5.662   2.836
  206GLU      O 2057   3.266   5.691   2.948
  207GLN      N 2058   3.254   5.577   2.750
  207GLN      H 2059   3.312   5.533   2.682
  207GLN     CA 2060   3.113   5.542   2.774
  207GLN     CB 2061   3.047   5.497   2.644
  207GLN     CG 2062   3.053   5.611   2.541
  207GLN     CD 2063   2.995   5.568   2.406
  207GLN    OE1 2064   2.986   5.451   2.368
  207GLN    NE2 2065   2.960   5.669   2.327
  207GLN   HE21 2066   2.990   5.762   2.348
  207GLN   HE22 2067   2.886   5.648   2.263
  207GLN      C 2068   3.081   5.444   2.887
  207GLN      O 2069   2.981   5.453   2.959
  208GLY      N 2070   3.167   5.343   2.898
  208GLY      H 2071   3.240   5.326   2.833
  208GLY     CA 2072   3.146   5.231   2.991
  208GLY      C 2073   3.251   5.119   2.991
  208GLY      O 2074   3.349   5.121   2.917
  209GLU      N 2075   3.227   5.021   3.077
  209GLU      H 2076   3.166   5.036   3.154
  209GLU     CA 2077   3.305   4.897   3.094
  209GLU     CB 2078   3.303   4.813   2.966
  209GLU     CG 2079   3.160   4.786   2.919
  209GLU     CD 2080   3.158   4.733   2.775
  209GLU    OE1 2081   3.142   4.817   2.685
  209GLU    OE2 2082   3.215   4.623   2.755
  209GLU      C 2083   3.449   4.895   3.148
  209GLU      O 2084   3.502   4.798   3.202
  210VAL      N 2085   3.521   4.999   3.106
  210VAL      H 2086   3.483   5.058   3.035
  210VAL     CA 2087   3.657   5.035   3.146
  210VAL     CB 2088   3.653   5.115   3.276
  210VAL    CG1 2089   3.569   5.242   3.261
  210VAL    CG2 2090   3.624   5.038   3.405
  210VAL      C 2091   3.759   4.921   3.132
  210VAL      O 2092   3.817   4.879   3.232
  211ARG      N 2093   3.766   4.875   3.007
  211ARG      H 2094   3.719   4.933   2.941
  211ARG     CA 2095   3.852   4.767   2.957
  211ARG     CB 2096   3.810   4.719   2.818
  211ARG     CG 2097   3.669   4.730   2.760
  211ARG     CD 2098   3.641   4.628   2.649
  211ARG     NE 2099   3.505   4.653   2.598
  211ARG     HE 2100   3.431   4.669   2.664
  211ARG     CZ 2101   3.457   4.597   2.486
  211ARG    NH1 2102   3.524   4.533   2.390
  211ARG   HH11 2103   3.624   4.524   2.385
  211ARG   HH12 2104   3.473   4.508   2.308
  211ARG    NH2 2105   3.324   4.610   2.468
  211ARG   HH21 2106   3.264   4.637   2.543
  211ARG   HH22 2107   3.278   4.594   2.381
  211ARG      C 2108   4.004   4.782   2.968
  211ARG      O 2109   4.076   4.692   2.924
  212PHE      N 2110   4.051   4.864   3.061
  212PHE      H 2111   4.008   4.873   3.151
  212PHE     CA 2112   4.187   4.922   3.060
  212PHE     CB 2113   4.178   5.064   3.115
  212PHE     CG 2114   4.114   5.176   3.033
  212PHE    CD1 2115   4.030   5.151   2.924
  212PHE    HD1 2116   4.002   5.051   2.893
  212PHE    CD2 2117   4.127   5.304   3.086
  212PHE    HD2 2118   4.182   5.326   3.177
  212PHE    CE1 2119   3.962   5.262   2.875
  212PHE    HE1 2120   3.883   5.240   2.802
  212PHE    CE2 2121   4.069   5.413   3.021
  212PHE    HE2 2122   4.132   5.502   3.017
  212PHE     CZ 2123   3.985   5.393   2.913
  212PHE     HZ 2124   3.947   5.471   2.847
  212PHE      C 2125   4.282   4.848   3.154
  212PHE      O 2126   4.227   4.788   3.246
  213SER      N 2127   4.413   4.859   3.132
  213SER      H 2128   4.457   4.891   3.049
  213SER     CA 2129   4.509   4.799   3.226
  213SER     CB 2130   4.556   4.668   3.162
  213SER     OG 2131   4.646   4.594   3.245
  213SER     HG 2132   4.698   4.529   3.190
  213SER      C 2133   4.622   4.901   3.243
  213SER      O 2134   4.671   4.957   3.146
  214ALA      N 2135   4.678   4.905   3.364
  214ALA      H 2136   4.634   4.869   3.446
  214ALA     CA 2137   4.802   4.978   3.394
  214ALA     CB 2138   4.771   5.091   3.492
  214ALA      C 2139   4.919   4.885   3.426
  214ALA      O 2140   4.942   4.841   3.538
  215VAL      N 2141   4.982   4.837   3.319
  215VAL      H 2142   4.968   4.879   3.230
  215VAL     CA 2143   5.099   4.751   3.341
  215VAL     CB 2144   5.110   4.655   3.222
  215VAL    CG1 2145   5.224   4.555   3.245
  215VAL    CG2 2146   4.979   4.578   3.199
  215VAL      C 2147   5.227   4.826   3.376
  215VAL      O 2148   5.259   4.928   3.316
  216ALA      N 2149   5.303   4.769   3.470
  216ALA      H 2150   5.270   4.696   3.529
  216ALA     CA 2151   5.434   4.828   3.500
  216ALA     CB 2152   5.426   4.862   3.649
  216ALA      C 2153   5.569   4.757   3.483
  216ALA      O 2154   5.582   4.647   3.537
  217LEU      N 2155   5.666   4.818   3.415
  217LEU      H 2156   5.650   4.906   3.371
  217LEU     CA 2157   5.803   4.768   3.401
  217LEU     CB 2158   5.861   4.854   3.289
  217LEU     CG 2159   5.982   4.783   3.228
  217LEU    CD1 2160   5.951   4.669   3.132
  217LEU    CD2 2161   6.053   4.893   3.149
  217LEU      C 2162   5.884   4.776   3.531
  217LEU      O 2163   5.914   4.884   3.582
  218CYS      N 2164   5.949   4.664   3.560
  218CYS      H 2165   5.947   4.587   3.497
  218CYS     CA 2166   6.030   4.647   3.682
  218CYS     CB 2167   5.950   4.607   3.806
  218CYS     SG 2168   5.891   4.435   3.820
  218CYS     HG 2169   5.868   4.424   3.689
  218CYS      C 2170   6.149   4.552   3.675
  218CYS      O 2171   6.133   4.443   3.620
  219LYS      N 2172   6.264   4.607   3.713
  219LYS      H 2173   6.275   4.706   3.719
  219LYS     CA 2174   6.376   4.513   3.735
  219LYS     CB 2175   6.509   4.588   3.728
  219LYS     CG 2176   6.626   4.489   3.728
  219LYS     CD 2177   6.759   4.551   3.772
  219LYS     CE 2178   6.876   4.478   3.707
  219LYS     NZ 2179   7.007   4.538   3.740
  219LYS    HZ1 2180   7.020   4.629   3.699
  219LYS    HZ2 2181   7.010   4.552   3.839
  219LYS    HZ3 2182   7.084   4.476   3.726
  219LYS      C 2183   6.361   4.438   3.868
  219LYS      O 2184   6.403   4.484   3.974
  220ALA      N 2185   6.287   4.328   3.860
  220ALA      H 2186   6.261   4.289   3.771
  220ALA     CA 2187   6.246   4.254   3.980
  220ALA     CB 2188   6.121   4.176   3.937
  220ALA      C 2189   6.353   4.163   4.040
  220ALA      O 2190   6.454   4.130   3.977
  221ALA      N 2191   6.342   4.124   4.167
  221ALA      H 2192   6.273   4.170   4.223
  221ALA     CA 2193   6.421   4.009   4.212
  221ALA     CB 2194   6.532   4.060   4.305
  221ALA      C 2195   6.340   3.907   4.292
  221ALA     O1 2196   6.250   3.954   4.366
  221ALA     O2 2197   6.372   3.787   4.283
   6.93715   6.93715   4.90532   0.00000   0.00000   0.00000   0.00000   3.46861   3.46861
