# Supplementary material for: Is There a Functional Role for the Knotted Topology in Protein UCH-L1?
Source: J Chem Inf Model. 2024 Jul 24;64(17):6827–37. doi: 10.1021/acs.jcim.4c00880 (PMC11388461; doi:10.1021/acs.jcim.4c00880)
Supplement: Supplementary file 2 — ci4c00880_si_002.zip [file ci4c00880_si_002.zip › UCH-L1_files/APO/APO_delta2/REP_5/traj_initial.gro]

Protein in water t=   0.00000 step= 0
 2197
    1LEU      N    1   5.657   3.779   3.545
    1LEU     H1    2   5.627   3.712   3.613
    1LEU     H2    3   5.660   3.743   3.452
    1LEU     H3    4   5.749   3.808   3.571
    1LEU     CA    5   5.566   3.892   3.571
    1LEU     CB    6   5.583   4.016   3.484
    1LEU     CG    7   5.719   4.086   3.498
    1LEU    CD1    8   5.722   4.199   3.395
    1LEU    CD2    9   5.736   4.141   3.639
    1LEU      C   10   5.420   3.849   3.558
    1LEU      O   11   5.393   3.753   3.487
    2LYS      N   12   5.328   3.908   3.635
    2LYS      H   13   5.335   3.976   3.708
    2LYS     CA   14   5.186   3.878   3.610
    2LYS     CB   15   5.102   3.913   3.734
    2LYS     CG   16   5.129   3.808   3.842
    2LYS     CD   17   5.057   3.859   3.967
    2LYS     CE   18   5.152   3.844   4.086
    2LYS     NZ   19   5.135   3.709   4.142
    2LYS    HZ1   20   5.041   3.691   4.170
    2LYS    HZ2   21   5.151   3.634   4.077
    2LYS    HZ3   22   5.198   3.695   4.218
    2LYS      C   23   5.132   3.959   3.492
    2LYS      O   24   5.186   4.066   3.466
    3PRO      N   25   5.023   3.911   3.434
    3PRO     CA   26   4.938   3.979   3.335
    3PRO     CB   27   4.836   3.873   3.294
    3PRO     CG   28   4.913   3.741   3.312
    3PRO     CD   29   4.990   3.768   3.442
    3PRO      C   30   4.864   4.097   3.399
    3PRO      O   31   4.800   4.087   3.504
    4MET      N   32   4.849   4.196   3.311
    4MET      H   33   4.911   4.196   3.232
    4MET     CA   34   4.781   4.323   3.339
    4MET     CB   35   4.878   4.440   3.322
    4MET     CG   36   4.825   4.572   3.376
    4MET     SD   37   4.825   4.574   3.559
    4MET     CE   38   4.999   4.576   3.594
    4MET      C   39   4.659   4.344   3.249
    4MET      O   40   4.664   4.339   3.126
    5GLU      N   41   4.547   4.377   3.311
    5GLU      H   42   4.539   4.367   3.411
    5GLU     CA   43   4.424   4.419   3.243
    5GLU     CB   44   4.307   4.436   3.341
    5GLU     CG   45   4.192   4.337   3.324
    5GLU     CD   46   4.075   4.366   3.419
    5GLU    OE1   47   3.958   4.356   3.377
    5GLU    OE2   48   4.104   4.350   3.540
    5GLU      C   49   4.451   4.557   3.183
    5GLU      O   50   4.428   4.661   3.245
    6ILE      N   51   4.466   4.562   3.051
    6ILE      H   52   4.444   4.486   2.991
    6ILE     CA   53   4.493   4.689   2.982
    6ILE     CB   54   4.556   4.680   2.843
    6ILE    CG1   55   4.690   4.606   2.847
    6ILE    CG2   56   4.593   4.815   2.781
    6ILE     CD   57   4.801   4.659   2.938
    6ILE      C   58   4.362   4.769   2.976
    6ILE      O   59   4.276   4.755   2.890
    7ASN      N   60   4.347   4.862   3.070
    7ASN      H   61   4.404   4.857   3.152
    7ASN     CA   62   4.240   4.962   3.069
    7ASN     CB   63   4.117   4.896   3.133
    7ASN     CG   64   4.122   4.853   3.279
    7ASN    OD1   65   4.184   4.914   3.366
    7ASN    ND2   66   4.050   4.747   3.316
    7ASN   HD21   67   3.989   4.694   3.257
    7ASN   HD22   68   4.070   4.714   3.408
    7ASN      C   69   4.277   5.092   3.141
    7ASN      O   70   4.360   5.078   3.231
    8PRO      N   71   4.214   5.205   3.112
    8PRO     CA   72   4.238   5.331   3.182
    8PRO     CB   73   4.128   5.423   3.128
    8PRO     CG   74   4.123   5.384   2.981
    8PRO     CD   75   4.161   5.236   2.978
    8PRO      C   76   4.232   5.332   3.335
    8PRO      O   77   4.328   5.388   3.387
    9GLU      N   78   4.152   5.242   3.393
    9GLU      H   79   4.081   5.188   3.349
    9GLU     CA   80   4.160   5.221   3.538
    9GLU     CB   81   4.042   5.142   3.594
    9GLU     CG   82   4.017   5.137   3.744
    9GLU     CD   83   3.949   5.262   3.800
    9GLU    OE1   84   4.011   5.345   3.869
    9GLU    OE2   85   3.824   5.274   3.799
    9GLU      C   86   4.298   5.178   3.588
    9GLU      O   87   4.365   5.253   3.660
   10MET      N   88   4.339   5.056   3.555
   10MET      H   89   4.281   4.998   3.498
   10MET     CA   90   4.473   4.999   3.574
   10MET     CB   91   4.486   4.861   3.508
   10MET     CG   92   4.404   4.754   3.580
   10MET     SD   93   4.469   4.726   3.749
   10MET     CE   94   4.328   4.778   3.844
   10MET      C   95   4.585   5.094   3.532
   10MET      O   96   4.676   5.121   3.611
   11LEU      N   97   4.580   5.145   3.410
   11LEU      H   98   4.506   5.126   3.345
   11LEU     CA   99   4.687   5.235   3.364
   11LEU     CB  100   4.692   5.260   3.213
   11LEU     CG  101   4.723   5.130   3.138
   11LEU    CD1  102   4.685   5.154   2.992
   11LEU    CD2  103   4.872   5.096   3.135
   11LEU      C  104   4.707   5.358   3.452
   11LEU      O  105   4.817   5.403   3.482
   12ASN      N  106   4.592   5.414   3.490
   12ASN      H  107   4.505   5.398   3.443
   12ASN     CA  108   4.602   5.521   3.590
   12ASN     CB  109   4.466   5.589   3.607
   12ASN     CG  110   4.428   5.688   3.497
   12ASN    OD1  111   4.508   5.765   3.443
   12ASN    ND2  112   4.298   5.695   3.469
   12ASN   HD21  113   4.227   5.641   3.514
   12ASN   HD22  114   4.271   5.750   3.390
   12ASN      C  115   4.657   5.485   3.728
   12ASN      O  116   4.743   5.555   3.783
   13LYS      N  117   4.611   5.377   3.791
   13LYS      H  118   4.536   5.326   3.750
   13LYS     CA  119   4.664   5.322   3.917
   13LYS     CB  120   4.570   5.212   3.966
   13LYS     CG  121   4.437   5.273   4.008
   13LYS     CD  122   4.340   5.169   4.063
   13LYS     CE  123   4.212   5.242   4.105
   13LYS     NZ  124   4.096   5.154   4.123
   13LYS    HZ1  125   4.119   5.071   4.174
   13LYS    HZ2  126   4.028   5.193   4.184
   13LYS    HZ3  127   4.064   5.130   4.031
   13LYS      C  128   4.810   5.276   3.913
   13LYS      O  129   4.878   5.282   4.015
   14VAL      N  130   4.856   5.232   3.796
   14VAL      H  131   4.790   5.193   3.732
   14VAL     CA  132   5.000   5.209   3.778
   14VAL     CB  133   5.033   5.152   3.640
   14VAL    CG1  134   5.184   5.150   3.615
   14VAL    CG2  135   4.982   5.008   3.642
   14VAL      C  136   5.083   5.335   3.806
   14VAL      O  137   5.163   5.336   3.898
   15LEU      N  138   5.046   5.437   3.729
   15LEU      H  139   4.989   5.419   3.648
   15LEU     CA  140   5.107   5.570   3.742
   15LEU     CB  141   5.052   5.663   3.634
   15LEU     CG  142   5.124   5.660   3.499
   15LEU    CD1  143   5.075   5.766   3.400
   15LEU    CD2  144   5.274   5.680   3.518
   15LEU      C  145   5.083   5.627   3.882
   15LEU      O  146   5.159   5.708   3.935
   16SER      N  147   4.965   5.608   3.940
   16SER      H  148   4.882   5.604   3.883
   16SER     CA  149   4.940   5.639   4.081
   16SER     CB  150   4.801   5.590   4.122
   16SER     OG  151   4.777   5.545   4.255
   16SER     HG  152   4.687   5.502   4.253
   16SER      C  153   5.045   5.596   4.184
   16SER      O  154   5.063   5.659   4.289
   17ARG      N  155   5.120   5.492   4.152
   17ARG      H  156   5.108   5.444   4.065
   17ARG     CA  157   5.227   5.428   4.230
   17ARG     CB  158   5.232   5.276   4.221
   17ARG     CG  159   5.102   5.208   4.264
   17ARG     CD  160   5.137   5.065   4.308
   17ARG     NE  161   5.005   5.013   4.346
   17ARG     HE  162   4.925   5.056   4.305
   17ARG     CZ  163   4.985   4.926   4.446
   17ARG    NH1  164   5.081   4.883   4.530
   17ARG   HH11  165   5.178   4.904   4.520
   17ARG   HH12  166   5.053   4.802   4.581
   17ARG    NH2  167   4.867   4.862   4.455
   17ARG   HH21  168   4.798   4.871   4.383
   17ARG   HH22  169   4.844   4.827   4.545
   17ARG      C  170   5.364   5.484   4.190
   17ARG      O  171   5.439   5.503   4.286
   18LEU      N  172   5.391   5.521   4.065
   18LEU      H  173   5.328   5.514   3.988
   18LEU     CA  174   5.522   5.556   4.008
   18LEU     CB  175   5.517   5.537   3.856
   18LEU     CG  176   5.502   5.392   3.810
   18LEU    CD1  177   5.507   5.393   3.657
   18LEU    CD2  178   5.619   5.305   3.854
   18LEU      C  179   5.588   5.690   4.041
   18LEU      O  180   5.698   5.712   3.991
   19GLY      N  181   5.510   5.776   4.106
   19GLY      H  182   5.425   5.742   4.145
   19GLY     CA  183   5.541   5.917   4.136
   19GLY      C  184   5.536   6.005   4.011
   19GLY      O  185   5.641   6.048   3.965
   20VAL      N  186   5.414   6.049   3.981
   20VAL      H  187   5.350   6.062   4.056
   20VAL     CA  188   5.370   6.112   3.856
   20VAL     CB  189   5.346   6.004   3.750
   20VAL    CG1  190   5.246   6.034   3.638
   20VAL    CG2  191   5.482   5.978   3.685
   20VAL      C  192   5.242   6.194   3.876
   20VAL      O  193   5.141   6.136   3.916
   21ALA      N  194   5.242   6.320   3.833
   21ALA      H  195   5.330   6.351   3.797
   21ALA     CA  196   5.142   6.418   3.877
   21ALA     CB  197   5.201   6.559   3.864
   21ALA      C  198   5.010   6.393   3.804
   21ALA      O  199   4.997   6.378   3.683
   22GLY      N  200   4.903   6.393   3.883
   22GLY      H  201   4.922   6.405   3.981
   22GLY     CA  202   4.763   6.383   3.840
   22GLY      C  203   4.698   6.476   3.737
   22GLY      O  204   4.583   6.451   3.701
   23GLN      N  205   4.773   6.582   3.708
   23GLN      H  206   4.833   6.610   3.783
   23GLN     CA  207   4.762   6.680   3.599
   23GLN     CB  208   4.876   6.782   3.593
   23GLN     CG  209   4.847   6.898   3.688
   23GLN     CD  210   4.955   7.004   3.707
   23GLN    OE1  211   4.944   7.079   3.804
   23GLN    NE2  212   5.069   7.007   3.640
   23GLN   HE21  213   5.113   6.926   3.599
   23GLN   HE22  214   5.112   7.095   3.622
   23GLN      C  215   4.731   6.617   3.463
   23GLN      O  216   4.650   6.666   3.383
   24TRP      N  217   4.791   6.502   3.435
   24TRP      H  218   4.851   6.457   3.500
   24TRP     CA  219   4.762   6.420   3.317
   24TRP     CB  220   4.879   6.415   3.218
   24TRP     CG  221   4.905   6.557   3.166
   24TRP    CD1  222   4.994   6.640   3.220
   24TRP    HD1  223   5.040   6.618   3.316
   24TRP    CD2  224   4.877   6.603   3.038
   24TRP    NE1  225   5.017   6.741   3.138
   24TRP    HE1  226   5.097   6.802   3.138
   24TRP    CE2  227   4.951   6.720   3.024
   24TRP    CE3  228   4.806   6.538   2.938
   24TRP    HE3  229   4.766   6.437   2.946
   24TRP    CZ2  230   4.949   6.771   2.895
   24TRP    HZ2  231   4.997   6.866   2.873
   24TRP    CZ3  232   4.795   6.604   2.815
   24TRP    HZ3  233   4.724   6.567   2.742
   24TRP    CH2  234   4.868   6.720   2.794
   24TRP    HH2  235   4.869   6.762   2.693
   24TRP      C  236   4.716   6.280   3.359
   24TRP      O  237   4.767   6.219   3.453
   25ARG      N  238   4.608   6.228   3.301
   25ARG      H  239   4.556   6.286   3.239
   25ARG     CA  240   4.545   6.098   3.327
   25ARG     CB  241   4.436   6.125   3.431
   25ARG     CG  242   4.476   6.170   3.572
   25ARG     CD  243   4.535   6.062   3.661
   25ARG     NE  244   4.681   6.052   3.644
   25ARG     HE  245   4.708   6.071   3.550
   25ARG     CZ  246   4.776   6.039   3.737
   25ARG    NH1  247   4.746   6.018   3.866
   25ARG   HH11  248   4.653   5.999   3.898
   25ARG   HH12  249   4.817   6.037   3.934
   25ARG    NH2  250   4.902   6.081   3.719
   25ARG   HH21  251   4.919   6.127   3.632
   25ARG   HH22  252   4.963   6.102   3.796
   25ARG      C  253   4.481   6.039   3.202
   25ARG      O  254   4.445   6.112   3.110
   26PHE      N  255   4.471   5.906   3.200
   26PHE      H  256   4.527   5.854   3.264
   26PHE     CA  257   4.414   5.827   3.090
   26PHE     CB  258   4.441   5.676   3.085
   26PHE     CG  259   4.592   5.652   3.075
   26PHE    CD1  260   4.668   5.630   3.190
   26PHE    HD1  261   4.614   5.584   3.273
   26PHE    CD2  262   4.661   5.669   2.956
   26PHE    HD2  263   4.613   5.717   2.871
   26PHE    CE1  264   4.806   5.618   3.183
   26PHE    HE1  265   4.860   5.580   3.269
   26PHE    CE2  266   4.800   5.658   2.949
   26PHE    HE2  267   4.852   5.659   2.854
   26PHE     CZ  268   4.874   5.622   3.061
   26PHE     HZ  269   4.969   5.569   3.056
   26PHE      C  270   4.262   5.844   3.090
   26PHE      O  271   4.190   5.817   3.187
   27VAL      N  272   4.217   5.842   2.965
   27VAL      H  273   4.274   5.829   2.884
   27VAL     CA  274   4.076   5.836   2.925
   27VAL     CB  275   4.020   5.969   2.873
   27VAL    CG1  276   4.022   6.076   2.983
   27VAL    CG2  277   4.084   6.015   2.742
   27VAL      C  278   4.049   5.731   2.817
   27VAL      O  279   4.136   5.701   2.736
   28ASP      N  280   3.938   5.658   2.824
   28ASP      H  281   3.878   5.659   2.904
   28ASP     CA  282   3.899   5.559   2.723
   28ASP     CB  283   3.821   5.438   2.774
   28ASP     CG  284   3.744   5.446   2.906
   28ASP    OD1  285   3.620   5.436   2.896
   28ASP    OD2  286   3.808   5.475   3.009
   28ASP      C  287   3.822   5.621   2.606
   28ASP      O  288   3.737   5.708   2.623
   29VAL      N  289   3.883   5.593   2.491
   29VAL      H  290   3.971   5.546   2.484
   29VAL     CA  291   3.828   5.641   2.363
   29VAL     CB  292   3.942   5.664   2.264
   29VAL    CG1  293   3.886   5.734   2.140
   29VAL    CG2  294   4.052   5.754   2.322
   29VAL      C  295   3.729   5.541   2.302
   29VAL      O  296   3.757   5.442   2.234
   30LEU      N  297   3.606   5.589   2.308
   30LEU      H  298   3.583   5.684   2.328
   30LEU     CA  299   3.487   5.511   2.270
   30LEU     CB  300   3.354   5.578   2.306
   30LEU     CG  301   3.325   5.562   2.455
   30LEU    CD1  302   3.213   5.665   2.477
   30LEU    CD2  303   3.274   5.422   2.489
   30LEU      C  304   3.478   5.459   2.127
   30LEU      O  305   3.426   5.350   2.102
   31GLY      N  306   3.522   5.537   2.029
   31GLY      H  307   3.558   5.629   2.046
   31GLY     CA  308   3.535   5.494   1.889
   31GLY      C  309   3.671   5.531   1.830
   31GLY      O  310   3.751   5.609   1.882
   32LEU      N  311   3.672   5.506   1.699
   32LEU      H  312   3.590   5.468   1.657
   32LEU     CA  313   3.782   5.531   1.605
   32LEU     CB  314   3.817   5.407   1.521
   32LEU     CG  315   3.893   5.302   1.602
   32LEU    CD1  316   3.867   5.174   1.523
   32LEU    CD2  317   4.043   5.330   1.613
   32LEU      C  318   3.749   5.640   1.503
   32LEU      O  319   3.840   5.682   1.431
   33GLU      N  320   3.623   5.679   1.488
   33GLU      H  321   3.551   5.633   1.540
   33GLU     CA  322   3.575   5.787   1.401
   33GLU     CB  323   3.425   5.804   1.422
   33GLU     CG  324   3.344   5.680   1.383
   33GLU     CD  325   3.355   5.545   1.454
   33GLU    OE1  326   3.370   5.531   1.577
   33GLU    OE2  327   3.356   5.443   1.382
   33GLU      C  328   3.640   5.923   1.429
   33GLU      O  329   3.691   5.944   1.539
   34GLU      N  330   3.648   6.003   1.323
   34GLU      H  331   3.626   5.975   1.230
   34GLU     CA  332   3.671   6.148   1.338
   34GLU     CB  333   3.663   6.191   1.191
   34GLU     CG  334   3.782   6.154   1.102
   34GLU     CD  335   3.840   6.278   1.034
   34GLU    OE1  336   3.789   6.312   0.925
   34GLU    OE2  337   3.940   6.334   1.085
   34GLU      C  338   3.560   6.223   1.412
   34GLU      O  339   3.584   6.302   1.503
   35GLU      N  340   3.436   6.179   1.390
   35GLU      H  341   3.410   6.113   1.320
   35GLU     CA  342   3.324   6.226   1.473
   35GLU     CB  343   3.195   6.194   1.396
   35GLU     CG  344   3.061   6.204   1.469
   35GLU     CD  345   3.027   6.344   1.519
   35GLU    OE1  346   2.977   6.418   1.431
   35GLU    OE2  347   3.061   6.387   1.631
   35GLU      C  348   3.332   6.158   1.609
   35GLU      O  349   3.397   6.056   1.633
   36SER      N  350   3.271   6.219   1.710
   36SER      H  351   3.194   6.283   1.700
   36SER     CA  352   3.287   6.180   1.851
   36SER     CB  353   3.231   6.040   1.881
   36SER     OG  354   3.229   6.005   2.019
   36SER     HG  355   3.217   6.089   2.072
   36SER      C  356   3.426   6.186   1.913
   36SER      O  357   3.433   6.193   2.036
   37LEU      N  358   3.540   6.193   1.844
   37LEU      H  359   3.544   6.151   1.753
   37LEU     CA  360   3.668   6.229   1.906
   37LEU     CB  361   3.782   6.231   1.804
   37LEU     CG  362   3.850   6.094   1.799
   37LEU    CD1  363   3.958   6.095   1.691
   37LEU    CD2  364   3.906   6.040   1.930
   37LEU      C  365   3.681   6.350   1.998
   37LEU      O  366   3.732   6.348   2.110
   38GLY      N  367   3.600   6.445   1.952
   38GLY      H  368   3.564   6.444   1.859
   38GLY     CA  369   3.554   6.558   2.034
   38GLY      C  370   3.531   6.553   2.186
   38GLY      O  371   3.574   6.640   2.261
   39SER      N  372   3.470   6.444   2.232
   39SER      H  373   3.450   6.372   2.165
   39SER     CA  374   3.448   6.406   2.372
   39SER     CB  375   3.377   6.272   2.388
   39SER     OG  376   3.283   6.284   2.495
   39SER     HG  377   3.314   6.248   2.583
   39SER      C  378   3.580   6.389   2.448
   39SER      O  379   3.576   6.424   2.566
   40VAL      N  380   3.690   6.354   2.382
   40VAL      H  381   3.695   6.334   2.284
   40VAL     CA  382   3.818   6.325   2.448
   40VAL     CB  383   3.898   6.237   2.352
   40VAL    CG1  384   4.042   6.216   2.399
   40VAL    CG2  385   3.835   6.098   2.343
   40VAL      C  386   3.882   6.456   2.496
   40VAL      O  387   3.906   6.549   2.420
   41PRO      N  388   3.903   6.480   2.625
   41PRO     CA  389   3.933   6.609   2.688
   41PRO     CB  390   3.936   6.585   2.839
   41PRO     CG  391   3.872   6.448   2.865
   41PRO     CD  392   3.881   6.379   2.729
   41PRO      C  393   4.065   6.677   2.653
   41PRO      O  394   4.175   6.631   2.683
   42ALA      N  395   4.052   6.785   2.577
   42ALA      H  396   3.964   6.803   2.534
   42ALA     CA  397   4.172   6.855   2.528
   42ALA     CB  398   4.128   6.935   2.405
   42ALA      C  399   4.248   6.936   2.633
   42ALA      O  400   4.184   6.988   2.724
   43PRO      N  401   4.381   6.950   2.632
   43PRO     CA  402   4.483   6.888   2.547
   43PRO     CB  403   4.613   6.968   2.561
   43PRO     CG  404   4.588   7.049   2.688
   43PRO     CD  405   4.437   7.065   2.704
   43PRO      C  406   4.511   6.742   2.582
   43PRO      O  407   4.483   6.692   2.691
   44ALA      N  408   4.545   6.675   2.472
   44ALA      H  409   4.519   6.706   2.381
   44ALA     CA  410   4.592   6.536   2.471
   44ALA     CB  411   4.486   6.448   2.404
   44ALA      C  412   4.723   6.522   2.393
   44ALA      O  413   4.753   6.612   2.316
   45CYS      N  414   4.801   6.423   2.437
   45CYS      H  415   4.769   6.365   2.512
   45CYS     CA  416   4.936   6.408   2.380
   45CYS     CB  417   5.017   6.483   2.486
   45CYS     SG  418   5.022   6.392   2.644
   45CYS     HG  419   5.103   6.298   2.596
   45CYS      C  420   4.986   6.266   2.352
   45CYS      O  421   5.105   6.240   2.369
   46ALA      N  422   4.891   6.177   2.328
   46ALA      H  423   4.796   6.207   2.317
   46ALA     CA  424   4.918   6.033   2.314
   46ALA     CB  425   4.968   5.970   2.444
   46ALA      C  426   4.793   5.959   2.267
   46ALA      O  427   4.698   5.967   2.345
   47LEU      N  428   4.803   5.875   2.164
   47LEU      H  429   4.893   5.863   2.122
   47LEU     CA  430   4.695   5.783   2.126
   47LEU     CB  431   4.642   5.827   1.990
   47LEU     CG  432   4.490   5.813   1.978
   47LEU    CD1  433   4.413   5.869   2.097
   47LEU    CD2  434   4.431   5.882   1.855
   47LEU      C  435   4.746   5.639   2.128
   47LEU      O  436   4.861   5.617   2.090
   48LEU      N  437   4.694   5.559   2.221
   48LEU      H  438   4.613   5.579   2.277
   48LEU     CA  439   4.754   5.427   2.240
   48LEU     CB  440   4.803   5.400   2.382
   48LEU     CG  441   4.897   5.503   2.444
   48LEU    CD1  442   4.826   5.616   2.518
   48LEU    CD2  443   5.000   5.431   2.531
   48LEU      C  444   4.649   5.325   2.195
   48LEU      O  445   4.536   5.332   2.241
   49LEU      N  446   4.693   5.218   2.128
   49LEU      H  447   4.789   5.190   2.130
   49LEU     CA  448   4.593   5.128   2.069
   49LEU     CB  449   4.597   5.155   1.919
   49LEU     CG  450   4.483   5.091   1.839
   49LEU    CD1  451   4.339   5.129   1.877
   49LEU    CD2  452   4.505   5.116   1.690
   49LEU      C  453   4.624   4.986   2.116
   49LEU      O  454   4.736   4.941   2.090
   50LEU      N  455   4.523   4.915   2.166
   50LEU      H  456   4.445   4.958   2.212
   50LEU     CA  457   4.541   4.772   2.194
   50LEU     CB  458   4.472   4.740   2.327
   50LEU     CG  459   4.498   4.595   2.368
   50LEU    CD1  460   4.646   4.562   2.389
   50LEU    CD2  461   4.398   4.564   2.479
   50LEU      C  462   4.490   4.683   2.080
   50LEU      O  463   4.370   4.687   2.056
   51PHE      N  464   4.575   4.622   1.999
   51PHE      H  465   4.674   4.611   2.006
   51PHE     CA  466   4.532   4.541   1.884
   51PHE     CB  467   4.565   4.623   1.758
   51PHE     CG  468   4.484   4.588   1.633
   51PHE    CD1  469   4.347   4.570   1.645
   51PHE    HD1  470   4.298   4.573   1.743
   51PHE    CD2  471   4.552   4.552   1.517
   51PHE    HD2  472   4.660   4.565   1.506
   51PHE    CE1  473   4.275   4.513   1.541
   51PHE    HE1  474   4.167   4.533   1.541
   51PHE    CE2  475   4.476   4.504   1.411
   51PHE    HE2  476   4.523   4.498   1.313
   51PHE     CZ  477   4.341   4.474   1.426
   51PHE     HZ  478   4.304   4.392   1.365
   51PHE      C  479   4.598   4.403   1.878
   51PHE      O  480   4.713   4.396   1.921
   52PRO      N  481   4.534   4.294   1.838
   52PRO     CA  482   4.599   4.170   1.791
   52PRO     CB  483   4.499   4.056   1.813
   52PRO     CG  484   4.367   4.129   1.840
   52PRO     CD  485   4.391   4.278   1.866
   52PRO      C  486   4.661   4.182   1.652
   52PRO      O  487   4.609   4.253   1.565
   53LEU      N  488   4.764   4.100   1.638
   53LEU      H  489   4.794   4.060   1.725
   53LEU     CA  490   4.835   4.085   1.510
   53LEU     CB  491   4.974   4.148   1.517
   53LEU     CG  492   4.990   4.298   1.541
   53LEU    CD1  493   5.142   4.315   1.533
   53LEU    CD2  494   4.935   4.398   1.439
   53LEU      C  495   4.859   3.941   1.464
   53LEU      O  496   4.876   3.852   1.547
   54THR      N  497   4.847   3.924   1.333
   54THR      H  498   4.823   4.008   1.284
   54THR     CA  499   4.887   3.805   1.255
   54THR     CB  500   4.839   3.793   1.110
   54THR    OG1  501   4.911   3.865   1.010
   54THR    HG1  502   4.849   3.858   0.931
   54THR    CG2  503   4.690   3.823   1.093
   54THR      C  504   5.037   3.780   1.251
   54THR      O  505   5.116   3.873   1.267
   55ALA      N  506   5.071   3.651   1.249
   55ALA      H  507   5.000   3.581   1.257
   55ALA     CA  508   5.208   3.598   1.249
   55ALA     CB  509   5.212   3.447   1.274
   55ALA      C  510   5.279   3.633   1.118
   55ALA      O  511   5.385   3.696   1.124
   56GLN      N  512   5.210   3.620   1.005
   56GLN      H  513   5.131   3.560   0.993
   56GLN     CA  514   5.257   3.667   0.874
   56GLN     CB  515   5.143   3.643   0.776
   56GLN     CG  516   5.108   3.494   0.775
   56GLN     CD  517   5.002   3.446   0.875
   56GLN    OE1  518   5.026   3.414   0.991
   56GLN    NE2  519   4.890   3.406   0.817
   56GLN   HE21  520   4.895   3.400   0.717
   56GLN   HE22  521   4.817   3.369   0.875
   56GLN      C  522   5.286   3.817   0.875
   56GLN      O  523   5.401   3.849   0.847
   57HISE     N  524   5.199   3.902   0.930
   57HISE     H  525   5.109   3.867   0.955
   57HISE    CA  526   5.224   4.044   0.958
   57HISE    CB  527   5.094   4.109   1.006
   57HISE    CG  528   5.104   4.262   1.012
   57HISE   ND1  529   5.036   4.335   1.099
   57HISE   CD2  530   5.156   4.346   0.922
   57HISE   HD2  531   5.205   4.319   0.829
   57HISE   CE1  532   5.045   4.462   1.059
   57HISE   HE1  533   4.972   4.538   1.087
   57HISE   NE2  534   5.124   4.472   0.952
   57HISE   HE2  535   5.145   4.557   0.904
   57HISE     C  536   5.344   4.068   1.050
   57HISE     O  537   5.432   4.137   0.997
   58GLU      N  538   5.349   4.016   1.172
   58GLU      H  539   5.269   3.981   1.220
   58GLU     CA  540   5.457   4.051   1.265
   58GLU     CB  541   5.440   3.979   1.399
   58GLU     CG  542   5.511   4.066   1.503
   58GLU     CD  543   5.498   4.016   1.647
   58GLU    OE1  544   5.571   4.057   1.740
   58GLU    OE2  545   5.399   3.945   1.675
   58GLU      C  546   5.594   4.010   1.210
   58GLU      O  547   5.683   4.094   1.213
   59ASN      N  548   5.601   3.892   1.149
   59ASN      H  549   5.522   3.831   1.150
   59ASN     CA  550   5.713   3.837   1.071
   59ASN     CB  551   5.683   3.699   1.013
   59ASN     CG  552   5.680   3.587   1.118
   59ASN    OD1  553   5.738   3.593   1.226
   59ASN    ND2  554   5.623   3.475   1.076
   59ASN   HD21  555   5.580   3.451   0.989
   59ASN   HD22  556   5.610   3.407   1.148
   59ASN      C  557   5.761   3.934   0.963
   59ASN      O  558   5.875   3.979   0.967
   60PHE      N  559   5.670   3.965   0.871
   60PHE      H  560   5.577   3.930   0.865
   60PHE     CA  561   5.709   4.051   0.758
   60PHE     CB  562   5.607   4.046   0.644
   60PHE     CG  563   5.634   4.135   0.522
   60PHE    CD1  564   5.586   4.265   0.521
   60PHE    HD1  565   5.511   4.299   0.592
   60PHE    CD2  566   5.709   4.087   0.415
   60PHE    HD2  567   5.766   3.994   0.423
   60PHE    CE1  568   5.616   4.352   0.417
   60PHE    HE1  569   5.579   4.454   0.411
   60PHE    CE2  570   5.739   4.174   0.312
   60PHE    HE2  571   5.804   4.139   0.231
   60PHE     CZ  572   5.697   4.307   0.313
   60PHE     HZ  573   5.742   4.367   0.235
   60PHE      C  574   5.740   4.196   0.796
   60PHE      O  575   5.847   4.240   0.756
   61ARG      N  576   5.673   4.242   0.901
   61ARG      H  577   5.592   4.192   0.931
   61ARG     CA  578   5.681   4.380   0.950
   61ARG     CB  579   5.552   4.440   1.007
   61ARG     CG  580   5.541   4.590   0.980
   61ARG     CD  581   5.423   4.669   1.039
   61ARG     NE  582   5.453   4.811   1.018
   61ARG     HE  583   5.510   4.841   0.942
   61ARG     CZ  584   5.421   4.917   1.093
   61ARG    NH1  585   5.345   4.902   1.203
   61ARG   HH11  586   5.314   4.813   1.236
   61ARG   HH12  587   5.320   4.983   1.256
   61ARG    NH2  588   5.500   5.026   1.089
   61ARG   HH21  589   5.580   5.039   1.031
   61ARG   HH22  590   5.479   5.105   1.146
   61ARG      C  591   5.800   4.404   1.044
   61ARG      O  592   5.877   4.494   1.012
   62LYS      N  593   5.831   4.309   1.132
   62LYS      H  594   5.766   4.240   1.165
   62LYS     CA  595   5.958   4.311   1.206
   62LYS     CB  596   5.978   4.193   1.300
   62LYS     CG  597   5.899   4.205   1.431
   62LYS     CD  598   5.941   4.094   1.527
   62LYS     CE  599   5.888   4.119   1.668
   62LYS     NZ  600   5.899   3.995   1.746
   62LYS    HZ1  601   5.861   3.917   1.696
   62LYS    HZ2  602   5.997   3.985   1.763
   62LYS    HZ3  603   5.858   4.000   1.837
   62LYS      C  604   6.077   4.319   1.110
   62LYS      O  605   6.175   4.385   1.147
   63LYS      N  606   6.076   4.242   1.002
   63LYS      H  607   6.023   4.157   1.002
   63LYS     CA  608   6.170   4.270   0.894
   63LYS     CB  609   6.200   4.141   0.818
   63LYS     CG  610   6.224   4.022   0.911
   63LYS     CD  611   6.239   3.897   0.824
   63LYS     CE  612   6.265   3.775   0.913
   63LYS     NZ  613   6.276   3.648   0.839
   63LYS    HZ1  614   6.207   3.644   0.767
   63LYS    HZ2  615   6.366   3.630   0.800
   63LYS    HZ3  616   6.244   3.580   0.905
   63LYS      C  617   6.153   4.393   0.804
   63LYS      O  618   6.257   4.451   0.772
   64GLN      N  619   6.032   4.440   0.773
   64GLN      H  620   5.954   4.386   0.805
   64GLN     CA  621   6.016   4.562   0.692
   64GLN     CB  622   5.873   4.596   0.650
   64GLN     CG  623   5.844   4.702   0.544
   64GLN     CD  624   5.692   4.712   0.530
   64GLN    OE1  625   5.616   4.706   0.626
   64GLN    NE2  626   5.653   4.732   0.404
   64GLN   HE21  627   5.716   4.745   0.327
   64GLN   HE22  628   5.555   4.715   0.392
   64GLN      C  629   6.064   4.686   0.767
   64GLN      O  630   6.140   4.768   0.715
   65ILE      N  631   6.033   4.706   0.895
   65ILE      H  632   5.955   4.654   0.931
   65ILE     CA  633   6.085   4.811   0.984
   65ILE     CB  634   5.997   4.809   1.109
   65ILE    CG1  635   5.857   4.864   1.082
   65ILE    CG2  636   6.058   4.895   1.220
   65ILE     CD  637   5.764   4.849   1.203
   65ILE      C  638   6.234   4.805   1.015
   65ILE      O  639   6.302   4.905   1.037
   66GLU      N  640   6.289   4.684   1.009
   66GLU      H  641   6.234   4.601   1.001
   66GLU     CA  642   6.431   4.658   1.037
   66GLU     CB  643   6.457   4.513   1.080
   66GLU     CG  644   6.599   4.455   1.074
   66GLU     CD  645   6.641   4.434   1.220
   66GLU    OE1  646   6.610   4.330   1.283
   66GLU    OE2  647   6.716   4.526   1.259
   66GLU      C  648   6.520   4.704   0.921
   66GLU      O  649   6.619   4.769   0.953
   67GLU      N  650   6.480   4.680   0.797
   67GLU      H  651   6.400   4.624   0.774
   67GLU     CA  652   6.556   4.720   0.677
   67GLU     CB  653   6.503   4.666   0.544
   67GLU     CG  654   6.532   4.516   0.533
   67GLU     CD  655   6.471   4.457   0.406
   67GLU    OE1  656   6.346   4.453   0.401
   67GLU    OE2  657   6.547   4.412   0.318
   67GLU      C  658   6.578   4.872   0.671
   67GLU      O  659   6.671   4.924   0.611
   68LEU      N  660   6.480   4.944   0.725
   68LEU      H  661   6.394   4.900   0.749
   68LEU     CA  662   6.486   5.091   0.737
   68LEU     CB  663   6.345   5.151   0.748
   68LEU     CG  664   6.257   5.109   0.631
   68LEU    CD1  665   6.119   5.164   0.669
   68LEU    CD2  666   6.308   5.167   0.498
   68LEU      C  667   6.582   5.141   0.845
   68LEU      O  668   6.620   5.258   0.841
   69LYS      N  669   6.614   5.062   0.947
   69LYS      H  670   6.555   4.983   0.962
   69LYS     CA  671   6.715   5.085   1.051
   69LYS     CB  672   6.854   5.075   0.990
   69LYS     CG  673   6.896   4.935   0.942
   69LYS     CD  674   6.907   4.853   1.070
   69LYS     CE  675   6.952   4.708   1.046
   69LYS     NZ  676   6.970   4.634   1.171
   69LYS    HZ1  677   7.044   4.673   1.227
   69LYS    HZ2  678   6.890   4.620   1.229
   69LYS    HZ3  679   7.005   4.545   1.143
   69LYS      C  680   6.699   5.202   1.149
   69LYS      O  681   6.797   5.232   1.218
   70GLY      N  682   6.588   5.275   1.149
   70GLY      H  683   6.500   5.242   1.114
   70GLY     CA  684   6.571   5.403   1.219
   70GLY      C  685   6.643   5.525   1.162
   70GLY      O  686   6.662   5.621   1.237
   71GLN      N  687   6.655   5.528   1.030
   71GLN      H  688   6.658   5.444   0.976
   71GLN     CA  689   6.717   5.647   0.970
   71GLN     CB  690   6.743   5.618   0.822
   71GLN     CG  691   6.848   5.702   0.748
   71GLN     CD  692   6.885   5.642   0.613
   71GLN    OE1  693   6.983   5.569   0.599
   71GLN    NE2  694   6.812   5.676   0.507
   71GLN   HE21  695   6.731   5.735   0.509
   71GLN   HE22  696   6.834   5.625   0.424
   71GLN      C  697   6.622   5.766   0.984
   71GLN      O  698   6.659   5.875   1.026
   72GLU      N  699   6.492   5.748   0.958
   72GLU      H  700   6.457   5.667   0.911
   72GLU     CA  701   6.389   5.852   0.961
   72GLU     CB  702   6.269   5.802   0.881
   72GLU     CG  703   6.302   5.756   0.739
   72GLU     CD  704   6.184   5.683   0.675
   72GLU    OE1  705   6.103   5.738   0.597
   72GLU    OE2  706   6.181   5.560   0.699
   72GLU      C  707   6.350   5.914   1.096
   72GLU      O  708   6.281   6.015   1.097
   73VAL      N  709   6.401   5.854   1.203
   73VAL      H  710   6.490   5.808   1.201
   73VAL     CA  711   6.355   5.882   1.340
   73VAL     CB  712   6.352   5.753   1.423
   73VAL    CG1  713   6.284   5.764   1.560
   73VAL    CG2  714   6.281   5.643   1.343
   73VAL      C  715   6.459   5.972   1.406
   73VAL      O  716   6.577   5.947   1.383
   74SER      N  717   6.406   6.080   1.463
   74SER      H  718   6.317   6.117   1.435
   74SER     CA  719   6.485   6.169   1.549
   74SER     CB  720   6.392   6.261   1.628
   74SER     OG  721   6.444   6.382   1.684
   74SER     HG  722   6.380   6.454   1.656
   74SER      C  723   6.561   6.088   1.654
   74SER      O  724   6.492   6.012   1.722
   75PRO      N  725   6.682   6.136   1.682
   75PRO     CA  726   6.763   6.097   1.798
   75PRO     CB  727   6.895   6.173   1.784
   75PRO     CG  728   6.871   6.283   1.680
   75PRO     CD  729   6.766   6.215   1.591
   75PRO      C  730   6.698   6.128   1.933
   75PRO      O  731   6.714   6.046   2.023
   76LYS      N  732   6.611   6.229   1.940
   76LYS      H  733   6.599   6.282   1.856
   76LYS     CA  734   6.542   6.270   2.062
   76LYS     CB  735   6.483   6.408   2.032
   76LYS     CG  736   6.591   6.512   2.004
   76LYS     CD  737   6.538   6.648   2.050
   76LYS     CE  738   6.416   6.696   1.971
   76LYS     NZ  739   6.352   6.815   2.027
   76LYS    HZ1  740   6.415   6.892   2.039
   76LYS    HZ2  741   6.279   6.851   1.968
   76LYS    HZ3  742   6.317   6.789   2.117
   76LYS      C  743   6.447   6.169   2.127
   76LYS      O  744   6.416   6.178   2.246
   77VAL      N  745   6.390   6.080   2.046
   77VAL      H  746   6.433   6.044   1.963
   77VAL     CA  747   6.292   5.981   2.095
   77VAL     CB  748   6.239   5.920   1.965
   77VAL    CG1  749   6.146   5.805   2.002
   77VAL    CG2  750   6.153   6.018   1.885
   77VAL      C  751   6.365   5.877   2.180
   77VAL      O  752   6.471   5.824   2.145
   78TYR      N  753   6.311   5.871   2.301
   78TYR      H  754   6.220   5.910   2.314
   78TYR     CA  755   6.344   5.767   2.400
   78TYR     CB  756   6.311   5.808   2.543
   78TYR     CG  757   6.341   5.707   2.653
   78TYR    CD1  758   6.267   5.590   2.672
   78TYR    HD1  759   6.183   5.575   2.605
   78TYR    CD2  760   6.428   5.747   2.754
   78TYR    HD2  761   6.485   5.839   2.741
   78TYR    CE1  762   6.282   5.512   2.786
   78TYR    HE1  763   6.226   5.420   2.805
   78TYR    CE2  764   6.444   5.672   2.871
   78TYR    HE2  765   6.513   5.707   2.947
   78TYR     CZ  766   6.373   5.553   2.882
   78TYR     OH  767   6.365   5.490   3.003
   78TYR     HH  768   6.448   5.498   3.057
   78TYR      C  769   6.262   5.644   2.358
   78TYR      O  770   6.146   5.665   2.325
   79PHE      N  771   6.347   5.545   2.334
   79PHE      H  772   6.442   5.568   2.314
   79PHE     CA  773   6.302   5.410   2.294
   79PHE     CB  774   6.324   5.401   2.143
   79PHE     CG  775   6.258   5.276   2.085
   79PHE    CD1  776   6.123   5.248   2.105
   79PHE    HD1  777   6.056   5.317   2.156
   79PHE    CD2  778   6.336   5.182   2.018
   79PHE    HD2  779   6.437   5.215   1.994
   79PHE    CE1  780   6.063   5.132   2.056
   79PHE    HE1  781   5.961   5.113   2.089
   79PHE    CE2  782   6.280   5.064   1.971
   79PHE    HE2  783   6.332   4.991   1.909
   79PHE     CZ  784   6.144   5.040   1.991
   79PHE     HZ  785   6.099   4.954   1.943
   79PHE      C  786   6.375   5.296   2.366
   79PHE      O  787   6.482   5.323   2.420
   80MET      N  788   6.305   5.183   2.365
   80MET      H  789   6.224   5.166   2.309
   80MET     CA  790   6.356   5.061   2.428
   80MET     CB  791   6.395   5.077   2.575
   80MET     CG  792   6.281   5.107   2.673
   80MET     SD  793   6.327   5.032   2.833
   80MET     CE  794   6.244   4.875   2.819
   80MET      C  795   6.274   4.936   2.395
   80MET      O  796   6.152   4.927   2.409
   81LYS      N  797   6.359   4.835   2.379
   81LYS      H  798   6.453   4.850   2.410
   81LYS     CA  799   6.316   4.701   2.338
   81LYS     CB  800   6.426   4.632   2.256
   81LYS     CG  801   6.472   4.717   2.137
   81LYS     CD  802   6.585   4.652   2.057
   81LYS     CE  803   6.650   4.737   1.947
   81LYS     NZ  804   6.764   4.663   1.892
   81LYS    HZ1  805   6.748   4.565   1.904
   81LYS    HZ2  806   6.757   4.682   1.794
   81LYS    HZ3  807   6.850   4.698   1.929
   81LYS      C  808   6.263   4.616   2.453
   81LYS      O  809   6.304   4.638   2.567
   82GLN      N  810   6.145   4.562   2.423
   82GLN      H  811   6.113   4.584   2.331
   82GLN     CA  812   6.069   4.470   2.508
   82GLN     CB  813   5.919   4.482   2.486
   82GLN     CG  814   5.840   4.423   2.603
   82GLN     CD  815   5.708   4.360   2.557
   82GLN    OE1  816   5.640   4.391   2.459
   82GLN    NE2  817   5.661   4.287   2.658
   82GLN   HE21  818   5.701   4.297   2.749
   82GLN   HE22  819   5.591   4.218   2.638
   82GLN      C  820   6.111   4.323   2.492
   82GLN      O  821   6.102   4.261   2.387
   83THR      N  822   6.206   4.300   2.583
   83THR      H  823   6.244   4.377   2.635
   83THR     CA  824   6.256   4.166   2.616
   83THR     CB  825   6.398   4.163   2.673
   83THR    OG1  826   6.393   4.265   2.773
   83THR    HG1  827   6.479   4.240   2.817
   83THR    CG2  828   6.504   4.203   2.570
   83THR      C  829   6.170   4.075   2.704
   83THR      O  830   6.157   3.955   2.681
   84ILE      N  831   6.126   4.129   2.817
   84ILE      H  832   6.164   4.216   2.849
   84ILE     CA  833   6.033   4.059   2.907
   84ILE     CB  834   6.035   4.141   3.036
   84ILE    CG1  835   6.173   4.153   3.102
   84ILE    CG2  836   5.936   4.084   3.137
   84ILE     CD  837   6.250   4.022   3.113
   84ILE      C  838   5.892   4.042   2.848
   84ILE      O  839   5.855   4.123   2.763
   85GLY      N  840   5.837   3.924   2.874
   85GLY      H  841   5.899   3.850   2.899
   85GLY     CA  842   5.694   3.895   2.858
   85GLY      C  843   5.593   3.968   2.947
   85GLY      O  844   5.627   4.023   3.052
   86ASN      N  845   5.471   3.988   2.898
   86ASN      H  846   5.449   3.955   2.806
   86ASN     CA  847   5.353   4.055   2.952
   86ASN     CB  848   5.310   3.976   3.076
   86ASN     CG  849   5.288   3.827   3.052
   86ASN    OD1  850   5.376   3.746   3.080
   86ASN    ND2  851   5.186   3.795   2.972
   86ASN   HD21  852   5.146   3.858   2.905
   86ASN   HD22  853   5.127   3.720   3.001
   86ASN      C  854   5.363   4.207   2.972
   86ASN      O  855   5.263   4.274   2.994
   87SER      N  856   5.485   4.260   2.978
   87SER      H  857   5.564   4.200   2.989
   87SER     CA  858   5.521   4.401   3.001
   87SER     CB  859   5.671   4.430   3.004
   87SER     OG  860   5.739   4.348   2.908
   87SER     HG  861   5.829   4.391   2.898
   87SER      C  862   5.472   4.502   2.898
   87SER      O  863   5.521   4.615   2.905
   88CYS      N  864   5.369   4.476   2.818
   88CYS      H  865   5.305   4.401   2.832
   88CYS     CA  866   5.325   4.567   2.710
   88CYS     CB  867   5.208   4.506   2.633
   88CYS     SG  868   5.069   4.451   2.739
   88CYS     HG  869   5.020   4.365   2.650
   88CYS      C  870   5.278   4.707   2.750
   88CYS      O  871   5.344   4.799   2.702
   89GLY      N  872   5.188   4.711   2.848
   89GLY      H  873   5.138   4.626   2.864
   89GLY     CA  874   5.116   4.830   2.897
   89GLY      C  875   5.222   4.921   2.959
   89GLY      O  876   5.226   5.040   2.929
   90THR      N  877   5.303   4.863   3.047
   90THR      H  878   5.277   4.771   3.076
   90THR     CA  879   5.417   4.922   3.119
   90THR     CB  880   5.516   4.830   3.192
   90THR    OG1  881   5.438   4.720   3.238
   90THR    HG1  882   5.500   4.655   3.281
   90THR    CG2  883   5.573   4.894   3.319
   90THR      C  884   5.510   5.005   3.030
   90THR      O  885   5.542   5.123   3.041
   91ILE      N  886   5.553   4.947   2.919
   91ILE      H  887   5.520   4.859   2.885
   91ILE     CA  888   5.633   5.012   2.813
   91ILE     CB  889   5.679   4.905   2.715
   91ILE    CG1  890   5.754   4.796   2.792
   91ILE    CG2  891   5.751   4.948   2.587
   91ILE     CD  892   5.874   4.840   2.877
   91ILE      C  893   5.569   5.134   2.745
   91ILE      O  894   5.635   5.236   2.761
   92GLY      N  895   5.458   5.113   2.674
   92GLY      H  896   5.429   5.025   2.636
   92GLY     CA  897   5.375   5.220   2.619
   92GLY      C  898   5.346   5.339   2.711
   92GLY      O  899   5.368   5.453   2.671
   93LEU      N  900   5.313   5.307   2.836
   93LEU      H  901   5.277   5.215   2.852
   93LEU     CA  902   5.313   5.399   2.950
   93LEU     CB  903   5.299   5.309   3.073
   93LEU     CG  904   5.256   5.383   3.200
   93LEU    CD1  905   5.109   5.361   3.237
   93LEU    CD2  906   5.338   5.326   3.316
   93LEU      C  907   5.439   5.484   2.970
   93LEU      O  908   5.434   5.602   2.938
   94ILE      N  909   5.552   5.413   2.976
   94ILE      H  910   5.553   5.313   2.979
   94ILE     CA  911   5.679   5.484   2.996
   94ILE     CB  912   5.782   5.388   3.056
   94ILE    CG1  913   5.741   5.311   3.182
   94ILE    CG2  914   5.913   5.460   3.089
   94ILE     CD  915   5.816   5.182   3.212
   94ILE      C  916   5.730   5.557   2.872
   94ILE      O  917   5.774   5.670   2.895
   95HISE     N  918   5.719   5.504   2.751
   95HISE     H  919   5.695   5.409   2.731
   95HISE    CA  920   5.763   5.582   2.635
   95HISE    CB  921   5.744   5.505   2.504
   95HISE    CG  922   5.810   5.369   2.483
   95HISE   ND1  923   5.798   5.291   2.376
   95HISE   CD2  924   5.900   5.309   2.560
   95HISE   HD2  925   5.939   5.352   2.652
   95HISE   CE1  926   5.883   5.190   2.392
   95HISE   HE1  927   5.893   5.109   2.319
   95HISE   NE2  928   5.945   5.194   2.510
   95HISE   HE2  929   5.979   5.112   2.556
   95HISE     C  930   5.683   5.712   2.622
   95HISE     O  931   5.748   5.811   2.589
   96ALA      N  932   5.550   5.712   2.627
   96ALA      H  933   5.498   5.629   2.605
   96ALA     CA  934   5.470   5.835   2.635
   96ALA     CB  935   5.322   5.816   2.667
   96ALA      C  936   5.527   5.942   2.727
   96ALA      O  937   5.534   6.059   2.690
   97VAL      N  938   5.555   5.899   2.850
   97VAL      H  939   5.547   5.802   2.872
   97VAL     CA  940   5.607   5.982   2.960
   97VAL     CB  941   5.597   5.904   3.091
   97VAL    CG1  942   5.669   5.965   3.212
   97VAL    CG2  943   5.450   5.881   3.126
   97VAL      C  944   5.748   6.034   2.930
   97VAL      O  945   5.775   6.153   2.916
   98ALA      N  946   5.841   5.944   2.899
   98ALA      H  947   5.825   5.846   2.909
   98ALA     CA  948   5.976   5.986   2.857
   98ALA     CB  949   6.038   5.856   2.805
   98ALA      C  950   5.980   6.098   2.753
   98ALA      O  951   6.028   6.211   2.768
   99ASN      N  952   5.901   6.072   2.650
   99ASN      H  953   5.858   5.982   2.644
   99ASN     CA  954   5.880   6.157   2.532
   99ASN     CB  955   5.856   6.077   2.404
   99ASN     CG  956   5.967   5.980   2.360
   99ASN    OD1  957   6.083   6.017   2.344
   99ASN    ND2  958   5.930   5.855   2.332
   99ASN   HD21  959   5.834   5.830   2.343
   99ASN   HD22  960   6.001   5.785   2.333
   99ASN      C  961   5.792   6.279   2.559
   99ASN      O  962   5.779   6.363   2.470
  100ASN      N  963   5.754   6.299   2.685
  100ASN      H  964   5.781   6.233   2.755
  100ASN     CA  965   5.683   6.418   2.735
  100ASN     CB  966   5.535   6.420   2.698
  100ASN     CG  967   5.491   6.431   2.552
  100ASN    OD1  968   5.464   6.538   2.497
  100ASN    ND2  969   5.462   6.318   2.489
  100ASN   HD21  970   5.490   6.234   2.535
  100ASN   HD22  971   5.426   6.316   2.395
  100ASN      C  972   5.705   6.471   2.877
  100ASN      O  973   5.610   6.506   2.947
  101GLN      N  974   5.831   6.480   2.918
  101GLN      H  975   5.908   6.445   2.865
  101GLN     CA  976   5.875   6.520   3.053
  101GLN     CB  977   6.020   6.484   3.083
  101GLN     CG  978   6.047   6.336   3.113
  101GLN     CD  979   6.167   6.327   3.207
  101GLN    OE1  980   6.148   6.349   3.327
  101GLN    NE2  981   6.273   6.275   3.145
  101GLN   HE21  982   6.267   6.229   3.057
  101GLN   HE22  983   6.365   6.289   3.181
  101GLN      C  984   5.852   6.669   3.080
  101GLN      O  985   5.880   6.722   3.187
  102ASP      N  986   5.832   6.759   2.984
  102ASP      H  987   5.863   6.752   2.889
  102ASP     CA  988   5.784   6.897   2.999
  102ASP     CB  989   5.794   6.963   2.862
  102ASP     CG  990   5.714   6.901   2.747
  102ASP    OD1  991   5.604   6.953   2.719
  102ASP    OD2  992   5.751   6.788   2.708
  102ASP      C  993   5.639   6.907   3.049
  102ASP      O  994   5.610   6.960   3.156
  103LYS      N  995   5.551   6.838   2.977
  103LYS      H  996   5.568   6.824   2.879
  103LYS     CA  997   5.414   6.816   3.025
  103LYS     CB  998   5.322   6.756   2.919
  103LYS     CG  999   5.324   6.838   2.790
  103LYS     CD 1000   5.253   6.783   2.666
  103LYS     CE 1001   5.288   6.843   2.529
  103LYS     NZ 1002   5.426   6.823   2.484
  103LYS    HZ1 1003   5.449   6.727   2.498
  103LYS    HZ2 1004   5.409   6.843   2.387
  103LYS    HZ3 1005   5.490   6.889   2.523
  103LYS      C 1006   5.396   6.749   3.162
  103LYS      O 1007   5.306   6.794   3.232
  104LEU      N 1008   5.476   6.646   3.183
  104LEU      H 1009   5.571   6.654   3.151
  104LEU     CA 1010   5.445   6.571   3.306
  104LEU     CB 1011   5.454   6.421   3.280
  104LEU     CG 1012   5.363   6.328   3.361
  104LEU    CD1 1013   5.216   6.369   3.351
  104LEU    CD2 1014   5.393   6.187   3.310
  104LEU      C 1015   5.541   6.614   3.417
  104LEU      O 1016   5.662   6.630   3.409
  105GLY      N 1017   5.483   6.619   3.537
  105GLY      H 1018   5.385   6.611   3.552
  105GLY     CA 1019   5.562   6.637   3.660
  105GLY      C 1020   5.574   6.507   3.739
  105GLY      O 1021   5.471   6.440   3.740
  106PHE      N 1022   5.666   6.526   3.833
  106PHE      H 1023   5.718   6.611   3.831
  106PHE     CA 1024   5.725   6.418   3.915
  106PHE     CB 1025   5.857   6.362   3.863
  106PHE     CG 1026   5.850   6.315   3.718
  106PHE    CD1 1027   5.832   6.182   3.681
  106PHE    HD1 1028   5.828   6.108   3.761
  106PHE    CD2 1029   5.878   6.408   3.619
  106PHE    HD2 1030   5.881   6.516   3.635
  106PHE    CE1 1031   5.850   6.140   3.550
  106PHE    HE1 1032   5.843   6.032   3.536
  106PHE    CE2 1033   5.898   6.369   3.487
  106PHE    HE2 1034   5.891   6.450   3.415
  106PHE     CZ 1035   5.877   6.236   3.452
  106PHE     HZ 1036   5.891   6.209   3.348
  106PHE      C 1037   5.754   6.470   4.056
  106PHE      O 1038   5.824   6.568   4.077
  107GLU      N 1039   5.702   6.396   4.154
  107GLU      H 1040   5.636   6.326   4.129
  107GLU     CA 1041   5.724   6.421   4.297
  107GLU     CB 1042   5.619   6.355   4.386
  107GLU     CG 1043   5.602   6.203   4.397
  107GLU     CD 1044   5.474   6.164   4.472
  107GLU    OE1 1045   5.361   6.181   4.420
  107GLU    OE2 1046   5.483   6.103   4.581
  107GLU      C 1047   5.863   6.372   4.337
  107GLU      O 1048   5.944   6.337   4.250
  108ASP      N 1049   5.892   6.394   4.465
  108ASP      H 1050   5.827   6.443   4.522
  108ASP     CA 1051   6.019   6.360   4.531
  108ASP     CB 1052   6.023   6.426   4.669
  108ASP     CG 1053   5.996   6.576   4.659
  108ASP    OD1 1054   6.086   6.655   4.622
  108ASP    OD2 1055   5.877   6.613   4.668
  108ASP      C 1056   6.029   6.208   4.549
  108ASP      O 1057   5.927   6.144   4.571
  109GLY      N 1058   6.147   6.146   4.546
  109GLY      H 1059   6.237   6.189   4.547
  109GLY     CA 1060   6.163   6.001   4.562
  109GLY      C 1061   6.107   5.910   4.452
  109GLY      O 1062   6.104   5.788   4.470
  110SER      N 1063   6.020   5.971   4.372
  110SER      H 1064   5.965   6.045   4.409
  110SER     CA 1065   5.960   5.897   4.260
  110SER     CB 1066   5.937   5.999   4.148
  110SER     OG 1067   5.887   5.957   4.021
  110SER     HG 1068   5.792   5.987   4.013
  110SER      C 1069   6.033   5.779   4.194
  110SER      O 1070   6.146   5.801   4.151
  111VAL      N 1071   5.957   5.672   4.173
  111VAL      H 1072   5.872   5.659   4.223
  111VAL     CA 1073   6.009   5.551   4.108
  111VAL     CB 1074   5.908   5.438   4.128
  111VAL    CG1 1075   5.920   5.313   4.041
  111VAL    CG2 1076   5.941   5.384   4.267
  111VAL      C 1077   6.050   5.565   3.961
  111VAL      O 1078   6.145   5.503   3.914
  112LEU      N 1079   5.958   5.630   3.891
  112LEU      H 1080   5.872   5.660   3.933
  112LEU     CA 1081   5.974   5.664   3.749
  112LEU     CB 1082   5.842   5.699   3.680
  112LEU     CG 1083   5.827   5.677   3.530
  112LEU    CD1 1084   5.826   5.527   3.500
  112LEU    CD2 1085   5.694   5.742   3.491
  112LEU      C 1086   6.075   5.773   3.712
  112LEU      O 1087   6.166   5.751   3.632
  113LYS      N 1088   6.093   5.876   3.794
  113LYS      H 1089   6.032   5.888   3.873
  113LYS     CA 1090   6.195   5.979   3.768
  113LYS     CB 1091   6.159   6.103   3.850
  113LYS     CG 1092   6.254   6.222   3.835
  113LYS     CD 1093   6.244   6.270   3.691
  113LYS     CE 1094   6.325   6.398   3.668
  113LYS     NZ 1095   6.310   6.437   3.527
  113LYS    HZ1 1096   6.386   6.394   3.478
  113LYS    HZ2 1097   6.228   6.401   3.482
  113LYS    HZ3 1098   6.309   6.536   3.514
  113LYS      C 1099   6.334   5.922   3.794
  113LYS      O 1100   6.421   5.944   3.710
  114GLN      N 1101   6.347   5.826   3.885
  114GLN      H 1102   6.278   5.812   3.956
  114GLN     CA 1103   6.467   5.745   3.913
  114GLN     CB 1104   6.436   5.647   4.025
  114GLN     CG 1105   6.551   5.570   4.090
  114GLN     CD 1106   6.623   5.473   3.996
  114GLN    OE1 1107   6.568   5.383   3.932
  114GLN    NE2 1108   6.748   5.501   3.961
  114GLN   HE21 1109   6.806   5.580   3.980
  114GLN   HE22 1110   6.800   5.436   3.906
  114GLN      C 1111   6.517   5.682   3.783
  114GLN      O 1112   6.616   5.725   3.724
  115PHE      N 1113   6.425   5.604   3.725
  115PHE      H 1114   6.346   5.573   3.777
  115PHE     CA 1115   6.447   5.530   3.600
  115PHE     CB 1116   6.337   5.426   3.574
  115PHE     CG 1117   6.383   5.315   3.479
  115PHE    CD1 1118   6.466   5.209   3.512
  115PHE    HD1 1119   6.483   5.198   3.619
  115PHE    CD2 1120   6.346   5.330   3.346
  115PHE    HD2 1121   6.284   5.409   3.304
  115PHE    CE1 1122   6.508   5.114   3.419
  115PHE    HE1 1123   6.574   5.029   3.439
  115PHE    CE2 1124   6.395   5.242   3.250
  115PHE    HE2 1125   6.345   5.248   3.153
  115PHE     CZ 1126   6.475   5.134   3.286
  115PHE     HZ 1127   6.511   5.064   3.211
  115PHE      C 1128   6.470   5.621   3.479
  115PHE      O 1129   6.564   5.597   3.404
  116LEU      N 1130   6.380   5.716   3.459
  116LEU      H 1131   6.300   5.722   3.519
  116LEU     CA 1132   6.400   5.820   3.357
  116LEU     CB 1133   6.276   5.909   3.353
  116LEU     CG 1134   6.149   5.836   3.308
  116LEU    CD1 1135   6.030   5.931   3.316
  116LEU    CD2 1136   6.171   5.792   3.163
  116LEU      C 1137   6.526   5.907   3.369
  116LEU      O 1138   6.579   5.946   3.266
  117SER      N 1139   6.582   5.925   3.488
  117SER      H 1140   6.537   5.917   3.578
  117SER     CA 1141   6.715   5.986   3.493
  117SER     CB 1142   6.747   6.039   3.633
  117SER     OG 1143   6.827   6.157   3.641
  117SER     HG 1144   6.899   6.141   3.709
  117SER      C 1145   6.828   5.887   3.465
  117SER      O 1146   6.907   5.906   3.372
  118GLU      N 1147   6.819   5.776   3.537
  118GLU      H 1148   6.761   5.774   3.619
  118GLU     CA 1149   6.916   5.666   3.521
  118GLU     CB 1150   6.874   5.550   3.611
  118GLU     CG 1151   6.988   5.448   3.624
  118GLU     CD 1152   6.954   5.339   3.725
  118GLU    OE1 1153   6.962   5.363   3.848
  118GLU    OE2 1154   6.940   5.223   3.682
  118GLU      C 1155   6.932   5.621   3.376
  118GLU      O 1156   7.049   5.597   3.342
  119THR      N 1157   6.820   5.615   3.305
  119THR      H 1158   6.733   5.615   3.355
  119THR     CA 1159   6.814   5.560   3.169
  119THR     CB 1160   6.708   5.451   3.153
  119THR    OG1 1161   6.572   5.492   3.170
  119THR    HG1 1162   6.557   5.514   3.266
  119THR    CG2 1163   6.736   5.334   3.248
  119THR      C 1164   6.805   5.654   3.048
  119THR      O 1165   6.794   5.615   2.932
  120GLU      N 1166   6.811   5.782   3.082
  120GLU      H 1167   6.794   5.822   3.172
  120GLU     CA 1168   6.823   5.890   2.983
  120GLU     CB 1169   6.819   6.023   3.058
  120GLU     CG 1170   6.762   6.121   2.955
  120GLU     CD 1171   6.798   6.270   2.962
  120GLU    OE1 1172   6.765   6.330   3.066
  120GLU    OE2 1173   6.871   6.320   2.873
  120GLU      C 1174   6.929   5.884   2.873
  120GLU      O 1175   6.882   5.871   2.760
  121LYS      N 1176   7.061   5.876   2.893
  121LYS      H 1177   7.099   5.873   2.985
  121LYS     CA 1178   7.159   5.876   2.784
  121LYS     CB 1179   7.266   5.979   2.822
  121LYS     CG 1180   7.216   6.123   2.827
  121LYS     CD 1181   7.326   6.219   2.873
  121LYS     CE 1182   7.414   6.257   2.754
  121LYS     NZ 1183   7.363   6.366   2.669
  121LYS    HZ1 1184   7.268   6.349   2.643
  121LYS    HZ2 1185   7.345   6.450   2.720
  121LYS    HZ3 1186   7.419   6.377   2.587
  121LYS      C 1187   7.220   5.736   2.773
  121LYS      O 1188   7.331   5.715   2.823
  122MET      N 1189   7.154   5.646   2.701
  122MET      H 1190   7.073   5.684   2.655
  122MET     CA 1191   7.200   5.510   2.672
  122MET     CB 1192   7.216   5.426   2.799
  122MET     CG 1193   7.098   5.417   2.896
  122MET     SD 1194   7.095   5.277   3.013
  122MET     CE 1195   7.182   5.327   3.160
  122MET      C 1196   7.116   5.439   2.565
  122MET      O 1197   6.999   5.478   2.555
  123SER      N 1198   7.158   5.329   2.503
  123SER      H 1199   7.248   5.296   2.531
  123SER     CA 1200   7.093   5.256   2.394
  123SER     CB 1201   7.187   5.152   2.331
  123SER     OG 1202   7.203   5.034   2.410
  123SER     HG 1203   7.273   5.053   2.479
  123SER      C 1204   6.964   5.181   2.430
  123SER      O 1205   6.935   5.157   2.547
  124PRO      N 1206   6.872   5.163   2.335
  124PRO     CA 1207   6.745   5.093   2.357
  124PRO     CB 1208   6.667   5.088   2.225
  124PRO     CG 1209   6.717   5.221   2.169
  124PRO     CD 1210   6.864   5.235   2.208
  124PRO      C 1211   6.765   4.956   2.421
  124PRO      O 1212   6.682   4.918   2.504
  125GLU      N 1213   6.880   4.896   2.392
  125GLU      H 1214   6.933   4.919   2.310
  125GLU     CA 1215   6.940   4.772   2.445
  125GLU     CB 1216   7.067   4.726   2.372
  125GLU     CG 1217   7.025   4.671   2.235
  125GLU     CD 1218   7.001   4.757   2.111
  125GLU    OE1 1219   6.947   4.867   2.133
  125GLU    OE2 1220   7.050   4.714   2.004
  125GLU      C 1221   6.980   4.780   2.593
  125GLU      O 1222   6.933   4.696   2.669
  126ASP      N 1223   7.058   4.885   2.620
  126ASP      H 1224   7.075   4.948   2.545
  126ASP     CA 1225   7.106   4.918   2.755
  126ASP     CB 1226   7.216   5.024   2.758
  126ASP     CG 1227   7.347   4.985   2.689
  126ASP    OD1 1228   7.396   4.871   2.707
  126ASP    OD2 1229   7.385   5.060   2.596
  126ASP      C 1230   6.993   4.956   2.852
  126ASP      O 1231   6.988   4.904   2.963
  127ARG      N 1232   6.890   5.031   2.813
  127ARG      H 1233   6.894   5.080   2.726
  127ARG     CA 1234   6.758   5.046   2.877
  127ARG     CB 1235   6.673   5.145   2.798
  127ARG     CG 1236   6.732   5.286   2.794
  127ARG     CD 1237   6.638   5.375   2.713
  127ARG     NE 1238   6.700   5.507   2.696
  127ARG     HE 1239   6.736   5.550   2.779
  127ARG     CZ 1240   6.716   5.569   2.578
  127ARG    NH1 1241   6.703   5.504   2.462
  127ARG   HH11 1242   6.687   5.405   2.461
  127ARG   HH12 1243   6.705   5.554   2.375
  127ARG    NH2 1244   6.745   5.700   2.570
  127ARG   HH21 1245   6.738   5.756   2.653
  127ARG   HH22 1246   6.772   5.746   2.486
  127ARG      C 1247   6.684   4.915   2.903
  127ARG      O 1248   6.615   4.903   3.004
  128ALA      N 1249   6.686   4.825   2.805
  128ALA      H 1250   6.741   4.847   2.724
  128ALA     CA 1251   6.635   4.688   2.819
  128ALA     CB 1252   6.640   4.594   2.699
  128ALA      C 1253   6.695   4.614   2.938
  128ALA      O 1254   6.618   4.579   3.027
  129LYS      N 1255   6.828   4.618   2.943
  129LYS      H 1256   6.896   4.629   2.870
  129LYS     CA 1257   6.896   4.560   3.060
  129LYS     CB 1258   7.045   4.572   3.025
  129LYS     CG 1259   7.094   4.489   2.906
  129LYS     CD 1260   7.131   4.346   2.946
  129LYS     CE 1261   7.200   4.261   2.839
  129LYS     NZ 1262   7.113   4.252   2.721
  129LYS    HZ1 1263   7.028   4.199   2.730
  129LYS    HZ2 1264   7.103   4.341   2.676
  129LYS    HZ3 1265   7.164   4.197   2.655
  129LYS      C 1266   6.855   4.631   3.189
  129LYS      O 1267   6.840   4.566   3.293
  130CYS      N 1268   6.865   4.763   3.191
  130CYS      H 1269   6.905   4.815   3.115
  130CYS     CA 1270   6.826   4.844   3.308
  130CYS     CB 1271   6.849   4.993   3.280
  130CYS     SG 1272   7.022   5.051   3.271
  130CYS     HG 1273   7.042   5.044   3.402
  130CYS      C 1274   6.694   4.801   3.370
  130CYS      O 1275   6.672   4.787   3.490
  131PHE      N 1276   6.602   4.775   3.277
  131PHE      H 1277   6.607   4.804   3.181
  131PHE     CA 1278   6.465   4.731   3.309
  131PHE     CB 1279   6.372   4.744   3.188
  131PHE     CG 1280   6.221   4.734   3.212
  131PHE    CD1 1281   6.144   4.847   3.235
  131PHE    HD1 1282   6.194   4.944   3.234
  131PHE    CD2 1283   6.161   4.609   3.208
  131PHE    HD2 1284   6.230   4.524   3.216
  131PHE    CE1 1285   6.007   4.825   3.246
  131PHE    HE1 1286   5.947   4.913   3.267
  131PHE    CE2 1287   6.024   4.589   3.206
  131PHE    HE2 1288   5.989   4.495   3.248
  131PHE     CZ 1289   5.945   4.703   3.220
  131PHE     HZ 1290   5.838   4.698   3.201
  131PHE      C 1291   6.452   4.591   3.369
  131PHE      O 1292   6.380   4.562   3.464
  132GLU      N 1293   6.516   4.498   3.299
  132GLU      H 1294   6.537   4.515   3.203
  132GLU     CA 1295   6.535   4.360   3.346
  132GLU     CB 1296   6.625   4.278   3.253
  132GLU     CG 1297   6.566   4.271   3.112
  132GLU     CD 1298   6.655   4.187   3.020
  132GLU    OE1 1299   6.751   4.122   3.065
  132GLU    OE2 1300   6.652   4.210   2.897
  132GLU      C 1301   6.590   4.358   3.489
  132GLU      O 1302   6.530   4.298   3.578
  133LYS      N 1303   6.686   4.448   3.513
  133LYS      H 1304   6.727   4.499   3.438
  133LYS     CA 1305   6.750   4.459   3.645
  133LYS     CB 1306   6.888   4.523   3.636
  133LYS     CG 1307   6.983   4.413   3.586
  133LYS     CD 1308   7.128   4.462   3.575
  133LYS     CE 1309   7.139   4.560   3.458
  133LYS     NZ 1310   7.277   4.604   3.430
  133LYS    HZ1 1311   7.316   4.640   3.515
  133LYS    HZ2 1312   7.331   4.524   3.404
  133LYS    HZ3 1313   7.275   4.674   3.358
  133LYS      C 1314   6.668   4.523   3.757
  133LYS      O 1315   6.690   4.470   3.866
  134ASN      N 1316   6.575   4.613   3.726
  134ASN      H 1317   6.539   4.619   3.633
  134ASN     CA 1318   6.488   4.690   3.817
  134ASN     CB 1319   6.442   4.821   3.752
  134ASN     CG 1320   6.362   4.922   3.834
  134ASN    OD1 1321   6.262   4.883   3.894
  134ASN    ND2 1322   6.387   5.053   3.827
  134ASN   HD21 1323   6.458   5.090   3.767
  134ASN   HD22 1324   6.337   5.109   3.893
  134ASN      C 1325   6.384   4.604   3.889
  134ASN      O 1326   6.287   4.565   3.824
  135GLU      N 1327   6.389   4.593   4.022
  135GLU      H 1328   6.449   4.647   4.081
  135GLU     CA 1329   6.287   4.521   4.099
  135GLU     CB 1330   6.343   4.493   4.239
  135GLU     CG 1331   6.477   4.419   4.234
  135GLU     CD 1332   6.469   4.268   4.209
  135GLU    OE1 1333   6.520   4.228   4.101
  135GLU    OE2 1334   6.445   4.191   4.304
  135GLU      C 1335   6.160   4.602   4.127
  135GLU      O 1336   6.052   4.545   4.133
  136ALA      N 1337   6.173   4.734   4.140
  136ALA      H 1338   6.268   4.764   4.137
  136ALA     CA 1339   6.067   4.831   4.172
  136ALA     CB 1340   6.119   4.969   4.212
  136ALA      C 1341   5.955   4.844   4.069
  136ALA      O 1342   5.840   4.837   4.112
  137ILE      N 1343   5.980   4.859   3.939
  137ILE      H 1344   6.067   4.891   3.902
  137ILE     CA 1345   5.882   4.846   3.831
  137ILE     CB 1346   5.945   4.866   3.693
  137ILE    CG1 1347   6.022   4.998   3.687
  137ILE    CG2 1348   5.847   4.843   3.577
  137ILE     CD 1349   6.106   5.016   3.561
  137ILE      C 1350   5.819   4.706   3.832
  137ILE      O 1351   5.697   4.689   3.835
  138GLN      N 1352   5.898   4.600   3.850
  138GLN      H 1353   5.998   4.607   3.847
  138GLN     CA 1354   5.847   4.463   3.860
  138GLN     CB 1355   5.965   4.366   3.865
  138GLN     CG 1356   6.019   4.349   3.723
  138GLN     CD 1357   6.140   4.256   3.712
  138GLN    OE1 1358   6.144   4.134   3.730
  138GLN    NE2 1359   6.252   4.321   3.682
  138GLN   HE21 1360   6.247   4.420   3.671
  138GLN   HE22 1361   6.330   4.275   3.639
  138GLN      C 1362   5.737   4.441   3.965
  138GLN      O 1363   5.641   4.367   3.945
  139ALA      N 1364   5.778   4.475   4.087
  139ALA      H 1365   5.876   4.480   4.108
  139ALA     CA 1366   5.682   4.489   4.197
  139ALA     CB 1367   5.748   4.533   4.328
  139ALA      C 1368   5.557   4.577   4.184
  139ALA      O 1369   5.448   4.523   4.202
  140ALA      N 1370   5.575   4.703   4.144
  140ALA      H 1371   5.665   4.731   4.111
  140ALA     CA 1372   5.462   4.789   4.109
  140ALA     CB 1373   5.514   4.918   4.045
  140ALA      C 1374   5.365   4.731   4.007
  140ALA      O 1375   5.246   4.721   4.037
  141HISE     N 1376   5.423   4.660   3.910
  141HISE     H 1377   5.522   4.659   3.895
  141HISE    CA 1378   5.347   4.584   3.809
  141HISE    CB 1379   5.444   4.543   3.698
  141HISE    CG 1380   5.378   4.470   3.581
  141HISE   ND1 1381   5.328   4.504   3.462
  141HISE   CD2 1382   5.370   4.337   3.584
  141HISE   HD2 1383   5.423   4.272   3.654
  141HISE   CE1 1384   5.293   4.395   3.396
  141HISE   HE1 1385   5.248   4.390   3.297
  141HISE   NE2 1386   5.310   4.289   3.475
  141HISE   HE2 1387   5.247   4.212   3.478
  141HISE     C 1388   5.256   4.480   3.873
  141HISE     O 1389   5.133   4.484   3.873
  142ASP      N 1390   5.319   4.388   3.946
  142ASP      H 1391   5.419   4.386   3.953
  142ASP     CA 1392   5.245   4.276   4.006
  142ASP     CB 1393   5.345   4.169   4.049
  142ASP     CG 1394   5.393   4.087   3.929
  142ASP    OD1 1395   5.453   3.980   3.954
  142ASP    OD2 1396   5.346   4.119   3.818
  142ASP      C 1397   5.148   4.323   4.115
  142ASP      O 1398   5.058   4.247   4.152
  143ALA      N 1399   5.186   4.432   4.181
  143ALA      H 1400   5.280   4.465   4.173
  143ALA     CA 1401   5.092   4.490   4.278
  143ALA     CB 1402   5.163   4.599   4.357
  143ALA      C 1403   4.956   4.537   4.224
  143ALA      O 1404   4.849   4.490   4.262
  144VAL      N 1405   4.960   4.620   4.121
  144VAL      H 1406   5.042   4.672   4.098
  144VAL     CA 1407   4.847   4.656   4.034
  144VAL     CB 1408   4.881   4.781   3.953
  144VAL    CG1 1409   4.778   4.811   3.845
  144VAL    CG2 1410   4.917   4.906   4.034
  144VAL      C 1411   4.790   4.538   3.955
  144VAL      O 1412   4.668   4.518   3.958
  145ALA      N 1413   4.866   4.439   3.910
  145ALA      H 1414   4.965   4.450   3.900
  145ALA     CA 1415   4.813   4.317   3.848
  145ALA     CB 1416   4.914   4.208   3.810
  145ALA      C 1417   4.712   4.246   3.938
  145ALA      O 1418   4.594   4.234   3.904
  146GLN      N 1419   4.751   4.237   4.064
  146GLN      H 1420   4.847   4.249   4.092
  146GLN     CA 1421   4.677   4.185   4.180
  146GLN     CB 1422   4.777   4.163   4.294
  146GLN     CG 1423   4.861   4.035   4.292
  146GLN     CD 1424   4.951   4.009   4.412
  146GLN    OE1 1425   4.981   3.893   4.443
  146GLN    NE2 1426   5.005   4.121   4.461
  146GLN   HE21 1427   4.992   4.208   4.415
  146GLN   HE22 1428   5.074   4.107   4.532
  146GLN      C 1429   4.554   4.270   4.212
  146GLN      O 1430   4.465   4.220   4.280
  147GLU      N 1431   4.559   4.402   4.196
  147GLU      H 1432   4.637   4.459   4.168
  147GLU     CA 1433   4.443   4.492   4.199
  147GLU     CB 1434   4.482   4.640   4.198
  147GLU     CG 1435   4.532   4.701   4.329
  147GLU     CD 1436   4.447   4.824   4.360
  147GLU    OE1 1437   4.344   4.811   4.431
  147GLU    OE2 1438   4.479   4.939   4.323
  147GLU      C 1439   4.336   4.475   4.091
  147GLU      O 1440   4.223   4.522   4.105
  148GLY      N 1441   4.377   4.434   3.971
  148GLY      H 1442   4.474   4.432   3.946
  148GLY     CA 1443   4.289   4.392   3.861
  148GLY      C 1444   4.198   4.272   3.888
  148GLY      O 1445   4.242   4.168   3.936
  149GLN      N 1446   4.075   4.282   3.837
  149GLN      H 1447   4.043   4.353   3.774
  149GLN     CA 1448   3.978   4.177   3.868
  149GLN     CB 1449   3.839   4.233   3.903
  149GLN     CG 1450   3.800   4.342   3.804
  149GLN     CD 1451   3.657   4.396   3.809
  149GLN    OE1 1452   3.582   4.348   3.894
  149GLN    NE2 1453   3.614   4.470   3.708
  149GLN   HE21 1454   3.676   4.496   3.633
  149GLN   HE22 1455   3.527   4.520   3.713
  149GLN      C 1456   3.982   4.066   3.763
  149GLN      O 1457   3.947   3.956   3.805
  150CYS      N 1458   4.026   4.089   3.639
  150CYS      H 1459   4.059   4.177   3.607
  150CYS     CA 1460   4.028   3.979   3.542
  150CYS     CB 1461   3.972   4.016   3.404
  150CYS     SG 1462   3.819   4.117   3.407
  150CYS     HG 1463   3.884   4.229   3.377
  150CYS      C 1464   4.171   3.928   3.521
  150CYS      O 1465   4.261   4.000   3.478
  151ARG      N 1466   4.181   3.797   3.507
  151ARG      H 1467   4.111   3.739   3.548
  151ARG     CA 1468   4.298   3.730   3.448
  151ARG     CB 1469   4.359   3.632   3.549
  151ARG     CG 1470   4.508   3.618   3.519
  151ARG     CD 1471   4.580   3.753   3.532
  151ARG     NE 1472   4.568   3.808   3.667
  151ARG     HE 1473   4.597   3.748   3.742
  151ARG     CZ 1474   4.544   3.933   3.709
  151ARG    NH1 1475   4.537   4.039   3.628
  151ARG   HH11 1476   4.550   4.023   3.530
  151ARG   HH12 1477   4.524   4.128   3.672
  151ARG    NH2 1478   4.520   3.948   3.840
  151ARG   HH21 1479   4.507   3.865   3.895
  151ARG   HH22 1480   4.511   4.037   3.885
  151ARG      C 1481   4.286   3.689   3.301
  151ARG      O 1482   4.315   3.765   3.209
  152VAL      N 1483   4.227   3.572   3.277
  152VAL      H 1484   4.213   3.500   3.345
  152VAL     CA 1485   4.208   3.516   3.143
  152VAL     CB 1486   4.073   3.559   3.083
  152VAL    CG1 1487   4.030   3.497   2.950
  152VAL    CG2 1488   3.960   3.527   3.181
  152VAL      C 1489   4.319   3.524   3.038
  152VAL      O 1490   4.317   3.607   2.946
  153ASP      N 1491   4.427   3.451   3.062
  153ASP      H 1492   4.444   3.394   3.143
  153ASP     CA 1493   4.542   3.448   2.971
  153ASP     CB 1494   4.676   3.437   3.045
  153ASP     CG 1495   4.791   3.485   2.957
  153ASP    OD1 1496   4.825   3.603   2.978
  153ASP    OD2 1497   4.833   3.410   2.866
  153ASP      C 1498   4.517   3.363   2.847
  153ASP      O 1499   4.586   3.263   2.828
  154ASP      N 1500   4.429   3.406   2.757
  154ASP      H 1501   4.389   3.498   2.752
  154ASP     CA 1502   4.386   3.332   2.638
  154ASP     CB 1503   4.259   3.391   2.575
  154ASP     CG 1504   4.270   3.541   2.544
  154ASP    OD1 1505   4.361   3.577   2.467
  154ASP    OD2 1506   4.209   3.627   2.611
  154ASP      C 1507   4.480   3.322   2.518
  154ASP      O 1508   4.449   3.252   2.422
  155LYS      N 1509   4.607   3.351   2.545
  155LYS      H 1510   4.644   3.373   2.635
  155LYS     CA 1511   4.722   3.355   2.454
  155LYS     CB 1512   4.765   3.211   2.427
  155LYS     CG 1513   4.811   3.126   2.546
  155LYS     CD 1514   4.897   3.204   2.645
  155LYS     CE 1515   4.949   3.125   2.765
  155LYS     NZ 1516   4.846   3.107   2.868
  155LYS    HZ1 1517   4.811   3.196   2.896
  155LYS    HZ2 1518   4.770   3.051   2.835
  155LYS    HZ3 1519   4.878   3.065   2.953
  155LYS      C 1520   4.720   3.438   2.325
  155LYS      O 1521   4.822   3.464   2.261
  156VAL      N 1522   4.609   3.507   2.300
  156VAL      H 1523   4.534   3.517   2.365
  156VAL     CA 1524   4.593   3.593   2.182
  156VAL     CB 1525   4.457   3.662   2.181
  156VAL    CG1 1526   4.436   3.748   2.056
  156VAL    CG2 1527   4.352   3.551   2.166
  156VAL      C 1528   4.706   3.696   2.166
  156VAL      O 1529   4.749   3.754   2.266
  157ASN      N 1530   4.764   3.709   2.048
  157ASN      H 1531   4.726   3.659   1.970
  157ASN     CA 1532   4.876   3.800   2.020
  157ASN     CB 1533   4.951   3.773   1.889
  157ASN     CG 1534   5.088   3.839   1.880
  157ASN    OD1 1535   5.164   3.857   1.976
  157ASN    ND2 1536   5.128   3.857   1.755
  157ASN   HD21 1537   5.069   3.844   1.675
  157ASN   HD22 1538   5.213   3.905   1.731
  157ASN      C 1539   4.849   3.950   2.034
  157ASN      O 1540   4.877   4.039   1.954
  158PHE      N 1541   4.799   3.994   2.150
  158PHE      H 1542   4.782   3.936   2.229
  158PHE     CA 1543   4.778   4.131   2.197
  158PHE     CB 1544   4.706   4.149   2.331
  158PHE     CG 1545   4.556   4.120   2.331
  158PHE    CD1 1546   4.465   4.216   2.288
  158PHE    HD1 1547   4.501   4.289   2.215
  158PHE    CD2 1548   4.501   4.002   2.381
  158PHE    HD2 1549   4.564   3.915   2.396
  158PHE    CE1 1550   4.327   4.197   2.293
  158PHE    HE1 1551   4.272   4.255   2.220
  158PHE    CE2 1552   4.364   3.983   2.394
  158PHE    HE2 1553   4.321   3.897   2.446
  158PHE     CZ 1554   4.276   4.079   2.347
  158PHE     HZ 1555   4.169   4.060   2.358
  158PHE      C 1556   4.906   4.215   2.197
  158PHE      O 1557   5.005   4.202   2.269
  159HISE     N 1558   4.898   4.317   2.112
  159HISE     H 1559   4.833   4.316   2.036
  159HISE    CA 1560   5.000   4.422   2.100
  159HISE    CB 1561   5.073   4.437   1.966
  159HISE    CG 1562   5.167   4.317   1.952
  159HISE   ND1 1563   5.295   4.332   1.984
  159HISE   CD2 1564   5.160   4.217   1.864
  159HISE   HD2 1565   5.070   4.170   1.825
  159HISE   CE1 1566   5.371   4.260   1.902
  159HISE   HE1 1567   5.480   4.257   1.899
  159HISE   NE2 1568   5.285   4.185   1.833
  159HISE   HE2 1569   5.312   4.113   1.769
  159HISE     C 1570   4.947   4.557   2.150
  159HISE     O 1571   4.832   4.592   2.125
  160PHE      N 1572   5.042   4.634   2.202
  160PHE      H 1573   5.135   4.596   2.201
  160PHE     CA 1574   5.023   4.764   2.267
  160PHE     CB 1575   5.030   4.766   2.420
  160PHE     CG 1576   4.972   4.898   2.471
  160PHE    CD1 1577   4.834   4.916   2.471
  160PHE    HD1 1578   4.765   4.841   2.432
  160PHE    CD2 1579   5.049   4.973   2.559
  160PHE    HD2 1580   5.147   4.939   2.591
  160PHE    CE1 1581   4.774   5.001   2.564
  160PHE    HE1 1582   4.667   4.984   2.575
  160PHE    CE2 1583   4.989   5.066   2.643
  160PHE    HE2 1584   5.054   5.127   2.706
  160PHE     CZ 1585   4.851   5.082   2.646
  160PHE     HZ 1586   4.811   5.147   2.724
  160PHE      C 1587   5.114   4.868   2.201
  160PHE      O 1588   5.232   4.883   2.231
  161ILE      N 1589   5.051   4.937   2.106
  161ILE      H 1590   4.958   4.916   2.076
  161ILE     CA 1591   5.118   5.045   2.031
  161ILE     CB 1592   5.094   5.034   1.880
  161ILE    CG1 1593   4.949   4.993   1.853
  161ILE    CG2 1594   5.203   4.949   1.814
  161ILE     CD 1595   4.895   5.006   1.710
  161ILE      C 1596   5.078   5.189   2.064
  161ILE      O 1597   4.964   5.212   2.103
  162LEU      N 1598   5.185   5.267   2.075
  162LEU      H 1599   5.275   5.234   2.045
  162LEU     CA 1600   5.178   5.410   2.108
  162LEU     CB 1601   5.282   5.441   2.216
  162LEU     CG 1602   5.326   5.584   2.248
  162LEU    CD1 1603   5.223   5.656   2.335
  162LEU    CD2 1604   5.468   5.590   2.306
  162LEU      C 1605   5.197   5.505   1.989
  162LEU      O 1606   5.292   5.492   1.912
  163PHE      N 1607   5.107   5.603   1.983
  163PHE      H 1608   5.012   5.584   2.009
  163PHE     CA 1609   5.123   5.710   1.884
  163PHE     CB 1610   5.031   5.694   1.763
  163PHE     CG 1611   5.011   5.551   1.713
  163PHE    CD1 1612   4.905   5.482   1.769
  163PHE    HD1 1613   4.862   5.535   1.854
  163PHE    CD2 1614   5.066   5.505   1.594
  163PHE    HD2 1615   5.164   5.546   1.569
  163PHE    CE1 1616   4.855   5.363   1.716
  163PHE    HE1 1617   4.758   5.320   1.740
  163PHE    CE2 1618   5.019   5.384   1.543
  163PHE    HE2 1619   5.071   5.343   1.456
  163PHE     CZ 1620   4.913   5.314   1.599
  163PHE     HZ 1621   4.855   5.255   1.528
  163PHE      C 1622   5.116   5.852   1.941
  163PHE      O 1623   5.015   5.886   2.002
  164ASN      N 1624   5.205   5.942   1.900
  164ASN      H 1625   5.246   5.924   1.810
  164ASN     CA 1626   5.223   6.080   1.945
  164ASN     CB 1627   5.269   6.089   2.091
  164ASN     CG 1628   5.411   6.034   2.105
  164ASN    OD1 1629   5.505   6.023   2.027
  164ASN    ND2 1630   5.440   5.987   2.227
  164ASN   HD21 1631   5.376   6.007   2.301
  164ASN   HD22 1632   5.520   5.929   2.241
  164ASN      C 1633   5.314   6.169   1.861
  164ASN      O 1634   5.352   6.119   1.755
  165ASN      N 1635   5.336   6.298   1.888
  165ASN      H 1636   5.271   6.331   1.956
  165ASN     CA 1637   5.425   6.388   1.814
  165ASN     CB 1638   5.349   6.516   1.779
  165ASN     CG 1639   5.420   6.610   1.681
  165ASN    OD1 1640   5.514   6.687   1.699
  165ASN    ND2 1641   5.371   6.600   1.558
  165ASN   HD21 1642   5.285   6.554   1.538
  165ASN   HD22 1643   5.417   6.657   1.489
  165ASN      C 1644   5.545   6.430   1.899
  165ASN      O 1645   5.529   6.495   2.002
  166VAL      N 1646   5.661   6.440   1.833
  166VAL      H 1647   5.651   6.418   1.736
  166VAL     CA 1648   5.797   6.467   1.882
  166VAL     CB 1649   5.865   6.342   1.937
  166VAL    CG1 1650   6.017   6.355   1.951
  166VAL    CG2 1651   5.805   6.316   2.076
  166VAL      C 1652   5.871   6.519   1.759
  166VAL      O 1653   5.843   6.475   1.647
  167ASP      N 1654   5.941   6.630   1.781
  167ASP      H 1655   5.957   6.666   1.873
  167ASP     CA 1656   6.030   6.696   1.684
  167ASP     CB 1657   6.160   6.616   1.680
  167ASP     CG 1658   6.278   6.677   1.602
  167ASP    OD1 1659   6.310   6.797   1.609
  167ASP    OD2 1660   6.353   6.595   1.545
  167ASP      C 1661   5.965   6.713   1.547
  167ASP      O 1662   6.026   6.692   1.442
  168GLY      N 1663   5.846   6.774   1.549
  168GLY      H 1664   5.802   6.818   1.627
  168GLY     CA 1665   5.761   6.791   1.431
  168GLY      C 1666   5.704   6.672   1.354
  168GLY      O 1667   5.605   6.690   1.282
  169HISE     N 1668   5.736   6.551   1.399
  169HISE     H 1669   5.779   6.529   1.487
  169HISE    CA 1670   5.689   6.431   1.328
  169HISE    CB 1671   5.808   6.354   1.269
  169HISE    CG 1672   5.890   6.421   1.159
  169HISE   ND1 1673   6.013   6.466   1.178
  169HISE   CD2 1674   5.867   6.427   1.028
  169HISE   HD2 1675   5.767   6.406   0.989
  169HISE   CE1 1676   6.067   6.488   1.058
  169HISE   HE1 1677   6.172   6.503   1.034
  169HISE   NE2 1678   5.976   6.468   0.963
  169HISE   HE2 1679   5.985   6.477   0.864
  169HISE     C 1680   5.592   6.341   1.403
  169HISE     O 1681   5.588   6.348   1.526
  170LEU      N 1682   5.501   6.275   1.331
  170LEU      H 1683   5.483   6.297   1.235
  170LEU     CA 1684   5.412   6.173   1.387
  170LEU     CB 1685   5.288   6.161   1.298
  170LEU     CG 1686   5.169   6.079   1.346
  170LEU    CD1 1687   5.186   5.928   1.363
  170LEU    CD2 1688   5.116   6.160   1.465
  170LEU      C 1689   5.497   6.047   1.407
  170LEU      O 1690   5.539   5.986   1.309
  171TYR      N 1691   5.503   5.993   1.528
  171TYR      H 1692   5.467   6.042   1.608
  171TYR     CA 1693   5.589   5.878   1.558
  171TYR     CB 1694   5.708   5.910   1.649
  171TYR     CG 1695   5.819   5.981   1.571
  171TYR    CD1 1696   5.895   5.908   1.481
  171TYR    HD1 1697   5.866   5.803   1.469
  171TYR    CD2 1698   5.853   6.113   1.597
  171TYR    HD2 1699   5.791   6.170   1.667
  171TYR    CE1 1700   6.003   5.966   1.416
  171TYR    HE1 1701   6.052   5.909   1.337
  171TYR    CE2 1702   5.965   6.170   1.539
  171TYR    HE2 1703   5.986   6.276   1.555
  171TYR     CZ 1704   6.043   6.095   1.451
  171TYR     OH 1705   6.146   6.152   1.384
  171TYR     HH 1706   6.142   6.252   1.392
  171TYR      C 1707   5.521   5.757   1.623
  171TYR      O 1708   5.449   5.774   1.722
  172GLU      N 1709   5.545   5.643   1.559
  172GLU      H 1710   5.602   5.644   1.477
  172GLU     CA 1711   5.491   5.515   1.605
  172GLU     CB 1712   5.432   5.445   1.482
  172GLU     CG 1713   5.353   5.317   1.512
  172GLU     CD 1714   5.345   5.221   1.393
  172GLU    OE1 1715   5.253   5.235   1.310
  172GLU    OE2 1716   5.427   5.129   1.379
  172GLU      C 1717   5.588   5.426   1.683
  172GLU      O 1718   5.675   5.368   1.619
  173LEU      N 1719   5.568   5.413   1.814
  173LEU      H 1720   5.502   5.477   1.853
  173LEU     CA 1721   5.646   5.335   1.910
  173LEU     CB 1722   5.698   5.430   2.018
  173LEU     CG 1723   5.833   5.496   1.989
  173LEU    CD1 1724   5.824   5.608   1.886
  173LEU    CD2 1725   5.874   5.560   2.122
  173LEU      C 1726   5.574   5.216   1.974
  173LEU      O 1727   5.464   5.227   2.028
  174ASP      N 1728   5.647   5.105   1.966
  174ASP      H 1729   5.712   5.099   1.891
  174ASP     CA 1730   5.627   4.978   2.039
  174ASP     CB 1731   5.540   4.889   1.949
  174ASP     CG 1732   5.549   4.742   1.989
  174ASP    OD1 1733   5.589   4.658   1.906
  174ASP    OD2 1734   5.521   4.703   2.105
  174ASP      C 1735   5.763   4.916   2.068
  174ASP      O 1736   5.855   4.912   1.986
  175GLY      N 1737   5.763   4.852   2.184
  175GLY      H 1738   5.682   4.843   2.243
  175GLY     CA 1739   5.881   4.782   2.238
  175GLY      C 1740   5.920   4.658   2.157
  175GLY      O 1741   6.037   4.618   2.153
  176ARG      N 1742   5.821   4.582   2.112
  176ARG      H 1743   5.726   4.614   2.113
  176ARG     CA 1744   5.849   4.462   2.032
  176ARG     CB 1745   5.711   4.402   2.007
  176ARG     CG 1746   5.622   4.365   2.127
  176ARG     CD 1747   5.666   4.231   2.185
  176ARG     NE 1748   5.617   4.119   2.103
  176ARG     HE 1749   5.689   4.067   2.057
  176ARG     CZ 1750   5.501   4.055   2.123
  176ARG    NH1 1751   5.411   4.083   2.218
  176ARG   HH11 1752   5.426   4.156   2.285
  176ARG   HH12 1753   5.319   4.044   2.214
  176ARG    NH2 1754   5.459   3.965   2.033
  176ARG   HH21 1755   5.506   3.949   1.946
  176ARG   HH22 1756   5.384   3.902   2.056
  176ARG      C 1757   5.918   4.485   1.898
  176ARG      O 1758   6.020   4.424   1.867
  177MET      N 1759   5.868   4.589   1.831
  177MET      H 1760   5.775   4.617   1.855
  177MET     CA 1761   5.933   4.643   1.711
  177MET     CB 1762   5.842   4.752   1.655
  177MET     CG 1763   5.726   4.689   1.578
  177MET     SD 1764   5.774   4.585   1.436
  177MET     CE 1765   5.613   4.525   1.390
  177MET      C 1766   6.075   4.699   1.724
  177MET      O 1767   6.093   4.779   1.816
  178PRO      N 1768   6.163   4.658   1.634
  178PRO     CA 1769   6.303   4.703   1.639
  178PRO     CB 1770   6.378   4.634   1.525
  178PRO     CG 1771   6.266   4.590   1.431
  178PRO     CD 1772   6.136   4.581   1.512
  178PRO      C 1773   6.334   4.853   1.647
  178PRO      O 1774   6.439   4.887   1.702
  179PHE      N 1775   6.251   4.925   1.573
  179PHE      H 1776   6.155   4.905   1.551
  179PHE     CA 1777   6.275   5.068   1.549
  179PHE     CB 1778   6.346   5.099   1.417
  179PHE     CG 1779   6.486   5.039   1.399
  179PHE    CD1 1780   6.511   4.915   1.341
  179PHE    HD1 1781   6.437   4.864   1.279
  179PHE    CD2 1782   6.590   5.106   1.461
  179PHE    HD2 1783   6.571   5.213   1.475
  179PHE    CE1 1784   6.634   4.852   1.355
  179PHE    HE1 1785   6.656   4.751   1.321
  179PHE    CE2 1786   6.717   5.050   1.471
  179PHE    HE2 1787   6.807   5.110   1.486
  179PHE     CZ 1788   6.734   4.922   1.421
  179PHE     HZ 1789   6.836   4.884   1.428
  179PHE      C 1790   6.137   5.132   1.542
  179PHE      O 1791   6.047   5.070   1.486
  180PRO      N 1792   6.133   5.259   1.583
  180PRO     CA 1793   6.022   5.353   1.567
  180PRO     CB 1794   6.072   5.485   1.628
  180PRO     CG 1795   6.155   5.430   1.744
  180PRO     CD 1796   6.230   5.314   1.679
  180PRO      C 1797   5.998   5.377   1.418
  180PRO      O 1798   6.082   5.370   1.328
  181VAL      N 1799   5.872   5.408   1.388
  181VAL      H 1800   5.802   5.382   1.454
  181VAL     CA 1801   5.833   5.450   1.253
  181VAL     CB 1802   5.722   5.360   1.197
  181VAL    CG1 1803   5.702   5.372   1.046
  181VAL    CG2 1804   5.728   5.215   1.248
  181VAL      C 1805   5.780   5.593   1.253
  181VAL      O 1806   5.711   5.640   1.343
  182ASN      N 1807   5.843   5.658   1.155
  182ASN      H 1808   5.896   5.610   1.085
  182ASN     CA 1809   5.802   5.792   1.113
  182ASN     CB 1810   5.920   5.881   1.074
  182ASN     CG 1811   5.893   6.031   1.079
  182ASN    OD1 1812   5.781   6.078   1.056
  182ASN    ND2 1813   6.001   6.107   1.093
  182ASN   HD21 1814   6.092   6.066   1.087
  182ASN   HD22 1815   5.987   6.206   1.102
  182ASN      C 1816   5.688   5.791   1.011
  182ASN      O 1817   5.702   5.742   0.899
  183HISE     N 1818   5.575   5.844   1.057
  183HISE     H 1819   5.577   5.887   1.147
  183HISE    CA 1820   5.460   5.854   0.967
  183HISE    CB 1821   5.335   5.812   1.045
  183HISE    CG 1822   5.331   5.662   1.074
  183HISE   ND1 1823   5.312   5.562   0.988
  183HISE   CD2 1824   5.353   5.605   1.192
  183HISE   HD2 1825   5.420   5.648   1.267
  183HISE   CE1 1826   5.314   5.447   1.053
  183HISE   HE1 1827   5.302   5.343   1.021
  183HISE   NE2 1828   5.332   5.474   1.182
  183HISE   HE2 1829   5.307   5.403   1.248
  183HISE     C 1830   5.431   5.996   0.920
  183HISE     O 1831   5.314   6.034   0.909
  184GLY      N 1832   5.537   6.073   0.899
  184GLY      H 1833   5.627   6.047   0.935
  184GLY     CA 1834   5.523   6.210   0.847
  184GLY      C 1835   5.489   6.328   0.938
  184GLY      O 1836   5.476   6.322   1.061
  185ALA      N 1837   5.459   6.430   0.859
  185ALA      H 1838   5.430   6.423   0.764
  185ALA     CA 1839   5.441   6.566   0.913
  185ALA     CB 1840   5.433   6.661   0.793
  185ALA      C 1841   5.311   6.574   0.994
  185ALA      O 1842   5.205   6.533   0.947
  186SER      N 1843   5.322   6.631   1.113
  186SER      H 1844   5.414   6.652   1.145
  186SER     CA 1845   5.210   6.646   1.207
  186SER     CB 1846   5.177   6.516   1.280
  186SER     OG 1847   5.108   6.509   1.406
  186SER     HG 1848   5.026   6.563   1.389
  186SER      C 1849   5.232   6.758   1.309
  186SER      O 1850   5.338   6.801   1.354
  187SER      N 1851   5.120   6.817   1.350
  187SER      H 1852   5.030   6.784   1.321
  187SER     CA 1853   5.112   6.932   1.440
  187SER     CB 1854   5.013   7.037   1.391
  187SER     OG 1855   4.978   7.142   1.482
  187SER     HG 1856   5.022   7.227   1.454
  187SER      C 1857   5.074   6.892   1.583
  187SER      O 1858   4.979   6.819   1.611
  188GLU      N 1859   5.132   6.955   1.685
  188GLU      H 1860   5.198   7.028   1.673
  188GLU     CA 1861   5.110   6.911   1.824
  188GLU     CB 1862   5.200   6.990   1.920
  188GLU     CG 1863   5.184   6.928   2.060
  188GLU     CD 1864   5.306   6.960   2.147
  188GLU    OE1 1865   5.411   6.896   2.129
  188GLU    OE2 1866   5.284   7.038   2.242
  188GLU      C 1867   4.965   6.944   1.858
  188GLU      O 1868   4.892   6.859   1.909
  189ASP      N 1869   4.915   7.055   1.804
  189ASP      H 1870   4.979   7.114   1.756
  189ASP     CA 1871   4.772   7.087   1.792
  189ASP     CB 1872   4.766   7.216   1.709
  189ASP     CG 1873   4.630   7.286   1.701
  189ASP    OD1 1874   4.555   7.296   1.800
  189ASP    OD2 1875   4.596   7.345   1.596
  189ASP      C 1876   4.676   6.977   1.748
  189ASP      O 1877   4.608   6.913   1.828
  190THR      N 1878   4.698   6.931   1.625
  190THR      H 1879   4.754   6.990   1.567
  190THR     CA 1880   4.612   6.830   1.561
  190THR     CB 1881   4.613   6.845   1.408
  190THR    OG1 1882   4.746   6.862   1.358
  190THR    HG1 1883   4.787   6.771   1.354
  190THR    CG2 1884   4.521   6.958   1.361
  190THR      C 1885   4.632   6.684   1.600
  190THR      O 1886   4.578   6.597   1.532
  191LEU      N 1887   4.705   6.659   1.709
  191LEU      H 1888   4.753   6.727   1.764
  191LEU     CA 1889   4.750   6.524   1.745
  191LEU     CB 1890   4.819   6.542   1.880
  191LEU     CG 1891   4.969   6.511   1.886
  191LEU    CD1 1892   5.038   6.558   2.014
  191LEU    CD2 1893   5.007   6.372   1.834
  191LEU      C 1894   4.642   6.415   1.752
  191LEU      O 1895   4.663   6.316   1.682
  192LEU      N 1896   4.524   6.435   1.809
  192LEU      H 1897   4.494   6.518   1.855
  192LEU     CA 1898   4.421   6.329   1.804
  192LEU     CB 1899   4.285   6.366   1.863
  192LEU     CG 1900   4.278   6.383   2.015
  192LEU    CD1 1901   4.157   6.468   2.053
  192LEU    CD2 1902   4.258   6.240   2.066
  192LEU      C 1903   4.387   6.288   1.660
  192LEU      O 1904   4.412   6.172   1.628
  193LYS      N 1905   4.359   6.387   1.576
  193LYS      H 1906   4.371   6.483   1.602
  193LYS     CA 1907   4.333   6.362   1.433
  193LYS     CB 1908   4.280   6.485   1.359
  193LYS     CG 1909   4.220   6.446   1.224
  193LYS     CD 1910   4.183   6.578   1.156
  193LYS     CE 1911   4.207   6.596   1.006
  193LYS     NZ 1912   4.086   6.575   0.927
  193LYS    HZ1 1913   4.020   6.650   0.938
  193LYS    HZ2 1914   4.107   6.576   0.829
  193LYS    HZ3 1915   4.045   6.488   0.957
  193LYS      C 1916   4.455   6.318   1.352
  193LYS      O 1917   4.440   6.230   1.267
  194ASP      N 1918   4.574   6.368   1.382
  194ASP      H 1919   4.581   6.459   1.423
  194ASP     CA 1920   4.691   6.321   1.306
  194ASP     CB 1921   4.819   6.399   1.337
  194ASP     CG 1922   4.828   6.541   1.280
  194ASP    OD1 1923   4.886   6.637   1.335
  194ASP    OD2 1924   4.776   6.561   1.168
  194ASP      C 1925   4.719   6.174   1.337
  194ASP      O 1926   4.736   6.091   1.248
  195ALA      N 1927   4.692   6.134   1.461
  195ALA      H 1928   4.707   6.201   1.534
  195ALA     CA 1929   4.696   5.993   1.502
  195ALA     CB 1930   4.715   5.987   1.654
  195ALA      C 1931   4.575   5.915   1.450
  195ALA      O 1932   4.592   5.803   1.403
  196ALA      N 1933   4.451   5.963   1.454
  196ALA      H 1934   4.424   6.038   1.514
  196ALA     CA 1935   4.331   5.894   1.405
  196ALA     CB 1936   4.209   5.984   1.420
  196ALA      C 1937   4.338   5.851   1.258
  196ALA      O 1938   4.294   5.738   1.236
  197LYS      N 1939   4.419   5.917   1.175
  197LYS      H 1940   4.438   6.012   1.197
  197LYS     CA 1941   4.463   5.861   1.046
  197LYS     CB 1942   4.546   5.969   0.976
  197LYS     CG 1943   4.626   5.941   0.849
  197LYS     CD 1944   4.687   6.069   0.790
  197LYS     CE 1945   4.806   6.130   0.864
  197LYS     NZ 1946   4.868   6.246   0.797
  197LYS    HZ1 1947   4.800   6.316   0.775
  197LYS    HZ2 1948   4.938   6.284   0.858
  197LYS    HZ3 1949   4.907   6.216   0.710
  197LYS      C 1950   4.538   5.728   1.054
  197LYS      O 1951   4.494   5.636   0.987
  198VAL      N 1952   4.651   5.717   1.124
  198VAL      H 1953   4.703   5.801   1.136
  198VAL     CA 1954   4.726   5.590   1.121
  198VAL     CB 1955   4.871   5.623   1.158
  198VAL    CG1 1956   4.961   5.500   1.162
  198VAL    CG2 1957   4.933   5.722   1.058
  198VAL      C 1958   4.655   5.483   1.203
  198VAL      O 1959   4.634   5.378   1.143
  199CYS      N 1960   4.586   5.519   1.311
  199CYS      H 1961   4.591   5.616   1.335
  199CYS     CA 1962   4.510   5.426   1.395
  199CYS     CB 1963   4.435   5.492   1.511
  199CYS     SG 1964   4.542   5.568   1.639
  199CYS     HG 1965   4.453   5.556   1.737
  199CYS      C 1966   4.397   5.357   1.319
  199CYS      O 1967   4.386   5.236   1.340
  200ARG      N 1968   4.324   5.426   1.232
  200ARG      H 1969   4.344   5.524   1.223
  200ARG     CA 1970   4.213   5.376   1.150
  200ARG     CB 1971   4.129   5.491   1.094
  200ARG     CG 1972   4.006   5.512   1.182
  200ARG     CD 1973   3.890   5.594   1.125
  200ARG     NE 1974   3.926   5.707   1.039
  200ARG     HE 1975   3.913   5.694   0.940
  200ARG     CZ 1976   3.977   5.824   1.080
  200ARG    NH1 1977   3.988   5.852   1.210
  200ARG   HH11 1978   3.955   5.787   1.278
  200ARG   HH12 1979   4.031   5.938   1.237
  200ARG    NH2 1980   4.032   5.906   0.989
  200ARG   HH21 1981   4.045   5.875   0.895
  200ARG   HH22 1982   4.062   5.998   1.014
  200ARG      C 1983   4.271   5.281   1.045
  200ARG      O 1984   4.249   5.162   1.062
  201GLU      N 1985   4.378   5.323   0.977
  201GLU      H 1986   4.421   5.411   0.992
  201GLU     CA 1987   4.440   5.237   0.874
  201GLU     CB 1988   4.530   5.320   0.783
  201GLU     CG 1989   4.679   5.339   0.816
  201GLU     CD 1990   4.754   5.384   0.691
  201GLU    OE1 1991   4.697   5.430   0.590
  201GLU    OE2 1992   4.878   5.366   0.685
  201GLU      C 1993   4.507   5.110   0.927
  201GLU      O 1994   4.502   5.000   0.872
  202PHE      N 1995   4.570   5.117   1.044
  202PHE      H 1996   4.596   5.206   1.080
  202PHE     CA 1997   4.625   5.006   1.123
  202PHE     CB 1998   4.688   5.061   1.250
  202PHE     CG 1999   4.799   4.989   1.328
  202PHE    CD1 2000   4.914   5.066   1.328
  202PHE    HD1 2001   4.913   5.166   1.285
  202PHE    CD2 2002   4.797   4.861   1.383
  202PHE    HD2 2003   4.708   4.798   1.381
  202PHE    CE1 2004   5.026   5.010   1.390
  202PHE    HE1 2005   5.107   5.079   1.415
  202PHE    CE2 2006   4.914   4.797   1.422
  202PHE    HE2 2007   4.921   4.695   1.460
  202PHE     CZ 2008   5.028   4.876   1.424
  202PHE     HZ 2009   5.117   4.823   1.459
  202PHE      C 2010   4.526   4.894   1.157
  202PHE      O 2011   4.559   4.777   1.143
  203THR      N 2012   4.405   4.934   1.195
  203THR      H 2013   4.381   5.029   1.215
  203THR     CA 2014   4.300   4.837   1.230
  203THR     CB 2015   4.229   4.877   1.359
  203THR    OG1 2016   4.141   4.767   1.384
  203THR    HG1 2017   4.193   4.687   1.414
  203THR    CG2 2018   4.140   5.001   1.352
  203THR      C 2019   4.204   4.804   1.116
  203THR      O 2020   4.193   4.687   1.078
  204GLU      N 2021   4.159   4.904   1.041
  204GLU      H 2022   4.168   5.003   1.055
  204GLU     CA 2023   4.073   4.875   0.926
  204GLU     CB 2024   4.034   4.996   0.841
  204GLU     CG 2025   3.957   5.101   0.921
  204GLU     CD 2026   3.884   5.200   0.829
  204GLU    OE1 2027   3.828   5.292   0.893
  204GLU    OE2 2028   3.883   5.187   0.705
  204GLU      C 2029   4.127   4.769   0.830
  204GLU      O 2030   4.041   4.693   0.786
  205ARG      N 2031   4.256   4.751   0.804
  205ARG      H 2032   4.333   4.797   0.848
  205ARG     CA 2033   4.295   4.647   0.708
  205ARG     CB 2034   4.444   4.655   0.675
  205ARG     CG 2035   4.487   4.785   0.607
  205ARG     CD 2036   4.636   4.806   0.578
  205ARG     NE 2037   4.717   4.789   0.699
  205ARG     HE 2038   4.695   4.704   0.748
  205ARG     CZ 2039   4.795   4.879   0.760
  205ARG    NH1 2040   4.805   5.003   0.712
  205ARG   HH11 2041   4.740   5.047   0.649
  205ARG   HH12 2042   4.883   5.061   0.734
  205ARG    NH2 2043   4.862   4.844   0.871
  205ARG   HH21 2044   4.844   4.756   0.915
  205ARG   HH22 2045   4.918   4.914   0.916
  205ARG      C 2046   4.256   4.503   0.742
  205ARG      O 2047   4.201   4.432   0.657
  206GLU      N 2048   4.279   4.463   0.867
  206GLU      H 2049   4.351   4.510   0.918
  206GLU     CA 2050   4.223   4.344   0.933
  206GLU     CB 2051   4.295   4.328   1.067
  206GLU     CG 2052   4.417   4.236   1.052
  206GLU     CD 2053   4.531   4.276   0.959
  206GLU    OE1 2054   4.623   4.343   1.010
  206GLU    OE2 2055   4.527   4.250   0.837
  206GLU      C 2056   4.073   4.334   0.957
  206GLU      O 2057   4.019   4.318   1.066
  207GLN      N 2058   3.997   4.346   0.848
  207GLN      H 2059   4.040   4.390   0.769
  207GLN     CA 2060   3.851   4.336   0.841
  207GLN     CB 2061   3.805   4.337   0.695
  207GLN     CG 2062   3.832   4.466   0.618
  207GLN     CD 2063   3.771   4.472   0.478
  207GLN    OE1 2064   3.832   4.460   0.372
  207GLN    NE2 2065   3.638   4.481   0.480
  207GLN   HE21 2066   3.584   4.490   0.563
  207GLN   HE22 2067   3.595   4.477   0.390
  207GLN      C 2068   3.780   4.227   0.922
  207GLN      O 2069   3.686   4.248   0.999
  208GLY      N 2070   3.840   4.109   0.926
  208GLY      H 2071   3.915   4.087   0.863
  208GLY     CA 2072   3.803   3.993   1.008
  208GLY      C 2073   3.795   4.008   1.160
  208GLY      O 2074   3.723   3.939   1.231
  209GLU      N 2075   3.884   4.093   1.213
  209GLU      H 2076   3.937   4.160   1.163
  209GLU     CA 2077   3.899   4.107   1.359
  209GLU     CB 2078   4.044   4.151   1.381
  209GLU     CG 2079   4.088   4.153   1.527
  209GLU     CD 2080   4.068   4.018   1.596
  209GLU    OE1 2081   3.963   3.998   1.660
  209GLU    OE2 2082   4.160   3.933   1.597
  209GLU      C 2083   3.798   4.199   1.428
  209GLU      O 2084   3.743   4.296   1.376
  210VAL      N 2085   3.772   4.157   1.552
  210VAL      H 2086   3.825   4.078   1.583
  210VAL     CA 2087   3.664   4.214   1.633
  210VAL     CB 2088   3.549   4.117   1.657
  210VAL    CG1 2089   3.473   4.082   1.529
  210VAL    CG2 2090   3.599   3.988   1.723
  210VAL      C 2091   3.708   4.270   1.768
  210VAL      O 2092   3.659   4.370   1.821
  211ARG      N 2093   3.829   4.225   1.803
  211ARG      H 2094   3.874   4.153   1.751
  211ARG     CA 2095   3.900   4.260   1.927
  211ARG     CB 2096   3.982   4.139   1.971
  211ARG     CG 2097   3.899   4.013   1.997
  211ARG     CD 2098   3.992   3.898   2.037
  211ARG     NE 2099   4.029   3.821   1.918
  211ARG     HE 2100   4.022   3.875   1.834
  211ARG     CZ 2101   4.069   3.694   1.901
  211ARG    NH1 2102   4.085   3.614   2.007
  211ARG   HH11 2103   4.064   3.649   2.098
  211ARG   HH12 2104   4.117   3.521   1.989
  211ARG    NH2 2105   4.121   3.669   1.780
  211ARG   HH21 2106   4.115   3.737   1.707
  211ARG   HH22 2107   4.161   3.581   1.754
  211ARG      C 2108   3.985   4.381   1.888
  211ARG      O 2109   4.067   4.372   1.796
  212PHE      N 2110   3.970   4.489   1.964
  212PHE      H 2111   3.907   4.485   2.041
  212PHE     CA 2112   4.044   4.616   1.967
  212PHE     CB 2113   4.042   4.684   1.830
  212PHE     CG 2114   3.910   4.732   1.769
  212PHE    CD1 2115   3.845   4.855   1.779
  212PHE    HD1 2116   3.883   4.930   1.849
  212PHE    CD2 2117   3.852   4.634   1.690
  212PHE    HD2 2118   3.904   4.540   1.668
  212PHE    CE1 2119   3.719   4.873   1.725
  212PHE    HE1 2120   3.656   4.956   1.757
  212PHE    CE2 2121   3.724   4.647   1.638
  212PHE    HE2 2122   3.693   4.572   1.565
  212PHE     CZ 2123   3.657   4.767   1.661
  212PHE     HZ 2124   3.556   4.776   1.620
  212PHE      C 2125   3.990   4.711   2.074
  212PHE      O 2126   3.872   4.705   2.109
  213SER      N 2127   4.080   4.778   2.145
  213SER      H 2128   4.175   4.763   2.120
  213SER     CA 2129   4.043   4.878   2.247
  213SER     CB 2130   4.050   4.809   2.384
  213SER     OG 2131   4.010   4.904   2.483
  213SER     HG 2132   4.041   4.866   2.570
  213SER      C 2133   4.144   4.992   2.244
  213SER      O 2134   4.261   4.974   2.209
  214ALA      N 2135   4.096   5.111   2.279
  214ALA      H 2136   4.005   5.115   2.322
  214ALA     CA 2137   4.159   5.240   2.248
  214ALA     CB 2138   4.082   5.306   2.134
  214ALA      C 2139   4.172   5.334   2.368
  214ALA      O 2140   4.074   5.360   2.438
  215VAL      N 2141   4.291   5.387   2.393
  215VAL      H 2142   4.364   5.365   2.328
  215VAL     CA 2143   4.312   5.474   2.510
  215VAL     CB 2144   4.373   5.389   2.621
  215VAL    CG1 2145   4.511   5.340   2.577
  215VAL    CG2 2146   4.387   5.464   2.754
  215VAL      C 2147   4.389   5.601   2.473
  215VAL      O 2148   4.455   5.606   2.370
  216ALA      N 2149   4.358   5.714   2.536
  216ALA      H 2150   4.273   5.722   2.588
  216ALA     CA 2151   4.422   5.844   2.512
  216ALA     CB 2152   4.331   5.948   2.448
  216ALA      C 2153   4.454   5.905   2.649
  216ALA      O 2154   4.406   5.880   2.759
  217LEU      N 2155   4.571   5.969   2.645
  217LEU      H 2156   4.602   6.000   2.555
  217LEU     CA 2157   4.630   6.053   2.749
  217LEU     CB 2158   4.780   6.027   2.742
  217LEU     CG 2159   4.855   6.023   2.875
  217LEU    CD1 2160   4.998   5.969   2.863
  217LEU    CD2 2161   4.863   6.158   2.948
  217LEU      C 2162   4.594   6.202   2.745
  217LEU      O 2163   4.624   6.273   2.649
  218CYS      N 2164   4.505   6.228   2.841
  218CYS      H 2165   4.493   6.168   2.920
  218CYS     CA 2166   4.433   6.356   2.844
  218CYS     CB 2167   4.288   6.332   2.802
  218CYS     SG 2168   4.257   6.343   2.622
  218CYS     HG 2169   4.251   6.476   2.625
  218CYS      C 2170   4.448   6.437   2.973
  218CYS      O 2171   4.474   6.380   3.078
  219LYS      N 2172   4.457   6.569   2.956
  219LYS      H 2173   4.445   6.607   2.865
  219LYS     CA 2174   4.473   6.664   3.067
  219LYS     CB 2175   4.496   6.803   3.007
  219LYS     CG 2176   4.542   6.902   3.113
  219LYS     CD 2177   4.694   6.921   3.117
  219LYS     CE 2178   4.755   6.991   3.239
  219LYS     NZ 2179   4.737   7.136   3.241
  219LYS    HZ1 2180   4.777   7.181   3.321
  219LYS    HZ2 2181   4.777   7.185   3.163
  219LYS    HZ3 2182   4.639   7.155   3.232
  219LYS      C 2183   4.363   6.676   3.172
  219LYS      O 2184   4.251   6.715   3.138
  220ALA      N 2185   4.390   6.675   3.303
  220ALA      H 2186   4.485   6.656   3.329
  220ALA     CA 2187   4.287   6.686   3.407
  220ALA     CB 2188   4.343   6.660   3.546
  220ALA      C 2189   4.229   6.828   3.413
  220ALA      O 2190   4.297   6.924   3.380
  221ALA      N 2191   4.103   6.830   3.455
  221ALA      H 2192   4.063   6.740   3.476
  221ALA     CA 2193   4.011   6.943   3.468
  221ALA     CB 2194   3.867   6.893   3.483
  221ALA      C 2195   4.048   7.040   3.581
  221ALA     O1 2196   4.041   7.161   3.553
  221ALA     O2 2197   4.093   6.997   3.689
   6.93041   6.93041   4.90053   0.00000   0.00000   0.00000   0.00000   3.46520   3.46520
