# Supplementary material for: Is There a Functional Role for the Knotted Topology in Protein UCH-L1?
Source: J Chem Inf Model. 2024 Jul 24;64(17):6827–37. doi: 10.1021/acs.jcim.4c00880 (PMC11388461; doi:10.1021/acs.jcim.4c00880)
Supplement: Supplementary file 2 — ci4c00880_si_002.zip [file ci4c00880_si_002.zip › UCH-L1_files/APO/APO_delta216/REP_1/traj_final.gro]

Protein in water t= 500000.00000 step= 5000000
 2156
    1MET      N    1   6.012   5.503   4.351
    1MET     H1    2   6.093   5.541   4.395
    1MET     H2    3   5.950   5.466   4.421
    1MET     H3    4   6.039   5.428   4.291
    1MET     CA    5   5.940   5.611   4.282
    1MET     CB    6   6.011   5.660   4.156
    1MET     CG    7   6.119   5.764   4.186
    1MET     SD    8   6.235   5.701   4.312
    1MET     CE    9   6.312   5.856   4.354
    1MET      C   10   5.804   5.547   4.251
    1MET      O   11   5.801   5.433   4.205
    2GLN      N   12   5.703   5.632   4.264
    2GLN      H   13   5.710   5.712   4.324
    2GLN     CA   14   5.571   5.585   4.219
    2GLN     CB   15   5.458   5.670   4.279
    2GLN     CG   16   5.435   5.653   4.429
    2GLN     CD   17   5.309   5.732   4.462
    2GLN    OE1   18   5.219   5.670   4.519
    2GLN    NE2   19   5.294   5.864   4.463
    2GLN   HE21   20   5.370   5.923   4.434
    2GLN   HE22   21   5.198   5.888   4.480
    2GLN      C   22   5.553   5.565   4.069
    2GLN      O   23   5.514   5.662   4.004
    3LEU      N   24   5.532   5.440   4.028
    3LEU      H   25   5.556   5.365   4.088
    3LEU     CA   26   5.525   5.409   3.884
    3LEU     CB   27   5.625   5.302   3.842
    3LEU     CG   28   5.771   5.347   3.830
    3LEU    CD1   29   5.869   5.230   3.839
    3LEU    CD2   30   5.794   5.443   3.713
    3LEU      C   31   5.383   5.395   3.827
    3LEU      O   32   5.368   5.322   3.729
    4LYS      N   33   5.287   5.476   3.868
    4LYS      H   34   5.306   5.554   3.928
    4LYS     CA   35   5.143   5.464   3.837
    4LYS     CB   36   5.073   5.557   3.936
    4LYS     CG   37   5.068   5.502   4.079
    4LYS     CD   38   4.990   5.596   4.171
    4LYS     CE   39   4.997   5.546   4.316
    4LYS     NZ   40   4.945   5.646   4.410
    4LYS    HZ1   41   5.016   5.714   4.428
    4LYS    HZ2   42   4.859   5.694   4.388
    4LYS    HZ3   43   4.927   5.602   4.497
    4LYS      C   44   5.084   5.485   3.697
    4LYS      O   45   5.140   5.568   3.625
    5PRO      N   46   4.977   5.420   3.653
    5PRO     CA   47   4.913   5.438   3.522
    5PRO     CB   48   4.832   5.310   3.502
    5PRO     CG   49   4.791   5.264   3.642
    5PRO     CD   50   4.916   5.304   3.720
    5PRO      C   51   4.825   5.563   3.513
    5PRO      O   52   4.731   5.582   3.591
    6MET      N   53   4.838   5.648   3.411
    6MET      H   54   4.933   5.662   3.383
    6MET     CA   55   4.751   5.766   3.398
    6MET     CB   56   4.831   5.867   3.316
    6MET     CG   57   4.970   5.900   3.372
    6MET     SD   58   5.103   5.784   3.324
    6MET     CE   59   5.245   5.864   3.397
    6MET      C   60   4.611   5.744   3.340
    6MET      O   61   4.580   5.637   3.288
    7GLU      N   62   4.527   5.845   3.363
    7GLU      H   63   4.553   5.920   3.424
    7GLU     CA   64   4.389   5.841   3.314
    7GLU     CB   65   4.300   5.943   3.385
    7GLU     CG   66   4.256   5.878   3.517
    7GLU     CD   67   4.185   5.979   3.608
    7GLU    OE1   68   4.258   6.024   3.698
    7GLU    OE2   69   4.066   6.015   3.595
    7GLU      C   70   4.385   5.881   3.167
    7GLU      O   71   4.467   5.963   3.125
    8ILE      N   72   4.281   5.840   3.094
    8ILE      H   73   4.215   5.779   3.137
    8ILE     CA   74   4.259   5.857   2.950
    8ILE     CB   75   4.166   5.743   2.907
    8ILE    CG1   76   4.152   5.730   2.755
    8ILE    CG2   77   4.027   5.758   2.970
    8ILE     CD   78   4.099   5.589   2.726
    8ILE      C   79   4.208   5.998   2.919
    8ILE      O   80   4.094   6.017   2.878
    9ASN      N   81   4.299   6.091   2.946
    9ASN      H   82   4.373   6.064   3.008
    9ASN     CA   83   4.265   6.232   2.924
    9ASN     CB   84   4.244   6.298   3.060
    9ASN     CG   85   4.260   6.450   3.068
    9ASN    OD1   86   4.367   6.505   3.091
    9ASN    ND2   87   4.146   6.518   3.060
    9ASN   HD21   88   4.057   6.475   3.047
    9ASN   HD22   89   4.151   6.618   3.055
    9ASN      C   90   4.382   6.299   2.851
    9ASN      O   91   4.495   6.286   2.898
   10PRO      N   92   4.356   6.379   2.750
   10PRO     CA   93   4.462   6.432   2.662
   10PRO     CB   94   4.380   6.508   2.557
   10PRO     CG   95   4.248   6.432   2.543
   10PRO     CD   96   4.224   6.415   2.694
   10PRO      C   97   4.552   6.529   2.740
   10PRO      O   98   4.674   6.509   2.737
   11GLU      N   99   4.496   6.616   2.823
   11GLU      H  100   4.398   6.636   2.820
   11GLU     CA  101   4.571   6.713   2.903
   11GLU     CB  102   4.481   6.801   2.990
   11GLU     CG  103   4.361   6.880   2.937
   11GLU     CD  104   4.239   6.793   2.908
   11GLU    OE1  105   4.154   6.789   3.000
   11GLU    OE2  106   4.214   6.750   2.793
   11GLU      C  107   4.683   6.651   2.988
   11GLU      O  108   4.796   6.698   2.979
   12MET      N  109   4.652   6.543   3.058
   12MET      H  110   4.554   6.524   3.064
   12MET     CA  111   4.734   6.458   3.147
   12MET     CB  112   4.642   6.359   3.219
   12MET     CG  113   4.720   6.286   3.329
   12MET     SD  114   4.801   6.390   3.455
   12MET     CE  115   4.924   6.265   3.488
   12MET      C  116   4.842   6.386   3.067
   12MET      O  117   4.961   6.393   3.099
   13LEU      N  118   4.810   6.310   2.962
   13LEU      H  119   4.718   6.305   2.924
   13LEU     CA  120   4.912   6.253   2.873
   13LEU     CB  121   4.847   6.168   2.764
   13LEU     CG  122   4.768   6.050   2.820
   13LEU    CD1  123   4.689   5.976   2.713
   13LEU    CD2  124   4.852   5.947   2.895
   13LEU      C  125   5.012   6.355   2.818
   13LEU      O  126   5.132   6.335   2.831
   14ASN      N  127   4.965   6.474   2.783
   14ASN      H  128   4.870   6.498   2.801
   14ASN     CA  129   5.043   6.586   2.727
   14ASN     CB  130   4.960   6.690   2.652
   14ASN     CG  131   4.903   6.627   2.523
   14ASN    OD1  132   4.786   6.594   2.507
   14ASN    ND2  133   4.981   6.618   2.417
   14ASN   HD21  134   5.074   6.655   2.410
   14ASN   HD22  135   4.948   6.557   2.345
   14ASN      C  136   5.129   6.653   2.834
   14ASN      O  137   5.247   6.670   2.805
   15LYS      N  138   5.081   6.653   2.958
   15LYS      H  139   4.988   6.619   2.972
   15LYS     CA  140   5.164   6.697   3.072
   15LYS     CB  141   5.070   6.682   3.192
   15LYS     CG  142   5.129   6.707   3.331
   15LYS     CD  143   5.033   6.656   3.439
   15LYS     CE  144   4.902   6.736   3.437
   15LYS     NZ  145   4.797   6.668   3.512
   15LYS    HZ1  146   4.812   6.688   3.609
   15LYS    HZ2  147   4.705   6.700   3.488
   15LYS    HZ3  148   4.794   6.568   3.499
   15LYS      C  149   5.286   6.609   3.097
   15LYS      O  150   5.391   6.669   3.124
   16VAL      N  151   5.277   6.477   3.082
   16VAL      H  152   5.192   6.436   3.049
   16VAL     CA  153   5.387   6.384   3.109
   16VAL     CB  154   5.344   6.246   3.161
   16VAL    CG1  155   5.454   6.197   3.255
   16VAL    CG2  156   5.208   6.245   3.231
   16VAL      C  157   5.502   6.384   3.007
   16VAL      O  158   5.620   6.400   3.038
   17LEU      N  159   5.449   6.406   2.887
   17LEU      H  160   5.356   6.375   2.867
   17LEU     CA  161   5.533   6.444   2.773
   17LEU     CB  162   5.460   6.436   2.639
   17LEU     CG  163   5.422   6.295   2.592
   17LEU    CD1  164   5.345   6.308   2.461
   17LEU    CD2  165   5.543   6.203   2.589
   17LEU      C  166   5.594   6.583   2.794
   17LEU      O  167   5.703   6.610   2.746
   18SER      N  168   5.510   6.678   2.833
   18SER      H  169   5.412   6.664   2.821
   18SER     CA  170   5.568   6.809   2.866
   18SER     CB  171   5.466   6.924   2.863
   18SER     OG  172   5.414   6.947   2.733
   18SER     HG  173   5.327   6.994   2.747
   18SER      C  174   5.662   6.826   2.985
   18SER      O  175   5.746   6.916   2.980
   19ARG      N  176   5.632   6.759   3.096
   19ARG      H  177   5.536   6.749   3.121
   19ARG     CA  178   5.731   6.745   3.204
   19ARG     CB  179   5.677   6.668   3.325
   19ARG     CG  180   5.567   6.737   3.407
   19ARG     CD  181   5.565   6.682   3.549
   19ARG     NE  182   5.683   6.722   3.628
   19ARG     HE  183   5.776   6.691   3.611
   19ARG     CZ  184   5.672   6.803   3.734
   19ARG    NH1  185   5.550   6.832   3.781
   19ARG   HH11  186   5.463   6.803   3.742
   19ARG   HH12  187   5.540   6.883   3.867
   19ARG    NH2  188   5.776   6.851   3.804
   19ARG   HH21  189   5.868   6.836   3.769
   19ARG   HH22  190   5.773   6.898   3.893
   19ARG      C  191   5.869   6.698   3.158
   19ARG      O  192   5.965   6.763   3.198
   20LEU      N  193   5.863   6.590   3.080
   20LEU      H  194   5.787   6.525   3.083
   20LEU     CA  195   5.973   6.533   3.001
   20LEU     CB  196   5.926   6.397   2.951
   20LEU     CG  197   5.952   6.284   3.050
   20LEU    CD1  198   5.886   6.154   3.001
   20LEU    CD2  199   6.100   6.267   3.086
   20LEU      C  200   6.025   6.612   2.880
   20LEU      O  201   6.127   6.566   2.829
   21GLY      N  202   5.956   6.719   2.842
   21GLY      H  203   5.892   6.759   2.907
   21GLY     CA  204   6.007   6.807   2.735
   21GLY      C  205   6.005   6.773   2.587
   21GLY      O  206   6.040   6.860   2.508
   22VAL      N  207   5.926   6.670   2.555
   22VAL      H  208   5.875   6.615   2.620
   22VAL     CA  209   5.904   6.629   2.415
   22VAL     CB  210   5.823   6.499   2.411
   22VAL    CG1  211   5.808   6.432   2.274
   22VAL    CG2  212   5.874   6.406   2.521
   22VAL      C  213   5.833   6.733   2.329
   22VAL      O  214   5.723   6.770   2.371
   23ALA      N  215   5.898   6.785   2.225
   23ALA      H  216   5.990   6.755   2.201
   23ALA     CA  217   5.839   6.889   2.139
   23ALA     CB  218   5.943   6.991   2.091
   23ALA      C  219   5.744   6.840   2.030
   23ALA      O  220   5.643   6.905   2.002
   24GLY      N  221   5.775   6.727   1.966
   24GLY      H  222   5.870   6.699   1.950
   24GLY     CA  223   5.687   6.659   1.871
   24GLY      C  224   5.565   6.584   1.924
   24GLY      O  225   5.531   6.467   1.907
   25GLN      N  226   5.485   6.668   1.988
   25GLN      H  227   5.505   6.765   2.001
   25GLN     CA  228   5.356   6.625   2.045
   25GLN     CB  229   5.324   6.708   2.170
   25GLN     CG  230   5.422   6.683   2.285
   25GLN     CD  231   5.370   6.751   2.411
   25GLN    OE1  232   5.249   6.758   2.433
   25GLN    NE2  233   5.470   6.806   2.478
   25GLN   HE21  234   5.562   6.783   2.446
   25GLN   HE22  235   5.450   6.866   2.556
   25GLN      C  236   5.232   6.603   1.959
   25GLN      O  237   5.186   6.694   1.891
   26TRP      N  238   5.159   6.501   2.003
   26TRP      H  239   5.195   6.456   2.086
   26TRP     CA  240   5.043   6.438   1.938
   26TRP     CB  241   5.083   6.299   1.888
   26TRP     CG  242   4.990   6.261   1.773
   26TRP    CD1  243   5.005   6.317   1.654
   26TRP    HD1  244   5.058   6.409   1.629
   26TRP    CD2  245   4.921   6.142   1.756
   26TRP    NE1  246   4.951   6.240   1.559
   26TRP    HE1  247   4.949   6.255   1.461
   26TRP    CE2  248   4.907   6.130   1.618
   26TRP    CE3  249   4.879   6.036   1.836
   26TRP    HE3  250   4.878   6.048   1.944
   26TRP    CZ2  251   4.846   6.017   1.563
   26TRP    HZ2  252   4.835   6.009   1.455
   26TRP    CZ3  253   4.822   5.924   1.776
   26TRP    HZ3  254   4.776   5.848   1.839
   26TRP    CH2  255   4.802   5.909   1.638
   26TRP    HH2  256   4.779   5.817   1.586
   26TRP      C  257   4.905   6.454   2.003
   26TRP      O  258   4.888   6.455   2.124
   27ARG      N  259   4.816   6.439   1.905
   27ARG      H  260   4.851   6.408   1.816
   27ARG     CA  261   4.669   6.440   1.914
   27ARG     CB  262   4.593   6.476   1.786
   27ARG     CG  263   4.467   6.556   1.820
   27ARG     CD  264   4.483   6.685   1.901
   27ARG     NE  265   4.356   6.757   1.918
   27ARG     HE  266   4.274   6.721   1.872
   27ARG     CZ  267   4.333   6.874   1.977
   27ARG    NH1  268   4.440   6.926   2.040
   27ARG   HH11  269   4.526   6.876   2.043
   27ARG   HH12  270   4.431   7.017   2.078
   27ARG    NH2  271   4.211   6.928   1.991
   27ARG   HH21  272   4.125   6.885   1.963
   27ARG   HH22  273   4.196   6.996   2.062
   27ARG      C  274   4.617   6.304   1.959
   27ARG      O  275   4.612   6.214   1.877
   28PHE      N  276   4.621   6.280   2.090
   28PHE      H  277   4.660   6.339   2.161
   28PHE     CA  278   4.569   6.154   2.146
   28PHE     CB  279   4.608   6.137   2.293
   28PHE     CG  280   4.760   6.124   2.306
   28PHE    CD1  281   4.835   6.236   2.340
   28PHE    HD1  282   4.793   6.335   2.359
   28PHE    CD2  283   4.820   6.000   2.286
   28PHE    HD2  284   4.752   5.917   2.266
   28PHE    CE1  285   4.973   6.223   2.350
   28PHE    HE1  286   5.038   6.310   2.353
   28PHE    CE2  287   4.957   5.992   2.304
   28PHE    HE2  288   5.007   5.895   2.293
   28PHE     CZ  289   5.038   6.101   2.332
   28PHE     HZ  290   5.145   6.088   2.350
   28PHE      C  291   4.427   6.110   2.107
   28PHE      O  292   4.330   6.156   2.167
   29VAL      N  293   4.427   6.031   1.999
   29VAL      H  294   4.507   6.033   1.940
   29VAL     CA  295   4.302   5.977   1.944
   29VAL     CB  296   4.337   5.922   1.805
   29VAL    CG1  297   4.376   6.031   1.704
   29VAL    CG2  298   4.449   5.818   1.806
   29VAL      C  299   4.228   5.867   2.021
   29VAL      O  300   4.293   5.770   2.060
   30ASP      N  301   4.098   5.858   1.995
   30ASP      H  302   4.046   5.919   1.934
   30ASP     CA  303   4.008   5.755   2.048
   30ASP     CB  304   3.872   5.821   2.038
   30ASP     CG  305   3.862   5.931   2.143
   30ASP    OD1  306   3.862   6.048   2.100
   30ASP    OD2  307   3.827   5.909   2.262
   30ASP      C  308   4.020   5.614   1.990
   30ASP      O  309   3.926   5.571   1.924
   31VAL      N  310   4.136   5.552   2.016
   31VAL      H  311   4.214   5.613   2.023
   31VAL     CA  312   4.163   5.414   1.974
   31VAL     CB  313   4.304   5.383   2.023
   31VAL    CG1  314   4.406   5.452   1.934
   31VAL    CG2  315   4.332   5.422   2.168
   31VAL      C  316   4.076   5.296   2.018
   31VAL      O  317   4.069   5.187   1.963
   32LEU      N  318   4.004   5.315   2.129
   32LEU      H  319   3.976   5.407   2.156
   32LEU     CA  320   3.916   5.211   2.183
   32LEU     CB  321   3.893   5.226   2.334
   32LEU     CG  322   4.002   5.169   2.424
   32LEU    CD1  323   3.970   5.211   2.568
   32LEU    CD2  324   4.022   5.018   2.406
   32LEU      C  325   3.789   5.181   2.103
   32LEU      O  326   3.684   5.226   2.148
   33GLY      N  327   3.796   5.120   1.985
   33GLY      H  328   3.884   5.099   1.944
   33GLY     CA  329   3.679   5.061   1.918
   33GLY      C  330   3.589   5.149   1.832
   33GLY      O  331   3.475   5.115   1.802
   34LEU      N  332   3.648   5.257   1.780
   34LEU      H  333   3.748   5.258   1.777
   34LEU     CA  334   3.576   5.356   1.698
   34LEU     CB  335   3.658   5.485   1.704
   34LEU     CG  336   3.587   5.588   1.792
   34LEU    CD1  337   3.579   5.560   1.941
   34LEU    CD2  338   3.622   5.731   1.747
   34LEU      C  339   3.548   5.309   1.556
   34LEU      O  340   3.600   5.204   1.520
   35GLU      N  341   3.480   5.396   1.480
   35GLU      H  342   3.440   5.481   1.516
   35GLU     CA  343   3.453   5.386   1.336
   35GLU     CB  344   3.358   5.503   1.310
   35GLU     CG  345   3.264   5.498   1.191
   35GLU     CD  346   3.315   5.513   1.046
   35GLU    OE1  347   3.301   5.627   0.998
   35GLU    OE2  348   3.332   5.408   0.980
   35GLU      C  349   3.581   5.384   1.253
   35GLU      O  350   3.683   5.441   1.292
   36GLU      N  351   3.577   5.324   1.133
   36GLU      H  352   3.488   5.295   1.100
   36GLU     CA  353   3.685   5.310   1.034
   36GLU     CB  354   3.642   5.197   0.941
   36GLU     CG  355   3.613   5.057   0.997
   36GLU     CD  356   3.526   4.979   0.899
   36GLU    OE1  357   3.413   5.031   0.891
   36GLU    OE2  358   3.559   4.870   0.849
   36GLU      C  359   3.712   5.441   0.961
   36GLU      O  360   3.815   5.500   0.993
   37GLU      N  361   3.613   5.494   0.889
   37GLU      H  362   3.525   5.457   0.918
   37GLU     CA  363   3.620   5.619   0.812
   37GLU     CB  364   3.500   5.629   0.718
   37GLU     CG  365   3.464   5.505   0.636
   37GLU     CD  366   3.561   5.471   0.523
   37GLU    OE1  367   3.578   5.554   0.431
   37GLU    OE2  368   3.619   5.360   0.526
   37GLU      C  369   3.643   5.748   0.892
   37GLU      O  370   3.689   5.850   0.842
   38SER      N  371   3.574   5.754   1.007
   38SER      H  372   3.500   5.692   1.030
   38SER     CA  373   3.595   5.865   1.100
   38SER     CB  374   3.503   5.873   1.223
   38SER     OG  375   3.524   5.774   1.323
   38SER     HG  376   3.435   5.768   1.368
   38SER      C  377   3.745   5.872   1.131
   38SER      O  378   3.799   5.983   1.133
   39LEU      N  379   3.788   5.759   1.185
   39LEU      H  380   3.725   5.683   1.202
   39LEU     CA  381   3.926   5.750   1.234
   39LEU     CB  382   3.944   5.615   1.305
   39LEU     CG  383   3.940   5.625   1.457
   39LEU    CD1  384   3.964   5.488   1.522
   39LEU    CD2  385   4.043   5.724   1.513
   39LEU      C  386   4.027   5.764   1.119
   39LEU      O  387   4.141   5.798   1.151
   40GLY      N  388   3.993   5.718   1.000
   40GLY      H  389   3.934   5.637   1.000
   40GLY     CA  390   4.063   5.741   0.872
   40GLY      C  391   4.214   5.715   0.875
   40GLY      O  392   4.264   5.616   0.928
   41SER      N  393   4.281   5.823   0.836
   41SER      H  394   4.228   5.898   0.796
   41SER     CA  395   4.428   5.818   0.836
   41SER     CB  396   4.477   5.835   0.692
   41SER     OG  397   4.620   5.836   0.691
   41SER     HG  398   4.649   5.770   0.620
   41SER      C  399   4.490   5.915   0.938
   41SER      O  400   4.448   6.030   0.951
   42VAL      N  401   4.606   5.864   0.977
   42VAL      H  402   4.660   5.803   0.918
   42VAL     CA  403   4.682   5.895   1.099
   42VAL     CB  404   4.793   5.790   1.109
   42VAL    CG1  405   4.886   5.790   0.987
   42VAL    CG2  406   4.866   5.776   1.243
   42VAL      C  407   4.724   6.042   1.100
   42VAL      O  408   4.778   6.089   1.000
   43PRO      N  409   4.684   6.127   1.194
   43PRO     CA  410   4.709   6.272   1.191
   43PRO     CB  411   4.650   6.320   1.323
   43PRO     CG  412   4.523   6.234   1.329
   43PRO     CD  413   4.585   6.097   1.299
   43PRO      C  414   4.858   6.308   1.198
   43PRO      O  415   4.937   6.235   1.257
   44ALA      N  416   4.898   6.427   1.155
   44ALA      H  417   4.841   6.486   1.096
   44ALA     CA  418   5.033   6.483   1.169
   44ALA     CB  419   5.055   6.590   1.062
   44ALA      C  420   5.059   6.521   1.316
   44ALA      O  421   4.962   6.567   1.378
   45PRO      N  422   5.178   6.505   1.372
   45PRO     CA  423   5.285   6.422   1.316
   45PRO     CB  424   5.409   6.486   1.376
   45PRO     CG  425   5.366   6.543   1.513
   45PRO     CD  426   5.228   6.598   1.476
   45PRO      C  427   5.277   6.274   1.353
   45PRO      O  428   5.254   6.233   1.467
   46ALA      N  429   5.321   6.195   1.256
   46ALA      H  430   5.352   6.244   1.174
   46ALA     CA  431   5.315   6.048   1.254
   46ALA     CB  432   5.336   5.975   1.122
   46ALA      C  433   5.373   5.974   1.375
   46ALA      O  434   5.494   5.963   1.395
   47CYS      N  435   5.284   5.934   1.465
   47CYS      H  436   5.185   5.930   1.451
   47CYS     CA  437   5.314   5.866   1.592
   47CYS     CB  438   5.308   5.959   1.713
   47CYS     SG  439   5.403   6.115   1.700
   47CYS     HG  440   5.309   6.165   1.619
   47CYS      C  441   5.221   5.747   1.616
   47CYS      O  442   5.121   5.737   1.546
   48ALA      N  443   5.280   5.644   1.678
   48ALA      H  444   5.365   5.670   1.723
   48ALA     CA  445   5.228   5.509   1.705
   48ALA     CB  446   5.343   5.413   1.736
   48ALA      C  447   5.108   5.520   1.800
   48ALA      O  448   5.094   5.619   1.872
   49LEU      N  449   5.028   5.414   1.797
   49LEU      H  450   5.036   5.351   1.720
   49LEU     CA  451   4.903   5.402   1.874
   49LEU     CB  452   4.795   5.334   1.789
   49LEU     CG  453   4.749   5.427   1.677
   49LEU    CD1  454   4.640   5.357   1.595
   49LEU    CD2  455   4.703   5.559   1.737
   49LEU      C  456   4.899   5.347   2.016
   49LEU      O  457   4.954   5.237   2.022
   50LEU      N  458   4.866   5.425   2.119
   50LEU      H  459   4.837   5.519   2.107
   50LEU     CA  460   4.844   5.371   2.253
   50LEU     CB  461   4.875   5.477   2.359
   50LEU     CG  462   5.021   5.512   2.385
   50LEU    CD1  463   5.021   5.627   2.487
   50LEU    CD2  464   5.098   5.399   2.454
   50LEU      C  465   4.703   5.314   2.271
   50LEU      O  466   4.614   5.394   2.300
   51LEU      N  467   4.694   5.182   2.277
   51LEU      H  468   4.775   5.123   2.280
   51LEU     CA  469   4.565   5.112   2.290
   51LEU     CB  470   4.582   4.977   2.219
   51LEU     CG  471   4.624   4.964   2.071
   51LEU    CD1  472   4.673   4.820   2.053
   51LEU    CD2  473   4.514   5.017   1.979
   51LEU      C  474   4.532   5.097   2.438
   51LEU      O  475   4.585   5.006   2.502
   52LEU      N  476   4.445   5.185   2.485
   52LEU      H  477   4.425   5.274   2.445
   52LEU     CA  478   4.425   5.180   2.632
   52LEU     CB  479   4.402   5.316   2.699
   52LEU     CG  480   4.532   5.390   2.731
   52LEU    CD1  481   4.581   5.464   2.606
   52LEU    CD2  482   4.502   5.496   2.837
   52LEU      C  483   4.331   5.073   2.689
   52LEU      O  484   4.215   5.089   2.727
   53PHE      N  485   4.385   4.951   2.692
   53PHE      H  486   4.483   4.940   2.679
   53PHE     CA  487   4.308   4.833   2.734
   53PHE     CB  488   4.355   4.709   2.656
   53PHE     CG  489   4.301   4.709   2.514
   53PHE    CD1  490   4.174   4.660   2.483
   53PHE    HD1  491   4.093   4.658   2.556
   53PHE    CD2  492   4.395   4.737   2.416
   53PHE    HD2  493   4.491   4.784   2.438
   53PHE    CE1  494   4.130   4.658   2.352
   53PHE    HE1  495   4.024   4.651   2.327
   53PHE    CE2  496   4.350   4.726   2.285
   53PHE    HE2  497   4.414   4.766   2.206
   53PHE     CZ  498   4.220   4.690   2.251
   53PHE     HZ  499   4.195   4.669   2.147
   53PHE      C  500   4.304   4.806   2.884
   53PHE      O  501   4.386   4.853   2.962
   54PRO      N  502   4.189   4.757   2.929
   54PRO     CA  503   4.163   4.697   3.061
   54PRO     CB  504   4.016   4.724   3.094
   54PRO     CG  505   3.956   4.708   2.954
   54PRO     CD  506   4.060   4.771   2.861
   54PRO      C  507   4.199   4.548   3.065
   54PRO      O  508   4.213   4.480   2.964
   55LEU      N  509   4.239   4.492   3.179
   55LEU      H  510   4.255   4.542   3.264
   55LEU     CA  511   4.295   4.357   3.194
   55LEU     CB  512   4.443   4.368   3.231
   55LEU     CG  513   4.551   4.394   3.126
   55LEU    CD1  514   4.679   4.425   3.205
   55LEU    CD2  515   4.564   4.264   3.047
   55LEU      C  516   4.216   4.251   3.271
   55LEU      O  517   4.278   4.168   3.338
   56THR      N  518   4.084   4.254   3.257
   56THR      H  519   4.046   4.288   3.171
   56THR     CA  520   3.996   4.153   3.319
   56THR     CB  521   3.854   4.208   3.310
   56THR    OG1  522   3.816   4.242   3.176
   56THR    HG1  523   3.817   4.164   3.113
   56THR    CG2  524   3.836   4.331   3.398
   56THR      C  525   4.007   4.013   3.259
   56THR      O  526   4.089   3.985   3.172
   57ALA      N  527   3.914   3.923   3.290
   57ALA      H  528   3.822   3.961   3.304
   57ALA     CA  529   3.914   3.777   3.278
   57ALA     CB  530   3.780   3.728   3.332
   57ALA      C  531   3.922   3.712   3.140
   57ALA      O  532   3.979   3.603   3.134
   58GLN      N  533   3.855   3.767   3.040
   58GLN      H  534   3.798   3.850   3.046
   58GLN     CA  535   3.866   3.722   2.900
   58GLN     CB  536   3.741   3.757   2.819
   58GLN     CG  537   3.616   3.674   2.850
   58GLN     CD  538   3.617   3.527   2.806
   58GLN    OE1  539   3.670   3.496   2.700
   58GLN    NE2  540   3.564   3.435   2.886
   58GLN   HE21  541   3.545   3.454   2.982
   58GLN   HE22  542   3.559   3.338   2.861
   58GLN      C  543   3.980   3.797   2.832
   58GLN      O  544   4.074   3.737   2.781
   59HISE     N  545   3.981   3.930   2.834
   59HISE     H  546   3.897   3.982   2.847
   59HISE    CA  547   4.093   4.014   2.788
   59HISE    CB  548   4.088   4.143   2.871
   59HISE    CG  549   4.005   4.253   2.805
   59HISE   ND1  550   4.001   4.273   2.673
   59HISE   CD2  551   3.911   4.326   2.863
   59HISE   HD2  552   3.869   4.304   2.961
   59HISE   CE1  553   3.910   4.367   2.648
   59HISE   HE1  554   3.877   4.394   2.549
   59HISE   NE2  555   3.850   4.391   2.765
   59HISE   HE2  556   3.766   4.445   2.760
   59HISE     C  557   4.236   3.965   2.812
   59HISE     O  558   4.313   3.955   2.718
   60GLU      N  559   4.273   3.934   2.936
   60GLU      H  560   4.208   3.942   3.012
   60GLU     CA  561   4.408   3.885   2.970
   60GLU     CB  562   4.415   3.887   3.123
   60GLU     CG  563   4.551   3.851   3.184
   60GLU     CD  564   4.551   3.816   3.333
   60GLU    OE1  565   4.475   3.731   3.384
   60GLU    OE2  566   4.651   3.845   3.402
   60GLU      C  567   4.438   3.745   2.917
   60GLU      O  568   4.518   3.749   2.823
   61ASN      N  569   4.344   3.651   2.928
   61ASN      H  570   4.256   3.663   2.974
   61ASN     CA  571   4.360   3.520   2.865
   61ASN     CB  572   4.233   3.437   2.885
   61ASN     CG  573   4.268   3.289   2.897
   61ASN    OD1  574   4.334   3.215   2.825
   61ASN    ND2  575   4.201   3.238   3.001
   61ASN   HD21  576   4.139   3.288   3.061
   61ASN   HD22  577   4.195   3.138   3.000
   61ASN      C  578   4.399   3.525   2.717
   61ASN      O  579   4.489   3.450   2.681
   62PHE      N  580   4.317   3.590   2.635
   62PHE      H  581   4.232   3.630   2.668
   62PHE     CA  582   4.339   3.601   2.490
   62PHE     CB  583   4.221   3.674   2.425
   62PHE     CG  584   4.089   3.598   2.413
   62PHE    CD1  585   3.977   3.662   2.464
   62PHE    HD1  586   3.988   3.740   2.542
   62PHE    CD2  587   4.077   3.481   2.339
   62PHE    HD2  588   4.171   3.435   2.308
   62PHE    CE1  589   3.853   3.604   2.438
   62PHE    HE1  590   3.768   3.628   2.503
   62PHE    CE2  591   3.953   3.422   2.313
   62PHE    HE2  592   3.938   3.338   2.247
   62PHE     CZ  593   3.843   3.482   2.372
   62PHE     HZ  594   3.749   3.428   2.386
   62PHE      C  595   4.472   3.663   2.444
   62PHE      O  596   4.542   3.594   2.372
   63ARG      N  597   4.516   3.763   2.522
   63ARG      H  598   4.459   3.822   2.580
   63ARG     CA  599   4.653   3.813   2.503
   63ARG     CB  600   4.653   3.935   2.595
   63ARG     CG  601   4.563   4.036   2.525
   63ARG     CD  602   4.570   4.158   2.617
   63ARG     NE  603   4.484   4.258   2.553
   63ARG     HE  604   4.405   4.279   2.610
   63ARG     CZ  605   4.512   4.334   2.444
   63ARG    NH1  606   4.624   4.308   2.374
   63ARG   HH11  607   4.675   4.226   2.399
   63ARG   HH12  608   4.657   4.371   2.304
   63ARG    NH2  609   4.416   4.413   2.397
   63ARG   HH21  610   4.323   4.419   2.433
   63ARG   HH22  611   4.435   4.456   2.308
   63ARG      C  612   4.761   3.709   2.531
   63ARG      O  613   4.846   3.674   2.451
   64LYS      N  614   4.742   3.642   2.646
   64LYS      H  615   4.665   3.662   2.706
   64LYS     CA  616   4.825   3.530   2.689
   64LYS     CB  617   4.789   3.480   2.830
   64LYS     CG  618   4.816   3.577   2.944
   64LYS     CD  619   4.964   3.617   2.947
   64LYS     CE  620   4.979   3.724   3.055
   64LYS     NZ  621   5.110   3.791   3.056
   64LYS    HZ1  622   5.123   3.842   2.971
   64LYS    HZ2  623   5.115   3.855   3.133
   64LYS    HZ3  624   5.188   3.729   3.065
   64LYS      C  625   4.840   3.409   2.596
   64LYS      O  626   4.952   3.363   2.577
   65LYS      N  627   4.733   3.370   2.528
   65LYS      H  628   4.642   3.404   2.553
   65LYS     CA  629   4.734   3.276   2.415
   65LYS     CB  630   4.588   3.246   2.378
   65LYS     CG  631   4.500   3.177   2.483
   65LYS     CD  632   4.363   3.142   2.424
   65LYS     CE  633   4.269   3.106   2.538
   65LYS     NZ  634   4.315   2.989   2.615
   65LYS    HZ1  635   4.249   2.959   2.686
   65LYS    HZ2  636   4.343   2.919   2.551
   65LYS    HZ3  637   4.396   3.021   2.666
   65LYS      C  638   4.792   3.338   2.287
   65LYS      O  639   4.889   3.283   2.237
   66GLN      N  640   4.755   3.459   2.245
   66GLN      H  641   4.709   3.519   2.311
   66GLN     CA  642   4.801   3.520   2.120
   66GLN     CB  643   4.722   3.650   2.108
   66GLN     CG  644   4.746   3.712   1.970
   66GLN     CD  645   4.668   3.842   1.948
   66GLN    OE1  646   4.688   3.937   2.023
   66GLN    NE2  647   4.568   3.835   1.859
   66GLN   HE21  648   4.538   3.744   1.831
   66GLN   HE22  649   4.526   3.921   1.832
   66GLN      C  650   4.953   3.537   2.111
   66GLN      O  651   5.006   3.498   2.008
   67ILE      N  652   5.022   3.581   2.215
   67ILE      H  653   4.979   3.647   2.278
   67ILE     CA  654   5.169   3.586   2.222
   67ILE     CB  655   5.216   3.667   2.344
   67ILE    CG1  656   5.363   3.699   2.366
   67ILE    CG2  657   5.167   3.604   2.475
   67ILE     CD  658   5.415   3.801   2.266
   67ILE      C  659   5.242   3.453   2.201
   67ILE      O  660   5.364   3.455   2.214
   68GLU      N  661   5.175   3.338   2.195
   68GLU      H  662   5.089   3.326   2.244
   68GLU     CA  663   5.230   3.213   2.141
   68GLU     CB  664   5.168   3.083   2.194
   68GLU     CG  665   5.218   3.052   2.336
   68GLU     CD  666   5.168   2.910   2.364
   68GLU    OE1  667   5.068   2.898   2.437
   68GLU    OE2  668   5.245   2.822   2.319
   68GLU      C  669   5.244   3.212   1.989
   68GLU      O  670   5.350   3.225   1.928
   69GLU      N  671   5.131   3.203   1.918
   69GLU      H  672   5.046   3.195   1.971
   69GLU     CA  673   5.117   3.197   1.773
   69GLU     CB  674   4.971   3.171   1.737
   69GLU     CG  675   4.867   3.278   1.769
   69GLU     CD  676   4.726   3.254   1.713
   69GLU    OE1  677   4.626   3.299   1.773
   69GLU    OE2  678   4.722   3.185   1.609
   69GLU      C  679   5.173   3.323   1.705
   69GLU      O  680   5.282   3.304   1.651
   70LEU      N  681   5.141   3.437   1.764
   70LEU      H  682   5.094   3.456   1.851
   70LEU     CA  683   5.191   3.561   1.704
   70LEU     CB  684   5.079   3.665   1.691
   70LEU     CG  685   4.955   3.615   1.616
   70LEU    CD1  686   4.848   3.724   1.629
   70LEU    CD2  687   4.990   3.585   1.471
   70LEU      C  688   5.320   3.616   1.767
   70LEU      O  689   5.343   3.735   1.749
   71LYS      N  690   5.404   3.529   1.822
   71LYS      H  691   5.393   3.430   1.826
   71LYS     CA  692   5.533   3.574   1.878
   71LYS     CB  693   5.607   3.462   1.951
   71LYS     CG  694   5.719   3.502   2.049
   71LYS     CD  695   5.837   3.407   2.029
   71LYS     CE  696   5.972   3.465   2.074
   71LYS     NZ  697   6.003   3.435   2.214
   71LYS    HZ1  698   5.985   3.513   2.274
   71LYS    HZ2  699   5.935   3.370   2.247
   71LYS    HZ3  700   6.094   3.393   2.220
   71LYS      C  701   5.629   3.634   1.776
   71LYS      O  702   5.701   3.568   1.701
   72GLY      N  703   5.647   3.765   1.793
   72GLY      H  704   5.586   3.814   1.855
   72GLY     CA  705   5.724   3.853   1.704
   72GLY      C  706   5.871   3.849   1.746
   72GLY      O  707   5.905   3.855   1.864
   73GLN      N  708   5.955   3.852   1.642
   73GLN      H  709   5.923   3.814   1.556
   73GLN     CA  710   6.100   3.874   1.655
   73GLN     CB  711   6.153   3.864   1.513
   73GLN     CG  712   6.104   3.962   1.405
   73GLN     CD  713   6.177   3.945   1.273
   73GLN    OE1  714   6.217   3.835   1.237
   73GLN    NE2  715   6.224   4.057   1.217
   73GLN   HE21  716   6.213   4.151   1.247
   73GLN   HE22  717   6.274   4.042   1.132
   73GLN      C  718   6.161   3.995   1.726
   73GLN      O  719   6.119   4.109   1.703
   74GLU      N  720   6.246   3.962   1.822
   74GLU      H  721   6.263   3.864   1.836
   74GLU     CA  722   6.330   4.054   1.901
   74GLU     CB  723   6.431   3.970   1.977
   74GLU     CG  724   6.507   4.047   2.086
   74GLU     CD  725   6.603   3.962   2.169
   74GLU    OE1  726   6.569   3.845   2.194
   74GLU    OE2  727   6.719   4.003   2.194
   74GLU      C  728   6.402   4.155   1.812
   74GLU      O  729   6.408   4.269   1.859
   75VAL      N  730   6.461   4.116   1.698
   75VAL      H  731   6.445   4.026   1.659
   75VAL     CA  732   6.534   4.200   1.602
   75VAL     CB  733   6.589   4.118   1.486
   75VAL    CG1  734   6.709   4.038   1.537
   75VAL    CG2  735   6.482   4.029   1.421
   75VAL      C  736   6.463   4.323   1.546
   75VAL      O  737   6.528   4.420   1.509
   76SER      N  738   6.331   4.314   1.536
   76SER      H  739   6.272   4.244   1.576
   76SER     CA  740   6.251   4.420   1.473
   76SER     CB  741   6.107   4.382   1.441
   76SER     OG  742   6.102   4.308   1.319
   76SER     HG  743   6.007   4.280   1.303
   76SER      C  744   6.258   4.558   1.539
   76SER      O  745   6.234   4.570   1.658
   77PRO      N  746   6.293   4.665   1.467
   77PRO     CA  747   6.310   4.801   1.520
   77PRO     CB  748   6.360   4.896   1.411
   77PRO     CG  749   6.399   4.799   1.299
   77PRO     CD  750   6.313   4.674   1.322
   77PRO      C  751   6.184   4.863   1.579
   77PRO      O  752   6.072   4.814   1.570
   78LYS      N  753   6.209   4.975   1.647
   78LYS      H  754   6.305   5.004   1.644
   78LYS     CA  755   6.122   5.050   1.739
   78LYS     CB  756   6.031   5.139   1.654
   78LYS     CG  757   6.099   5.253   1.576
   78LYS     CD  758   6.000   5.305   1.471
   78LYS     CE  759   5.956   5.205   1.365
   78LYS     NZ  760   5.883   5.275   1.259
   78LYS    HZ1  761   5.861   5.221   1.178
   78LYS    HZ2  762   5.794   5.299   1.297
   78LYS    HZ3  763   5.941   5.352   1.234
   78LYS      C  764   6.059   4.969   1.852
   78LYS      O  765   6.045   5.019   1.963
   79VAL      N  766   6.012   4.847   1.822
   79VAL      H  767   6.008   4.816   1.727
   79VAL     CA  768   5.946   4.763   1.924
   79VAL     CB  769   5.849   4.669   1.852
   79VAL    CG1  770   5.733   4.741   1.782
   79VAL    CG2  771   5.920   4.590   1.741
   79VAL      C  772   6.028   4.704   2.038
   79VAL      O  773   5.995   4.598   2.093
   80TYR      N  774   6.108   4.790   2.101
   80TYR      H  775   6.094   4.882   2.064
   80TYR     CA  776   6.205   4.766   2.209
   80TYR     CB  777   6.314   4.872   2.225
   80TYR     CG  778   6.382   4.915   2.095
   80TYR    CD1  779   6.426   4.812   2.012
   80TYR    HD1  780   6.431   4.712   2.056
   80TYR    CD2  781   6.389   5.049   2.057
   80TYR    HD2  782   6.347   5.123   2.126
   80TYR    CE1  783   6.479   4.845   1.888
   80TYR    HE1  784   6.534   4.773   1.828
   80TYR    CE2  785   6.444   5.079   1.933
   80TYR    HE2  786   6.462   5.183   1.908
   80TYR     CZ  787   6.483   4.977   1.846
   80TYR     OH  788   6.527   5.003   1.720
   80TYR     HH  789   6.505   5.100   1.708
   80TYR      C  790   6.136   4.750   2.345
   80TYR      O  791   6.104   4.843   2.418
   81PHE      N  792   6.091   4.625   2.345
   81PHE      H  793   6.074   4.577   2.259
   81PHE     CA  794   6.040   4.566   2.470
   81PHE     CB  795   5.984   4.428   2.437
   81PHE     CG  796   6.087   4.319   2.404
   81PHE    CD1  797   6.109   4.307   2.267
   81PHE    HD1  798   6.073   4.372   2.188
   81PHE    CD2  799   6.133   4.224   2.494
   81PHE    HD2  800   6.134   4.246   2.601
   81PHE    CE1  801   6.181   4.196   2.222
   81PHE    HE1  802   6.212   4.192   2.117
   81PHE    CE2  803   6.205   4.115   2.446
   81PHE    HE2  804   6.268   4.055   2.514
   81PHE     CZ  805   6.226   4.099   2.311
   81PHE     HZ  806   6.268   4.004   2.277
   81PHE      C  807   6.147   4.556   2.579
   81PHE      O  808   6.266   4.546   2.550
   82MET      N  809   6.106   4.555   2.706
   82MET      H  810   6.006   4.554   2.717
   82MET     CA  811   6.196   4.537   2.819
   82MET     CB  812   6.160   4.629   2.936
   82MET     CG  813   6.207   4.772   2.907
   82MET     SD  814   6.111   4.854   2.774
   82MET     CE  815   6.203   5.000   2.731
   82MET      C  816   6.173   4.397   2.879
   82MET      O  817   6.072   4.335   2.848
   83LYS      N  818   6.266   4.358   2.966
   83LYS      H  819   6.354   4.404   2.960
   83LYS     CA  820   6.259   4.250   3.065
   83LYS     CB  821   6.349   4.132   3.027
   83LYS     CG  822   6.298   4.077   2.894
   83LYS     CD  823   6.389   3.966   2.842
   83LYS     CE  824   6.387   3.847   2.937
   83LYS     NZ  825   6.498   3.753   2.922
   83LYS    HZ1  826   6.490   3.696   3.003
   83LYS    HZ2  827   6.492   3.697   2.839
   83LYS    HZ3  828   6.588   3.798   2.925
   83LYS      C  829   6.305   4.294   3.205
   83LYS      O  830   6.360   4.405   3.206
   84GLN      N  831   6.247   4.249   3.316
   84GLN      H  832   6.166   4.193   3.307
   84GLN     CA  833   6.283   4.283   3.454
   84GLN     CB  834   6.424   4.230   3.479
   84GLN     CG  835   6.454   4.206   3.627
   84GLN     CD  836   6.597   4.159   3.654
   84GLN    OE1  837   6.627   4.040   3.660
   84GLN    NE2  838   6.699   4.244   3.663
   84GLN   HE21  839   6.685   4.343   3.667
   84GLN   HE22  840   6.790   4.208   3.642
   84GLN      C  841   6.267   4.425   3.508
   84GLN      O  842   6.256   4.433   3.630
   85THR      N  843   6.217   4.515   3.423
   85THR      H  844   6.191   4.486   3.332
   85THR     CA  845   6.171   4.650   3.459
   85THR     CB  846   6.108   4.722   3.339
   85THR    OG1  847   6.037   4.626   3.261
   85THR    HG1  848   5.979   4.674   3.196
   85THR    CG2  849   6.202   4.810   3.256
   85THR      C  850   6.073   4.645   3.576
   85THR      O  851   5.977   4.569   3.570
   86ILE      N  852   6.095   4.722   3.683
   86ILE      H  853   6.169   4.789   3.682
   86ILE     CA  854   6.025   4.703   3.811
   86ILE     CB  855   6.116   4.728   3.932
   86ILE    CG1  856   6.182   4.865   3.917
   86ILE    CG2  857   6.234   4.632   3.944
   86ILE     CD  858   6.245   4.912   4.048
   86ILE      C  859   5.897   4.787   3.817
   86ILE      O  860   5.893   4.903   3.775
   87GLY      N  861   5.800   4.751   3.901
   87GLY      H  862   5.810   4.658   3.938
   87GLY     CA  863   5.672   4.818   3.923
   87GLY      C  864   5.572   4.804   3.808
   87GLY      O  865   5.563   4.703   3.738
   88ASN      N  866   5.481   4.901   3.801
   88ASN      H  867   5.447   4.937   3.887
   88ASN     CA  868   5.382   4.917   3.694
   88ASN     CB  869   5.282   5.026   3.735
   88ASN     CG  870   5.143   5.016   3.672
   88ASN    OD1  871   5.110   5.057   3.561
   88ASN    ND2  872   5.045   4.969   3.749
   88ASN   HD21  873   5.053   4.947   3.846
   88ASN   HD22  874   4.954   4.965   3.708
   88ASN      C  875   5.454   4.962   3.567
   88ASN      O  876   5.400   4.918   3.465
   89SER      N  877   5.541   5.063   3.574
   89SER      H  878   5.552   5.120   3.655
   89SER     CA  879   5.624   5.105   3.460
   89SER     CB  880   5.740   5.014   3.421
   89SER     OG  881   5.699   4.895   3.353
   89SER     HG  882   5.671   4.824   3.417
   89SER      C  883   5.560   5.157   3.332
   89SER      O  884   5.603   5.256   3.273
   90CYS      N  885   5.460   5.087   3.277
   90CYS      H  886   5.434   5.014   3.341
   90CYS     CA  887   5.406   5.100   3.142
   90CYS     CB  888   5.313   4.987   3.098
   90CYS     SG  889   5.170   4.973   3.211
   90CYS     HG  890   5.109   4.889   3.128
   90CYS      C  891   5.368   5.241   3.094
   90CYS      O  892   5.410   5.267   2.982
   91GLY      N  893   5.321   5.324   3.188
   91GLY      H  894   5.310   5.289   3.281
   91GLY     CA  895   5.275   5.462   3.171
   91GLY      C  896   5.368   5.554   3.092
   91GLY      O  897   5.359   5.564   2.970
   92THR      N  898   5.476   5.600   3.156
   92THR      H  899   5.462   5.604   3.254
   92THR     CA  900   5.590   5.678   3.105
   92THR     CB  901   5.704   5.714   3.200
   92THR    OG1  902   5.740   5.594   3.270
   92THR    HG1  903   5.696   5.596   3.359
   92THR    CG2  904   5.660   5.827   3.293
   92THR      C  905   5.657   5.630   2.976
   92THR      O  906   5.628   5.678   2.866
   93ILE      N  907   5.723   5.515   2.978
   93ILE      H  908   5.757   5.478   3.065
   93ILE     CA  909   5.780   5.450   2.859
   93ILE     CB  910   5.853   5.319   2.890
   93ILE    CG1  911   5.780   5.237   2.996
   93ILE    CG2  912   6.000   5.347   2.925
   93ILE     CD  913   5.857   5.106   3.015
   93ILE      C  914   5.687   5.425   2.740
   93ILE      O  915   5.732   5.445   2.628
   94GLY      N  916   5.559   5.395   2.761
   94GLY      H  917   5.532   5.367   2.853
   94GLY     CA  918   5.463   5.376   2.652
   94GLY      C  919   5.436   5.503   2.571
   94GLY      O  920   5.457   5.506   2.450
   95LEU      N  921   5.400   5.608   2.646
   95LEU      H  922   5.384   5.591   2.742
   95LEU     CA  923   5.398   5.746   2.595
   95LEU     CB  924   5.392   5.829   2.722
   95LEU     CG  925   5.251   5.858   2.774
   95LEU    CD1  926   5.266   5.889   2.923
   95LEU    CD2  927   5.192   5.981   2.705
   95LEU      C  928   5.519   5.794   2.515
   95LEU      O  929   5.499   5.811   2.395
   96ILE      N  930   5.637   5.771   2.571
   96ILE      H  931   5.636   5.730   2.662
   96ILE     CA  932   5.771   5.796   2.516
   96ILE     CB  933   5.890   5.764   2.606
   96ILE    CG1  934   5.877   5.838   2.739
   96ILE    CG2  935   6.023   5.806   2.541
   96ILE     CD  936   5.985   5.799   2.839
   96ILE      C  937   5.788   5.730   2.378
   96ILE      O  938   5.790   5.804   2.280
   97HISE     N  939   5.767   5.599   2.372
   97HISE     H  940   5.736   5.554   2.457
   97HISE    CA  941   5.778   5.512   2.254
   97HISE    CB  942   5.729   5.371   2.290
   97HISE    CG  943   5.828   5.263   2.337
   97HISE   ND1  944   5.905   5.211   2.241
   97HISE   CD2  945   5.821   5.173   2.433
   97HISE   HD2  946   5.780   5.195   2.533
   97HISE   CE1  947   5.950   5.090   2.275
   97HISE   HE1  948   6.023   5.029   2.224
   97HISE   NE2  949   5.892   5.068   2.392
   97HISE   HE2  950   5.917   4.988   2.446
   97HISE     C  951   5.695   5.567   2.137
   97HISE     O  952   5.744   5.574   2.024
   98ALA      N  953   5.569   5.590   2.174
   98ALA      H  954   5.544   5.574   2.268
   98ALA     CA  955   5.466   5.635   2.078
   98ALA     CB  956   5.346   5.681   2.161
   98ALA      C  957   5.507   5.755   1.991
   98ALA      O  958   5.484   5.756   1.871
   99VAL      N  959   5.545   5.862   2.062
   99VAL      H  960   5.540   5.864   2.161
   99VAL     CA  961   5.596   5.977   1.985
   99VAL     CB  962   5.574   6.110   2.060
   99VAL    CG1  963   5.424   6.140   2.073
   99VAL    CG2  964   5.653   6.128   2.188
   99VAL      C  965   5.736   5.959   1.927
   99VAL      O  966   5.755   5.978   1.806
  100ALA      N  967   5.835   5.932   2.011
  100ALA      H  968   5.814   5.891   2.101
  100ALA     CA  969   5.975   5.916   1.970
  100ALA     CB  970   6.059   5.932   2.096
  100ALA      C  971   6.022   5.799   1.885
  100ALA      O  972   6.107   5.716   1.915
  101ASN      N  973   5.950   5.788   1.773
  101ASN      H  974   5.894   5.869   1.757
  101ASN     CA  975   5.977   5.699   1.658
  101ASN     CB  976   5.842   5.665   1.593
  101ASN     CG  977   5.767   5.764   1.504
  101ASN    OD1  978   5.788   5.884   1.516
  101ASN    ND2  979   5.673   5.714   1.424
  101ASN   HD21  980   5.661   5.614   1.419
  101ASN   HD22  981   5.610   5.783   1.389
  101ASN      C  982   6.098   5.746   1.578
  101ASN      O  983   6.207   5.693   1.562
  102ASN      N  984   6.068   5.859   1.513
  102ASN      H  985   5.979   5.886   1.477
  102ASN     CA  986   6.176   5.945   1.461
  102ASN     CB  987   6.156   6.003   1.322
  102ASN     CG  988   6.031   6.088   1.297
  102ASN    OD1  989   5.918   6.042   1.312
  102ASN    ND2  990   6.047   6.220   1.293
  102ASN   HD21  991   6.130   6.269   1.319
  102ASN   HD22  992   5.980   6.285   1.257
  102ASN      C  993   6.213   6.055   1.560
  102ASN      O  994   6.150   6.161   1.566
  103GLN      N  995   6.339   6.041   1.599
  103GLN      H  996   6.410   5.991   1.549
  103GLN     CA  997   6.381   6.112   1.720
  103GLN     CB  998   6.493   6.025   1.777
  103GLN     CG  999   6.440   5.895   1.838
  103GLN     CD 1000   6.555   5.818   1.901
  103GLN    OE1 1001   6.632   5.876   1.978
  103GLN    NE2 1002   6.570   5.688   1.879
  103GLN   HE21 1003   6.504   5.630   1.832
  103GLN   HE22 1004   6.657   5.651   1.914
  103GLN      C 1005   6.414   6.261   1.707
  103GLN      O 1006   6.412   6.328   1.810
  104ASP      N 1007   6.403   6.311   1.583
  104ASP      H 1008   6.394   6.251   1.503
  104ASP     CA 1009   6.418   6.454   1.555
  104ASP     CB 1010   6.446   6.472   1.405
  104ASP     CG 1011   6.327   6.417   1.327
  104ASP    OD1 1012   6.223   6.483   1.306
  104ASP    OD2 1013   6.326   6.293   1.310
  104ASP      C 1014   6.307   6.540   1.615
  104ASP      O 1015   6.350   6.643   1.668
  105LYS      N 1016   6.197   6.475   1.654
  105LYS      H 1017   6.191   6.378   1.632
  105LYS     CA 1018   6.089   6.545   1.724
  105LYS     CB 1019   5.973   6.446   1.724
  105LYS     CG 1020   5.893   6.441   1.593
  105LYS     CD 1021   5.756   6.373   1.589
  105LYS     CE 1022   5.788   6.223   1.582
  105LYS     NZ 1023   5.673   6.142   1.540
  105LYS    HZ1 1024   5.603   6.161   1.609
  105LYS    HZ2 1025   5.634   6.147   1.450
  105LYS    HZ3 1026   5.698   6.045   1.543
  105LYS      C 1027   6.104   6.586   1.869
  105LYS      O 1028   6.014   6.655   1.918
  106LEU      N 1029   6.210   6.535   1.931
  106LEU      H 1030   6.283   6.495   1.878
  106LEU     CA 1031   6.235   6.564   2.074
  106LEU     CB 1032   6.345   6.469   2.122
  106LEU     CG 1033   6.309   6.321   2.128
  106LEU    CD1 1034   6.433   6.232   2.145
  106LEU    CD2 1035   6.201   6.287   2.231
  106LEU      C 1036   6.262   6.714   2.083
  106LEU      O 1037   6.196   6.780   2.162
  107GLY      N 1038   6.347   6.771   1.998
  107GLY      H 1039   6.401   6.713   1.938
  107GLY     CA 1040   6.357   6.915   1.969
  107GLY      C 1041   6.424   6.997   2.078
  107GLY      O 1042   6.445   7.117   2.061
  108PHE      N 1043   6.430   6.952   2.203
  108PHE      H 1044   6.354   6.890   2.226
  108PHE     CA 1045   6.503   7.025   2.307
  108PHE     CB 1046   6.446   6.989   2.445
  108PHE     CG 1047   6.424   6.844   2.489
  108PHE    CD1 1048   6.536   6.787   2.549
  108PHE    HD1 1049   6.625   6.847   2.562
  108PHE    CD2 1050   6.312   6.774   2.445
  108PHE    HD2 1051   6.233   6.820   2.387
  108PHE    CE1 1052   6.532   6.649   2.560
  108PHE    HE1 1053   6.614   6.607   2.617
  108PHE    CE2 1054   6.306   6.637   2.470
  108PHE    HE2 1055   6.222   6.577   2.433
  108PHE     CZ 1056   6.420   6.576   2.520
  108PHE     HZ 1057   6.434   6.468   2.528
  108PHE      C 1058   6.655   7.011   2.303
  108PHE      O 1059   6.713   6.904   2.286
  109GLU      N 1060   6.708   7.120   2.357
  109GLU      H 1061   6.661   7.187   2.415
  109GLU     CA 1062   6.850   7.152   2.337
  109GLU     CB 1063   6.870   7.303   2.345
  109GLU     CG 1064   6.819   7.385   2.227
  109GLU     CD 1065   6.688   7.460   2.253
  109GLU    OE1 1066   6.692   7.563   2.324
  109GLU    OE2 1067   6.591   7.425   2.182
  109GLU      C 1068   6.946   7.070   2.424
  109GLU      O 1069   7.064   7.049   2.398
  110ASP      N 1070   6.898   7.015   2.536
  110ASP      H 1071   6.815   7.049   2.580
  110ASP     CA 1072   6.981   6.935   2.628
  110ASP     CB 1073   6.903   6.916   2.758
  110ASP     CG 1074   6.990   6.835   2.853
  110ASP    OD1 1075   6.970   6.712   2.866
  110ASP    OD2 1076   7.073   6.896   2.923
  110ASP      C 1077   7.013   6.801   2.562
  110ASP      O 1078   6.940   6.736   2.488
  111GLY      N 1079   7.131   6.750   2.596
  111GLY      H 1080   7.194   6.802   2.654
  111GLY     CA 1081   7.174   6.618   2.549
  111GLY      C 1082   7.170   6.492   2.635
  111GLY      O 1083   7.181   6.385   2.576
  112SER      N 1084   7.123   6.504   2.760
  112SER      H 1085   7.094   6.595   2.790
  112SER     CA 1086   7.096   6.384   2.840
  112SER     CB 1087   7.119   6.412   2.989
  112SER     OG 1088   7.237   6.345   3.035
  112SER     HG 1089   7.208   6.315   3.126
  112SER      C 1090   6.950   6.343   2.826
  112SER      O 1091   6.936   6.228   2.786
  113VAL      N 1092   6.852   6.430   2.855
  113VAL      H 1093   6.870   6.527   2.865
  113VAL     CA 1094   6.711   6.389   2.868
  113VAL     CB 1095   6.633   6.515   2.906
  113VAL    CG1 1096   6.486   6.482   2.934
  113VAL    CG2 1097   6.694   6.595   3.020
  113VAL      C 1098   6.654   6.319   2.745
  113VAL      O 1099   6.668   6.381   2.639
  114LEU      N 1100   6.577   6.215   2.772
  114LEU      H 1101   6.577   6.193   2.869
  114LEU     CA 1102   6.521   6.121   2.674
  114LEU     CB 1103   6.382   6.158   2.622
  114LEU     CG 1104   6.290   6.181   2.742
  114LEU    CD1 1105   6.161   6.246   2.693
  114LEU    CD2 1106   6.253   6.054   2.819
  114LEU      C 1107   6.618   6.054   2.575
  114LEU      O 1108   6.631   5.933   2.561
  115LYS      N 1109   6.707   6.136   2.521
  115LYS      H 1110   6.707   6.231   2.551
  115LYS     CA 1111   6.801   6.112   2.409
  115LYS     CB 1112   6.875   6.240   2.370
  115LYS     CG 1113   6.780   6.350   2.321
  115LYS     CD 1114   6.865   6.471   2.281
  115LYS     CE 1115   6.797   6.590   2.214
  115LYS     NZ 1116   6.910   6.682   2.198
  115LYS    HZ1 1117   6.905   6.736   2.114
  115LYS    HZ2 1118   6.899   6.749   2.272
  115LYS    HZ3 1119   6.998   6.636   2.196
  115LYS      C 1120   6.892   5.994   2.442
  115LYS      O 1121   6.892   5.892   2.372
  116GLN      N 1122   6.970   6.009   2.549
  116GLN      H 1123   6.989   6.099   2.587
  116GLN     CA 1124   7.047   5.892   2.595
  116GLN     CB 1125   7.139   5.929   2.712
  116GLN     CG 1126   7.252   6.028   2.678
  116GLN     CD 1127   7.340   5.994   2.557
  116GLN    OE1 1128   7.391   6.082   2.488
  116GLN    NE2 1129   7.401   5.876   2.554
  116GLN   HE21 1130   7.397   5.807   2.626
  116GLN   HE22 1131   7.438   5.846   2.465
  116GLN      C 1132   6.977   5.764   2.641
  116GLN      O 1133   7.021   5.655   2.608
  117PHE      N 1134   6.858   5.781   2.699
  117PHE      H 1135   6.814   5.868   2.721
  117PHE     CA 1136   6.764   5.670   2.722
  117PHE     CB 1137   6.637   5.721   2.791
  117PHE     CG 1138   6.518   5.627   2.770
  117PHE    CD1 1139   6.515   5.498   2.819
  117PHE    HD1 1140   6.607   5.464   2.865
  117PHE    CD2 1141   6.411   5.661   2.688
  117PHE    HD2 1142   6.405   5.762   2.645
  117PHE    CE1 1143   6.411   5.408   2.798
  117PHE    HE1 1144   6.418   5.304   2.831
  117PHE    CE2 1145   6.302   5.577   2.667
  117PHE    HE2 1146   6.223   5.602   2.596
  117PHE     CZ 1147   6.301   5.450   2.724
  117PHE     HZ 1148   6.215   5.383   2.721
  117PHE      C 1149   6.734   5.591   2.595
  117PHE      O 1150   6.747   5.469   2.589
  118LEU      N 1151   6.697   5.667   2.491
  118LEU      H 1152   6.682   5.765   2.505
  118LEU     CA 1153   6.669   5.618   2.357
  118LEU     CB 1154   6.588   5.717   2.273
  118LEU     CG 1155   6.459   5.754   2.345
  118LEU    CD1 1156   6.396   5.876   2.279
  118LEU    CD2 1157   6.353   5.644   2.330
  118LEU      C 1158   6.789   5.561   2.280
  118LEU      O 1159   6.778   5.457   2.214
  119SER      N 1160   6.910   5.611   2.304
  119SER      H 1161   6.904   5.685   2.370
  119SER     CA 1162   7.042   5.560   2.264
  119SER     CB 1163   7.161   5.651   2.297
  119SER     OG 1164   7.282   5.583   2.264
  119SER     HG 1165   7.333   5.557   2.345
  119SER      C 1166   7.065   5.421   2.320
  119SER      O 1167   7.088   5.319   2.255
  120GLU      N 1168   7.060   5.419   2.454
  120GLU      H 1169   7.060   5.498   2.516
  120GLU     CA 1170   7.066   5.293   2.529
  120GLU     CB 1171   7.073   5.329   2.676
  120GLU     CG 1172   7.219   5.341   2.719
  120GLU     CD 1173   7.229   5.391   2.863
  120GLU    OE1 1174   7.196   5.309   2.950
  120GLU    OE2 1175   7.274   5.503   2.896
  120GLU      C 1176   6.957   5.190   2.497
  120GLU      O 1177   6.990   5.082   2.449
  121THR      N 1178   6.829   5.224   2.504
  121THR      H 1179   6.817   5.312   2.549
  121THR     CA 1180   6.712   5.141   2.472
  121THR     CB 1181   6.580   5.218   2.483
  121THR    OG1 1182   6.571   5.241   2.623
  121THR    HG1 1183   6.541   5.335   2.639
  121THR    CG2 1184   6.454   5.134   2.463
  121THR      C 1185   6.720   5.089   2.329
  121THR      O 1186   6.681   4.973   2.319
  122GLU      N 1187   6.779   5.157   2.231
  122GLU      H 1188   6.829   5.243   2.232
  122GLU     CA 1189   6.803   5.098   2.097
  122GLU     CB 1190   6.831   5.204   1.991
  122GLU     CG 1191   6.836   5.150   1.849
  122GLU     CD 1192   6.866   5.258   1.743
  122GLU    OE1 1193   6.775   5.335   1.705
  122GLU    OE2 1194   6.983   5.267   1.700
  122GLU      C 1195   6.919   4.998   2.095
  122GLU      O 1196   6.906   4.886   2.047
  123LYS      N 1197   7.032   5.039   2.154
  123LYS      H 1198   7.033   5.132   2.192
  123LYS     CA 1199   7.150   4.954   2.169
  123LYS     CB 1200   7.271   5.043   2.196
  123LYS     CG 1201   7.313   5.125   2.074
  123LYS     CD 1202   7.399   5.243   2.117
  123LYS     CE 1203   7.408   5.351   2.010
  123LYS     NZ 1204   7.447   5.485   2.056
  123LYS    HZ1 1205   7.459   5.548   1.978
  123LYS    HZ2 1206   7.384   5.526   2.122
  123LYS    HZ3 1207   7.538   5.488   2.099
  123LYS      C 1208   7.165   4.830   2.259
  123LYS      O 1209   7.239   4.734   2.234
  124MET      N 1210   7.094   4.835   2.371
  124MET      H 1211   7.027   4.906   2.392
  124MET     CA 1212   7.110   4.736   2.477
  124MET     CB 1213   7.101   4.804   2.615
  124MET     CG 1214   7.226   4.885   2.649
  124MET     SD 1215   7.352   4.768   2.711
  124MET     CE 1216   7.499   4.858   2.669
  124MET      C 1217   7.020   4.613   2.464
  124MET      O 1218   6.916   4.616   2.398
  125SER      N 1219   7.060   4.503   2.528
  125SER      H 1220   7.151   4.490   2.567
  125SER     CA 1221   6.970   4.388   2.540
  125SER     CB 1222   7.026   4.283   2.635
  125SER     OG 1223   6.943   4.171   2.669
  125SER     HG 1224   6.980   4.099   2.610
  125SER      C 1225   6.830   4.414   2.596
  125SER      O 1226   6.812   4.511   2.671
  126PRO      N 1227   6.732   4.330   2.569
  126PRO     CA 1228   6.606   4.325   2.645
  126PRO     CB 1229   6.530   4.208   2.581
  126PRO     CG 1230   6.585   4.216   2.438
  126PRO     CD 1231   6.730   4.265   2.437
  126PRO      C 1232   6.622   4.313   2.796
  126PRO      O 1233   6.540   4.371   2.867
  127GLU      N 1234   6.725   4.249   2.851
  127GLU      H 1235   6.780   4.186   2.797
  127GLU     CA 1236   6.749   4.246   2.996
  127GLU     CB 1237   6.834   4.126   3.039
  127GLU     CG 1238   6.825   4.105   3.190
  127GLU     CD 1239   6.847   3.958   3.224
  127GLU    OE1 1240   6.746   3.901   3.270
  127GLU    OE2 1241   6.965   3.918   3.213
  127GLU      C 1242   6.810   4.377   3.045
  127GLU      O 1243   6.752   4.448   3.127
  128ASP      N 1244   6.921   4.420   2.985
  128ASP      H 1245   6.974   4.352   2.935
  128ASP     CA 1246   6.992   4.545   3.014
  128ASP     CB 1247   7.132   4.527   2.955
  128ASP     CG 1248   7.199   4.404   3.016
  128ASP    OD1 1249   7.173   4.289   2.974
  128ASP    OD2 1250   7.293   4.419   3.097
  128ASP      C 1251   6.926   4.678   2.976
  128ASP      O 1252   6.950   4.785   3.032
  129ARG      N 1253   6.808   4.657   2.919
  129ARG      H 1254   6.796   4.586   2.850
  129ARG     CA 1255   6.710   4.767   2.906
  129ARG     CB 1256   6.596   4.728   2.812
  129ARG     CG 1257   6.644   4.755   2.669
  129ARG     CD 1258   6.549   4.716   2.556
  129ARG     NE 1259   6.614   4.712   2.424
  129ARG     HE 1260   6.667   4.795   2.405
  129ARG     CZ 1261   6.583   4.625   2.326
  129ARG    NH1 1262   6.484   4.535   2.338
  129ARG   HH11 1263   6.428   4.534   2.420
  129ARG   HH12 1264   6.482   4.451   2.284
  129ARG    NH2 1265   6.641   4.643   2.207
  129ARG   HH21 1266   6.694   4.724   2.180
  129ARG   HH22 1267   6.632   4.577   2.132
  129ARG      C 1268   6.659   4.822   3.039
  129ARG      O 1269   6.650   4.944   3.056
  130ALA      N 1270   6.660   4.734   3.139
  130ALA      H 1271   6.699   4.644   3.119
  130ALA     CA 1272   6.623   4.762   3.278
  130ALA     CB 1273   6.607   4.625   3.345
  130ALA      C 1274   6.731   4.835   3.357
  130ALA      O 1275   6.700   4.940   3.413
  131LYS      N 1276   6.860   4.811   3.332
  131LYS      H 1277   6.879   4.725   3.286
  131LYS     CA 1278   6.975   4.889   3.380
  131LYS     CB 1279   7.106   4.816   3.348
  131LYS     CG 1280   7.114   4.691   3.435
  131LYS     CD 1281   7.260   4.669   3.474
  131LYS     CE 1282   7.274   4.543   3.560
  131LYS     NZ 1283   7.415   4.511   3.588
  131LYS    HZ1 1284   7.473   4.494   3.509
  131LYS    HZ2 1285   7.465   4.574   3.647
  131LYS    HZ3 1286   7.415   4.419   3.629
  131LYS      C 1287   6.971   5.028   3.318
  131LYS      O 1288   7.001   5.128   3.384
  132CYS      N 1289   6.934   5.045   3.192
  132CYS      H 1290   6.932   4.968   3.128
  132CYS     CA 1291   6.915   5.174   3.124
  132CYS     CB 1292   6.917   5.150   2.973
  132CYS     SG 1293   7.064   5.056   2.915
  132CYS     HG 1294   7.145   5.162   2.911
  132CYS      C 1295   6.791   5.251   3.171
  132CYS      O 1296   6.800   5.372   3.188
  133PHE      N 1297   6.678   5.183   3.188
  133PHE      H 1298   6.665   5.098   3.136
  133PHE     CA 1299   6.558   5.243   3.249
  133PHE     CB 1300   6.441   5.148   3.272
  133PHE     CG 1301   6.307   5.201   3.324
  133PHE    CD1 1302   6.275   5.190   3.459
  133PHE    HD1 1303   6.353   5.157   3.529
  133PHE    CD2 1304   6.213   5.252   3.236
  133PHE    HD2 1305   6.227   5.278   3.131
  133PHE    CE1 1306   6.148   5.224   3.504
  133PHE    HE1 1307   6.114   5.211   3.606
  133PHE    CE2 1308   6.086   5.284   3.282
  133PHE    HE2 1309   6.015   5.341   3.221
  133PHE     CZ 1310   6.051   5.269   3.415
  133PHE     HZ 1311   5.949   5.291   3.447
  133PHE      C 1312   6.600   5.295   3.386
  133PHE      O 1313   6.549   5.398   3.429
  134GLU      N 1314   6.668   5.214   3.469
  134GLU      H 1315   6.676   5.118   3.445
  134GLU     CA 1316   6.715   5.255   3.602
  134GLU     CB 1317   6.776   5.146   3.691
  134GLU     CG 1318   6.675   5.032   3.706
  134GLU     CD 1319   6.644   4.995   3.851
  134GLU    OE1 1320   6.528   4.953   3.875
  134GLU    OE2 1321   6.730   5.001   3.941
  134GLU      C 1322   6.810   5.375   3.609
  134GLU      O 1323   6.773   5.479   3.662
  135LYS      N 1324   6.925   5.367   3.541
  135LYS      H 1325   6.945   5.286   3.486
  135LYS     CA 1326   7.028   5.471   3.536
  135LYS     CB 1327   7.137   5.433   3.436
  135LYS     CG 1328   7.234   5.320   3.470
  135LYS     CD 1329   7.323   5.282   3.351
  135LYS     CE 1330   7.395   5.386   3.264
  135LYS     NZ 1331   7.439   5.320   3.141
  135LYS    HZ1 1332   7.361   5.283   3.092
  135LYS    HZ2 1333   7.483   5.388   3.082
  135LYS    HZ3 1334   7.502   5.246   3.165
  135LYS      C 1335   6.977   5.607   3.486
  135LYS      O 1336   7.009   5.703   3.556
  136ASN      N 1337   6.917   5.611   3.368
  136ASN      H 1338   6.871   5.534   3.324
  136ASN     CA 1339   6.895   5.741   3.303
  136ASN     CB 1340   6.859   5.703   3.159
  136ASN     CG 1341   6.974   5.702   3.058
  136ASN    OD1 1342   7.026   5.803   3.009
  136ASN    ND2 1343   7.027   5.586   3.019
  136ASN   HD21 1344   6.983   5.502   3.050
  136ASN   HD22 1345   7.097   5.581   2.948
  136ASN      C 1346   6.785   5.827   3.367
  136ASN      O 1347   6.679   5.780   3.406
  137GLU      N 1348   6.820   5.955   3.366
  137GLU      H 1349   6.910   5.991   3.343
  137GLU     CA 1350   6.742   6.068   3.418
  137GLU     CB 1351   6.826   6.196   3.408
  137GLU     CG 1352   6.900   6.209   3.275
  137GLU     CD 1353   7.047   6.172   3.290
  137GLU    OE1 1354   7.073   6.059   3.338
  137GLU    OE2 1355   7.128   6.267   3.278
  137GLU      C 1356   6.598   6.087   3.370
  137GLU      O 1357   6.552   6.026   3.274
  138ALA      N 1358   6.537   6.178   3.445
  138ALA      H 1359   6.574   6.201   3.535
  138ALA     CA 1360   6.404   6.236   3.420
  138ALA     CB 1361   6.414   6.340   3.308
  138ALA      C 1362   6.282   6.143   3.417
  138ALA      O 1363   6.185   6.191   3.475
  139ILE      N 1364   6.301   6.012   3.403
  139ILE      H 1365   6.395   5.990   3.378
  139ILE     CA 1366   6.188   5.925   3.365
  139ILE     CB 1367   6.230   5.804   3.281
  139ILE    CG1 1368   6.291   5.850   3.148
  139ILE    CG2 1369   6.117   5.704   3.252
  139ILE     CD 1370   6.388   5.737   3.113
  139ILE      C 1371   6.113   5.885   3.492
  139ILE      O 1372   6.001   5.928   3.516
  140GLN      N 1373   6.170   5.799   3.576
  140GLN      H 1374   6.263   5.764   3.561
  140GLN     CA 1375   6.123   5.769   3.712
  140GLN     CB 1376   6.221   5.689   3.798
  140GLN     CG 1377   6.233   5.544   3.749
  140GLN     CD 1378   6.346   5.479   3.829
  140GLN    OE1 1379   6.322   5.416   3.932
  140GLN    NE2 1380   6.473   5.492   3.791
  140GLN   HE21 1381   6.489   5.543   3.707
  140GLN   HE22 1382   6.537   5.427   3.832
  140GLN      C 1383   6.090   5.891   3.799
  140GLN      O 1384   5.977   5.914   3.841
  141ALA      N 1385   6.169   5.995   3.777
  141ALA      H 1386   6.257   5.969   3.739
  141ALA     CA 1387   6.159   6.133   3.828
  141ALA     CB 1388   6.287   6.217   3.816
  141ALA      C 1389   6.029   6.207   3.798
  141ALA      O 1390   5.955   6.245   3.889
  142ALA      N 1391   5.994   6.199   3.670
  142ALA      H 1392   6.051   6.147   3.605
  142ALA     CA 1393   5.878   6.264   3.608
  142ALA     CB 1394   5.894   6.263   3.456
  142ALA      C 1395   5.751   6.184   3.637
  142ALA      O 1396   5.650   6.244   3.676
  143HISE     N 1397   5.765   6.052   3.640
  143HISE     H 1398   5.848   6.003   3.613
  143HISE    CA 1399   5.651   5.971   3.683
  143HISE    CB 1400   5.687   5.829   3.638
  143HISE    CG 1401   5.572   5.731   3.614
  143HISE   ND1 1402   5.593   5.625   3.537
  143HISE   CD2 1403   5.444   5.743   3.650
  143HISE   HD2 1404   5.396   5.795   3.733
  143HISE   CE1 1405   5.475   5.567   3.514
  143HISE   HE1 1406   5.455   5.465   3.481
  143HISE   NE2 1407   5.389   5.642   3.582
  143HISE   HE2 1408   5.292   5.619   3.581
  143HISE     C 1409   5.611   5.983   3.830
  143HISE     O 1410   5.490   5.978   3.853
  144ASP      N 1411   5.707   5.992   3.922
  144ASP      H 1412   5.804   5.986   3.899
  144ASP     CA 1413   5.684   6.026   4.063
  144ASP     CB 1414   5.816   6.024   4.140
  144ASP     CG 1415   5.803   6.010   4.291
  144ASP    OD1 1416   5.813   6.115   4.359
  144ASP    OD2 1417   5.778   5.899   4.343
  144ASP      C 1418   5.633   6.169   4.084
  144ASP      O 1419   5.548   6.208   4.163
  145ALA      N 1420   5.686   6.259   4.001
  145ALA      H 1421   5.785   6.254   3.988
  145ALA     CA 1422   5.634   6.396   4.001
  145ALA     CB 1423   5.727   6.496   3.932
  145ALA      C 1424   5.491   6.415   3.949
  145ALA      O 1425   5.407   6.473   4.017
  146VAL      N 1426   5.447   6.349   3.842
  146VAL      H 1427   5.500   6.313   3.766
  146VAL     CA 1428   5.305   6.355   3.803
  146VAL     CB 1429   5.279   6.306   3.660
  146VAL    CG1 1430   5.322   6.412   3.558
  146VAL    CG2 1431   5.333   6.169   3.618
  146VAL      C 1432   5.212   6.283   3.902
  146VAL      O 1433   5.105   6.330   3.941
  147ALA      N 1434   5.267   6.181   3.967
  147ALA      H 1435   5.355   6.143   3.935
  147ALA     CA 1436   5.205   6.120   4.085
  147ALA     CB 1437   5.299   6.001   4.111
  147ALA      C 1438   5.187   6.203   4.212
  147ALA      O 1439   5.090   6.193   4.287
  148GLN      N 1440   5.282   6.293   4.232
  148GLN      H 1441   5.369   6.286   4.183
  148GLN     CA 1442   5.271   6.404   4.328
  148GLN     CB 1443   5.398   6.488   4.342
  148GLN     CG 1444   5.511   6.405   4.404
  148GLN     CD 1445   5.644   6.479   4.391
  148GLN    OE1 1446   5.656   6.589   4.444
  148GLN    NE2 1447   5.747   6.414   4.336
  148GLN   HE21 1448   5.736   6.316   4.319
  148GLN   HE22 1449   5.833   6.464   4.339
  148GLN      C 1450   5.164   6.506   4.289
  148GLN      O 1451   5.096   6.565   4.373
  149GLU      N 1452   5.165   6.542   4.161
  149GLU      H 1453   5.235   6.512   4.097
  149GLU     CA 1454   5.074   6.646   4.112
  149GLU     CB 1455   5.137   6.725   3.997
  149GLU     CG 1456   5.057   6.845   3.948
  149GLU     CD 1457   4.953   6.811   3.841
  149GLU    OE1 1458   4.993   6.832   3.724
  149GLU    OE2 1459   4.834   6.804   3.876
  149GLU      C 1460   4.928   6.604   4.098
  149GLU      O 1461   4.839   6.660   4.162
  150GLY      N 1462   4.903   6.492   4.030
  150GLY      H 1463   4.975   6.429   4.001
  150GLY     CA 1464   4.765   6.444   4.012
  150GLY      C 1465   4.740   6.329   3.914
  150GLY      O 1466   4.836   6.264   3.873
  151GLN      N 1467   4.615   6.288   3.902
  151GLN      H 1468   4.548   6.302   3.976
  151GLN     CA 1469   4.572   6.197   3.795
  151GLN     CB 1470   4.538   6.288   3.676
  151GLN     CG 1471   4.409   6.371   3.682
  151GLN     CD 1472   4.331   6.395   3.553
  151GLN    OE1 1473   4.342   6.492   3.479
  151GLN    NE2 1474   4.252   6.291   3.525
  151GLN   HE21 1475   4.246   6.215   3.589
  151GLN   HE22 1476   4.194   6.286   3.444
  151GLN      C 1477   4.647   6.072   3.750
  151GLN      O 1478   4.678   6.052   3.632
  152CYS      N 1479   4.698   6.000   3.849
  152CYS      H 1480   4.716   6.044   3.937
  152CYS     CA 1481   4.767   5.870   3.837
  152CYS     CB 1482   4.905   5.901   3.894
  152CYS     SG 1483   5.006   6.008   3.784
  152CYS     HG 1484   4.931   6.115   3.809
  152CYS      C 1485   4.707   5.754   3.916
  152CYS      O 1486   4.713   5.742   4.039
  153ARG      N 1487   4.648   5.654   3.852
  153ARG      H 1488   4.674   5.635   3.757
  153ARG     CA 1489   4.554   5.559   3.912
  153ARG     CB 1490   4.476   5.482   3.804
  153ARG     CG 1491   4.375   5.576   3.738
  153ARG     CD 1492   4.242   5.610   3.804
  153ARG     NE 1493   4.154   5.506   3.749
  153ARG     HE 1494   4.183   5.410   3.758
  153ARG     CZ 1495   4.050   5.540   3.672
  153ARG    NH1 1496   4.019   5.669   3.654
  153ARG   HH11 1497   4.072   5.742   3.698
  153ARG   HH12 1498   3.945   5.693   3.591
  153ARG    NH2 1499   3.976   5.450   3.606
  153ARG   HH21 1500   4.011   5.358   3.592
  153ARG   HH22 1501   3.887   5.466   3.563
  153ARG      C 1502   4.623   5.464   4.010
  153ARG      O 1503   4.735   5.418   3.990
  154VAL      N 1504   4.548   5.416   4.108
  154VAL      H 1505   4.451   5.432   4.126
  154VAL     CA 1506   4.588   5.298   4.186
  154VAL     CB 1507   4.496   5.295   4.308
  154VAL    CG1 1508   4.520   5.416   4.399
  154VAL    CG2 1509   4.346   5.287   4.281
  154VAL      C 1510   4.605   5.168   4.105
  154VAL      O 1511   4.529   5.146   4.010
  155ASP      N 1512   4.712   5.096   4.137
  155ASP      H 1513   4.778   5.103   4.211
  155ASP     CA 1514   4.753   4.977   4.062
  155ASP     CB 1515   4.898   4.951   4.103
  155ASP     CG 1516   4.979   4.848   4.024
  155ASP    OD1 1517   5.100   4.870   4.000
  155ASP    OD2 1518   4.926   4.740   3.994
  155ASP      C 1519   4.653   4.862   4.079
  155ASP      O 1520   4.659   4.790   4.179
  156ASP      N 1521   4.573   4.847   3.974
  156ASP      H 1522   4.599   4.896   3.891
  156ASP     CA 1523   4.468   4.744   3.962
  156ASP     CB 1524   4.344   4.802   4.031
  156ASP     CG 1525   4.227   4.703   4.042
  156ASP    OD1 1526   4.163   4.715   3.936
  156ASP    OD2 1527   4.209   4.617   4.131
  156ASP      C 1528   4.445   4.693   3.819
  156ASP      O 1529   4.469   4.766   3.723
  157LYS      N 1530   4.378   4.579   3.808
  157LYS      H 1531   4.317   4.544   3.879
  157LYS     CA 1532   4.368   4.514   3.677
  157LYS     CB 1533   4.308   4.375   3.694
  157LYS     CG 1534   4.401   4.289   3.781
  157LYS     CD 1535   4.371   4.142   3.755
  157LYS     CE 1536   4.426   4.094   3.621
  157LYS     NZ 1537   4.423   3.948   3.611
  157LYS    HZ1 1538   4.448   3.924   3.517
  157LYS    HZ2 1539   4.492   3.914   3.676
  157LYS    HZ3 1540   4.327   3.924   3.618
  157LYS      C 1541   4.286   4.596   3.577
  157LYS      O 1542   4.308   4.600   3.456
  158VAL      N 1543   4.183   4.665   3.625
  158VAL      H 1544   4.164   4.661   3.723
  158VAL     CA 1545   4.093   4.744   3.541
  158VAL     CB 1546   3.950   4.743   3.596
  158VAL    CG1 1547   3.928   4.802   3.735
  158VAL    CG2 1548   3.851   4.796   3.491
  158VAL      C 1549   4.148   4.882   3.502
  158VAL      O 1550   4.133   4.929   3.390
  159ASN      N 1551   4.243   4.936   3.577
  159ASN      H 1552   4.267   4.897   3.666
  159ASN     CA 1553   4.316   5.059   3.544
  159ASN     CB 1554   4.383   5.119   3.668
  159ASN     CG 1555   4.286   5.196   3.758
  159ASN    OD1 1556   4.177   5.239   3.720
  159ASN    ND2 1557   4.303   5.193   3.889
  159ASN   HD21 1558   4.387   5.160   3.932
  159ASN   HD22 1559   4.227   5.215   3.951
  159ASN      C 1560   4.417   5.044   3.430
  159ASN      O 1561   4.485   4.943   3.410
  160PHE      N 1562   4.394   5.131   3.333
  160PHE      H 1563   4.335   5.211   3.343
  160PHE     CA 1564   4.449   5.135   3.197
  160PHE     CB 1565   4.421   5.270   3.130
  160PHE     CG 1566   4.286   5.333   3.162
  160PHE    CD1 1567   4.280   5.449   3.239
  160PHE    HD1 1568   4.372   5.492   3.279
  160PHE    CD2 1569   4.168   5.281   3.109
  160PHE    HD2 1570   4.171   5.190   3.048
  160PHE    CE1 1571   4.159   5.514   3.262
  160PHE    HE1 1572   4.154   5.596   3.334
  160PHE    CE2 1573   4.046   5.338   3.142
  160PHE    HE2 1574   3.958   5.299   3.092
  160PHE     CZ 1575   4.041   5.455   3.217
  160PHE     HZ 1576   3.943   5.478   3.259
  160PHE      C 1577   4.593   5.090   3.169
  160PHE      O 1578   4.684   5.120   3.246
  161HISE     N 1579   4.598   5.000   3.071
  161HISE     H 1580   4.512   4.965   3.033
  161HISE    CA 1581   4.721   4.939   3.020
  161HISE    CB 1582   4.713   4.786   3.020
  161HISE    CG 1583   4.856   4.732   3.009
  161HISE   ND1 1584   4.965   4.780   3.068
  161HISE   CD2 1585   4.887   4.630   2.930
  161HISE   HD2 1586   4.817   4.566   2.876
  161HISE   CE1 1587   5.071   4.716   3.019
  161HISE   HE1 1588   5.173   4.723   3.058
  161HISE   NE2 1589   5.020   4.626   2.935
  161HISE   HE2 1590   5.070   4.546   2.903
  161HISE     C 1591   4.777   4.993   2.889
  161HISE     O 1592   4.705   4.987   2.790
  162PHE      N 1593   4.909   5.011   2.886
  162PHE      H 1594   4.970   4.951   2.938
  162PHE     CA 1595   4.973   5.089   2.780
  162PHE     CB 1596   5.059   5.201   2.839
  162PHE     CG 1597   4.973   5.302   2.915
  162PHE    CD1 1598   4.930   5.418   2.852
  162PHE    HD1 1599   4.963   5.440   2.751
  162PHE    CD2 1600   4.940   5.285   3.049
  162PHE    HD2 1601   4.970   5.190   3.093
  162PHE    CE1 1602   4.857   5.519   2.913
  162PHE    HE1 1603   4.826   5.607   2.858
  162PHE    CE2 1604   4.852   5.375   3.108
  162PHE    HE2 1605   4.808   5.342   3.202
  162PHE     CZ 1606   4.814   5.492   3.043
  162PHE     HZ 1607   4.752   5.570   3.087
  162PHE      C 1608   5.053   5.013   2.674
  162PHE      O 1609   5.172   4.983   2.678
  163ILE      N 1610   4.965   4.944   2.602
  163ILE      H 1611   4.867   4.954   2.622
  163ILE     CA 1612   4.992   4.859   2.485
  163ILE     CB 1613   4.878   4.758   2.464
  163ILE    CG1 1614   4.841   4.681   2.590
  163ILE    CG2 1615   4.911   4.664   2.347
  163ILE     CD 1616   4.705   4.612   2.581
  163ILE      C 1617   5.001   4.948   2.363
  163ILE      O 1618   4.908   5.020   2.326
  164LEU      N 1619   5.118   4.929   2.300
  164LEU      H 1620   5.186   4.859   2.320
  164LEU     CA 1621   5.154   4.998   2.175
  164LEU     CB 1622   5.304   5.027   2.162
  164LEU     CG 1623   5.369   5.116   2.267
  164LEU    CD1 1624   5.483   5.033   2.326
  164LEU    CD2 1625   5.426   5.247   2.211
  164LEU      C 1626   5.106   4.915   2.057
  164LEU      O 1627   5.116   4.793   2.071
  165PHE      N 1628   5.060   4.986   1.955
  165PHE      H 1629   5.036   5.083   1.964
  165PHE     CA 1630   5.033   4.945   1.816
  165PHE     CB 1631   4.887   4.972   1.780
  165PHE     CG 1632   4.820   4.863   1.697
  165PHE    CD1 1633   4.810   4.733   1.743
  165PHE    HD1 1634   4.871   4.687   1.822
  165PHE    CD2 1635   4.761   4.897   1.576
  165PHE    HD2 1636   4.755   5.002   1.547
  165PHE    CE1 1637   4.740   4.639   1.668
  165PHE    HE1 1638   4.716   4.540   1.707
  165PHE    CE2 1639   4.698   4.803   1.494
  165PHE    HE2 1640   4.689   4.823   1.388
  165PHE     CZ 1641   4.685   4.675   1.546
  165PHE     HZ 1642   4.658   4.597   1.476
  165PHE      C 1643   5.124   5.022   1.721
  165PHE      O 1644   5.103   5.141   1.697
  166ASN      N 1645   5.241   4.964   1.694
  166ASN      H 1646   5.271   4.872   1.717
  166ASN     CA 1647   5.342   5.028   1.609
  166ASN     CB 1648   5.481   5.020   1.674
  166ASN     CG 1649   5.569   5.144   1.655
  166ASN    OD1 1650   5.632   5.172   1.553
  166ASN    ND2 1651   5.629   5.186   1.766
  166ASN   HD21 1652   5.609   5.140   1.852
  166ASN   HD22 1653   5.701   5.255   1.763
  166ASN      C 1654   5.361   4.962   1.474
  166ASN      O 1655   5.371   4.840   1.463
  167ASN      N 1656   5.409   5.043   1.381
  167ASN      H 1657   5.436   5.136   1.405
  167ASN     CA 1658   5.439   4.991   1.246
  167ASN     CB 1659   5.340   5.048   1.144
  167ASN     CG 1660   5.312   4.963   1.020
  167ASN    OD1 1661   5.403   4.935   0.941
  167ASN    ND2 1662   5.189   4.930   0.981
  167ASN   HD21 1663   5.102   4.961   1.018
  167ASN   HD22 1664   5.185   4.873   0.899
  167ASN      C 1665   5.586   5.014   1.210
  167ASN      O 1666   5.655   5.115   1.223
  168VAL      N 1667   5.641   4.909   1.148
  168VAL      H 1668   5.581   4.841   1.108
  168VAL     CA 1669   5.780   4.904   1.100
  168VAL     CB 1670   5.859   4.819   1.200
  168VAL    CG1 1671   6.006   4.806   1.158
  168VAL    CG2 1672   5.852   4.877   1.340
  168VAL      C 1673   5.792   4.859   0.955
  168VAL      O 1674   5.808   4.746   0.908
  169ASP      N 1675   5.776   4.968   0.882
  169ASP      H 1676   5.761   5.058   0.924
  169ASP     CA 1677   5.803   4.970   0.737
  169ASP     CB 1678   5.953   4.963   0.705
  169ASP     CG 1679   6.014   5.102   0.724
  169ASP    OD1 1680   6.129   5.116   0.771
  169ASP    OD2 1681   5.948   5.199   0.681
  169ASP      C 1682   5.712   4.871   0.666
  169ASP      O 1683   5.769   4.791   0.592
  170GLY      N 1684   5.580   4.889   0.678
  170GLY      H 1685   5.547   4.967   0.730
  170GLY     CA 1686   5.488   4.790   0.619
  170GLY      C 1687   5.459   4.674   0.715
  170GLY      O 1688   5.396   4.574   0.682
  171HISE     N 1689   5.469   4.690   0.846
  171HISE     H 1690   5.440   4.778   0.883
  171HISE    CA 1691   5.450   4.572   0.932
  171HISE    CB 1692   5.577   4.490   0.950
  171HISE    CG 1693   5.564   4.338   0.964
  171HISE   ND1 1694   5.568   4.247   0.868
  171HISE   CD2 1695   5.532   4.274   1.076
  171HISE   HD2 1696   5.541   4.323   1.174
  171HISE   CE1 1697   5.524   4.130   0.915
  171HISE   HE1 1698   5.474   4.052   0.859
  171HISE   NE2 1699   5.507   4.147   1.046
  171HISE   HE2 1700   5.491   4.068   1.106
  171HISE     C 1701   5.390   4.602   1.070
  171HISE     O 1702   5.442   4.689   1.139
  172LEU      N 1703   5.277   4.541   1.106
  172LEU      H 1704   5.245   4.461   1.056
  172LEU     CA 1705   5.211   4.567   1.236
  172LEU     CB 1706   5.060   4.547   1.236
  172LEU     CG 1707   4.970   4.670   1.214
  172LEU    CD1 1708   4.827   4.616   1.202
  172LEU    CD2 1709   4.979   4.778   1.322
  172LEU      C 1710   5.269   4.478   1.345
  172LEU      O 1711   5.262   4.356   1.335
  173TYR      N 1712   5.329   4.556   1.435
  173TYR      H 1713   5.337   4.655   1.425
  173TYR     CA 1714   5.378   4.499   1.562
  173TYR     CB 1715   5.528   4.508   1.586
  173TYR     CG 1716   5.613   4.439   1.478
  173TYR    CD1 1717   5.644   4.305   1.496
  173TYR    HD1 1718   5.632   4.267   1.598
  173TYR    CD2 1719   5.670   4.503   1.368
  173TYR    HD2 1720   5.635   4.605   1.355
  173TYR    CE1 1721   5.722   4.237   1.402
  173TYR    HE1 1722   5.746   4.131   1.414
  173TYR    CE2 1723   5.744   4.436   1.271
  173TYR    HE2 1724   5.772   4.491   1.181
  173TYR     CZ 1725   5.773   4.301   1.290
  173TYR     OH 1726   5.858   4.240   1.204
  173TYR     HH 1727   5.849   4.141   1.207
  173TYR      C 1728   5.316   4.566   1.685
  173TYR      O 1729   5.311   4.688   1.700
  174GLU      N 1730   5.241   4.481   1.754
  174GLU      H 1731   5.245   4.383   1.737
  174GLU     CA 1732   5.180   4.526   1.882
  174GLU     CB 1733   5.045   4.458   1.905
  174GLU     CG 1734   4.980   4.493   2.037
  174GLU     CD 1735   4.861   4.415   2.095
  174GLU    OE1 1736   4.876   4.340   2.194
  174GLU    OE2 1737   4.751   4.424   2.036
  174GLU      C 1738   5.274   4.484   1.996
  174GLU      O 1739   5.323   4.372   2.007
  175LEU      N 1740   5.297   4.580   2.084
  175LEU      H 1741   5.240   4.662   2.083
  175LEU     CA 1742   5.391   4.576   2.198
  175LEU     CB 1743   5.514   4.648   2.141
  175LEU     CG 1744   5.616   4.661   2.253
  175LEU    CD1 1745   5.682   4.525   2.280
  175LEU    CD2 1746   5.720   4.772   2.235
  175LEU      C 1747   5.341   4.624   2.333
  175LEU      O 1748   5.287   4.734   2.345
  176ASP      N 1749   5.325   4.534   2.431
  176ASP      H 1750   5.351   4.440   2.411
  176ASP     CA 1751   5.289   4.571   2.569
  176ASP     CB 1752   5.271   4.436   2.640
  176ASP     CG 1753   5.210   4.426   2.780
  176ASP    OD1 1754   5.099   4.371   2.794
  176ASP    OD2 1755   5.269   4.475   2.878
  176ASP      C 1756   5.403   4.638   2.647
  176ASP      O 1757   5.511   4.586   2.675
  177GLY      N 1758   5.358   4.741   2.718
  177GLY      H 1759   5.263   4.768   2.737
  177GLY     CA 1760   5.451   4.821   2.799
  177GLY      C 1761   5.533   4.756   2.910
  177GLY      O 1762   5.609   4.835   2.965
  178ARG      N 1763   5.476   4.646   2.958
  178ARG      H 1764   5.390   4.618   2.916
  178ARG     CA 1765   5.542   4.555   3.053
  178ARG     CB 1766   5.446   4.526   3.168
  178ARG     CG 1767   5.409   4.642   3.261
  178ARG     CD 1768   5.327   4.597   3.382
  178ARG     NE 1769   5.192   4.557   3.342
  178ARG     HE 1770   5.182   4.465   3.305
  178ARG     CZ 1771   5.079   4.627   3.364
  178ARG    NH1 1772   5.099   4.745   3.425
  178ARG   HH11 1773   5.192   4.777   3.437
  178ARG   HH12 1774   5.022   4.803   3.452
  178ARG    NH2 1775   4.960   4.580   3.325
  178ARG   HH21 1776   4.964   4.500   3.266
  178ARG   HH22 1777   4.871   4.617   3.351
  178ARG      C 1778   5.596   4.428   2.986
  178ARG      O 1779   5.714   4.398   3.003
  179MET      N 1780   5.506   4.349   2.928
  179MET      H 1781   5.412   4.381   2.916
  179MET     CA 1782   5.537   4.211   2.887
  179MET     CB 1783   5.405   4.135   2.878
  179MET     CG 1784   5.314   4.130   3.001
  179MET     SD 1785   5.355   4.003   3.127
  179MET     CE 1786   5.395   4.113   3.262
  179MET      C 1787   5.623   4.199   2.761
  179MET      O 1788   5.592   4.273   2.668
  180PRO      N 1789   5.726   4.115   2.772
  180PRO     CA 1790   5.819   4.095   2.660
  180PRO     CB 1791   5.936   4.012   2.714
  180PRO     CG 1792   5.868   3.944   2.833
  180PRO     CD 1793   5.773   4.048   2.893
  180PRO      C 1794   5.761   4.033   2.533
  180PRO      O 1795   5.681   3.940   2.536
  181PHE      N 1796   5.844   4.049   2.430
  181PHE      H 1797   5.932   4.094   2.445
  181PHE     CA 1798   5.824   4.006   2.290
  181PHE     CB 1799   5.841   3.856   2.266
  181PHE     CG 1800   5.985   3.811   2.293
  181PHE    CD1 1801   6.012   3.740   2.409
  181PHE    HD1 1802   5.938   3.734   2.488
  181PHE    CD2 1803   6.077   3.822   2.188
  181PHE    HD2 1804   6.055   3.847   2.084
  181PHE    CE1 1805   6.139   3.685   2.424
  181PHE    HE1 1806   6.172   3.634   2.516
  181PHE    CE2 1807   6.197   3.754   2.207
  181PHE    HE2 1808   6.275   3.749   2.132
  181PHE     CZ 1809   6.235   3.690   2.324
  181PHE     HZ 1810   6.336   3.653   2.340
  181PHE      C 1811   5.706   4.070   2.218
  181PHE      O 1812   5.600   4.088   2.277
  182PRO      N 1813   5.733   4.115   2.095
  182PRO     CA 1814   5.620   4.171   2.020
  182PRO     CB 1815   5.681   4.266   1.915
  182PRO     CG 1816   5.821   4.291   1.972
  182PRO     CD 1817   5.859   4.155   2.031
  182PRO      C 1818   5.520   4.071   1.963
  182PRO      O 1819   5.554   3.953   1.957
  183VAL      N 1820   5.395   4.112   1.945
  183VAL      H 1821   5.362   4.196   1.990
  183VAL     CA 1822   5.292   4.035   1.874
  183VAL     CB 1823   5.152   4.060   1.931
  183VAL    CG1 1824   5.036   3.973   1.885
  183VAL    CG2 1825   5.155   4.043   2.083
  183VAL      C 1826   5.285   4.082   1.728
  183VAL      O 1827   5.269   4.200   1.695
  184ASN      N 1828   5.323   3.986   1.645
  184ASN      H 1829   5.332   3.890   1.671
  184ASN     CA 1830   5.319   3.997   1.499
  184ASN     CB 1831   5.403   3.887   1.434
  184ASN     CG 1832   5.395   3.873   1.283
  184ASN    OD1 1833   5.373   3.960   1.198
  184ASN    ND2 1834   5.438   3.754   1.241
  184ASN   HD21 1835   5.473   3.689   1.309
  184ASN   HD22 1836   5.435   3.733   1.144
  184ASN      C 1837   5.178   3.986   1.441
  184ASN      O 1838   5.126   3.881   1.402
  185HISE     N 1839   5.105   4.097   1.435
  185HISE     H 1840   5.140   4.175   1.488
  185HISE    CA 1841   4.973   4.109   1.372
  185HISE    CB 1842   4.903   4.243   1.395
  185HISE    CG 1843   4.823   4.248   1.526
  185HISE   ND1 1844   4.694   4.218   1.533
  185HISE   CD2 1845   4.860   4.302   1.641
  185HISE   HD2 1846   4.954   4.345   1.674
  185HISE   CE1 1847   4.652   4.253   1.655
  185HISE   HE1 1848   4.554   4.222   1.688
  185HISE   NE2 1849   4.755   4.301   1.724
  185HISE   HE2 1850   4.759   4.319   1.822
  185HISE     C 1851   4.972   4.068   1.225
  185HISE     O 1852   4.918   3.962   1.195
  186GLY      N 1853   5.057   4.132   1.145
  186GLY      H 1854   5.110   4.209   1.181
  186GLY     CA 1855   5.072   4.103   1.003
  186GLY      C 1856   5.138   4.212   0.918
  186GLY      O 1857   5.161   4.324   0.964
  187ALA      N 1858   5.145   4.177   0.790
  187ALA      H 1859   5.125   4.090   0.745
  187ALA     CA 1860   5.193   4.278   0.695
  187ALA     CB 1861   5.264   4.225   0.570
  187ALA      C 1862   5.092   4.386   0.656
  187ALA      O 1863   4.978   4.351   0.625
  188SER      N 1864   5.120   4.510   0.695
  188SER      H 1865   5.203   4.533   0.747
  188SER     CA 1866   5.020   4.617   0.684
  188SER     CB 1867   4.923   4.620   0.803
  188SER     OG 1868   4.819   4.717   0.789
  188SER     HG 1869   4.743   4.689   0.847
  188SER      C 1870   5.086   4.755   0.682
  188SER      O 1871   5.191   4.770   0.745
  189SER      N 1872   5.034   4.850   0.605
  189SER      H 1873   4.946   4.818   0.569
  189SER     CA 1874   5.071   4.988   0.572
  189SER     CB 1875   4.986   5.029   0.451
  189SER     OG 1876   4.981   5.170   0.429
  189SER     HG 1877   4.901   5.197   0.376
  189SER      C 1878   5.033   5.086   0.682
  189SER      O 1879   4.923   5.083   0.737
  190GLU      N 1880   5.128   5.177   0.704
  190GLU      H 1881   5.212   5.161   0.651
  190GLU     CA 1882   5.118   5.282   0.806
  190GLU     CB 1883   5.244   5.366   0.827
  190GLU     CG 1884   5.370   5.280   0.822
  190GLU     CD 1885   5.504   5.355   0.829
  190GLU    OE1 1886   5.538   5.431   0.737
  190GLU    OE2 1887   5.564   5.333   0.938
  190GLU      C 1888   5.001   5.381   0.803
  190GLU      O 1889   4.938   5.407   0.905
  191ASP      N 1890   4.959   5.404   0.678
  191ASP      H 1891   5.021   5.389   0.602
  191ASP     CA 1892   4.840   5.486   0.649
  191ASP     CB 1893   4.828   5.500   0.497
  191ASP     CG 1894   4.730   5.608   0.451
  191ASP    OD1 1895   4.633   5.554   0.393
  191ASP    OD2 1896   4.727   5.730   0.477
  191ASP      C 1897   4.714   5.428   0.712
  191ASP      O 1898   4.626   5.497   0.763
  192THR      N 1899   4.703   5.296   0.721
  192THR      H 1900   4.760   5.236   0.665
  192THR     CA 1901   4.576   5.239   0.770
  192THR     CB 1902   4.526   5.114   0.698
  192THR    OG1 1903   4.624   5.011   0.714
  192THR    HG1 1904   4.582   4.949   0.780
  192THR    CG2 1905   4.495   5.138   0.550
  192THR      C 1906   4.576   5.210   0.921
  192THR      O 1907   4.477   5.159   0.974
  193LEU      N 1908   4.678   5.256   0.993
  193LEU      H 1909   4.756   5.295   0.944
  193LEU     CA 1910   4.691   5.215   1.133
  193LEU     CB 1911   4.785   5.316   1.198
  193LEU     CG 1912   4.882   5.238   1.287
  193LEU    CD1 1913   4.982   5.153   1.208
  193LEU    CD2 1914   4.966   5.337   1.368
  193LEU      C 1915   4.569   5.224   1.225
  193LEU      O 1916   4.527   5.119   1.274
  194LEU      N 1917   4.491   5.331   1.218
  194LEU      H 1918   4.510   5.406   1.155
  194LEU     CA 1919   4.368   5.357   1.296
  194LEU     CB 1920   4.331   5.504   1.276
  194LEU     CG 1921   4.412   5.595   1.368
  194LEU    CD1 1922   4.385   5.742   1.336
  194LEU    CD2 1923   4.379   5.572   1.516
  194LEU      C 1924   4.247   5.268   1.269
  194LEU      O 1925   4.169   5.228   1.355
  195LYS      N 1926   4.232   5.229   1.142
  195LYS      H 1927   4.294   5.270   1.076
  195LYS     CA 1928   4.135   5.136   1.086
  195LYS     CB 1929   4.132   5.146   0.932
  195LYS     CG 1930   4.073   5.282   0.891
  195LYS     CD 1931   4.041   5.302   0.743
  195LYS     CE 1932   4.157   5.349   0.655
  195LYS     NZ 1933   4.109   5.387   0.521
  195LYS    HZ1 1934   4.044   5.461   0.536
  195LYS    HZ2 1935   4.188   5.422   0.468
  195LYS    HZ3 1936   4.055   5.322   0.467
  195LYS      C 1937   4.168   4.992   1.125
  195LYS      O 1938   4.086   4.925   1.188
  196ASP      N 1939   4.293   4.949   1.115
  196ASP      H 1940   4.355   4.993   1.052
  196ASP     CA 1941   4.347   4.821   1.162
  196ASP     CB 1942   4.494   4.795   1.131
  196ASP     CG 1943   4.543   4.782   0.987
  196ASP    OD1 1944   4.499   4.864   0.902
  196ASP    OD2 1945   4.634   4.700   0.961
  196ASP      C 1946   4.332   4.812   1.315
  196ASP      O 1947   4.254   4.727   1.359
  197ALA      N 1948   4.355   4.920   1.389
  197ALA      H 1949   4.416   4.992   1.356
  197ALA     CA 1950   4.323   4.931   1.533
  197ALA     CB 1951   4.379   5.063   1.586
  197ALA      C 1952   4.175   4.932   1.569
  197ALA      O 1953   4.135   4.857   1.658
  198ALA      N 1954   4.090   4.992   1.486
  198ALA      H 1955   4.117   5.057   1.415
  198ALA     CA 1956   3.945   4.999   1.507
  198ALA     CB 1957   3.882   5.091   1.401
  198ALA      C 1958   3.885   4.858   1.500
  198ALA      O 1959   3.826   4.807   1.596
  199LYS      N 1960   3.923   4.783   1.398
  199LYS      H 1961   3.973   4.833   1.326
  199LYS     CA 1962   3.890   4.641   1.384
  199LYS     CB 1963   3.941   4.586   1.250
  199LYS     CG 1964   3.859   4.645   1.136
  199LYS     CD 1965   3.938   4.628   1.007
  199LYS     CE 1966   3.872   4.710   0.895
  199LYS     NZ 1967   3.912   4.684   0.757
  199LYS    HZ1 1968   3.872   4.749   0.694
  199LYS    HZ2 1969   4.012   4.689   0.766
  199LYS    HZ3 1970   3.883   4.594   0.724
  199LYS      C 1971   3.940   4.548   1.494
  199LYS      O 1972   3.853   4.478   1.546
  200VAL      N 1973   4.066   4.557   1.539
  200VAL      H 1974   4.126   4.614   1.483
  200VAL     CA 1975   4.126   4.487   1.654
  200VAL     CB 1976   4.276   4.512   1.670
  200VAL    CG1 1977   4.346   4.453   1.792
  200VAL    CG2 1978   4.345   4.446   1.550
  200VAL      C 1979   4.053   4.521   1.783
  200VAL      O 1980   3.992   4.428   1.836
  201CYS      N 1981   4.058   4.647   1.823
  201CYS      H 1982   4.103   4.706   1.756
  201CYS     CA 1983   3.985   4.701   1.940
  201CYS     CB 1984   4.005   4.853   1.948
  201CYS     SG 1985   4.179   4.907   1.957
  201CYS     HG 1986   4.149   5.036   1.955
  201CYS      C 1987   3.837   4.665   1.944
  201CYS      O 1988   3.791   4.629   2.053
  202ARG      N 1989   3.763   4.675   1.832
  202ARG      H 1990   3.794   4.739   1.763
  202ARG     CA 1991   3.625   4.628   1.812
  202ARG     CB 1992   3.570   4.668   1.675
  202ARG     CG 1993   3.509   4.808   1.684
  202ARG     CD 1994   3.451   4.840   1.546
  202ARG     NE 1995   3.373   4.965   1.543
  202ARG     HE 1996   3.361   5.009   1.632
  202ARG     CZ 1997   3.336   5.028   1.430
  202ARG    NH1 1998   3.377   4.991   1.307
  202ARG   HH11 1999   3.450   4.923   1.296
  202ARG   HH12 2000   3.331   5.037   1.231
  202ARG    NH2 2001   3.237   5.116   1.448
  202ARG   HH21 2002   3.201   5.148   1.536
  202ARG   HH22 2003   3.194   5.148   1.365
  202ARG      C 2004   3.600   4.479   1.836
  202ARG      O 2005   3.514   4.452   1.920
  203GLU      N 2006   3.676   4.385   1.780
  203GLU      H 2007   3.698   4.386   1.682
  203GLU     CA 2008   3.677   4.244   1.822
  203GLU     CB 2009   3.786   4.156   1.757
  203GLU     CG 2010   3.783   4.163   1.605
  203GLU     CD 2011   3.667   4.089   1.536
  203GLU    OE1 2012   3.567   4.150   1.493
  203GLU    OE2 2013   3.692   3.967   1.524
  203GLU      C 2014   3.706   4.227   1.970
  203GLU      O 2015   3.640   4.151   2.042
  204PHE      N 2016   3.807   4.297   2.022
  204PHE      H 2017   3.873   4.337   1.959
  204PHE     CA 2018   3.843   4.293   2.165
  204PHE     CB 2019   3.985   4.347   2.181
  204PHE     CG 2020   4.103   4.257   2.214
  204PHE    CD1 2021   4.100   4.198   2.340
  204PHE    HD1 2022   4.020   4.224   2.409
  204PHE    CD2 2023   4.202   4.215   2.127
  204PHE    HD2 2024   4.214   4.258   2.027
  204PHE    CE1 2025   4.199   4.108   2.378
  204PHE    HE1 2026   4.197   4.068   2.481
  204PHE    CE2 2027   4.300   4.125   2.166
  204PHE    HE2 2028   4.386   4.106   2.102
  204PHE     CZ 2029   4.302   4.071   2.293
  204PHE     HZ 2030   4.355   3.976   2.305
  204PHE      C 2031   3.751   4.355   2.271
  204PHE      O 2032   3.713   4.282   2.363
  205THR      N 2033   3.688   4.463   2.226
  205THR      H 2034   3.729   4.524   2.159
  205THR     CA 2035   3.573   4.521   2.294
  205THR     CB 2036   3.543   4.667   2.261
  205THR    OG1 2037   3.513   4.688   2.123
  205THR    HG1 2038   3.568   4.629   2.064
  205THR    CG2 2039   3.651   4.759   2.317
  205THR      C 2040   3.447   4.434   2.293
  205THR      O 2041   3.384   4.432   2.398
  206GLU      N 2042   3.425   4.367   2.180
  206GLU      H 2043   3.465   4.376   2.089
  206GLU     CA 2044   3.322   4.262   2.175
  206GLU     CB 2045   3.305   4.214   2.031
  206GLU     CG 2046   3.218   4.324   1.970
  206GLU     CD 2047   3.073   4.313   2.015
  206GLU    OE1 2048   3.021   4.400   2.089
  206GLU    OE2 2049   3.013   4.212   1.970
  206GLU      C 2050   3.349   4.139   2.261
  206GLU      O 2051   3.262   4.084   2.330
  207ARG      N 2052   3.475   4.098   2.268
  207ARG      H 2053   3.552   4.131   2.214
  207ARG     CA 2054   3.520   3.985   2.352
  207ARG     CB 2055   3.668   3.953   2.331
  207ARG     CG 2056   3.702   3.867   2.208
  207ARG     CD 2057   3.638   3.728   2.202
  207ARG     NE 2058   3.699   3.656   2.090
  207ARG     HE 2059   3.780   3.701   2.050
  207ARG     CZ 2060   3.667   3.530   2.058
  207ARG    NH1 2061   3.567   3.457   2.109
  207ARG   HH11 2062   3.494   3.494   2.166
  207ARG   HH12 2063   3.577   3.358   2.101
  207ARG    NH2 2064   3.748   3.470   1.970
  207ARG   HH21 2065   3.809   3.532   1.921
  207ARG   HH22 2066   3.750   3.370   1.964
  207ARG      C 2067   3.488   3.997   2.501
  207ARG      O 2068   3.415   3.915   2.556
  208GLU      N 2069   3.515   4.122   2.541
  208GLU      H 2070   3.578   4.180   2.490
  208GLU     CA 2071   3.494   4.168   2.679
  208GLU     CB 2072   3.603   4.109   2.768
  208GLU     CG 2073   3.549   4.088   2.910
  208GLU     CD 2074   3.637   4.026   3.019
  208GLU    OE1 2075   3.595   4.007   3.135
  208GLU    OE2 2076   3.756   4.050   2.990
  208GLU      C 2077   3.513   4.319   2.681
  208GLU      O 2078   3.614   4.374   2.635
  209GLN      N 2079   3.416   4.386   2.742
  209GLN      H 2080   3.345   4.329   2.786
  209GLN     CA 2081   3.404   4.532   2.753
  209GLN     CB 2082   3.288   4.558   2.848
  209GLN     CG 2083   3.156   4.524   2.778
  209GLN     CD 2084   3.032   4.554   2.861
  209GLN    OE1 2085   3.026   4.641   2.948
  209GLN    NE2 2086   2.928   4.478   2.826
  209GLN   HE21 2087   2.932   4.416   2.747
  209GLN   HE22 2088   2.847   4.478   2.884
  209GLN      C 2089   3.527   4.602   2.810
  209GLN      O 2090   3.628   4.543   2.849
  210GLY      N 2091   3.521   4.734   2.793
  210GLY      H 2092   3.459   4.764   2.720
  210GLY     CA 2093   3.606   4.847   2.833
  210GLY      C 2094   3.626   4.970   2.745
  210GLY      O 2095   3.722   5.046   2.761
  211GLU      N 2096   3.523   5.000   2.667
  211GLU      H 2097   3.439   4.947   2.675
  211GLU     CA 2098   3.529   5.091   2.550
  211GLU     CB 2099   3.413   5.045   2.463
  211GLU     CG 2100   3.271   5.061   2.517
  211GLU     CD 2101   3.243   4.980   2.643
  211GLU    OE1 2102   3.203   5.034   2.750
  211GLU    OE2 2103   3.280   4.861   2.650
  211GLU      C 2104   3.513   5.239   2.587
  211GLU      O 2105   3.433   5.312   2.529
  212VAL      N 2106   3.576   5.282   2.695
  212VAL      H 2107   3.597   5.209   2.760
  212VAL     CA 2108   3.596   5.423   2.734
  212VAL     CB 2109   3.692   5.417   2.852
  212VAL    CG1 2110   3.845   5.417   2.839
  212VAL    CG2 2111   3.669   5.528   2.954
  212VAL      C 2112   3.646   5.510   2.619
  212VAL      O 2113   3.719   5.469   2.529
  213ARG      N 2114   3.590   5.629   2.600
  213ARG      H 2115   3.527   5.655   2.673
  213ARG     CA 2116   3.655   5.737   2.523
  213ARG     CB 2117   3.555   5.810   2.433
  213ARG     CG 2118   3.510   5.724   2.314
  213ARG     CD 2119   3.419   5.812   2.228
  213ARG     NE 2120   3.504   5.897   2.142
  213ARG     HE 2121   3.586   5.927   2.192
  213ARG     CZ 2122   3.491   5.937   2.016
  213ARG    NH1 2123   3.394   5.901   1.931
  213ARG   HH11 2124   3.315   5.849   1.963
  213ARG   HH12 2125   3.390   5.933   1.836
  213ARG    NH2 2126   3.583   6.022   1.969
  213ARG   HH21 2127   3.663   6.047   2.023
  213ARG   HH22 2128   3.561   6.065   1.881
  213ARG      C 2129   3.732   5.835   2.610
  213ARG      O 2130   3.693   5.860   2.725
  214PHE      N 2131   3.809   5.919   2.542
  214PHE      H 2132   3.812   5.935   2.444
  214PHE     CA 2133   3.884   6.024   2.614
  214PHE     CB 2134   3.995   6.083   2.528
  214PHE     CG 2135   4.116   5.994   2.497
  214PHE    CD1 2136   4.112   5.886   2.409
  214PHE    HD1 2137   4.015   5.861   2.366
  214PHE    CD2 2138   4.237   6.026   2.556
  214PHE    HD2 2139   4.249   6.097   2.636
  214PHE    CE1 2140   4.229   5.814   2.385
  214PHE    HE1 2141   4.230   5.718   2.334
  214PHE    CE2 2142   4.356   5.962   2.521
  214PHE    HE2 2143   4.451   6.013   2.540
  214PHE     CZ 2144   4.353   5.853   2.433
  214PHE     HZ 2145   4.433   5.778   2.430
  214PHE      C 2146   3.803   6.144   2.661
  214PHE      O 2147   3.717   6.193   2.589
  215SER      N 2148   3.828   6.179   2.787
  215SER      H 2149   3.897   6.137   2.847
  215SER     CA 2150   3.782   6.303   2.852
  215SER     CB 2151   3.633   6.304   2.887
  215SER     OG 2152   3.590   6.181   2.945
  215SER     HG 2153   3.551   6.204   3.034
  215SER      C 2154   3.870   6.345   2.970
  215SER     O1 2155   3.924   6.261   3.045
  215SER     O2 2156   3.871   6.468   2.991
   6.92371   6.92371   4.89575   0.00000   0.00000   0.00000   0.00000   3.46182   3.46182
