# Supplementary material for: Is There a Functional Role for the Knotted Topology in Protein UCH-L1?
Source: J Chem Inf Model. 2024 Jul 24;64(17):6827–37. doi: 10.1021/acs.jcim.4c00880 (PMC11388461; doi:10.1021/acs.jcim.4c00880)
Supplement: Supplementary file 2 — ci4c00880_si_002.zip [file ci4c00880_si_002.zip › UCH-L1_files/APO/APO_delta216/REP_1/traj_initial.gro]

Protein in water t=   0.00000 step= 0
 2156
    1MET      N    1   6.168   3.565   3.325
    1MET     H1    2   6.111   3.546   3.405
    1MET     H2    3   6.260   3.527   3.339
    1MET     H3    4   6.175   3.665   3.324
    1MET     CA    5   6.119   3.514   3.196
    1MET     CB    6   6.113   3.361   3.195
    1MET     CG    7   6.237   3.273   3.215
    1MET     SD    8   6.314   3.331   3.370
    1MET     CE    9   6.430   3.206   3.420
    1MET      C   10   5.982   3.574   3.164
    1MET      O   11   5.955   3.632   3.059
    2GLN      N   12   5.886   3.559   3.255
    2GLN      H   13   5.906   3.521   3.345
    2GLN     CA   14   5.754   3.623   3.242
    2GLN     CB   15   5.649   3.536   3.172
    2GLN     CG   16   5.584   3.431   3.261
    2GLN     CD   17   5.472   3.367   3.179
    2GLN    OE1   18   5.488   3.271   3.104
    2GLN    NE2   19   5.362   3.442   3.180
    2GLN   HE21   20   5.348   3.523   3.238
    2GLN   HE22   21   5.286   3.411   3.123
    2GLN      C   22   5.701   3.679   3.374
    2GLN      O   23   5.734   3.654   3.490
    3LEU      N   24   5.620   3.782   3.352
    3LEU      H   25   5.639   3.827   3.265
    3LEU     CA   26   5.546   3.855   3.456
    3LEU     CB   27   5.533   3.996   3.398
    3LEU     CG   28   5.668   4.067   3.383
    3LEU    CD1   29   5.644   4.218   3.387
    3LEU    CD2   30   5.780   4.043   3.484
    3LEU      C   31   5.403   3.801   3.467
    3LEU      O   32   5.354   3.722   3.386
    4LYS      N   33   5.332   3.850   3.568
    4LYS      H   34   5.378   3.892   3.647
    4LYS     CA   35   5.187   3.833   3.574
    4LYS     CB   36   5.118   3.880   3.703
    4LYS     CG   37   5.162   3.793   3.820
    4LYS     CD   38   5.109   3.824   3.960
    4LYS     CE   39   5.153   3.707   4.048
    4LYS     NZ   40   5.297   3.676   4.051
    4LYS    HZ1   41   5.354   3.758   4.055
    4LYS    HZ2   42   5.317   3.622   4.133
    4LYS    HZ3   43   5.325   3.617   3.976
    4LYS      C   44   5.115   3.907   3.461
    4LYS      O   45   5.161   4.010   3.413
    5PRO      N   46   5.017   3.840   3.401
    5PRO     CA   47   4.929   3.899   3.298
    5PRO     CB   48   4.845   3.784   3.242
    5PRO     CG   49   4.858   3.671   3.344
    5PRO     CD   50   4.989   3.697   3.419
    5PRO      C   51   4.843   4.016   3.346
    5PRO      O   52   4.779   4.013   3.451
    6MET      N   53   4.846   4.126   3.271
    6MET      H   54   4.922   4.144   3.209
    6MET     CA   55   4.780   4.254   3.302
    6MET     CB   56   4.889   4.360   3.282
    6MET     CG   57   4.849   4.502   3.323
    6MET     SD   58   4.823   4.526   3.502
    6MET     CE   59   4.992   4.572   3.536
    6MET      C   60   4.657   4.286   3.217
    6MET      O   61   4.665   4.284   3.095
    7GLU      N   62   4.560   4.342   3.289
    7GLU      H   63   4.559   4.356   3.388
    7GLU     CA   64   4.433   4.377   3.225
    7GLU     CB   65   4.322   4.383   3.330
    7GLU     CG   66   4.188   4.376   3.257
    7GLU     CD   67   4.067   4.372   3.351
    7GLU    OE1   68   3.950   4.367   3.308
    7GLU    OE2   69   4.093   4.366   3.474
    7GLU      C   70   4.443   4.515   3.158
    7GLU      O   71   4.501   4.608   3.213
    8ILE      N   72   4.434   4.506   3.026
    8ILE      H   73   4.415   4.426   2.970
    8ILE     CA   74   4.460   4.629   2.948
    8ILE     CB   75   4.523   4.603   2.811
    8ILE    CG1   76   4.645   4.511   2.815
    8ILE    CG2   77   4.550   4.720   2.716
    8ILE     CD   78   4.759   4.576   2.893
    8ILE      C   79   4.331   4.707   2.925
    8ILE      O   80   4.246   4.687   2.838
    9ASN      N   81   4.320   4.812   3.006
    9ASN      H   82   4.403   4.837   3.056
    9ASN     CA   83   4.219   4.919   3.004
    9ASN     CB   84   4.098   4.853   3.071
    9ASN     CG   85   4.117   4.821   3.219
    9ASN    OD1   86   4.179   4.888   3.301
    9ASN    ND2   87   4.047   4.720   3.269
    9ASN   HD21   88   3.985   4.662   3.216
    9ASN   HD22   89   4.035   4.722   3.368
    9ASN      C   90   4.271   5.045   3.073
    9ASN      O   91   4.378   5.039   3.134
   10PRO      N   92   4.201   5.152   3.036
   10PRO     CA   93   4.241   5.282   3.091
   10PRO     CB   94   4.151   5.385   3.023
   10PRO     CG   95   4.119   5.312   2.892
   10PRO     CD   96   4.099   5.166   2.931
   10PRO      C   97   4.244   5.301   3.243
   10PRO      O   98   4.349   5.334   3.298
   11GLU      N   99   4.152   5.235   3.314
   11GLU      H  100   4.065   5.227   3.266
   11GLU     CA  101   4.156   5.218   3.460
   11GLU     CB  102   4.044   5.124   3.502
   11GLU     CG  103   4.011   5.151   3.649
   11GLU     CD  104   3.921   5.045   3.713
   11GLU    OE1  105   3.973   4.942   3.760
   11GLU    OE2  106   3.800   5.079   3.712
   11GLU      C  107   4.284   5.153   3.513
   11GLU      O  108   4.339   5.204   3.611
   12MET      N  109   4.332   5.048   3.448
   12MET      H  110   4.271   4.995   3.389
   12MET     CA  111   4.463   4.993   3.486
   12MET     CB  112   4.497   4.858   3.423
   12MET     CG  113   4.407   4.747   3.480
   12MET     SD  114   4.413   4.736   3.663
   12MET     CE  115   4.243   4.691   3.690
   12MET      C  116   4.580   5.084   3.447
   12MET      O  117   4.684   5.073   3.512
   13LEU      N  118   4.584   5.168   3.345
   13LEU      H  119   4.505   5.176   3.285
   13LEU     CA  120   4.699   5.254   3.313
   13LEU     CB  121   4.684   5.294   3.166
   13LEU     CG  122   4.702   5.172   3.076
   13LEU    CD1  123   4.614   5.180   2.951
   13LEU    CD2  124   4.847   5.149   3.033
   13LEU      C  125   4.722   5.377   3.402
   13LEU      O  126   4.830   5.409   3.451
   14ASN      N  127   4.605   5.417   3.450
   14ASN      H  128   4.519   5.384   3.411
   14ASN     CA  129   4.588   5.518   3.556
   14ASN     CB  130   4.448   5.580   3.551
   14ASN     CG  131   4.421   5.655   3.420
   14ASN    OD1  132   4.513   5.702   3.353
   14ASN    ND2  133   4.295   5.653   3.378
   14ASN   HD21  134   4.226   5.611   3.436
   14ASN   HD22  135   4.277   5.687   3.286
   14ASN      C  136   4.643   5.471   3.691
   14ASN      O  137   4.724   5.544   3.749
   15LYS      N  138   4.620   5.343   3.717
   15LYS      H  139   4.570   5.280   3.658
   15LYS     CA  140   4.678   5.281   3.837
   15LYS     CB  141   4.604   5.150   3.864
   15LYS     CG  142   4.473   5.178   3.937
   15LYS     CD  143   4.383   5.055   3.930
   15LYS     CE  144   4.246   5.083   3.993
   15LYS     NZ  145   4.194   4.962   4.059
   15LYS    HZ1  146   4.114   4.997   4.107
   15LYS    HZ2  147   4.178   4.885   3.997
   15LYS    HZ3  148   4.264   4.940   4.128
   15LYS      C  149   4.829   5.255   3.837
   15LYS      O  150   4.897   5.281   3.937
   16VAL      N  151   4.875   5.224   3.716
   16VAL      H  152   4.815   5.183   3.648
   16VAL     CA  153   5.021   5.214   3.700
   16VAL     CB  154   5.048   5.152   3.562
   16VAL    CG1  155   5.198   5.128   3.543
   16VAL    CG2  156   4.979   5.015   3.564
   16VAL      C  157   5.082   5.354   3.708
   16VAL      O  158   5.181   5.361   3.781
   17LEU      N  159   5.019   5.461   3.661
   17LEU      H  160   4.959   5.440   3.583
   17LEU     CA  161   5.084   5.592   3.671
   17LEU     CB  162   4.998   5.697   3.601
   17LEU     CG  163   5.026   5.701   3.450
   17LEU    CD1  164   4.906   5.754   3.372
   17LEU    CD2  165   5.155   5.778   3.421
   17LEU      C  166   5.082   5.635   3.818
   17LEU      O  167   5.178   5.700   3.858
   18SER      N  168   4.974   5.606   3.891
   18SER      H  169   4.893   5.564   3.850
   18SER     CA  170   4.959   5.620   4.036
   18SER     CB  171   4.823   5.564   4.076
   18SER     OG  172   4.768   5.622   4.194
   18SER     HG  173   4.838   5.618   4.265
   18SER      C  174   5.068   5.561   4.126
   18SER      O  175   5.149   5.634   4.184
   19ARG      N  176   5.092   5.431   4.116
   19ARG      H  177   5.021   5.368   4.084
   19ARG     CA  178   5.217   5.377   4.173
   19ARG     CB  179   5.215   5.224   4.162
   19ARG     CG  180   5.102   5.173   4.252
   19ARG     CD  181   5.086   5.023   4.225
   19ARG     NE  182   4.991   4.974   4.326
   19ARG     HE  183   4.895   4.983   4.298
   19ARG     CZ  184   5.010   4.905   4.438
   19ARG    NH1  185   5.134   4.903   4.489
   19ARG   HH11  186   5.210   4.959   4.454
   19ARG   HH12  187   5.163   4.825   4.544
   19ARG    NH2  188   4.923   4.807   4.467
   19ARG   HH21  189   4.838   4.785   4.420
   19ARG   HH22  190   4.940   4.766   4.557
   19ARG      C  191   5.350   5.430   4.119
   19ARG      O  192   5.437   5.445   4.204
   20LEU      N  193   5.351   5.452   3.988
   20LEU      H  194   5.276   5.418   3.932
   20LEU     CA  195   5.471   5.503   3.920
   20LEU     CB  196   5.468   5.499   3.767
   20LEU     CG  197   5.507   5.357   3.727
   20LEU    CD1  198   5.503   5.329   3.576
   20LEU    CD2  199   5.640   5.305   3.781
   20LEU      C  200   5.516   5.637   3.980
   20LEU      O  201   5.633   5.674   3.974
   21GLY      N  202   5.415   5.719   4.008
   21GLY      H  203   5.324   5.701   3.969
   21GLY     CA  204   5.430   5.849   4.073
   21GLY      C  205   5.454   5.955   3.966
   21GLY      O  206   5.566   5.999   3.938
   22VAL      N  207   5.351   5.980   3.885
   22VAL      H  208   5.271   5.929   3.917
   22VAL     CA  209   5.349   6.078   3.776
   22VAL     CB  210   5.355   6.020   3.635
   22VAL    CG1  211   5.377   6.127   3.528
   22VAL    CG2  212   5.469   5.918   3.625
   22VAL      C  213   5.234   6.176   3.799
   22VAL      O  214   5.126   6.136   3.842
   23ALA      N  215   5.238   6.302   3.759
   23ALA      H  216   5.313   6.328   3.698
   23ALA     CA  217   5.143   6.411   3.786
   23ALA     CB  218   5.195   6.539   3.719
   23ALA      C  219   4.997   6.383   3.750
   23ALA      O  220   4.971   6.356   3.633
   24GLY      N  221   4.908   6.387   3.848
   24GLY      H  222   4.933   6.385   3.945
   24GLY     CA  223   4.764   6.365   3.825
   24GLY      C  224   4.691   6.444   3.716
   24GLY      O  225   4.572   6.414   3.705
   25GLN      N  226   4.750   6.553   3.668
   25GLN      H  227   4.820   6.594   3.726
   25GLN     CA  228   4.682   6.636   3.567
   25GLN     CB  229   4.784   6.749   3.554
   25GLN     CG  230   4.767   6.862   3.451
   25GLN     CD  231   4.872   6.970   3.474
   25GLN    OE1  232   4.968   6.966   3.551
   25GLN    NE2  233   4.850   7.073   3.393
   25GLN   HE21  234   4.776   7.076   3.326
   25GLN   HE22  235   4.926   7.137   3.381
   25GLN      C  236   4.650   6.570   3.433
   25GLN      O  237   4.551   6.606   3.369
   26TRP      N  238   4.733   6.469   3.407
   26TRP      H  239   4.821   6.451   3.450
   26TRP     CA  240   4.712   6.401   3.278
   26TRP     CB  241   4.825   6.429   3.179
   26TRP     CG  242   4.862   6.572   3.141
   26TRP    CD1  243   4.948   6.641   3.216
   26TRP    HD1  244   4.984   6.622   3.317
   26TRP    CD2  245   4.845   6.645   3.024
   26TRP    NE1  246   4.998   6.741   3.144
   26TRP    HE1  247   5.091   6.777   3.153
   26TRP    CE2  248   4.931   6.754   3.030
   26TRP    CE3  249   4.775   6.625   2.905
   26TRP    HE3  250   4.717   6.534   2.888
   26TRP    CZ2  251   4.950   6.841   2.923
   26TRP    HZ2  252   5.023   6.922   2.921
   26TRP    CZ3  253   4.791   6.714   2.800
   26TRP    HZ3  254   4.727   6.695   2.713
   26TRP    CH2  255   4.883   6.818   2.804
   26TRP    HH2  256   4.893   6.890   2.723
   26TRP      C  257   4.692   6.250   3.292
   26TRP      O  258   4.776   6.182   3.350
   27ARG      N  259   4.570   6.201   3.271
   27ARG      H  260   4.493   6.257   3.241
   27ARG     CA  261   4.531   6.062   3.301
   27ARG     CB  262   4.428   6.057   3.414
   27ARG     CG  263   4.485   6.068   3.556
   27ARG     CD  264   4.574   5.956   3.608
   27ARG     NE  265   4.689   6.008   3.685
   27ARG     HE  266   4.750   6.074   3.641
   27ARG     CZ  267   4.717   5.974   3.811
   27ARG    NH1  268   4.644   5.890   3.887
   27ARG   HH11  269   4.556   5.863   3.849
   27ARG   HH12  270   4.655   5.866   3.983
   27ARG    NH2  271   4.840   6.009   3.850
   27ARG   HH21  272   4.913   6.034   3.787
   27ARG   HH22  273   4.849   6.012   3.950
   27ARG      C  274   4.477   6.001   3.172
   27ARG      O  275   4.396   6.062   3.101
   28PHE      N  276   4.499   5.872   3.147
   28PHE      H  277   4.549   5.823   3.219
   28PHE     CA  278   4.458   5.805   3.023
   28PHE     CB  279   4.527   5.670   3.003
   28PHE     CG  280   4.677   5.687   2.978
   28PHE    CD1  281   4.773   5.664   3.076
   28PHE    HD1  282   4.740   5.614   3.167
   28PHE    CD2  283   4.714   5.702   2.845
   28PHE    HD2  284   4.636   5.686   2.771
   28PHE    CE1  285   4.908   5.656   3.044
   28PHE    HE1  286   4.975   5.608   3.115
   28PHE    CE2  287   4.849   5.697   2.814
   28PHE    HE2  288   4.879   5.705   2.710
   28PHE     CZ  289   4.946   5.677   2.912
   28PHE     HZ  290   5.048   5.664   2.876
   28PHE      C  291   4.308   5.774   3.011
   28PHE      O  292   4.235   5.726   3.098
   29VAL      N  293   4.262   5.803   2.890
   29VAL      H  294   4.301   5.875   2.832
   29VAL     CA  295   4.122   5.782   2.851
   29VAL     CB  296   4.061   5.916   2.810
   29VAL    CG1  297   4.060   6.012   2.929
   29VAL    CG2  298   4.126   5.976   2.685
   29VAL      C  299   4.073   5.682   2.746
   29VAL      O  300   4.142   5.620   2.666
   30ASP      N  301   3.955   5.633   2.780
   30ASP      H  302   3.927   5.632   2.876
   30ASP     CA  303   3.864   5.547   2.703
   30ASP     CB  304   3.736   5.522   2.783
   30ASP     CG  305   3.764   5.471   2.925
   30ASP    OD1  306   3.761   5.557   3.015
   30ASP    OD2  307   3.773   5.349   2.947
   30ASP      C  308   3.820   5.621   2.577
   30ASP      O  309   3.775   5.736   2.582
   31VAL      N  310   3.849   5.561   2.462
   31VAL      H  311   3.883   5.467   2.464
   31VAL     CA  312   3.818   5.619   2.331
   31VAL     CB  313   3.947   5.606   2.249
   31VAL    CG1  314   3.926   5.690   2.123
   31VAL    CG2  315   4.069   5.655   2.327
   31VAL      C  316   3.712   5.532   2.264
   31VAL      O  317   3.742   5.419   2.226
   32LEU      N  318   3.590   5.584   2.246
   32LEU      H  319   3.584   5.682   2.229
   32LEU     CA  320   3.480   5.500   2.198
   32LEU     CB  321   3.344   5.557   2.240
   32LEU     CG  322   3.307   5.529   2.386
   32LEU    CD1  323   3.169   5.586   2.422
   32LEU    CD2  324   3.311   5.377   2.403
   32LEU      C  325   3.462   5.472   2.049
   32LEU      O  326   3.441   5.357   2.009
   33GLY      N  327   3.504   5.565   1.963
   33GLY      H  328   3.532   5.654   1.999
   33GLY     CA  329   3.517   5.547   1.818
   33GLY      C  330   3.640   5.626   1.773
   33GLY      O  331   3.683   5.731   1.821
   34LEU      N  332   3.689   5.573   1.661
   34LEU      H  333   3.624   5.523   1.603
   34LEU     CA  334   3.812   5.623   1.598
   34LEU     CB  335   3.912   5.511   1.571
   34LEU     CG  336   3.926   5.412   1.687
   34LEU    CD1  337   3.993   5.282   1.644
   34LEU    CD2  338   4.011   5.472   1.799
   34LEU      C  339   3.809   5.725   1.484
   34LEU      O  340   3.910   5.746   1.417
   35GLU      N  341   3.685   5.771   1.471
   35GLU      H  342   3.622   5.767   1.549
   35GLU     CA  343   3.636   5.847   1.356
   35GLU     CB  344   3.485   5.824   1.359
   35GLU     CG  345   3.454   5.677   1.329
   35GLU     CD  346   3.428   5.590   1.452
   35GLU    OE1  347   3.333   5.615   1.530
   35GLU    OE2  348   3.509   5.496   1.466
   35GLU      C  349   3.663   5.998   1.347
   35GLU      O  350   3.754   6.053   1.408
   36GLU      N  351   3.607   6.063   1.246
   36GLU      H  352   3.579   6.018   1.161
   36GLU     CA  353   3.598   6.210   1.238
   36GLU     CB  354   3.584   6.255   1.092
   36GLU     CG  355   3.720   6.268   1.024
   36GLU     CD  356   3.790   6.390   1.082
   36GLU    OE1  357   3.907   6.366   1.119
   36GLU    OE2  358   3.728   6.498   1.077
   36GLU      C  359   3.494   6.278   1.327
   36GLU      O  360   3.514   6.385   1.385
   37GLU      N  361   3.391   6.197   1.349
   37GLU      H  362   3.362   6.138   1.274
   37GLU     CA  363   3.294   6.204   1.459
   37GLU     CB  364   3.158   6.143   1.427
   37GLU     CG  365   3.053   6.249   1.397
   37GLU     CD  366   3.007   6.347   1.505
   37GLU    OE1  367   3.001   6.469   1.477
   37GLU    OE2  368   2.938   6.294   1.595
   37GLU      C  369   3.353   6.147   1.589
   37GLU      O  370   3.466   6.099   1.596
   38SER      N  371   3.281   6.153   1.701
   38SER      H  372   3.195   6.203   1.703
   38SER     CA  373   3.305   6.079   1.826
   38SER     CB  374   3.320   5.927   1.826
   38SER     OG  375   3.354   5.874   1.955
   38SER     HG  376   3.294   5.898   2.031
   38SER      C  377   3.411   6.130   1.924
   38SER      O  378   3.390   6.163   2.040
   39LEU      N  379   3.526   6.158   1.862
   39LEU      H  380   3.518   6.141   1.764
   39LEU     CA  381   3.656   6.189   1.923
   39LEU     CB  382   3.764   6.188   1.815
   39LEU     CG  383   3.838   6.056   1.792
   39LEU    CD1  384   3.921   6.060   1.664
   39LEU    CD2  385   3.938   6.024   1.904
   39LEU      C  386   3.668   6.322   1.997
   39LEU      O  387   3.746   6.331   2.091
   40GLY      N  388   3.576   6.416   1.977
   40GLY      H  389   3.516   6.412   1.897
   40GLY     CA  390   3.554   6.527   2.071
   40GLY      C  391   3.511   6.491   2.213
   40GLY      O  392   3.485   6.583   2.290
   41SER      N  393   3.455   6.373   2.236
   41SER      H  394   3.401   6.324   2.168
   41SER     CA  395   3.440   6.313   2.369
   41SER     CB  396   3.393   6.167   2.361
   41SER     OG  397   3.309   6.143   2.475
   41SER     HG  398   3.301   6.044   2.481
   41SER      C  399   3.569   6.319   2.452
   41SER      O  400   3.561   6.389   2.553
   42VAL      N  401   3.682   6.284   2.391
   42VAL      H  402   3.695   6.273   2.293
   42VAL     CA  403   3.814   6.288   2.456
   42VAL     CB  404   3.920   6.236   2.359
   42VAL    CG1  405   4.063   6.244   2.414
   42VAL    CG2  406   3.886   6.091   2.321
   42VAL      C  407   3.860   6.427   2.501
   42VAL      O  408   3.879   6.501   2.405
   43PRO      N  409   3.862   6.452   2.632
   43PRO     CA  410   3.891   6.584   2.690
   43PRO     CB  411   3.857   6.582   2.839
   43PRO     CG  412   3.876   6.432   2.862
   43PRO     CD  413   3.828   6.357   2.738
   43PRO      C  414   4.022   6.657   2.661
   43PRO      O  415   4.130   6.603   2.679
   44ALA      N  416   4.010   6.775   2.601
   44ALA      H  417   3.917   6.796   2.573
   44ALA     CA  418   4.123   6.858   2.553
   44ALA     CB  419   4.075   6.962   2.452
   44ALA      C  420   4.210   6.910   2.667
   44ALA      O  421   4.162   6.964   2.766
   45PRO      N  422   4.342   6.901   2.654
   45PRO     CA  423   4.431   6.823   2.566
   45PRO     CB  424   4.563   6.900   2.563
   45PRO     CG  425   4.573   6.958   2.705
   45PRO     CD  426   4.426   6.995   2.729
   45PRO      C  427   4.446   6.677   2.610
   45PRO      O  428   4.450   6.648   2.729
   46ALA      N  429   4.458   6.589   2.511
   46ALA      H  430   4.407   6.599   2.425
   46ALA     CA  431   4.523   6.459   2.530
   46ALA     CB  432   4.432   6.356   2.463
   46ALA      C  433   4.662   6.457   2.467
   46ALA      O  434   4.683   6.518   2.362
   47CYS      N  435   4.761   6.399   2.534
   47CYS      H  436   4.743   6.352   2.621
   47CYS     CA  437   4.901   6.392   2.491
   47CYS     CB  438   4.996   6.429   2.606
   47CYS     SG  439   4.994   6.311   2.746
   47CYS     HG  440   4.886   6.361   2.805
   47CYS      C  441   4.950   6.270   2.414
   47CYS      O  442   5.049   6.278   2.341
   48ALA      N  443   4.892   6.152   2.432
   48ALA      H  444   4.807   6.142   2.483
   48ALA     CA  445   4.930   6.025   2.368
   48ALA     CB  446   5.038   5.954   2.451
   48ALA      C  447   4.818   5.926   2.337
   48ALA      O  448   4.744   5.882   2.426
   49LEU      N  449   4.825   5.869   2.217
   49LEU      H  450   4.911   5.867   2.166
   49LEU     CA  451   4.717   5.778   2.177
   49LEU     CB  452   4.661   5.822   2.042
   49LEU     CG  453   4.527   5.754   2.015
   49LEU    CD1  454   4.409   5.785   2.107
   49LEU    CD2  455   4.496   5.790   1.870
   49LEU      C  456   4.775   5.638   2.156
   49LEU      O  457   4.875   5.620   2.087
   50LEU      N  458   4.719   5.543   2.231
   50LEU      H  459   4.651   5.573   2.297
   50LEU     CA  460   4.755   5.400   2.230
   50LEU     CB  461   4.791   5.330   2.361
   50LEU     CG  462   4.888   5.407   2.451
   50LEU    CD1  463   4.811   5.455   2.574
   50LEU    CD2  464   5.014   5.325   2.476
   50LEU      C  465   4.658   5.310   2.154
   50LEU      O  466   4.539   5.303   2.183
   51LEU      N  467   4.706   5.215   2.074
   51LEU      H  468   4.803   5.196   2.060
   51LEU     CA  469   4.615   5.118   2.012
   51LEU     CB  470   4.592   5.167   1.869
   51LEU     CG  471   4.490   5.084   1.791
   51LEU    CD1  472   4.346   5.126   1.821
   51LEU    CD2  473   4.513   5.101   1.640
   51LEU      C  474   4.657   4.971   2.022
   51LEU      O  475   4.757   4.928   1.965
   52LEU      N  476   4.587   4.899   2.110
   52LEU      H  477   4.507   4.942   2.152
   52LEU     CA  478   4.596   4.753   2.120
   52LEU     CB  479   4.520   4.719   2.248
   52LEU     CG  480   4.523   4.571   2.284
   52LEU    CD1  481   4.661   4.539   2.342
   52LEU    CD2  482   4.414   4.538   2.387
   52LEU      C  483   4.537   4.686   1.995
   52LEU      O  484   4.455   4.750   1.930
   53PHE      N  485   4.593   4.568   1.969
   53PHE      H  486   4.668   4.524   2.019
   53PHE     CA  487   4.557   4.486   1.853
   53PHE     CB  488   4.613   4.557   1.730
   53PHE     CG  489   4.531   4.530   1.605
   53PHE    CD1  490   4.406   4.591   1.592
   53PHE    HD1  491   4.368   4.663   1.665
   53PHE    CD2  492   4.566   4.435   1.510
   53PHE    HD2  493   4.659   4.378   1.519
   53PHE    CE1  494   4.321   4.568   1.485
   53PHE    HE1  495   4.238   4.636   1.463
   53PHE    CE2  496   4.480   4.407   1.404
   53PHE    HE2  497   4.509   4.329   1.334
   53PHE     CZ  498   4.361   4.477   1.387
   53PHE     HZ  499   4.299   4.461   1.299
   53PHE      C  500   4.614   4.344   1.850
   53PHE      O  501   4.703   4.312   1.928
   54PRO      N  502   4.542   4.252   1.786
   54PRO     CA  503   4.605   4.120   1.765
   54PRO     CB  504   4.493   4.025   1.810
   54PRO     CG  505   4.363   4.096   1.775
   54PRO     CD  506   4.396   4.245   1.781
   54PRO      C  507   4.650   4.094   1.622
   54PRO      O  508   4.576   4.100   1.524
   55LEU      N  509   4.776   4.054   1.607
   55LEU      H  510   4.835   4.018   1.679
   55LEU     CA  511   4.845   4.045   1.477
   55LEU     CB  512   4.962   4.144   1.478
   55LEU     CG  513   4.912   4.288   1.469
   55LEU    CD1  514   5.028   4.383   1.500
   55LEU    CD2  515   4.858   4.314   1.328
   55LEU      C  516   4.889   3.905   1.434
   55LEU      O  517   4.964   3.844   1.511
   56THR      N  518   4.877   3.873   1.306
   56THR      H  519   4.828   3.935   1.244
   56THR     CA  520   4.904   3.742   1.244
   56THR     CB  521   4.846   3.728   1.103
   56THR    OG1  522   4.885   3.836   1.018
   56THR    HG1  523   4.855   3.925   1.051
   56THR    CG2  524   4.695   3.706   1.096
   56THR      C  525   5.055   3.724   1.226
   56THR      O  526   5.130   3.807   1.174
   57ALA      N  527   5.084   3.595   1.221
   57ALA      H  528   5.018   3.527   1.255
   57ALA     CA  529   5.214   3.535   1.188
   57ALA     CB  530   5.204   3.383   1.173
   57ALA      C  531   5.293   3.587   1.067
   57ALA      O  532   5.386   3.664   1.088
   58GLN      N  533   5.218   3.579   0.957
   58GLN      H  534   5.129   3.534   0.952
   58GLN     CA  535   5.259   3.626   0.824
   58GLN     CB  536   5.150   3.609   0.717
   58GLN     CG  537   5.103   3.463   0.707
   58GLN     CD  538   4.980   3.443   0.796
   58GLN    OE1  539   4.992   3.423   0.917
   58GLN    NE2  540   4.859   3.479   0.754
   58GLN   HE21  541   4.823   3.541   0.684
   58GLN   HE22  542   4.782   3.448   0.809
   58GLN      C  543   5.291   3.775   0.829
   58GLN      O  544   5.406   3.807   0.799
   59HISE     N  545   5.199   3.855   0.883
   59HISE     H  546   5.117   3.821   0.929
   59HISE    CA  547   5.218   4.001   0.877
   59HISE    CB  548   5.081   4.063   0.906
   59HISE    CG  549   5.065   4.214   0.889
   59HISE   ND1  550   4.986   4.290   0.963
   59HISE   CD2  551   5.114   4.284   0.787
   59HISE   HD2  552   5.184   4.247   0.711
   59HISE   CE1  553   4.992   4.413   0.913
   59HISE   HE1  554   4.951   4.502   0.961
   59HISE   NE2  555   5.063   4.406   0.801
   59HISE   HE2  556   5.093   4.490   0.755
   59HISE     C  557   5.325   4.047   0.976
   59HISE     O  558   5.421   4.109   0.930
   60GLU      N  559   5.323   3.986   1.094
   60GLU      H  560   5.257   3.914   1.117
   60GLU     CA  561   5.419   4.010   1.203
   60GLU     CB  562   5.385   3.915   1.317
   60GLU     CG  563   5.481   3.932   1.435
   60GLU     CD  564   5.455   3.821   1.537
   60GLU    OE1  565   5.488   3.707   1.499
   60GLU    OE2  566   5.443   3.851   1.658
   60GLU      C  567   5.565   3.991   1.162
   60GLU      O  568   5.634   4.093   1.170
   61ASN      N  569   5.602   3.876   1.108
   61ASN      H  570   5.539   3.801   1.089
   61ASN     CA  571   5.740   3.858   1.059
   61ASN     CB  572   5.753   3.707   1.041
   61ASN     CG  573   5.769   3.633   1.174
   61ASN    OD1  574   5.852   3.671   1.256
   61ASN    ND2  575   5.688   3.530   1.198
   61ASN   HD21  576   5.613   3.518   1.133
   61ASN   HD22  577   5.701   3.485   1.286
   61ASN      C  578   5.778   3.938   0.935
   61ASN      O  579   5.869   4.022   0.932
   62PHE      N  580   5.676   3.958   0.852
   62PHE      H  581   5.588   3.911   0.849
   62PHE     CA  582   5.693   4.043   0.733
   62PHE     CB  583   5.561   4.028   0.657
   62PHE     CG  584   5.574   4.087   0.517
   62PHE    CD1  585   5.518   4.212   0.497
   62PHE    HD1  586   5.444   4.254   0.566
   62PHE    CD2  587   5.639   4.021   0.413
   62PHE    HD2  588   5.683   3.922   0.423
   62PHE    CE1  589   5.545   4.284   0.382
   62PHE    HE1  590   5.517   4.389   0.370
   62PHE    CE2  591   5.664   4.097   0.299
   62PHE    HE2  592   5.718   4.044   0.221
   62PHE     CZ  593   5.632   4.232   0.287
   62PHE     HZ  594   5.673   4.278   0.197
   62PHE      C  595   5.725   4.189   0.768
   62PHE      O  596   5.827   4.239   0.721
   63ARG      N  597   5.638   4.248   0.849
   63ARG      H  598   5.555   4.211   0.890
   63ARG     CA  599   5.656   4.389   0.889
   63ARG     CB  600   5.529   4.441   0.957
   63ARG     CG  601   5.536   4.594   0.968
   63ARG     CD  602   5.399   4.658   0.991
   63ARG     NE  603   5.414   4.804   1.007
   63ARG     HE  604   5.452   4.842   0.923
   63ARG     CZ  605   5.381   4.888   1.106
   63ARG    NH1  606   5.323   4.835   1.215
   63ARG   HH11  607   5.299   4.738   1.221
   63ARG   HH12  608   5.296   4.896   1.289
   63ARG    NH2  609   5.421   5.016   1.101
   63ARG   HH21  610   5.466   5.059   1.023
   63ARG   HH22  611   5.401   5.069   1.184
   63ARG      C  612   5.781   4.417   0.973
   63ARG      O  613   5.842   4.520   0.946
   64LYS      N  614   5.829   4.322   1.053
   64LYS      H  615   5.774   4.240   1.071
   64LYS     CA  616   5.958   4.324   1.124
   64LYS     CB  617   5.967   4.192   1.202
   64LYS     CG  618   5.921   4.217   1.346
   64LYS     CD  619   5.937   4.085   1.423
   64LYS     CE  620   5.922   4.113   1.572
   64LYS     NZ  621   5.939   3.987   1.645
   64LYS    HZ1  622   6.034   3.955   1.650
   64LYS    HZ2  623   5.917   4.007   1.740
   64LYS    HZ3  624   5.872   3.919   1.613
   64LYS      C  625   6.076   4.343   1.029
   64LYS      O  626   6.142   4.446   1.044
   65LYS      N  627   6.084   4.256   0.929
   65LYS      H  628   6.019   4.180   0.927
   65LYS     CA  629   6.183   4.261   0.821
   65LYS     CB  630   6.158   4.142   0.728
   65LYS     CG  631   6.232   4.011   0.758
   65LYS     CD  632   6.170   3.901   0.671
   65LYS     CE  633   6.261   3.779   0.684
   65LYS     NZ  634   6.211   3.661   0.612
   65LYS    HZ1  635   6.168   3.685   0.525
   65LYS    HZ2  636   6.291   3.603   0.601
   65LYS    HZ3  637   6.143   3.616   0.669
   65LYS      C  638   6.184   4.395   0.747
   65LYS      O  639   6.277   4.475   0.754
   66GLN      N  640   6.064   4.443   0.716
   66GLN      H  641   5.981   4.391   0.734
   66GLN     CA  642   6.041   4.577   0.659
   66GLN     CB  643   5.893   4.613   0.644
   66GLN     CG  644   5.824   4.553   0.521
   66GLN     CD  645   5.678   4.598   0.513
   66GLN    OE1  646   5.584   4.535   0.560
   66GLN    NE2  647   5.662   4.721   0.465
   66GLN   HE21  648   5.740   4.779   0.443
   66GLN   HE22  649   5.567   4.747   0.446
   66GLN      C  650   6.097   4.693   0.741
   66GLN      O  651   6.165   4.778   0.684
   67ILE      N  652   6.063   4.692   0.870
   67ILE      H  653   6.003   4.616   0.897
   67ILE     CA  654   6.112   4.786   0.971
   67ILE     CB  655   6.015   4.788   1.090
   67ILE    CG1  656   5.880   4.850   1.055
   67ILE    CG2  657   6.078   4.868   1.204
   67ILE     CD  658   5.774   4.819   1.160
   67ILE      C  659   6.260   4.767   1.005
   67ILE      O  660   6.327   4.866   1.033
   68GLU      N  661   6.310   4.645   1.025
   68GLU      H  662   6.244   4.588   1.073
   68GLU     CA  663   6.452   4.609   1.029
   68GLU     CB  664   6.467   4.457   1.039
   68GLU     CG  665   6.607   4.405   1.073
   68GLU     CD  666   6.646   4.435   1.218
   68GLU    OE1  667   6.594   4.365   1.308
   68GLU    OE2  668   6.732   4.522   1.246
   68GLU      C  669   6.537   4.653   0.909
   68GLU      O  670   6.642   4.716   0.923
   69GLU      N  671   6.495   4.633   0.785
   69GLU      H  672   6.420   4.569   0.766
   69GLU     CA  673   6.564   4.683   0.666
   69GLU     CB  674   6.484   4.641   0.543
   69GLU     CG  675   6.561   4.632   0.411
   69GLU     CD  676   6.480   4.560   0.303
   69GLU    OE1  677   6.402   4.636   0.241
   69GLU    OE2  678   6.507   4.444   0.264
   69GLU      C  679   6.603   4.831   0.656
   69GLU      O  680   6.709   4.867   0.604
   70LEU      N  681   6.516   4.916   0.710
   70LEU      H  682   6.420   4.889   0.713
   70LEU     CA  683   6.538   5.061   0.711
   70LEU     CB  684   6.406   5.136   0.730
   70LEU     CG  685   6.301   5.109   0.622
   70LEU    CD1  686   6.155   5.130   0.661
   70LEU    CD2  687   6.339   5.206   0.510
   70LEU      C  688   6.644   5.123   0.803
   70LEU      O  689   6.685   5.238   0.794
   71LYS      N  690   6.666   5.043   0.907
   71LYS      H  691   6.608   4.964   0.928
   71LYS     CA  692   6.770   5.064   1.008
   71LYS     CB  693   6.906   5.057   0.939
   71LYS     CG  694   6.935   4.913   0.895
   71LYS     CD  695   6.938   4.823   1.018
   71LYS     CE  696   6.976   4.687   0.960
   71LYS     NZ  697   6.955   4.581   1.060
   71LYS    HZ1  698   6.860   4.551   1.059
   71LYS    HZ2  699   7.011   4.505   1.025
   71LYS    HZ3  700   6.982   4.612   1.151
   71LYS      C  701   6.767   5.192   1.092
   71LYS      O  702   6.867   5.251   1.133
   72GLY      N  703   6.641   5.230   1.113
   72GLY      H  704   6.559   5.186   1.077
   72GLY     CA  705   6.594   5.353   1.178
   72GLY      C  706   6.632   5.491   1.126
   72GLY      O  707   6.587   5.587   1.189
   73GLN      N  708   6.667   5.500   0.998
   73GLN      H  709   6.680   5.415   0.946
   73GLN     CA  710   6.710   5.621   0.927
   73GLN     CB  711   6.761   5.580   0.789
   73GLN     CG  712   6.856   5.670   0.709
   73GLN     CD  713   6.935   5.617   0.590
   73GLN    OE1  714   7.022   5.530   0.598
   73GLN    NE2  715   6.883   5.644   0.470
   73GLN   HE21  716   6.805   5.706   0.462
   73GLN   HE22  717   6.896   5.581   0.393
   73GLN      C  718   6.616   5.741   0.914
   73GLN      O  719   6.659   5.852   0.944
   74GLU      N  720   6.485   5.719   0.900
   74GLU      H  721   6.446   5.627   0.903
   74GLU     CA  722   6.396   5.835   0.910
   74GLU     CB  723   6.268   5.803   0.833
   74GLU     CG  724   6.286   5.774   0.684
   74GLU     CD  725   6.158   5.709   0.630
   74GLU    OE1  726   6.062   5.773   0.583
   74GLU    OE2  727   6.178   5.586   0.612
   74GLU      C  728   6.361   5.885   1.050
   74GLU      O  729   6.276   5.974   1.064
   75VAL      N  730   6.409   5.817   1.153
   75VAL      H  731   6.469   5.738   1.146
   75VAL     CA  732   6.366   5.839   1.292
   75VAL     CB  733   6.348   5.710   1.372
   75VAL    CG1  734   6.283   5.734   1.509
   75VAL    CG2  735   6.261   5.606   1.300
   75VAL      C  736   6.462   5.932   1.367
   75VAL      O  737   6.581   5.902   1.363
   76SER      N  738   6.415   6.044   1.421
   76SER      H  739   6.333   6.088   1.385
   76SER     CA  740   6.491   6.139   1.503
   76SER     CB  741   6.403   6.243   1.572
   76SER     OG  742   6.490   6.339   1.632
   76SER     HG  743   6.527   6.396   1.558
   76SER      C  744   6.559   6.066   1.620
   76SER      O  745   6.483   5.993   1.683
   77PRO      N  746   6.685   6.097   1.649
   77PRO     CA  747   6.751   6.060   1.775
   77PRO     CB  748   6.896   6.106   1.761
   77PRO     CG  749   6.919   6.119   1.610
   77PRO     CD  750   6.781   6.150   1.552
   77PRO      C  751   6.686   6.112   1.904
   77PRO      O  752   6.703   6.057   2.013
   78LYS      N  753   6.589   6.201   1.889
   78LYS      H  754   6.600   6.263   1.811
   78LYS     CA  755   6.505   6.264   1.992
   78LYS     CB  756   6.452   6.401   1.950
   78LYS     CG  757   6.563   6.504   1.933
   78LYS     CD  758   6.506   6.645   1.946
   78LYS     CE  759   6.431   6.691   1.821
   78LYS     NZ  760   6.349   6.809   1.852
   78LYS    HZ1  761   6.411   6.882   1.879
   78LYS    HZ2  762   6.302   6.844   1.771
   78LYS    HZ3  763   6.281   6.784   1.921
   78LYS      C  764   6.386   6.185   2.048
   78LYS      O  765   6.356   6.184   2.167
   79VAL      N  766   6.351   6.085   1.967
   79VAL      H  767   6.383   6.082   1.872
   79VAL     CA  768   6.245   5.992   2.008
   79VAL     CB  769   6.182   5.920   1.888
   79VAL    CG1  770   6.061   5.841   1.937
   79VAL    CG2  771   6.136   6.000   1.766
   79VAL      C  772   6.317   5.892   2.099
   79VAL      O  773   6.415   5.827   2.060
   80TYR      N  774   6.274   5.884   2.224
   80TYR      H  775   6.225   5.962   2.265
   80TYR     CA  776   6.315   5.777   2.315
   80TYR     CB  777   6.304   5.817   2.463
   80TYR     CG  778   6.333   5.707   2.565
   80TYR    CD1  779   6.241   5.606   2.589
   80TYR    HD1  780   6.162   5.578   2.519
   80TYR    CD2  781   6.419   5.741   2.669
   80TYR    HD2  782   6.486   5.827   2.662
   80TYR    CE1  783   6.250   5.534   2.708
   80TYR    HE1  784   6.156   5.484   2.732
   80TYR    CE2  785   6.412   5.677   2.792
   80TYR    HE2  786   6.486   5.713   2.863
   80TYR     CZ  787   6.339   5.561   2.811
   80TYR     OH  788   6.336   5.485   2.924
   80TYR     HH  789   6.404   5.505   2.994
   80TYR      C  790   6.233   5.651   2.286
   80TYR      O  791   6.110   5.658   2.285
   81PHE      N  792   6.306   5.546   2.248
   81PHE      H  793   6.405   5.542   2.260
   81PHE     CA  794   6.245   5.420   2.204
   81PHE     CB  795   6.285   5.385   2.060
   81PHE     CG  796   6.234   5.247   2.016
   81PHE    CD1  797   6.103   5.204   2.033
   81PHE    HD1  798   6.028   5.281   2.050
   81PHE    CD2  799   6.324   5.152   1.968
   81PHE    HD2  800   6.425   5.187   1.945
   81PHE    CE1  801   6.063   5.076   1.998
   81PHE    HE1  802   5.958   5.062   1.972
   81PHE    CE2  803   6.286   5.023   1.935
   81PHE    HE2  804   6.362   4.949   1.908
   81PHE     CZ  805   6.154   4.982   1.952
   81PHE     HZ  806   6.124   4.880   1.926
   81PHE      C  807   6.316   5.310   2.284
   81PHE      O  808   6.426   5.335   2.332
   82MET      N  809   6.239   5.210   2.325
   82MET      H  810   6.142   5.210   2.298
   82MET     CA  811   6.289   5.086   2.385
   82MET     CB  812   6.294   5.103   2.537
   82MET     CG  813   6.163   5.126   2.614
   82MET     SD  814   6.156   5.065   2.786
   82MET     CE  815   6.205   4.898   2.750
   82MET      C  816   6.230   4.954   2.334
   82MET      O  817   6.110   4.935   2.314
   83LYS      N  818   6.322   4.859   2.344
   83LYS      H  819   6.419   4.881   2.354
   83LYS     CA  820   6.300   4.719   2.303
   83LYS     CB  821   6.415   4.643   2.238
   83LYS     CG  822   6.465   4.716   2.113
   83LYS     CD  823   6.566   4.621   2.046
   83LYS     CE  824   6.594   4.672   1.905
   83LYS     NZ  825   6.698   4.592   1.839
   83LYS    HZ1  826   6.677   4.495   1.825
   83LYS    HZ2  827   6.712   4.634   1.749
   83LYS    HZ3  828   6.785   4.602   1.888
   83LYS      C  829   6.238   4.636   2.416
   83LYS      O  830   6.272   4.648   2.533
   84GLN      N  831   6.137   4.557   2.380
   84GLN      H  832   6.084   4.569   2.296
   84GLN     CA  833   6.071   4.454   2.461
   84GLN     CB  834   5.922   4.450   2.429
   84GLN     CG  835   5.843   4.370   2.532
   84GLN     CD  836   5.691   4.350   2.521
   84GLN    OE1  837   5.631   4.392   2.422
   84GLN    NE2  838   5.639   4.273   2.616
   84GLN   HE21  839   5.694   4.244   2.694
   84GLN   HE22  840   5.549   4.232   2.603
   84GLN      C  841   6.125   4.312   2.445
   84GLN      O  842   6.136   4.260   2.334
   85THR      N  843   6.160   4.253   2.559
   85THR      H  844   6.170   4.299   2.647
   85THR     CA  845   6.228   4.123   2.557
   85THR     CB  846   6.376   4.123   2.599
   85THR    OG1  847   6.386   4.184   2.728
   85THR    HG1  848   6.431   4.131   2.799
   85THR    CG2  849   6.463   4.184   2.489
   85THR      C  850   6.150   4.024   2.643
   85THR      O  851   6.122   3.910   2.605
   86ILE      N  852   6.107   4.059   2.764
   86ILE      H  853   6.111   4.156   2.789
   86ILE     CA  854   6.045   3.976   2.868
   86ILE     CB  855   6.071   4.036   3.006
   86ILE    CG1  856   6.218   4.026   3.048
   86ILE    CG2  857   5.982   3.988   3.121
   86ILE     CD  858   6.264   3.883   3.076
   86ILE      C  859   5.896   3.966   2.835
   86ILE      O  860   5.844   4.053   2.766
   87GLY      N  861   5.843   3.844   2.849
   87GLY      H  862   5.885   3.761   2.885
   87GLY     CA  863   5.701   3.822   2.820
   87GLY      C  864   5.613   3.885   2.929
   87GLY      O  865   5.645   3.888   3.048
   88ASN      N  866   5.499   3.929   2.877
   88ASN      H  867   5.455   3.882   2.801
   88ASN     CA  868   5.393   4.010   2.940
   88ASN     CB  869   5.316   3.920   3.037
   88ASN     CG  870   5.217   3.823   2.972
   88ASN    OD1  871   5.242   3.703   2.956
   88ASN    ND2  872   5.096   3.869   2.943
   88ASN   HD21  873   5.076   3.967   2.939
   88ASN   HD22  874   5.020   3.805   2.947
   88ASN      C  875   5.413   4.150   2.998
   88ASN      O  876   5.338   4.194   3.085
   89SER      N  877   5.513   4.219   2.944
   89SER      H  878   5.576   4.179   2.878
   89SER     CA  879   5.557   4.354   2.980
   89SER     CB  880   5.709   4.368   2.993
   89SER     OG  881   5.760   4.330   2.865
   89SER     HG  882   5.855   4.360   2.871
   89SER      C  883   5.503   4.470   2.895
   89SER      O  884   5.513   4.582   2.945
   90CYS      N  885   5.405   4.439   2.811
   90CYS      H  886   5.331   4.372   2.816
   90CYS     CA  887   5.366   4.529   2.701
   90CYS     CB  888   5.278   4.457   2.599
   90CYS     SG  889   5.151   4.345   2.670
   90CYS     HG  890   5.085   4.306   2.561
   90CYS      C  891   5.297   4.660   2.739
   90CYS      O  892   5.332   4.765   2.685
   91GLY      N  893   5.215   4.662   2.843
   91GLY      H  894   5.175   4.575   2.872
   91GLY     CA  895   5.144   4.779   2.898
   91GLY      C  896   5.251   4.878   2.944
   91GLY      O  897   5.269   4.991   2.900
   92THR      N  898   5.350   4.828   3.019
   92THR      H  899   5.355   4.730   3.037
   92THR     CA  900   5.459   4.910   3.073
   92THR     CB  901   5.536   4.853   3.192
   92THR    OG1  902   5.461   4.745   3.248
   92THR    HG1  903   5.378   4.787   3.284
   92THR    CG2  904   5.575   4.960   3.294
   92THR      C  905   5.552   4.974   2.970
   92THR      O  906   5.578   5.094   2.977
   93ILE      N  907   5.583   4.900   2.863
   93ILE      H  908   5.539   4.813   2.844
   93ILE     CA  909   5.673   4.951   2.759
   93ILE     CB  910   5.703   4.843   2.655
   93ILE    CG1  911   5.755   4.709   2.707
   93ILE    CG2  912   5.820   4.889   2.567
   93ILE     CD  913   5.876   4.712   2.800
   93ILE      C  914   5.605   5.067   2.686
   93ILE      O  915   5.669   5.171   2.672
   94GLY      N  916   5.480   5.048   2.644
   94GLY      H  917   5.447   4.959   2.613
   94GLY     CA  918   5.402   5.163   2.596
   94GLY      C  919   5.384   5.275   2.698
   94GLY      O  920   5.419   5.385   2.655
   95LEU      N  921   5.356   5.252   2.826
   95LEU      H  922   5.338   5.160   2.861
   95LEU     CA  923   5.348   5.360   2.925
   95LEU     CB  924   5.297   5.307   3.059
   95LEU     CG  925   5.263   5.416   3.160
   95LEU    CD1  926   5.143   5.357   3.233
   95LEU    CD2  927   5.374   5.447   3.261
   95LEU      C  928   5.477   5.443   2.931
   95LEU      O  929   5.473   5.561   2.897
   96ILE      N  930   5.591   5.375   2.942
   96ILE      H  931   5.587   5.275   2.947
   96ILE     CA  932   5.723   5.440   2.941
   96ILE     CB  933   5.835   5.339   2.967
   96ILE    CG1  934   5.818   5.278   3.106
   96ILE    CG2  935   5.975   5.394   2.941
   96ILE     CD  936   5.921   5.165   3.120
   96ILE      C  937   5.752   5.520   2.814
   96ILE      O  938   5.797   5.634   2.829
   97HISE     N  939   5.731   5.462   2.696
   97HISE     H  940   5.692   5.370   2.696
   97HISE    CA  941   5.753   5.512   2.560
   97HISE    CB  942   5.695   5.418   2.454
   97HISE    CG  943   5.796   5.315   2.401
   97HISE   ND1  944   5.785   5.261   2.280
   97HISE   CD2  945   5.874   5.232   2.470
   97HISE   HD2  946   5.891   5.231   2.578
   97HISE   CE1  947   5.852   5.147   2.269
   97HISE   HE1  948   5.864   5.081   2.183
   97HISE   NE2  949   5.910   5.134   2.388
   97HISE   HE2  950   5.951   5.050   2.423
   97HISE     C  951   5.672   5.642   2.552
   97HISE     O  952   5.725   5.745   2.510
   98ALA      N  953   5.553   5.640   2.611
   98ALA      H  954   5.519   5.558   2.656
   98ALA     CA  955   5.462   5.756   2.614
   98ALA     CB  956   5.329   5.712   2.675
   98ALA      C  957   5.515   5.871   2.701
   98ALA      O  958   5.549   5.980   2.656
   99VAL      N  959   5.521   5.837   2.830
   99VAL      H  960   5.468   5.757   2.857
   99VAL     CA  961   5.572   5.923   2.938
   99VAL     CB  962   5.560   5.864   3.078
   99VAL    CG1  963   5.584   5.976   3.180
   99VAL    CG2  964   5.416   5.815   3.092
   99VAL      C  965   5.713   5.978   2.916
   99VAL      O  966   5.724   6.100   2.925
  100ALA      N  967   5.801   5.904   2.849
  100ALA      H  968   5.772   5.813   2.819
  100ALA     CA  969   5.941   5.945   2.826
  100ALA     CB  970   6.033   5.830   2.787
  100ALA      C  971   5.951   6.055   2.721
  100ALA      O  972   6.022   6.154   2.742
  101ASN      N  973   5.878   6.043   2.610
  101ASN      H  974   5.836   5.956   2.585
  101ASN     CA  975   5.870   6.157   2.518
  101ASN     CB  976   5.845   6.111   2.374
  101ASN     CG  977   5.954   6.019   2.318
  101ASN    OD1  978   6.071   6.056   2.324
  101ASN    ND2  979   5.926   5.891   2.298
  101ASN   HD21  980   5.835   5.852   2.314
  101ASN   HD22  981   5.997   5.828   2.267
  101ASN      C  982   5.783   6.277   2.557
  101ASN      O  983   5.810   6.389   2.516
  102ASN      N  984   5.695   6.266   2.656
  102ASN      H  985   5.665   6.177   2.690
  102ASN     CA  986   5.614   6.380   2.702
  102ASN     CB  987   5.464   6.351   2.698
  102ASN     CG  988   5.406   6.340   2.557
  102ASN    OD1  989   5.417   6.434   2.478
  102ASN    ND2  990   5.312   6.247   2.549
  102ASN   HD21  991   5.272   6.202   2.629
  102ASN   HD22  992   5.265   6.236   2.461
  102ASN      C  993   5.666   6.447   2.829
  102ASN      O  994   5.586   6.520   2.888
  103GLN      N  995   5.772   6.410   2.900
  103GLN      H  996   5.813   6.320   2.886
  103GLN     CA  997   5.829   6.484   3.014
  103GLN     CB  998   5.977   6.448   3.023
  103GLN     CG  999   6.008   6.309   3.079
  103GLN     CD 1000   6.155   6.305   3.122
  103GLN    OE1 1001   6.193   6.359   3.226
  103GLN    NE2 1002   6.245   6.249   3.042
  103GLN   HE21 1003   6.230   6.235   2.944
  103GLN   HE22 1004   6.326   6.217   3.091
  103GLN      C 1005   5.813   6.636   3.023
  103GLN      O 1006   5.817   6.693   3.132
  104ASP      N 1007   5.817   6.707   2.911
  104ASP      H 1008   5.839   6.668   2.821
  104ASP     CA 1009   5.792   6.852   2.899
  104ASP     CB 1010   5.822   6.894   2.755
  104ASP     CG 1011   5.736   6.846   2.639
  104ASP    OD1 1012   5.655   6.925   2.585
  104ASP    OD2 1013   5.743   6.726   2.605
  104ASP      C 1014   5.649   6.887   2.939
  104ASP      O 1015   5.627   7.006   2.957
  105LYS      N 1016   5.557   6.794   2.912
  105LYS      H 1017   5.587   6.708   2.870
  105LYS     CA 1018   5.418   6.808   2.957
  105LYS     CB 1019   5.325   6.761   2.845
  105LYS     CG 1020   5.364   6.810   2.705
  105LYS     CD 1021   5.275   6.748   2.598
  105LYS     CE 1022   5.335   6.760   2.458
  105LYS     NZ 1023   5.469   6.709   2.425
  105LYS    HZ1 1024   5.534   6.756   2.484
  105LYS    HZ2 1025   5.465   6.610   2.439
  105LYS    HZ3 1026   5.496   6.719   2.329
  105LYS      C 1027   5.382   6.756   3.096
  105LYS      O 1028   5.301   6.815   3.167
  106LEU      N 1029   5.427   6.635   3.129
  106LEU      H 1030   5.459   6.577   3.054
  106LEU     CA 1031   5.400   6.570   3.258
  106LEU     CB 1032   5.391   6.419   3.231
  106LEU     CG 1033   5.247   6.390   3.190
  106LEU    CD1 1034   5.237   6.307   3.062
  106LEU    CD2 1035   5.164   6.332   3.305
  106LEU      C 1036   5.502   6.593   3.370
  106LEU      O 1037   5.622   6.602   3.343
  107GLY      N 1038   5.447   6.617   3.488
  107GLY      H 1039   5.350   6.642   3.485
  107GLY     CA 1040   5.528   6.617   3.611
  107GLY      C 1041   5.555   6.482   3.678
  107GLY      O 1042   5.480   6.385   3.674
  108PHE      N 1043   5.651   6.494   3.770
  108PHE      H 1044   5.715   6.570   3.765
  108PHE     CA 1045   5.702   6.382   3.850
  108PHE     CB 1046   5.838   6.332   3.802
  108PHE     CG 1047   5.840   6.267   3.663
  108PHE    CD1 1048   5.791   6.138   3.645
  108PHE    HD1 1049   5.739   6.090   3.727
  108PHE    CD2 1050   5.903   6.339   3.562
  108PHE    HD2 1051   5.921   6.446   3.571
  108PHE    CE1 1052   5.814   6.086   3.518
  108PHE    HE1 1053   5.810   5.977   3.509
  108PHE    CE2 1054   5.914   6.288   3.433
  108PHE    HE2 1055   5.940   6.357   3.353
  108PHE     CZ 1056   5.871   6.158   3.414
  108PHE     HZ 1057   5.924   6.100   3.338
  108PHE      C 1058   5.722   6.433   3.993
  108PHE      O 1059   5.778   6.537   4.026
  109GLU      N 1060   5.675   6.354   4.089
  109GLU      H 1061   5.625   6.271   4.066
  109GLU     CA 1062   5.678   6.376   4.234
  109GLU     CB 1063   5.567   6.303   4.310
  109GLU     CG 1064   5.597   6.153   4.315
  109GLU     CD 1065   5.492   6.063   4.381
  109GLU    OE1 1066   5.372   6.097   4.372
  109GLU    OE2 1067   5.532   5.976   4.461
  109GLU      C 1068   5.817   6.371   4.298
  109GLU      O 1069   5.920   6.348   4.235
  110ASP      N 1070   5.819   6.413   4.425
  110ASP      H 1071   5.744   6.460   4.471
  110ASP     CA 1072   5.947   6.414   4.497
  110ASP     CB 1073   5.936   6.508   4.617
  110ASP     CG 1074   6.070   6.556   4.674
  110ASP    OD1 1075   6.161   6.470   4.680
  110ASP    OD2 1076   6.085   6.676   4.704
  110ASP      C 1077   5.995   6.273   4.533
  110ASP      O 1078   5.931   6.196   4.605
  111GLY      N 1079   6.102   6.229   4.468
  111GLY      H 1080   6.167   6.296   4.433
  111GLY     CA 1081   6.156   6.093   4.476
  111GLY      C 1082   6.072   5.984   4.409
  111GLY      O 1083   6.077   5.866   4.444
  112SER      N 1084   6.023   6.007   4.288
  112SER      H 1085   6.039   6.097   4.247
  112SER     CA 1086   5.945   5.916   4.203
  112SER     CB 1087   5.892   5.998   4.086
  112SER     OG 1088   5.835   5.918   3.982
  112SER     HG 1089   5.741   5.946   3.965
  112SER      C 1090   6.020   5.796   4.147
  112SER      O 1091   6.122   5.803   4.078
  113VAL      N 1092   5.937   5.693   4.138
  113VAL      H 1093   5.845   5.694   4.177
  113VAL     CA 1094   5.976   5.565   4.076
  113VAL     CB 1095   5.869   5.461   4.107
  113VAL    CG1 1096   5.913   5.330   4.041
  113VAL    CG2 1097   5.846   5.436   4.256
  113VAL      C 1098   6.001   5.579   3.926
  113VAL      O 1099   6.108   5.543   3.877
  114LEU      N 1100   5.907   5.626   3.844
  114LEU      H 1101   5.820   5.655   3.883
  114LEU     CA 1102   5.926   5.643   3.699
  114LEU     CB 1103   5.787   5.657   3.637
  114LEU     CG 1104   5.782   5.650   3.484
  114LEU    CD1 1105   5.836   5.520   3.424
  114LEU    CD2 1106   5.648   5.687   3.421
  114LEU      C 1107   6.035   5.744   3.663
  114LEU      O 1108   6.101   5.723   3.561
  115LYS      N 1109   6.061   5.856   3.729
  115LYS      H 1110   5.998   5.891   3.798
  115LYS     CA 1111   6.178   5.940   3.699
  115LYS     CB 1112   6.160   6.071   3.777
  115LYS     CG 1113   6.273   6.174   3.761
  115LYS     CD 1114   6.279   6.250   3.629
  115LYS     CE 1115   6.393   6.347   3.659
  115LYS     NZ 1116   6.415   6.432   3.541
  115LYS    HZ1 1117   6.332   6.471   3.501
  115LYS    HZ2 1118   6.469   6.513   3.561
  115LYS    HZ3 1119   6.468   6.378   3.475
  115LYS      C 1120   6.313   5.878   3.733
  115LYS      O 1121   6.406   5.890   3.653
  116GLN      N 1122   6.327   5.784   3.825
  116GLN      H 1123   6.251   5.761   3.886
  116GLN     CA 1124   6.448   5.703   3.845
  116GLN     CB 1125   6.432   5.624   3.975
  116GLN     CG 1126   6.566   5.562   4.013
  116GLN     CD 1127   6.605   5.435   3.937
  116GLN    OE1 1128   6.527   5.344   3.908
  116GLN    NE2 1129   6.722   5.439   3.874
  116GLN   HE21 1130   6.789   5.510   3.893
  116GLN   HE22 1131   6.734   5.370   3.803
  116GLN      C 1132   6.488   5.622   3.721
  116GLN      O 1133   6.595   5.646   3.667
  117PHE      N 1134   6.386   5.558   3.664
  117PHE      H 1135   6.300   5.553   3.715
  117PHE     CA 1136   6.399   5.476   3.542
  117PHE     CB 1137   6.268   5.398   3.533
  117PHE     CG 1138   6.263   5.309   3.409
  117PHE    CD1 1139   6.340   5.194   3.409
  117PHE    HD1 1140   6.362   5.140   3.501
  117PHE    CD2 1141   6.215   5.367   3.292
  117PHE    HD2 1142   6.157   5.459   3.303
  117PHE    CE1 1143   6.372   5.138   3.286
  117PHE    HE1 1144   6.441   5.054   3.277
  117PHE    CE2 1145   6.241   5.306   3.170
  117PHE    HE2 1146   6.210   5.361   3.081
  117PHE     CZ 1147   6.314   5.187   3.170
  117PHE     HZ 1148   6.342   5.143   3.074
  117PHE      C 1149   6.433   5.555   3.416
  117PHE      O 1150   6.539   5.539   3.355
  118LEU      N 1151   6.362   5.666   3.398
  118LEU      H 1152   6.268   5.661   3.432
  118LEU     CA 1153   6.386   5.767   3.293
  118LEU     CB 1154   6.264   5.857   3.273
  118LEU     CG 1155   6.141   5.771   3.244
  118LEU    CD1 1156   6.009   5.847   3.260
  118LEU    CD2 1157   6.154   5.707   3.105
  118LEU      C 1158   6.515   5.848   3.308
  118LEU      O 1159   6.568   5.898   3.209
  119SER      N 1160   6.569   5.865   3.429
  119SER      H 1161   6.507   5.855   3.507
  119SER     CA 1162   6.702   5.923   3.450
  119SER     CB 1163   6.725   5.971   3.593
  119SER     OG 1164   6.844   6.043   3.627
  119SER     HG 1165   6.872   6.100   3.550
  119SER      C 1166   6.812   5.824   3.411
  119SER      O 1167   6.902   5.857   3.334
  120GLU      N 1168   6.801   5.698   3.453
  120GLU      H 1169   6.718   5.660   3.492
  120GLU     CA 1170   6.899   5.590   3.432
  120GLU     CB 1171   6.864   5.471   3.520
  120GLU     CG 1172   6.948   5.345   3.495
  120GLU     CD 1173   6.889   5.216   3.554
  120GLU    OE1 1174   6.835   5.229   3.665
  120GLU    OE2 1175   6.912   5.110   3.492
  120GLU      C 1176   6.914   5.552   3.284
  120GLU      O 1177   7.026   5.533   3.237
  121THR      N 1178   6.799   5.546   3.219
  121THR      H 1179   6.718   5.541   3.277
  121THR     CA 1180   6.778   5.500   3.081
  121THR     CB 1181   6.657   5.407   3.068
  121THR    OG1 1182   6.537   5.476   3.102
  121THR    HG1 1183   6.527   5.488   3.201
  121THR    CG2 1184   6.685   5.273   3.137
  121THR      C 1185   6.768   5.592   2.959
  121THR      O 1186   6.739   5.546   2.849
  122GLU      N 1187   6.819   5.713   2.981
  122GLU      H 1188   6.839   5.742   3.074
  122GLU     CA 1189   6.832   5.821   2.881
  122GLU     CB 1190   6.842   5.954   2.956
  122GLU     CG 1191   6.803   6.078   2.875
  122GLU     CD 1192   6.810   6.202   2.965
  122GLU    OE1 1193   6.905   6.223   3.043
  122GLU    OE2 1194   6.714   6.281   2.960
  122GLU      C 1195   6.939   5.798   2.774
  122GLU      O 1196   6.910   5.738   2.671
  123LYS      N 1197   7.062   5.836   2.809
  123LYS      H 1198   7.079   5.870   2.902
  123LYS     CA 1199   7.183   5.826   2.725
  123LYS     CB 1200   7.290   5.930   2.760
  123LYS     CG 1201   7.232   6.071   2.771
  123LYS     CD 1202   7.327   6.188   2.801
  123LYS     CE 1203   7.438   6.210   2.698
  123LYS     NZ 1204   7.395   6.285   2.579
  123LYS    HZ1 1205   7.375   6.381   2.600
  123LYS    HZ2 1206   7.459   6.271   2.504
  123LYS    HZ3 1207   7.307   6.247   2.550
  123LYS      C 1208   7.233   5.682   2.712
  123LYS      O 1209   7.348   5.655   2.745
  124MET      N 1210   7.146   5.599   2.656
  124MET      H 1211   7.049   5.620   2.641
  124MET     CA 1212   7.174   5.460   2.615
  124MET     CB 1213   7.172   5.364   2.734
  124MET     CG 1214   7.037   5.355   2.807
  124MET     SD 1215   7.011   5.219   2.927
  124MET     CE 1216   7.146   5.228   3.043
  124MET      C 1217   7.080   5.411   2.505
  124MET      O 1218   6.972   5.469   2.487
  125SER      N 1219   7.132   5.313   2.432
  125SER      H 1220   7.220   5.273   2.458
  125SER     CA 1221   7.063   5.236   2.327
  125SER     CB 1222   7.163   5.130   2.281
  125SER     OG 1223   7.155   5.011   2.360
  125SER     HG 1224   7.238   5.010   2.415
  125SER      C 1225   6.929   5.173   2.368
  125SER      O 1226   6.912   5.147   2.487
  126PRO      N 1227   6.836   5.151   2.276
  126PRO     CA 1228   6.721   5.060   2.290
  126PRO     CB 1229   6.653   5.060   2.154
  126PRO     CG 1230   6.696   5.193   2.092
  126PRO     CD 1231   6.836   5.222   2.147
  126PRO      C 1232   6.748   4.915   2.332
  126PRO      O 1233   6.669   4.860   2.409
  127GLU      N 1234   6.860   4.860   2.286
  127GLU      H 1235   6.885   4.881   2.191
  127GLU     CA 1236   6.910   4.733   2.339
  127GLU     CB 1237   7.027   4.663   2.269
  127GLU     CG 1238   6.989   4.629   2.125
  127GLU     CD 1239   6.977   4.744   2.025
  127GLU    OE1 1240   6.870   4.800   1.995
  127GLU    OE2 1241   7.087   4.766   1.967
  127GLU      C 1242   6.948   4.740   2.487
  127GLU      O 1243   6.871   4.685   2.566
  128ASP      N 1244   7.025   4.839   2.531
  128ASP      H 1245   7.060   4.907   2.466
  128ASP     CA 1246   7.058   4.853   2.674
  128ASP     CB 1247   7.183   4.938   2.695
  128ASP     CG 1248   7.315   4.908   2.623
  128ASP    OD1 1249   7.375   4.799   2.630
  128ASP    OD2 1250   7.347   4.999   2.543
  128ASP      C 1251   6.948   4.904   2.768
  128ASP      O 1252   6.933   4.870   2.885
  129ARG      N 1253   6.862   4.989   2.713
  129ARG      H 1254   6.874   5.038   2.626
  129ARG     CA 1255   6.733   5.021   2.776
  129ARG     CB 1256   6.645   5.117   2.697
  129ARG     CG 1257   6.694   5.261   2.676
  129ARG     CD 1258   6.606   5.344   2.582
  129ARG     NE 1259   6.668   5.477   2.586
  129ARG     HE 1260   6.687   5.511   2.679
  129ARG     CZ 1261   6.684   5.563   2.485
  129ARG    NH1 1262   6.644   5.517   2.366
  129ARG   HH11 1263   6.586   5.435   2.366
  129ARG   HH12 1264   6.678   5.546   2.276
  129ARG    NH2 1265   6.701   5.695   2.501
  129ARG   HH21 1266   6.708   5.735   2.592
  129ARG   HH22 1267   6.709   5.752   2.419
  129ARG      C 1268   6.638   4.908   2.814
  129ARG      O 1269   6.608   4.892   2.932
  130ALA      N 1270   6.627   4.807   2.728
  130ALA      H 1271   6.656   4.821   2.633
  130ALA     CA 1272   6.555   4.681   2.752
  130ALA     CB 1273   6.558   4.598   2.624
  130ALA      C 1274   6.622   4.602   2.864
  130ALA      O 1275   6.546   4.536   2.936
  131LYS      N 1276   6.755   4.603   2.872
  131LYS      H 1277   6.815   4.624   2.795
  131LYS     CA 1278   6.831   4.529   2.973
  131LYS     CB 1279   6.981   4.532   2.941
  131LYS     CG 1280   7.023   4.449   2.819
  131LYS     CD 1281   7.043   4.302   2.858
  131LYS     CE 1282   7.106   4.227   2.741
  131LYS     NZ 1283   7.249   4.260   2.726
  131LYS    HZ1 1284   7.289   4.213   2.647
  131LYS    HZ2 1285   7.259   4.359   2.714
  131LYS    HZ3 1286   7.296   4.233   2.810
  131LYS      C 1287   6.818   4.587   3.114
  131LYS      O 1288   6.812   4.513   3.212
  132CYS      N 1289   6.814   4.720   3.122
  132CYS      H 1290   6.836   4.770   3.039
  132CYS     CA 1291   6.787   4.802   3.241
  132CYS     CB 1292   6.815   4.951   3.219
  132CYS     SG 1293   6.986   4.993   3.269
  132CYS     HG 1294   6.950   5.051   3.383
  132CYS      C 1295   6.641   4.804   3.288
  132CYS      O 1296   6.617   4.797   3.408
  133PHE      N 1297   6.550   4.793   3.192
  133PHE      H 1298   6.564   4.818   3.096
  133PHE     CA 1299   6.413   4.748   3.221
  133PHE     CB 1300   6.325   4.767   3.097
  133PHE     CG 1301   6.177   4.741   3.128
  133PHE    CD1 1302   6.100   4.829   3.203
  133PHE    HD1 1303   6.144   4.921   3.241
  133PHE    CD2 1304   6.124   4.617   3.097
  133PHE    HD2 1305   6.185   4.542   3.045
  133PHE    CE1 1306   5.965   4.798   3.218
  133PHE    HE1 1307   5.894   4.874   3.251
  133PHE    CE2 1308   5.992   4.584   3.123
  133PHE    HE2 1309   5.953   4.484   3.100
  133PHE     CZ 1310   5.908   4.676   3.184
  133PHE     HZ 1311   5.812   4.642   3.222
  133PHE      C 1312   6.411   4.604   3.274
  133PHE      O 1313   6.358   4.600   3.385
  134GLU      N 1314   6.484   4.505   3.224
  134GLU      H 1315   6.534   4.515   3.138
  134GLU     CA 1316   6.491   4.373   3.290
  134GLU     CB 1317   6.575   4.276   3.207
  134GLU     CG 1318   6.518   4.235   3.072
  134GLU     CD 1319   6.616   4.147   2.994
  134GLU    OE1 1320   6.736   4.148   3.028
  134GLU    OE2 1321   6.579   4.088   2.890
  134GLU      C 1322   6.529   4.365   3.438
  134GLU      O 1323   6.509   4.263   3.504
  135LYS      N 1324   6.610   4.461   3.481
  135LYS      H 1325   6.647   4.520   3.409
  135LYS     CA 1326   6.664   4.480   3.617
  135LYS     CB 1327   6.804   4.542   3.606
  135LYS     CG 1328   6.904   4.438   3.556
  135LYS     CD 1329   7.040   4.505   3.533
  135LYS     CE 1330   7.145   4.422   3.458
  135LYS     NZ 1331   7.280   4.478   3.472
  135LYS    HZ1 1332   7.277   4.570   3.512
  135LYS    HZ2 1333   7.331   4.422   3.538
  135LYS    HZ3 1334   7.324   4.466   3.383
  135LYS      C 1335   6.580   4.563   3.714
  135LYS      O 1336   6.609   4.578   3.833
  136ASN      N 1337   6.475   4.627   3.664
  136ASN      H 1338   6.446   4.615   3.569
  136ASN     CA 1339   6.406   4.725   3.749
  136ASN     CB 1340   6.336   4.842   3.680
  136ASN     CG 1341   6.298   4.954   3.777
  136ASN    OD1 1342   6.210   4.941   3.863
  136ASN    ND2 1343   6.383   5.056   3.772
  136ASN   HD21 1344   6.463   5.052   3.712
  136ASN   HD22 1345   6.356   5.138   3.823
  136ASN      C 1346   6.301   4.653   3.834
  136ASN      O 1347   6.180   4.652   3.808
  137GLU      N 1348   6.354   4.641   3.955
  137GLU      H 1349   6.454   4.634   3.960
  137GLU     CA 1350   6.283   4.574   4.064
  137GLU     CB 1351   6.378   4.563   4.184
  137GLU     CG 1352   6.503   4.474   4.178
  137GLU     CD 1353   6.463   4.328   4.161
  137GLU    OE1 1354   6.545   4.253   4.104
  137GLU    OE2 1355   6.367   4.284   4.229
  137GLU      C 1356   6.155   4.642   4.113
  137GLU      O 1357   6.051   4.578   4.126
  138ALA      N 1358   6.144   4.774   4.119
  138ALA      H 1359   6.228   4.827   4.107
  138ALA     CA 1360   6.024   4.847   4.164
  138ALA     CB 1361   6.061   4.992   4.198
  138ALA      C 1362   5.910   4.847   4.062
  138ALA      O 1363   5.792   4.829   4.094
  139ILE      N 1364   5.942   4.858   3.933
  139ILE      H 1365   6.035   4.886   3.912
  139ILE     CA 1366   5.853   4.835   3.819
  139ILE     CB 1367   5.906   4.898   3.690
  139ILE    CG1 1368   5.890   5.050   3.684
  139ILE    CG2 1369   5.845   4.852   3.558
  139ILE     CD 1370   5.998   5.121   3.603
  139ILE      C 1371   5.794   4.694   3.811
  139ILE      O 1372   5.672   4.679   3.819
  140GLN      N 1373   5.884   4.601   3.841
  140GLN      H 1374   5.980   4.619   3.862
  140GLN     CA 1375   5.833   4.463   3.852
  140GLN     CB 1376   5.960   4.381   3.875
  140GLN     CG 1377   6.023   4.350   3.739
  140GLN     CD 1378   6.149   4.265   3.758
  140GLN    OE1 1379   6.139   4.159   3.820
  140GLN    NE2 1380   6.256   4.302   3.689
  140GLN   HE21 1381   6.249   4.359   3.607
  140GLN   HE22 1382   6.343   4.261   3.717
  140GLN      C 1383   5.739   4.440   3.971
  140GLN      O 1384   5.640   4.371   3.948
  141ALA      N 1385   5.763   4.502   4.086
  141ALA      H 1386   5.851   4.542   4.111
  141ALA     CA 1387   5.668   4.510   4.198
  141ALA     CB 1388   5.735   4.578   4.317
  141ALA      C 1389   5.538   4.577   4.156
  141ALA      O 1390   5.428   4.528   4.183
  142ALA      N 1391   5.548   4.697   4.098
  142ALA      H 1392   5.635   4.744   4.081
  142ALA     CA 1393   5.439   4.783   4.052
  142ALA     CB 1394   5.495   4.914   3.995
  142ALA      C 1395   5.340   4.721   3.953
  142ALA      O 1396   5.218   4.725   3.973
  143HISE     N 1397   5.396   4.648   3.858
  143HISE     H 1398   5.492   4.660   3.834
  143HISE    CA 1399   5.319   4.562   3.766
  143HISE    CB 1400   5.410   4.499   3.660
  143HISE    CG 1401   5.348   4.417   3.548
  143HISE   ND1 1402   5.295   4.458   3.433
  143HISE   CD2 1403   5.335   4.285   3.555
  143HISE   HD2 1404   5.366   4.220   3.638
  143HISE   CE1 1405   5.253   4.352   3.364
  143HISE   HE1 1406   5.211   4.360   3.264
  143HISE   NE2 1407   5.279   4.247   3.441
  143HISE   HE2 1408   5.246   4.153   3.429
  143HISE     C 1409   5.242   4.446   3.828
  143HISE     O 1410   5.119   4.444   3.836
  144ASP      N 1411   5.318   4.364   3.900
  144ASP      H 1412   5.417   4.365   3.889
  144ASP     CA 1413   5.270   4.249   3.978
  144ASP     CB 1414   5.388   4.168   4.032
  144ASP     CG 1415   5.415   4.044   3.946
  144ASP    OD1 1416   5.443   3.940   4.010
  144ASP    OD2 1417   5.430   4.058   3.823
  144ASP      C 1418   5.166   4.280   4.086
  144ASP      O 1419   5.078   4.197   4.108
  145ALA      N 1420   5.170   4.401   4.141
  145ALA      H 1421   5.259   4.446   4.138
  145ALA     CA 1422   5.064   4.453   4.229
  145ALA     CB 1423   5.113   4.581   4.297
  145ALA      C 1424   4.936   4.488   4.153
  145ALA      O 1425   4.829   4.440   4.190
  146VAL      N 1426   4.946   4.579   4.056
  146VAL      H 1427   5.033   4.624   4.036
  146VAL     CA 1428   4.836   4.616   3.966
  146VAL     CB 1429   4.858   4.748   3.891
  146VAL    CG1 1430   4.734   4.797   3.815
  146VAL    CG2 1431   4.901   4.858   3.987
  146VAL      C 1432   4.777   4.510   3.872
  146VAL      O 1433   4.655   4.500   3.880
  147ALA      N 1434   4.858   4.409   3.843
  147ALA      H 1435   4.947   4.427   3.802
  147ALA     CA 1436   4.808   4.283   3.784
  147ALA     CB 1437   4.931   4.213   3.726
  147ALA      C 1438   4.723   4.196   3.877
  147ALA      O 1439   4.615   4.156   3.834
  148GLN      N 1440   4.778   4.175   3.996
  148GLN      H 1441   4.874   4.197   4.015
  148GLN     CA 1442   4.699   4.116   4.105
  148GLN     CB 1443   4.791   4.075   4.220
  148GLN     CG 1444   4.856   3.937   4.204
  148GLN     CD 1445   4.956   3.912   4.316
  148GLN    OE1 1446   4.938   3.837   4.412
  148GLN    NE2 1447   5.066   3.986   4.304
  148GLN   HE21 1448   5.060   4.048   4.226
  148GLN   HE22 1449   5.134   3.981   4.378
  148GLN      C 1450   4.582   4.197   4.162
  148GLN      O 1451   4.485   4.134   4.204
  149GLU      N 1452   4.577   4.328   4.138
  149GLU      H 1453   4.667   4.372   4.140
  149GLU     CA 1454   4.460   4.411   4.170
  149GLU     CB 1455   4.506   4.552   4.205
  149GLU     CG 1456   4.558   4.554   4.349
  149GLU     CD 1457   4.532   4.681   4.430
  149GLU    OE1 1458   4.417   4.693   4.478
  149GLU    OE2 1459   4.617   4.772   4.435
  149GLU      C 1460   4.351   4.410   4.062
  149GLU      O 1461   4.235   4.425   4.101
  150GLY      N 1462   4.394   4.401   3.936
  150GLY      H 1463   4.490   4.418   3.917
  150GLY     CA 1464   4.315   4.376   3.814
  150GLY      C 1465   4.245   4.240   3.817
  150GLY      O 1466   4.306   4.133   3.817
  151GLN      N 1467   4.112   4.248   3.814
  151GLN      H 1468   4.063   4.322   3.768
  151GLN     CA 1469   4.024   4.138   3.853
  151GLN     CB 1470   3.910   4.205   3.930
  151GLN     CG 1471   3.808   4.273   3.838
  151GLN     CD 1472   3.667   4.258   3.894
  151GLN    OE1 1473   3.630   4.154   3.948
  151GLN    NE2 1474   3.595   4.366   3.865
  151GLN   HE21 1475   3.624   4.444   3.809
  151GLN   HE22 1476   3.507   4.372   3.912
  151GLN      C 1477   3.992   4.043   3.737
  151GLN      O 1478   3.944   3.932   3.762
  152CYS      N 1479   4.009   4.087   3.613
  152CYS      H 1480   4.014   4.183   3.585
  152CYS     CA 1481   3.997   3.986   3.506
  152CYS     CB 1482   3.941   4.034   3.372
  152CYS     SG 1483   3.807   4.158   3.385
  152CYS     HG 1484   3.890   4.257   3.354
  152CYS      C 1485   4.119   3.899   3.474
  152CYS      O 1486   4.232   3.949   3.481
  153ARG      N 1487   4.094   3.778   3.425
  153ARG      H 1488   4.003   3.739   3.410
  153ARG     CA 1489   4.212   3.706   3.377
  153ARG     CB 1490   4.257   3.590   3.466
  153ARG     CG 1491   4.409   3.580   3.457
  153ARG     CD 1492   4.490   3.695   3.519
  153ARG     NE 1493   4.469   3.738   3.658
  153ARG     HE 1494   4.455   3.663   3.723
  153ARG     CZ 1495   4.477   3.863   3.704
  153ARG    NH1 1496   4.533   3.963   3.635
  153ARG   HH11 1497   4.574   3.949   3.545
  153ARG   HH12 1498   4.549   4.045   3.690
  153ARG    NH2 1499   4.392   3.890   3.805
  153ARG   HH21 1500   4.345   3.817   3.854
  153ARG   HH22 1501   4.386   3.987   3.828
  153ARG      C 1502   4.204   3.666   3.230
  153ARG      O 1503   4.228   3.750   3.143
  154VAL      N 1504   4.168   3.541   3.201
  154VAL      H 1505   4.141   3.473   3.270
  154VAL     CA 1506   4.162   3.489   3.064
  154VAL     CB 1507   4.039   3.515   2.977
  154VAL    CG1 1508   4.031   3.434   2.848
  154VAL    CG2 1509   3.907   3.509   3.055
  154VAL      C 1510   4.290   3.511   2.984
  154VAL      O 1511   4.313   3.608   2.912
  155ASP      N 1512   4.373   3.407   2.985
  155ASP      H 1513   4.373   3.333   3.052
  155ASP     CA 1514   4.495   3.404   2.903
  155ASP     CB 1515   4.617   3.366   2.987
  155ASP     CG 1516   4.751   3.378   2.913
  155ASP    OD1 1517   4.753   3.365   2.789
  155ASP    OD2 1518   4.851   3.398   2.986
  155ASP      C 1519   4.464   3.305   2.791
  155ASP      O 1520   4.513   3.192   2.792
  156ASP      N 1521   4.411   3.351   2.678
  156ASP      H 1522   4.399   3.450   2.667
  156ASP     CA 1523   4.385   3.279   2.552
  156ASP     CB 1524   4.261   3.331   2.478
  156ASP     CG 1525   4.235   3.481   2.464
  156ASP    OD1 1526   4.330   3.561   2.474
  156ASP    OD2 1527   4.114   3.514   2.467
  156ASP      C 1528   4.501   3.263   2.454
  156ASP      O 1529   4.490   3.211   2.343
  157LYS      N 1530   4.622   3.298   2.497
  157LYS      H 1531   4.632   3.326   2.592
  157LYS     CA 1532   4.751   3.288   2.427
  157LYS     CB 1533   4.803   3.144   2.421
  157LYS     CG 1534   4.866   3.099   2.553
  157LYS     CD 1535   4.968   3.191   2.619
  157LYS     CE 1536   5.017   3.112   2.741
  157LYS     NZ 1537   4.930   3.125   2.858
  157LYS    HZ1 1538   4.984   3.088   2.934
  157LYS    HZ2 1539   4.920   3.223   2.876
  157LYS    HZ3 1540   4.844   3.075   2.850
  157LYS      C 1541   4.760   3.349   2.287
  157LYS      O 1542   4.853   3.323   2.211
  158VAL      N 1543   4.671   3.444   2.259
  158VAL      H 1544   4.602   3.444   2.331
  158VAL     CA 1545   4.655   3.521   2.135
  158VAL     CB 1546   4.516   3.583   2.124
  158VAL    CG1 1547   4.502   3.636   1.982
  158VAL    CG2 1548   4.409   3.474   2.130
  158VAL      C 1549   4.762   3.629   2.121
  158VAL      O 1550   4.797   3.695   2.219
  159ASN      N 1551   4.826   3.639   2.005
  159ASN      H 1552   4.809   3.566   1.939
  159ASN     CA 1553   4.941   3.728   1.985
  159ASN     CB 1554   5.002   3.678   1.854
  159ASN     CG 1555   5.121   3.769   1.820
  159ASN    OD1 1556   5.179   3.826   1.912
  159ASN    ND2 1557   5.176   3.782   1.700
  159ASN   HD21 1558   5.129   3.757   1.615
  159ASN   HD22 1559   5.276   3.786   1.699
  159ASN      C 1560   4.905   3.876   1.983
  159ASN      O 1561   4.894   3.951   1.886
  160PHE      N 1562   4.884   3.924   2.105
  160PHE      H 1563   4.866   3.859   2.179
  160PHE     CA 1564   4.851   4.066   2.123
  160PHE     CB 1565   4.780   4.076   2.259
  160PHE     CG 1566   4.629   4.077   2.237
  160PHE    CD1 1567   4.567   4.194   2.193
  160PHE    HD1 1568   4.626   4.282   2.170
  160PHE    CD2 1569   4.553   3.968   2.276
  160PHE    HD2 1570   4.600   3.878   2.316
  160PHE    CE1 1571   4.428   4.204   2.193
  160PHE    HE1 1572   4.377   4.294   2.157
  160PHE    CE2 1573   4.414   3.975   2.269
  160PHE    HE2 1574   4.358   3.881   2.267
  160PHE     CZ 1575   4.353   4.094   2.231
  160PHE     HZ 1576   4.249   4.110   2.258
  160PHE      C 1577   4.970   4.160   2.107
  160PHE      O 1578   5.085   4.135   2.144
  161HISE     N 1579   4.936   4.284   2.073
  161HISE     H 1580   4.847   4.307   2.035
  161HISE    CA 1581   5.032   4.395   2.059
  161HISE    CB 1582   5.084   4.409   1.916
  161HISE    CG 1583   5.153   4.288   1.853
  161HISE   ND1 1584   5.280   4.269   1.821
  161HISE   CD2 1585   5.091   4.177   1.812
  161HISE   HD2 1586   4.983   4.175   1.799
  161HISE   CE1 1587   5.295   4.144   1.778
  161HISE   HE1 1588   5.389   4.090   1.769
  161HISE   NE2 1589   5.177   4.082   1.777
  161HISE   HE2 1590   5.163   3.984   1.764
  161HISE     C 1591   4.968   4.529   2.097
  161HISE     O 1592   4.854   4.561   2.062
  162PHE      N 1593   5.049   4.619   2.150
  162PHE      H 1594   5.148   4.609   2.140
  162PHE     CA 1595   5.009   4.747   2.211
  162PHE     CB 1596   5.040   4.745   2.361
  162PHE     CG 1597   4.970   4.845   2.452
  162PHE    CD1 1598   4.833   4.867   2.443
  162PHE    HD1 1599   4.771   4.815   2.370
  162PHE    CD2 1600   5.039   4.908   2.556
  162PHE    HD2 1601   5.144   4.886   2.572
  162PHE    CE1 1602   4.765   4.944   2.537
  162PHE    HE1 1603   4.656   4.951   2.537
  162PHE    CE2 1604   4.973   4.987   2.649
  162PHE    HE2 1605   5.030   5.025   2.734
  162PHE     CZ 1606   4.836   5.005   2.640
  162PHE     HZ 1607   4.788   5.065   2.717
  162PHE      C 1608   5.081   4.869   2.153
  162PHE      O 1609   5.176   4.919   2.212
  163ILE      N 1610   5.058   4.908   2.027
  163ILE      H 1611   4.987   4.859   1.976
  163ILE     CA 1612   5.129   5.015   1.957
  163ILE     CB 1613   5.090   5.003   1.809
  163ILE    CG1 1614   5.115   4.858   1.766
  163ILE    CG2 1615   5.188   5.090   1.731
  163ILE     CD 1616   5.071   4.814   1.627
  163ILE      C 1617   5.085   5.154   2.003
  163ILE      O 1618   4.972   5.168   2.050
  164LEU      N 1619   5.179   5.248   2.014
  164LEU      H 1620   5.275   5.230   1.995
  164LEU     CA 1621   5.161   5.390   2.045
  164LEU     CB 1622   5.250   5.430   2.163
  164LEU     CG 1623   5.299   5.574   2.176
  164LEU    CD1 1624   5.191   5.679   2.206
  164LEU    CD2 1625   5.393   5.581   2.296
  164LEU      C 1626   5.187   5.478   1.923
  164LEU      O 1627   5.273   5.447   1.841
  165PHE      N 1628   5.098   5.577   1.910
  165PHE      H 1629   5.024   5.582   1.977
  165PHE     CA 1630   5.119   5.695   1.825
  165PHE     CB 1631   5.022   5.693   1.706
  165PHE     CG 1632   4.988   5.553   1.656
  165PHE    CD1 1633   4.879   5.485   1.710
  165PHE    HD1 1634   4.816   5.541   1.779
  165PHE    CD2 1635   5.040   5.502   1.537
  165PHE    HD2 1636   5.135   5.540   1.501
  165PHE    CE1 1637   4.828   5.367   1.657
  165PHE    HE1 1638   4.743   5.314   1.700
  165PHE    CE2 1639   4.979   5.390   1.481
  165PHE    HE2 1640   5.021   5.347   1.390
  165PHE     CZ 1641   4.874   5.317   1.536
  165PHE     HZ 1642   4.813   5.247   1.479
  165PHE      C 1643   5.117   5.836   1.884
  165PHE      O 1644   5.020   5.855   1.958
  166ASN      N 1645   5.227   5.910   1.875
  166ASN      H 1646   5.299   5.882   1.811
  166ASN     CA 1647   5.243   6.046   1.928
  166ASN     CB 1648   5.307   6.027   2.065
  166ASN     CG 1649   5.452   5.979   2.079
  166ASN    OD1 1650   5.482   5.867   2.038
  166ASN    ND2 1651   5.545   6.064   2.120
  166ASN   HD21 1652   5.529   6.160   2.143
  166ASN   HD22 1653   5.634   6.020   2.127
  166ASN      C 1654   5.330   6.139   1.843
  166ASN      O 1655   5.402   6.097   1.752
  167ASN      N 1656   5.321   6.270   1.864
  167ASN      H 1657   5.261   6.310   1.933
  167ASN     CA 1658   5.408   6.366   1.795
  167ASN     CB 1659   5.338   6.500   1.771
  167ASN     CG 1660   5.412   6.589   1.670
  167ASN    OD1 1661   5.515   6.654   1.684
  167ASN    ND2 1662   5.342   6.609   1.558
  167ASN   HD21 1663   5.251   6.569   1.546
  167ASN   HD22 1664   5.372   6.684   1.499
  167ASN      C 1665   5.534   6.393   1.878
  167ASN      O 1666   5.520   6.436   1.992
  168VAL      N 1667   5.648   6.379   1.809
  168VAL      H 1668   5.636   6.345   1.716
  168VAL     CA 1669   5.786   6.415   1.844
  168VAL     CB 1670   5.882   6.307   1.895
  168VAL    CG1 1671   6.010   6.355   1.964
  168VAL    CG2 1672   5.813   6.232   2.009
  168VAL      C 1673   5.851   6.492   1.730
  168VAL      O 1674   5.842   6.452   1.614
  169ASP      N 1675   5.892   6.617   1.753
  169ASP      H 1676   5.874   6.654   1.844
  169ASP     CA 1677   5.970   6.694   1.655
  169ASP     CB 1678   6.111   6.634   1.649
  169ASP     CG 1679   6.205   6.729   1.574
  169ASP    OD1 1680   6.186   6.852   1.584
  169ASP    OD2 1681   6.291   6.681   1.497
  169ASP      C 1682   5.905   6.720   1.519
  169ASP      O 1683   5.961   6.731   1.410
  170GLY      N 1684   5.774   6.739   1.531
  170GLY      H 1685   5.731   6.757   1.619
  170GLY     CA 1686   5.680   6.763   1.421
  170GLY      C 1687   5.637   6.645   1.333
  170GLY      O 1688   5.561   6.669   1.240
  171HISE     N 1689   5.706   6.531   1.336
  171HISE     H 1690   5.799   6.528   1.373
  171HISE    CA 1691   5.656   6.408   1.274
  171HISE    CB 1692   5.779   6.331   1.226
  171HISE    CG 1693   5.863   6.415   1.130
  171HISE   ND1 1694   5.971   6.481   1.174
  171HISE   CD2 1695   5.873   6.405   0.998
  171HISE   HD2 1696   5.792   6.377   0.930
  171HISE   CE1 1697   6.048   6.509   1.069
  171HISE   HE1 1698   6.153   6.538   1.069
  171HISE   NE2 1699   5.986   6.463   0.960
  171HISE   HE2 1700   6.017   6.486   0.868
  171HISE     C 1701   5.568   6.329   1.372
  171HISE     O 1702   5.578   6.350   1.493
  172LEU      N 1703   5.476   6.253   1.313
  172LEU      H 1704   5.446   6.272   1.220
  172LEU     CA 1705   5.405   6.141   1.375
  172LEU     CB 1706   5.294   6.090   1.282
  172LEU     CG 1707   5.173   6.016   1.340
  172LEU    CD1 1708   5.217   5.889   1.414
  172LEU    CD2 1709   5.087   6.108   1.426
  172LEU      C 1710   5.509   6.030   1.394
  172LEU      O 1711   5.568   5.990   1.294
  173TYR      N 1712   5.531   5.983   1.516
  173TYR      H 1713   5.515   6.037   1.599
  173TYR     CA 1714   5.627   5.876   1.544
  173TYR     CB 1715   5.732   5.934   1.639
  173TYR     CG 1716   5.843   5.994   1.552
  173TYR    CD1 1717   5.909   5.910   1.464
  173TYR    HD1 1718   5.929   5.809   1.500
  173TYR    CD2 1719   5.870   6.129   1.568
  173TYR    HD2 1720   5.807   6.190   1.633
  173TYR    CE1 1721   6.004   5.970   1.381
  173TYR    HE1 1722   6.051   5.903   1.309
  173TYR    CE2 1723   5.973   6.180   1.489
  173TYR    HE2 1724   5.993   6.287   1.498
  173TYR     CZ 1725   6.040   6.103   1.394
  173TYR     OH 1726   6.141   6.158   1.322
  173TYR     HH 1727   6.140   6.258   1.331
  173TYR      C 1728   5.555   5.755   1.604
  173TYR      O 1729   5.486   5.765   1.705
  174GLU      N 1730   5.524   5.659   1.517
  174GLU      H 1731   5.546   5.668   1.420
  174GLU     CA 1732   5.460   5.531   1.552
  174GLU     CB 1733   5.424   5.460   1.421
  174GLU     CG 1734   5.356   5.330   1.464
  174GLU     CD 1735   5.321   5.228   1.356
  174GLU    OE1 1736   5.306   5.267   1.238
  174GLU    OE2 1737   5.307   5.111   1.397
  174GLU      C 1738   5.559   5.448   1.634
  174GLU      O 1739   5.673   5.442   1.588
  175LEU      N 1740   5.523   5.404   1.754
  175LEU      H 1741   5.431   5.414   1.791
  175LEU     CA 1742   5.608   5.315   1.834
  175LEU     CB 1743   5.654   5.388   1.961
  175LEU     CG 1744   5.772   5.482   1.937
  175LEU    CD1 1745   5.737   5.615   1.870
  175LEU    CD2 1746   5.848   5.497   2.068
  175LEU      C 1747   5.559   5.181   1.890
  175LEU      O 1748   5.459   5.172   1.961
  176ASP      N 1749   5.634   5.077   1.855
  176ASP      H 1750   5.691   5.070   1.773
  176ASP     CA 1751   5.615   4.944   1.913
  176ASP     CB 1752   5.543   4.852   1.815
  176ASP     CG 1753   5.532   4.705   1.854
  176ASP    OD1 1754   5.606   4.629   1.789
  176ASP    OD2 1755   5.453   4.657   1.939
  176ASP      C 1756   5.742   4.877   1.967
  176ASP      O 1757   5.842   4.864   1.896
  177GLY      N 1758   5.725   4.815   2.083
  177GLY      H 1759   5.632   4.802   2.117
  177GLY     CA 1760   5.835   4.743   2.150
  177GLY      C 1761   5.879   4.606   2.099
  177GLY      O 1762   5.971   4.541   2.149
  178ARG      N 1763   5.796   4.542   2.018
  178ARG      H 1764   5.720   4.591   1.976
  178ARG     CA 1765   5.834   4.417   1.950
  178ARG     CB 1766   5.701   4.359   1.901
  178ARG     CG 1767   5.603   4.333   2.016
  178ARG     CD 1768   5.655   4.226   2.113
  178ARG     NE 1769   5.630   4.092   2.057
  178ARG     HE 1770   5.714   4.054   2.017
  178ARG     CZ 1771   5.515   4.024   2.055
  178ARG    NH1 1772   5.396   4.066   2.100
  178ARG   HH11 1773   5.393   4.162   2.129
  178ARG   HH12 1774   5.323   4.005   2.130
  178ARG    NH2 1775   5.529   3.896   2.020
  178ARG   HH21 1776   5.620   3.862   1.997
  178ARG   HH22 1777   5.456   3.829   2.033
  178ARG      C 1778   5.917   4.446   1.825
  178ARG      O 1779   6.017   4.377   1.805
  179MET      N 1780   5.877   4.556   1.761
  179MET      H 1781   5.784   4.591   1.772
  179MET     CA 1782   5.952   4.610   1.647
  179MET     CB 1783   5.878   4.726   1.580
  179MET     CG 1784   5.759   4.687   1.493
  179MET     SD 1785   5.779   4.546   1.378
  179MET     CE 1786   5.617   4.526   1.308
  179MET      C 1787   6.100   4.642   1.673
  179MET      O 1788   6.136   4.674   1.786
  180PRO      N 1789   6.192   4.623   1.579
  180PRO     CA 1790   6.333   4.665   1.576
  180PRO     CB 1791   6.404   4.602   1.456
  180PRO     CG 1792   6.281   4.581   1.367
  180PRO     CD 1793   6.164   4.543   1.459
  180PRO      C 1794   6.356   4.816   1.574
  180PRO      O 1795   6.448   4.858   1.643
  181PHE      N 1796   6.256   4.892   1.528
  181PHE      H 1797   6.178   4.852   1.480
  181PHE     CA 1798   6.275   5.037   1.522
  181PHE     CB 1799   6.346   5.074   1.392
  181PHE     CG 1800   6.487   5.023   1.366
  181PHE    CD1 1801   6.508   4.898   1.308
  181PHE    HD1 1802   6.423   4.843   1.268
  181PHE    CD2 1803   6.594   5.095   1.418
  181PHE    HD2 1804   6.576   5.163   1.501
  181PHE    CE1 1805   6.635   4.843   1.300
  181PHE    HE1 1806   6.652   4.741   1.264
  181PHE    CE2 1807   6.722   5.047   1.394
  181PHE    HE2 1808   6.807   5.113   1.409
  181PHE     CZ 1809   6.743   4.919   1.344
  181PHE     HZ 1810   6.841   4.873   1.334
  181PHE      C 1811   6.140   5.109   1.532
  181PHE      O 1812   6.040   5.043   1.505
  182PRO      N 1813   6.135   5.242   1.545
  182PRO     CA 1814   6.009   5.314   1.527
  182PRO     CB 1815   6.030   5.441   1.610
  182PRO     CG 1816   6.146   5.409   1.704
  182PRO     CD 1817   6.236   5.314   1.625
  182PRO      C 1818   5.986   5.345   1.379
  182PRO      O 1819   6.081   5.358   1.301
  183VAL      N 1820   5.866   5.398   1.358
  183VAL      H 1821   5.809   5.420   1.437
  183VAL     CA 1822   5.810   5.427   1.225
  183VAL     CB 1823   5.681   5.355   1.184
  183VAL    CG1 1824   5.654   5.339   1.035
  183VAL    CG2 1825   5.677   5.217   1.250
  183VAL      C 1826   5.785   5.577   1.205
  183VAL      O 1827   5.727   5.643   1.290
  184ASN      N 1828   5.830   5.628   1.090
  184ASN      H 1829   5.907   5.589   1.041
  184ASN     CA 1830   5.800   5.769   1.061
  184ASN     CB 1831   5.935   5.830   1.020
  184ASN     CG 1832   5.924   5.981   0.997
  184ASN    OD1 1833   5.843   6.032   0.919
  184ASN    ND2 1834   6.013   6.060   1.055
  184ASN   HD21 1835   6.088   6.028   1.114
  184ASN   HD22 1836   6.007   6.160   1.059
  184ASN      C 1837   5.691   5.781   0.954
  184ASN      O 1838   5.693   5.726   0.844
  185HISE     N 1839   5.585   5.848   0.998
  185HISE     H 1840   5.599   5.905   1.078
  185HISE    CA 1841   5.471   5.871   0.907
  185HISE    CB 1842   5.337   5.808   0.945
  185HISE    CG 1843   5.330   5.656   0.955
  185HISE   ND1 1844   5.331   5.573   0.850
  185HISE   CD2 1845   5.315   5.582   1.064
  185HISE   HD2 1846   5.294   5.627   1.161
  185HISE   CE1 1847   5.316   5.449   0.897
  185HISE   HE1 1848   5.308   5.358   0.837
  185HISE   NE2 1849   5.308   5.454   1.029
  185HISE   HE2 1850   5.298   5.374   1.089
  185HISE     C 1851   5.456   6.017   0.864
  185HISE     O 1852   5.349   6.076   0.875
  186GLY      N 1853   5.568   6.083   0.838
  186GLY      H 1854   5.658   6.041   0.852
  186GLY     CA 1855   5.575   6.224   0.796
  186GLY      C 1856   5.532   6.327   0.901
  186GLY      O 1857   5.502   6.297   1.016
  187ALA      N 1858   5.521   6.448   0.847
  187ALA      H 1859   5.556   6.470   0.756
  187ALA     CA 1860   5.473   6.572   0.909
  187ALA     CB 1861   5.455   6.682   0.804
  187ALA      C 1862   5.333   6.551   0.968
  187ALA      O 1863   5.233   6.515   0.906
  188SER      N 1864   5.324   6.605   1.089
  188SER      H 1865   5.403   6.640   1.138
  188SER     CA 1866   5.198   6.603   1.165
  188SER     CB 1867   5.202   6.463   1.228
  188SER     OG 1868   5.082   6.453   1.306
  188SER     HG 1869   5.007   6.488   1.250
  188SER      C 1870   5.193   6.711   1.273
  188SER      O 1871   5.290   6.749   1.339
  189SER      N 1872   5.081   6.783   1.277
  189SER      H 1873   5.014   6.779   1.203
  189SER     CA 1874   5.060   6.887   1.378
  189SER     CB 1875   4.968   6.997   1.325
  189SER     OG 1876   4.937   7.092   1.427
  189SER     HG 1877   5.024   7.135   1.451
  189SER      C 1878   5.010   6.834   1.513
  189SER      O 1879   4.915   6.757   1.519
  190GLU      N 1880   5.073   6.884   1.619
  190GLU      H 1881   5.157   6.938   1.612
  190GLU     CA 1882   5.026   6.856   1.755
  190GLU     CB 1883   5.117   6.944   1.842
  190GLU     CG 1884   5.079   6.908   1.985
  190GLU     CD 1885   5.159   6.987   2.089
  190GLU    OE1 1886   5.222   6.921   2.174
  190GLU    OE2 1887   5.133   7.108   2.104
  190GLU      C 1888   4.882   6.897   1.784
  190GLU      O 1889   4.812   6.815   1.844
  191ASP      N 1890   4.836   7.000   1.714
  191ASP      H 1891   4.898   7.059   1.663
  191ASP     CA 1892   4.698   7.050   1.722
  191ASP     CB 1893   4.689   7.193   1.666
  191ASP     CG 1894   4.547   7.250   1.667
  191ASP    OD1 1895   4.505   7.322   1.760
  191ASP    OD2 1896   4.485   7.220   1.562
  191ASP      C 1897   4.603   6.947   1.661
  191ASP      O 1898   4.504   6.903   1.720
  192THR      N 1899   4.653   6.891   1.551
  192THR      H 1900   4.752   6.881   1.555
  192THR     CA 1901   4.576   6.783   1.488
  192THR     CB 1902   4.570   6.782   1.336
  192THR    OG1 1903   4.702   6.793   1.281
  192THR    HG1 1904   4.746   6.704   1.288
  192THR    CG2 1905   4.483   6.893   1.277
  192THR      C 1906   4.612   6.638   1.523
  192THR      O 1907   4.584   6.545   1.448
  193LEU      N 1908   4.659   6.609   1.643
  193LEU      H 1909   4.689   6.685   1.701
  193LEU     CA 1910   4.700   6.481   1.704
  193LEU     CB 1911   4.718   6.496   1.855
  193LEU     CG 1912   4.804   6.383   1.913
  193LEU    CD1 1913   4.955   6.378   1.886
  193LEU    CD2 1914   4.797   6.380   2.065
  193LEU      C 1915   4.614   6.359   1.673
  193LEU      O 1916   4.651   6.267   1.600
  194LEU      N 1917   4.491   6.369   1.723
  194LEU      H 1918   4.455   6.451   1.767
  194LEU     CA 1919   4.396   6.257   1.710
  194LEU     CB 1920   4.266   6.277   1.789
  194LEU     CG 1921   4.279   6.283   1.941
  194LEU    CD1 1922   4.145   6.332   1.998
  194LEU    CD2 1923   4.342   6.155   1.996
  194LEU      C 1924   4.360   6.222   1.565
  194LEU      O 1925   4.399   6.115   1.518
  195LYS      N 1926   4.332   6.323   1.484
  195LYS      H 1927   4.355   6.415   1.516
  195LYS     CA 1928   4.305   6.314   1.340
  195LYS     CB 1929   4.281   6.455   1.288
  195LYS     CG 1930   4.248   6.453   1.139
  195LYS     CD 1931   4.225   6.595   1.086
  195LYS     CE 1932   4.188   6.590   0.938
  195LYS     NZ 1933   4.065   6.516   0.905
  195LYS    HZ1 1934   4.027   6.485   0.992
  195LYS    HZ2 1935   4.002   6.575   0.853
  195LYS    HZ3 1936   4.076   6.427   0.861
  195LYS      C 1937   4.416   6.246   1.259
  195LYS      O 1938   4.383   6.135   1.216
  196ASP      N 1939   4.536   6.300   1.274
  196ASP      H 1940   4.568   6.385   1.317
  196ASP     CA 1941   4.655   6.240   1.211
  196ASP     CB 1942   4.773   6.334   1.233
  196ASP     CG 1943   4.775   6.467   1.158
  196ASP    OD1 1944   4.846   6.564   1.194
  196ASP    OD2 1945   4.736   6.469   1.040
  196ASP      C 1946   4.685   6.100   1.264
  196ASP      O 1947   4.704   6.011   1.181
  197ALA      N 1948   4.679   6.077   1.395
  197ALA      H 1949   4.670   6.150   1.462
  197ALA     CA 1950   4.699   5.941   1.448
  197ALA     CB 1951   4.700   5.948   1.601
  197ALA      C 1952   4.594   5.838   1.408
  197ALA      O 1953   4.633   5.725   1.378
  198ALA      N 1954   4.468   5.879   1.422
  198ALA      H 1955   4.449   5.971   1.455
  198ALA     CA 1956   4.352   5.807   1.366
  198ALA     CB 1957   4.225   5.883   1.405
  198ALA      C 1958   4.348   5.772   1.217
  198ALA      O 1959   4.306   5.661   1.184
  199LYS      N 1960   4.401   5.857   1.130
  199LYS      H 1961   4.436   5.948   1.150
  199LYS     CA 1962   4.418   5.823   0.988
  199LYS     CB 1963   4.471   5.940   0.905
  199LYS     CG 1964   4.521   5.918   0.762
  199LYS     CD 1965   4.611   6.024   0.699
  199LYS     CE 1966   4.756   5.978   0.717
  199LYS     NZ 1967   4.843   6.088   0.673
  199LYS    HZ1 1968   4.934   6.054   0.651
  199LYS    HZ2 1969   4.802   6.139   0.597
  199LYS    HZ3 1970   4.860   6.148   0.751
  199LYS      C 1971   4.512   5.704   0.966
  199LYS      O 1972   4.460   5.604   0.917
  200VAL      N 1973   4.617   5.698   1.048
  200VAL      H 1974   4.646   5.775   1.105
  200VAL     CA 1975   4.710   5.585   1.058
  200VAL     CB 1976   4.842   5.624   1.126
  200VAL    CG1 1977   4.953   5.525   1.159
  200VAL    CG2 1978   4.903   5.744   1.053
  200VAL      C 1979   4.665   5.454   1.122
  200VAL      O 1980   4.660   5.351   1.054
  201CYS      N 1981   4.589   5.469   1.230
  201CYS      H 1982   4.589   5.560   1.271
  201CYS     CA 1983   4.517   5.368   1.309
  201CYS     CB 1984   4.443   5.428   1.428
  201CYS     SG 1985   4.525   5.521   1.563
  201CYS     HG 1986   4.604   5.599   1.489
  201CYS      C 1987   4.403   5.305   1.228
  201CYS      O 1988   4.395   5.183   1.222
  202ARG      N 1989   4.319   5.386   1.164
  202ARG      H 1990   4.327   5.485   1.178
  202ARG     CA 1991   4.205   5.341   1.083
  202ARG     CB 1992   4.110   5.452   1.040
  202ARG     CG 1993   4.002   5.478   1.145
  202ARG     CD 1994   3.892   5.558   1.074
  202ARG     NE 1995   3.940   5.666   0.987
  202ARG     HE 1996   3.953   5.649   0.890
  202ARG     CZ 1997   3.981   5.785   1.035
  202ARG    NH1 1998   3.972   5.828   1.161
  202ARG   HH11 1999   3.926   5.779   1.235
  202ARG   HH12 2000   3.998   5.923   1.180
  202ARG    NH2 2001   4.043   5.863   0.945
  202ARG   HH21 2002   4.040   5.824   0.853
  202ARG   HH22 2003   4.080   5.955   0.958
  202ARG      C 2004   4.247   5.264   0.957
  202ARG      O 2005   4.197   5.153   0.944
  203GLU      N 2006   4.351   5.309   0.887
  203GLU      H 2007   4.369   5.407   0.887
  203GLU     CA 2008   4.399   5.236   0.769
  203GLU     CB 2009   4.482   5.319   0.671
  203GLU     CG 2010   4.615   5.361   0.734
  203GLU     CD 2011   4.732   5.380   0.637
  203GLU    OE1 2012   4.738   5.492   0.582
  203GLU    OE2 2013   4.816   5.287   0.637
  203GLU      C 2014   4.467   5.102   0.797
  203GLU      O 2015   4.430   5.005   0.732
  204PHE      N 2016   4.519   5.091   0.919
  204PHE      H 2017   4.537   5.176   0.969
  204PHE     CA 2018   4.572   4.964   0.972
  204PHE     CB 2019   4.671   4.974   1.088
  204PHE     CG 2020   4.745   4.849   1.134
  204PHE    CD1 2021   4.874   4.829   1.086
  204PHE    HD1 2022   4.924   4.897   1.017
  204PHE    CD2 2023   4.686   4.761   1.224
  204PHE    HD2 2024   4.591   4.782   1.273
  204PHE    CE1 2025   4.952   4.729   1.143
  204PHE    HE1 2026   5.059   4.749   1.148
  204PHE    CE2 2027   4.763   4.650   1.260
  204PHE    HE2 2028   4.711   4.561   1.293
  204PHE     CZ 2029   4.897   4.633   1.228
  204PHE     HZ 2030   4.958   4.558   1.278
  204PHE      C 2031   4.466   4.856   0.993
  204PHE      O 2032   4.467   4.750   0.931
  205THR      N 2033   4.361   4.901   1.061
  205THR      H 2034   4.360   4.996   1.092
  205THR     CA 2035   4.253   4.810   1.103
  205THR     CB 2036   4.183   4.855   1.232
  205THR    OG1 2037   4.101   4.751   1.286
  205THR    HG1 2038   4.030   4.796   1.339
  205THR    CG2 2039   4.105   4.986   1.220
  205THR      C 2040   4.161   4.787   0.983
  205THR      O 2041   4.113   4.675   0.967
  206GLU      N 2042   4.133   4.885   0.898
  206GLU      H 2043   4.159   4.980   0.917
  206GLU     CA 2044   4.036   4.866   0.789
  206GLU     CB 2045   4.001   4.992   0.710
  206GLU     CG 2046   3.923   5.084   0.804
  206GLU     CD 2047   3.907   5.228   0.755
  206GLU    OE1 2048   3.882   5.321   0.834
  206GLU    OE2 2049   3.906   5.242   0.630
  206GLU      C 2050   4.058   4.756   0.685
  206GLU      O 2051   3.965   4.701   0.626
  207ARG      N 2052   4.184   4.719   0.664
  207ARG      H 2053   4.258   4.773   0.704
  207ARG     CA 2054   4.225   4.604   0.582
  207ARG     CB 2055   4.378   4.597   0.581
  207ARG     CG 2056   4.449   4.722   0.528
  207ARG     CD 2057   4.599   4.702   0.505
  207ARG     NE 2058   4.660   4.668   0.635
  207ARG     HE 2059   4.611   4.592   0.678
  207ARG     CZ 2060   4.750   4.735   0.708
  207ARG    NH1 2061   4.789   4.861   0.686
  207ARG   HH11 2062   4.745   4.900   0.605
  207ARG   HH12 2063   4.830   4.920   0.755
  207ARG    NH2 2064   4.802   4.679   0.818
  207ARG   HH21 2065   4.761   4.597   0.857
  207ARG   HH22 2066   4.893   4.711   0.846
  207ARG      C 2067   4.177   4.472   0.643
  207ARG      O 2068   4.157   4.380   0.564
  208GLU      N 2069   4.183   4.462   0.776
  208GLU      H 2070   4.216   4.539   0.831
  208GLU     CA 2071   4.164   4.335   0.847
  208GLU     CB 2072   4.243   4.353   0.977
  208GLU     CG 2073   4.330   4.233   1.018
  208GLU     CD 2074   4.435   4.180   0.920
  208GLU    OE1 2075   4.551   4.223   0.936
  208GLU    OE2 2076   4.410   4.080   0.849
  208GLU      C 2077   4.019   4.294   0.874
  208GLU      O 2078   3.976   4.281   0.988
  209GLN      N 2079   3.949   4.305   0.761
  209GLN      H 2080   4.001   4.320   0.677
  209GLN     CA 2081   3.812   4.257   0.739
  209GLN     CB 2082   3.788   4.257   0.588
  209GLN     CG 2083   3.783   4.397   0.526
  209GLN     CD 2084   3.781   4.398   0.373
  209GLN    OE1 2085   3.869   4.427   0.293
  209GLN    NE2 2086   3.660   4.420   0.322
  209GLN   HE21 2087   3.582   4.444   0.379
  209GLN   HE22 2088   3.653   4.397   0.225
  209GLN      C 2089   3.807   4.113   0.791
  209GLN      O 2090   3.861   4.027   0.721
  210GLY      N 2091   3.755   4.092   0.911
  210GLY      H 2092   3.682   4.153   0.942
  210GLY     CA 2093   3.757   3.964   0.984
  210GLY      C 2094   3.790   3.978   1.133
  210GLY      O 2095   3.718   3.919   1.213
  211GLU      N 2096   3.870   4.078   1.169
  211GLU      H 2097   3.907   4.144   1.103
  211GLU     CA 2098   3.906   4.090   1.311
  211GLU     CB 2099   4.046   4.147   1.331
  211GLU     CG 2100   4.099   4.147   1.474
  211GLU     CD 2101   4.079   4.014   1.548
  211GLU    OE1 2102   3.989   4.011   1.635
  211GLU    OE2 2103   4.134   3.907   1.516
  211GLU      C 2104   3.807   4.177   1.389
  211GLU      O 2105   3.738   4.259   1.329
  212VAL      N 2106   3.775   4.138   1.512
  212VAL      H 2107   3.832   4.071   1.558
  212VAL     CA 2108   3.683   4.202   1.607
  212VAL     CB 2109   3.570   4.101   1.629
  212VAL    CG1 2110   3.483   4.089   1.504
  212VAL    CG2 2111   3.615   3.964   1.681
  212VAL      C 2112   3.741   4.271   1.731
  212VAL      O 2113   3.667   4.338   1.803
  213ARG      N 2114   3.868   4.242   1.756
  213ARG      H 2115   3.924   4.197   1.686
  213ARG     CA 2116   3.943   4.289   1.873
  213ARG     CB 2117   4.024   4.170   1.925
  213ARG     CG 2118   3.954   4.053   1.993
  213ARG     CD 2119   4.049   3.935   2.016
  213ARG     NE 2120   4.100   3.874   1.893
  213ARG     HE 2121   4.116   3.932   1.813
  213ARG     CZ 2122   4.134   3.745   1.880
  213ARG    NH1 2123   4.152   3.672   1.991
  213ARG   HH11 2124   4.151   3.715   2.082
  213ARG   HH12 2125   4.149   3.572   1.993
  213ARG    NH2 2126   4.185   3.693   1.768
  213ARG   HH21 2127   4.207   3.762   1.698
  213ARG   HH22 2128   4.196   3.594   1.757
  213ARG      C 2129   4.034   4.411   1.855
  213ARG      O 2130   4.122   4.414   1.769
  214PHE      N 2131   4.001   4.517   1.929
  214PHE      H 2132   3.920   4.519   1.987
  214PHE     CA 2133   4.075   4.644   1.934
  214PHE     CB 2134   4.060   4.722   1.803
  214PHE     CG 2135   3.915   4.757   1.769
  214PHE    CD1 2136   3.868   4.884   1.800
  214PHE    HD1 2137   3.915   4.954   1.869
  214PHE    CD2 2138   3.843   4.667   1.691
  214PHE    HD2 2139   3.893   4.575   1.661
  214PHE    CE1 2140   3.741   4.923   1.761
  214PHE    HE1 2141   3.712   5.028   1.764
  214PHE    CE2 2142   3.714   4.703   1.655
  214PHE    HE2 2143   3.665   4.654   1.571
  214PHE     CZ 2144   3.665   4.826   1.696
  214PHE     HZ 2145   3.566   4.858   1.664
  214PHE      C 2146   4.036   4.730   2.054
  214PHE      O 2147   3.921   4.732   2.098
  215SER      N 2148   4.142   4.799   2.094
  215SER      H 2149   4.232   4.795   2.050
  215SER     CA 2150   4.119   4.887   2.210
  215SER     CB 2151   4.086   4.812   2.339
  215SER     OG 2152   4.014   4.893   2.433
  215SER     HG 2153   4.058   4.983   2.427
  215SER      C 2154   4.220   4.996   2.245
  215SER     O1 2155   4.330   4.996   2.185
  215SER     O2 2156   4.200   5.086   2.329
   6.93139   6.93139   4.90122   0.00000   0.00000   0.00000   0.00000   3.46568   3.46568
