# Supplementary material for: Is There a Functional Role for the Knotted Topology in Protein UCH-L1?
Source: J Chem Inf Model. 2024 Jul 24;64(17):6827–37. doi: 10.1021/acs.jcim.4c00880 (PMC11388461; doi:10.1021/acs.jcim.4c00880)
Supplement: Supplementary file 2 — ci4c00880_si_002.zip [file ci4c00880_si_002.zip › UCH-L1_files/APO/APO_delta216/REP_2/traj_final.gro]

Protein in water t= 500000.00000 step= 5000000
 2156
    1MET      N    1   5.569   6.150   0.855
    1MET     H1    2   5.666   6.155   0.881
    1MET     H2    3   5.568   6.116   0.761
    1MET     H3    4   5.528   6.239   0.875
    1MET     CA    5   5.505   6.051   0.943
    1MET     CB    6   5.610   5.941   0.959
    1MET     CG    7   5.567   5.798   0.992
    1MET     SD    8   5.440   5.784   1.124
    1MET     CE    9   5.539   5.707   1.250
    1MET      C   10   5.464   6.121   1.073
    1MET      O   11   5.543   6.190   1.136
    2GLN      N   12   5.345   6.092   1.126
    2GLN      H   13   5.273   6.038   1.082
    2GLN     CA   14   5.306   6.151   1.254
    2GLN     CB   15   5.153   6.142   1.265
    2GLN     CG   16   5.064   6.222   1.170
    2GLN     CD   17   5.081   6.374   1.183
    2GLN    OE1   18   5.098   6.437   1.287
    2GLN    NE2   19   5.079   6.445   1.071
    2GLN   HE21   20   5.057   6.405   0.982
    2GLN   HE22   21   5.070   6.544   1.086
    2GLN      C   22   5.373   6.090   1.377
    2GLN      O   23   5.316   6.013   1.454
    3LEU      N   24   5.479   6.160   1.419
    3LEU      H   25   5.511   6.234   1.361
    3LEU     CA   26   5.559   6.118   1.535
    3LEU     CB   27   5.700   6.177   1.520
    3LEU     CG   28   5.782   6.123   1.404
    3LEU    CD1   29   5.925   6.175   1.424
    3LEU    CD2   30   5.793   5.970   1.413
    3LEU      C   31   5.501   6.148   1.673
    3LEU      O   32   5.573   6.138   1.773
    4LYS      N   33   5.369   6.161   1.685
    4LYS      H   34   5.309   6.125   1.613
    4LYS     CA   35   5.298   6.199   1.807
    4LYS     CB   36   5.195   6.305   1.768
    4LYS     CG   37   5.263   6.436   1.725
    4LYS     CD   38   5.176   6.500   1.617
    4LYS     CE   39   5.258   6.621   1.572
    4LYS     NZ   40   5.188   6.692   1.463
    4LYS    HZ1   41   5.136   6.628   1.406
    4LYS    HZ2   42   5.127   6.751   1.516
    4LYS    HZ3   43   5.250   6.755   1.417
    4LYS      C   44   5.228   6.077   1.868
    4LYS      O   45   5.198   5.980   1.799
    5PRO      N   46   5.227   6.077   2.001
    5PRO     CA   47   5.173   5.965   2.079
    5PRO     CB   48   5.178   6.023   2.220
    5PRO     CG   49   5.284   6.134   2.229
    5PRO     CD   50   5.298   6.176   2.083
    5PRO      C   51   5.025   5.941   2.047
    5PRO      O   52   4.937   6.027   2.049
    6MET      N   53   4.997   5.814   2.019
    6MET      H   54   5.080   5.759   2.032
    6MET     CA   55   4.869   5.754   1.979
    6MET     CB   56   4.892   5.646   1.873
    6MET     CG   57   4.798   5.655   1.753
    6MET     SD   58   4.637   5.581   1.796
    6MET     CE   59   4.676   5.415   1.849
    6MET      C   60   4.817   5.675   2.100
    6MET      O   61   4.896   5.615   2.173
    7GLU      N   62   4.694   5.716   2.130
    7GLU      H   63   4.658   5.788   2.072
    7GLU     CA   64   4.616   5.680   2.249
    7GLU     CB   65   4.467   5.710   2.235
    7GLU     CG   66   4.428   5.806   2.348
    7GLU     CD   67   4.336   5.743   2.453
    7GLU    OE1   68   4.384   5.653   2.526
    7GLU    OE2   69   4.221   5.790   2.460
    7GLU      C   70   4.614   5.530   2.275
    7GLU      O   71   4.631   5.451   2.182
    8ILE      N   72   4.591   5.486   2.399
    8ILE      H   73   4.558   5.553   2.465
    8ILE     CA   74   4.593   5.342   2.431
    8ILE     CB   75   4.657   5.313   2.567
    8ILE    CG1   76   4.601   5.396   2.682
    8ILE    CG2   77   4.809   5.297   2.560
    8ILE     CD   78   4.634   5.359   2.826
    8ILE      C   79   4.454   5.279   2.427
    8ILE      O   80   4.438   5.159   2.446
    9ASN      N   81   4.345   5.353   2.406
    9ASN      H   82   4.354   5.451   2.426
    9ASN     CA   83   4.208   5.303   2.386
    9ASN     CB   84   4.110   5.420   2.385
    9ASN     CG   85   4.070   5.455   2.529
    9ASN    OD1   86   3.976   5.391   2.576
    9ASN    ND2   87   4.137   5.539   2.606
    9ASN   HD21   88   4.209   5.587   2.556
    9ASN   HD22   89   4.126   5.536   2.706
    9ASN      C   90   4.197   5.204   2.270
    9ASN      O   91   4.220   5.239   2.154
   10PRO      N   92   4.137   5.089   2.300
   10PRO     CA   93   4.091   4.994   2.198
   10PRO     CB   94   3.988   4.908   2.271
   10PRO     CG   95   4.051   4.901   2.410
   10PRO     CD   96   4.117   5.036   2.435
   10PRO      C   97   4.040   5.037   2.060
   10PRO      O   98   4.062   4.962   1.965
   11GLU      N   99   3.959   5.142   2.057
   11GLU      H  100   3.935   5.203   2.133
   11GLU     CA  101   3.914   5.200   1.930
   11GLU     CB  102   3.836   5.324   1.973
   11GLU     CG  103   3.686   5.304   1.992
   11GLU     CD  104   3.619   5.300   1.854
   11GLU    OE1  105   3.575   5.192   1.810
   11GLU    OE2  106   3.605   5.409   1.793
   11GLU      C  107   4.032   5.243   1.842
   11GLU      O  108   4.024   5.224   1.721
   12MET      N  109   4.119   5.326   1.898
   12MET      H  110   4.094   5.392   1.968
   12MET     CA  111   4.244   5.359   1.827
   12MET     CB  112   4.328   5.449   1.918
   12MET     CG  113   4.245   5.574   1.945
   12MET     SD  114   4.111   5.548   2.067
   12MET     CE  115   4.063   5.717   2.093
   12MET      C  116   4.329   5.239   1.785
   12MET      O  117   4.356   5.217   1.667
   13LEU      N  118   4.339   5.141   1.874
   13LEU      H  119   4.320   5.158   1.970
   13LEU     CA  120   4.412   5.014   1.854
   13LEU     CB  121   4.429   4.941   1.987
   13LEU     CG  122   4.507   5.012   2.098
   13LEU    CD1  123   4.525   4.913   2.213
   13LEU    CD2  124   4.641   5.060   2.041
   13LEU      C  125   4.348   4.922   1.750
   13LEU      O  126   4.414   4.877   1.656
   14ASN      N  127   4.215   4.927   1.743
   14ASN      H  128   4.160   4.992   1.795
   14ASN     CA  129   4.144   4.859   1.634
   14ASN     CB  130   4.001   4.820   1.675
   14ASN     CG  131   3.920   4.730   1.583
   14ASN    OD1  132   3.958   4.638   1.510
   14ASN    ND2  133   3.792   4.764   1.580
   14ASN   HD21  134   3.761   4.832   1.646
   14ASN   HD22  135   3.726   4.741   1.508
   14ASN      C  136   4.153   4.932   1.500
   14ASN      O  137   4.175   4.856   1.406
   15LYS      N  138   4.142   5.064   1.501
   15LYS      H  139   4.099   5.115   1.576
   15LYS     CA  140   4.160   5.146   1.380
   15LYS     CB  141   4.146   5.294   1.413
   15LYS     CG  142   4.111   5.393   1.302
   15LYS     CD  143   3.974   5.369   1.239
   15LYS     CE  144   3.945   5.478   1.136
   15LYS     NZ  145   3.808   5.468   1.081
   15LYS    HZ1  146   3.735   5.470   1.149
   15LYS    HZ2  147   3.789   5.550   1.026
   15LYS    HZ3  148   3.794   5.393   1.017
   15LYS      C  149   4.293   5.117   1.310
   15LYS      O  150   4.299   5.114   1.187
   16VAL      N  151   4.398   5.096   1.389
   16VAL      H  152   4.405   5.133   1.481
   16VAL     CA  153   4.526   5.051   1.332
   16VAL     CB  154   4.637   5.078   1.434
   16VAL    CG1  155   4.773   5.011   1.412
   16VAL    CG2  156   4.653   5.228   1.456
   16VAL      C  157   4.528   4.904   1.288
   16VAL      O  158   4.598   4.874   1.191
   17LEU      N  159   4.457   4.811   1.352
   17LEU      H  160   4.417   4.833   1.441
   17LEU     CA  161   4.437   4.675   1.301
   17LEU     CB  162   4.358   4.598   1.407
   17LEU     CG  163   4.429   4.572   1.540
   17LEU    CD1  164   4.332   4.489   1.624
   17LEU    CD2  165   4.557   4.489   1.530
   17LEU      C  166   4.371   4.669   1.163
   17LEU      O  167   4.423   4.598   1.077
   18SER      N  168   4.268   4.752   1.152
   18SER      H  169   4.234   4.794   1.236
   18SER     CA  170   4.204   4.792   1.025
   18SER     CB  171   4.086   4.885   1.050
   18SER     OG  172   3.970   4.815   1.095
   18SER     HG  173   3.890   4.874   1.088
   18SER      C  174   4.280   4.857   0.909
   18SER      O  175   4.276   4.810   0.796
   19ARG      N  176   4.356   4.959   0.950
   19ARG      H  177   4.342   5.025   1.024
   19ARG     CA  178   4.466   5.008   0.867
   19ARG     CB  179   4.515   5.143   0.920
   19ARG     CG  180   4.417   5.258   0.895
   19ARG     CD  181   4.442   5.315   0.755
   19ARG     NE  182   4.348   5.419   0.714
   19ARG     HE  183   4.272   5.434   0.777
   19ARG     CZ  184   4.365   5.490   0.601
   19ARG    NH1  185   4.464   5.480   0.511
   19ARG   HH11  186   4.547   5.430   0.532
   19ARG   HH12  187   4.458   5.517   0.419
   19ARG    NH2  188   4.282   5.594   0.581
   19ARG   HH21  189   4.202   5.621   0.634
   19ARG   HH22  190   4.288   5.642   0.494
   19ARG      C  191   4.580   4.911   0.833
   19ARG      O  192   4.617   4.909   0.716
   20LEU      N  193   4.617   4.817   0.919
   20LEU      H  194   4.605   4.830   1.017
   20LEU     CA  195   4.710   4.711   0.876
   20LEU     CB  196   4.761   4.626   0.992
   20LEU     CG  197   4.871   4.689   1.078
   20LEU    CD1  198   4.902   4.600   1.199
   20LEU    CD2  199   4.994   4.737   1.000
   20LEU      C  200   4.641   4.618   0.776
   20LEU      O  201   4.709   4.584   0.679
   21GLY      N  202   4.527   4.557   0.808
   21GLY      H  203   4.474   4.570   0.892
   21GLY     CA  204   4.467   4.464   0.711
   21GLY      C  205   4.374   4.367   0.784
   21GLY      O  206   4.304   4.399   0.880
   22VAL      N  207   4.358   4.250   0.724
   22VAL      H  208   4.395   4.247   0.631
   22VAL     CA  209   4.295   4.132   0.785
   22VAL     CB  210   4.251   4.015   0.696
   22VAL    CG1  211   4.155   3.919   0.767
   22VAL    CG2  212   4.175   4.065   0.573
   22VAL      C  213   4.371   4.089   0.911
   22VAL      O  214   4.439   3.987   0.905
   23ALA      N  215   4.350   4.144   1.030
   23ALA      H  216   4.274   4.209   1.033
   23ALA     CA  217   4.420   4.116   1.156
   23ALA     CB  218   4.420   4.244   1.239
   23ALA      C  219   4.384   3.993   1.240
   23ALA      O  220   4.455   3.952   1.331
   24GLY      N  221   4.259   3.952   1.219
   24GLY      H  222   4.196   4.002   1.158
   24GLY     CA  223   4.193   3.842   1.290
   24GLY      C  224   4.187   3.852   1.443
   24GLY      O  225   4.158   3.960   1.494
   25GLN      N  226   4.219   3.741   1.508
   25GLN      H  227   4.244   3.664   1.449
   25GLN     CA  228   4.188   3.707   1.648
   25GLN     CB  229   4.191   3.554   1.657
   25GLN     CG  230   4.054   3.487   1.651
   25GLN     CD  231   4.073   3.336   1.637
   25GLN    OE1  232   4.045   3.261   1.731
   25GLN    NE2  233   4.106   3.290   1.517
   25GLN   HE21  234   4.118   3.352   1.439
   25GLN   HE22  235   4.080   3.194   1.506
   25GLN      C  236   4.242   3.781   1.771
   25GLN      O  237   4.229   3.738   1.886
   26TRP      N  238   4.286   3.905   1.751
   26TRP      H  239   4.303   3.942   1.660
   26TRP     CA  240   4.316   4.002   1.857
   26TRP     CB  241   4.376   4.126   1.792
   26TRP     CG  242   4.413   4.239   1.888
   26TRP    CD1  243   4.529   4.256   1.950
   26TRP    HD1  244   4.622   4.213   1.913
   26TRP    CD2  245   4.334   4.345   1.932
   26TRP    NE1  246   4.525   4.365   2.027
   26TRP    HE1  247   4.598   4.393   2.090
   26TRP    CE2  248   4.408   4.427   2.017
   26TRP    CE3  249   4.200   4.371   1.908
   26TRP    HE3  250   4.138   4.304   1.847
   26TRP    CZ2  251   4.350   4.544   2.065
   26TRP    HZ2  252   4.410   4.623   2.110
   26TRP    CZ3  253   4.141   4.482   1.968
   26TRP    HZ3  254   4.041   4.516   1.941
   26TRP    CH2  255   4.215   4.571   2.045
   26TRP    HH2  256   4.161   4.652   2.093
   26TRP      C  257   4.200   4.021   1.955
   26TRP      O  258   4.083   4.031   1.919
   27ARG      N  259   4.230   4.021   2.085
   27ARG      H  260   4.311   3.967   2.107
   27ARG     CA  261   4.133   4.057   2.190
   27ARG     CB  262   4.081   3.930   2.259
   27ARG     CG  263   3.961   3.957   2.349
   27ARG     CD  264   3.894   3.827   2.395
   27ARG     NE  265   3.847   3.734   2.292
   27ARG     HE  266   3.922   3.730   2.226
   27ARG     CZ  267   3.722   3.690   2.271
   27ARG    NH1  268   3.627   3.702   2.365
   27ARG   HH11  269   3.643   3.753   2.449
   27ARG   HH12  270   3.547   3.642   2.361
   27ARG    NH2  271   3.681   3.681   2.143
   27ARG   HH21  272   3.750   3.683   2.071
   27ARG   HH22  273   3.587   3.700   2.116
   27ARG      C  274   4.201   4.138   2.300
   27ARG      O  275   4.306   4.106   2.354
   28PHE      N  276   4.131   4.242   2.347
   28PHE      H  277   4.048   4.267   2.296
   28PHE     CA  278   4.177   4.344   2.442
   28PHE     CB  279   4.263   4.448   2.371
   28PHE     CG  280   4.351   4.525   2.471
   28PHE    CD1  281   4.409   4.464   2.582
   28PHE    HD1  282   4.420   4.356   2.574
   28PHE    CD2  283   4.355   4.663   2.461
   28PHE    HD2  284   4.328   4.705   2.364
   28PHE    CE1  285   4.471   4.543   2.678
   28PHE    HE1  286   4.531   4.487   2.751
   28PHE    CE2  287   4.429   4.740   2.550
   28PHE    HE2  288   4.459   4.840   2.519
   28PHE     CZ  289   4.488   4.679   2.660
   28PHE     HZ  290   4.529   4.745   2.737
   28PHE      C  291   4.053   4.408   2.504
   28PHE      O  292   3.942   4.375   2.462
   29VAL      N  293   4.075   4.493   2.604
   29VAL      H  294   4.168   4.510   2.636
   29VAL     CA  295   3.968   4.554   2.685
   29VAL     CB  296   4.026   4.627   2.807
   29VAL    CG1  297   4.112   4.541   2.900
   29VAL    CG2  298   4.111   4.749   2.771
   29VAL      C  299   3.874   4.644   2.604
   29VAL      O  300   3.881   4.662   2.482
   30ASP      N  301   3.773   4.688   2.677
   30ASP      H  302   3.745   4.647   2.764
   30ASP     CA  303   3.674   4.786   2.629
   30ASP     CB  304   3.552   4.782   2.720
   30ASP     CG  305   3.576   4.787   2.872
   30ASP    OD1  306   3.571   4.897   2.930
   30ASP    OD2  307   3.581   4.673   2.922
   30ASP      C  308   3.734   4.926   2.618
   30ASP      O  309   3.744   4.969   2.503
   31VAL      N  310   3.762   4.996   2.727
   31VAL      H  311   3.718   4.972   2.814
   31VAL     CA  312   3.828   5.127   2.717
   31VAL     CB  313   3.736   5.244   2.753
   31VAL    CG1  314   3.647   5.286   2.636
   31VAL    CG2  315   3.654   5.225   2.881
   31VAL      C  316   3.948   5.131   2.812
   31VAL      O  317   3.957   5.048   2.902
   32LEU      N  318   4.040   5.224   2.790
   32LEU      H  319   4.034   5.293   2.718
   32LEU     CA  320   4.145   5.255   2.888
   32LEU     CB  321   4.278   5.223   2.819
   32LEU     CG  322   4.300   5.074   2.843
   32LEU    CD1  323   4.412   5.017   2.755
   32LEU    CD2  324   4.316   5.032   2.989
   32LEU      C  325   4.151   5.397   2.945
   32LEU      O  326   4.108   5.496   2.884
   33GLY      N  327   4.221   5.404   3.057
   33GLY      H  328   4.256   5.314   3.082
   33GLY     CA  329   4.242   5.522   3.143
   33GLY      C  330   4.318   5.506   3.275
   33GLY      O  331   4.371   5.398   3.300
   34LEU      N  332   4.320   5.613   3.354
   34LEU      H  333   4.263   5.688   3.322
   34LEU     CA  334   4.385   5.615   3.486
   34LEU     CB  335   4.469   5.743   3.489
   34LEU     CG  336   4.593   5.763   3.403
   34LEU    CD1  337   4.648   5.901   3.437
   34LEU    CD2  338   4.694   5.656   3.448
   34LEU      C  339   4.286   5.599   3.601
   34LEU      O  340   4.316   5.558   3.713
   35GLU      N  341   4.168   5.659   3.592
   35GLU      H  342   4.149   5.720   3.516
   35GLU     CA  343   4.057   5.634   3.686
   35GLU     CB  344   3.974   5.762   3.672
   35GLU     CG  345   3.853   5.789   3.762
   35GLU     CD  346   3.740   5.689   3.736
   35GLU    OE1  347   3.692   5.634   3.838
   35GLU    OE2  348   3.716   5.648   3.621
   35GLU      C  349   3.980   5.505   3.661
   35GLU      O  350   3.968   5.450   3.551
   36GLU      N  351   3.918   5.452   3.766
   36GLU      H  352   3.878   5.516   3.833
   36GLU     CA  353   3.858   5.318   3.780
   36GLU     CB  354   3.839   5.294   3.929
   36GLU     CG  355   3.971   5.301   4.007
   36GLU     CD  356   3.946   5.294   4.158
   36GLU    OE1  357   3.887   5.388   4.215
   36GLU    OE2  358   3.984   5.187   4.210
   36GLU      C  359   3.723   5.286   3.715
   36GLU      O  360   3.687   5.169   3.717
   37GLU      N  361   3.657   5.386   3.657
   37GLU      H  362   3.691   5.479   3.674
   37GLU     CA  363   3.556   5.367   3.552
   37GLU     CB  364   3.439   5.459   3.585
   37GLU     CG  365   3.359   5.391   3.697
   37GLU     CD  366   3.241   5.479   3.739
   37GLU    OE1  367   3.154   5.511   3.656
   37GLU    OE2  368   3.238   5.519   3.857
   37GLU      C  369   3.599   5.392   3.407
   37GLU      O  370   3.541   5.332   3.316
   38SER      N  371   3.711   5.459   3.385
   38SER      H  372   3.747   5.518   3.458
   38SER     CA  373   3.793   5.456   3.263
   38SER     CB  374   3.893   5.573   3.259
   38SER     OG  375   3.844   5.707   3.266
   38SER     HG  376   3.921   5.760   3.299
   38SER      C  377   3.868   5.324   3.245
   38SER      O  378   3.908   5.289   3.134
   39LEU      N  379   3.910   5.251   3.348
   39LEU      H  380   3.945   5.300   3.427
   39LEU     CA  381   3.987   5.126   3.336
   39LEU     CB  382   4.074   5.088   3.456
   39LEU     CG  383   4.189   5.188   3.474
   39LEU    CD1  384   4.253   5.191   3.613
   39LEU    CD2  385   4.293   5.142   3.372
   39LEU      C  386   3.893   5.011   3.303
   39LEU      O  387   3.802   4.986   3.382
   40GLY      N  388   3.900   4.975   3.175
   40GLY      H  389   3.931   5.041   3.106
   40GLY     CA  390   3.821   4.868   3.112
   40GLY      C  391   3.838   4.733   3.183
   40GLY      O  392   3.948   4.695   3.221
   41SER      N  393   3.744   4.644   3.152
   41SER      H  394   3.680   4.649   3.076
   41SER     CA  395   3.746   4.507   3.206
   41SER     CB  396   3.604   4.452   3.220
   41SER     OG  397   3.529   4.538   3.306
   41SER     HG  398   3.594   4.594   3.358
   41SER      C  399   3.827   4.406   3.125
   41SER      O  400   3.804   4.388   3.005
   42VAL      N  401   3.908   4.333   3.202
   42VAL      H  402   3.924   4.347   3.299
   42VAL     CA  403   4.005   4.236   3.150
   42VAL     CB  404   4.112   4.212   3.256
   42VAL    CG1  405   4.226   4.127   3.198
   42VAL    CG2  406   4.181   4.342   3.298
   42VAL      C  407   3.937   4.106   3.106
   42VAL      O  408   3.867   4.050   3.190
   43PRO      N  409   3.949   4.078   2.976
   43PRO     CA  410   3.881   3.959   2.923
   43PRO     CB  411   3.883   3.981   2.772
   43PRO     CG  412   3.995   4.081   2.743
   43PRO     CD  413   4.039   4.138   2.877
   43PRO      C  414   3.954   3.832   2.968
   43PRO      O  415   4.020   3.831   3.072
   44ALA      N  416   3.931   3.720   2.901
   44ALA      H  417   3.862   3.719   2.829
   44ALA     CA  418   3.997   3.589   2.914
   44ALA     CB  419   3.941   3.529   3.043
   44ALA      C  420   3.969   3.499   2.793
   44ALA      O  421   3.865   3.434   2.787
   45PRO      N  422   4.058   3.488   2.695
   45PRO     CA  423   4.194   3.544   2.698
   45PRO     CB  424   4.273   3.454   2.603
   45PRO     CG  425   4.166   3.435   2.495
   45PRO     CD  426   4.040   3.404   2.576
   45PRO      C  427   4.217   3.689   2.653
   45PRO      O  428   4.116   3.751   2.621
   46ALA      N  429   4.333   3.750   2.677
   46ALA      H  430   4.419   3.701   2.684
   46ALA     CA  431   4.368   3.890   2.647
   46ALA     CB  432   4.348   3.973   2.774
   46ALA      C  433   4.510   3.911   2.595
   46ALA      O  434   4.595   3.823   2.613
   47CYS      N  435   4.527   4.013   2.512
   47CYS      H  436   4.452   4.046   2.454
   47CYS     CA  437   4.657   4.074   2.482
   47CYS     CB  438   4.655   4.168   2.361
   47CYS     SG  439   4.819   4.175   2.280
   47CYS     HG  440   4.793   4.273   2.193
   47CYS      C  441   4.694   4.167   2.597
   47CYS      O  442   4.607   4.177   2.684
   48ALA      N  443   4.824   4.178   2.624
   48ALA      H  444   4.878   4.101   2.592
   48ALA     CA  445   4.876   4.247   2.743
   48ALA     CB  446   5.028   4.256   2.753
   48ALA      C  447   4.829   4.392   2.759
   48ALA      O  448   4.813   4.469   2.664
   49LEU      N  449   4.832   4.434   2.885
   49LEU      H  450   4.894   4.395   2.954
   49LEU     CA  451   4.769   4.552   2.945
   49LEU     CB  452   4.730   4.520   3.089
   49LEU     CG  453   4.601   4.441   3.117
   49LEU    CD1  454   4.481   4.528   3.078
   49LEU    CD2  455   4.574   4.312   3.040
   49LEU      C  456   4.852   4.680   2.937
   49LEU      O  457   4.970   4.688   2.971
   50LEU      N  458   4.781   4.790   2.916
   50LEU      H  459   4.682   4.782   2.903
   50LEU     CA  460   4.837   4.921   2.882
   50LEU     CB  461   4.802   4.954   2.737
   50LEU     CG  462   4.891   4.890   2.630
   50LEU    CD1  463   4.822   4.917   2.497
   50LEU    CD2  464   5.029   4.957   2.624
   50LEU      C  465   4.802   5.038   2.975
   50LEU      O  466   4.683   5.062   2.990
   51LEU      N  467   4.906   5.109   3.017
   51LEU      H  468   5.003   5.085   3.009
   51LEU     CA  469   4.889   5.227   3.104
   51LEU     CB  470   4.907   5.201   3.254
   51LEU     CG  471   4.846   5.310   3.343
   51LEU    CD1  472   4.697   5.279   3.361
   51LEU    CD2  473   4.919   5.294   3.476
   51LEU      C  474   5.007   5.321   3.077
   51LEU      O  475   5.113   5.265   3.051
   52LEU      N  476   4.965   5.442   3.042
   52LEU      H  477   4.867   5.442   3.027
   52LEU     CA  478   5.040   5.564   3.008
   52LEU     CB  479   4.963   5.660   2.917
   52LEU     CG  480   4.954   5.611   2.772
   52LEU    CD1  481   4.859   5.704   2.696
   52LEU    CD2  482   5.085   5.616   2.693
   52LEU      C  483   5.060   5.653   3.131
   52LEU      O  484   4.969   5.668   3.212
   53PHE      N  485   5.180   5.710   3.129
   53PHE      H  486   5.248   5.688   3.058
   53PHE     CA  487   5.219   5.800   3.238
   53PHE     CB  488   5.305   5.724   3.339
   53PHE     CG  489   5.440   5.679   3.281
   53PHE    CD1  490   5.551   5.747   3.329
   53PHE    HD1  491   5.540   5.825   3.405
   53PHE    CD2  492   5.459   5.557   3.217
   53PHE    HD2  493   5.375   5.509   3.167
   53PHE    CE1  494   5.676   5.695   3.299
   53PHE    HE1  495   5.762   5.754   3.330
   53PHE    CE2  496   5.586   5.512   3.184
   53PHE    HE2  497   5.587   5.429   3.113
   53PHE     CZ  498   5.700   5.582   3.223
   53PHE     HZ  499   5.798   5.542   3.196
   53PHE      C  500   5.289   5.921   3.176
   53PHE      O  501   5.323   5.917   3.058
   54PRO      N  502   5.300   6.036   3.242
   54PRO     CA  503   5.393   6.137   3.190
   54PRO     CB  504   5.332   6.272   3.230
   54PRO     CG  505   5.254   6.242   3.358
   54PRO     CD  506   5.202   6.100   3.332
   54PRO      C  507   5.534   6.121   3.248
   54PRO      O  508   5.559   6.121   3.368
   55LEU      N  509   5.633   6.108   3.159
   55LEU      H  510   5.620   6.130   3.063
   55LEU     CA  511   5.771   6.072   3.194
   55LEU     CB  512   5.835   6.015   3.067
   55LEU     CG  513   5.979   5.964   3.063
   55LEU    CD1  514   6.005   5.857   3.169
   55LEU    CD2  515   6.016   5.899   2.930
   55LEU      C  516   5.870   6.174   3.252
   55LEU      O  517   5.891   6.288   3.211
   56THR      N  518   5.915   6.133   3.370
   56THR      H  519   5.880   6.050   3.412
   56THR     CA  520   6.014   6.211   3.447
   56THR     CB  521   5.963   6.259   3.583
   56THR    OG1  522   5.939   6.142   3.661
   56THR    HG1  523   5.849   6.111   3.631
   56THR    CG2  524   5.829   6.333   3.575
   56THR      C  525   6.133   6.118   3.474
   56THR      O  526   6.120   5.996   3.471
   57ALA      N  527   6.237   6.184   3.523
   57ALA      H  528   6.257   6.281   3.511
   57ALA     CA  529   6.353   6.118   3.586
   57ALA     CB  530   6.444   6.227   3.642
   57ALA      C  531   6.329   6.017   3.698
   57ALA      O  532   6.402   5.920   3.712
   58GLN      N  533   6.226   6.046   3.778
   58GLN      H  534   6.178   6.133   3.765
   58GLN     CA  535   6.180   5.954   3.882
   58GLN     CB  536   6.056   6.018   3.945
   58GLN     CG  537   6.088   6.158   3.997
   58GLN     CD  538   5.973   6.192   4.092
   58GLN    OE1  539   5.889   6.281   4.079
   58GLN    NE2  540   5.970   6.113   4.199
   58GLN   HE21  541   6.020   6.028   4.213
   58GLN   HE22  542   5.927   6.153   4.281
   58GLN      C  543   6.149   5.813   3.829
   58GLN      O  544   6.214   5.712   3.857
   59HISE     N  545   6.067   5.815   3.725
   59HISE     H  546   6.030   5.903   3.695
   59HISE    CA  547   6.024   5.693   3.656
   59HISE    CB  548   5.931   5.752   3.550
   59HISE    CG  549   5.810   5.822   3.611
   59HISE   ND1  550   5.771   5.948   3.592
   59HISE   CD2  551   5.717   5.762   3.684
   59HISE   HD2  552   5.725   5.661   3.724
   59HISE   CE1  553   5.661   5.966   3.666
   59HISE   HE1  554   5.612   6.063   3.674
   59HISE   NE2  555   5.632   5.854   3.731
   59HISE   HE2  556   5.563   5.860   3.803
   59HISE     C  557   6.145   5.622   3.595
   59HISE     O  558   6.162   5.500   3.595
   60GLU      N  559   6.239   5.701   3.543
   60GLU      H  560   6.224   5.799   3.530
   60GLU     CA  561   6.355   5.650   3.469
   60GLU     CB  562   6.411   5.754   3.373
   60GLU     CG  563   6.366   5.763   3.227
   60GLU     CD  564   6.441   5.878   3.160
   60GLU    OE1  565   6.456   5.986   3.222
   60GLU    OE2  566   6.493   5.854   3.049
   60GLU      C  567   6.466   5.586   3.553
   60GLU      O  568   6.512   5.475   3.529
   61ASN      N  569   6.485   5.646   3.671
   61ASN      H  570   6.449   5.737   3.695
   61ASN     CA  571   6.567   5.594   3.780
   61ASN     CB  572   6.570   5.691   3.899
   61ASN     CG  573   6.656   5.816   3.881
   61ASN    OD1  574   6.756   5.813   3.809
   61ASN    ND2  575   6.615   5.932   3.933
   61ASN   HD21  576   6.531   5.932   3.986
   61ASN   HD22  577   6.661   6.019   3.915
   61ASN      C  578   6.528   5.454   3.828
   61ASN      O  579   6.607   5.363   3.804
   62PHE      N  580   6.398   5.441   3.855
   62PHE      H  581   6.348   5.526   3.870
   62PHE     CA  582   6.324   5.319   3.890
   62PHE     CB  583   6.179   5.342   3.932
   62PHE     CG  584   6.179   5.363   4.084
   62PHE    CD1  585   6.135   5.487   4.129
   62PHE    HD1  586   6.083   5.549   4.056
   62PHE    CD2  587   6.220   5.262   4.170
   62PHE    HD2  588   6.264   5.171   4.129
   62PHE    CE1  589   6.128   5.505   4.267
   62PHE    HE1  590   6.095   5.602   4.306
   62PHE    CE2  591   6.218   5.289   4.306
   62PHE    HE2  592   6.241   5.208   4.376
   62PHE     CZ  593   6.175   5.411   4.357
   62PHE     HZ  594   6.179   5.424   4.466
   62PHE      C  595   6.339   5.215   3.778
   62PHE      O  596   6.377   5.101   3.804
   63ARG      N  597   6.316   5.257   3.654
   63ARG      H  598   6.256   5.336   3.638
   63ARG     CA  599   6.335   5.167   3.539
   63ARG     CB  600   6.277   5.222   3.409
   63ARG     CG  601   6.245   5.113   3.306
   63ARG     CD  602   6.164   4.992   3.354
   63ARG     NE  603   6.022   5.027   3.368
   63ARG     HE  604   5.991   5.118   3.339
   63ARG     CZ  605   5.928   4.939   3.404
   63ARG    NH1  606   5.953   4.808   3.398
   63ARG   HH11  607   6.031   4.769   3.347
   63ARG   HH12  608   5.891   4.745   3.445
   63ARG    NH2  609   5.800   4.976   3.413
   63ARG   HH21  610   5.778   5.070   3.386
   63ARG   HH22  611   5.743   4.938   3.486
   63ARG      C  612   6.477   5.113   3.522
   63ARG      O  613   6.506   4.997   3.494
   64LYS      N  614   6.575   5.202   3.541
   64LYS      H  615   6.542   5.293   3.567
   64LYS     CA  616   6.718   5.168   3.534
   64LYS     CB  617   6.809   5.291   3.525
   64LYS     CG  618   6.826   5.339   3.381
   64LYS     CD  619   6.884   5.479   3.399
   64LYS     CE  620   6.866   5.561   3.270
   64LYS     NZ  621   6.936   5.690   3.262
   64LYS    HZ1  622   7.035   5.681   3.252
   64LYS    HZ2  623   6.904   5.730   3.177
   64LYS    HZ3  624   6.912   5.745   3.342
   64LYS      C  625   6.764   5.079   3.650
   64LYS      O  626   6.828   4.977   3.624
   65LYS      N  627   6.704   5.108   3.765
   65LYS      H  628   6.687   5.204   3.786
   65LYS     CA  629   6.720   5.014   3.877
   65LYS     CB  630   6.670   5.079   4.006
   65LYS     CG  631   6.768   5.187   4.052
   65LYS     CD  632   6.891   5.111   4.100
   65LYS     CE  633   7.019   5.189   4.066
   65LYS     NZ  634   7.138   5.141   4.136
   65LYS    HZ1  635   7.198   5.081   4.082
   65LYS    HZ2  636   7.200   5.215   4.163
   65LYS    HZ3  637   7.117   5.100   4.225
   65LYS      C  638   6.655   4.877   3.859
   65LYS      O  639   6.720   4.779   3.893
   66GLN      N  640   6.531   4.872   3.811
   66GLN      H  641   6.474   4.955   3.809
   66GLN     CA  642   6.464   4.742   3.797
   66GLN     CB  643   6.321   4.764   3.747
   66GLN     CG  644   6.219   4.833   3.837
   66GLN     CD  645   6.083   4.862   3.773
   66GLN    OE1  646   6.046   4.962   3.711
   66GLN    NE2  647   6.000   4.759   3.765
   66GLN   HE21  648   6.039   4.667   3.780
   66GLN   HE22  649   5.911   4.771   3.721
   66GLN      C  650   6.539   4.649   3.701
   66GLN      O  651   6.511   4.530   3.707
   67ILE      N  652   6.617   4.704   3.608
   67ILE      H  653   6.620   4.804   3.603
   67ILE     CA  654   6.708   4.634   3.516
   67ILE     CB  655   6.745   4.730   3.403
   67ILE    CG1  656   6.621   4.749   3.315
   67ILE    CG2  657   6.867   4.684   3.323
   67ILE     CD  658   6.629   4.863   3.213
   67ILE      C  659   6.825   4.579   3.597
   67ILE      O  660   6.843   4.457   3.598
   68GLU      N  661   6.896   4.660   3.675
   68GLU      H  662   6.885   4.759   3.678
   68GLU     CA  663   7.009   4.621   3.760
   68GLU     CB  664   7.066   4.741   3.836
   68GLU     CG  665   7.126   4.849   3.747
   68GLU     CD  666   7.196   4.962   3.823
   68GLU    OE1  667   7.239   4.947   3.940
   68GLU    OE2  668   7.231   5.058   3.752
   68GLU      C  669   6.981   4.509   3.860
   68GLU      O  670   7.049   4.407   3.866
   69GLU      N  671   6.857   4.514   3.910
   69GLU      H  672   6.817   4.605   3.900
   69GLU     CA  673   6.808   4.425   4.016
   69GLU     CB  674   6.676   4.484   4.067
   69GLU     CG  675   6.621   4.405   4.186
   69GLU     CD  676   6.486   4.466   4.224
   69GLU    OE1  677   6.386   4.397   4.197
   69GLU    OE2  678   6.484   4.568   4.297
   69GLU      C  679   6.799   4.279   3.971
   69GLU      O  680   6.842   4.194   4.047
   70LEU      N  681   6.750   4.266   3.848
   70LEU      H  682   6.692   4.341   3.815
   70LEU     CA  683   6.724   4.134   3.789
   70LEU     CB  684   6.583   4.134   3.729
   70LEU     CG  685   6.454   4.128   3.812
   70LEU    CD1  686   6.419   4.263   3.874
   70LEU    CD2  687   6.342   4.067   3.727
   70LEU      C  688   6.818   4.082   3.680
   70LEU      O  689   6.851   3.964   3.669
   71LYS      N  690   6.870   4.172   3.597
   71LYS      H  691   6.871   4.270   3.618
   71LYS     CA  692   6.938   4.136   3.472
   71LYS     CB  693   6.978   4.256   3.386
   71LYS     CG  694   7.028   4.218   3.247
   71LYS     CD  695   7.069   4.345   3.172
   71LYS     CE  696   7.082   4.319   3.022
   71LYS     NZ  697   7.125   4.438   2.946
   71LYS    HZ1  698   7.080   4.523   2.971
   71LYS    HZ2  699   7.224   4.455   2.945
   71LYS    HZ3  700   7.096   4.435   2.851
   71LYS      C  701   7.059   4.050   3.507
   71LYS      O  702   7.139   4.067   3.599
   72GLY      N  703   7.052   3.935   3.440
   72GLY      H  704   6.989   3.929   3.362
   72GLY     CA  705   7.128   3.815   3.477
   72GLY      C  706   7.041   3.690   3.470
   72GLY      O  707   7.070   3.593   3.399
   73GLN      N  708   6.920   3.711   3.521
   73GLN      H  709   6.909   3.782   3.591
   73GLN     CA  710   6.801   3.625   3.506
   73GLN     CB  711   6.681   3.687   3.577
   73GLN     CG  712   6.557   3.600   3.593
   73GLN     CD  713   6.444   3.674   3.665
   73GLN    OE1  714   6.375   3.753   3.601
   73GLN    NE2  715   6.437   3.652   3.796
   73GLN   HE21  716   6.500   3.589   3.841
   73GLN   HE22  717   6.372   3.700   3.855
   73GLN      C  718   6.766   3.598   3.359
   73GLN      O  719   6.772   3.688   3.276
   74GLU      N  720   6.760   3.471   3.321
   74GLU      H  721   6.771   3.392   3.381
   74GLU     CA  722   6.708   3.437   3.188
   74GLU     CB  723   6.783   3.307   3.157
   74GLU     CG  724   6.735   3.248   3.025
   74GLU     CD  725   6.805   3.114   2.999
   74GLU    OE1  726   6.733   3.020   2.962
   74GLU    OE2  727   6.930   3.115   2.990
   74GLU      C  728   6.556   3.421   3.194
   74GLU      O  729   6.505   3.362   3.289
   75VAL      N  730   6.487   3.502   3.114
   75VAL      H  731   6.543   3.561   3.057
   75VAL     CA  732   6.340   3.509   3.120
   75VAL     CB  733   6.290   3.642   3.063
   75VAL    CG1  734   6.347   3.768   3.129
   75VAL    CG2  735   6.293   3.645   2.910
   75VAL      C  736   6.273   3.384   3.063
   75VAL      O  737   6.325   3.324   2.968
   76SER      N  738   6.147   3.373   3.102
   76SER      H  739   6.117   3.437   3.173
   76SER     CA  740   6.058   3.275   3.038
   76SER     CB  741   5.926   3.269   3.116
   76SER     OG  742   5.827   3.179   3.065
   76SER     HG  743   5.822   3.110   3.137
   76SER      C  744   6.036   3.309   2.890
   76SER      O  745   5.985   3.412   2.847
   77PRO      N  746   6.071   3.213   2.805
   77PRO     CA  747   6.050   3.220   2.660
   77PRO     CB  748   6.049   3.073   2.616
   77PRO     CG  749   6.144   3.002   2.714
   77PRO     CD  750   6.146   3.091   2.838
   77PRO      C  751   5.929   3.286   2.594
   77PRO      O  752   5.954   3.359   2.497
   78LYS      N  753   5.809   3.284   2.651
   78LYS      H  754   5.787   3.209   2.713
   78LYS     CA  755   5.691   3.355   2.600
   78LYS     CB  756   5.566   3.305   2.674
   78LYS     CG  757   5.513   3.167   2.634
   78LYS     CD  758   5.376   3.143   2.699
   78LYS     CE  759   5.339   2.995   2.688
   78LYS     NZ  760   5.285   2.986   2.552
   78LYS    HZ1  761   5.218   2.913   2.535
   78LYS    HZ2  762   5.245   3.076   2.540
   78LYS    HZ3  763   5.366   2.980   2.493
   78LYS      C  764   5.691   3.508   2.607
   78LYS      O  765   5.590   3.568   2.570
   79VAL      N  766   5.780   3.572   2.683
   79VAL      H  767   5.865   3.528   2.712
   79VAL     CA  768   5.773   3.718   2.697
   79VAL     CB  769   5.765   3.754   2.846
   79VAL    CG1  770   5.645   3.690   2.916
   79VAL    CG2  771   5.894   3.732   2.925
   79VAL      C  772   5.891   3.781   2.622
   79VAL      O  773   5.996   3.717   2.621
   80TYR      N  774   5.858   3.893   2.560
   80TYR      H  775   5.766   3.929   2.575
   80TYR     CA  776   5.947   3.956   2.461
   80TYR     CB  777   5.929   3.890   2.324
   80TYR     CG  778   6.034   3.924   2.218
   80TYR    CD1  779   5.997   4.017   2.121
   80TYR    HD1  780   5.895   4.051   2.105
   80TYR    CD2  781   6.166   3.893   2.248
   80TYR    HD2  782   6.189   3.807   2.311
   80TYR    CE1  783   6.097   4.088   2.056
   80TYR    HE1  784   6.064   4.175   1.999
   80TYR    CE2  785   6.264   3.960   2.176
   80TYR    HE2  786   6.366   3.927   2.195
   80TYR     CZ  787   6.229   4.058   2.084
   80TYR     OH  788   6.331   4.116   2.014
   80TYR     HH  789   6.416   4.064   2.022
   80TYR      C  790   5.952   4.109   2.450
   80TYR      O  791   5.854   4.179   2.476
   81PHE      N  792   6.061   4.170   2.403
   81PHE      H  793   6.125   4.112   2.353
   81PHE     CA  794   6.071   4.316   2.402
   81PHE     CB  795   6.177   4.353   2.505
   81PHE     CG  796   6.234   4.495   2.496
   81PHE    CD1  797   6.339   4.524   2.410
   81PHE    HD1  798   6.394   4.447   2.357
   81PHE    CD2  799   6.171   4.592   2.572
   81PHE    HD2  800   6.091   4.559   2.639
   81PHE    CE1  801   6.380   4.656   2.397
   81PHE    HE1  802   6.463   4.666   2.327
   81PHE    CE2  803   6.214   4.723   2.553
   81PHE    HE2  804   6.161   4.799   2.610
   81PHE     CZ  805   6.320   4.758   2.470
   81PHE     HZ  806   6.369   4.855   2.483
   81PHE      C  807   6.089   4.385   2.266
   81PHE      O  808   6.177   4.345   2.190
   82MET      N  809   6.008   4.485   2.235
   82MET      H  810   5.922   4.511   2.280
   82MET     CA  811   6.021   4.565   2.113
   82MET     CB  812   5.894   4.561   2.028
   82MET     CG  813   5.877   4.427   1.958
   82MET     SD  814   5.750   4.416   1.826
   82MET     CE  815   5.822   4.280   1.736
   82MET      C  816   6.052   4.710   2.153
   82MET      O  817   5.987   4.761   2.244
   83LYS      N  818   6.122   4.776   2.061
   83LYS      H  819   6.155   4.743   1.973
   83LYS     CA  820   6.159   4.914   2.095
   83LYS     CB  821   6.310   4.930   2.110
   83LYS     CG  822   6.401   4.859   2.010
   83LYS     CD  823   6.547   4.906   1.997
   83LYS     CE  824   6.613   4.890   2.134
   83LYS     NZ  825   6.755   4.923   2.112
   83LYS    HZ1  826   6.795   4.864   2.041
   83LYS    HZ2  827   6.765   5.020   2.092
   83LYS    HZ3  828   6.797   4.915   2.202
   83LYS      C  829   6.111   5.033   2.011
   83LYS      O  830   6.115   5.034   1.888
   84GLN      N  831   6.066   5.138   2.078
   84GLN      H  832   6.058   5.135   2.177
   84GLN     CA  833   6.035   5.268   2.015
   84GLN     CB  834   5.918   5.332   2.089
   84GLN     CG  835   5.873   5.466   2.032
   84GLN     CD  836   5.773   5.520   2.135
   84GLN    OE1  837   5.659   5.477   2.148
   84GLN    NE2  838   5.823   5.617   2.212
   84GLN   HE21  839   5.912   5.652   2.184
   84GLN   HE22  840   5.779   5.624   2.301
   84GLN      C  841   6.151   5.368   2.010
   84GLN      O  842   6.211   5.395   2.114
   85THR      N  843   6.215   5.357   1.894
   85THR      H  844   6.193   5.292   1.822
   85THR     CA  845   6.330   5.442   1.859
   85THR     CB  846   6.423   5.368   1.763
   85THR    OG1  847   6.352   5.310   1.653
   85THR    HG1  848   6.421   5.297   1.581
   85THR    CG2  849   6.495   5.260   1.843
   85THR      C  850   6.307   5.580   1.796
   85THR      O  851   6.380   5.674   1.828
   86ILE      N  852   6.219   5.583   1.696
   86ILE      H  853   6.184   5.499   1.655
   86ILE     CA  854   6.194   5.714   1.635
   86ILE     CB  855   6.178   5.696   1.484
   86ILE    CG1  856   6.083   5.582   1.447
   86ILE    CG2  857   6.321   5.670   1.437
   86ILE     CD  858   6.050   5.583   1.298
   86ILE      C  859   6.069   5.785   1.687
   86ILE      O  860   5.959   5.731   1.688
   87GLY      N  861   6.101   5.898   1.750
   87GLY      H  862   6.194   5.934   1.756
   87GLY     CA  863   6.006   5.994   1.808
   87GLY      C  864   5.908   5.935   1.910
   87GLY      O  865   5.949   5.895   2.019
   88ASN      N  866   5.778   5.943   1.885
   88ASN      H  867   5.749   6.019   1.827
   88ASN     CA  868   5.683   5.872   1.971
   88ASN     CB  869   5.630   5.964   2.081
   88ASN     CG  870   5.583   5.893   2.208
   88ASN    OD1  871   5.496   5.806   2.206
   88ASN    ND2  872   5.621   5.932   2.329
   88ASN   HD21  873   5.690   6.003   2.346
   88ASN   HD22  874   5.573   5.899   2.411
   88ASN      C  875   5.583   5.792   1.887
   88ASN      O  876   5.526   5.843   1.790
   89SER      N  877   5.532   5.688   1.953
   89SER      H  878   5.572   5.663   2.041
   89SER     CA  879   5.419   5.603   1.914
   89SER     CB  880   5.470   5.471   1.857
   89SER     OG  881   5.369   5.371   1.838
   89SER     HG  882   5.321   5.373   1.750
   89SER      C  883   5.319   5.579   2.028
   89SER      O  884   5.208   5.632   2.020
   90CYS      N  885   5.372   5.521   2.135
   90CYS      H  886   5.466   5.488   2.133
   90CYS     CA  887   5.298   5.476   2.254
   90CYS     CB  888   5.236   5.587   2.339
   90CYS     SG  889   5.378   5.674   2.415
   90CYS     HG  890   5.413   5.739   2.304
   90CYS      C  891   5.204   5.361   2.218
   90CYS      O  892   5.240   5.244   2.224
   91GLY      N  893   5.094   5.403   2.155
   91GLY      H  894   5.062   5.496   2.173
   91GLY     CA  895   4.987   5.314   2.107
   91GLY      C  896   5.020   5.205   2.005
   91GLY      O  897   5.000   5.089   2.041
   92THR      N  898   5.064   5.239   1.884
   92THR      H  899   5.087   5.333   1.861
   92THR     CA  900   5.100   5.143   1.779
   92THR     CB  901   5.139   5.215   1.650
   92THR    OG1  902   5.158   5.352   1.686
   92THR    HG1  903   5.122   5.417   1.620
   92THR    CG2  904   5.029   5.210   1.543
   92THR      C  905   5.213   5.047   1.817
   92THR      O  906   5.202   4.929   1.785
   93ILE      N  907   5.310   5.096   1.893
   93ILE      H  908   5.319   5.196   1.898
   93ILE     CA  909   5.421   5.013   1.941
   93ILE     CB  910   5.545   5.096   1.975
   93ILE    CG1  911   5.659   5.011   2.031
   93ILE    CG2  912   5.509   5.207   2.073
   93ILE     CD  913   5.737   4.949   1.915
   93ILE      C  914   5.388   4.917   2.055
   93ILE      O  915   5.421   4.798   2.052
   94GLY      N  916   5.300   4.971   2.140
   94GLY      H  917   5.287   5.070   2.147
   94GLY     CA  918   5.235   4.907   2.255
   94GLY      C  919   5.165   4.780   2.205
   94GLY      O  920   5.203   4.670   2.243
   95LEU      N  921   5.067   4.802   2.117
   95LEU      H  922   5.041   4.893   2.087
   95LEU     CA  923   5.002   4.692   2.044
   95LEU     CB  924   4.909   4.753   1.940
   95LEU     CG  925   4.846   4.648   1.848
   95LEU    CD1  926   4.709   4.592   1.889
   95LEU    CD2  927   4.855   4.697   1.703
   95LEU      C  928   5.102   4.590   1.990
   95LEU      O  929   5.085   4.474   2.026
   96ILE      N  930   5.203   4.622   1.909
   96ILE      H  931   5.218   4.715   1.877
   96ILE     CA  932   5.288   4.521   1.844
   96ILE     CB  933   5.349   4.570   1.712
   96ILE    CG1  934   5.380   4.454   1.617
   96ILE    CG2  935   5.477   4.651   1.728
   96ILE     CD  936   5.326   4.493   1.479
   96ILE      C  937   5.381   4.440   1.935
   96ILE      O  938   5.420   4.326   1.912
   97HISE     N  939   5.419   4.513   2.039
   97HISE     H  940   5.433   4.611   2.024
   97HISE    CA  941   5.499   4.459   2.150
   97HISE    CB  942   5.543   4.585   2.225
   97HISE    CG  943   5.643   4.570   2.340
   97HISE   ND1  944   5.665   4.460   2.411
   97HISE   CD2  945   5.707   4.670   2.400
   97HISE   HD2  946   5.722   4.763   2.345
   97HISE   CE1  947   5.743   4.491   2.515
   97HISE   HE1  948   5.782   4.426   2.592
   97HISE   NE2  949   5.773   4.620   2.504
   97HISE   HE2  950   5.827   4.680   2.563
   97HISE     C  951   5.418   4.363   2.236
   97HISE     O  952   5.468   4.260   2.280
   98ALA      N  953   5.290   4.393   2.255
   98ALA      H  954   5.256   4.485   2.236
   98ALA     CA  955   5.202   4.304   2.333
   98ALA     CB  956   5.078   4.381   2.380
   98ALA      C  957   5.159   4.180   2.253
   98ALA      O  958   5.134   4.070   2.302
   99VAL      N  959   5.134   4.202   2.124
   99VAL      H  960   5.111   4.296   2.098
   99VAL     CA  961   5.113   4.097   2.024
   99VAL     CB  962   5.057   4.148   1.890
   99VAL    CG1  963   5.029   4.034   1.792
   99VAL    CG2  964   4.918   4.208   1.908
   99VAL      C  965   5.230   3.999   2.015
   99VAL      O  966   5.217   3.877   2.024
  100ALA      N  967   5.353   4.049   2.021
  100ALA      H  968   5.370   4.145   1.996
  100ALA     CA  969   5.479   3.974   2.031
  100ALA     CB  970   5.595   4.070   2.005
  100ALA      C  971   5.504   3.893   2.159
  100ALA      O  972   5.570   3.789   2.160
  101ASN      N  973   5.462   3.953   2.270
  101ASN      H  974   5.438   4.050   2.268
  101ASN     CA  975   5.429   3.891   2.399
  101ASN     CB  976   5.394   4.002   2.498
  101ASN     CG  977   5.527   4.052   2.556
  101ASN    OD1  978   5.593   4.010   2.651
  101ASN    ND2  979   5.569   4.173   2.520
  101ASN   HD21  980   5.522   4.237   2.459
  101ASN   HD22  981   5.659   4.201   2.553
  101ASN      C  982   5.326   3.778   2.390
  101ASN      O  983   5.366   3.667   2.356
  102ASN      N  984   5.201   3.821   2.378
  102ASN      H  985   5.176   3.914   2.350
  102ASN     CA  986   5.091   3.724   2.382
  102ASN     CB  987   4.978   3.794   2.459
  102ASN     CG  988   4.999   3.843   2.602
  102ASN    OD1  989   4.963   3.952   2.647
  102ASN    ND2  990   5.073   3.762   2.677
  102ASN   HD21  991   5.106   3.673   2.647
  102ASN   HD22  992   5.104   3.799   2.764
  102ASN      C  993   5.044   3.651   2.256
  102ASN      O  994   4.927   3.615   2.250
  103GLN      N  995   5.129   3.616   2.160
  103GLN      H  996   5.222   3.653   2.160
  103GLN     CA  997   5.099   3.531   2.044
  103GLN     CB  998   5.214   3.503   1.947
  103GLN     CG  999   5.350   3.518   2.016
  103GLN     CD 1000   5.453   3.476   1.912
  103GLN    OE1 1001   5.425   3.462   1.793
  103GLN    NE2 1002   5.565   3.419   1.956
  103GLN   HE21 1003   5.575   3.404   2.054
  103GLN   HE22 1004   5.636   3.396   1.889
  103GLN      C 1005   5.009   3.409   2.064
  103GLN      O 1006   4.911   3.388   1.992
  104ASP      N 1007   5.040   3.332   2.168
  104ASP      H 1008   5.120   3.346   2.226
  104ASP     CA 1009   4.956   3.220   2.213
  104ASP     CB 1010   5.031   3.119   2.299
  104ASP     CG 1011   5.077   3.174   2.434
  104ASP    OD1 1012   5.001   3.147   2.530
  104ASP    OD2 1013   5.154   3.272   2.431
  104ASP      C 1014   4.816   3.246   2.269
  104ASP      O 1015   4.724   3.180   2.220
  105LYS      N 1016   4.805   3.344   2.358
  105LYS      H 1017   4.889   3.393   2.382
  105LYS     CA 1018   4.674   3.394   2.403
  105LYS     CB 1019   4.699   3.498   2.512
  105LYS     CG 1020   4.757   3.442   2.642
  105LYS     CD 1021   4.667   3.476   2.761
  105LYS     CE 1022   4.745   3.423   2.882
  105LYS     NZ 1023   4.689   3.455   3.014
  105LYS    HZ1 1024   4.598   3.413   3.016
  105LYS    HZ2 1025   4.730   3.419   3.098
  105LYS    HZ3 1026   4.678   3.554   3.016
  105LYS      C 1027   4.583   3.435   2.287
  105LYS      O 1028   4.464   3.404   2.283
  106LEU      N 1029   4.638   3.511   2.192
  106LEU      H 1030   4.731   3.548   2.192
  106LEU     CA 1031   4.559   3.567   2.081
  106LEU     CB 1032   4.646   3.680   2.026
  106LEU     CG 1033   4.658   3.790   2.132
  106LEU    CD1 1034   4.770   3.885   2.090
  106LEU    CD2 1035   4.530   3.869   2.158
  106LEU      C 1036   4.528   3.463   1.974
  106LEU      O 1037   4.410   3.443   1.946
  107GLY      N 1038   4.623   3.375   1.941
  107GLY      H 1039   4.707   3.363   1.993
  107GLY     CA 1040   4.584   3.255   1.866
  107GLY      C 1041   4.520   3.291   1.732
  107GLY      O 1042   4.399   3.284   1.712
  108PHE      N 1043   4.610   3.307   1.636
  108PHE      H 1044   4.705   3.278   1.651
  108PHE     CA 1045   4.574   3.353   1.501
  108PHE     CB 1046   4.666   3.459   1.440
  108PHE     CG 1047   4.671   3.585   1.525
  108PHE    CD1 1048   4.782   3.609   1.606
  108PHE    HD1 1049   4.856   3.531   1.626
  108PHE    CD2 1050   4.571   3.681   1.515
  108PHE    HD2 1051   4.489   3.672   1.443
  108PHE    CE1 1052   4.783   3.728   1.677
  108PHE    HE1 1053   4.877   3.756   1.726
  108PHE    CE2 1054   4.574   3.798   1.590
  108PHE    HE2 1055   4.485   3.860   1.603
  108PHE     CZ 1056   4.681   3.822   1.676
  108PHE     HZ 1057   4.695   3.926   1.704
  108PHE      C 1058   4.545   3.245   1.396
  108PHE      O 1059   4.633   3.168   1.359
  109GLU      N 1060   4.450   3.285   1.312
  109GLU      H 1061   4.403   3.373   1.317
  109GLU     CA 1062   4.409   3.207   1.194
  109GLU     CB 1063   4.266   3.243   1.153
  109GLU     CG 1064   4.248   3.390   1.117
  109GLU     CD 1065   4.212   3.473   1.241
  109GLU    OE1 1066   4.089   3.488   1.256
  109GLU    OE2 1067   4.300   3.527   1.312
  109GLU      C 1068   4.506   3.230   1.078
  109GLU      O 1069   4.597   3.312   1.083
  110ASP      N 1070   4.500   3.139   0.982
  110ASP      H 1071   4.466   3.048   1.004
  110ASP     CA 1072   4.569   3.154   0.852
  110ASP     CB 1073   4.573   3.019   0.781
  110ASP     CG 1074   4.638   2.917   0.875
  110ASP    OD1 1075   4.563   2.834   0.930
  110ASP    OD2 1076   4.759   2.898   0.850
  110ASP      C 1077   4.501   3.257   0.761
  110ASP      O 1078   4.382   3.285   0.762
  111GLY      N 1079   4.592   3.337   0.706
  111GLY      H 1080   4.686   3.308   0.690
  111GLY     CA 1081   4.562   3.459   0.629
  111GLY      C 1082   4.566   3.588   0.713
  111GLY      O 1083   4.532   3.695   0.663
  112SER      N 1084   4.602   3.581   0.841
  112SER      H 1085   4.607   3.491   0.884
  112SER     CA 1086   4.628   3.698   0.926
  112SER     CB 1087   4.620   3.640   1.068
  112SER     OG 1088   4.643   3.752   1.153
  112SER     HG 1089   4.571   3.758   1.222
  112SER      C 1090   4.755   3.782   0.910
  112SER      O 1091   4.868   3.733   0.907
  113VAL      N 1092   4.735   3.913   0.900
  113VAL      H 1093   4.641   3.944   0.894
  113VAL     CA 1094   4.852   4.002   0.896
  113VAL     CB 1095   4.813   4.134   0.828
  113VAL    CG1 1096   4.742   4.110   0.695
  113VAL    CG2 1097   4.720   4.224   0.908
  113VAL      C 1098   4.932   4.012   1.027
  113VAL      O 1099   5.054   4.014   1.016
  114LEU      N 1100   4.872   3.979   1.141
  114LEU      H 1101   4.773   3.979   1.149
  114LEU     CA 1102   4.944   3.958   1.267
  114LEU     CB 1103   4.854   3.970   1.390
  114LEU     CG 1104   4.789   4.107   1.404
  114LEU    CD1 1105   4.677   4.108   1.509
  114LEU    CD2 1106   4.891   4.215   1.443
  114LEU      C 1107   5.037   3.837   1.267
  114LEU      O 1108   5.156   3.843   1.299
  115LYS      N 1109   4.983   3.730   1.211
  115LYS      H 1110   4.885   3.708   1.219
  115LYS     CA 1111   5.063   3.608   1.191
  115LYS     CB 1112   4.968   3.506   1.128
  115LYS     CG 1113   5.032   3.368   1.116
  115LYS     CD 1114   5.061   3.307   1.254
  115LYS     CE 1115   4.955   3.209   1.303
  115LYS     NZ 1116   4.972   3.086   1.224
  115LYS    HZ1 1117   4.905   3.013   1.238
  115LYS    HZ2 1118   4.963   3.107   1.127
  115LYS    HZ3 1119   5.059   3.040   1.241
  115LYS      C 1120   5.190   3.632   1.109
  115LYS      O 1121   5.293   3.575   1.147
  116GLN      N 1122   5.187   3.707   1.000
  116GLN      H 1123   5.102   3.727   0.950
  116GLN     CA 1124   5.297   3.750   0.912
  116GLN     CB 1125   5.227   3.829   0.801
  116GLN     CG 1126   5.162   3.740   0.695
  116GLN     CD 1127   5.044   3.805   0.623
  116GLN    OE1 1128   5.052   3.920   0.581
  116GLN    NE2 1129   4.960   3.719   0.566
  116GLN   HE21 1130   4.965   3.620   0.578
  116GLN   HE22 1131   4.898   3.747   0.493
  116GLN      C 1132   5.405   3.828   0.987
  116GLN      O 1133   5.523   3.793   0.981
  117PHE      N 1134   5.371   3.930   1.065
  117PHE      H 1135   5.283   3.974   1.053
  117PHE     CA 1136   5.447   4.010   1.162
  117PHE     CB 1137   5.363   4.114   1.237
  117PHE     CG 1138   5.338   4.252   1.175
  117PHE    CD1 1139   5.210   4.288   1.133
  117PHE    HD1 1140   5.121   4.228   1.149
  117PHE    CD2 1141   5.452   4.331   1.169
  117PHE    HD2 1142   5.550   4.288   1.185
  117PHE    CE1 1143   5.201   4.413   1.072
  117PHE    HE1 1144   5.115   4.434   1.008
  117PHE    CE2 1145   5.432   4.456   1.112
  117PHE    HE2 1146   5.523   4.517   1.108
  117PHE     CZ 1147   5.309   4.499   1.063
  117PHE     HZ 1148   5.295   4.594   1.012
  117PHE      C 1149   5.517   3.920   1.264
  117PHE      O 1150   5.640   3.917   1.265
  118LEU      N 1151   5.438   3.832   1.325
  118LEU      H 1152   5.340   3.849   1.336
  118LEU     CA 1153   5.499   3.725   1.406
  118LEU     CB 1154   5.392   3.645   1.481
  118LEU     CG 1155   5.315   3.744   1.570
  118LEU    CD1 1156   5.179   3.685   1.604
  118LEU    CD2 1157   5.405   3.788   1.686
  118LEU      C 1158   5.603   3.628   1.350
  118LEU      O 1159   5.721   3.646   1.381
  119SER      N 1160   5.560   3.581   1.233
  119SER      H 1161   5.468   3.600   1.201
  119SER     CA 1162   5.637   3.482   1.156
  119SER     CB 1163   5.568   3.414   1.038
  119SER     OG 1164   5.637   3.307   0.972
  119SER     HG 1165   5.574   3.237   0.939
  119SER      C 1166   5.765   3.549   1.104
  119SER      O 1167   5.868   3.482   1.109
  120GLU      N 1168   5.764   3.673   1.057
  120GLU      H 1169   5.677   3.721   1.045
  120GLU     CA 1170   5.881   3.749   1.010
  120GLU     CB 1171   5.860   3.861   0.907
  120GLU     CG 1172   5.982   3.895   0.821
  120GLU     CD 1173   5.943   3.960   0.688
  120GLU    OE1 1174   5.862   3.908   0.607
  120GLU    OE2 1175   5.989   4.075   0.673
  120GLU      C 1176   5.973   3.789   1.126
  120GLU      O 1177   6.094   3.792   1.105
  121THR      N 1178   5.924   3.851   1.233
  121THR      H 1179   5.826   3.872   1.239
  121THR     CA 1180   6.007   3.893   1.346
  121THR     CB 1181   5.934   3.979   1.449
  121THR    OG1 1182   5.834   3.903   1.518
  121THR    HG1 1183   5.753   3.915   1.461
  121THR    CG2 1184   5.864   4.102   1.390
  121THR      C 1185   6.081   3.781   1.419
  121THR      O 1186   6.203   3.789   1.433
  122GLU      N 1187   6.018   3.668   1.447
  122GLU      H 1188   5.922   3.664   1.419
  122GLU     CA 1189   6.078   3.554   1.518
  122GLU     CB 1190   5.966   3.462   1.567
  122GLU     CG 1191   5.987   3.364   1.683
  122GLU     CD 1192   5.850   3.305   1.715
  122GLU    OE1 1193   5.785   3.354   1.810
  122GLU    OE2 1194   5.817   3.198   1.659
  122GLU      C 1195   6.183   3.485   1.432
  122GLU      O 1196   6.272   3.417   1.483
  123LYS      N 1197   6.171   3.491   1.299
  123LYS      H 1198   6.075   3.497   1.270
  123LYS     CA 1199   6.272   3.468   1.196
  123LYS     CB 1200   6.216   3.486   1.054
  123LYS     CG 1201   6.137   3.360   1.018
  123LYS     CD 1202   6.126   3.354   0.866
  123LYS     CE 1203   6.060   3.223   0.823
  123LYS     NZ 1204   5.915   3.212   0.846
  123LYS    HZ1 1205   5.895   3.221   0.943
  123LYS    HZ2 1206   5.865   3.284   0.797
  123LYS    HZ3 1207   5.880   3.129   0.802
  123LYS      C 1208   6.398   3.554   1.192
  123LYS      O 1209   6.509   3.505   1.170
  124MET      N 1210   6.388   3.685   1.216
  124MET      H 1211   6.294   3.720   1.214
  124MET     CA 1212   6.500   3.780   1.218
  124MET     CB 1213   6.449   3.917   1.172
  124MET     CG 1214   6.397   3.923   1.028
  124MET     SD 1215   6.531   3.922   0.903
  124MET     CE 1216   6.434   3.916   0.755
  124MET      C 1217   6.598   3.787   1.335
  124MET      O 1218   6.568   3.749   1.448
  125SER      N 1219   6.710   3.852   1.302
  125SER      H 1220   6.732   3.863   1.205
  125SER     CA 1221   6.817   3.888   1.395
  125SER     CB 1222   6.930   3.954   1.316
  125SER     OG 1223   6.935   3.903   1.182
  125SER     HG 1224   7.031   3.897   1.156
  125SER      C 1225   6.763   3.991   1.495
  125SER      O 1226   6.670   4.067   1.468
  126PRO      N 1227   6.826   4.008   1.610
  126PRO     CA 1228   6.771   4.086   1.722
  126PRO     CB 1229   6.870   4.066   1.837
  126PRO     CG 1230   6.924   3.927   1.804
  126PRO     CD 1231   6.944   3.930   1.652
  126PRO      C 1232   6.747   4.234   1.696
  126PRO      O 1233   6.631   4.264   1.723
  127GLU      N 1234   6.832   4.294   1.612
  127GLU      H 1235   6.918   4.249   1.588
  127GLU     CA 1236   6.824   4.435   1.572
  127GLU     CB 1237   6.955   4.472   1.503
  127GLU     CG 1238   6.940   4.619   1.463
  127GLU     CD 1239   7.068   4.664   1.394
  127GLU    OE1 1240   7.181   4.618   1.422
  127GLU    OE2 1241   7.053   4.710   1.278
  127GLU      C 1242   6.690   4.456   1.502
  127GLU      O 1243   6.587   4.492   1.559
  128ASP      N 1244   6.679   4.396   1.383
  128ASP      H 1245   6.759   4.394   1.323
  128ASP     CA 1246   6.554   4.401   1.305
  128ASP     CB 1247   6.575   4.329   1.172
  128ASP     CG 1248   6.685   4.375   1.075
  128ASP    OD1 1249   6.798   4.402   1.121
  128ASP    OD2 1250   6.659   4.416   0.960
  128ASP      C 1251   6.429   4.341   1.370
  128ASP      O 1252   6.322   4.374   1.317
  129ARG      N 1253   6.435   4.245   1.462
  129ARG      H 1254   6.522   4.202   1.486
  129ARG     CA 1255   6.317   4.203   1.538
  129ARG     CB 1256   6.361   4.069   1.597
  129ARG     CG 1257   6.256   4.019   1.697
  129ARG     CD 1258   6.311   3.885   1.746
  129ARG     NE 1259   6.205   3.813   1.819
  129ARG     HE 1260   6.116   3.857   1.806
  129ARG     CZ 1261   6.217   3.712   1.906
  129ARG    NH1 1262   6.330   3.671   1.966
  129ARG   HH11 1263   6.421   3.707   1.944
  129ARG   HH12 1264   6.316   3.584   2.013
  129ARG    NH2 1265   6.100   3.654   1.934
  129ARG   HH21 1266   6.010   3.683   1.902
  129ARG   HH22 1267   6.097   3.576   1.997
  129ARG      C 1268   6.268   4.308   1.639
  129ARG      O 1269   6.151   4.346   1.633
  130ALA      N 1270   6.358   4.354   1.725
  130ALA      H 1271   6.456   4.333   1.719
  130ALA     CA 1272   6.330   4.460   1.822
  130ALA     CB 1273   6.451   4.466   1.917
  130ALA      C 1274   6.297   4.595   1.759
  130ALA      O 1275   6.211   4.675   1.796
  131LYS      N 1276   6.375   4.637   1.660
  131LYS      H 1277   6.438   4.574   1.614
  131LYS     CA 1278   6.363   4.767   1.592
  131LYS     CB 1279   6.495   4.811   1.529
  131LYS     CG 1280   6.599   4.873   1.622
  131LYS     CD 1281   6.684   4.985   1.561
  131LYS     CE 1282   6.807   5.036   1.636
  131LYS     NZ 1283   6.887   5.130   1.556
  131LYS    HZ1 1284   6.965   5.168   1.605
  131LYS    HZ2 1285   6.922   5.078   1.478
  131LYS    HZ3 1286   6.830   5.201   1.515
  131LYS      C 1287   6.248   4.770   1.492
  131LYS      O 1288   6.240   4.858   1.407
  132CYS      N 1289   6.134   4.715   1.534
  132CYS      H 1290   6.126   4.699   1.632
  132CYS     CA 1291   6.009   4.719   1.456
  132CYS     CB 1292   5.890   4.660   1.532
  132CYS     SG 1293   5.884   4.718   1.706
  132CYS     HG 1294   5.842   4.603   1.757
  132CYS      C 1295   5.960   4.854   1.404
  132CYS      O 1296   5.959   4.868   1.281
  133PHE      N 1297   5.944   4.950   1.494
  133PHE      H 1298   5.971   4.935   1.589
  133PHE     CA 1299   5.884   5.081   1.465
  133PHE     CB 1300   5.836   5.134   1.600
  133PHE     CG 1301   5.726   5.240   1.585
  133PHE    CD1 1302   5.597   5.199   1.557
  133PHE    HD1 1303   5.564   5.108   1.607
  133PHE    CD2 1304   5.757   5.375   1.575
  133PHE    HD2 1305   5.853   5.412   1.612
  133PHE    CE1 1306   5.505   5.294   1.513
  133PHE    HE1 1307   5.400   5.267   1.500
  133PHE    CE2 1308   5.665   5.470   1.532
  133PHE    HE2 1309   5.682   5.578   1.529
  133PHE     CZ 1310   5.535   5.429   1.507
  133PHE     HZ 1311   5.456   5.500   1.483
  133PHE      C 1312   5.979   5.172   1.386
  133PHE      O 1313   5.934   5.259   1.312
  134GLU      N 1314   6.109   5.150   1.397
  134GLU      H 1315   6.146   5.107   1.480
  134GLU     CA 1316   6.212   5.203   1.306
  134GLU     CB 1317   6.352   5.181   1.364
  134GLU     CG 1318   6.460   5.261   1.289
  134GLU     CD 1319   6.590   5.279   1.368
  134GLU    OE1 1320   6.701   5.276   1.311
  134GLU    OE2 1321   6.594   5.293   1.492
  134GLU      C 1322   6.201   5.163   1.159
  134GLU      O 1323   6.203   5.249   1.071
  135LYS      N 1324   6.223   5.033   1.139
  135LYS      H 1325   6.245   4.969   1.212
  135LYS     CA 1326   6.225   4.986   1.000
  135LYS     CB 1327   6.308   4.857   0.997
  135LYS     CG 1328   6.451   4.888   1.042
  135LYS     CD 1329   6.538   4.762   1.035
  135LYS     CE 1330   6.680   4.788   1.086
  135LYS     NZ 1331   6.775   4.695   1.023
  135LYS    HZ1 1332   6.787   4.719   0.927
  135LYS    HZ2 1333   6.862   4.696   1.073
  135LYS    HZ3 1334   6.738   4.602   1.028
  135LYS      C 1335   6.087   4.968   0.936
  135LYS      O 1336   6.069   5.004   0.820
  136ASN      N 1337   5.989   4.923   1.013
  136ASN      H 1338   5.976   4.946   1.109
  136ASN     CA 1339   5.868   4.868   0.949
  136ASN     CB 1340   5.814   4.749   1.028
  136ASN     CG 1341   5.702   4.685   0.945
  136ASN    OD1 1342   5.588   4.731   0.944
  136ASN    ND2 1343   5.725   4.598   0.848
  136ASN   HD21 1344   5.818   4.567   0.828
  136ASN   HD22 1345   5.651   4.558   0.794
  136ASN      C 1346   5.758   4.966   0.908
  136ASN      O 1347   5.678   5.019   0.985
  137GLU      N 1348   5.752   4.979   0.776
  137GLU      H 1349   5.799   4.913   0.718
  137GLU     CA 1350   5.663   5.069   0.700
  137GLU     CB 1351   5.688   5.054   0.550
  137GLU     CG 1352   5.835   5.073   0.511
  137GLU     CD 1353   5.857   5.019   0.369
  137GLU    OE1 1354   5.922   4.914   0.350
  137GLU    OE2 1355   5.809   5.085   0.274
  137GLU      C 1356   5.512   5.065   0.724
  137GLU      O 1357   5.439   5.164   0.724
  138ALA      N 1358   5.471   4.943   0.760
  138ALA      H 1359   5.529   4.863   0.752
  138ALA     CA 1360   5.330   4.904   0.778
  138ALA     CB 1361   5.311   4.752   0.782
  138ALA      C 1362   5.270   4.969   0.902
  138ALA      O 1363   5.168   5.038   0.896
  139ILE      N 1364   5.336   4.951   1.017
  139ILE      H 1365   5.420   4.897   1.016
  139ILE     CA 1366   5.291   5.019   1.140
  139ILE     CB 1367   5.345   4.952   1.266
  139ILE    CG1 1368   5.496   4.933   1.251
  139ILE    CG2 1369   5.281   4.814   1.286
  139ILE     CD 1370   5.572   4.859   1.361
  139ILE      C 1371   5.313   5.170   1.138
  139ILE      O 1372   5.229   5.252   1.172
  140GLN      N 1373   5.408   5.214   1.056
  140GLN      H 1374   5.474   5.151   1.014
  140GLN     CA 1375   5.429   5.357   1.027
  140GLN     CB 1376   5.561   5.389   0.956
  140GLN     CG 1377   5.684   5.369   1.045
  140GLN     CD 1378   5.814   5.416   0.978
  140GLN    OE1 1379   5.816   5.498   0.887
  140GLN    NE2 1380   5.920   5.375   1.047
  140GLN   HE21 1381   5.919   5.336   1.140
  140GLN   HE22 1382   6.007   5.363   1.000
  140GLN      C 1383   5.320   5.421   0.941
  140GLN      O 1384   5.266   5.520   0.990
  141ALA      N 1385   5.267   5.353   0.840
  141ALA      H 1386   5.330   5.299   0.783
  141ALA     CA 1387   5.143   5.382   0.766
  141ALA     CB 1388   5.128   5.288   0.646
  141ALA      C 1389   5.015   5.385   0.850
  141ALA      O 1390   4.935   5.478   0.850
  142ALA      N 1391   4.993   5.276   0.922
  142ALA      H 1392   5.067   5.209   0.929
  142ALA     CA 1393   4.885   5.263   1.022
  142ALA     CB 1394   4.881   5.129   1.095
  142ALA      C 1395   4.892   5.372   1.129
  142ALA      O 1396   4.789   5.436   1.152
  143HISE     N 1397   5.013   5.416   1.161
  143HISE     H 1398   5.087   5.355   1.133
  143HISE    CA 1399   5.038   5.526   1.255
  143HISE    CB 1400   5.179   5.506   1.311
  143HISE    CG 1401   5.186   5.595   1.436
  143HISE   ND1 1402   5.129   5.574   1.554
  143HISE   CD2 1403   5.245   5.714   1.436
  143HISE   HD2 1404   5.286   5.764   1.349
  143HISE   CE1 1405   5.165   5.678   1.630
  143HISE   HE1 1406   5.138   5.695   1.734
  143HISE   NE2 1407   5.240   5.763   1.560
  143HISE   HE2 1408   5.287   5.841   1.601
  143HISE     C 1409   5.015   5.668   1.204
  143HISE     O 1410   4.927   5.739   1.253
  144ASP      N 1411   5.071   5.692   1.086
  144ASP      H 1412   5.146   5.634   1.055
  144ASP     CA 1413   5.055   5.816   1.008
  144ASP     CB 1414   5.146   5.809   0.885
  144ASP     CG 1415   5.131   5.939   0.807
  144ASP    OD1 1416   5.189   6.044   0.844
  144ASP    OD2 1417   5.066   5.944   0.700
  144ASP      C 1418   4.910   5.852   0.974
  144ASP      O 1419   4.857   5.942   1.038
  145ALA      N 1420   4.835   5.760   0.913
  145ALA      H 1421   4.878   5.675   0.883
  145ALA     CA 1422   4.692   5.771   0.879
  145ALA     CB 1423   4.652   5.647   0.798
  145ALA      C 1424   4.599   5.790   0.999
  145ALA      O 1425   4.484   5.825   0.975
  146VAL      N 1426   4.640   5.753   1.120
  146VAL      H 1427   4.734   5.734   1.147
  146VAL     CA 1428   4.549   5.757   1.235
  146VAL     CB 1429   4.553   5.614   1.290
  146VAL    CG1 1430   4.529   5.598   1.441
  146VAL    CG2 1431   4.467   5.516   1.210
  146VAL      C 1432   4.576   5.866   1.340
  146VAL      O 1433   4.484   5.937   1.377
  147ALA      N 1434   4.704   5.875   1.377
  147ALA      H 1435   4.769   5.816   1.329
  147ALA     CA 1436   4.761   5.969   1.474
  147ALA     CB 1437   4.909   5.933   1.491
  147ALA      C 1438   4.758   6.117   1.435
  147ALA      O 1439   4.779   6.202   1.522
  148GLN      N 1440   4.707   6.139   1.314
  148GLN      H 1441   4.718   6.069   1.243
  148GLN     CA 1442   4.667   6.275   1.273
  148GLN     CB 1443   4.695   6.300   1.124
  148GLN     CG 1444   4.604   6.207   1.044
  148GLN     CD 1445   4.634   6.232   0.896
  148GLN    OE1 1446   4.567   6.315   0.835
  148GLN    NE2 1447   4.716   6.141   0.843
  148GLN   HE21 1448   4.752   6.057   0.882
  148GLN   HE22 1449   4.764   6.174   0.761
  148GLN      C 1450   4.534   6.333   1.320
  148GLN      O 1451   4.521   6.455   1.322
  149GLU      N 1452   4.451   6.240   1.366
  149GLU      H 1453   4.465   6.142   1.356
  149GLU     CA 1454   4.322   6.269   1.431
  149GLU     CB 1455   4.244   6.142   1.398
  149GLU     CG 1456   4.091   6.148   1.404
  149GLU     CD 1457   4.028   6.151   1.544
  149GLU    OE1 1458   3.956   6.247   1.579
  149GLU    OE2 1459   4.078   6.067   1.621
  149GLU      C 1460   4.324   6.308   1.578
  149GLU      O 1461   4.400   6.253   1.658
  150GLY      N 1462   4.235   6.400   1.616
  150GLY      H 1463   4.175   6.438   1.546
  150GLY     CA 1464   4.220   6.458   1.750
  150GLY      C 1465   4.190   6.362   1.866
  150GLY      O 1466   4.236   6.377   1.979
  151GLN      N 1467   4.115   6.254   1.848
  151GLN      H 1468   4.067   6.247   1.760
  151GLN     CA 1469   4.089   6.155   1.954
  151GLN     CB 1470   3.960   6.080   1.918
  151GLN     CG 1471   3.843   6.170   1.959
  151GLN     CD 1472   3.706   6.103   1.965
  151GLN    OE1 1473   3.616   6.129   1.885
  151GLN    NE2 1474   3.679   6.034   2.076
  151GLN   HE21 1475   3.748   6.027   2.148
  151GLN   HE22 1476   3.584   6.016   2.100
  151GLN      C 1477   4.201   6.051   1.966
  151GLN      O 1478   4.246   6.025   2.077
  152CYS      N 1479   4.263   6.025   1.851
  152CYS      H 1480   4.223   6.053   1.763
  152CYS     CA 1481   4.375   5.930   1.842
  152CYS     CB 1482   4.373   5.888   1.696
  152CYS     SG 1483   4.217   5.803   1.653
  152CYS     HG 1484   4.139   5.911   1.649
  152CYS      C 1485   4.508   5.984   1.895
  152CYS      O 1486   4.573   5.915   1.973
  153ARG      N 1487   4.530   6.114   1.881
  153ARG      H 1488   4.458   6.177   1.853
  153ARG     CA 1489   4.659   6.173   1.920
  153ARG     CB 1490   4.690   6.292   1.829
  153ARG     CG 1491   4.804   6.382   1.878
  153ARG     CD 1492   4.808   6.503   1.784
  153ARG     NE 1493   4.709   6.605   1.818
  153ARG     HE 1494   4.743   6.673   1.884
  153ARG     CZ 1495   4.607   6.652   1.745
  153ARG    NH1 1496   4.589   6.623   1.615
  153ARG   HH11 1497   4.653   6.572   1.558
  153ARG   HH12 1498   4.500   6.650   1.579
  153ARG    NH2 1499   4.505   6.695   1.820
  153ARG   HH21 1500   4.507   6.683   1.919
  153ARG   HH22 1501   4.439   6.755   1.775
  153ARG      C 1502   4.646   6.212   2.067
  153ARG      O 1503   4.554   6.288   2.096
  154VAL      N 1504   4.749   6.185   2.148
  154VAL      H 1505   4.833   6.149   2.108
  154VAL     CA 1506   4.776   6.246   2.279
  154VAL     CB 1507   4.838   6.145   2.376
  154VAL    CG1 1508   4.836   6.179   2.525
  154VAL    CG2 1509   4.768   6.009   2.370
  154VAL      C 1510   4.866   6.369   2.264
  154VAL      O 1511   4.968   6.365   2.196
  155ASP      N 1512   4.839   6.472   2.343
  155ASP      H 1513   4.773   6.459   2.418
  155ASP     CA 1514   4.910   6.600   2.330
  155ASP     CB 1515   4.835   6.703   2.415
  155ASP     CG 1516   4.712   6.745   2.335
  155ASP    OD1 1517   4.606   6.683   2.361
  155ASP    OD2 1518   4.725   6.823   2.238
  155ASP      C 1519   5.061   6.613   2.346
  155ASP      O 1520   5.118   6.606   2.455
  156ASP      N 1521   5.122   6.644   2.232
  156ASP      H 1522   5.064   6.658   2.152
  156ASP     CA 1523   5.263   6.645   2.190
  156ASP     CB 1524   5.286   6.712   2.055
  156ASP     CG 1525   5.206   6.841   2.043
  156ASP    OD1 1526   5.234   6.950   2.097
  156ASP    OD2 1527   5.093   6.826   1.990
  156ASP      C 1528   5.362   6.714   2.285
  156ASP      O 1529   5.481   6.686   2.287
  157LYS      N 1530   5.317   6.815   2.358
  157LYS      H 1531   5.248   6.876   2.319
  157LYS     CA 1532   5.393   6.875   2.469
  157LYS     CB 1533   5.341   7.014   2.505
  157LYS     CG 1534   5.200   7.024   2.564
  157LYS     CD 1535   5.148   7.166   2.544
  157LYS     CE 1536   5.000   7.161   2.585
  157LYS     NZ 1537   4.938   7.294   2.591
  157LYS    HZ1 1538   4.975   7.349   2.516
  157LYS    HZ2 1539   4.841   7.273   2.576
  157LYS    HZ3 1540   4.954   7.334   2.681
  157LYS      C 1541   5.419   6.798   2.599
  157LYS      O 1542   5.518   6.838   2.660
  158VAL      N 1543   5.350   6.690   2.632
  158VAL      H 1544   5.282   6.646   2.573
  158VAL     CA 1545   5.386   6.609   2.750
  158VAL     CB 1546   5.258   6.612   2.835
  158VAL    CG1 1547   5.264   6.495   2.933
  158VAL    CG2 1548   5.231   6.736   2.920
  158VAL      C 1549   5.442   6.476   2.699
  158VAL      O 1550   5.401   6.421   2.597
  159ASN      N 1551   5.551   6.430   2.761
  159ASN      H 1552   5.593   6.477   2.839
  159ASN     CA 1553   5.626   6.311   2.722
  159ASN     CB 1554   5.762   6.321   2.792
  159ASN     CG 1555   5.875   6.228   2.749
  159ASN    OD1 1556   5.857   6.125   2.684
  159ASN    ND2 1557   5.998   6.268   2.782
  159ASN   HD21 1558   6.016   6.360   2.816
  159ASN   HD22 1559   6.072   6.204   2.765
  159ASN      C 1560   5.556   6.182   2.767
  159ASN      O 1561   5.600   6.113   2.859
  160PHE      N 1562   5.436   6.165   2.712
  160PHE      H 1563   5.387   6.229   2.653
  160PHE     CA 1564   5.375   6.033   2.732
  160PHE     CB 1565   5.235   6.011   2.676
  160PHE     CG 1566   5.138   6.074   2.776
  160PHE    CD1 1567   5.112   6.209   2.753
  160PHE    HD1 1568   5.176   6.266   2.685
  160PHE    CD2 1569   5.069   6.001   2.871
  160PHE    HD2 1570   5.108   5.902   2.896
  160PHE    CE1 1571   5.020   6.280   2.829
  160PHE    HE1 1572   5.013   6.387   2.808
  160PHE    CE2 1573   4.977   6.073   2.946
  160PHE    HE2 1574   4.908   6.015   3.007
  160PHE     CZ 1575   4.953   6.209   2.927
  160PHE     HZ 1576   4.855   6.250   2.953
  160PHE      C 1577   5.466   5.916   2.694
  160PHE      O 1578   5.526   5.915   2.587
  161HISE     N 1579   5.468   5.819   2.785
  161HISE     H 1580   5.414   5.837   2.868
  161HISE    CA 1581   5.530   5.687   2.774
  161HISE    CB 1582   5.666   5.683   2.844
  161HISE    CG 1583   5.744   5.560   2.799
  161HISE   ND1 1584   5.722   5.498   2.684
  161HISE   CD2 1585   5.818   5.475   2.871
  161HISE   HD2 1586   5.861   5.503   2.967
  161HISE   CE1 1587   5.773   5.376   2.684
  161HISE   HE1 1588   5.788   5.312   2.597
  161HISE   NE2 1589   5.836   5.363   2.801
  161HISE   HE2 1590   5.858   5.279   2.851
  161HISE     C 1591   5.439   5.587   2.846
  161HISE     O 1592   5.350   5.617   2.926
  162PHE      N 1593   5.467   5.460   2.820
  162PHE      H 1594   5.533   5.440   2.748
  162PHE     CA 1595   5.369   5.354   2.849
  162PHE     CB 1596   5.306   5.299   2.721
  162PHE     CG 1597   5.399   5.216   2.631
  162PHE    CD1 1598   5.482   5.284   2.543
  162PHE    HD1 1599   5.493   5.393   2.550
  162PHE    CD2 1600   5.385   5.079   2.616
  162PHE    HD2 1601   5.354   5.017   2.701
  162PHE    CE1 1602   5.538   5.213   2.437
  162PHE    HE1 1603   5.613   5.266   2.378
  162PHE    CE2 1604   5.439   5.011   2.508
  162PHE    HE2 1605   5.412   4.907   2.487
  162PHE     CZ 1606   5.522   5.077   2.418
  162PHE     HZ 1607   5.578   5.022   2.343
  162PHE      C 1608   5.443   5.242   2.924
  162PHE      O 1609   5.564   5.222   2.914
  163ILE      N 1610   5.363   5.171   3.003
  163ILE      H 1611   5.265   5.192   3.001
  163ILE     CA 1612   5.397   5.047   3.073
  163ILE     CB 1613   5.381   5.058   3.225
  163ILE    CG1 1614   5.414   5.200   3.270
  163ILE    CG2 1615   5.463   4.952   3.300
  163ILE     CD 1616   5.341   5.238   3.399
  163ILE      C 1617   5.310   4.933   3.020
  163ILE      O 1618   5.187   4.943   3.017
  164LEU      N 1619   5.375   4.823   2.985
  164LEU      H 1620   5.475   4.816   2.994
  164LEU     CA 1621   5.313   4.700   2.934
  164LEU     CB 1622   5.376   4.649   2.804
  164LEU     CG 1623   5.286   4.663   2.680
  164LEU    CD1 1624   5.376   4.637   2.558
  164LEU    CD2 1625   5.157   4.583   2.696
  164LEU      C 1626   5.316   4.593   3.043
  164LEU      O 1627   5.419   4.526   3.054
  165PHE      N 1628   5.197   4.540   3.069
  165PHE      H 1629   5.122   4.593   3.030
  165PHE     CA 1630   5.177   4.444   3.179
  165PHE     CB 1631   5.067   4.500   3.269
  165PHE     CG 1632   5.097   4.629   3.346
  165PHE    CD1 1633   5.036   4.746   3.303
  165PHE    HD1 1634   4.983   4.742   3.208
  165PHE    CD2 1635   5.181   4.624   3.457
  165PHE    HD2 1636   5.255   4.545   3.449
  165PHE    CE1 1637   5.058   4.865   3.372
  165PHE    HE1 1638   4.998   4.955   3.358
  165PHE    CE2 1639   5.201   4.741   3.529
  165PHE    HE2 1640   5.286   4.750   3.597
  165PHE     CZ 1641   5.141   4.858   3.483
  165PHE     HZ 1642   5.188   4.949   3.520
  165PHE      C 1643   5.136   4.309   3.120
  165PHE      O 1644   5.018   4.295   3.085
  166ASN      N 1645   5.205   4.204   3.161
  166ASN      H 1646   5.290   4.207   3.214
  166ASN     CA 1647   5.187   4.070   3.102
  166ASN     CB 1648   5.286   4.061   2.985
  166ASN     CG 1649   5.273   3.931   2.905
  166ASN    OD1 1650   5.195   3.840   2.929
  166ASN    ND2 1651   5.363   3.908   2.810
  166ASN   HD21 1652   5.437   3.968   2.780
  166ASN   HD22 1653   5.355   3.815   2.776
  166ASN      C 1654   5.180   3.957   3.204
  166ASN      O 1655   5.252   3.949   3.303
  167ASN      N 1656   5.084   3.868   3.178
  167ASN      H 1657   5.065   3.847   3.082
  167ASN     CA 1658   5.047   3.759   3.269
  167ASN     CB 1659   4.905   3.796   3.310
  167ASN     CG 1660   4.857   3.699   3.419
  167ASN    OD1 1661   4.878   3.579   3.434
  167ASN    ND2 1662   4.761   3.752   3.495
  167ASN   HD21 1663   4.719   3.840   3.469
  167ASN   HD22 1664   4.739   3.710   3.582
  167ASN      C 1665   5.062   3.621   3.205
  167ASN      O 1666   4.968   3.569   3.144
  168VAL      N 1667   5.176   3.559   3.233
  168VAL      H 1668   5.252   3.612   3.272
  168VAL     CA 1669   5.199   3.418   3.200
  168VAL     CB 1670   5.338   3.393   3.141
  168VAL    CG1 1671   5.355   3.264   3.061
  168VAL    CG2 1672   5.402   3.510   3.066
  168VAL      C 1673   5.163   3.326   3.317
  168VAL      O 1674   5.244   3.294   3.404
  169ASP      N 1675   5.032   3.307   3.333
  169ASP      H 1676   4.963   3.360   3.284
  169ASP     CA 1677   4.972   3.226   3.439
  169ASP     CB 1678   4.988   3.076   3.413
  169ASP     CG 1679   4.881   3.031   3.313
  169ASP    OD1 1680   4.930   2.978   3.211
  169ASP    OD2 1681   4.766   3.006   3.354
  169ASP      C 1682   5.006   3.264   3.584
  169ASP      O 1683   5.030   3.182   3.672
  170GLY      N 1684   4.986   3.394   3.606
  170GLY      H 1685   4.959   3.465   3.542
  170GLY     CA 1686   5.011   3.446   3.741
  170GLY      C 1687   5.147   3.515   3.758
  170GLY      O 1688   5.147   3.619   3.824
  171HISE     N 1689   5.249   3.477   3.683
  171HISE     H 1690   5.242   3.400   3.620
  171HISE    CA 1691   5.376   3.551   3.692
  171HISE    CB 1692   5.496   3.474   3.637
  171HISE    CG 1693   5.564   3.373   3.730
  171HISE   ND1 1694   5.696   3.357   3.729
  171HISE   CD2 1695   5.513   3.280   3.810
  171HISE   HD2 1696   5.407   3.264   3.828
  171HISE   CE1 1697   5.726   3.249   3.800
  171HISE   HE1 1698   5.821   3.219   3.843
  171HISE   NE2 1699   5.612   3.198   3.844
  171HISE   HE2 1700   5.608   3.133   3.920
  171HISE     C 1701   5.364   3.691   3.631
  171HISE     O 1702   5.351   3.693   3.509
  172LEU      N 1703   5.339   3.794   3.711
  172LEU      H 1704   5.341   3.782   3.810
  172LEU     CA 1705   5.326   3.927   3.649
  172LEU     CB 1706   5.249   4.021   3.742
  172LEU     CG 1707   5.107   4.042   3.689
  172LEU    CD1 1708   5.108   4.119   3.557
  172LEU    CD2 1709   5.027   3.912   3.677
  172LEU      C 1710   5.452   3.994   3.595
  172LEU      O 1711   5.534   4.035   3.677
  173TYR      N 1712   5.458   4.010   3.463
  173TYR      H 1713   5.381   3.979   3.407
  173TYR     CA 1714   5.566   4.071   3.385
  173TYR     CB 1715   5.596   3.992   3.258
  173TYR     CG 1716   5.689   3.873   3.282
  173TYR    CD1 1717   5.639   3.744   3.289
  173TYR    HD1 1718   5.534   3.722   3.309
  173TYR    CD2 1719   5.824   3.898   3.262
  173TYR    HD2 1720   5.872   3.996   3.273
  173TYR    CE1 1721   5.730   3.638   3.281
  173TYR    HE1 1722   5.696   3.534   3.279
  173TYR    CE2 1723   5.916   3.794   3.264
  173TYR    HE2 1724   6.022   3.809   3.288
  173TYR     CZ 1725   5.866   3.665   3.278
  173TYR     OH 1726   5.944   3.557   3.304
  173TYR     HH 1727   6.035   3.583   3.337
  173TYR      C 1728   5.529   4.217   3.356
  173TYR      O 1729   5.421   4.250   3.307
  174GLU      N 1730   5.626   4.304   3.385
  174GLU      H 1731   5.705   4.281   3.441
  174GLU     CA 1732   5.616   4.448   3.358
  174GLU     CB 1733   5.644   4.518   3.492
  174GLU     CG 1734   5.593   4.662   3.494
  174GLU     CD 1735   5.634   4.745   3.615
  174GLU    OE1 1736   5.752   4.774   3.645
  174GLU    OE2 1737   5.543   4.748   3.700
  174GLU      C 1738   5.724   4.490   3.258
  174GLU      O 1739   5.844   4.496   3.284
  175LEU      N 1740   5.678   4.498   3.133
  175LEU      H 1741   5.582   4.480   3.112
  175LEU     CA 1742   5.766   4.539   3.023
  175LEU     CB 1743   5.736   4.461   2.895
  175LEU     CG 1744   5.740   4.308   2.906
  175LEU    CD1 1745   5.608   4.231   2.924
  175LEU    CD2 1746   5.832   4.252   2.799
  175LEU      C 1747   5.745   4.688   3.000
  175LEU      O 1748   5.645   4.755   3.026
  176ASP      N 1749   5.854   4.751   2.958
  176ASP      H 1750   5.942   4.703   2.952
  176ASP     CA 1751   5.860   4.879   2.886
  176ASP     CB 1752   5.978   4.957   2.944
  176ASP     CG 1753   5.971   5.109   2.935
  176ASP    OD1 1754   5.883   5.163   3.006
  176ASP    OD2 1755   6.048   5.176   2.862
  176ASP      C 1756   5.876   4.880   2.733
  176ASP      O 1757   5.914   4.783   2.668
  177GLY      N 1758   5.853   5.002   2.687
  177GLY      H 1759   5.845   5.076   2.755
  177GLY     CA 1760   5.850   5.029   2.543
  177GLY      C 1761   5.973   5.097   2.483
  177GLY      O 1762   5.981   5.117   2.362
  178ARG      N 1763   6.058   5.157   2.567
  178ARG      H 1764   6.040   5.157   2.665
  178ARG     CA 1765   6.191   5.207   2.533
  178ARG     CB 1766   6.184   5.355   2.574
  178ARG     CG 1767   6.082   5.439   2.498
  178ARG     CD 1768   6.110   5.583   2.542
  178ARG     NE 1769   5.988   5.665   2.549
  178ARG     HE 1770   5.902   5.617   2.564
  178ARG     CZ 1771   5.982   5.796   2.578
  178ARG    NH1 1772   6.090   5.869   2.606
  178ARG   HH11 1773   6.179   5.824   2.597
  178ARG   HH12 1774   6.081   5.960   2.648
  178ARG    NH2 1775   5.860   5.849   2.594
  178ARG   HH21 1776   5.774   5.798   2.589
  178ARG   HH22 1777   5.866   5.941   2.633
  178ARG      C 1778   6.309   5.140   2.603
  178ARG      O 1779   6.402   5.095   2.535
  179MET      N 1780   6.315   5.134   2.735
  179MET      H 1781   6.232   5.140   2.791
  179MET     CA 1782   6.424   5.071   2.812
  179MET     CB 1783   6.397   5.109   2.958
  179MET     CG 1784   6.435   5.257   2.972
  179MET     SD 1785   6.610   5.286   3.014
  179MET     CE 1786   6.562   5.448   3.068
  179MET      C 1787   6.419   4.919   2.798
  179MET      O 1788   6.308   4.866   2.802
  180PRO      N 1789   6.535   4.855   2.799
  180PRO     CA 1790   6.544   4.708   2.793
  180PRO     CB 1791   6.691   4.684   2.761
  180PRO     CG 1792   6.765   4.795   2.836
  180PRO     CD 1793   6.670   4.912   2.810
  180PRO      C 1794   6.494   4.627   2.912
  180PRO      O 1795   6.464   4.685   3.016
  181PHE      N 1796   6.474   4.496   2.895
  181PHE      H 1797   6.493   4.460   2.803
  181PHE     CA 1798   6.454   4.381   2.984
  181PHE     CB 1799   6.582   4.372   3.067
  181PHE     CG 1800   6.599   4.263   3.174
  181PHE    CD1 1801   6.632   4.132   3.141
  181PHE    HD1 1802   6.703   4.116   3.060
  181PHE    CD2 1803   6.560   4.312   3.298
  181PHE    HD2 1804   6.542   4.415   3.326
  181PHE    CE1 1805   6.603   4.036   3.237
  181PHE    HE1 1806   6.624   3.929   3.231
  181PHE    CE2 1807   6.537   4.215   3.396
  181PHE    HE2 1808   6.467   4.244   3.474
  181PHE     CZ 1809   6.550   4.082   3.357
  181PHE     HZ 1810   6.503   4.013   3.427
  181PHE      C 1811   6.330   4.371   3.072
  181PHE      O 1812   6.296   4.473   3.133
  182PRO      N 1813   6.255   4.262   3.067
  182PRO     CA 1814   6.129   4.235   3.139
  182PRO     CB 1815   6.068   4.107   3.083
  182PRO     CG 1816   6.143   4.072   2.955
  182PRO     CD 1817   6.272   4.154   2.968
  182PRO      C 1818   6.158   4.225   3.289
  182PRO      O 1819   6.240   4.140   3.324
  183VAL      N 1820   6.058   4.272   3.362
  183VAL      H 1821   5.990   4.338   3.328
  183VAL     CA 1822   6.061   4.257   3.508
  183VAL     CB 1823   6.079   4.395   3.570
  183VAL    CG1 1824   6.085   4.383   3.723
  183VAL    CG2 1825   6.204   4.467   3.519
  183VAL      C 1826   5.945   4.178   3.567
  183VAL      O 1827   5.828   4.208   3.546
  184ASN      N 1828   5.976   4.057   3.614
  184ASN      H 1829   6.068   4.021   3.601
  184ASN     CA 1830   5.890   3.965   3.689
  184ASN     CB 1831   5.937   3.820   3.674
  184ASN     CG 1832   5.833   3.709   3.697
  184ASN    OD1 1833   5.740   3.716   3.777
  184ASN    ND2 1834   5.832   3.600   3.621
  184ASN   HD21 1835   5.881   3.585   3.535
  184ASN   HD22 1836   5.747   3.547   3.632
  184ASN      C 1837   5.863   4.005   3.834
  184ASN      O 1838   5.943   3.972   3.922
  185HISE     N 1839   5.745   4.054   3.869
  185HISE     H 1840   5.675   4.063   3.799
  185HISE    CA 1841   5.694   4.073   4.006
  185HISE    CB 1842   5.580   4.174   4.018
  185HISE    CG 1843   5.604   4.310   3.952
  185HISE   ND1 1844   5.659   4.409   4.023
  185HISE   CD2 1845   5.567   4.353   3.832
  185HISE   HD2 1846   5.534   4.290   3.749
  185HISE   CE1 1847   5.652   4.515   3.942
  185HISE   HE1 1848   5.681   4.618   3.962
  185HISE   NE2 1849   5.596   4.483   3.826
  185HISE   HE2 1850   5.581   4.541   3.746
  185HISE     C 1851   5.639   3.951   4.079
  185HISE     O 1852   5.618   3.955   4.200
  186GLY      N 1853   5.653   3.835   4.015
  186GLY      H 1854   5.705   3.819   3.931
  186GLY     CA 1855   5.605   3.709   4.075
  186GLY      C 1856   5.453   3.693   4.069
  186GLY      O 1857   5.387   3.765   3.994
  187ALA      N 1858   5.398   3.606   4.153
  187ALA      H 1859   5.454   3.552   4.215
  187ALA     CA 1860   5.254   3.575   4.150
  187ALA     CB 1861   5.237   3.447   4.232
  187ALA      C 1862   5.168   3.690   4.205
  187ALA      O 1863   5.152   3.707   4.325
  188SER      N 1864   5.098   3.753   4.111
  188SER      H 1865   5.102   3.721   4.016
  188SER     CA 1866   5.010   3.863   4.153
  188SER     CB 1867   5.103   3.984   4.159
  188SER     OG 1868   5.030   4.098   4.202
  188SER     HG 1869   5.065   4.130   4.290
  188SER      C 1870   4.895   3.876   4.052
  188SER      O 1871   4.826   3.780   4.019
  189SER      N 1872   4.854   4.000   4.028
  189SER      H 1873   4.905   4.071   4.075
  189SER     CA 1874   4.741   4.038   3.942
  189SER     CB 1875   4.611   4.054   4.021
  189SER     OG 1876   4.581   4.177   4.088
  189SER     HG 1877   4.484   4.196   4.070
  189SER      C 1878   4.775   4.167   3.867
  189SER      O 1879   4.862   4.248   3.897
  190GLU      N 1880   4.708   4.164   3.753
  190GLU      H 1881   4.642   4.095   3.722
  190GLU     CA 1882   4.726   4.277   3.660
  190GLU     CB 1883   4.716   4.237   3.513
  190GLU     CG 1884   4.573   4.210   3.465
  190GLU     CD 1885   4.520   4.072   3.503
  190GLU    OE1 1886   4.431   4.063   3.591
  190GLU    OE2 1887   4.599   3.977   3.485
  190GLU      C 1888   4.648   4.404   3.693
  190GLU      O 1889   4.707   4.511   3.712
  191ASP      N 1890   4.534   4.376   3.756
  191ASP      H 1891   4.474   4.301   3.729
  191ASP     CA 1892   4.455   4.480   3.825
  191ASP     CB 1893   4.322   4.413   3.856
  191ASP     CG 1894   4.309   4.301   3.960
  191ASP    OD1 1895   4.302   4.181   3.925
  191ASP    OD2 1896   4.346   4.331   4.076
  191ASP      C 1897   4.518   4.543   3.949
  191ASP      O 1898   4.534   4.665   3.958
  192THR      N 1899   4.604   4.463   4.012
  192THR      H 1900   4.602   4.364   4.020
  192THR     CA 1901   4.690   4.526   4.114
  192THR     CB 1902   4.759   4.425   4.207
  192THR    OG1 1903   4.660   4.347   4.276
  192THR    HG1 1904   4.636   4.269   4.219
  192THR    CG2 1905   4.839   4.500   4.313
  192THR      C 1906   4.792   4.626   4.060
  192THR      O 1907   4.781   4.746   4.084
  193LEU      N 1908   4.862   4.586   3.954
  193LEU      H 1909   4.821   4.509   3.904
  193LEU     CA 1910   4.971   4.664   3.895
  193LEU     CB 1911   5.052   4.571   3.804
  193LEU     CG 1912   5.184   4.521   3.863
  193LEU    CD1 1913   5.278   4.621   3.930
  193LEU    CD2 1914   5.149   4.396   3.944
  193LEU      C 1915   4.922   4.789   3.821
  193LEU      O 1916   4.955   4.904   3.849
  194LEU      N 1917   4.812   4.768   3.751
  194LEU      H 1918   4.771   4.677   3.742
  194LEU     CA 1919   4.751   4.864   3.658
  194LEU     CB 1920   4.638   4.796   3.581
  194LEU     CG 1921   4.580   4.875   3.463
  194LEU    CD1 1922   4.695   4.900   3.365
  194LEU    CD2 1923   4.466   4.807   3.386
  194LEU      C 1924   4.692   4.978   3.741
  194LEU      O 1925   4.717   5.094   3.708
  195LYS      N 1926   4.614   4.944   3.843
  195LYS      H 1927   4.577   4.853   3.858
  195LYS     CA 1928   4.548   5.036   3.938
  195LYS     CB 1929   4.439   4.968   4.020
  195LYS     CG 1930   4.323   4.955   3.920
  195LYS     CD 1931   4.209   4.863   3.964
  195LYS     CE 1932   4.080   4.944   3.956
  195LYS     NZ 1933   3.973   4.880   4.034
  195LYS    HZ1 1934   3.983   4.782   4.019
  195LYS    HZ2 1935   3.987   4.888   4.133
  195LYS    HZ3 1936   3.882   4.898   3.997
  195LYS      C 1937   4.648   5.100   4.034
  195LYS      O 1938   4.637   5.221   4.056
  196ASP      N 1939   4.745   5.025   4.085
  196ASP      H 1940   4.748   4.926   4.070
  196ASP     CA 1941   4.847   5.088   4.170
  196ASP     CB 1942   4.939   4.981   4.230
  196ASP     CG 1943   5.019   4.997   4.359
  196ASP    OD1 1944   5.122   5.067   4.355
  196ASP    OD2 1945   4.988   4.921   4.454
  196ASP      C 1946   4.926   5.197   4.096
  196ASP      O 1947   4.920   5.313   4.137
  197ALA      N 1948   4.977   5.165   3.978
  197ALA      H 1949   4.957   5.078   3.932
  197ALA     CA 1950   5.053   5.260   3.896
  197ALA     CB 1951   5.105   5.202   3.764
  197ALA      C 1952   4.962   5.375   3.851
  197ALA      O 1953   4.995   5.492   3.869
  198ALA      N 1954   4.837   5.339   3.820
  198ALA      H 1955   4.817   5.244   3.798
  198ALA     CA 1956   4.732   5.435   3.788
  198ALA     CB 1957   4.606   5.372   3.728
  198ALA      C 1958   4.706   5.549   3.887
  198ALA      O 1959   4.727   5.665   3.854
  199LYS      N 1960   4.670   5.507   4.008
  199LYS      H 1961   4.687   5.410   4.026
  199LYS     CA 1962   4.653   5.604   4.117
  199LYS     CB 1963   4.599   5.544   4.247
  199LYS     CG 1964   4.664   5.420   4.308
  199LYS     CD 1965   4.585   5.343   4.415
  199LYS     CE 1966   4.680   5.257   4.498
  199LYS     NZ 1967   4.617   5.137   4.555
  199LYS    HZ1 1968   4.685   5.074   4.593
  199LYS    HZ2 1969   4.547   5.149   4.625
  199LYS    HZ3 1970   4.578   5.080   4.482
  199LYS      C 1971   4.777   5.692   4.133
  199LYS      O 1972   4.766   5.813   4.153
  200VAL      N 1973   4.899   5.641   4.116
  200VAL      H 1974   4.906   5.548   4.080
  200VAL     CA 1975   5.021   5.724   4.118
  200VAL     CB 1976   5.151   5.645   4.125
  200VAL    CG1 1977   5.260   5.734   4.185
  200VAL    CG2 1978   5.142   5.503   4.183
  200VAL      C 1979   5.030   5.818   3.997
  200VAL      O 1980   5.066   5.935   4.012
  201CYS      N 1981   5.014   5.772   3.874
  201CYS      H 1982   5.013   5.676   3.845
  201CYS     CA 1983   5.002   5.861   3.758
  201CYS     CB 1984   4.952   5.772   3.644
  201CYS     SG 1985   5.071   5.640   3.602
  201CYS     HG 1986   5.045   5.644   3.471
  201CYS      C 1987   4.905   5.978   3.772
  201CYS      O 1988   4.933   6.084   3.717
  202ARG      N 1989   4.801   5.960   3.854
  202ARG      H 1990   4.771   5.868   3.881
  202ARG     CA 1991   4.707   6.069   3.885
  202ARG     CB 1992   4.570   6.024   3.939
  202ARG     CG 1993   4.493   5.943   3.835
  202ARG     CD 1994   4.345   5.977   3.854
  202ARG     NE 1995   4.313   6.107   3.797
  202ARG     HE 1996   4.377   6.149   3.734
  202ARG     CZ 1997   4.191   6.162   3.805
  202ARG    NH1 1998   4.094   6.107   3.880
  202ARG   HH11 1999   4.121   6.028   3.934
  202ARG   HH12 2000   4.010   6.157   3.903
  202ARG    NH2 2001   4.180   6.293   3.778
  202ARG   HH21 2002   4.264   6.343   3.758
  202ARG   HH22 2003   4.093   6.341   3.791
  202ARG      C 2004   4.763   6.190   3.960
  202ARG      O 2005   4.749   6.302   3.913
  203GLU      N 2006   4.868   6.164   4.038
  203GLU      H 2007   4.894   6.071   4.064
  203GLU     CA 2008   4.940   6.275   4.102
  203GLU     CB 2009   4.979   6.230   4.243
  203GLU     CG 2010   5.049   6.337   4.326
  203GLU     CD 2011   5.135   6.275   4.437
  203GLU    OE1 2012   5.075   6.253   4.544
  203GLU    OE2 2013   5.256   6.252   4.412
  203GLU      C 2014   5.046   6.337   4.011
  203GLU      O 2015   5.059   6.458   3.990
  204PHE      N 2016   5.104   6.252   3.927
  204PHE      H 2017   5.123   6.159   3.959
  204PHE     CA 2018   5.193   6.301   3.821
  204PHE     CB 2019   5.270   6.187   3.754
  204PHE     CG 2020   5.392   6.139   3.832
  204PHE    CD1 2021   5.388   6.022   3.907
  204PHE    HD1 2022   5.300   5.958   3.911
  204PHE    CD2 2023   5.502   6.224   3.836
  204PHE    HD2 2024   5.516   6.306   3.767
  204PHE    CE1 2025   5.493   5.985   3.991
  204PHE    HE1 2026   5.487   5.914   4.073
  204PHE    CE2 2027   5.609   6.186   3.916
  204PHE    HE2 2028   5.703   6.240   3.919
  204PHE     CZ 2029   5.605   6.068   3.990
  204PHE     HZ 2030   5.700   6.041   4.034
  204PHE      C 2031   5.121   6.377   3.711
  204PHE      O 2032   5.156   6.493   3.688
  205THR      N 2033   5.000   6.333   3.676
  205THR      H 2034   4.967   6.244   3.708
  205THR     CA 2035   4.915   6.406   3.582
  205THR     CB 2036   4.786   6.340   3.532
  205THR    OG1 2037   4.705   6.265   3.623
  205THR    HG1 2038   4.757   6.188   3.660
  205THR    CG2 2039   4.842   6.263   3.412
  205THR      C 2040   4.882   6.546   3.635
  205THR      O 2041   4.907   6.648   3.571
  206GLU      N 2042   4.824   6.559   3.754
  206GLU      H 2043   4.798   6.481   3.810
  206GLU     CA 2044   4.805   6.690   3.819
  206GLU     CB 2045   4.774   6.680   3.969
  206GLU     CG 2046   4.639   6.616   4.002
  206GLU     CD 2047   4.514   6.703   3.988
  206GLU    OE1 2048   4.448   6.696   3.882
  206GLU    OE2 2049   4.476   6.788   4.072
  206GLU      C 2050   4.922   6.788   3.807
  206GLU      O 2051   4.900   6.898   3.756
  207ARG      N 2052   5.045   6.749   3.835
  207ARG      H 2053   5.060   6.654   3.861
  207ARG     CA 2054   5.165   6.834   3.824
  207ARG     CB 2055   5.272   6.804   3.929
  207ARG     CG 2056   5.302   6.655   3.940
  207ARG     CD 2057   5.448   6.634   3.980
  207ARG     NE 2058   5.468   6.619   4.125
  207ARG     HE 2059   5.459   6.525   4.158
  207ARG     CZ 2060   5.541   6.704   4.199
  207ARG    NH1 2061   5.583   6.819   4.145
  207ARG   HH11 2062   5.559   6.844   4.051
  207ARG   HH12 2063   5.610   6.892   4.207
  207ARG    NH2 2064   5.588   6.662   4.318
  207ARG   HH21 2065   5.575   6.572   4.359
  207ARG   HH22 2066   5.636   6.726   4.378
  207ARG      C 2067   5.226   6.854   3.685
  207ARG      O 2068   5.251   6.970   3.652
  208GLU      N 2069   5.252   6.745   3.614
  208GLU      H 2070   5.256   6.656   3.658
  208GLU     CA 2071   5.303   6.753   3.476
  208GLU     CB 2072   5.384   6.628   3.438
  208GLU     CG 2073   5.509   6.636   3.525
  208GLU     CD 2074   5.622   6.739   3.515
  208GLU    OE1 2075   5.633   6.813   3.415
  208GLU    OE2 2076   5.696   6.749   3.616
  208GLU      C 2077   5.201   6.790   3.368
  208GLU      O 2078   5.245   6.809   3.255
  209GLN      N 2079   5.069   6.778   3.386
  209GLN      H 2080   5.024   6.722   3.455
  209GLN     CA 2081   4.972   6.820   3.284
  209GLN     CB 2082   4.869   6.715   3.243
  209GLN     CG 2083   4.939   6.616   3.150
  209GLN     CD 2084   4.826   6.542   3.078
  209GLN    OE1 2085   4.796   6.429   3.116
  209GLN    NE2 2086   4.774   6.603   2.972
  209GLN   HE21 2087   4.798   6.698   2.950
  209GLN   HE22 2088   4.701   6.564   2.916
  209GLN      C 2089   4.913   6.957   3.320
  209GLN      O 2090   4.877   6.980   3.435
  210GLY      N 2091   4.895   7.035   3.213
  210GLY      H 2092   4.943   7.009   3.129
  210GLY     CA 2093   4.820   7.161   3.214
  210GLY      C 2094   4.672   7.151   3.253
  210GLY      O 2095   4.646   7.139   3.373
  211GLU      N 2096   4.586   7.153   3.153
  211GLU      H 2097   4.615   7.137   3.059
  211GLU     CA 2098   4.440   7.154   3.171
  211GLU     CB 2099   4.388   7.269   3.084
  211GLU     CG 2100   4.389   7.392   3.174
  211GLU     CD 2101   4.298   7.500   3.116
  211GLU    OE1 2102   4.336   7.558   3.012
  211GLU    OE2 2103   4.178   7.495   3.152
  211GLU      C 2104   4.366   7.025   3.133
  211GLU      O 2105   4.306   6.965   3.222
  212VAL      N 2106   4.385   6.982   3.009
  212VAL      H 2107   4.443   7.030   2.943
  212VAL     CA 2108   4.316   6.862   2.960
  212VAL     CB 2109   4.306   6.863   2.807
  212VAL    CG1 2110   4.220   6.745   2.760
  212VAL    CG2 2111   4.261   6.998   2.751
  212VAL      C 2112   4.405   6.748   3.010
  212VAL      O 2113   4.493   6.689   2.947
  213ARG      N 2114   4.398   6.725   3.141
  213ARG      H 2115   4.320   6.753   3.196
  213ARG     CA 2116   4.479   6.623   3.209
  213ARG     CB 2117   4.468   6.640   3.360
  213ARG     CG 2118   4.499   6.781   3.410
  213ARG     CD 2119   4.543   6.796   3.556
  213ARG     NE 2120   4.620   6.920   3.577
  213ARG     HE 2121   4.705   6.937   3.527
  213ARG     CZ 2122   4.598   7.003   3.680
  213ARG    NH1 2123   4.523   6.959   3.782
  213ARG   HH11 2124   4.505   6.862   3.797
  213ARG   HH12 2125   4.496   7.024   3.854
  213ARG    NH2 2126   4.666   7.118   3.685
  213ARG   HH21 2127   4.725   7.140   3.607
  213ARG   HH22 2128   4.650   7.187   3.755
  213ARG      C 2129   4.429   6.480   3.182
  213ARG      O 2130   4.307   6.467   3.178
  214PHE      N 2131   4.517   6.385   3.153
  214PHE      H 2132   4.614   6.400   3.136
  214PHE     CA 2133   4.470   6.247   3.134
  214PHE     CB 2134   4.586   6.157   3.094
  214PHE     CG 2135   4.557   6.039   3.001
  214PHE    CD1 2136   4.588   6.036   2.865
  214PHE    HD1 2137   4.628   6.131   2.829
  214PHE    CD2 2138   4.478   5.935   3.048
  214PHE    HD2 2139   4.468   5.925   3.156
  214PHE    CE1 2140   4.559   5.932   2.778
  214PHE    HE1 2141   4.612   5.909   2.686
  214PHE    CE2 2142   4.437   5.835   2.961
  214PHE    HE2 2143   4.370   5.756   2.993
  214PHE     CZ 2144   4.475   5.832   2.827
  214PHE     HZ 2145   4.439   5.746   2.772
  214PHE      C 2146   4.411   6.194   3.265
  214PHE      O 2147   4.450   6.235   3.374
  215SER      N 2148   4.325   6.093   3.247
  215SER      H 2149   4.320   6.055   3.155
  215SER     CA 2150   4.253   6.022   3.354
  215SER     CB 2151   4.147   6.116   3.411
  215SER     OG 2152   4.094   6.052   3.528
  215SER     HG 2153   4.069   5.963   3.491
  215SER      C 2154   4.193   5.897   3.291
  215SER     O1 2155   4.243   5.846   3.189
  215SER     O2 2156   4.093   5.839   3.341
   6.92857   6.92857   4.89927   0.00000   0.00000   0.00000   0.00000   3.46428   3.46428
