# Supplementary material for: Is There a Functional Role for the Knotted Topology in Protein UCH-L1?
Source: J Chem Inf Model. 2024 Jul 24;64(17):6827–37. doi: 10.1021/acs.jcim.4c00880 (PMC11388461; doi:10.1021/acs.jcim.4c00880)
Supplement: Supplementary file 2 — ci4c00880_si_002.zip [file ci4c00880_si_002.zip › UCH-L1_files/APO/APO_delta216/REP_2/traj_initial.gro]

Protein in water t=   0.00000 step= 0
 2156
    1MET      N    1   6.117   3.559   3.390
    1MET     H1    2   6.132   3.658   3.390
    1MET     H2    3   6.039   3.542   3.450
    1MET     H3    4   6.197   3.506   3.418
    1MET     CA    5   6.076   3.523   3.253
    1MET     CB    6   6.058   3.372   3.231
    1MET     CG    7   6.176   3.280   3.260
    1MET     SD    8   6.233   3.281   3.434
    1MET     CE    9   6.355   3.156   3.396
    1MET      C   10   5.949   3.595   3.210
    1MET      O   11   5.950   3.632   3.093
    2GLN      N   12   5.835   3.583   3.278
    2GLN      H   13   5.818   3.501   3.332
    2GLN     CA   14   5.712   3.658   3.252
    2GLN     CB   15   5.611   3.570   3.178
    2GLN     CG   16   5.540   3.459   3.257
    2GLN     CD   17   5.408   3.433   3.185
    2GLN    OE1   18   5.389   3.375   3.079
    2GLN    NE2   19   5.301   3.494   3.236
    2GLN   HE21   20   5.296   3.557   3.314
    2GLN   HE22   21   5.217   3.467   3.190
    2GLN      C   22   5.652   3.728   3.374
    2GLN      O   23   5.656   3.659   3.476
    3LEU      N   24   5.549   3.809   3.354
    3LEU      H   25   5.514   3.817   3.261
    3LEU     CA   26   5.474   3.869   3.466
    3LEU     CB   27   5.487   4.021   3.457
    3LEU     CG   28   5.621   4.085   3.493
    3LEU    CD1   29   5.623   4.236   3.466
    3LEU    CD2   30   5.641   4.083   3.644
    3LEU      C   31   5.327   3.825   3.471
    3LEU      O   32   5.285   3.733   3.401
    4LYS      N   33   5.252   3.871   3.571
    4LYS      H   34   5.299   3.908   3.651
    4LYS     CA   35   5.111   3.845   3.601
    4LYS     CB   36   5.066   3.863   3.746
    4LYS     CG   37   5.142   3.777   3.847
    4LYS     CD   38   5.084   3.807   3.985
    4LYS     CE   39   5.140   3.747   4.114
    4LYS     NZ   40   5.115   3.602   4.123
    4LYS    HZ1   41   5.122   3.574   4.219
    4LYS    HZ2   42   5.018   3.596   4.098
    4LYS    HZ3   43   5.175   3.546   4.065
    4LYS      C   44   5.028   3.931   3.505
    4LYS      O   45   5.073   4.044   3.484
    5PRO      N   46   4.931   3.873   3.434
    5PRO     CA   47   4.859   3.940   3.326
    5PRO     CB   48   4.762   3.838   3.267
    5PRO     CG   49   4.836   3.706   3.291
    5PRO     CD   50   4.908   3.728   3.425
    5PRO      C   51   4.780   4.059   3.383
    5PRO      O   52   4.716   4.046   3.487
    6MET      N   53   4.754   4.160   3.301
    6MET      H   54   4.778   4.154   3.204
    6MET     CA   55   4.697   4.289   3.342
    6MET     CB   56   4.802   4.400   3.328
    6MET     CG   57   4.757   4.529   3.397
    6MET     SD   58   4.769   4.508   3.579
    6MET     CE   59   4.926   4.591   3.588
    6MET      C   60   4.568   4.319   3.267
    6MET      O   61   4.575   4.311   3.144
    7GLU      N   62   4.472   4.382   3.335
    7GLU      H   63   4.471   4.386   3.435
    7GLU     CA   64   4.350   4.419   3.263
    7GLU     CB   65   4.253   4.430   3.380
    7GLU     CG   66   4.112   4.456   3.327
    7GLU     CD   67   4.001   4.425   3.428
    7GLU    OE1   68   3.888   4.448   3.380
    7GLU    OE2   69   4.026   4.383   3.543
    7GLU      C   70   4.369   4.550   3.185
    7GLU      O   71   4.402   4.656   3.238
    8ILE      N   72   4.367   4.532   3.054
    8ILE      H   73   4.347   4.442   3.014
    8ILE     CA   74   4.385   4.641   2.957
    8ILE     CB   75   4.435   4.577   2.828
    8ILE    CG1   76   4.579   4.534   2.859
    8ILE    CG2   77   4.454   4.681   2.717
    8ILE     CD   78   4.650   4.453   2.750
    8ILE      C   79   4.259   4.727   2.942
    8ILE      O   80   4.171   4.705   2.859
    9ASN      N   81   4.262   4.822   3.034
    9ASN      H   82   4.339   4.838   3.095
    9ASN     CA   83   4.163   4.931   3.042
    9ASN     CB   84   4.034   4.889   3.114
    9ASN     CG   85   4.045   4.854   3.263
    9ASN    OD1   86   4.096   4.936   3.338
    9ASN    ND2   87   3.965   4.759   3.311
    9ASN   HD21   88   3.916   4.701   3.246
    9ASN   HD22   89   3.939   4.764   3.407
    9ASN      C   90   4.216   5.059   3.106
    9ASN      O   91   4.323   5.048   3.165
   10PRO      N   92   4.165   5.176   3.069
   10PRO     CA   93   4.212   5.309   3.111
   10PRO     CB   94   4.105   5.406   3.062
   10PRO     CG   95   4.089   5.342   2.925
   10PRO     CD   96   4.086   5.190   2.946
   10PRO      C   97   4.220   5.328   3.262
   10PRO      O   98   4.310   5.403   3.300
   11GLU      N   99   4.129   5.268   3.339
   11GLU      H  100   4.037   5.266   3.301
   11GLU     CA  101   4.119   5.269   3.486
   11GLU     CB  102   3.991   5.207   3.542
   11GLU     CG  103   3.996   5.205   3.695
   11GLU     CD  104   3.880   5.124   3.753
   11GLU    OE1  105   3.904   5.006   3.787
   11GLU    OE2  106   3.771   5.181   3.771
   11GLU      C  107   4.239   5.196   3.544
   11GLU      O  108   4.294   5.246   3.642
   12MET      N  109   4.283   5.087   3.481
   12MET      H  110   4.229   5.021   3.430
   12MET     CA  111   4.409   5.032   3.533
   12MET     CB  112   4.424   4.886   3.490
   12MET     CG  113   4.322   4.784   3.541
   12MET     SD  114   4.306   4.769   3.723
   12MET     CE  115   4.128   4.768   3.730
   12MET      C  116   4.541   5.105   3.507
   12MET      O  117   4.610   5.130   3.606
   13LEU      N  118   4.558   5.157   3.386
   13LEU      H  119   4.485   5.153   3.317
   13LEU     CA  120   4.668   5.247   3.350
   13LEU     CB  121   4.649   5.293   3.205
   13LEU     CG  122   4.687   5.199   3.091
   13LEU    CD1  123   4.639   5.264   2.961
   13LEU    CD2  124   4.838   5.173   3.092
   13LEU      C  125   4.673   5.366   3.446
   13LEU      O  126   4.770   5.398   3.515
   14ASN      N  127   4.558   5.423   3.481
   14ASN      H  128   4.479   5.412   3.420
   14ASN     CA  129   4.534   5.528   3.581
   14ASN     CB  130   4.387   5.570   3.574
   14ASN     CG  131   4.366   5.660   3.452
   14ASN    OD1  132   4.454   5.698   3.375
   14ASN    ND2  133   4.242   5.704   3.434
   14ASN   HD21  134   4.173   5.681   3.502
   14ASN   HD22  135   4.214   5.747   3.349
   14ASN      C  136   4.567   5.488   3.725
   14ASN      O  137   4.624   5.568   3.801
   15LYS      N  138   4.545   5.363   3.764
   15LYS      H  139   4.490   5.303   3.705
   15LYS     CA  140   4.577   5.307   3.896
   15LYS     CB  141   4.490   5.182   3.915
   15LYS     CG  142   4.348   5.215   3.960
   15LYS     CD  143   4.281   5.083   4.000
   15LYS     CE  144   4.139   5.123   4.040
   15LYS     NZ  145   4.050   5.037   4.119
   15LYS    HZ1  146   3.956   5.063   4.098
   15LYS    HZ2  147   4.078   4.948   4.084
   15LYS    HZ3  148   4.065   5.037   4.218
   15LYS      C  149   4.729   5.289   3.899
   15LYS      O  150   4.792   5.343   3.990
   16VAL      N  151   4.790   5.232   3.795
   16VAL      H  152   4.737   5.195   3.718
   16VAL     CA  153   4.935   5.235   3.776
   16VAL     CB  154   4.989   5.156   3.657
   16VAL    CG1  155   5.139   5.129   3.675
   16VAL    CG2  156   4.935   5.015   3.633
   16VAL      C  157   5.002   5.373   3.776
   16VAL      O  158   5.097   5.392   3.852
   17LEU      N  159   4.942   5.467   3.704
   17LEU      H  160   4.892   5.444   3.621
   17LEU     CA  161   4.975   5.609   3.721
   17LEU     CB  162   4.888   5.703   3.637
   17LEU     CG  163   4.934   5.698   3.491
   17LEU    CD1  164   4.844   5.794   3.413
   17LEU    CD2  165   5.079   5.737   3.462
   17LEU      C  166   4.971   5.662   3.865
   17LEU      O  167   5.065   5.729   3.906
   18SER      N  168   4.876   5.615   3.946
   18SER      H  169   4.795   5.564   3.915
   18SER     CA  170   4.887   5.649   4.088
   18SER     CB  171   4.771   5.595   4.173
   18SER     OG  172   4.773   5.640   4.309
   18SER     HG  173   4.685   5.686   4.322
   18SER      C  174   5.008   5.579   4.150
   18SER      O  175   5.099   5.655   4.180
   19ARG      N  176   5.025   5.448   4.132
   19ARG      H  177   4.962   5.402   4.069
   19ARG     CA  178   5.130   5.368   4.195
   19ARG     CB  179   5.102   5.219   4.172
   19ARG     CG  180   4.995   5.173   4.271
   19ARG     CD  181   4.982   5.022   4.294
   19ARG     NE  182   4.869   4.980   4.379
   19ARG     HE  183   4.780   4.983   4.334
   19ARG     CZ  184   4.882   4.925   4.501
   19ARG    NH1  185   5.005   4.895   4.543
   19ARG   HH11  186   5.083   4.902   4.480
   19ARG   HH12  187   5.020   4.889   4.642
   19ARG    NH2  188   4.773   4.900   4.576
   19ARG   HH21  189   4.679   4.920   4.548
   19ARG   HH22  190   4.790   4.888   4.674
   19ARG      C  191   5.270   5.407   4.146
   19ARG      O  192   5.363   5.380   4.222
   20LEU      N  193   5.281   5.460   4.025
   20LEU      H  194   5.218   5.444   3.949
   20LEU     CA  195   5.410   5.515   3.980
   20LEU     CB  196   5.430   5.492   3.830
   20LEU     CG  197   5.449   5.344   3.798
   20LEU    CD1  198   5.458   5.337   3.646
   20LEU    CD2  199   5.560   5.263   3.866
   20LEU      C  200   5.445   5.661   4.009
   20LEU      O  201   5.553   5.706   3.971
   21GLY      N  202   5.364   5.725   4.092
   21GLY      H  203   5.293   5.679   4.145
   21GLY     CA  204   5.374   5.866   4.133
   21GLY      C  205   5.381   5.979   4.030
   21GLY      O  206   5.472   6.062   4.031
   22VAL      N  207   5.277   5.992   3.948
   22VAL      H  208   5.198   5.932   3.964
   22VAL     CA  209   5.265   6.087   3.837
   22VAL     CB  210   5.263   6.016   3.701
   22VAL    CG1  211   5.235   6.113   3.586
   22VAL    CG2  212   5.397   5.944   3.686
   22VAL      C  213   5.145   6.181   3.853
   22VAL      O  214   5.042   6.121   3.883
   23ALA      N  215   5.163   6.310   3.829
   23ALA      H  216   5.240   6.346   3.775
   23ALA     CA  217   5.052   6.403   3.852
   23ALA     CB  218   5.098   6.536   3.793
   23ALA      C  219   4.924   6.357   3.781
   23ALA      O  220   4.912   6.335   3.661
   24GLY      N  221   4.817   6.344   3.860
   24GLY      H  222   4.815   6.344   3.960
   24GLY     CA  223   4.686   6.298   3.810
   24GLY      C  224   4.599   6.417   3.769
   24GLY      O  225   4.476   6.410   3.763
   25GLN      N  226   4.664   6.524   3.725
   25GLN      H  227   4.738   6.558   3.783
   25GLN     CA  228   4.611   6.619   3.626
   25GLN     CB  229   4.739   6.704   3.621
   25GLN     CG  230   4.710   6.848   3.580
   25GLN     CD  231   4.831   6.938   3.552
   25GLN    OE1  232   4.921   6.960   3.633
   25GLN    NE2  233   4.823   7.021   3.448
   25GLN   HE21  234   4.762   7.012   3.370
   25GLN   HE22  235   4.878   7.104   3.455
   25GLN      C  236   4.579   6.558   3.489
   25GLN      O  237   4.485   6.601   3.423
   26TRP      N  238   4.668   6.472   3.441
   26TRP      H  239   4.767   6.475   3.457
   26TRP     CA  240   4.642   6.405   3.312
   26TRP     CB  241   4.761   6.422   3.219
   26TRP     CG  242   4.788   6.568   3.180
   26TRP    CD1  243   4.869   6.654   3.241
   26TRP    HD1  244   4.914   6.636   3.338
   26TRP    CD2  245   4.762   6.631   3.059
   26TRP    NE1  246   4.912   6.754   3.164
   26TRP    HE1  247   4.989   6.812   3.192
   26TRP    CE2  248   4.848   6.740   3.048
   26TRP    CE3  249   4.682   6.595   2.951
   26TRP    HE3  250   4.610   6.515   2.965
   26TRP    CZ2  251   4.847   6.807   2.926
   26TRP    HZ2  252   4.903   6.900   2.915
   26TRP    CZ3  253   4.680   6.667   2.832
   26TRP    HZ3  254   4.631   6.612   2.752
   26TRP    CH2  255   4.764   6.777   2.819
   26TRP    HH2  256   4.762   6.842   2.731
   26TRP      C  257   4.618   6.255   3.331
   26TRP      O  258   4.713   6.189   3.372
   27ARG      N  259   4.503   6.200   3.293
   27ARG      H  260   4.438   6.254   3.240
   27ARG     CA  261   4.463   6.059   3.308
   27ARG     CB  262   4.382   6.034   3.435
   27ARG     CG  263   4.483   6.047   3.550
   27ARG     CD  264   4.526   5.928   3.636
   27ARG     NE  265   4.636   5.966   3.726
   27ARG     HE  266   4.687   6.049   3.704
   27ARG     CZ  267   4.650   5.930   3.854
   27ARG    NH1  268   4.553   5.871   3.926
   27ARG   HH11  269   4.458   5.853   3.900
   27ARG   HH12  270   4.560   5.886   4.025
   27ARG    NH2  271   4.763   5.968   3.916
   27ARG   HH21  272   4.832   6.011   3.859
   27ARG   HH22  273   4.781   5.943   4.011
   27ARG      C  274   4.390   6.003   3.186
   27ARG      O  275   4.291   6.059   3.140
   28PHE      N  276   4.415   5.875   3.159
   28PHE      H  277   4.476   5.818   3.213
   28PHE     CA  278   4.371   5.806   3.036
   28PHE     CB  279   4.442   5.673   3.011
   28PHE     CG  280   4.586   5.702   2.968
   28PHE    CD1  281   4.692   5.647   3.040
   28PHE    HD1  282   4.677   5.609   3.141
   28PHE    CD2  283   4.604   5.792   2.863
   28PHE    HD2  284   4.526   5.814   2.791
   28PHE    CE1  285   4.818   5.683   2.993
   28PHE    HE1  286   4.905   5.633   3.034
   28PHE    CE2  287   4.733   5.825   2.823
   28PHE    HE2  288   4.734   5.901   2.746
   28PHE     CZ  289   4.843   5.767   2.885
   28PHE     HZ  290   4.942   5.792   2.847
   28PHE      C  291   4.221   5.781   3.030
   28PHE      O  292   4.159   5.737   3.127
   29VAL      N  293   4.169   5.820   2.914
   29VAL      H  294   4.231   5.857   2.845
   29VAL     CA  295   4.026   5.808   2.879
   29VAL     CB  296   3.971   5.944   2.837
   29VAL    CG1  297   3.968   6.043   2.953
   29VAL    CG2  298   4.047   6.008   2.721
   29VAL      C  299   3.988   5.693   2.786
   29VAL      O  300   4.061   5.650   2.697
   30ASP      N  301   3.865   5.646   2.801
   30ASP      H  302   3.809   5.664   2.883
   30ASP     CA  303   3.798   5.552   2.710
   30ASP     CB  304   3.678   5.501   2.789
   30ASP     CG  305   3.718   5.437   2.922
   30ASP    OD1  306   3.734   5.508   3.024
   30ASP    OD2  307   3.691   5.317   2.948
   30ASP      C  308   3.750   5.618   2.580
   30ASP      O  309   3.673   5.714   2.584
   31VAL      N  310   3.770   5.560   2.462
   31VAL      H  311   3.818   5.473   2.461
   31VAL     CA  312   3.719   5.610   2.333
   31VAL     CB  313   3.836   5.663   2.250
   31VAL    CG1  314   3.795   5.716   2.113
   31VAL    CG2  315   3.929   5.767   2.313
   31VAL      C  316   3.624   5.509   2.269
   31VAL      O  317   3.657   5.423   2.189
   32LEU      N  318   3.495   5.538   2.290
   32LEU      H  319   3.471   5.599   2.366
   32LEU     CA  320   3.390   5.460   2.224
   32LEU     CB  321   3.251   5.500   2.274
   32LEU     CG  322   3.215   5.509   2.422
   32LEU    CD1  323   3.081   5.583   2.425
   32LEU    CD2  324   3.196   5.369   2.479
   32LEU      C  325   3.391   5.473   2.071
   32LEU      O  326   3.346   5.379   2.005
   33GLY      N  327   3.420   5.588   2.011
   33GLY      H  328   3.435   5.662   2.077
   33GLY     CA  329   3.418   5.610   1.866
   33GLY      C  330   3.548   5.675   1.817
   33GLY      O  331   3.589   5.778   1.870
   34LEU      N  332   3.589   5.630   1.699
   34LEU      H  333   3.523   5.584   1.640
   34LEU     CA  334   3.724   5.653   1.646
   34LEU     CB  335   3.795   5.521   1.615
   34LEU     CG  336   3.847   5.444   1.737
   34LEU    CD1  337   3.886   5.302   1.697
   34LEU    CD2  338   3.955   5.526   1.806
   34LEU      C  339   3.727   5.741   1.521
   34LEU      O  340   3.825   5.751   1.447
   35GLU      N  341   3.616   5.812   1.504
   35GLU      H  342   3.552   5.832   1.578
   35GLU     CA  343   3.586   5.872   1.373
   35GLU     CB  344   3.436   5.847   1.356
   35GLU     CG  345   3.390   5.703   1.334
   35GLU     CD  346   3.372   5.631   1.468
   35GLU    OE1  347   3.318   5.692   1.563
   35GLU    OE2  348   3.390   5.508   1.473
   35GLU      C  349   3.618   6.021   1.387
   35GLU      O  350   3.731   6.044   1.430
   36GLU      N  351   3.562   6.108   1.304
   36GLU      H  352   3.492   6.073   1.242
   36GLU     CA  353   3.569   6.254   1.319
   36GLU     CB  354   3.540   6.329   1.189
   36GLU     CG  355   3.630   6.311   1.066
   36GLU     CD  356   3.730   6.427   1.058
   36GLU    OE1  357   3.848   6.405   1.091
   36GLU    OE2  358   3.700   6.527   0.990
   36GLU      C  359   3.468   6.293   1.427
   36GLU      O  360   3.482   6.384   1.509
   37GLU      N  361   3.345   6.244   1.416
   37GLU      H  362   3.318   6.195   1.333
   37GLU     CA  363   3.247   6.239   1.525
   37GLU     CB  364   3.109   6.221   1.460
   37GLU     CG  365   2.985   6.223   1.549
   37GLU     CD  366   2.962   6.359   1.615
   37GLU    OE1  367   2.965   6.463   1.546
   37GLU    OE2  368   2.980   6.361   1.739
   37GLU      C  369   3.277   6.135   1.632
   37GLU      O  370   3.380   6.067   1.623
   38SER      N  371   3.206   6.150   1.743
   38SER      H  372   3.133   6.219   1.746
   38SER     CA  373   3.222   6.069   1.865
   38SER     CB  374   3.195   5.922   1.832
   38SER     OG  375   3.173   5.859   1.958
   38SER     HG  376   3.170   5.761   1.940
   38SER      C  377   3.348   6.089   1.950
   38SER      O  378   3.346   6.103   2.072
   39LEU      N  379   3.455   6.113   1.875
   39LEU      H  380   3.442   6.105   1.776
   39LEU     CA  381   3.588   6.149   1.926
   39LEU     CB  382   3.693   6.173   1.817
   39LEU     CG  383   3.802   6.066   1.814
   39LEU    CD1  384   3.874   6.083   1.681
   39LEU    CD2  385   3.911   6.073   1.921
   39LEU      C  386   3.600   6.279   2.006
   39LEU      O  387   3.669   6.289   2.108
   40GLY      N  388   3.515   6.373   1.964
   40GLY      H  389   3.470   6.364   1.875
   40GLY     CA  390   3.491   6.497   2.039
   40GLY      C  391   3.454   6.484   2.187
   40GLY      O  392   3.494   6.574   2.260
   41SER      N  393   3.396   6.374   2.233
   41SER      H  394   3.347   6.318   2.166
   41SER     CA  395   3.371   6.336   2.373
   41SER     CB  396   3.309   6.196   2.381
   41SER     OG  397   3.278   6.161   2.516
   41SER     HG  398   3.208   6.227   2.545
   41SER      C  399   3.495   6.333   2.462
   41SER      O  400   3.487   6.372   2.579
   42VAL      N  401   3.614   6.320   2.404
   42VAL      H  402   3.617   6.305   2.305
   42VAL     CA  403   3.742   6.301   2.472
   42VAL     CB  404   3.843   6.260   2.364
   42VAL    CG1  405   3.992   6.285   2.387
   42VAL    CG2  406   3.823   6.111   2.336
   42VAL      C  407   3.780   6.437   2.531
   42VAL      O  408   3.782   6.531   2.451
   43PRO      N  409   3.803   6.438   2.662
   43PRO     CA  410   3.828   6.562   2.738
   43PRO     CB  411   3.824   6.535   2.888
   43PRO     CG  412   3.856   6.386   2.889
   43PRO     CD  413   3.799   6.329   2.760
   43PRO      C  414   3.963   6.624   2.702
   43PRO      O  415   4.074   6.575   2.724
   44ALA      N  416   3.943   6.733   2.629
   44ALA      H  417   3.848   6.763   2.619
   44ALA     CA  418   4.047   6.825   2.579
   44ALA     CB  419   3.995   6.887   2.449
   44ALA      C  420   4.108   6.924   2.678
   44ALA      O  421   4.039   7.007   2.738
   45PRO      N  422   4.241   6.927   2.686
   45PRO     CA  423   4.343   6.864   2.601
   45PRO     CB  424   4.472   6.943   2.621
   45PRO     CG  425   4.461   6.984   2.768
   45PRO     CD  426   4.311   7.010   2.786
   45PRO      C  427   4.374   6.716   2.627
   45PRO      O  428   4.361   6.665   2.738
   46ALA      N  429   4.410   6.635   2.528
   46ALA      H  430   4.408   6.679   2.438
   46ALA     CA  431   4.468   6.500   2.533
   46ALA     CB  432   4.380   6.398   2.460
   46ALA      C  433   4.610   6.494   2.476
   46ALA      O  434   4.641   6.552   2.372
   47CYS      N  435   4.690   6.408   2.538
   47CYS      H  436   4.662   6.354   2.618
   47CYS     CA  437   4.836   6.405   2.519
   47CYS     CB  438   4.906   6.446   2.648
   47CYS     SG  439   4.861   6.338   2.789
   47CYS     HG  440   4.910   6.437   2.863
   47CYS      C  441   4.914   6.289   2.456
   47CYS      O  442   5.032   6.300   2.423
   48ALA      N  443   4.836   6.185   2.429
   48ALA      H  444   4.744   6.182   2.469
   48ALA     CA  445   4.884   6.054   2.383
   48ALA     CB  446   4.981   5.981   2.475
   48ALA      C  447   4.771   5.953   2.360
   48ALA      O  448   4.710   5.918   2.460
   49LEU      N  449   4.777   5.880   2.249
   49LEU      H  450   4.829   5.900   2.166
   49LEU     CA  451   4.677   5.778   2.214
   49LEU     CB  452   4.603   5.814   2.084
   49LEU     CG  453   4.469   5.742   2.070
   49LEU    CD1  454   4.381   5.790   2.186
   49LEU    CD2  455   4.414   5.766   1.929
   49LEU      C  456   4.728   5.634   2.203
   49LEU      O  457   4.828   5.607   2.138
   50LEU      N  458   4.680   5.559   2.301
   50LEU      H  459   4.627   5.582   2.383
   50LEU     CA  460   4.720   5.418   2.313
   50LEU     CB  461   4.746   5.385   2.460
   50LEU     CG  462   4.864   5.453   2.529
   50LEU    CD1  463   4.834   5.597   2.569
   50LEU    CD2  464   4.925   5.370   2.642
   50LEU      C  465   4.608   5.325   2.267
   50LEU      O  466   4.491   5.318   2.304
   51LEU      N  467   4.652   5.230   2.185
   51LEU      H  468   4.746   5.229   2.151
   51LEU     CA  469   4.566   5.131   2.118
   51LEU     CB  470   4.574   5.153   1.967
   51LEU     CG  471   4.437   5.146   1.899
   51LEU    CD1  472   4.332   5.248   1.943
   51LEU    CD2  473   4.449   5.131   1.747
   51LEU      C  474   4.596   4.985   2.150
   51LEU      O  475   4.709   4.944   2.176
   52LEU      N  476   4.486   4.910   2.149
   52LEU      H  477   4.400   4.952   2.176
   52LEU     CA  478   4.495   4.765   2.167
   52LEU     CB  479   4.423   4.713   2.292
   52LEU     CG  480   4.435   4.562   2.313
   52LEU    CD1  481   4.565   4.501   2.367
   52LEU    CD2  482   4.314   4.509   2.389
   52LEU      C  483   4.445   4.684   2.047
   52LEU      O  484   4.331   4.705   2.006
   53PHE      N  485   4.527   4.604   1.980
   53PHE      H  486   4.626   4.605   1.993
   53PHE     CA  487   4.475   4.522   1.869
   53PHE     CB  488   4.510   4.595   1.738
   53PHE     CG  489   4.419   4.568   1.618
   53PHE    CD1  490   4.284   4.601   1.620
   53PHE    HD1  491   4.246   4.647   1.711
   53PHE    CD2  492   4.475   4.492   1.516
   53PHE    HD2  493   4.579   4.463   1.501
   53PHE    CE1  494   4.196   4.555   1.523
   53PHE    HE1  495   4.089   4.572   1.537
   53PHE    CE2  496   4.379   4.440   1.430
   53PHE    HE2  497   4.421   4.371   1.356
   53PHE     CZ  498   4.242   4.464   1.429
   53PHE     HZ  499   4.166   4.415   1.368
   53PHE      C  500   4.543   4.385   1.865
   53PHE      O  501   4.660   4.380   1.902
   54PRO      N  502   4.470   4.283   1.821
   54PRO     CA  503   4.530   4.153   1.791
   54PRO     CB  504   4.416   4.053   1.815
   54PRO     CG  505   4.288   4.128   1.777
   54PRO     CD  506   4.324   4.266   1.833
   54PRO      C  507   4.588   4.147   1.649
   54PRO      O  508   4.537   4.206   1.554
   55LEU      N  509   4.699   4.075   1.635
   55LEU      H  510   4.721   4.001   1.698
   55LEU     CA  511   4.774   4.060   1.510
   55LEU     CB  512   4.916   4.118   1.511
   55LEU     CG  513   4.931   4.268   1.486
   55LEU    CD1  514   5.074   4.322   1.504
   55LEU    CD2  515   4.868   4.316   1.355
   55LEU      C  516   4.790   3.912   1.475
   55LEU      O  517   4.801   3.826   1.561
   56THR      N  518   4.779   3.891   1.344
   56THR      H  519   4.750   3.962   1.280
   56THR     CA  520   4.817   3.761   1.287
   56THR     CB  521   4.756   3.736   1.149
   56THR    OG1  522   4.800   3.834   1.055
   56THR    HG1  523   4.755   3.917   1.088
   56THR    CG2  524   4.603   3.728   1.148
   56THR      C  525   4.968   3.743   1.272
   56THR      O  526   5.041   3.839   1.248
   57ALA      N  527   5.016   3.620   1.284
   57ALA      H  528   4.960   3.553   1.333
   57ALA     CA  529   5.155   3.574   1.270
   57ALA     CB  530   5.151   3.424   1.299
   57ALA      C  531   5.228   3.612   1.141
   57ALA      O  532   5.336   3.671   1.146
   58GLN      N  533   5.157   3.597   1.030
   58GLN      H  534   5.073   3.543   1.037
   58GLN     CA  535   5.210   3.629   0.896
   58GLN     CB  536   5.103   3.584   0.797
   58GLN     CG  537   5.077   3.434   0.783
   58GLN     CD  538   4.967   3.377   0.873
   58GLN    OE1  539   4.998   3.351   0.990
   58GLN    NE2  540   4.842   3.375   0.828
   58GLN   HE21  541   4.816   3.411   0.738
   58GLN   HE22  542   4.786   3.296   0.853
   58GLN      C  543   5.238   3.779   0.882
   58GLN      O  544   5.351   3.819   0.855
   59HISE     N  545   5.140   3.859   0.925
   59HISE     H  546   5.052   3.822   0.954
   59HISE    CA  547   5.138   4.006   0.920
   59HISE    CB  548   4.998   4.061   0.947
   59HISE    CG  549   4.978   4.213   0.943
   59HISE   ND1  550   4.895   4.279   1.022
   59HISE   CD2  551   5.057   4.289   0.867
   59HISE   HD2  552   5.149   4.271   0.812
   59HISE   CE1  553   4.922   4.407   0.996
   59HISE   HE1  554   4.876   4.492   1.048
   59HISE   NE2  555   5.021   4.410   0.908
   59HISE   HE2  556   5.066   4.489   0.866
   59HISE     C  557   5.245   4.065   1.012
   59HISE     O  558   5.334   4.134   0.964
   60GLU      N  559   5.246   4.018   1.136
   60GLU      H  560   5.178   3.953   1.172
   60GLU     CA  561   5.348   4.055   1.235
   60GLU     CB  562   5.322   3.981   1.366
   60GLU     CG  563   5.395   4.033   1.489
   60GLU     CD  564   5.415   3.927   1.598
   60GLU    OE1  565   5.513   3.850   1.587
   60GLU    OE2  566   5.334   3.916   1.692
   60GLU      C  567   5.494   4.030   1.198
   60GLU      O  568   5.557   4.135   1.182
   61ASN      N  569   5.526   3.915   1.138
   61ASN      H  570   5.461   3.846   1.107
   61ASN     CA  571   5.661   3.878   1.094
   61ASN     CB  572   5.682   3.731   1.056
   61ASN     CG  573   5.693   3.644   1.182
   61ASN    OD1  574   5.801   3.635   1.240
   61ASN    ND2  575   5.580   3.592   1.229
   61ASN   HD21  576   5.493   3.604   1.182
   61ASN   HD22  577   5.584   3.536   1.312
   61ASN      C  578   5.710   3.962   0.976
   61ASN      O  579   5.818   4.021   0.984
   62PHE      N  580   5.622   3.981   0.878
   62PHE      H  581   5.540   3.926   0.866
   62PHE     CA  582   5.649   4.062   0.758
   62PHE     CB  583   5.528   4.053   0.666
   62PHE     CG  584   5.538   4.117   0.527
   62PHE    CD1  585   5.498   4.250   0.515
   62PHE    HD1  586   5.461   4.296   0.606
   62PHE    CD2  587   5.594   4.047   0.421
   62PHE    HD2  588   5.580   3.940   0.405
   62PHE    CE1  589   5.512   4.319   0.395
   62PHE    HE1  590   5.490   4.425   0.384
   62PHE    CE2  591   5.611   4.120   0.304
   62PHE    HE2  592   5.651   4.057   0.225
   62PHE     CZ  593   5.573   4.253   0.289
   62PHE     HZ  594   5.607   4.300   0.197
   62PHE      C  595   5.671   4.207   0.802
   62PHE      O  596   5.777   4.269   0.793
   63ARG      N  597   5.575   4.255   0.881
   63ARG      H  598   5.499   4.203   0.919
   63ARG     CA  599   5.588   4.390   0.937
   63ARG     CB  600   5.460   4.427   1.013
   63ARG     CG  601   5.437   4.576   0.990
   63ARG     CD  602   5.302   4.622   1.047
   63ARG     NE  603   5.314   4.764   1.013
   63ARG     HE  604   5.331   4.779   0.916
   63ARG     CZ  605   5.322   4.867   1.099
   63ARG    NH1  606   5.297   4.854   1.230
   63ARG   HH11  607   5.268   4.771   1.277
   63ARG   HH12  608   5.303   4.936   1.287
   63ARG    NH2  609   5.381   4.978   1.055
   63ARG   HH21  610   5.417   4.983   0.962
   63ARG   HH22  611   5.374   5.061   1.111
   63ARG      C  612   5.714   4.423   1.017
   63ARG      O  613   5.774   4.528   0.992
   64LYS      N  614   5.748   4.336   1.112
   64LYS      H  615   5.682   4.273   1.152
   64LYS     CA  616   5.878   4.335   1.180
   64LYS     CB  617   5.886   4.214   1.273
   64LYS     CG  618   5.773   4.208   1.376
   64LYS     CD  619   5.815   4.111   1.486
   64LYS     CE  620   5.729   4.140   1.609
   64LYS     NZ  621   5.770   4.039   1.708
   64LYS    HZ1  622   5.856   4.061   1.755
   64LYS    HZ2  623   5.698   4.037   1.778
   64LYS    HZ3  624   5.781   3.945   1.677
   64LYS      C  625   5.999   4.345   1.086
   64LYS      O  626   6.081   4.436   1.100
   65LYS      N  627   6.001   4.262   0.982
   65LYS      H  628   5.930   4.192   0.981
   65LYS     CA  629   6.108   4.257   0.881
   65LYS     CB  630   6.078   4.129   0.803
   65LYS     CG  631   6.168   4.018   0.856
   65LYS     CD  632   6.164   3.887   0.776
   65LYS     CE  633   6.238   3.782   0.859
   65LYS     NZ  634   6.225   3.645   0.808
   65LYS    HZ1  635   6.310   3.617   0.764
   65LYS    HZ2  636   6.213   3.578   0.881
   65LYS    HZ3  637   6.144   3.639   0.750
   65LYS      C  638   6.113   4.387   0.800
   65LYS      O  639   6.218   4.452   0.806
   66GLN      N  640   5.998   4.448   0.772
   66GLN      H  641   5.916   4.391   0.762
   66GLN     CA  642   5.990   4.578   0.705
   66GLN     CB  643   5.845   4.613   0.668
   66GLN     CG  644   5.784   4.519   0.564
   66GLN     CD  645   5.654   4.599   0.547
   66GLN    OE1  646   5.564   4.584   0.630
   66GLN    NE2  647   5.651   4.695   0.455
   66GLN   HE21  648   5.731   4.717   0.400
   66GLN   HE22  649   5.566   4.745   0.440
   66GLN      C  650   6.046   4.684   0.800
   66GLN      O  651   6.132   4.759   0.756
   67ILE      N  652   5.999   4.694   0.924
   67ILE      H  653   5.933   4.628   0.961
   67ILE     CA  654   6.045   4.790   1.026
   67ILE     CB  655   5.947   4.798   1.143
   67ILE    CG1  656   5.815   4.862   1.099
   67ILE    CG2  657   5.995   4.875   1.266
   67ILE     CD  658   5.702   4.840   1.200
   67ILE      C  659   6.194   4.779   1.062
   67ILE      O  660   6.270   4.875   1.074
   68GLU      N  661   6.239   4.654   1.051
   68GLU      H  662   6.179   4.578   1.074
   68GLU     CA  663   6.381   4.626   1.078
   68GLU     CB  664   6.420   4.480   1.101
   68GLU     CG  665   6.566   4.470   1.147
   68GLU     CD  666   6.595   4.498   1.295
   68GLU    OE1  667   6.537   4.420   1.374
   68GLU    OE2  668   6.696   4.563   1.330
   68GLU      C  669   6.463   4.681   0.961
   68GLU      O  670   6.556   4.755   0.994
   69GLU      N  671   6.419   4.652   0.839
   69GLU      H  672   6.344   4.586   0.831
   69GLU     CA  673   6.496   4.696   0.722
   69GLU     CB  674   6.422   4.621   0.612
   69GLU     CG  675   6.487   4.634   0.474
   69GLU     CD  676   6.414   4.555   0.365
   69GLU    OE1  677   6.334   4.616   0.291
   69GLU    OE2  678   6.440   4.433   0.357
   69GLU      C  679   6.502   4.847   0.699
   69GLU      O  680   6.587   4.891   0.621
   70LEU      N  681   6.399   4.919   0.742
   70LEU      H  682   6.311   4.879   0.768
   70LEU     CA  683   6.403   5.066   0.754
   70LEU     CB  684   6.268   5.126   0.795
   70LEU     CG  685   6.153   5.126   0.695
   70LEU    CD1  686   6.022   5.147   0.772
   70LEU    CD2  687   6.159   5.241   0.594
   70LEU      C  688   6.516   5.120   0.841
   70LEU      O  689   6.551   5.236   0.819
   71LYS      N  690   6.565   5.056   0.947
   71LYS      H  691   6.510   4.978   0.978
   71LYS     CA  692   6.675   5.093   1.037
   71LYS     CB  693   6.808   5.072   0.964
   71LYS     CG  694   6.845   4.927   0.933
   71LYS     CD  695   6.868   4.833   1.052
   71LYS     CE  696   6.887   4.685   1.021
   71LYS     NZ  697   6.910   4.605   1.143
   71LYS    HZ1  698   6.820   4.580   1.179
   71LYS    HZ2  699   6.963   4.524   1.116
   71LYS    HZ3  700   6.957   4.653   1.217
   71LYS      C  701   6.671   5.228   1.108
   71LYS      O  702   6.770   5.300   1.115
   72GLY      N  703   6.549   5.268   1.144
   72GLY      H  704   6.478   5.199   1.126
   72GLY     CA  705   6.516   5.393   1.214
   72GLY      C  706   6.553   5.531   1.158
   72GLY      O  707   6.542   5.633   1.225
   73GLN      N  708   6.563   5.530   1.025
   73GLN      H  709   6.523   5.463   0.963
   73GLN     CA  710   6.600   5.650   0.947
   73GLN     CB  711   6.641   5.603   0.808
   73GLN     CG  712   6.730   5.703   0.734
   73GLN     CD  713   6.805   5.638   0.617
   73GLN    OE1  714   6.920   5.596   0.619
   73GLN    NE2  715   6.733   5.623   0.506
   73GLN   HE21  716   6.645   5.668   0.492
   73GLN   HE22  717   6.769   5.567   0.432
   73GLN      C  718   6.499   5.765   0.946
   73GLN      O  719   6.532   5.877   0.986
   74GLU      N  720   6.371   5.738   0.925
   74GLU      H  721   6.342   5.651   0.884
   74GLU     CA  722   6.264   5.838   0.938
   74GLU     CB  723   6.137   5.783   0.872
   74GLU     CG  724   6.150   5.747   0.724
   74GLU     CD  725   6.041   5.648   0.683
   74GLU    OE1  726   5.935   5.701   0.643
   74GLU    OE2  727   6.071   5.527   0.693
   74GLU      C  728   6.239   5.894   1.078
   74GLU      O  729   6.213   6.014   1.089
   75VAL      N  730   6.289   5.826   1.181
   75VAL      H  731   6.324   5.734   1.164
   75VAL     CA  732   6.268   5.849   1.325
   75VAL     CB  733   6.261   5.708   1.384
   75VAL    CG1  734   6.243   5.732   1.534
   75VAL    CG2  735   6.145   5.630   1.322
   75VAL      C  736   6.387   5.931   1.376
   75VAL      O  737   6.505   5.909   1.351
   76SER      N  738   6.346   6.037   1.445
   76SER      H  739   6.253   6.073   1.446
   76SER     CA  740   6.429   6.122   1.531
   76SER     CB  741   6.339   6.235   1.582
   76SER     OG  742   6.418   6.324   1.661
   76SER     HG  743   6.434   6.407   1.608
   76SER      C  744   6.495   6.056   1.652
   76SER      O  745   6.428   5.979   1.720
   77PRO      N  746   6.618   6.088   1.691
   77PRO     CA  747   6.690   6.041   1.810
   77PRO     CB  748   6.839   6.057   1.780
   77PRO     CG  749   6.835   6.192   1.708
   77PRO     CD  750   6.711   6.179   1.620
   77PRO      C  751   6.646   6.107   1.941
   77PRO      O  752   6.688   6.070   2.051
   78LYS      N  753   6.553   6.202   1.933
   78LYS      H  754   6.535   6.252   1.848
   78LYS     CA  755   6.487   6.267   2.047
   78LYS     CB  756   6.424   6.396   1.995
   78LYS     CG  757   6.525   6.502   1.950
   78LYS     CD  758   6.480   6.648   1.957
   78LYS     CE  759   6.378   6.680   1.848
   78LYS     NZ  760   6.338   6.821   1.851
   78LYS    HZ1  761   6.265   6.845   1.787
   78LYS    HZ2  762   6.293   6.836   1.939
   78LYS    HZ3  763   6.423   6.870   1.833
   78LYS      C  764   6.384   6.175   2.113
   78LYS      O  765   6.377   6.163   2.235
   79VAL      N  766   6.310   6.109   2.024
   79VAL      H  767   6.323   6.116   1.925
   79VAL     CA  768   6.203   6.013   2.057
   79VAL     CB  769   6.140   5.963   1.927
   79VAL    CG1  770   6.021   5.872   1.958
   79VAL    CG2  771   6.106   6.074   1.828
   79VAL      C  772   6.273   5.897   2.129
   79VAL      O  773   6.372   5.845   2.078
   80TYR      N  774   6.219   5.879   2.249
   80TYR      H  775   6.129   5.919   2.268
   80TYR     CA  776   6.250   5.769   2.340
   80TYR     CB  777   6.218   5.808   2.485
   80TYR     CG  778   6.237   5.707   2.598
   80TYR    CD1  779   6.142   5.608   2.616
   80TYR    HD1  780   6.071   5.602   2.534
   80TYR    CD2  781   6.333   5.740   2.693
   80TYR    HD2  782   6.398   5.823   2.666
   80TYR    CE1  783   6.137   5.543   2.739
   80TYR    HE1  784   6.055   5.475   2.761
   80TYR    CE2  785   6.329   5.665   2.810
   80TYR    HE2  786   6.390   5.698   2.894
   80TYR     CZ  787   6.233   5.568   2.836
   80TYR     OH  788   6.224   5.522   2.964
   80TYR     HH  789   6.301   5.560   3.016
   80TYR      C  790   6.163   5.647   2.309
   80TYR      O  791   6.041   5.661   2.296
   81PHE      N  792   6.232   5.535   2.293
   81PHE      H  793   6.331   5.529   2.280
   81PHE     CA  794   6.174   5.401   2.271
   81PHE     CB  795   6.193   5.374   2.122
   81PHE     CG  796   6.138   5.237   2.082
   81PHE    CD1  797   6.003   5.218   2.053
   81PHE    HD1  798   5.935   5.303   2.063
   81PHE    CD2  799   6.233   5.155   2.022
   81PHE    HD2  800   6.340   5.176   2.018
   81PHE    CE1  801   5.960   5.107   1.982
   81PHE    HE1  802   5.857   5.105   1.945
   81PHE    CE2  803   6.192   5.041   1.953
   81PHE    HE2  804   6.262   4.984   1.893
   81PHE     CZ  805   6.056   5.015   1.941
   81PHE     HZ  806   6.027   4.910   1.934
   81PHE      C  807   6.240   5.299   2.364
   81PHE      O  808   6.355   5.310   2.407
   82MET      N  809   6.169   5.188   2.384
   82MET      H  810   6.075   5.174   2.353
   82MET     CA  811   6.212   5.068   2.457
   82MET     CB  812   6.200   5.091   2.608
   82MET     CG  813   6.066   5.125   2.673
   82MET     SD  814   6.053   5.111   2.855
   82MET     CE  815   6.088   4.937   2.874
   82MET      C  816   6.139   4.939   2.418
   82MET      O  817   6.016   4.933   2.425
   83LYS      N  818   6.223   4.854   2.358
   83LYS      H  819   6.321   4.873   2.366
   83LYS     CA  820   6.169   4.726   2.311
   83LYS     CB  821   6.278   4.654   2.232
   83LYS     CG  822   6.339   4.743   2.124
   83LYS     CD  823   6.471   4.685   2.072
   83LYS     CE  824   6.519   4.762   1.949
   83LYS     NZ  825   6.614   4.676   1.877
   83LYS    HZ1  826   6.606   4.577   1.884
   83LYS    HZ2  827   6.613   4.694   1.779
   83LYS    HZ3  828   6.704   4.709   1.904
   83LYS      C  829   6.138   4.637   2.432
   83LYS      O  830   6.230   4.611   2.508
   84GLN      N  831   6.022   4.573   2.422
   84GLN      H  832   5.957   4.601   2.352
   84GLN     CA  833   5.971   4.478   2.522
   84GLN     CB  834   5.822   4.451   2.496
   84GLN     CG  835   5.763   4.367   2.610
   84GLN     CD  836   5.615   4.333   2.590
   84GLN    OE1  837   5.525   4.409   2.554
   84GLN    NE2  838   5.587   4.205   2.613
   84GLN   HE21  839   5.656   4.140   2.645
   84GLN   HE22  840   5.495   4.168   2.602
   84GLN      C  841   6.054   4.351   2.504
   84GLN      O  842   6.088   4.320   2.390
   85THR      N  843   6.084   4.291   2.619
   85THR      H  844   6.088   4.347   2.702
   85THR     CA  845   6.145   4.158   2.628
   85THR     CB  846   6.290   4.169   2.675
   85THR    OG1  847   6.304   4.230   2.803
   85THR    HG1  848   6.387   4.197   2.848
   85THR    CG2  849   6.365   4.254   2.572
   85THR      C  850   6.069   4.058   2.716
   85THR      O  851   6.056   3.947   2.666
   86ILE      N  852   6.016   4.105   2.828
   86ILE      H  853   6.031   4.199   2.858
   86ILE     CA  854   5.949   4.014   2.923
   86ILE     CB  855   5.990   4.046   3.067
   86ILE    CG1  856   6.140   4.035   3.094
   86ILE    CG2  857   5.918   3.949   3.160
   86ILE     CD  858   6.198   3.904   3.043
   86ILE      C  859   5.797   4.009   2.905
   86ILE      O  860   5.730   4.107   2.874
   87GLY      N  861   5.745   3.887   2.898
   87GLY      H  862   5.809   3.811   2.889
   87GLY     CA  863   5.603   3.848   2.890
   87GLY      C  864   5.515   3.920   2.992
   87GLY      O  865   5.544   3.946   3.108
   88ASN      N  866   5.408   3.965   2.928
   88ASN      H  867   5.409   3.946   2.830
   88ASN     CA  868   5.294   4.039   2.984
   88ASN     CB  869   5.217   3.949   3.080
   88ASN     CG  870   5.116   3.857   3.011
   88ASN    OD1  871   5.138   3.742   2.974
   88ASN    ND2  872   4.998   3.915   2.991
   88ASN   HD21  873   4.989   4.012   3.012
   88ASN   HD22  874   4.927   3.868   2.938
   88ASN      C  875   5.315   4.183   3.033
   88ASN      O  876   5.231   4.243   3.100
   89SER      N  877   5.428   4.242   2.994
   89SER      H  878   5.483   4.187   2.931
   89SER     CA  879   5.463   4.380   3.029
   89SER     CB  880   5.612   4.397   3.061
   89SER     OG  881   5.684   4.362   2.942
   89SER     HG  882   5.707   4.265   2.946
   89SER      C  883   5.407   4.492   2.941
   89SER      O  884   5.413   4.607   2.982
   90CYS      N  885   5.307   4.449   2.865
   90CYS      H  886   5.237   4.386   2.899
   90CYS     CA  887   5.256   4.526   2.750
   90CYS     CB  888   5.151   4.450   2.668
   90CYS     SG  889   5.017   4.381   2.772
   90CYS     HG  890   4.980   4.300   2.673
   90CYS      C  891   5.211   4.670   2.776
   90CYS      O  892   5.258   4.769   2.719
   91GLY      N  893   5.126   4.675   2.878
   91GLY      H  894   5.107   4.592   2.930
   91GLY     CA  895   5.060   4.798   2.925
   91GLY      C  896   5.152   4.903   2.988
   91GLY      O  897   5.166   5.014   2.937
   92THR      N  898   5.245   4.852   3.069
   92THR      H  899   5.230   4.758   3.099
   92THR     CA  900   5.357   4.930   3.125
   92THR     CB  901   5.443   4.850   3.223
   92THR    OG1  902   5.372   4.737   3.274
   92THR    HG1  903   5.452   4.682   3.298
   92THR    CG2  904   5.499   4.936   3.336
   92THR      C  905   5.449   4.986   3.016
   92THR      O  906   5.495   5.099   3.033
   93ILE      N  907   5.493   4.904   2.922
   93ILE      H  908   5.471   4.806   2.929
   93ILE     CA  909   5.582   4.941   2.811
   93ILE     CB  910   5.602   4.827   2.710
   93ILE    CG1  911   5.667   4.708   2.780
   93ILE    CG2  912   5.683   4.878   2.591
   93ILE     CD  913   5.807   4.738   2.836
   93ILE      C  914   5.515   5.057   2.738
   93ILE      O  915   5.578   5.162   2.738
   94GLY      N  916   5.388   5.046   2.698
   94GLY      H  917   5.344   4.957   2.698
   94GLY     CA  918   5.312   5.158   2.640
   94GLY      C  919   5.302   5.285   2.725
   94GLY      O  920   5.352   5.389   2.683
   95LEU      N  921   5.281   5.266   2.855
   95LEU      H  922   5.249   5.180   2.896
   95LEU     CA  923   5.270   5.377   2.950
   95LEU     CB  924   5.214   5.311   3.076
   95LEU     CG  925   5.184   5.404   3.193
   95LEU    CD1  926   5.035   5.421   3.227
   95LEU    CD2  927   5.265   5.371   3.319
   95LEU      C  928   5.400   5.454   2.976
   95LEU      O  929   5.397   5.574   2.950
   96ILE      N  930   5.512   5.383   2.985
   96ILE      H  931   5.508   5.287   3.014
   96ILE     CA  932   5.649   5.438   2.983
   96ILE     CB  933   5.750   5.333   3.028
   96ILE    CG1  934   5.727   5.284   3.171
   96ILE    CG2  935   5.894   5.386   3.020
   96ILE     CD  936   5.791   5.146   3.185
   96ILE      C  937   5.687   5.502   2.849
   96ILE      O  938   5.730   5.617   2.857
   97HISE     N  939   5.654   5.443   2.735
   97HISE     H  940   5.617   5.350   2.729
   97HISE    CA  941   5.671   5.520   2.611
   97HISE    CB  942   5.618   5.441   2.490
   97HISE    CG  943   5.717   5.335   2.443
   97HISE   ND1  944   5.745   5.295   2.319
   97HISE   CD2  945   5.772   5.237   2.516
   97HISE   HD2  946   5.766   5.232   2.625
   97HISE   CE1  947   5.798   5.174   2.312
   97HISE   HE1  948   5.821   5.113   2.224
   97HISE   NE2  949   5.817   5.139   2.439
   97HISE   HE2  950   5.870   5.056   2.458
   97HISE     C  951   5.600   5.656   2.608
   97HISE     O  952   5.657   5.760   2.576
   98ALA      N  953   5.472   5.648   2.641
   98ALA      H  954   5.422   5.563   2.661
   98ALA     CA  955   5.381   5.761   2.662
   98ALA     CB  956   5.242   5.707   2.700
   98ALA      C  957   5.425   5.879   2.749
   98ALA      O  958   5.449   5.986   2.692
   99VAL      N  959   5.458   5.845   2.873
   99VAL      H  960   5.449   5.749   2.899
   99VAL     CA  961   5.513   5.936   2.974
   99VAL     CB  962   5.516   5.869   3.111
   99VAL    CG1  963   5.575   5.962   3.217
   99VAL    CG2  964   5.378   5.817   3.152
   99VAL      C  965   5.643   6.005   2.931
   99VAL      O  966   5.663   6.126   2.940
  100ALA      N  967   5.743   5.924   2.899
  100ALA      H  968   5.721   5.826   2.899
  100ALA     CA  969   5.879   5.974   2.872
  100ALA     CB  970   5.973   5.862   2.827
  100ALA      C  971   5.879   6.079   2.761
  100ALA      O  972   5.913   6.196   2.778
  101ASN      N  973   5.803   6.049   2.656
  101ASN      H  974   5.754   5.963   2.641
  101ASN     CA  975   5.782   6.143   2.545
  101ASN     CB  976   5.744   6.065   2.419
  101ASN     CG  977   5.862   5.983   2.367
  101ASN    OD1  978   5.980   6.014   2.385
  101ASN    ND2  979   5.841   5.866   2.307
  101ASN   HD21  980   5.749   5.838   2.280
  101ASN   HD22  981   5.914   5.799   2.299
  101ASN      C  982   5.702   6.272   2.560
  101ASN      O  983   5.706   6.364   2.478
  102ASN      N  984   5.637   6.283   2.675
  102ASN      H  985   5.640   6.210   2.743
  102ASN     CA  986   5.570   6.407   2.718
  102ASN     CB  987   5.418   6.403   2.707
  102ASN     CG  988   5.356   6.393   2.567
  102ASN    OD1  989   5.397   6.472   2.483
  102ASN    ND2  990   5.242   6.324   2.568
  102ASN   HD21  991   5.208   6.276   2.649
  102ASN   HD22  992   5.196   6.310   2.481
  102ASN      C  993   5.609   6.463   2.855
  102ASN      O  994   5.534   6.537   2.919
  103GLN      N  995   5.732   6.444   2.901
  103GLN      H  996   5.786   6.367   2.868
  103GLN     CA  997   5.786   6.504   3.024
  103GLN     CB  998   5.926   6.454   3.057
  103GLN     CG  999   5.925   6.307   3.099
  103GLN     CD 1000   6.061   6.247   3.133
  103GLN    OE1 1001   6.104   6.234   3.248
  103GLN    NE2 1002   6.144   6.248   3.029
  103GLN   HE21 1003   6.130   6.295   2.942
  103GLN   HE22 1004   6.214   6.177   3.033
  103GLN      C 1005   5.771   6.654   3.048
  103GLN      O 1006   5.778   6.698   3.163
  104ASP      N 1007   5.751   6.729   2.940
  104ASP      H 1008   5.759   6.693   2.847
  104ASP     CA 1009   5.721   6.873   2.943
  104ASP     CB 1010   5.738   6.928   2.802
  104ASP     CG 1011   5.638   6.873   2.700
  104ASP    OD1 1012   5.540   6.946   2.672
  104ASP    OD2 1013   5.664   6.765   2.642
  104ASP      C 1014   5.581   6.904   2.996
  104ASP      O 1015   5.578   6.991   3.084
  105LYS      N 1016   5.484   6.820   2.962
  105LYS      H 1017   5.499   6.741   2.902
  105LYS     CA 1018   5.347   6.834   3.015
  105LYS     CB 1019   5.253   6.768   2.914
  105LYS     CG 1020   5.265   6.817   2.769
  105LYS     CD 1021   5.167   6.758   2.668
  105LYS     CE 1022   5.194   6.813   2.528
  105LYS     NZ 1023   5.321   6.763   2.473
  105LYS    HZ1 1024   5.323   6.663   2.478
  105LYS    HZ2 1025   5.328   6.789   2.377
  105LYS    HZ3 1026   5.403   6.798   2.519
  105LYS      C 1027   5.325   6.795   3.161
  105LYS      O 1028   5.242   6.850   3.232
  106LEU      N 1029   5.366   6.669   3.177
  106LEU      H 1030   5.435   6.630   3.117
  106LEU     CA 1031   5.342   6.580   3.291
  106LEU     CB 1032   5.346   6.432   3.252
  106LEU     CG 1033   5.210   6.381   3.202
  106LEU    CD1 1034   5.192   6.424   3.057
  106LEU    CD2 1035   5.208   6.228   3.207
  106LEU      C 1036   5.433   6.603   3.413
  106LEU      O 1037   5.554   6.582   3.405
  107GLY      N 1038   5.362   6.608   3.525
  107GLY      H 1039   5.274   6.655   3.517
  107GLY     CA 1040   5.420   6.627   3.659
  107GLY      C 1041   5.458   6.492   3.721
  107GLY      O 1042   5.383   6.395   3.711
  108PHE      N 1043   5.534   6.510   3.828
  108PHE      H 1044   5.581   6.598   3.836
  108PHE     CA 1045   5.596   6.402   3.906
  108PHE     CB 1046   5.733   6.359   3.854
  108PHE     CG 1047   5.731   6.306   3.710
  108PHE    CD1 1048   5.713   6.169   3.694
  108PHE    HD1 1049   5.700   6.112   3.786
  108PHE    CD2 1050   5.787   6.378   3.605
  108PHE    HD2 1051   5.828   6.478   3.620
  108PHE    CE1 1052   5.727   6.110   3.569
  108PHE    HE1 1053   5.706   6.004   3.553
  108PHE    CE2 1054   5.790   6.316   3.481
  108PHE    HE2 1055   5.812   6.387   3.401
  108PHE     CZ 1056   5.763   6.182   3.456
  108PHE     HZ 1057   5.754   6.139   3.356
  108PHE      C 1058   5.619   6.442   4.052
  108PHE      O 1059   5.668   6.552   4.078
  109GLU      N 1060   5.579   6.358   4.148
  109GLU      H 1061   5.523   6.281   4.120
  109GLU     CA 1062   5.584   6.382   4.293
  109GLU     CB 1063   5.479   6.310   4.378
  109GLU     CG 1064   5.492   6.158   4.368
  109GLU     CD 1065   5.411   6.070   4.464
  109GLU    OE1 1066   5.294   6.047   4.427
  109GLU    OE2 1067   5.471   6.014   4.558
  109GLU      C 1068   5.721   6.363   4.357
  109GLU      O 1069   5.802   6.283   4.309
  110ASP      N 1070   5.754   6.436   4.464
  110ASP      H 1071   5.683   6.467   4.526
  110ASP     CA 1072   5.888   6.433   4.524
  110ASP     CB 1073   5.900   6.522   4.648
  110ASP     CG 1074   6.044   6.568   4.673
  110ASP    OD1 1075   6.136   6.483   4.680
  110ASP    OD2 1076   6.059   6.690   4.695
  110ASP      C 1077   5.922   6.290   4.568
  110ASP      O 1078   5.858   6.227   4.652
  111GLY      N 1079   6.025   6.235   4.505
  111GLY      H 1080   6.080   6.275   4.432
  111GLY     CA 1081   6.054   6.091   4.518
  111GLY      C 1082   5.958   5.994   4.449
  111GLY      O 1083   5.952   5.879   4.491
  112SER      N 1084   5.908   6.036   4.333
  112SER      H 1085   5.888   6.133   4.317
  112SER     CA 1086   5.850   5.957   4.223
  112SER     CB 1087   5.832   6.046   4.100
  112SER     OG 1088   5.766   5.985   3.989
  112SER     HG 1089   5.669   5.985   4.012
  112SER      C 1090   5.923   5.825   4.196
  112SER      O 1091   6.037   5.824   4.150
  113VAL      N 1092   5.844   5.718   4.194
  113VAL      H 1093   5.751   5.726   4.231
  113VAL     CA 1094   5.880   5.586   4.141
  113VAL     CB 1095   5.779   5.480   4.187
  113VAL    CG1 1096   5.829   5.346   4.133
  113VAL    CG2 1097   5.760   5.475   4.339
  113VAL      C 1098   5.916   5.575   3.993
  113VAL      O 1099   6.021   5.526   3.951
  114LEU      N 1100   5.834   5.639   3.910
  114LEU      H 1101   5.755   5.693   3.939
  114LEU     CA 1102   5.865   5.652   3.767
  114LEU     CB 1103   5.734   5.685   3.694
  114LEU     CG 1104   5.718   5.662   3.544
  114LEU    CD1 1105   5.780   5.527   3.506
  114LEU    CD2 1106   5.567   5.669   3.521
  114LEU      C 1107   5.975   5.753   3.736
  114LEU      O 1108   6.065   5.722   3.658
  115LYS      N 1109   5.983   5.868   3.802
  115LYS      H 1110   5.903   5.920   3.833
  115LYS     CA 1111   6.099   5.957   3.788
  115LYS     CB 1112   6.088   6.077   3.882
  115LYS     CG 1113   6.173   6.202   3.857
  115LYS     CD 1114   6.123   6.276   3.732
  115LYS     CE 1115   6.189   6.414   3.728
  115LYS     NZ 1116   6.320   6.417   3.661
  115LYS    HZ1 1117   6.388   6.376   3.722
  115LYS    HZ2 1118   6.326   6.368   3.574
  115LYS    HZ3 1119   6.347   6.512   3.648
  115LYS      C 1120   6.242   5.901   3.788
  115LYS      O 1121   6.306   5.901   3.684
  116GLN      N 1122   6.253   5.806   3.880
  116GLN      H 1123   6.187   5.810   3.955
  116GLN     CA 1124   6.371   5.723   3.906
  116GLN     CB 1125   6.328   5.624   4.015
  116GLN     CG 1126   6.429   5.519   4.061
  116GLN     CD 1127   6.456   5.395   3.977
  116GLN    OE1 1128   6.379   5.300   3.967
  116GLN    NE2 1129   6.562   5.401   3.896
  116GLN   HE21 1130   6.621   5.481   3.906
  116GLN   HE22 1131   6.576   5.344   3.815
  116GLN      C 1132   6.409   5.647   3.778
  116GLN      O 1133   6.516   5.662   3.719
  117PHE      N 1134   6.312   5.569   3.732
  117PHE      H 1135   6.223   5.565   3.777
  117PHE     CA 1136   6.317   5.489   3.608
  117PHE     CB 1137   6.192   5.404   3.582
  117PHE     CG 1138   6.203   5.327   3.451
  117PHE    CD1 1139   6.291   5.219   3.453
  117PHE    HD1 1140   6.307   5.168   3.548
  117PHE    CD2 1141   6.138   5.355   3.331
  117PHE    HD2 1142   6.066   5.437   3.326
  117PHE    CE1 1143   6.319   5.149   3.336
  117PHE    HE1 1144   6.398   5.075   3.340
  117PHE    CE2 1145   6.174   5.288   3.215
  117PHE    HE2 1146   6.126   5.330   3.126
  117PHE     CZ 1147   6.263   5.181   3.213
  117PHE     HZ 1148   6.289   5.143   3.114
  117PHE      C 1149   6.350   5.567   3.481
  117PHE      O 1150   6.437   5.531   3.402
  118LEU      N 1151   6.285   5.682   3.466
  118LEU      H 1152   6.222   5.716   3.535
  118LEU     CA 1153   6.309   5.771   3.351
  118LEU     CB 1154   6.196   5.873   3.336
  118LEU     CG 1155   6.057   5.815   3.314
  118LEU    CD1 1156   5.950   5.924   3.326
  118LEU    CD2 1157   6.044   5.714   3.200
  118LEU      C 1158   6.445   5.841   3.351
  118LEU      O 1159   6.500   5.873   3.246
  119SER      N 1160   6.499   5.870   3.469
  119SER      H 1161   6.442   5.871   3.551
  119SER     CA 1162   6.636   5.919   3.486
  119SER     CB 1163   6.652   6.004   3.612
  119SER     OG 1164   6.789   6.044   3.628
  119SER     HG 1165   6.840   5.976   3.680
  119SER      C 1166   6.741   5.808   3.475
  119SER      O 1167   6.848   5.832   3.419
  120GLU      N 1168   6.703   5.688   3.516
  120GLU      H 1169   6.636   5.689   3.591
  120GLU     CA 1170   6.780   5.564   3.496
  120GLU     CB 1171   6.708   5.448   3.565
  120GLU     CG 1172   6.773   5.311   3.544
  120GLU     CD 1173   6.738   5.219   3.660
  120GLU    OE1 1174   6.627   5.220   3.718
  120GLU    OE2 1175   6.835   5.146   3.690
  120GLU      C 1176   6.801   5.539   3.346
  120GLU      O 1177   6.909   5.515   3.294
  121THR      N 1178   6.698   5.575   3.270
  121THR      H 1179   6.618   5.626   3.301
  121THR     CA 1180   6.683   5.542   3.128
  121THR     CB 1181   6.559   5.458   3.095
  121THR    OG1 1182   6.443   5.530   3.138
  121THR    HG1 1183   6.439   5.511   3.236
  121THR    CG2 1184   6.564   5.308   3.124
  121THR      C 1185   6.685   5.658   3.028
  121THR      O 1186   6.666   5.637   2.908
  122GLU      N 1187   6.729   5.778   3.066
  122GLU      H 1188   6.770   5.801   3.154
  122GLU     CA 1189   6.750   5.889   2.973
  122GLU     CB 1190   6.785   6.011   3.058
  122GLU     CG 1191   6.809   6.141   2.981
  122GLU     CD 1192   6.824   6.272   3.059
  122GLU    OE1 1193   6.930   6.336   3.043
  122GLU    OE2 1194   6.732   6.316   3.132
  122GLU      C 1195   6.861   5.867   2.870
  122GLU      O 1196   6.840   5.892   2.751
  123LYS      N 1197   6.987   5.847   2.911
  123LYS      H 1198   7.015   5.868   3.004
  123LYS     CA 1199   7.099   5.827   2.819
  123LYS     CB 1200   7.222   5.913   2.851
  123LYS     CG 1201   7.203   6.065   2.846
  123LYS     CD 1202   7.332   6.141   2.875
  123LYS     CE 1203   7.414   6.172   2.750
  123LYS     NZ 1204   7.343   6.241   2.641
  123LYS    HZ1 1205   7.329   6.334   2.675
  123LYS    HZ2 1206   7.392   6.253   2.555
  123LYS    HZ3 1207   7.256   6.194   2.623
  123LYS      C 1208   7.139   5.681   2.794
  123LYS      O 1209   7.240   5.634   2.846
  124MET      N 1210   7.072   5.615   2.700
  124MET      H 1211   7.024   5.674   2.635
  124MET     CA 1212   7.088   5.474   2.664
  124MET     CB 1213   7.062   5.383   2.784
  124MET     CG 1214   6.933   5.397   2.866
  124MET     SD 1215   6.908   5.272   2.997
  124MET     CE 1216   7.058   5.312   3.086
  124MET      C 1217   7.006   5.429   2.542
  124MET      O 1218   6.906   5.488   2.500
  125SER      N 1219   7.049   5.319   2.481
  125SER      H 1220   7.126   5.266   2.515
  125SER     CA 1221   6.982   5.259   2.364
  125SER     CB 1222   7.079   5.163   2.295
  125SER     OG 1223   7.085   5.036   2.359
  125SER     HG 1224   7.163   4.988   2.318
  125SER      C 1225   6.855   5.186   2.410
  125SER      O 1226   6.848   5.136   2.523
  126PRO      N 1227   6.761   5.170   2.318
  126PRO     CA 1228   6.649   5.076   2.332
  126PRO     CB 1229   6.585   5.077   2.193
  126PRO     CG 1230   6.598   5.222   2.146
  126PRO     CD 1231   6.737   5.256   2.201
  126PRO      C 1232   6.674   4.936   2.389
  126PRO      O 1233   6.598   4.889   2.474
  127GLU      N 1234   6.781   4.872   2.343
  127GLU      H 1235   6.828   4.894   2.258
  127GLU     CA 1236   6.826   4.744   2.398
  127GLU     CB 1237   6.944   4.684   2.320
  127GLU     CG 1238   6.895   4.662   2.177
  127GLU     CD 1239   6.920   4.786   2.091
  127GLU    OE1 1240   6.820   4.843   2.040
  127GLU    OE2 1241   7.039   4.822   2.073
  127GLU      C 1242   6.870   4.748   2.545
  127GLU      O 1243   6.818   4.675   2.630
  128ASP      N 1244   6.957   4.842   2.579
  128ASP      H 1245   7.022   4.876   2.511
  128ASP     CA 1246   6.992   4.880   2.717
  128ASP     CB 1247   7.095   4.993   2.725
  128ASP     CG 1248   7.237   4.945   2.696
  128ASP    OD1 1249   7.267   4.825   2.711
  128ASP    OD2 1250   7.326   5.031   2.675
  128ASP      C 1251   6.873   4.914   2.808
  128ASP      O 1252   6.862   4.859   2.918
  129ARG      N 1253   6.775   4.984   2.752
  129ARG      H 1254   6.785   5.011   2.656
  129ARG     CA 1255   6.655   5.027   2.825
  129ARG     CB 1256   6.571   5.129   2.748
  129ARG     CG 1257   6.634   5.267   2.726
  129ARG     CD 1258   6.520   5.365   2.693
  129ARG     NE 1259   6.565   5.503   2.673
  129ARG     HE 1260   6.618   5.543   2.748
  129ARG     CZ 1261   6.584   5.567   2.557
  129ARG    NH1 1262   6.566   5.506   2.438
  129ARG   HH11 1263   6.549   5.408   2.440
  129ARG   HH12 1264   6.563   5.562   2.356
  129ARG    NH2 1265   6.625   5.694   2.558
  129ARG   HH21 1266   6.651   5.738   2.644
  129ARG   HH22 1267   6.635   5.747   2.474
  129ARG      C 1268   6.560   4.912   2.859
  129ARG      O 1269   6.496   4.906   2.964
  130ALA      N 1270   6.569   4.804   2.782
  130ALA      H 1271   6.624   4.808   2.699
  130ALA     CA 1272   6.505   4.675   2.812
  130ALA     CB 1273   6.482   4.595   2.683
  130ALA      C 1274   6.572   4.599   2.926
  130ALA      O 1275   6.502   4.564   3.021
  131LYS      N 1276   6.704   4.586   2.926
  131LYS      H 1277   6.755   4.596   2.840
  131LYS     CA 1278   6.784   4.533   3.038
  131LYS     CB 1279   6.931   4.546   2.999
  131LYS     CG 1280   6.966   4.460   2.877
  131LYS     CD 1281   7.024   4.321   2.902
  131LYS     CE 1282   7.063   4.260   2.768
  131LYS     NZ 1283   7.195   4.300   2.716
  131LYS    HZ1 1284   7.266   4.245   2.759
  131LYS    HZ2 1285   7.206   4.291   2.617
  131LYS    HZ3 1286   7.216   4.397   2.731
  131LYS      C 1287   6.755   4.614   3.165
  131LYS      O 1288   6.742   4.563   3.276
  132CYS      N 1289   6.760   4.747   3.156
  132CYS      H 1290   6.808   4.787   3.077
  132CYS     CA 1291   6.711   4.829   3.267
  132CYS     CB 1292   6.724   4.977   3.230
  132CYS     SG 1293   6.900   5.023   3.251
  132CYS     HG 1294   6.917   5.132   3.176
  132CYS      C 1295   6.567   4.819   3.319
  132CYS      O 1296   6.548   4.821   3.440
  133PHE      N 1297   6.469   4.782   3.237
  133PHE      H 1298   6.489   4.801   3.141
  133PHE     CA 1299   6.331   4.747   3.271
  133PHE     CB 1300   6.249   4.742   3.142
  133PHE     CG 1301   6.101   4.722   3.177
  133PHE    CD1 1302   6.023   4.827   3.224
  133PHE    HD1 1303   6.062   4.929   3.221
  133PHE    CD2 1304   6.045   4.596   3.167
  133PHE    HD2 1305   6.114   4.514   3.146
  133PHE    CE1 1306   5.891   4.801   3.259
  133PHE    HE1 1307   5.822   4.876   3.298
  133PHE    CE2 1308   5.910   4.573   3.190
  133PHE    HE2 1309   5.866   4.473   3.185
  133PHE     CZ 1310   5.833   4.675   3.245
  133PHE     HZ 1311   5.729   4.650   3.262
  133PHE      C 1312   6.332   4.613   3.344
  133PHE      O 1313   6.286   4.599   3.457
  134GLU      N 1314   6.390   4.513   3.277
  134GLU      H 1315   6.421   4.520   3.183
  134GLU     CA 1316   6.405   4.377   3.332
  134GLU     CB 1317   6.493   4.292   3.240
  134GLU     CG 1318   6.448   4.269   3.096
  134GLU     CD 1319   6.546   4.173   3.029
  134GLU    OE1 1320   6.606   4.079   3.086
  134GLU    OE2 1321   6.554   4.186   2.904
  134GLU      C 1322   6.464   4.351   3.470
  134GLU      O 1323   6.414   4.265   3.543
  135LYS      N 1324   6.557   4.438   3.508
  135LYS      H 1325   6.602   4.488   3.433
  135LYS     CA 1326   6.605   4.469   3.643
  135LYS     CB 1327   6.751   4.516   3.639
  135LYS     CG 1328   6.838   4.395   3.603
  135LYS     CD 1329   6.989   4.419   3.586
  135LYS     CE 1330   7.008   4.500   3.458
  135LYS     NZ 1331   7.149   4.539   3.447
  135LYS    HZ1 1332   7.211   4.461   3.439
  135LYS    HZ2 1333   7.165   4.597   3.367
  135LYS    HZ3 1334   7.188   4.567   3.535
  135LYS      C 1335   6.537   4.557   3.749
  135LYS      O 1336   6.558   4.532   3.867
  136ASN      N 1337   6.475   4.663   3.697
  136ASN      H 1338   6.471   4.680   3.599
  136ASN     CA 1339   6.385   4.743   3.781
  136ASN     CB 1340   6.323   4.855   3.698
  136ASN     CG 1341   6.281   4.977   3.781
  136ASN    OD1 1342   6.183   4.973   3.855
  136ASN    ND2 1343   6.370   5.076   3.789
  136ASN   HD21 1344   6.459   5.058   3.748
  136ASN   HD22 1345   6.341   5.156   3.841
  136ASN      C 1346   6.283   4.654   3.852
  136ASN      O 1347   6.184   4.606   3.798
  137GLU      N 1348   6.313   4.631   3.980
  137GLU      H 1349   6.409   4.630   4.007
  137GLU     CA 1350   6.224   4.578   4.084
  137GLU     CB 1351   6.306   4.545   4.209
  137GLU     CG 1352   6.426   4.453   4.186
  137GLU     CD 1353   6.398   4.313   4.130
  137GLU    OE1 1354   6.400   4.275   4.011
  137GLU    OE2 1355   6.352   4.236   4.217
  137GLU      C 1356   6.107   4.663   4.134
  137GLU      O 1357   6.002   4.609   4.170
  138ALA      N 1358   6.126   4.794   4.146
  138ALA      H 1359   6.218   4.834   4.145
  138ALA     CA 1360   6.017   4.885   4.186
  138ALA     CB 1361   6.079   5.024   4.203
  138ALA      C 1362   5.895   4.878   4.094
  138ALA      O 1363   5.784   4.855   4.143
  139ILE      N 1364   5.913   4.878   3.963
  139ILE      H 1365   6.006   4.885   3.925
  139ILE     CA 1366   5.810   4.863   3.859
  139ILE     CB 1367   5.872   4.916   3.730
  139ILE    CG1 1368   5.901   5.064   3.756
  139ILE    CG2 1369   5.772   4.919   3.614
  139ILE     CD 1370   5.960   5.137   3.636
  139ILE      C 1371   5.746   4.724   3.856
  139ILE      O 1372   5.624   4.711   3.848
  140GLN      N 1373   5.826   4.620   3.879
  140GLN      H 1374   5.925   4.632   3.874
  140GLN     CA 1375   5.776   4.483   3.901
  140GLN     CB 1376   5.893   4.388   3.927
  140GLN     CG 1377   5.955   4.325   3.802
  140GLN     CD 1378   6.074   4.239   3.847
  140GLN    OE1 1379   6.067   4.140   3.919
  140GLN    NE2 1380   6.182   4.316   3.851
  140GLN   HE21 1381   6.175   4.413   3.827
  140GLN   HE22 1382   6.264   4.284   3.899
  140GLN      C 1383   5.674   4.464   4.013
  140GLN      O 1384   5.575   4.398   3.982
  141ALA      N 1385   5.684   4.531   4.127
  141ALA      H 1386   5.766   4.589   4.131
  141ALA     CA 1387   5.592   4.537   4.241
  141ALA     CB 1388   5.656   4.620   4.352
  141ALA      C 1389   5.455   4.595   4.205
  141ALA      O 1390   5.351   4.544   4.244
  142ALA      N 1391   5.460   4.706   4.132
  142ALA      H 1392   5.553   4.743   4.130
  142ALA     CA 1393   5.337   4.776   4.090
  142ALA     CB 1394   5.370   4.913   4.031
  142ALA      C 1395   5.257   4.712   3.976
  142ALA      O 1396   5.144   4.674   4.006
  143HISE     N 1397   5.334   4.640   3.895
  143HISE     H 1398   5.434   4.649   3.894
  143HISE    CA 1399   5.277   4.550   3.794
  143HISE    CB 1400   5.398   4.496   3.717
  143HISE    CG 1401   5.334   4.426   3.596
  143HISE   ND1 1402   5.297   4.480   3.480
  143HISE   CD2 1403   5.283   4.303   3.594
  143HISE   HD2 1404   5.294   4.220   3.664
  143HISE   CE1 1405   5.218   4.393   3.418
  143HISE   HE1 1406   5.135   4.421   3.353
  143HISE   NE2 1407   5.215   4.277   3.483
  143HISE   HE2 1408   5.162   4.194   3.467
  143HISE     C 1409   5.190   4.441   3.857
  143HISE     O 1410   5.067   4.442   3.854
  144ASP      N 1411   5.254   4.366   3.947
  144ASP      H 1412   5.354   4.366   3.952
  144ASP     CA 1413   5.190   4.263   4.030
  144ASP     CB 1414   5.295   4.188   4.111
  144ASP     CG 1415   5.368   4.081   4.030
  144ASP    OD1 1416   5.412   3.978   4.087
  144ASP    OD2 1417   5.378   4.093   3.906
  144ASP      C 1418   5.071   4.313   4.113
  144ASP      O 1419   4.978   4.236   4.140
  145ALA      N 1420   5.092   4.431   4.170
  145ALA      H 1421   5.179   4.476   4.152
  145ALA     CA 1422   4.993   4.496   4.257
  145ALA     CB 1423   5.031   4.634   4.310
  145ALA      C 1424   4.860   4.522   4.186
  145ALA      O 1425   4.755   4.473   4.228
  146VAL      N 1426   4.868   4.600   4.079
  146VAL      H 1427   4.957   4.611   4.034
  146VAL     CA 1428   4.754   4.630   3.991
  146VAL     CB 1429   4.790   4.744   3.896
  146VAL    CG1 1430   4.662   4.795   3.830
  146VAL    CG2 1431   4.864   4.870   3.943
  146VAL      C 1432   4.697   4.505   3.923
  146VAL      O 1433   4.577   4.479   3.928
  147ALA      N 1434   4.780   4.407   3.888
  147ALA      H 1435   4.870   4.427   3.851
  147ALA     CA 1436   4.735   4.273   3.846
  147ALA     CB 1437   4.846   4.191   3.781
  147ALA      C 1438   4.658   4.198   3.955
  147ALA      O 1439   4.553   4.141   3.924
  148GLN      N 1440   4.701   4.210   4.080
  148GLN      H 1441   4.788   4.249   4.109
  148GLN     CA 1442   4.616   4.149   4.184
  148GLN     CB 1443   4.700   4.091   4.297
  148GLN     CG 1444   4.760   3.965   4.234
  148GLN     CD 1445   4.870   3.909   4.324
  148GLN    OE1 1446   4.858   3.820   4.408
  148GLN    NE2 1447   4.986   3.974   4.335
  148GLN   HE21 1448   4.985   4.052   4.273
  148GLN   HE22 1449   5.060   3.962   4.401
  148GLN      C 1450   4.487   4.223   4.222
  148GLN      O 1451   4.390   4.148   4.216
  149GLU      N 1452   4.488   4.354   4.204
  149GLU      H 1453   4.578   4.397   4.217
  149GLU     CA 1454   4.367   4.438   4.203
  149GLU     CB 1455   4.398   4.583   4.241
  149GLU     CG 1456   4.451   4.594   4.384
  149GLU     CD 1457   4.445   4.737   4.437
  149GLU    OE1 1458   4.385   4.756   4.546
  149GLU    OE2 1459   4.471   4.834   4.363
  149GLU      C 1460   4.272   4.442   4.084
  149GLU      O 1461   4.153   4.466   4.105
  150GLY      N 1462   4.313   4.390   3.969
  150GLY      H 1463   4.409   4.364   3.956
  150GLY     CA 1464   4.234   4.386   3.845
  150GLY      C 1465   4.153   4.256   3.841
  150GLY      O 1466   4.204   4.154   3.797
  151GLN      N 1467   4.025   4.287   3.863
  151GLN      H 1468   3.983   4.375   3.842
  151GLN     CA 1469   3.930   4.177   3.887
  151GLN     CB 1470   3.800   4.222   3.954
  151GLN     CG 1471   3.711   4.317   3.874
  151GLN     CD 1472   3.573   4.327   3.940
  151GLN    OE1 1473   3.554   4.339   4.061
  151GLN    NE2 1474   3.468   4.333   3.859
  151GLN   HE21 1475   3.489   4.346   3.762
  151GLN   HE22 1476   3.378   4.321   3.901
  151GLN      C 1477   3.895   4.083   3.771
  151GLN      O 1478   3.849   3.972   3.798
  152CYS      N 1479   3.933   4.112   3.647
  152CYS      H 1480   3.947   4.206   3.616
  152CYS     CA 1481   3.933   4.017   3.535
  152CYS     CB 1482   3.910   4.084   3.399
  152CYS     SG 1483   3.747   4.164   3.376
  152CYS     HG 1484   3.805   4.283   3.391
  152CYS      C 1485   4.060   3.933   3.524
  152CYS      O 1486   4.173   3.972   3.553
  153ARG      N 1487   4.044   3.811   3.473
  153ARG      H 1488   3.953   3.769   3.467
  153ARG     CA 1489   4.160   3.725   3.445
  153ARG     CB 1490   4.187   3.630   3.562
  153ARG     CG 1491   4.331   3.577   3.562
  153ARG     CD 1492   4.432   3.686   3.596
  153ARG     NE 1493   4.408   3.745   3.728
  153ARG     HE 1494   4.381   3.680   3.799
  153ARG     CZ 1495   4.454   3.865   3.766
  153ARG    NH1 1496   4.537   3.939   3.692
  153ARG   HH11 1497   4.571   3.915   3.601
  153ARG   HH12 1498   4.556   4.031   3.727
  153ARG    NH2 1499   4.392   3.928   3.867
  153ARG   HH21 1500   4.313   3.880   3.905
  153ARG   HH22 1501   4.416   4.018   3.903
  153ARG      C 1502   4.167   3.677   3.300
  153ARG      O 1503   4.176   3.752   3.203
  154VAL      N 1504   4.172   3.545   3.283
  154VAL      H 1505   4.143   3.484   3.357
  154VAL     CA 1506   4.184   3.476   3.153
  154VAL     CB 1507   4.055   3.471   3.071
  154VAL    CG1 1508   4.052   3.400   2.936
  154VAL    CG2 1509   3.922   3.430   3.136
  154VAL      C 1510   4.300   3.507   3.059
  154VAL      O 1511   4.309   3.617   3.003
  155ASP      N 1512   4.368   3.401   3.017
  155ASP      H 1513   4.341   3.308   3.041
  155ASP     CA 1514   4.483   3.404   2.926
  155ASP     CB 1515   4.607   3.373   3.009
  155ASP     CG 1516   4.735   3.418   2.938
  155ASP    OD1 1517   4.725   3.461   2.821
  155ASP    OD2 1518   4.839   3.368   2.985
  155ASP      C 1519   4.465   3.314   2.803
  155ASP      O 1520   4.532   3.211   2.795
  156ASP      N 1521   4.368   3.352   2.720
  156ASP      H 1522   4.309   3.432   2.730
  156ASP     CA 1523   4.339   3.276   2.598
  156ASP     CB 1524   4.204   3.318   2.540
  156ASP     CG 1525   4.173   3.468   2.532
  156ASP    OD1 1526   4.202   3.519   2.422
  156ASP    OD2 1527   4.127   3.532   2.629
  156ASP      C 1528   4.443   3.265   2.486
  156ASP      O 1529   4.415   3.208   2.381
  157LYS      N 1530   4.555   3.334   2.504
  157LYS      H 1531   4.570   3.373   2.595
  157LYS     CA 1532   4.676   3.327   2.421
  157LYS     CB 1533   4.722   3.182   2.408
  157LYS     CG 1534   4.751   3.118   2.544
  157LYS     CD 1535   4.884   3.158   2.608
  157LYS     CE 1536   4.891   3.063   2.728
  157LYS     NZ 1537   4.804   3.101   2.840
  157LYS    HZ1 1538   4.819   3.039   2.917
  157LYS    HZ2 1539   4.820   3.195   2.871
  157LYS    HZ3 1540   4.709   3.090   2.809
  157LYS      C 1541   4.683   3.390   2.282
  157LYS      O 1542   4.755   3.346   2.193
  158VAL      N 1543   4.579   3.470   2.260
  158VAL      H 1544   4.492   3.463   2.309
  158VAL     CA 1545   4.574   3.555   2.140
  158VAL     CB 1546   4.431   3.605   2.119
  158VAL    CG1 1547   4.414   3.697   1.998
  158VAL    CG2 1548   4.326   3.494   2.111
  158VAL      C 1549   4.683   3.662   2.145
  158VAL      O 1550   4.693   3.740   2.240
  159ASN      N 1551   4.748   3.674   2.030
  159ASN      H 1552   4.709   3.634   1.947
  159ASN     CA 1553   4.868   3.757   2.012
  159ASN     CB 1554   4.935   3.705   1.884
  159ASN     CG 1555   5.059   3.782   1.841
  159ASN    OD1 1556   5.150   3.805   1.921
  159ASN    ND2 1557   5.067   3.811   1.711
  159ASN   HD21 1558   4.989   3.792   1.652
  159ASN   HD22 1559   5.157   3.838   1.677
  159ASN      C 1560   4.831   3.905   2.002
  159ASN      O 1561   4.805   3.962   1.896
  160PHE      N 1562   4.807   3.957   2.122
  160PHE      H 1563   4.779   3.901   2.200
  160PHE     CA 1564   4.767   4.098   2.137
  160PHE     CB 1565   4.681   4.109   2.263
  160PHE     CG 1566   4.529   4.098   2.252
  160PHE    CD1 1567   4.440   4.190   2.196
  160PHE    HD1 1568   4.473   4.250   2.111
  160PHE    CD2 1569   4.476   3.989   2.320
  160PHE    HD2 1570   4.537   3.928   2.387
  160PHE    CE1 1571   4.302   4.183   2.207
  160PHE    HE1 1572   4.240   4.246   2.142
  160PHE    CE2 1573   4.339   3.971   2.314
  160PHE    HE2 1574   4.294   3.873   2.332
  160PHE     CZ 1575   4.252   4.068   2.266
  160PHE     HZ 1576   4.145   4.068   2.288
  160PHE      C 1577   4.890   4.188   2.136
  160PHE      O 1578   4.985   4.160   2.209
  161HISE     N 1579   4.867   4.307   2.081
  161HISE     H 1580   4.784   4.326   2.028
  161HISE    CA 1581   4.965   4.417   2.075
  161HISE    CB 1582   5.020   4.419   1.933
  161HISE    CG 1583   5.106   4.295   1.907
  161HISE   ND1 1584   5.239   4.288   1.916
  161HISE   CD2 1585   5.068   4.178   1.857
  161HISE   HD2 1586   4.962   4.156   1.850
  161HISE   CE1 1587   5.277   4.171   1.867
  161HISE   HE1 1588   5.380   4.143   1.842
  161HISE   NE2 1589   5.172   4.098   1.832
  161HISE   HE2 1590   5.163   4.002   1.807
  161HISE     C 1591   4.904   4.549   2.123
  161HISE     O 1592   4.786   4.575   2.101
  162PHE      N 1593   4.987   4.632   2.186
  162PHE      H 1594   5.086   4.621   2.179
  162PHE     CA 1595   4.948   4.758   2.250
  162PHE     CB 1596   4.955   4.748   2.403
  162PHE     CG 1597   4.904   4.869   2.482
  162PHE    CD1 1598   4.768   4.895   2.488
  162PHE    HD1 1599   4.704   4.856   2.408
  162PHE    CD2 1600   4.984   4.934   2.576
  162PHE    HD2 1601   5.092   4.918   2.577
  162PHE    CE1 1602   4.716   4.983   2.582
  162PHE    HE1 1603   4.609   5.003   2.584
  162PHE    CE2 1604   4.932   5.014   2.677
  162PHE    HE2 1605   4.996   5.056   2.755
  162PHE     CZ 1606   4.797   5.045   2.677
  162PHE     HZ 1607   4.764   5.143   2.713
  162PHE      C 1608   5.037   4.871   2.199
  162PHE      O 1609   5.144   4.890   2.257
  163ILE      N 1610   4.984   4.955   2.111
  163ILE      H 1611   4.884   4.957   2.100
  163ILE     CA 1612   5.051   5.054   2.026
  163ILE     CB 1613   5.004   5.054   1.880
  163ILE    CG1 1614   4.988   4.909   1.833
  163ILE    CG2 1615   5.105   5.121   1.787
  163ILE     CD 1616   4.907   4.888   1.705
  163ILE      C 1617   5.032   5.197   2.078
  163ILE      O 1618   4.915   5.227   2.105
  164LEU      N 1619   5.126   5.289   2.062
  164LEU      H 1620   5.212   5.260   2.020
  164LEU     CA 1621   5.117   5.431   2.098
  164LEU     CB 1622   5.222   5.451   2.208
  164LEU     CG 1623   5.243   5.597   2.246
  164LEU    CD1 1624   5.120   5.663   2.308
  164LEU    CD2 1625   5.373   5.637   2.317
  164LEU      C 1626   5.126   5.522   1.975
  164LEU      O 1627   5.230   5.516   1.909
  165PHE      N 1628   5.041   5.624   1.964
  165PHE      H 1629   4.984   5.645   2.043
  165PHE     CA 1630   5.032   5.723   1.857
  165PHE     CB 1631   4.901   5.695   1.783
  165PHE     CG 1632   4.885   5.562   1.708
  165PHE    CD1 1633   4.800   5.463   1.755
  165PHE    HD1 1634   4.747   5.474   1.850
  165PHE    CD2 1635   4.958   5.540   1.592
  165PHE    HD2 1636   5.041   5.602   1.557
  165PHE    CE1 1637   4.792   5.339   1.691
  165PHE    HE1 1638   4.746   5.258   1.747
  165PHE    CE2 1639   4.951   5.417   1.529
  165PHE    HE2 1640   5.006   5.399   1.436
  165PHE     CZ 1641   4.868   5.316   1.577
  165PHE     HZ 1642   4.861   5.215   1.537
  165PHE      C 1643   5.022   5.865   1.914
  165PHE      O 1644   4.912   5.902   1.954
  166ASN      N 1645   5.131   5.938   1.891
  166ASN      H 1646   5.210   5.901   1.842
  166ASN     CA 1647   5.146   6.077   1.936
  166ASN     CB 1648   5.201   6.083   2.078
  166ASN     CG 1649   5.336   6.012   2.087
  166ASN    OD1 1650   5.332   5.889   2.083
  166ASN    ND2 1651   5.446   6.068   2.137
  166ASN   HD21 1652   5.449   6.159   2.179
  166ASN   HD22 1653   5.521   6.002   2.136
  166ASN      C 1654   5.236   6.165   1.849
  166ASN      O 1655   5.302   6.112   1.760
  167ASN      N 1656   5.244   6.293   1.882
  167ASN      H 1657   5.187   6.322   1.959
  167ASN     CA 1658   5.327   6.402   1.829
  167ASN     CB 1659   5.251   6.534   1.843
  167ASN     CG 1660   5.282   6.632   1.730
  167ASN    OD1 1661   5.388   6.695   1.728
  167ASN    ND2 1662   5.198   6.629   1.626
  167ASN   HD21 1663   5.130   6.557   1.622
  167ASN   HD22 1664   5.209   6.703   1.560
  167ASN      C 1665   5.460   6.416   1.904
  167ASN      O 1666   5.458   6.437   2.025
  168VAL      N 1667   5.568   6.437   1.830
  168VAL      H 1668   5.568   6.414   1.733
  168VAL     CA 1669   5.704   6.468   1.877
  168VAL     CB 1670   5.785   6.347   1.926
  168VAL    CG1 1671   5.933   6.371   1.955
  168VAL    CG2 1672   5.730   6.294   2.058
  168VAL      C 1673   5.769   6.524   1.750
  168VAL      O 1674   5.748   6.470   1.642
  169ASP      N 1675   5.820   6.646   1.761
  169ASP      H 1676   5.807   6.698   1.846
  169ASP     CA 1677   5.907   6.719   1.668
  169ASP     CB 1678   6.043   6.650   1.675
  169ASP     CG 1679   6.153   6.712   1.589
  169ASP    OD1 1680   6.158   6.837   1.588
  169ASP    OD2 1681   6.230   6.636   1.527
  169ASP      C 1682   5.847   6.721   1.527
  169ASP      O 1683   5.906   6.677   1.428
  170GLY      N 1684   5.720   6.760   1.525
  170GLY      H 1685   5.671   6.773   1.612
  170GLY     CA 1686   5.646   6.770   1.399
  170GLY      C 1687   5.580   6.646   1.339
  170GLY      O 1688   5.493   6.649   1.252
  171HISE     N 1689   5.629   6.531   1.385
  171HISE     H 1690   5.711   6.521   1.441
  171HISE    CA 1691   5.584   6.404   1.327
  171HISE    CB 1692   5.711   6.330   1.284
  171HISE    CG 1693   5.775   6.417   1.176
  171HISE   ND1 1694   5.878   6.499   1.197
  171HISE   CD2 1695   5.727   6.438   1.054
  171HISE   HD2 1696   5.664   6.369   0.997
  171HISE   CE1 1697   5.901   6.559   1.080
  171HISE   HE1 1698   5.986   6.624   1.060
  171HISE   NE2 1699   5.805   6.527   0.994
  171HISE   HE2 1700   5.785   6.569   0.905
  171HISE     C 1701   5.498   6.318   1.419
  171HISE     O 1702   5.508   6.328   1.541
  172LEU      N 1703   5.400   6.255   1.356
  172LEU      H 1704   5.388   6.262   1.257
  172LEU     CA 1705   5.321   6.150   1.422
  172LEU     CB 1706   5.201   6.108   1.337
  172LEU     CG 1707   5.082   6.029   1.392
  172LEU    CD1 1708   5.117   5.887   1.437
  172LEU    CD2 1709   5.027   6.110   1.509
  172LEU      C 1710   5.416   6.031   1.436
  172LEU      O 1711   5.468   5.984   1.335
  173TYR      N 1712   5.429   5.982   1.559
  173TYR      H 1713   5.395   6.036   1.636
  173TYR     CA 1714   5.513   5.867   1.595
  173TYR     CB 1715   5.630   5.915   1.681
  173TYR     CG 1716   5.737   5.971   1.587
  173TYR    CD1 1717   5.830   5.892   1.520
  173TYR    HD1 1718   5.825   5.783   1.516
  173TYR    CD2 1719   5.756   6.108   1.598
  173TYR    HD2 1720   5.702   6.170   1.670
  173TYR    CE1 1721   5.937   5.955   1.457
  173TYR    HE1 1722   6.008   5.894   1.402
  173TYR    CE2 1723   5.872   6.164   1.547
  173TYR    HE2 1724   5.892   6.271   1.556
  173TYR     CZ 1725   5.962   6.091   1.470
  173TYR     OH 1726   6.076   6.147   1.419
  173TYR     HH 1727   6.051   6.244   1.419
  173TYR      C 1728   5.438   5.750   1.659
  173TYR      O 1729   5.360   5.764   1.753
  174GLU      N 1730   5.424   5.651   1.572
  174GLU      H 1731   5.410   5.671   1.475
  174GLU     CA 1732   5.386   5.513   1.606
  174GLU     CB 1733   5.351   5.436   1.479
  174GLU     CG 1734   5.269   5.307   1.489
  174GLU     CD 1735   5.239   5.246   1.352
  174GLU    OE1 1736   5.126   5.271   1.305
  174GLU    OE2 1737   5.327   5.192   1.282
  174GLU      C 1738   5.496   5.437   1.681
  174GLU      O 1739   5.611   5.434   1.639
  175LEU      N 1740   5.460   5.420   1.808
  175LEU      H 1741   5.381   5.475   1.836
  175LEU     CA 1742   5.545   5.344   1.900
  175LEU     CB 1743   5.581   5.432   2.020
  175LEU     CG 1744   5.717   5.496   1.990
  175LEU    CD1 1745   5.708   5.623   1.905
  175LEU    CD2 1746   5.795   5.547   2.111
  175LEU      C 1747   5.485   5.211   1.949
  175LEU      O 1748   5.394   5.215   2.031
  176ASP      N 1749   5.542   5.101   1.902
  176ASP      H 1750   5.608   5.103   1.827
  176ASP     CA 1751   5.511   4.964   1.947
  176ASP     CB 1752   5.457   4.886   1.828
  176ASP     CG 1753   5.438   4.737   1.860
  176ASP    OD1 1754   5.530   4.666   1.814
  176ASP    OD2 1755   5.334   4.682   1.903
  176ASP      C 1756   5.637   4.900   2.006
  176ASP      O 1757   5.738   4.896   1.936
  177GLY      N 1758   5.621   4.850   2.128
  177GLY      H 1759   5.541   4.865   2.186
  177GLY     CA 1760   5.727   4.785   2.205
  177GLY      C 1761   5.767   4.646   2.155
  177GLY      O 1762   5.872   4.595   2.194
  178ARG      N 1763   5.692   4.589   2.061
  178ARG      H 1764   5.608   4.626   2.021
  178ARG     CA 1765   5.740   4.466   1.995
  178ARG     CB 1766   5.619   4.379   1.963
  178ARG     CG 1767   5.511   4.367   2.071
  178ARG     CD 1768   5.547   4.290   2.199
  178ARG     NE 1769   5.523   4.146   2.186
  178ARG     HE 1770   5.607   4.101   2.157
  178ARG     CZ 1771   5.407   4.080   2.195
  178ARG    NH1 1772   5.283   4.130   2.187
  178ARG   HH11 1773   5.268   4.225   2.159
  178ARG   HH12 1774   5.200   4.074   2.185
  178ARG    NH2 1775   5.411   3.946   2.207
  178ARG   HH21 1776   5.503   3.908   2.205
  178ARG   HH22 1777   5.327   3.892   2.199
  178ARG      C 1778   5.822   4.479   1.867
  178ARG      O 1779   5.885   4.383   1.824
  179MET      N 1780   5.795   4.590   1.798
  179MET      H 1781   5.709   4.641   1.802
  179MET     CA 1782   5.882   4.628   1.686
  179MET     CB 1783   5.830   4.748   1.606
  179MET     CG 1784   5.692   4.716   1.547
  179MET     SD 1785   5.689   4.562   1.449
  179MET     CE 1786   5.516   4.562   1.405
  179MET      C 1787   6.028   4.649   1.727
  179MET      O 1788   6.057   4.698   1.836
  180PRO      N 1789   6.118   4.631   1.631
  180PRO     CA 1790   6.257   4.679   1.638
  180PRO     CB 1791   6.332   4.625   1.516
  180PRO     CG 1792   6.247   4.503   1.480
  180PRO     CD 1793   6.103   4.535   1.520
  180PRO      C 1794   6.270   4.832   1.640
  180PRO      O 1795   6.367   4.878   1.701
  181PHE      N 1796   6.175   4.901   1.579
  181PHE      H 1797   6.083   4.866   1.559
  181PHE     CA 1798   6.184   5.044   1.546
  181PHE     CB 1799   6.258   5.077   1.417
  181PHE     CG 1800   6.407   5.042   1.412
  181PHE    CD1 1801   6.455   4.930   1.346
  181PHE    HD1 1802   6.379   4.858   1.314
  181PHE    CD2 1803   6.506   5.120   1.472
  181PHE    HD2 1804   6.492   5.220   1.512
  181PHE    CE1 1805   6.589   4.897   1.332
  181PHE    HE1 1806   6.607   4.805   1.277
  181PHE    CE2 1807   6.641   5.089   1.456
  181PHE    HE2 1808   6.711   5.167   1.485
  181PHE     CZ 1809   6.688   4.978   1.387
  181PHE     HZ 1810   6.789   4.936   1.383
  181PHE      C 1811   6.050   5.118   1.554
  181PHE      O 1812   5.948   5.052   1.537
  182PRO      N 1813   6.055   5.246   1.591
  182PRO     CA 1814   5.937   5.333   1.582
  182PRO     CB 1815   5.968   5.458   1.663
  182PRO     CG 1816   6.062   5.399   1.769
  182PRO     CD 1817   6.150   5.306   1.686
  182PRO      C 1818   5.905   5.374   1.438
  182PRO      O 1819   5.989   5.350   1.352
  183VAL      N 1820   5.781   5.414   1.413
  183VAL      H 1821   5.720   5.441   1.488
  183VAL     CA 1822   5.739   5.440   1.275
  183VAL     CB 1823   5.629   5.343   1.232
  183VAL    CG1 1824   5.581   5.373   1.090
  183VAL    CG2 1825   5.684   5.201   1.219
  183VAL      C 1826   5.706   5.588   1.257
  183VAL      O 1827   5.653   5.647   1.351
  184ASN      N 1828   5.741   5.641   1.140
  184ASN      H 1829   5.793   5.577   1.082
  184ASN     CA 1830   5.709   5.781   1.109
  184ASN     CB 1831   5.838   5.861   1.095
  184ASN     CG 1832   5.814   6.011   1.076
  184ASN    OD1 1833   5.729   6.065   1.006
  184ASN    ND2 1834   5.904   6.089   1.136
  184ASN   HD21 1835   5.980   6.048   1.186
  184ASN   HD22 1836   5.884   6.187   1.145
  184ASN      C 1837   5.619   5.784   0.986
  184ASN      O 1838   5.656   5.733   0.880
  185HISE     N 1839   5.487   5.792   1.005
  185HISE     H 1840   5.447   5.760   1.091
  185HISE    CA 1841   5.392   5.813   0.895
  185HISE    CB 1842   5.252   5.770   0.938
  185HISE    CG 1843   5.237   5.623   0.978
  185HISE   ND1 1844   5.270   5.519   0.902
  185HISE   CD2 1845   5.217   5.579   1.102
  185HISE   HD2 1846   5.193   5.641   1.188
  185HISE   CE1 1847   5.255   5.408   0.973
  185HISE   HE1 1848   5.257   5.309   0.928
  185HISE   NE2 1849   5.221   5.447   1.096
  185HISE   HE2 1850   5.198   5.388   1.173
  185HISE     C 1851   5.386   5.957   0.842
  185HISE     O 1852   5.321   5.973   0.739
  186GLY      N 1853   5.448   6.054   0.909
  186GLY      H 1854   5.497   6.046   0.995
  186GLY     CA 1855   5.455   6.188   0.848
  186GLY      C 1856   5.416   6.307   0.936
  186GLY      O 1857   5.394   6.292   1.056
  187ALA      N 1858   5.411   6.425   0.875
  187ALA      H 1859   5.439   6.433   0.780
  187ALA     CA 1860   5.387   6.553   0.944
  187ALA     CB 1861   5.415   6.676   0.858
  187ALA      C 1862   5.251   6.568   1.014
  187ALA      O 1863   5.149   6.527   0.959
  188SER      N 1864   5.247   6.631   1.131
  188SER      H 1865   5.334   6.639   1.180
  188SER     CA 1866   5.127   6.647   1.213
  188SER     CB 1867   5.121   6.516   1.291
  188SER     OG 1868   5.002   6.507   1.370
  188SER     HG 1869   4.916   6.517   1.321
  188SER      C 1870   5.131   6.765   1.310
  188SER      O 1871   5.240   6.817   1.336
  189SER      N 1872   5.017   6.817   1.352
  189SER      H 1873   4.930   6.768   1.342
  189SER     CA 1874   5.014   6.925   1.453
  189SER     CB 1875   4.910   7.030   1.414
  189SER     OG 1876   4.886   7.125   1.518
  189SER     HG 1877   4.865   7.213   1.477
  189SER      C 1878   4.972   6.873   1.590
  189SER      O 1879   4.883   6.789   1.605
  190GLU      N 1880   5.019   6.937   1.697
  190GLU      H 1881   5.093   7.003   1.686
  190GLU     CA 1882   4.964   6.914   1.832
  190GLU     CB 1883   5.051   6.987   1.935
  190GLU     CG 1884   5.023   6.922   2.071
  190GLU     CD 1885   5.112   6.974   2.185
  190GLU    OE1 1886   5.215   6.911   2.216
  190GLU    OE2 1887   5.065   7.072   2.246
  190GLU      C 1888   4.815   6.948   1.843
  190GLU      O 1889   4.751   6.874   1.918
  191ASP      N 1890   4.768   7.046   1.767
  191ASP      H 1891   4.817   7.085   1.689
  191ASP     CA 1892   4.626   7.084   1.768
  191ASP     CB 1893   4.604   7.221   1.705
  191ASP     CG 1894   4.464   7.271   1.743
  191ASP    OD1 1895   4.452   7.337   1.849
  191ASP    OD2 1896   4.366   7.245   1.671
  191ASP      C 1897   4.533   6.978   1.708
  191ASP      O 1898   4.424   6.946   1.755
  192THR      N 1899   4.594   6.906   1.614
  192THR      H 1900   4.687   6.928   1.584
  192THR     CA 1901   4.519   6.803   1.541
  192THR     CB 1902   4.504   6.824   1.390
  192THR    OG1 1903   4.630   6.808   1.324
  192THR    HG1 1904   4.628   6.708   1.318
  192THR    CG2 1905   4.452   6.965   1.360
  192THR      C 1906   4.566   6.658   1.558
  192THR      O 1907   4.528   6.575   1.476
  193LEU      N 1908   4.617   6.644   1.680
  193LEU      H 1909   4.641   6.725   1.733
  193LEU     CA 1910   4.664   6.521   1.747
  193LEU     CB 1911   4.692   6.559   1.893
  193LEU     CG 1912   4.798   6.477   1.967
  193LEU    CD1 1913   4.830   6.545   2.100
  193LEU    CD2 1914   4.742   6.339   2.003
  193LEU      C 1915   4.566   6.404   1.731
  193LEU      O 1916   4.593   6.317   1.649
  194LEU      N 1917   4.446   6.412   1.788
  194LEU      H 1918   4.416   6.502   1.818
  194LEU     CA 1919   4.349   6.301   1.786
  194LEU     CB 1920   4.222   6.333   1.866
  194LEU     CG 1921   4.252   6.366   2.012
  194LEU    CD1 1922   4.129   6.421   2.084
  194LEU    CD2 1923   4.336   6.269   2.097
  194LEU      C 1924   4.310   6.265   1.643
  194LEU      O 1925   4.323   6.145   1.620
  195LYS      N 1926   4.271   6.356   1.554
  195LYS      H 1927   4.251   6.450   1.583
  195LYS     CA 1928   4.252   6.327   1.411
  195LYS     CB 1929   4.217   6.461   1.346
  195LYS     CG 1930   4.203   6.461   1.194
  195LYS     CD 1931   4.149   6.600   1.157
  195LYS     CE 1932   4.103   6.597   1.011
  195LYS     NZ 1933   4.209   6.556   0.918
  195LYS    HZ1 1934   4.296   6.598   0.945
  195LYS    HZ2 1935   4.237   6.461   0.931
  195LYS    HZ3 1936   4.187   6.586   0.825
  195LYS      C 1937   4.366   6.252   1.342
  195LYS      O 1938   4.336   6.155   1.273
  196ASP      N 1939   4.489   6.298   1.361
  196ASP      H 1940   4.504   6.381   1.415
  196ASP     CA 1941   4.606   6.241   1.292
  196ASP     CB 1942   4.725   6.337   1.293
  196ASP     CG 1943   4.705   6.470   1.220
  196ASP    OD1 1944   4.765   6.571   1.263
  196ASP    OD2 1945   4.679   6.464   1.098
  196ASP      C 1946   4.649   6.102   1.341
  196ASP      O 1947   4.649   6.012   1.258
  197ALA      N 1948   4.641   6.084   1.472
  197ALA      H 1949   4.619   6.159   1.534
  197ALA     CA 1950   4.641   5.958   1.548
  197ALA     CB 1951   4.610   5.982   1.696
  197ALA      C 1952   4.537   5.860   1.493
  197ALA      O 1953   4.573   5.764   1.425
  198ALA      N 1954   4.410   5.895   1.515
  198ALA      H 1955   4.394   5.972   1.577
  198ALA     CA 1956   4.291   5.828   1.461
  198ALA     CB 1957   4.158   5.902   1.474
  198ALA      C 1958   4.299   5.785   1.314
  198ALA      O 1959   4.260   5.675   1.276
  199LYS      N 1960   4.358   5.868   1.229
  199LYS      H 1961   4.369   5.965   1.250
  199LYS     CA 1962   4.363   5.835   1.086
  199LYS     CB 1963   4.411   5.958   1.008
  199LYS     CG 1964   4.439   5.912   0.865
  199LYS     CD 1965   4.519   6.014   0.785
  199LYS     CE 1966   4.669   5.987   0.799
  199LYS     NZ 1967   4.749   6.069   0.707
  199LYS    HZ1 1968   4.734   6.164   0.733
  199LYS    HZ2 1969   4.847   6.055   0.720
  199LYS    HZ3 1970   4.720   6.049   0.613
  199LYS      C 1971   4.457   5.716   1.065
  199LYS      O 1972   4.399   5.618   1.019
  200VAL      N 1973   4.562   5.709   1.146
  200VAL      H 1974   4.598   5.778   1.208
  200VAL     CA 1975   4.652   5.593   1.131
  200VAL     CB 1976   4.791   5.614   1.192
  200VAL    CG1 1977   4.878   5.490   1.172
  200VAL    CG2 1978   4.859   5.736   1.131
  200VAL      C 1979   4.585   5.469   1.190
  200VAL      O 1980   4.580   5.361   1.132
  201CYS      N 1981   4.515   5.498   1.300
  201CYS      H 1982   4.503   5.593   1.329
  201CYS     CA 1983   4.451   5.388   1.372
  201CYS     CB 1984   4.390   5.445   1.500
  201CYS     SG 1985   4.511   5.520   1.614
  201CYS     HG 1986   4.610   5.432   1.607
  201CYS      C 1987   4.338   5.323   1.291
  201CYS      O 1988   4.326   5.201   1.286
  202ARG      N 1989   4.259   5.404   1.220
  202ARG      H 1990   4.264   5.503   1.232
  202ARG     CA 1991   4.155   5.362   1.125
  202ARG     CB 1992   4.065   5.477   1.083
  202ARG     CG 1993   3.970   5.515   1.197
  202ARG     CD 1994   3.864   5.610   1.141
  202ARG     NE 1995   3.927   5.714   1.058
  202ARG     HE 1996   3.958   5.691   0.966
  202ARG     CZ 1997   3.945   5.845   1.081
  202ARG    NH1 1998   3.907   5.899   1.198
  202ARG   HH11 1999   3.856   5.844   1.264
  202ARG   HH12 2000   3.934   5.994   1.211
  202ARG    NH2 2001   3.974   5.924   0.977
  202ARG   HH21 2002   3.984   5.885   0.886
  202ARG   HH22 2003   3.982   6.023   0.985
  202ARG      C 2004   4.203   5.284   1.003
  202ARG      O 2005   4.166   5.167   0.988
  203GLU      N 2006   4.311   5.328   0.938
  203GLU      H 2007   4.354   5.415   0.961
  203GLU     CA 2008   4.370   5.249   0.829
  203GLU     CB 2009   4.454   5.321   0.723
  203GLU     CG 2010   4.566   5.407   0.782
  203GLU     CD 2011   4.679   5.424   0.680
  203GLU    OE1 2012   4.655   5.484   0.573
  203GLU    OE2 2013   4.783   5.359   0.701
  203GLU      C 2014   4.437   5.116   0.863
  203GLU      O 2015   4.460   5.036   0.773
  204PHE      N 2016   4.474   5.099   0.990
  204PHE      H 2017   4.504   5.182   1.036
  204PHE     CA 2018   4.526   4.972   1.042
  204PHE     CB 2019   4.602   4.992   1.174
  204PHE     CG 2020   4.696   4.876   1.206
  204PHE    CD1 2021   4.826   4.877   1.157
  204PHE    HD1 2022   4.858   4.968   1.106
  204PHE    CD2 2023   4.652   4.780   1.296
  204PHE    HD2 2024   4.547   4.750   1.295
  204PHE    CE1 2025   4.910   4.774   1.197
  204PHE    HE1 2026   5.012   4.769   1.158
  204PHE    CE2 2027   4.748   4.693   1.348
  204PHE    HE2 2028   4.700   4.611   1.402
  204PHE     CZ 2029   4.877   4.684   1.298
  204PHE     HZ 2030   4.940   4.596   1.310
  204PHE      C 2031   4.419   4.863   1.055
  204PHE      O 2032   4.399   4.781   0.965
  205THR      N 2033   4.323   4.892   1.142
  205THR      H 2034   4.308   4.987   1.169
  205THR     CA 2035   4.211   4.804   1.175
  205THR     CB 2036   4.131   4.847   1.299
  205THR    OG1 2037   4.012   4.770   1.317
  205THR    HG1 2038   3.969   4.805   1.400
  205THR    CG2 2039   4.109   4.997   1.320
  205THR      C 2040   4.113   4.789   1.059
  205THR      O 2041   4.071   4.675   1.037
  206GLU      N 2042   4.083   4.887   0.974
  206GLU      H 2043   4.097   4.983   0.999
  206GLU     CA 2044   3.991   4.870   0.861
  206GLU     CB 2045   3.961   5.008   0.801
  206GLU     CG 2046   3.873   5.095   0.891
  206GLU     CD 2047   3.866   5.228   0.817
  206GLU    OE1 2048   3.861   5.332   0.887
  206GLU    OE2 2049   3.836   5.223   0.696
  206GLU      C 2050   4.036   4.764   0.761
  206GLU      O 2051   3.957   4.742   0.669
  207ARG      N 2052   4.161   4.720   0.753
  207ARG      H 2053   4.236   4.776   0.789
  207ARG     CA 2054   4.215   4.619   0.661
  207ARG     CB 2055   4.368   4.618   0.671
  207ARG     CG 2056   4.431   4.754   0.643
  207ARG     CD 2057   4.580   4.757   0.608
  207ARG     NE 2058   4.645   4.687   0.720
  207ARG     HE 2059   4.634   4.588   0.726
  207ARG     CZ 2060   4.730   4.732   0.813
  207ARG    NH1 2061   4.792   4.850   0.800
  207ARG   HH11 2062   4.786   4.909   0.720
  207ARG   HH12 2063   4.847   4.889   0.874
  207ARG    NH2 2064   4.717   4.693   0.941
  207ARG   HH21 2065   4.644   4.629   0.963
  207ARG   HH22 2066   4.783   4.720   1.011
  207ARG      C 2067   4.168   4.477   0.695
  207ARG      O 2068   4.138   4.399   0.605
  208GLU      N 2069   4.178   4.430   0.819
  208GLU      H 2070   4.227   4.491   0.881
  208GLU     CA 2071   4.130   4.303   0.876
  208GLU     CB 2072   4.191   4.300   1.016
  208GLU     CG 2073   4.233   4.158   1.054
  208GLU     CD 2074   4.375   4.126   1.006
  208GLU    OE1 2075   4.474   4.188   1.050
  208GLU    OE2 2076   4.383   4.028   0.929
  208GLU      C 2077   3.979   4.280   0.876
  208GLU      O 2078   3.922   4.249   0.981
  209GLN      N 2079   3.923   4.261   0.757
  209GLN      H 2080   3.967   4.228   0.673
  209GLN     CA 2081   3.777   4.250   0.745
  209GLN     CB 2082   3.738   4.286   0.602
  209GLN     CG 2083   3.764   4.433   0.567
  209GLN     CD 2084   3.713   4.460   0.425
  209GLN    OE1 2085   3.773   4.427   0.323
  209GLN    NE2 2086   3.620   4.555   0.435
  209GLN   HE21 2087   3.605   4.609   0.518
  209GLN   HE22 2088   3.553   4.560   0.362
  209GLN      C 2089   3.730   4.111   0.789
  209GLN      O 2090   3.695   4.021   0.713
  210GLY      N 2091   3.677   4.110   0.911
  210GLY      H 2092   3.671   4.193   0.966
  210GLY     CA 2093   3.637   3.990   0.987
  210GLY      C 2094   3.663   3.994   1.137
  210GLY      O 2095   3.589   3.920   1.203
  211GLU      N 2096   3.757   4.074   1.186
  211GLU      H 2097   3.787   4.152   1.131
  211GLU     CA 2098   3.797   4.079   1.327
  211GLU     CB 2099   3.944   4.113   1.354
  211GLU     CG 2100   4.010   4.126   1.491
  211GLU     CD 2101   3.993   3.991   1.561
  211GLU    OE1 2102   3.908   3.983   1.653
  211GLU    OE2 2103   4.060   3.888   1.539
  211GLU      C 2104   3.695   4.154   1.413
  211GLU      O 2105   3.640   4.258   1.377
  212VAL      N 2106   3.685   4.117   1.540
  212VAL      H 2107   3.749   4.048   1.575
  212VAL     CA 2108   3.587   4.174   1.634
  212VAL     CB 2109   3.489   4.065   1.678
  212VAL    CG1 2110   3.394   4.027   1.564
  212VAL    CG2 2111   3.559   3.945   1.743
  212VAL      C 2112   3.646   4.237   1.761
  212VAL      O 2113   3.573   4.314   1.823
  213ARG      N 2114   3.776   4.234   1.788
  213ARG      H 2115   3.828   4.179   1.723
  213ARG     CA 2116   3.841   4.276   1.913
  213ARG     CB 2117   3.924   4.159   1.968
  213ARG     CG 2118   3.828   4.065   2.041
  213ARG     CD 2119   3.899   3.934   2.076
  213ARG     NE 2120   3.947   3.868   1.954
  213ARG     HE 2121   3.912   3.904   1.867
  213ARG     CZ 2122   4.016   3.755   1.932
  213ARG    NH1 2123   4.035   3.670   2.034
  213ARG   HH11 2124   3.991   3.697   2.119
  213ARG   HH12 2125   4.075   3.579   2.021
  213ARG    NH2 2126   4.050   3.717   1.808
  213ARG   HH21 2127   4.031   3.778   1.731
  213ARG   HH22 2128   4.078   3.621   1.801
  213ARG      C 2129   3.935   4.396   1.905
  213ARG      O 2130   3.998   4.405   1.800
  214PHE      N 2131   3.901   4.511   1.963
  214PHE      H 2132   3.811   4.530   2.001
  214PHE     CA 2133   3.975   4.638   1.972
  214PHE     CB 2134   3.946   4.711   1.841
  214PHE     CG 2135   3.802   4.761   1.826
  214PHE    CD1 2136   3.770   4.896   1.827
  214PHE    HD1 2137   3.841   4.959   1.880
  214PHE    CD2 2138   3.704   4.672   1.784
  214PHE    HD2 2139   3.709   4.563   1.792
  214PHE    CE1 2140   3.650   4.946   1.778
  214PHE    HE1 2141   3.623   5.049   1.803
  214PHE    CE2 2142   3.585   4.724   1.734
  214PHE    HE2 2143   3.511   4.647   1.710
  214PHE     CZ 2144   3.555   4.859   1.726
  214PHE     HZ 2145   3.452   4.880   1.696
  214PHE      C 2146   3.919   4.715   2.092
  214PHE      O 2147   3.813   4.682   2.144
  215SER      N 2148   4.003   4.803   2.146
  215SER      H 2149   4.087   4.838   2.103
  215SER     CA 2150   3.983   4.879   2.270
  215SER     CB 2151   4.000   4.799   2.400
  215SER     OG 2152   3.978   4.871   2.521
  215SER     HG 2153   4.011   4.964   2.506
  215SER      C 2154   4.079   4.997   2.277
  215SER     O1 2155   4.183   4.991   2.209
  215SER     O2 2156   4.055   5.083   2.365
   6.91741   6.91741   4.89135   0.00000   0.00000   0.00000   0.00000   3.45870   3.45870
