# Supplementary material for: Is There a Functional Role for the Knotted Topology in Protein UCH-L1?
Source: J Chem Inf Model. 2024 Jul 24;64(17):6827–37. doi: 10.1021/acs.jcim.4c00880 (PMC11388461; doi:10.1021/acs.jcim.4c00880)
Supplement: Supplementary file 2 — ci4c00880_si_002.zip [file ci4c00880_si_002.zip › UCH-L1_files/APO/APO_delta216/REP_3/traj_final.gro]

Protein in water t= 500000.00000 step= 5000000
 2156
    1MET      N    1   3.834   5.902   3.171
    1MET     H1    2   3.800   5.931   3.260
    1MET     H2    3   3.842   5.987   3.118
    1MET     H3    4   3.777   5.853   3.106
    1MET     CA    5   3.964   5.832   3.176
    1MET     CB    6   4.073   5.928   3.222
    1MET     CG    7   4.105   6.038   3.120
    1MET     SD    8   3.961   6.134   3.061
    1MET     CE    9   4.015   6.295   3.007
    1MET      C   10   3.956   5.711   3.269
    1MET      O   11   3.853   5.687   3.331
    2GLN      N   12   4.049   5.617   3.258
    2GLN      H   13   4.101   5.608   3.173
    2GLN     CA   14   4.069   5.509   3.356
    2GLN     CB   15   4.054   5.387   3.266
    2GLN     CG   16   4.079   5.243   3.311
    2GLN     CD   17   3.981   5.205   3.421
    2GLN    OE1   18   4.025   5.196   3.536
    2GLN    NE2   19   3.850   5.195   3.399
    2GLN   HE21   20   3.807   5.215   3.311
    2GLN   HE22   21   3.794   5.150   3.469
    2GLN      C   22   4.186   5.504   3.455
    2GLN      O   23   4.290   5.567   3.436
    3LEU      N   24   4.159   5.451   3.573
    3LEU      H   25   4.068   5.457   3.615
    3LEU     CA   26   4.258   5.421   3.678
    3LEU     CB   27   4.208   5.453   3.819
    3LEU     CG   28   4.181   5.603   3.829
    3LEU    CD1   29   4.095   5.629   3.954
    3LEU    CD2   30   4.298   5.701   3.823
    3LEU      C   31   4.341   5.292   3.677
    3LEU      O   32   4.461   5.296   3.704
    4LYS      N   33   4.282   5.179   3.641
    4LYS      H   34   4.194   5.172   3.594
    4LYS     CA   35   4.351   5.049   3.631
    4LYS     CB   36   4.252   4.933   3.616
    4LYS     CG   37   4.160   4.912   3.737
    4LYS     CD   38   4.083   4.785   3.704
    4LYS     CE   39   4.162   4.658   3.739
    4LYS     NZ   40   4.073   4.542   3.723
    4LYS    HZ1   41   4.027   4.521   3.810
    4LYS    HZ2   42   4.005   4.563   3.652
    4LYS    HZ3   43   4.132   4.464   3.704
    4LYS      C   44   4.446   5.048   3.511
    4LYS      O   45   4.436   5.126   3.417
    5PRO      N   46   4.550   4.967   3.527
    5PRO     CA   47   4.645   4.930   3.420
    5PRO     CB   48   4.765   4.867   3.490
    5PRO     CG   49   4.761   4.928   3.631
    5PRO     CD   50   4.611   4.942   3.658
    5PRO      C   51   4.580   4.838   3.316
    5PRO      O   52   4.479   4.772   3.341
    6MET      N   53   4.649   4.834   3.202
    6MET      H   54   4.731   4.891   3.195
    6MET     CA   55   4.603   4.783   3.073
    6MET     CB   56   4.633   4.879   2.958
    6MET     CG   57   4.532   4.992   2.978
    6MET     SD   58   4.513   5.101   2.832
    6MET     CE   59   4.394   5.199   2.922
    6MET      C   60   4.675   4.649   3.057
    6MET      O   61   4.798   4.638   3.052
    7GLU      N   62   4.592   4.554   3.014
    7GLU      H   63   4.499   4.580   2.988
    7GLU     CA   64   4.619   4.410   3.004
    7GLU     CB   65   4.485   4.340   2.983
    7GLU     CG   66   4.479   4.187   2.986
    7GLU     CD   67   4.555   4.117   3.099
    7GLU    OE1   68   4.662   4.060   3.071
    7GLU    OE2   69   4.495   4.097   3.207
    7GLU      C   70   4.712   4.383   2.885
    7GLU      O   71   4.682   4.432   2.776
    8ILE      N   72   4.816   4.304   2.908
    8ILE      H   73   4.840   4.267   2.998
    8ILE     CA   74   4.922   4.277   2.810
    8ILE     CB   75   5.041   4.205   2.874
    8ILE    CG1   76   5.003   4.075   2.946
    8ILE    CG2   77   5.126   4.299   2.959
    8ILE     CD   78   5.121   4.007   3.014
    8ILE      C   79   4.886   4.197   2.684
    8ILE      O   80   4.938   4.212   2.574
    9ASN      N   81   4.780   4.116   2.696
    9ASN      H   82   4.717   4.121   2.773
    9ASN     CA   83   4.743   4.016   2.595
    9ASN     CB   84   4.642   3.934   2.677
    9ASN     CG   85   4.566   3.830   2.594
    9ASN    OD1   86   4.460   3.861   2.542
    9ASN    ND2   87   4.631   3.719   2.561
    9ASN   HD21   88   4.716   3.693   2.606
    9ASN   HD22   89   4.609   3.670   2.476
    9ASN      C   90   4.698   4.066   2.458
    9ASN      O   91   4.595   4.134   2.457
   10PRO      N   92   4.769   4.033   2.351
   10PRO     CA   93   4.734   4.080   2.216
   10PRO     CB   94   4.833   4.011   2.123
   10PRO     CG   95   4.888   3.897   2.210
   10PRO     CD   96   4.890   3.951   2.353
   10PRO      C   97   4.588   4.053   2.178
   10PRO      O   98   4.535   4.138   2.107
   11GLU      N   99   4.528   3.941   2.219
   11GLU      H  100   4.582   3.871   2.264
   11GLU     CA  101   4.388   3.911   2.187
   11GLU     CB  102   4.349   3.780   2.256
   11GLU     CG  103   4.415   3.654   2.201
   11GLU     CD  104   4.548   3.626   2.270
   11GLU    OE1  105   4.648   3.701   2.280
   11GLU    OE2  106   4.539   3.530   2.350
   11GLU      C  107   4.292   4.016   2.243
   11GLU      O  108   4.238   4.091   2.161
   12MET      N  109   4.321   4.052   2.368
   12MET      H  110   4.385   3.997   2.422
   12MET     CA  111   4.253   4.162   2.438
   12MET     CB  112   4.302   4.164   2.583
   12MET     CG  113   4.227   4.268   2.666
   12MET     SD  114   4.056   4.214   2.703
   12MET     CE  115   4.097   4.098   2.831
   12MET      C  116   4.278   4.297   2.371
   12MET      O  117   4.194   4.385   2.350
   13LEU      N  118   4.407   4.319   2.351
   13LEU      H  119   4.469   4.247   2.382
   13LEU     CA  120   4.451   4.445   2.290
   13LEU     CB  121   4.601   4.472   2.298
   13LEU     CG  122   4.651   4.508   2.439
   13LEU    CD1  123   4.803   4.501   2.455
   13LEU    CD2  124   4.613   4.651   2.478
   13LEU      C  125   4.394   4.469   2.150
   13LEU      O  126   4.390   4.582   2.100
   14ASN      N  127   4.357   4.362   2.080
   14ASN      H  128   4.377   4.271   2.116
   14ASN     CA  129   4.276   4.368   1.957
   14ASN     CB  130   4.270   4.229   1.894
   14ASN     CG  131   4.381   4.231   1.789
   14ASN    OD1  132   4.382   4.302   1.689
   14ASN    ND2  133   4.493   4.180   1.839
   14ASN   HD21  134   4.491   4.144   1.932
   14ASN   HD22  135   4.582   4.191   1.794
   14ASN      C  136   4.137   4.431   1.968
   14ASN      O  137   4.091   4.496   1.874
   15LYS      N  138   4.072   4.420   2.083
   15LYS      H  139   4.105   4.356   2.152
   15LYS     CA  140   3.947   4.494   2.109
   15LYS     CB  141   3.902   4.466   2.253
   15LYS     CG  142   3.849   4.322   2.248
   15LYS     CD  143   3.838   4.230   2.370
   15LYS     CE  144   3.756   4.305   2.475
   15LYS     NZ  145   3.790   4.243   2.603
   15LYS    HZ1  146   3.731   4.163   2.613
   15LYS    HZ2  147   3.883   4.205   2.611
   15LYS    HZ3  148   3.776   4.304   2.681
   15LYS      C  149   3.956   4.645   2.090
   15LYS      O  150   3.861   4.708   2.041
   16VAL      N  151   4.079   4.696   2.086
   16VAL      H  152   4.140   4.646   2.147
   16VAL     CA  153   4.112   4.837   2.066
   16VAL     CB  154   4.252   4.882   2.111
   16VAL    CG1  155   4.268   5.034   2.111
   16VAL    CG2  156   4.281   4.821   2.248
   16VAL      C  157   4.079   4.881   1.923
   16VAL      O  158   3.986   4.958   1.902
   17LEU      N  159   4.125   4.792   1.836
   17LEU      H  160   4.151   4.700   1.865
   17LEU     CA  161   4.115   4.807   1.690
   17LEU     CB  162   4.209   4.705   1.623
   17LEU     CG  163   4.355   4.710   1.669
   17LEU    CD1  164   4.448   4.602   1.613
   17LEU    CD2  165   4.414   4.847   1.635
   17LEU      C  166   3.974   4.821   1.633
   17LEU      O  167   3.956   4.911   1.551
   18SER      N  168   3.882   4.738   1.681
   18SER      H  169   3.901   4.676   1.757
   18SER     CA  170   3.744   4.753   1.634
   18SER     CB  171   3.660   4.634   1.680
   18SER     OG  172   3.678   4.616   1.821
   18SER     HG  173   3.655   4.523   1.847
   18SER      C  174   3.670   4.878   1.682
   18SER      O  175   3.617   4.957   1.603
   19ARG      N  176   3.700   4.914   1.806
   19ARG      H  177   3.715   4.849   1.881
   19ARG     CA  178   3.672   5.047   1.864
   19ARG     CB  179   3.689   5.054   2.016
   19ARG     CG  180   3.595   4.949   2.076
   19ARG     CD  181   3.617   4.918   2.224
   19ARG     NE  182   3.530   4.812   2.276
   19ARG     HE  183   3.466   4.847   2.344
   19ARG     CZ  184   3.521   4.685   2.232
   19ARG    NH1  185   3.592   4.637   2.129
   19ARG   HH11  186   3.643   4.687   2.059
   19ARG   HH12  187   3.598   4.538   2.124
   19ARG    NH2  188   3.487   4.590   2.320
   19ARG   HH21  189   3.465   4.613   2.415
   19ARG   HH22  190   3.497   4.495   2.290
   19ARG      C  191   3.731   5.167   1.790
   19ARG      O  192   3.654   5.245   1.734
   20LEU      N  193   3.861   5.163   1.761
   20LEU      H  194   3.926   5.092   1.791
   20LEU     CA  195   3.923   5.268   1.680
   20LEU     CB  196   4.076   5.259   1.676
   20LEU     CG  197   4.155   5.238   1.806
   20LEU    CD1  198   4.300   5.272   1.774
   20LEU    CD2  199   4.117   5.342   1.912
   20LEU      C  200   3.874   5.260   1.536
   20LEU      O  201   3.890   5.361   1.467
   21GLY      N  202   3.814   5.150   1.490
   21GLY      H  203   3.792   5.077   1.554
   21GLY     CA  204   3.774   5.128   1.350
   21GLY      C  205   3.885   5.079   1.257
   21GLY      O  206   3.865   5.104   1.138
   22VAL      N  207   3.985   5.002   1.299
   22VAL      H  208   3.991   4.966   1.392
   22VAL     CA  209   4.092   4.962   1.207
   22VAL     CB  210   4.229   4.962   1.275
   22VAL    CG1  211   4.346   4.942   1.179
   22VAL    CG2  212   4.254   5.096   1.345
   22VAL      C  213   4.067   4.834   1.127
   22VAL      O  214   4.009   4.743   1.186
   23ALA      N  215   4.108   4.819   1.002
   23ALA      H  216   4.181   4.879   0.971
   23ALA     CA  217   4.077   4.701   0.919
   23ALA     CB  218   4.107   4.726   0.771
   23ALA      C  219   4.160   4.582   0.967
   23ALA      O  220   4.104   4.484   1.015
   24GLY      N  221   4.292   4.602   0.969
   24GLY      H  222   4.339   4.688   0.951
   24GLY     CA  223   4.382   4.490   1.000
   24GLY      C  224   4.403   4.449   1.146
   24GLY      O  225   4.366   4.524   1.236
   25GLN      N  226   4.430   4.320   1.160
   25GLN      H  227   4.459   4.261   1.084
   25GLN     CA  228   4.444   4.256   1.292
   25GLN     CB  229   4.383   4.116   1.290
   25GLN     CG  230   4.233   4.127   1.319
   25GLN     CD  231   4.166   3.990   1.307
   25GLN    OE1  232   4.137   3.945   1.196
   25GLN    NE2  233   4.173   3.903   1.407
   25GLN   HE21  234   4.222   3.917   1.493
   25GLN   HE22  235   4.115   3.822   1.394
   25GLN      C  236   4.588   4.244   1.340
   25GLN      O  237   4.668   4.195   1.261
   26TRP      N  238   4.613   4.265   1.469
   26TRP      H  239   4.544   4.281   1.539
   26TRP     CA  240   4.747   4.266   1.530
   26TRP     CB  241   4.776   4.399   1.600
   26TRP     CG  242   4.906   4.469   1.558
   26TRP    CD1  243   5.015   4.415   1.505
   26TRP    HD1  244   5.035   4.313   1.538
   26TRP    CD2  245   4.920   4.606   1.544
   26TRP    NE1  246   5.104   4.508   1.470
   26TRP    HE1  247   5.191   4.499   1.422
   26TRP    CE2  248   5.050   4.626   1.498
   26TRP    CE3  249   4.839   4.716   1.573
   26TRP    HE3  250   4.732   4.699   1.563
   26TRP    CZ2  251   5.103   4.754   1.484
   26TRP    HZ2  252   5.204   4.778   1.452
   26TRP    CZ3  253   4.894   4.843   1.562
   26TRP    HZ3  254   4.834   4.933   1.577
   26TRP    CH2  255   5.025   4.863   1.521
   26TRP    HH2  256   5.074   4.958   1.546
   26TRP      C  257   4.779   4.144   1.617
   26TRP      O  258   4.731   4.146   1.730
   27ARG      N  259   4.868   4.061   1.562
   27ARG      H  260   4.917   4.103   1.487
   27ARG     CA  261   4.934   3.945   1.623
   27ARG     CB  262   4.971   3.854   1.506
   27ARG     CG  263   5.055   3.732   1.547
   27ARG     CD  264   5.074   3.644   1.424
   27ARG     NE  265   4.972   3.540   1.403
   27ARG     HE  266   4.879   3.577   1.398
   27ARG     CZ  267   4.997   3.410   1.382
   27ARG    NH1  268   5.119   3.358   1.369
   27ARG   HH11  269   5.204   3.410   1.376
   27ARG   HH12  270   5.130   3.260   1.387
   27ARG    NH2  271   4.900   3.319   1.364
   27ARG   HH21  272   4.803   3.342   1.364
   27ARG   HH22  273   4.939   3.230   1.339
   27ARG      C  274   5.068   3.994   1.678
   27ARG      O  275   5.133   4.063   1.600
   28PHE      N  276   5.107   3.970   1.803
   28PHE      H  277   5.048   3.918   1.866
   28PHE     CA  278   5.240   3.998   1.858
   28PHE     CB  279   5.294   4.139   1.879
   28PHE     CG  280   5.189   4.236   1.935
   28PHE    CD1  281   5.197   4.260   2.071
   28PHE    HD1  282   5.275   4.210   2.128
   28PHE    CD2  283   5.079   4.281   1.862
   28PHE    HD2  284   5.060   4.243   1.762
   28PHE    CE1  285   5.092   4.324   2.137
   28PHE    HE1  286   5.100   4.335   2.245
   28PHE    CE2  287   4.978   4.343   1.934
   28PHE    HE2  288   4.877   4.345   1.892
   28PHE     CZ  289   4.983   4.376   2.069
   28PHE     HZ  290   4.904   4.436   2.113
   28PHE      C  291   5.262   3.930   1.994
   28PHE      O  292   5.172   3.874   2.055
   29VAL      N  293   5.390   3.909   2.026
   29VAL      H  294   5.463   3.910   1.958
   29VAL     CA  295   5.423   3.861   2.161
   29VAL     CB  296   5.569   3.813   2.162
   29VAL    CG1  297   5.677   3.920   2.148
   29VAL    CG2  298   5.604   3.722   2.280
   29VAL      C  299   5.400   3.965   2.271
   29VAL      O  300   5.421   4.085   2.257
   30ASP      N  301   5.352   3.915   2.384
   30ASP      H  302   5.344   3.818   2.405
   30ASP     CA  303   5.337   4.002   2.502
   30ASP     CB  304   5.224   3.961   2.597
   30ASP     CG  305   5.255   3.836   2.679
   30ASP    OD1  306   5.348   3.840   2.762
   30ASP    OD2  307   5.189   3.735   2.646
   30ASP      C  308   5.472   4.028   2.568
   30ASP      O  309   5.560   3.942   2.561
   31VAL      N  310   5.477   4.125   2.658
   31VAL      H  311   5.399   4.186   2.670
   31VAL     CA  312   5.594   4.165   2.739
   31VAL     CB  313   5.564   4.297   2.809
   31VAL    CG1  314   5.473   4.275   2.930
   31VAL    CG2  315   5.689   4.380   2.837
   31VAL      C  316   5.658   4.060   2.831
   31VAL      O  317   5.780   4.059   2.846
   32LEU      N  318   5.576   3.965   2.874
   32LEU      H  319   5.478   3.968   2.857
   32LEU     CA  320   5.628   3.848   2.947
   32LEU     CB  321   5.533   3.805   3.059
   32LEU     CG  322   5.526   3.905   3.174
   32LEU    CD1  323   5.434   3.857   3.287
   32LEU    CD2  324   5.663   3.936   3.234
   32LEU      C  325   5.677   3.730   2.862
   32LEU      O  326   5.763   3.654   2.907
   33GLY      N  327   5.631   3.723   2.738
   33GLY      H  328   5.568   3.792   2.702
   33GLY     CA  329   5.672   3.633   2.629
   33GLY      C  330   5.820   3.661   2.598
   33GLY      O  331   5.900   3.568   2.593
   34LEU      N  332   5.859   3.788   2.608
   34LEU      H  333   5.793   3.855   2.640
   34LEU     CA  334   5.992   3.840   2.573
   34LEU     CB  335   5.991   3.993   2.563
   34LEU     CG  336   5.933   4.042   2.430
   34LEU    CD1  337   5.887   4.188   2.438
   34LEU    CD2  338   6.031   4.014   2.316
   34LEU      C  339   6.114   3.788   2.648
   34LEU      O  340   6.146   3.830   2.759
   35GLU      N  341   6.179   3.697   2.575
   35GLU      H  342   6.159   3.678   2.479
   35GLU     CA  343   6.299   3.631   2.630
   35GLU     CB  344   6.276   3.483   2.601
   35GLU     CG  345   6.330   3.385   2.706
   35GLU     CD  346   6.483   3.398   2.706
   35GLU    OE1  347   6.542   3.372   2.599
   35GLU    OE2  348   6.548   3.429   2.807
   35GLU      C  349   6.419   3.687   2.554
   35GLU      O  350   6.414   3.707   2.433
   36GLU      N  351   6.536   3.665   2.614
   36GLU      H  352   6.544   3.620   2.703
   36GLU     CA  353   6.660   3.721   2.559
   36GLU     CB  354   6.768   3.716   2.667
   36GLU     CG  355   6.753   3.827   2.771
   36GLU     CD  356   6.854   3.836   2.886
   36GLU    OE1  357   6.962   3.890   2.856
   36GLU    OE2  358   6.826   3.770   2.988
   36GLU      C  359   6.708   3.662   2.426
   36GLU      O  360   6.754   3.733   2.337
   37GLU      N  361   6.702   3.529   2.423
   37GLU      H  362   6.660   3.483   2.501
   37GLU     CA  363   6.736   3.449   2.305
   37GLU     CB  364   6.852   3.354   2.336
   37GLU     CG  365   6.933   3.309   2.214
   37GLU     CD  366   7.045   3.212   2.250
   37GLU    OE1  367   7.037   3.093   2.211
   37GLU    OE2  368   7.142   3.244   2.322
   37GLU      C  369   6.615   3.384   2.236
   37GLU      O  370   6.619   3.386   2.113
   38SER      N  371   6.533   3.309   2.308
   38SER      H  372   6.551   3.326   2.405
   38SER     CA  373   6.409   3.244   2.263
   38SER     CB  374   6.348   3.151   2.367
   38SER     OG  375   6.218   3.103   2.331
   38SER     HG  376   6.151   3.136   2.398
   38SER      C  377   6.305   3.341   2.208
   38SER      O  378   6.272   3.440   2.274
   39LEU      N  379   6.280   3.331   2.077
   39LEU      H  380   6.286   3.241   2.034
   39LEU     CA  381   6.198   3.436   2.013
   39LEU     CB  382   6.276   3.474   1.887
   39LEU     CG  383   6.416   3.525   1.918
   39LEU    CD1  384   6.492   3.530   1.785
   39LEU    CD2  385   6.402   3.663   1.983
   39LEU      C  386   6.050   3.411   1.987
   39LEU      O  387   6.013   3.309   1.928
   40GLY      N  388   5.972   3.497   2.052
   40GLY      H  389   6.009   3.573   2.105
   40GLY     CA  390   5.825   3.496   2.055
   40GLY      C  391   5.767   3.512   1.915
   40GLY      O  392   5.838   3.553   1.823
   41SER      N  393   5.634   3.509   1.902
   41SER      H  394   5.590   3.440   1.960
   41SER     CA  395   5.573   3.548   1.775
   41SER     CB  396   5.421   3.530   1.785
   41SER     OG  397   5.358   3.515   1.658
   41SER     HG  398   5.274   3.460   1.663
   41SER      C  399   5.599   3.689   1.723
   41SER      O  400   5.585   3.789   1.793
   42VAL      N  401   5.620   3.694   1.591
   42VAL      H  402   5.626   3.613   1.533
   42VAL     CA  403   5.648   3.820   1.520
   42VAL     CB  404   5.713   3.793   1.384
   42VAL    CG1  405   5.850   3.726   1.396
   42VAL    CG2  406   5.618   3.714   1.294
   42VAL      C  407   5.534   3.922   1.524
   42VAL      O  408   5.420   3.877   1.521
   43PRO      N  409   5.565   4.051   1.537
   43PRO     CA  410   5.468   4.161   1.523
   43PRO     CB  411   5.542   4.293   1.545
   43PRO     CG  412   5.664   4.255   1.628
   43PRO     CD  413   5.685   4.106   1.601
   43PRO      C  414   5.409   4.167   1.382
   43PRO      O  415   5.478   4.211   1.289
   44ALA      N  416   5.294   4.106   1.359
   44ALA      H  417   5.253   4.049   1.431
   44ALA     CA  418   5.220   4.098   1.232
   44ALA     CB  419   5.197   3.951   1.199
   44ALA      C  420   5.087   4.173   1.240
   44ALA      O  421   5.005   4.115   1.312
   45PRO      N  422   5.063   4.272   1.155
   45PRO     CA  423   5.154   4.332   1.057
   45PRO     CB  424   5.060   4.404   0.960
   45PRO     CG  425   4.950   4.461   1.050
   45PRO     CD  426   4.937   4.347   1.151
   45PRO      C  427   5.246   4.434   1.125
   45PRO      O  428   5.245   4.446   1.247
   46ALA      N  429   5.302   4.528   1.050
   46ALA      H  430   5.331   4.513   0.955
   46ALA     CA  431   5.351   4.657   1.101
   46ALA     CB  432   5.237   4.758   1.113
   46ALA      C  433   5.438   4.652   1.227
   46ALA      O  434   5.388   4.642   1.339
   47CYS      N  435   5.566   4.683   1.212
   47CYS      H  436   5.589   4.754   1.146
   47CYS     CA  437   5.673   4.638   1.303
   47CYS     CB  438   5.798   4.613   1.219
   47CYS     SG  439   5.768   4.515   1.067
   47CYS     HG  440   5.885   4.452   1.065
   47CYS      C  441   5.687   4.709   1.438
   47CYS      O  442   5.795   4.761   1.465
   48ALA      N  443   5.571   4.723   1.502
   48ALA      H  444   5.491   4.696   1.448
   48ALA     CA  445   5.555   4.784   1.635
   48ALA     CB  446   5.444   4.889   1.623
   48ALA      C  447   5.530   4.681   1.745
   48ALA      O  448   5.457   4.585   1.722
   49LEU      N  449   5.602   4.703   1.855
   49LEU      H  450   5.675   4.771   1.858
   49LEU     CA  451   5.598   4.619   1.976
   49LEU     CB  452   5.724   4.533   1.987
   49LEU     CG  453   5.722   4.415   2.084
   49LEU    CD1  454   5.596   4.334   2.054
   49LEU    CD2  455   5.842   4.324   2.056
   49LEU      C  456   5.577   4.702   2.103
   49LEU      O  457   5.646   4.795   2.144
   50LEU      N  458   5.460   4.679   2.162
   50LEU      H  459   5.388   4.649   2.100
   50LEU     CA  460   5.417   4.744   2.287
   50LEU     CB  461   5.264   4.751   2.293
   50LEU     CG  462   5.213   4.870   2.375
   50LEU    CD1  463   5.246   5.005   2.311
   50LEU    CD2  464   5.064   4.863   2.411
   50LEU      C  465   5.484   4.683   2.410
   50LEU      O  466   5.439   4.593   2.482
   51LEU      N  467   5.586   4.760   2.445
   51LEU      H  468   5.616   4.846   2.405
   51LEU     CA  469   5.652   4.741   2.575
   51LEU     CB  470   5.802   4.773   2.563
   51LEU     CG  471   5.868   4.658   2.487
   51LEU    CD1  472   6.006   4.707   2.444
   51LEU    CD2  473   5.892   4.539   2.581
   51LEU      C  474   5.596   4.816   2.695
   51LEU      O  475   5.624   4.933   2.721
   52LEU      N  476   5.499   4.756   2.762
   52LEU      H  477   5.453   4.674   2.727
   52LEU     CA  478   5.429   4.814   2.878
   52LEU     CB  479   5.304   4.726   2.885
   52LEU     CG  480   5.186   4.768   2.797
   52LEU    CD1  481   5.086   4.653   2.812
   52LEU    CD2  482   5.116   4.897   2.841
   52LEU      C  483   5.516   4.793   3.002
   52LEU      O  484   5.561   4.682   3.030
   53PHE      N  485   5.512   4.893   3.090
   53PHE      H  486   5.456   4.976   3.085
   53PHE     CA  487   5.585   4.882   3.217
   53PHE     CB  488   5.717   4.960   3.216
   53PHE     CG  489   5.826   4.890   3.132
   53PHE    CD1  490   5.869   4.767   3.181
   53PHE    HD1  491   5.850   4.742   3.285
   53PHE    CD2  492   5.863   4.946   3.010
   53PHE    HD2  493   5.807   5.030   2.969
   53PHE    CE1  494   5.957   4.692   3.104
   53PHE    HE1  495   5.965   4.586   3.128
   53PHE    CE2  496   5.952   4.867   2.939
   53PHE    HE2  497   5.997   4.901   2.846
   53PHE     CZ  498   5.996   4.742   2.980
   53PHE     HZ  499   6.067   4.692   2.914
   53PHE      C  500   5.511   4.937   3.338
   53PHE      O  501   5.425   5.021   3.313
   54PRO      N  502   5.542   4.896   3.461
   54PRO     CA  503   5.520   4.978   3.581
   54PRO     CB  504   5.539   4.879   3.696
   54PRO     CG  505   5.493   4.745   3.639
   54PRO     CD  506   5.542   4.753   3.495
   54PRO      C  507   5.620   5.094   3.582
   54PRO      O  508   5.741   5.077   3.572
   55LEU      N  509   5.568   5.217   3.578
   55LEU      H  510   5.471   5.232   3.561
   55LEU     CA  511   5.657   5.332   3.602
   55LEU     CB  512   5.611   5.464   3.541
   55LEU     CG  513   5.701   5.587   3.553
   55LEU    CD1  514   5.798   5.599   3.436
   55LEU    CD2  515   5.612   5.712   3.553
   55LEU      C  516   5.708   5.356   3.744
   55LEU      O  517   5.648   5.398   3.842
   56THR      N  518   5.833   5.310   3.756
   56THR      H  519   5.882   5.249   3.695
   56THR     CA  520   5.905   5.320   3.884
   56THR     CB  521   5.997   5.203   3.920
   56THR    OG1  522   6.101   5.216   3.823
   56THR    HG1  523   6.120   5.129   3.779
   56THR    CG2  524   5.927   5.068   3.921
   56THR      C  525   5.988   5.449   3.878
   56THR      O  526   6.024   5.504   3.774
   57ALA      N  527   6.016   5.496   3.999
   57ALA      H  528   5.953   5.473   4.073
   57ALA     CA  529   6.117   5.595   4.039
   57ALA     CB  530   6.133   5.577   4.190
   57ALA      C  531   6.254   5.575   3.974
   57ALA      O  532   6.313   5.662   3.910
   58GLN      N  533   6.295   5.449   3.969
   58GLN      H  534   6.276   5.386   4.045
   58GLN     CA  535   6.414   5.414   3.890
   58GLN     CB  536   6.473   5.281   3.936
   58GLN     CG  537   6.579   5.309   4.042
   58GLN     CD  538   6.644   5.176   4.083
   58GLN    OE1  539   6.761   5.149   4.060
   58GLN    NE2  540   6.583   5.110   4.181
   58GLN   HE21  541   6.490   5.122   4.216
   58GLN   HE22  542   6.634   5.028   4.208
   58GLN      C  543   6.390   5.412   3.739
   58GLN      O  544   6.472   5.479   3.676
   59HISE     N  545   6.284   5.360   3.678
   59HISE     H  546   6.216   5.299   3.718
   59HISE    CA  547   6.264   5.371   3.533
   59HISE    CB  548   6.142   5.286   3.497
   59HISE    CG  549   6.113   5.140   3.532
   59HISE   ND1  550   6.191   5.057   3.599
   59HISE   CD2  551   6.014   5.069   3.479
   59HISE   HD2  552   5.931   5.112   3.424
   59HISE   CE1  553   6.128   4.940   3.604
   59HISE   HE1  554   6.163   4.852   3.658
   59HISE   NE2  555   6.023   4.944   3.523
   59HISE   HE2  556   5.965   4.863   3.512
   59HISE     C  557   6.261   5.514   3.479
   59HISE     O  558   6.354   5.548   3.405
   60GLU      N  559   6.179   5.596   3.544
   60GLU      H  560   6.123   5.557   3.617
   60GLU     CA  561   6.176   5.742   3.527
   60GLU     CB  562   6.113   5.806   3.650
   60GLU     CG  563   6.049   5.938   3.606
   60GLU     CD  564   5.948   5.984   3.711
   60GLU    OE1  565   5.991   6.080   3.779
   60GLU    OE2  566   5.826   5.959   3.697
   60GLU      C  567   6.310   5.813   3.510
   60GLU      O  568   6.329   5.889   3.415
   61ASN      N  569   6.407   5.787   3.598
   61ASN      H  570   6.380   5.734   3.679
   61ASN     CA  571   6.544   5.839   3.599
   61ASN     CB  572   6.602   5.796   3.733
   61ASN     CG  573   6.745   5.846   3.759
   61ASN    OD1  574   6.833   5.867   3.676
   61ASN    ND2  575   6.754   5.885   3.886
   61ASN   HD21  576   6.682   5.873   3.954
   61ASN   HD22  577   6.842   5.919   3.921
   61ASN      C  578   6.622   5.771   3.485
   61ASN      O  579   6.703   5.840   3.423
   62PHE      N  580   6.613   5.641   3.462
   62PHE      H  581   6.549   5.575   3.502
   62PHE     CA  582   6.694   5.578   3.357
   62PHE     CB  583   6.681   5.428   3.383
   62PHE     CG  584   6.802   5.351   3.330
   62PHE    CD1  585   6.924   5.363   3.395
   62PHE    HD1  586   6.921   5.374   3.503
   62PHE    CD2  587   6.790   5.281   3.210
   62PHE    HD2  588   6.690   5.268   3.169
   62PHE    CE1  589   7.038   5.309   3.338
   62PHE    HE1  590   7.133   5.305   3.392
   62PHE    CE2  591   6.900   5.215   3.156
   62PHE    HE2  592   6.900   5.159   3.063
   62PHE     CZ  593   7.021   5.239   3.219
   62PHE     HZ  594   7.112   5.206   3.167
   62PHE      C  595   6.654   5.613   3.214
   62PHE      O  596   6.743   5.654   3.139
   63ARG      N  597   6.524   5.633   3.194
   63ARG      H  598   6.457   5.621   3.267
   63ARG     CA  599   6.462   5.674   3.068
   63ARG     CB  600   6.309   5.668   3.071
   63ARG     CG  601   6.263   5.524   3.094
   63ARG     CD  602   6.292   5.431   2.976
   63ARG     NE  603   6.244   5.481   2.846
   63ARG     HE  604   6.151   5.517   2.837
   63ARG     CZ  605   6.316   5.483   2.733
   63ARG    NH1  606   6.442   5.439   2.733
   63ARG   HH11  607   6.486   5.411   2.818
   63ARG   HH12  608   6.495   5.439   2.647
   63ARG    NH2  609   6.259   5.513   2.616
   63ARG   HH21  610   6.161   5.521   2.595
   63ARG   HH22  611   6.318   5.557   2.548
   63ARG      C  612   6.490   5.821   3.036
   63ARG      O  613   6.527   5.844   2.920
   64LYS      N  614   6.504   5.905   3.138
   64LYS      H  615   6.479   5.884   3.232
   64LYS     CA  616   6.559   6.040   3.120
   64LYS     CB  617   6.537   6.124   3.246
   64LYS     CG  618   6.396   6.179   3.270
   64LYS     CD  619   6.399   6.259   3.401
   64LYS     CE  620   6.258   6.268   3.459
   64LYS     NZ  621   6.256   6.327   3.594
   64LYS    HZ1  622   6.327   6.291   3.653
   64LYS    HZ2  623   6.268   6.424   3.572
   64LYS    HZ3  624   6.171   6.308   3.643
   64LYS      C  625   6.703   6.057   3.071
   64LYS      O  626   6.731   6.141   2.985
   65LYS      N  627   6.795   5.986   3.135
   65LYS      H  628   6.776   5.943   3.224
   65LYS     CA  629   6.936   5.971   3.094
   65LYS     CB  630   7.003   5.884   3.200
   65LYS     CG  631   6.996   5.925   3.347
   65LYS     CD  632   7.065   5.831   3.446
   65LYS     CE  633   7.123   5.901   3.569
   65LYS     NZ  634   7.200   6.023   3.540
   65LYS    HZ1  635   7.141   6.088   3.493
   65LYS    HZ2  636   7.208   6.065   3.631
   65LYS    HZ3  637   7.287   6.010   3.494
   65LYS      C  638   6.943   5.913   2.952
   65LYS      O  639   7.025   5.963   2.875
   66GLN      N  640   6.859   5.812   2.929
   66GLN      H  641   6.810   5.769   3.005
   66GLN     CA  642   6.853   5.749   2.797
   66GLN     CB  643   6.762   5.628   2.780
   66GLN     CG  644   6.823   5.516   2.865
   66GLN     CD  645   6.732   5.393   2.869
   66GLN    OE1  646   6.642   5.387   2.953
   66GLN    NE2  647   6.724   5.319   2.759
   66GLN   HE21  648   6.770   5.346   2.674
   66GLN   HE22  649   6.653   5.249   2.770
   66GLN      C  650   6.821   5.843   2.680
   66GLN      O  651   6.882   5.832   2.574
   67ILE      N  652   6.743   5.947   2.708
   67ILE      H  653   6.691   5.952   2.793
   67ILE     CA  654   6.691   6.043   2.608
   67ILE     CB  655   6.543   6.078   2.618
   67ILE    CG1  656   6.513   6.153   2.748
   67ILE    CG2  657   6.441   5.966   2.602
   67ILE     CD  658   6.465   6.295   2.717
   67ILE      C  659   6.783   6.165   2.596
   67ILE      O  660   6.772   6.242   2.501
   68GLU      N  661   6.850   6.199   2.705
   68GLU      H  662   6.809   6.192   2.796
   68GLU     CA  663   6.967   6.288   2.701
   68GLU     CB  664   7.020   6.300   2.844
   68GLU     CG  665   6.930   6.383   2.935
   68GLU     CD  666   7.015   6.419   3.057
   68GLU    OE1  667   7.020   6.338   3.151
   68GLU    OE2  668   7.082   6.525   3.056
   68GLU      C  669   7.077   6.251   2.601
   68GLU      O  670   7.120   6.347   2.537
   69GLU      N  671   7.099   6.121   2.582
   69GLU      H  672   7.058   6.050   2.639
   69GLU     CA  673   7.188   6.067   2.478
   69GLU     CB  674   7.196   5.915   2.469
   69GLU     CG  675   7.271   5.862   2.592
   69GLU     CD  676   7.420   5.898   2.598
   69GLU    OE1  677   7.513   5.847   2.533
   69GLU    OE2  678   7.453   5.991   2.675
   69GLU      C  679   7.134   6.107   2.340
   69GLU      O  680   7.015   6.099   2.312
   70LEU      N  681   7.222   6.162   2.257
   70LEU      H  682   7.314   6.196   2.276
   70LEU     CA  683   7.169   6.200   2.125
   70LEU     CB  684   7.254   6.317   2.073
   70LEU     CG  685   7.192   6.393   1.956
   70LEU    CD1  686   7.054   6.460   1.958
   70LEU    CD2  687   7.288   6.506   1.919
   70LEU      C  688   7.177   6.086   2.023
   70LEU      O  689   7.278   6.069   1.954
   71LYS      N  690   7.074   6.005   2.003
   71LYS      H  691   7.000   6.006   2.070
   71LYS     CA  692   7.064   5.892   1.909
   71LYS     CB  693   7.009   5.765   1.973
   71LYS     CG  694   7.117   5.705   2.062
   71LYS     CD  695   7.081   5.559   2.091
   71LYS     CE  696   7.179   5.487   2.184
   71LYS     NZ  697   7.203   5.546   2.316
   71LYS    HZ1  698   7.274   5.617   2.310
   71LYS    HZ2  699   7.127   5.589   2.365
   71LYS    HZ3  700   7.239   5.474   2.377
   71LYS      C  701   6.974   5.935   1.792
   71LYS      O  702   6.858   5.895   1.785
   72GLY      N  703   7.015   6.035   1.715
   72GLY      H  704   7.099   6.081   1.747
   72GLY     CA  705   6.952   6.084   1.592
   72GLY      C  706   7.011   6.209   1.526
   72GLY      O  707   7.102   6.270   1.582
   73GLN      N  708   6.942   6.275   1.434
   73GLN      H  709   6.856   6.247   1.391
   73GLN     CA  710   6.983   6.403   1.376
   73GLN     CB  711   6.948   6.399   1.227
   73GLN     CG  712   7.046   6.312   1.148
   73GLN     CD  713   7.002   6.315   1.002
   73GLN    OE1  714   6.925   6.231   0.955
   73GLN    NE2  715   7.070   6.392   0.918
   73GLN   HE21  716   7.147   6.450   0.945
   73GLN   HE22  717   7.040   6.414   0.825
   73GLN      C  718   6.920   6.517   1.457
   73GLN      O  719   6.807   6.499   1.502
   74GLU      N  720   6.993   6.626   1.479
   74GLU      H  721   7.090   6.606   1.484
   74GLU     CA  722   6.943   6.752   1.537
   74GLU     CB  723   7.054   6.853   1.564
   74GLU     CG  724   7.178   6.810   1.643
   74GLU     CD  725   7.287   6.917   1.659
   74GLU    OE1  726   7.371   6.932   1.568
   74GLU    OE2  727   7.281   6.984   1.764
   74GLU      C  728   6.828   6.824   1.467
   74GLU      O  729   6.734   6.845   1.544
   75VAL      N  730   6.808   6.803   1.338
   75VAL      H  731   6.886   6.796   1.275
   75VAL     CA  732   6.683   6.830   1.265
   75VAL     CB  733   6.711   6.831   1.115
   75VAL    CG1  734   6.812   6.940   1.078
   75VAL    CG2  735   6.732   6.703   1.034
   75VAL      C  736   6.572   6.729   1.297
   75VAL      O  737   6.595   6.612   1.327
   76SER      N  738   6.453   6.787   1.297
   76SER      H  739   6.430   6.855   1.227
   76SER     CA  740   6.329   6.737   1.358
   76SER     CB  741   6.216   6.839   1.362
   76SER     OG  742   6.093   6.780   1.407
   76SER     HG  743   6.028   6.773   1.332
   76SER      C  744   6.271   6.614   1.289
   76SER      O  745   6.256   6.621   1.167
   77PRO      N  746   6.261   6.500   1.358
   77PRO     CA  747   6.229   6.374   1.289
   77PRO     CB  748   6.245   6.271   1.402
   77PRO     CG  749   6.238   6.339   1.539
   77PRO     CD  750   6.274   6.484   1.503
   77PRO      C  751   6.090   6.368   1.226
   77PRO      O  752   6.002   6.448   1.256
   78LYS      N  753   6.085   6.280   1.126
   78LYS      H  754   6.165   6.230   1.095
   78LYS     CA  755   5.960   6.243   1.057
   78LYS     CB  756   5.989   6.166   0.928
   78LYS     CG  757   6.079   6.234   0.825
   78LYS     CD  758   6.084   6.151   0.697
   78LYS     CE  759   6.166   6.216   0.585
   78LYS     NZ  760   6.197   6.107   0.492
   78LYS    HZ1  761   6.253   6.030   0.523
   78LYS    HZ2  762   6.115   6.071   0.448
   78LYS    HZ3  763   6.256   6.148   0.422
   78LYS      C  764   5.857   6.161   1.135
   78LYS      O  765   5.745   6.145   1.087
   79VAL      N  766   5.904   6.071   1.221
   79VAL      H  767   5.999   6.040   1.211
   79VAL     CA  768   5.816   5.997   1.312
   79VAL     CB  769   5.909   5.911   1.398
   79VAL    CG1  770   5.987   5.964   1.518
   79VAL    CG2  771   5.830   5.783   1.428
   79VAL      C  772   5.717   6.077   1.397
   79VAL      O  773   5.732   6.191   1.440
   80TYR      N  774   5.599   6.022   1.425
   80TYR      H  775   5.576   5.935   1.381
   80TYR     CA  776   5.487   6.072   1.506
   80TYR     CB  777   5.365   6.009   1.438
   80TYR     CG  778   5.227   6.052   1.490
   80TYR    CD1  779   5.171   5.965   1.582
   80TYR    HD1  780   5.172   5.857   1.571
   80TYR    CD2  781   5.180   6.181   1.467
   80TYR    HD2  782   5.218   6.245   1.387
   80TYR    CE1  783   5.074   6.019   1.666
   80TYR    HE1  784   5.065   5.972   1.764
   80TYR    CE2  785   5.074   6.231   1.542
   80TYR    HE2  786   5.020   6.323   1.520
   80TYR     CZ  787   5.029   6.148   1.644
   80TYR     OH  788   4.933   6.201   1.726
   80TYR     HH  789   4.939   6.147   1.810
   80TYR      C  790   5.500   6.039   1.655
   80TYR      O  791   5.512   5.920   1.683
   81PHE      N  792   5.558   6.138   1.722
   81PHE      H  793   5.576   6.231   1.690
   81PHE     CA  794   5.566   6.135   1.869
   81PHE     CB  795   5.702   6.188   1.917
   81PHE     CG  796   5.709   6.209   2.069
   81PHE    CD1  797   5.643   6.315   2.131
   81PHE    HD1  798   5.576   6.376   2.071
   81PHE    CD2  799   5.773   6.106   2.137
   81PHE    HD2  800   5.821   6.031   2.074
   81PHE    CE1  801   5.637   6.310   2.269
   81PHE    HE1  802   5.581   6.385   2.325
   81PHE    CE2  803   5.776   6.116   2.276
   81PHE    HE2  804   5.835   6.045   2.335
   81PHE     CZ  805   5.703   6.212   2.343
   81PHE     HZ  806   5.709   6.218   2.452
   81PHE      C  807   5.441   6.197   1.932
   81PHE      O  808   5.399   6.305   1.892
   82MET      N  809   5.379   6.116   2.017
   82MET      H  810   5.421   6.026   2.031
   82MET     CA  811   5.266   6.169   2.095
   82MET     CB  812   5.134   6.112   2.041
   82MET     CG  813   5.003   6.183   2.077
   82MET     SD  814   4.857   6.109   1.994
   82MET     CE  815   4.872   5.932   2.004
   82MET      C  816   5.273   6.136   2.244
   82MET      O  817   5.312   6.028   2.288
   83LYS      N  818   5.228   6.231   2.326
   83LYS      H  819   5.199   6.319   2.289
   83LYS     CA  820   5.224   6.211   2.471
   83LYS     CB  821   5.223   6.349   2.539
   83LYS     CG  822   5.363   6.409   2.525
   83LYS     CD  823   5.397   6.526   2.617
   83LYS     CE  824   5.457   6.657   2.565
   83LYS     NZ  825   5.526   6.730   2.672
   83LYS    HZ1  826   5.607   6.779   2.641
   83LYS    HZ2  827   5.461   6.791   2.717
   83LYS    HZ3  828   5.557   6.674   2.749
   83LYS      C  829   5.103   6.141   2.533
   83LYS      O  830   4.999   6.124   2.468
   84GLN      N  831   5.130   6.068   2.640
   84GLN      H  832   5.218   6.029   2.667
   84GLN     CA  833   5.025   6.002   2.718
   84GLN     CB  834   5.090   5.932   2.838
   84GLN     CG  835   5.007   5.812   2.881
   84GLN     CD  836   5.036   5.740   3.013
   84GLN    OE1  837   5.144   5.686   3.037
   84GLN    NE2  838   4.932   5.743   3.097
   84GLN   HE21  839   4.859   5.803   3.065
   84GLN   HE22  840   4.933   5.678   3.173
   84GLN      C  841   4.935   6.110   2.779
   84GLN      O  842   4.982   6.219   2.812
   85THR      N  843   4.809   6.069   2.790
   85THR      H  844   4.760   6.016   2.720
   85THR     CA  845   4.711   6.143   2.870
   85THR     CB  846   4.566   6.117   2.828
   85THR    OG1  847   4.547   5.980   2.794
   85THR    HG1  848   4.454   5.969   2.758
   85THR    CG2  849   4.529   6.204   2.707
   85THR      C  850   4.717   6.094   3.015
   85THR      O  851   4.787   6.003   3.058
   86ILE      N  852   4.635   6.161   3.097
   86ILE      H  853   4.600   6.250   3.069
   86ILE     CA  854   4.613   6.123   3.237
   86ILE     CB  855   4.532   6.235   3.303
   86ILE    CG1  856   4.408   6.273   3.221
   86ILE    CG2  857   4.613   6.360   3.337
   86ILE     CD  858   4.312   6.346   3.315
   86ILE      C  859   4.544   5.988   3.255
   86ILE      O  860   4.487   5.930   3.163
   87GLY      N  861   4.528   5.943   3.380
   87GLY      H  862   4.529   6.011   3.453
   87GLY     CA  863   4.478   5.812   3.423
   87GLY      C  864   4.579   5.700   3.399
   87GLY      O  865   4.693   5.708   3.446
   88ASN      N  866   4.546   5.580   3.351
   88ASN      H  867   4.453   5.549   3.372
   88ASN     CA  868   4.642   5.481   3.302
   88ASN     CB  869   4.644   5.362   3.399
   88ASN     CG  870   4.749   5.364   3.510
   88ASN    OD1  871   4.868   5.370   3.480
   88ASN    ND2  872   4.710   5.328   3.632
   88ASN   HD21  873   4.612   5.316   3.644
   88ASN   HD22  874   4.777   5.319   3.706
   88ASN      C  875   4.627   5.445   3.154
   88ASN      O  876   4.640   5.325   3.129
   89SER      N  877   4.609   5.547   3.070
   89SER      H  878   4.561   5.629   3.100
   89SER     CA  879   4.605   5.531   2.924
   89SER     CB  880   4.577   5.666   2.857
   89SER     OG  881   4.664   5.770   2.902
   89SER     HG  882   4.629   5.851   2.855
   89SER      C  883   4.716   5.471   2.837
   89SER      O  884   4.713   5.479   2.715
   90CYS      N  885   4.790   5.375   2.892
   90CYS      H  886   4.767   5.340   2.982
   90CYS     CA  887   4.909   5.315   2.829
   90CYS     CB  888   4.991   5.236   2.932
   90CYS     SG  889   5.018   5.353   3.070
   90CYS     HG  890   5.049   5.454   2.989
   90CYS      C  891   4.901   5.228   2.704
   90CYS      O  892   4.962   5.260   2.602
   91GLY      N  893   4.806   5.135   2.703
   91GLY      H  894   4.728   5.133   2.766
   91GLY     CA  895   4.773   5.054   2.584
   91GLY      C  896   4.700   5.130   2.473
   91GLY      O  897   4.735   5.120   2.355
   92THR      N  898   4.588   5.192   2.509
   92THR      H  899   4.555   5.203   2.603
   92THR     CA  900   4.508   5.266   2.411
   92THR     CB  901   4.380   5.321   2.476
   92THR    OG1  902   4.411   5.404   2.588
   92THR    HG1  903   4.329   5.442   2.631
   92THR    CG2  904   4.294   5.204   2.522
   92THR      C  905   4.580   5.384   2.346
   92THR      O  906   4.615   5.373   2.229
   93ILE      N  907   4.657   5.459   2.425
   93ILE      H  908   4.650   5.460   2.525
   93ILE     CA  909   4.734   5.569   2.367
   93ILE     CB  910   4.767   5.684   2.462
   93ILE    CG1  911   4.643   5.758   2.512
   93ILE    CG2  912   4.866   5.789   2.410
   93ILE     CD  913   4.579   5.850   2.408
   93ILE      C  914   4.864   5.518   2.304
   93ILE      O  915   4.884   5.546   2.186
   94GLY      N  916   4.912   5.406   2.356
   94GLY      H  917   4.892   5.375   2.449
   94GLY     CA  918   5.012   5.323   2.287
   94GLY      C  919   4.970   5.273   2.148
   94GLY      O  920   5.045   5.292   2.053
   95LEU      N  921   4.860   5.198   2.136
   95LEU      H  922   4.815   5.153   2.213
   95LEU     CA  923   4.812   5.151   2.006
   95LEU     CB  924   4.705   5.044   2.028
   95LEU     CG  925   4.740   4.904   1.979
   95LEU    CD1  926   4.845   4.846   2.074
   95LEU    CD2  927   4.610   4.823   1.983
   95LEU      C  928   4.751   5.258   1.915
   95LEU      O  929   4.752   5.234   1.794
   96ILE      N  930   4.714   5.376   1.965
   96ILE      H  931   4.706   5.397   2.063
   96ILE     CA  932   4.687   5.486   1.872
   96ILE     CB  933   4.609   5.601   1.937
   96ILE    CG1  934   4.466   5.557   1.968
   96ILE    CG2  935   4.607   5.719   1.840
   96ILE     CD  936   4.407   5.635   2.086
   96ILE      C  937   4.821   5.537   1.818
   96ILE      O  938   4.840   5.537   1.697
   97HISE     N  939   4.919   5.559   1.905
   97HISE     H  940   4.896   5.553   2.002
   97HISE    CA  941   5.054   5.604   1.868
   97HISE    CB  942   5.139   5.616   1.994
   97HISE    CG  943   5.271   5.694   1.986
   97HISE   ND1  944   5.356   5.678   1.884
   97HISE   CD2  945   5.334   5.733   2.096
   97HISE   HD2  946   5.293   5.803   2.168
   97HISE   CE1  947   5.477   5.702   1.933
   97HISE   HE1  948   5.562   5.728   1.871
   97HISE   NE2  949   5.463   5.736   2.061
   97HISE   HE2  950   5.530   5.778   2.122
   97HISE     C  951   5.120   5.506   1.770
   97HISE     O  952   5.165   5.547   1.664
   98ALA      N  953   5.077   5.381   1.782
   98ALA      H  954   5.067   5.340   1.873
   98ALA     CA  955   5.116   5.276   1.687
   98ALA     CB  956   5.098   5.141   1.756
   98ALA      C  957   5.035   5.285   1.558
   98ALA      O  958   5.100   5.287   1.453
   99VAL      N  959   4.902   5.281   1.559
   99VAL      H  960   4.849   5.244   1.635
   99VAL     CA  961   4.822   5.278   1.435
   99VAL     CB  962   4.678   5.233   1.459
   99VAL    CG1  963   4.568   5.330   1.503
   99VAL    CG2  964   4.633   5.121   1.364
   99VAL      C  965   4.831   5.408   1.355
   99VAL      O  966   4.854   5.400   1.234
  100ALA      N  967   4.849   5.522   1.421
  100ALA      H  968   4.812   5.521   1.514
  100ALA     CA  969   4.868   5.654   1.358
  100ALA     CB  970   4.833   5.768   1.454
  100ALA      C  971   5.004   5.672   1.290
  100ALA      O  972   5.009   5.726   1.179
  101ASN      N  973   5.105   5.600   1.337
  101ASN      H  974   5.085   5.543   1.417
  101ASN     CA  975   5.241   5.596   1.282
  101ASN     CB  976   5.340   5.547   1.387
  101ASN     CG  977   5.434   5.657   1.437
  101ASN    OD1  978   5.500   5.736   1.370
  101ASN    ND2  979   5.423   5.680   1.568
  101ASN   HD21  980   5.362   5.626   1.625
  101ASN   HD22  981   5.457   5.768   1.600
  101ASN      C  982   5.263   5.505   1.161
  101ASN      O  983   5.342   5.531   1.070
  102ASN      N  984   5.217   5.382   1.181
  102ASN      H  985   5.204   5.352   1.275
  102ASN     CA  986   5.237   5.270   1.087
  102ASN     CB  987   5.258   5.139   1.164
  102ASN     CG  988   5.376   5.131   1.261
  102ASN    OD1  989   5.382   5.197   1.365
  102ASN    ND2  990   5.493   5.077   1.226
  102ASN   HD21  991   5.502   5.034   1.136
  102ASN   HD22  992   5.572   5.086   1.286
  102ASN      C  993   5.148   5.260   0.963
  102ASN      O  994   5.197   5.244   0.852
  103GLN      N  995   5.028   5.314   0.982
  103GLN      H  996   5.006   5.343   1.075
  103GLN     CA  997   4.914   5.332   0.890
  103GLN     CB  998   4.905   5.476   0.838
  103GLN     CG  999   4.833   5.575   0.930
  103GLN     CD 1000   4.812   5.714   0.868
  103GLN    OE1 1001   4.764   5.732   0.756
  103GLN    NE2 1002   4.857   5.820   0.935
  103GLN   HE21 1003   4.917   5.815   1.015
  103GLN   HE22 1004   4.815   5.908   0.912
  103GLN      C 1005   4.895   5.236   0.772
  103GLN      O 1006   4.783   5.188   0.760
  104ASP      N 1007   4.998   5.203   0.695
  104ASP      H 1008   5.091   5.239   0.706
  104ASP     CA 1009   4.992   5.111   0.580
  104ASP     CB 1010   5.122   5.127   0.501
  104ASP     CG 1011   5.141   5.037   0.379
  104ASP    OD1 1012   5.256   5.022   0.331
  104ASP    OD2 1013   5.046   4.994   0.311
  104ASP      C 1014   4.954   4.967   0.616
  104ASP      O 1015   4.985   4.916   0.724
  105LYS      N 1016   4.887   4.900   0.523
  105LYS      H 1017   4.906   4.935   0.432
  105LYS     CA 1018   4.829   4.767   0.542
  105LYS     CB 1019   4.939   4.660   0.542
  105LYS     CG 1020   4.921   4.539   0.450
  105LYS     CD 1021   4.989   4.569   0.317
  105LYS     CE 1022   5.005   4.454   0.218
  105LYS     NZ 1023   5.065   4.491   0.089
  105LYS    HZ1 1024   5.078   4.402   0.046
  105LYS    HZ2 1025   5.005   4.548   0.033
  105LYS    HZ3 1026   5.154   4.538   0.091
  105LYS      C 1027   4.728   4.733   0.652
  105LYS      O 1028   4.642   4.645   0.644
  106LEU      N 1029   4.738   4.817   0.754
  106LEU      H 1030   4.816   4.879   0.758
  106LEU     CA 1031   4.655   4.821   0.876
  106LEU     CB 1032   4.731   4.907   0.977
  106LEU     CG 1033   4.811   4.825   1.078
  106LEU    CD1 1034   4.877   4.926   1.172
  106LEU    CD2 1035   4.712   4.747   1.165
  106LEU      C 1036   4.517   4.880   0.850
  106LEU      O 1037   4.416   4.811   0.832
  107GLY      N 1038   4.512   5.004   0.801
  107GLY      H 1039   4.588   5.067   0.788
  107GLY     CA 1040   4.399   5.070   0.735
  107GLY      C 1041   4.276   5.098   0.822
  107GLY      O 1042   4.244   5.024   0.915
  108PHE      N 1043   4.197   5.199   0.785
  108PHE      H 1044   4.205   5.242   0.696
  108PHE     CA 1045   4.088   5.238   0.876
  108PHE     CB 1046   4.110   5.383   0.921
  108PHE     CG 1047   4.239   5.420   0.994
  108PHE    CD1 1048   4.347   5.452   0.912
  108PHE    HD1 1049   4.338   5.445   0.804
  108PHE    CD2 1050   4.251   5.430   1.132
  108PHE    HD2 1051   4.155   5.434   1.183
  108PHE    CE1 1052   4.466   5.497   0.969
  108PHE    HE1 1053   4.534   5.547   0.899
  108PHE    CE2 1054   4.373   5.468   1.186
  108PHE    HE2 1055   4.378   5.495   1.291
  108PHE     CZ 1056   4.482   5.503   1.107
  108PHE     HZ 1057   4.580   5.533   1.143
  108PHE      C 1058   3.949   5.232   0.813
  108PHE      O 1059   3.945   5.250   0.692
  109GLU      N 1060   3.843   5.194   0.884
  109GLU      H 1061   3.850   5.158   0.977
  109GLU     CA 1062   3.714   5.190   0.813
  109GLU     CB 1063   3.628   5.085   0.884
  109GLU     CG 1064   3.660   4.940   0.845
  109GLU     CD 1065   3.555   4.860   0.922
  109GLU    OE1 1066   3.473   4.805   0.845
  109GLU    OE2 1067   3.560   4.847   1.046
  109GLU      C 1068   3.653   5.328   0.790
  109GLU      O 1069   3.674   5.417   0.872
  110ASP      N 1070   3.544   5.329   0.714
  110ASP      H 1071   3.489   5.248   0.692
  110ASP     CA 1072   3.470   5.445   0.663
  110ASP     CB 1073   3.329   5.386   0.644
  110ASP     CG 1074   3.305   5.268   0.551
  110ASP    OD1 1075   3.305   5.152   0.598
  110ASP    OD2 1076   3.283   5.291   0.430
  110ASP      C 1077   3.464   5.561   0.763
  110ASP      O 1078   3.531   5.664   0.756
  111GLY      N 1079   3.398   5.541   0.877
  111GLY      H 1080   3.384   5.452   0.920
  111GLY     CA 1081   3.379   5.642   0.982
  111GLY      C 1082   3.459   5.619   1.110
  111GLY      O 1083   3.421   5.644   1.225
  112SER      N 1084   3.585   5.579   1.097
  112SER      H 1085   3.628   5.572   1.007
  112SER     CA 1086   3.678   5.558   1.209
  112SER     CB 1087   3.799   5.478   1.161
  112SER     OG 1088   3.915   5.496   1.242
  112SER     HG 1089   3.913   5.418   1.304
  112SER      C 1090   3.708   5.693   1.274
  112SER      O 1091   3.786   5.775   1.227
  113VAL      N 1092   3.687   5.691   1.406
  113VAL      H 1093   3.635   5.617   1.447
  113VAL     CA 1094   3.723   5.799   1.499
  113VAL     CB 1095   3.690   5.760   1.643
  113VAL    CG1 1096   3.761   5.635   1.693
  113VAL    CG2 1097   3.695   5.889   1.725
  113VAL      C 1098   3.871   5.834   1.488
  113VAL      O 1099   3.895   5.955   1.486
  114LEU      N 1100   3.962   5.739   1.467
  114LEU      H 1101   3.933   5.644   1.470
  114LEU     CA 1102   4.105   5.771   1.451
  114LEU     CB 1103   4.192   5.645   1.444
  114LEU     CG 1104   4.313   5.638   1.536
  114LEU    CD1 1105   4.423   5.735   1.494
  114LEU    CD2 1106   4.268   5.647   1.683
  114LEU      C 1107   4.130   5.846   1.320
  114LEU      O 1108   4.189   5.954   1.324
  115LYS      N 1109   4.076   5.796   1.210
  115LYS      H 1110   4.031   5.706   1.211
  115LYS     CA 1111   4.089   5.858   1.077
  115LYS     CB 1112   4.048   5.768   0.961
  115LYS     CG 1113   4.104   5.806   0.823
  115LYS     CD 1114   4.005   5.759   0.717
  115LYS     CE 1115   4.064   5.788   0.578
  115LYS     NZ 1116   3.978   5.732   0.473
  115LYS    HZ1 1117   4.026   5.736   0.386
  115LYS    HZ2 1118   3.949   5.637   0.490
  115LYS    HZ3 1119   3.898   5.791   0.465
  115LYS      C 1120   4.015   5.992   1.078
  115LYS      O 1121   4.070   6.086   1.020
  116GLN      N 1122   3.905   6.009   1.151
  116GLN      H 1123   3.860   5.936   1.202
  116GLN     CA 1124   3.842   6.141   1.165
  116GLN     CB 1125   3.703   6.139   1.227
  116GLN     CG 1126   3.598   6.078   1.133
  116GLN     CD 1127   3.466   6.063   1.208
  116GLN    OE1 1128   3.434   5.971   1.283
  116GLN    NE2 1129   3.388   6.171   1.196
  116GLN   HE21 1130   3.416   6.254   1.149
  116GLN   HE22 1131   3.294   6.161   1.228
  116GLN      C 1132   3.932   6.251   1.224
  116GLN      O 1133   3.939   6.357   1.162
  117PHE      N 1134   4.004   6.217   1.330
  117PHE      H 1135   4.009   6.120   1.351
  117PHE     CA 1136   4.101   6.294   1.410
  117PHE     CB 1137   4.112   6.217   1.542
  117PHE     CG 1138   4.012   6.287   1.634
  117PHE    CD1 1139   4.060   6.407   1.687
  117PHE    HD1 1140   4.162   6.433   1.716
  117PHE    CD2 1141   3.877   6.253   1.639
  117PHE    HD2 1142   3.833   6.166   1.589
  117PHE    CE1 1143   3.970   6.500   1.738
  117PHE    HE1 1144   4.013   6.593   1.775
  117PHE    CE2 1145   3.789   6.345   1.694
  117PHE    HE2 1146   3.681   6.339   1.685
  117PHE     CZ 1147   3.835   6.469   1.738
  117PHE     HZ 1148   3.761   6.548   1.748
  117PHE      C 1149   4.237   6.326   1.347
  117PHE      O 1150   4.270   6.444   1.334
  118LEU      N 1151   4.290   6.244   1.256
  118LEU      H 1152   4.247   6.156   1.238
  118LEU     CA 1153   4.426   6.246   1.201
  118LEU     CB 1154   4.435   6.139   1.092
  118LEU     CG 1155   4.466   6.004   1.157
  118LEU    CD1 1156   4.491   5.898   1.049
  118LEU    CD2 1157   4.593   6.001   1.243
  118LEU      C 1158   4.476   6.383   1.155
  118LEU      O 1159   4.568   6.423   1.226
  119SER      N 1160   4.405   6.459   1.072
  119SER      H 1161   4.312   6.423   1.059
  119SER     CA 1162   4.444   6.593   1.027
  119SER     CB 1163   4.357   6.639   0.910
  119SER     OG 1164   4.380   6.778   0.887
  119SER     HG 1165   4.381   6.790   0.787
  119SER      C 1166   4.451   6.699   1.138
  119SER      O 1167   4.540   6.783   1.132
  120GLU      N 1168   4.356   6.694   1.231
  120GLU      H 1169   4.273   6.641   1.210
  120GLU     CA 1170   4.364   6.778   1.351
  120GLU     CB 1171   4.240   6.763   1.440
  120GLU     CG 1172   4.211   6.876   1.540
  120GLU     CD 1173   4.082   6.847   1.617
  120GLU    OE1 1174   3.975   6.892   1.570
  120GLU    OE2 1175   4.097   6.805   1.733
  120GLU      C 1176   4.476   6.735   1.447
  120GLU      O 1177   4.562   6.819   1.470
  121THR      N 1178   4.482   6.605   1.476
  121THR      H 1179   4.412   6.541   1.443
  121THR     CA 1180   4.588   6.557   1.566
  121THR     CB 1181   4.564   6.413   1.611
  121THR    OG1 1182   4.547   6.320   1.503
  121THR    HG1 1183   4.631   6.293   1.457
  121THR    CG2 1184   4.445   6.409   1.706
  121THR      C 1185   4.729   6.567   1.508
  121THR      O 1186   4.817   6.593   1.590
  122GLU      N 1187   4.756   6.553   1.379
  122GLU      H 1188   4.690   6.509   1.317
  122GLU     CA 1189   4.888   6.588   1.324
  122GLU     CB 1190   4.895   6.566   1.172
  122GLU     CG 1191   5.047   6.555   1.156
  122GLU     CD 1192   5.095   6.516   1.017
  122GLU    OE1 1193   5.202   6.568   0.981
  122GLU    OE2 1194   5.059   6.414   0.953
  122GLU      C 1195   4.915   6.735   1.355
  122GLU      O 1196   5.029   6.760   1.394
  123LYS      N 1197   4.825   6.833   1.351
  123LYS      H 1198   4.729   6.830   1.378
  123LYS     CA 1199   4.867   6.973   1.370
  123LYS     CB 1200   4.761   7.072   1.323
  123LYS     CG 1201   4.704   7.043   1.184
  123LYS     CD 1202   4.586   7.134   1.151
  123LYS     CE 1203   4.579   7.167   1.001
  123LYS     NZ 1204   4.506   7.072   0.916
  123LYS    HZ1 1205   4.503   7.119   0.828
  123LYS    HZ2 1206   4.555   6.985   0.924
  123LYS    HZ3 1207   4.412   7.057   0.947
  123LYS      C 1208   4.898   7.000   1.517
  123LYS      O 1209   4.993   7.075   1.538
  124MET      N 1210   4.812   6.959   1.610
  124MET      H 1211   4.744   6.887   1.598
  124MET     CA 1212   4.825   6.996   1.752
  124MET     CB 1213   4.704   6.944   1.831
  124MET     CG 1214   4.567   6.988   1.778
  124MET     SD 1215   4.543   7.169   1.791
  124MET     CE 1216   4.404   7.184   1.680
  124MET      C 1217   4.952   6.947   1.823
  124MET      O 1218   5.030   6.866   1.774
  125SER      N 1219   4.997   7.025   1.920
  125SER      H 1220   4.965   7.120   1.921
  125SER     CA 1221   5.105   6.999   2.016
  125SER     CB 1222   5.072   7.092   2.133
  125SER     OG 1223   5.131   7.220   2.107
  125SER     HG 1224   5.064   7.294   2.116
  125SER      C 1225   5.118   6.853   2.061
  125SER      O 1226   5.015   6.786   2.068
  126PRO      N 1227   5.234   6.812   2.110
  126PRO     CA 1228   5.269   6.677   2.157
  126PRO     CB 1229   5.418   6.684   2.191
  126PRO     CG 1230   5.446   6.832   2.214
  126PRO     CD 1231   5.356   6.894   2.106
  126PRO      C 1232   5.179   6.620   2.267
  126PRO      O 1233   5.148   6.501   2.266
  127GLU      N 1234   5.116   6.702   2.349
  127GLU      H 1235   5.130   6.801   2.346
  127GLU     CA 1236   5.021   6.652   2.450
  127GLU     CB 1237   5.046   6.724   2.582
  127GLU     CG 1238   5.040   6.877   2.586
  127GLU     CD 1239   5.166   6.954   2.546
  127GLU    OE1 1240   5.185   6.971   2.424
  127GLU    OE2 1241   5.259   6.954   2.630
  127GLU      C 1242   4.876   6.666   2.405
  127GLU      O 1243   4.785   6.602   2.459
  128ASP      N 1244   4.847   6.780   2.343
  128ASP      H 1245   4.888   6.864   2.380
  128ASP     CA 1246   4.719   6.813   2.280
  128ASP     CB 1247   4.735   6.950   2.213
  128ASP     CG 1248   4.759   7.067   2.308
  128ASP    OD1 1249   4.737   7.176   2.252
  128ASP    OD2 1250   4.821   7.052   2.416
  128ASP      C 1251   4.666   6.709   2.181
  128ASP      O 1252   4.550   6.671   2.198
  129ARG      N 1253   4.752   6.655   2.095
  129ARG      H 1254   4.828   6.714   2.067
  129ARG     CA 1255   4.734   6.532   2.017
  129ARG     CB 1256   4.874   6.483   1.982
  129ARG     CG 1257   4.941   6.554   1.864
  129ARG     CD 1258   5.073   6.496   1.813
  129ARG     NE 1259   5.106   6.567   1.688
  129ARG     HE 1260   5.035   6.633   1.664
  129ARG     CZ 1261   5.224   6.554   1.626
  129ARG    NH1 1262   5.316   6.465   1.664
  129ARG   HH11 1263   5.297   6.414   1.748
  129ARG   HH12 1264   5.400   6.458   1.610
  129ARG    NH2 1265   5.239   6.638   1.522
  129ARG   HH21 1266   5.164   6.699   1.498
  129ARG   HH22 1267   5.326   6.643   1.472
  129ARG      C 1268   4.659   6.428   2.100
  129ARG      O 1269   4.547   6.389   2.069
  130ALA      N 1270   4.708   6.396   2.220
  130ALA      H 1271   4.792   6.434   2.260
  130ALA     CA 1272   4.649   6.300   2.314
  130ALA     CB 1273   4.754   6.287   2.425
  130ALA      C 1274   4.509   6.336   2.364
  130ALA      O 1275   4.411   6.265   2.342
  131LYS      N 1276   4.511   6.458   2.417
  131LYS      H 1277   4.596   6.491   2.458
  131LYS     CA 1278   4.390   6.531   2.457
  131LYS     CB 1279   4.420   6.675   2.498
  131LYS     CG 1280   4.455   6.712   2.643
  131LYS     CD 1281   4.495   6.860   2.649
  131LYS     CE 1282   4.484   6.916   2.791
  131LYS     NZ 1283   4.517   7.060   2.789
  131LYS    HZ1 1284   4.616   7.070   2.797
  131LYS    HZ2 1285   4.498   7.096   2.698
  131LYS    HZ3 1286   4.462   7.110   2.856
  131LYS      C 1287   4.276   6.533   2.355
  131LYS      O 1288   4.163   6.515   2.400
  132CYS      N 1289   4.305   6.559   2.228
  132CYS      H 1290   4.399   6.576   2.199
  132CYS     CA 1291   4.202   6.554   2.123
  132CYS     CB 1292   4.263   6.607   1.993
  132CYS     SG 1293   4.284   6.789   1.994
  132CYS     HG 1294   4.219   6.794   1.877
  132CYS      C 1295   4.138   6.418   2.100
  132CYS      O 1296   4.019   6.401   2.127
  133PHE      N 1297   4.225   6.318   2.086
  133PHE      H 1298   4.324   6.332   2.085
  133PHE     CA 1299   4.192   6.175   2.075
  133PHE     CB 1300   4.316   6.087   2.056
  133PHE     CG 1301   4.370   6.070   1.914
  133PHE    CD1 1302   4.508   6.065   1.898
  133PHE    HD1 1303   4.572   6.045   1.985
  133PHE    CD2 1304   4.293   6.073   1.799
  133PHE    HD2 1305   4.189   6.104   1.811
  133PHE    CE1 1306   4.572   6.055   1.775
  133PHE    HE1 1307   4.679   6.036   1.766
  133PHE    CE2 1308   4.352   6.055   1.674
  133PHE    HE2 1309   4.296   6.028   1.585
  133PHE     CZ 1310   4.490   6.047   1.663
  133PHE     HZ 1311   4.535   6.080   1.569
  133PHE      C 1312   4.104   6.127   2.190
  133PHE      O 1313   3.990   6.084   2.176
  134GLU      N 1314   4.159   6.146   2.310
  134GLU      H 1315   4.251   6.184   2.312
  134GLU     CA 1316   4.100   6.123   2.443
  134GLU     CB 1317   4.186   6.184   2.555
  134GLU     CG 1318   4.156   6.144   2.699
  134GLU     CD 1319   4.196   6.003   2.742
  134GLU    OE1 1320   4.099   5.960   2.808
  134GLU    OE2 1321   4.295   5.940   2.699
  134GLU      C 1322   3.954   6.160   2.468
  134GLU      O 1323   3.873   6.086   2.524
  135LYS      N 1324   3.912   6.268   2.403
  135LYS      H 1325   3.972   6.323   2.344
  135LYS     CA 1326   3.778   6.329   2.403
  135LYS     CB 1327   3.787   6.466   2.336
  135LYS     CG 1328   3.843   6.576   2.427
  135LYS     CD 1329   3.792   6.706   2.363
  135LYS     CE 1330   3.857   6.739   2.229
  135LYS     NZ 1331   3.860   6.884   2.206
  135LYS    HZ1 1332   3.872   6.893   2.108
  135LYS    HZ2 1333   3.772   6.928   2.224
  135LYS    HZ3 1334   3.930   6.932   2.259
  135LYS      C 1335   3.664   6.251   2.338
  135LYS      O 1336   3.555   6.307   2.326
  136ASN      N 1337   3.698   6.132   2.290
  136ASN      H 1338   3.785   6.095   2.322
  136ASN     CA 1339   3.604   6.048   2.214
  136ASN     CB 1340   3.665   6.029   2.075
  136ASN     CG 1341   3.665   6.157   1.991
  136ASN    OD1 1342   3.569   6.202   1.928
  136ASN    ND2 1343   3.780   6.225   1.988
  136ASN   HD21 1344   3.859   6.198   2.043
  136ASN   HD22 1345   3.791   6.294   1.916
  136ASN      C 1346   3.564   5.916   2.281
  136ASN      O 1347   3.641   5.842   2.341
  137GLU      N 1348   3.435   5.889   2.264
  137GLU      H 1349   3.380   5.965   2.227
  137GLU     CA 1350   3.359   5.772   2.311
  137GLU     CB 1351   3.221   5.777   2.245
  137GLU     CG 1352   3.106   5.835   2.327
  137GLU     CD 1353   2.988   5.863   2.232
  137GLU    OE1 1354   2.995   5.927   2.125
  137GLU    OE2 1355   2.874   5.826   2.267
  137GLU      C 1356   3.424   5.636   2.289
  137GLU      O 1357   3.465   5.574   2.387
  138ALA      N 1358   3.469   5.610   2.166
  138ALA      H 1359   3.435   5.659   2.086
  138ALA     CA 1360   3.541   5.487   2.131
  138ALA     CB 1361   3.544   5.465   1.979
  138ALA      C 1362   3.676   5.455   2.195
  138ALA      O 1363   3.712   5.344   2.234
  139ILE      N 1364   3.749   5.562   2.225
  139ILE      H 1365   3.717   5.654   2.199
  139ILE     CA 1366   3.874   5.561   2.303
  139ILE     CB 1367   3.953   5.690   2.279
  139ILE    CG1 1368   3.991   5.686   2.130
  139ILE    CG2 1369   4.082   5.700   2.361
  139ILE     CD 1370   3.936   5.808   2.057
  139ILE      C 1371   3.842   5.547   2.452
  139ILE      O 1372   3.863   5.436   2.501
  140GLN      N 1373   3.742   5.618   2.502
  140GLN      H 1374   3.681   5.664   2.438
  140GLN     CA 1375   3.692   5.601   2.639
  140GLN     CB 1376   3.588   5.707   2.676
  140GLN     CG 1377   3.661   5.841   2.663
  140GLN     CD 1378   3.737   5.882   2.789
  140GLN    OE1 1379   3.731   5.821   2.895
  140GLN    NE2 1380   3.826   5.976   2.760
  140GLN   HE21 1381   3.824   6.014   2.667
  140GLN   HE22 1382   3.919   5.984   2.796
  140GLN      C 1383   3.644   5.459   2.673
  140GLN      O 1384   3.703   5.405   2.767
  141ALA      N 1385   3.561   5.397   2.589
  141ALA      H 1386   3.519   5.455   2.519
  141ALA     CA 1387   3.518   5.256   2.587
  141ALA     CB 1388   3.416   5.236   2.475
  141ALA      C 1389   3.633   5.155   2.590
  141ALA      O 1390   3.615   5.048   2.647
  142ALA      N 1391   3.728   5.173   2.499
  142ALA      H 1392   3.730   5.250   2.435
  142ALA     CA 1393   3.841   5.080   2.483
  142ALA     CB 1394   3.923   5.089   2.354
  142ALA      C 1395   3.944   5.090   2.596
  142ALA      O 1396   3.987   4.987   2.648
  143HISE     N 1397   3.958   5.206   2.659
  143HISE     H 1398   3.949   5.298   2.621
  143HISE    CA 1399   4.022   5.215   2.792
  143HISE    CB 1400   4.019   5.352   2.859
  143HISE    CG 1401   4.082   5.474   2.791
  143HISE   ND1 1402   4.205   5.488   2.744
  143HISE   CD2 1403   4.027   5.595   2.796
  143HISE   HD2 1404   3.934   5.615   2.850
  143HISE   CE1 1405   4.222   5.616   2.712
  143HISE   HE1 1406   4.315   5.666   2.684
  143HISE   NE2 1407   4.116   5.685   2.753
  143HISE   HE2 1408   4.111   5.784   2.766
  143HISE     C 1409   3.966   5.118   2.896
  143HISE     O 1410   4.043   5.031   2.937
  144ASP      N 1411   3.835   5.096   2.897
  144ASP      H 1412   3.775   5.159   2.848
  144ASP     CA 1413   3.762   5.001   2.983
  144ASP     CB 1414   3.613   5.034   2.990
  144ASP     CG 1415   3.579   5.169   3.055
  144ASP    OD1 1416   3.649   5.207   3.151
  144ASP    OD2 1417   3.497   5.248   3.002
  144ASP      C 1418   3.782   4.859   2.929
  144ASP      O 1419   3.830   4.772   3.002
  145ALA      N 1420   3.753   4.837   2.801
  145ALA      H 1421   3.705   4.909   2.751
  145ALA     CA 1422   3.768   4.704   2.739
  145ALA     CB 1423   3.701   4.696   2.602
  145ALA      C 1424   3.908   4.644   2.742
  145ALA      O 1425   3.910   4.523   2.723
  146VAL      N 1426   4.013   4.721   2.772
  146VAL      H 1427   4.007   4.821   2.768
  146VAL     CA 1428   4.146   4.663   2.793
  146VAL     CB 1429   4.250   4.696   2.686
  146VAL    CG1 1430   4.213   4.628   2.555
  146VAL    CG2 1431   4.278   4.844   2.660
  146VAL      C 1432   4.208   4.672   2.932
  146VAL      O 1433   4.312   4.612   2.958
  147ALA      N 1434   4.141   4.751   3.015
  147ALA      H 1435   4.079   4.823   2.983
  147ALA     CA 1436   4.173   4.745   3.158
  147ALA     CB 1437   4.144   4.882   3.220
  147ALA      C 1438   4.100   4.634   3.235
  147ALA      O 1439   4.136   4.605   3.348
  148GLN      N 1440   3.987   4.582   3.187
  148GLN      H 1441   3.939   4.626   3.111
  148GLN     CA 1442   3.925   4.453   3.223
  148GLN     CB 1443   3.792   4.448   3.146
  148GLN     CG 1444   3.670   4.413   3.231
  148GLN     CD 1445   3.546   4.384   3.147
  148GLN    OE1 1446   3.549   4.331   3.036
  148GLN    NE2 1447   3.431   4.423   3.201
  148GLN   HE21 1448   3.417   4.477   3.284
  148GLN   HE22 1449   3.348   4.386   3.158
  148GLN      C 1450   4.022   4.336   3.206
  148GLN      O 1451   4.087   4.326   3.102
  149GLU      N 1452   4.013   4.241   3.299
  149GLU      H 1453   3.951   4.261   3.374
  149GLU     CA 1454   4.103   4.127   3.321
  149GLU     CB 1455   4.092   4.058   3.457
  149GLU     CG 1456   4.088   4.156   3.574
  149GLU     CD 1457   3.954   4.224   3.605
  149GLU    OE1 1458   3.875   4.166   3.683
  149GLU    OE2 1459   3.914   4.329   3.551
  149GLU      C 1460   4.106   4.018   3.214
  149GLU      O 1461   4.014   3.989   3.139
  150GLY      N 1462   4.226   3.964   3.194
  150GLY      H 1463   4.309   4.013   3.222
  150GLY     CA 1464   4.252   3.846   3.111
  150GLY      C 1465   4.376   3.763   3.141
  150GLY      O 1466   4.361   3.654   3.197
  151GLN      N 1467   4.496   3.797   3.093
  151GLN      H 1468   4.512   3.882   3.043
  151GLN     CA 1469   4.612   3.708   3.107
  151GLN     CB 1470   4.705   3.722   2.986
  151GLN     CG 1471   4.804   3.610   2.957
  151GLN     CD 1472   4.887   3.632   2.830
  151GLN    OE1 1473   4.854   3.584   2.722
  151GLN    NE2 1474   5.008   3.675   2.866
  151GLN   HE21 1475   5.048   3.696   2.955
  151GLN   HE22 1476   5.069   3.686   2.788
  151GLN      C 1477   4.686   3.749   3.234
  151GLN      O 1478   4.671   3.683   3.336
  152CYS      N 1479   4.743   3.870   3.236
  152CYS      H 1480   4.730   3.934   3.161
  152CYS     CA 1481   4.834   3.908   3.345
  152CYS     CB 1482   4.915   4.034   3.314
  152CYS     SG 1483   4.807   4.174   3.268
  152CYS     HG 1484   4.762   4.108   3.161
  152CYS      C 1485   4.760   3.947   3.474
  152CYS      O 1486   4.816   3.921   3.580
  153ARG      N 1487   4.638   4.000   3.462
  153ARG      H 1488   4.612   4.044   3.376
  153ARG     CA 1489   4.552   4.032   3.576
  153ARG     CB 1490   4.489   3.907   3.638
  153ARG     CG 1491   4.397   3.830   3.544
  153ARG     CD 1492   4.300   3.733   3.613
  153ARG     NE 1493   4.212   3.667   3.515
  153ARG     HE 1494   4.123   3.708   3.498
  153ARG     CZ 1495   4.252   3.560   3.445
  153ARG    NH1 1496   4.373   3.505   3.459
  153ARG   HH11 1497   4.439   3.533   3.530
  153ARG   HH12 1498   4.402   3.442   3.388
  153ARG    NH2 1499   4.156   3.502   3.372
  153ARG   HH21 1500   4.070   3.546   3.347
  153ARG   HH22 1501   4.195   3.438   3.306
  153ARG      C 1502   4.607   4.138   3.671
  153ARG      O 1503   4.620   4.120   3.792
  154VAL      N 1504   4.664   4.245   3.614
  154VAL      H 1505   4.652   4.250   3.515
  154VAL     CA 1506   4.734   4.352   3.686
  154VAL     CB 1507   4.818   4.447   3.601
  154VAL    CG1 1508   4.953   4.394   3.554
  154VAL    CG2 1509   4.743   4.508   3.482
  154VAL      C 1510   4.655   4.432   3.790
  154VAL      O 1511   4.551   4.488   3.755
  155ASP      N 1512   4.711   4.430   3.911
  155ASP      H 1513   4.803   4.390   3.918
  155ASP     CA 1514   4.657   4.499   4.029
  155ASP     CB 1515   4.745   4.485   4.154
  155ASP     CG 1516   4.666   4.525   4.279
  155ASP    OD1 1517   4.696   4.640   4.316
  155ASP    OD2 1518   4.595   4.438   4.335
  155ASP      C 1519   4.626   4.644   3.991
  155ASP      O 1520   4.717   4.711   3.945
  156ASP      N 1521   4.520   4.696   4.053
  156ASP      H 1522   4.466   4.639   4.116
  156ASP     CA 1523   4.465   4.830   4.028
  156ASP     CB 1524   4.349   4.845   4.126
  156ASP     CG 1525   4.230   4.749   4.129
  156ASP    OD1 1526   4.260   4.653   4.204
  156ASP    OD2 1527   4.119   4.762   4.072
  156ASP      C 1528   4.559   4.948   4.048
  156ASP      O 1529   4.551   5.053   3.983
  157LYS      N 1530   4.634   4.934   4.157
  157LYS      H 1531   4.625   4.847   4.205
  157LYS     CA 1532   4.700   5.043   4.230
  157LYS     CB 1533   4.720   5.000   4.376
  157LYS     CG 1534   4.592   4.948   4.442
  157LYS     CD 1535   4.627   4.916   4.588
  157LYS     CE 1536   4.502   4.877   4.667
  157LYS     NZ 1537   4.547   4.876   4.807
  157LYS    HZ1 1538   4.467   4.859   4.864
  157LYS    HZ2 1539   4.610   4.800   4.818
  157LYS    HZ3 1540   4.594   4.961   4.830
  157LYS      C 1541   4.819   5.118   4.170
  157LYS      O 1542   4.865   5.213   4.232
  158VAL      N 1543   4.886   5.053   4.075
  158VAL      H 1544   4.864   4.963   4.038
  158VAL     CA 1545   5.012   5.109   4.023
  158VAL     CB 1546   5.103   4.991   3.987
  158VAL    CG1 1547   5.151   4.898   4.099
  158VAL    CG2 1548   5.053   4.903   3.872
  158VAL      C 1549   4.994   5.215   3.914
  158VAL      O 1550   4.893   5.228   3.846
  159ASN      N 1551   5.103   5.278   3.872
  159ASN      H 1552   5.190   5.259   3.917
  159ASN     CA 1553   5.116   5.375   3.762
  159ASN     CB 1554   5.177   5.504   3.817
  159ASN     CG 1555   5.179   5.616   3.713
  159ASN    OD1 1556   5.125   5.618   3.603
  159ASN    ND2 1557   5.257   5.717   3.751
  159ASN   HD21 1558   5.314   5.713   3.833
  159ASN   HD22 1559   5.270   5.797   3.692
  159ASN      C 1560   5.196   5.328   3.640
  159ASN      O 1561   5.315   5.300   3.649
  160PHE      N 1562   5.123   5.285   3.538
  160PHE      H 1563   5.041   5.331   3.506
  160PHE     CA 1564   5.178   5.213   3.422
  160PHE     CB 1565   5.076   5.112   3.367
  160PHE     CG 1566   5.127   4.968   3.360
  160PHE    CD1 1567   5.137   4.904   3.237
  160PHE    HD1 1568   5.133   4.969   3.150
  160PHE    CD2 1569   5.130   4.898   3.480
  160PHE    HD2 1570   5.099   4.953   3.569
  160PHE    CE1 1571   5.152   4.766   3.233
  160PHE    HE1 1572   5.119   4.716   3.142
  160PHE    CE2 1573   5.153   4.761   3.475
  160PHE    HE2 1574   5.159   4.704   3.568
  160PHE     CZ 1575   5.164   4.696   3.352
  160PHE     HZ 1576   5.220   4.603   3.358
  160PHE      C 1577   5.241   5.299   3.313
  160PHE      O 1578   5.211   5.419   3.313
  161HISE     N 1579   5.319   5.244   3.220
  161HISE     H 1580   5.346   5.149   3.236
  161HISE    CA 1581   5.397   5.324   3.125
  161HISE    CB 1582   5.540   5.335   3.180
  161HISE    CG 1583   5.615   5.454   3.122
  161HISE   ND1 1584   5.607   5.580   3.163
  161HISE   CD2 1585   5.720   5.447   3.041
  161HISE   HD2 1586   5.755   5.360   2.986
  161HISE   CE1 1587   5.709   5.651   3.115
  161HISE   HE1 1588   5.761   5.726   3.176
  161HISE   NE2 1589   5.772   5.569   3.032
  161HISE   HE2 1590   5.842   5.601   2.967
  161HISE     C 1591   5.402   5.258   2.987
  161HISE     O 1592   5.380   5.137   2.976
  162PHE      N 1593   5.410   5.343   2.885
  162PHE      H 1594   5.413   5.443   2.883
  162PHE     CA 1595   5.439   5.282   2.754
  162PHE     CB 1596   5.324   5.277   2.653
  162PHE     CG 1597   5.291   5.408   2.581
  162PHE    CD1 1598   5.201   5.497   2.638
  162PHE    HD1 1599   5.154   5.465   2.731
  162PHE    CD2 1600   5.342   5.426   2.452
  162PHE    HD2 1601   5.401   5.349   2.403
  162PHE    CE1 1602   5.153   5.604   2.564
  162PHE    HE1 1603   5.100   5.687   2.610
  162PHE    CE2 1604   5.292   5.532   2.378
  162PHE    HE2 1605   5.329   5.548   2.276
  162PHE     CZ 1606   5.201   5.620   2.435
  162PHE     HZ 1607   5.183   5.711   2.377
  162PHE      C 1608   5.575   5.320   2.694
  162PHE      O 1609   5.613   5.437   2.695
  163ILE      N 1610   5.636   5.217   2.637
  163ILE      H 1611   5.636   5.127   2.679
  163ILE     CA 1612   5.746   5.247   2.543
  163ILE     CB 1613   5.887   5.209   2.589
  163ILE    CG1 1614   5.931   5.260   2.726
  163ILE    CG2 1615   5.992   5.256   2.488
  163ILE     CD 1616   6.052   5.182   2.777
  163ILE      C 1617   5.718   5.175   2.411
  163ILE      O 1618   5.702   5.053   2.416
  164LEU      N 1619   5.692   5.249   2.303
  164LEU      H 1620   5.694   5.348   2.312
  164LEU     CA 1621   5.663   5.204   2.166
  164LEU     CB 1622   5.571   5.292   2.081
  164LEU     CG 1623   5.517   5.212   1.963
  164LEU    CD1 1624   5.397   5.122   1.997
  164LEU    CD2 1625   5.475   5.318   1.861
  164LEU      C 1626   5.795   5.176   2.095
  164LEU      O 1627   5.868   5.268   2.058
  165PHE      N 1628   5.844   5.053   2.106
  165PHE      H 1629   5.787   4.989   2.157
  165PHE     CA 1630   5.948   5.005   2.014
  165PHE     CB 1631   5.988   4.864   2.060
  165PHE     CG 1632   6.133   4.859   2.107
  165PHE    CD1 1633   6.226   4.782   2.038
  165PHE    HD1 1634   6.192   4.734   1.947
  165PHE    CD2 1635   6.173   4.934   2.218
  165PHE    HD2 1636   6.108   5.011   2.259
  165PHE    CE1 1637   6.361   4.786   2.072
  165PHE    HE1 1638   6.429   4.745   1.997
  165PHE    CE2 1639   6.306   4.928   2.259
  165PHE    HE2 1640   6.327   4.973   2.357
  165PHE     CZ 1641   6.397   4.849   2.190
  165PHE     HZ 1642   6.497   4.846   2.232
  165PHE      C 1643   5.884   4.990   1.875
  165PHE      O 1644   5.789   4.915   1.855
  166ASN      N 1645   5.928   5.077   1.785
  166ASN      H 1646   5.994   5.150   1.801
  166ASN     CA 1647   5.875   5.076   1.648
  166ASN     CB 1648   5.800   5.207   1.622
  166ASN     CG 1649   5.695   5.193   1.511
  166ASN    OD1 1650   5.694   5.106   1.424
  166ASN    ND2 1651   5.604   5.290   1.503
  166ASN   HD21 1652   5.617   5.370   1.561
  166ASN   HD22 1653   5.525   5.281   1.441
  166ASN      C 1654   5.984   5.063   1.542
  166ASN      O 1655   6.080   5.139   1.529
  167ASN      N 1656   5.959   4.973   1.447
  167ASN      H 1657   5.874   4.920   1.443
  167ASN     CA 1658   6.046   4.960   1.329
  167ASN     CB 1659   6.076   4.813   1.298
  167ASN     CG 1660   6.182   4.794   1.189
  167ASN    OD1 1661   6.176   4.846   1.078
  167ASN    ND2 1662   6.258   4.686   1.205
  167ASN   HD21 1663   6.225   4.621   1.274
  167ASN   HD22 1664   6.307   4.651   1.126
  167ASN      C 1665   5.987   5.032   1.208
  167ASN      O 1666   5.890   4.986   1.148
  168VAL      N 1667   6.007   5.163   1.218
  168VAL      H 1668   6.069   5.199   1.287
  168VAL     CA 1669   5.962   5.269   1.126
  168VAL     CB 1670   5.992   5.410   1.176
  168VAL    CG1 1671   5.900   5.498   1.091
  168VAL    CG2 1672   5.960   5.424   1.325
  168VAL      C 1673   6.027   5.238   0.991
  168VAL      O 1674   6.131   5.299   0.965
  169ASP      N 1675   5.973   5.132   0.932
  169ASP      H 1676   5.912   5.075   0.988
  169ASP     CA 1677   6.017   5.083   0.800
  169ASP     CB 1678   5.924   5.152   0.700
  169ASP     CG 1679   5.799   5.070   0.670
  169ASP    OD1 1680   5.804   4.945   0.666
  169ASP    OD2 1681   5.693   5.135   0.664
  169ASP      C 1682   6.165   5.069   0.763
  169ASP      O 1683   6.204   5.108   0.653
  170GLY      N 1684   6.248   5.034   0.861
  170GLY      H 1685   6.212   4.988   0.942
  170GLY     CA 1686   6.393   5.022   0.847
  170GLY      C 1687   6.471   5.021   0.979
  170GLY      O 1688   6.507   4.923   1.044
  171HISE     N 1689   6.457   5.142   1.031
  171HISE     H 1690   6.393   5.197   0.977
  171HISE    CA 1691   6.527   5.199   1.147
  171HISE    CB 1692   6.537   5.344   1.100
  171HISE    CG 1693   6.629   5.367   0.980
  171HISE   ND1 1694   6.597   5.453   0.884
  171HISE   CD2 1695   6.724   5.284   0.939
  171HISE   HD2 1696   6.796   5.239   1.008
  171HISE   CE1 1697   6.664   5.409   0.778
  171HISE   HE1 1698   6.618   5.412   0.679
  171HISE   NE2 1699   6.746   5.309   0.811
  171HISE   HE2 1700   6.806   5.261   0.747
  171HISE     C 1701   6.449   5.190   1.279
  171HISE     O 1702   6.335   5.236   1.284
  172LEU      N 1703   6.513   5.146   1.386
  172LEU      H 1704   6.600   5.097   1.390
  172LEU     CA 1705   6.439   5.129   1.512
  172LEU     CB 1706   6.513   5.023   1.595
  172LEU     CG 1707   6.436   4.946   1.703
  172LEU    CD1 1708   6.415   5.024   1.833
  172LEU    CD2 1709   6.312   4.880   1.643
  172LEU      C 1710   6.431   5.257   1.595
  172LEU      O 1711   6.530   5.287   1.662
  173TYR      N 1712   6.307   5.302   1.612
  173TYR      H 1713   6.231   5.263   1.559
  173TYR     CA 1714   6.273   5.421   1.691
  173TYR     CB 1715   6.183   5.521   1.619
  173TYR     CG 1716   6.262   5.614   1.527
  173TYR    CD1 1717   6.278   5.589   1.391
  173TYR    HD1 1718   6.304   5.487   1.363
  173TYR    CD2 1719   6.304   5.731   1.589
  173TYR    HD2 1720   6.276   5.749   1.693
  173TYR    CE1 1721   6.330   5.693   1.314
  173TYR    HE1 1722   6.322   5.693   1.206
  173TYR    CE2 1723   6.371   5.824   1.511
  173TYR    HE2 1724   6.438   5.898   1.555
  173TYR     CZ 1725   6.375   5.810   1.373
  173TYR     OH 1726   6.394   5.919   1.293
  173TYR     HH 1727   6.431   5.991   1.352
  173TYR      C 1728   6.209   5.374   1.822
  173TYR      O 1729   6.111   5.300   1.819
  174GLU      N 1730   6.275   5.416   1.930
  174GLU      H 1731   6.358   5.470   1.916
  174GLU     CA 1732   6.228   5.404   2.068
  174GLU     CB 1733   6.348   5.358   2.152
  174GLU     CG 1734   6.331   5.362   2.304
  174GLU     CD 1735   6.452   5.294   2.367
  174GLU    OE1 1736   6.566   5.329   2.329
  174GLU    OE2 1737   6.425   5.211   2.457
  174GLU      C 1738   6.152   5.529   2.114
  174GLU      O 1739   6.212   5.634   2.138
  175LEU      N 1740   6.020   5.517   2.117
  175LEU      H 1741   5.979   5.433   2.082
  175LEU     CA 1742   5.931   5.625   2.163
  175LEU     CB 1743   5.822   5.639   2.056
  175LEU     CG 1744   5.869   5.683   1.917
  175LEU    CD1 1745   5.840   5.567   1.821
  175LEU    CD2 1746   5.802   5.809   1.863
  175LEU      C 1747   5.866   5.610   2.301
  175LEU      O 1748   5.760   5.548   2.305
  176ASP      N 1749   5.917   5.674   2.406
  176ASP      H 1750   5.988   5.744   2.398
  176ASP     CA 1751   5.868   5.665   2.545
  176ASP     CB 1752   5.977   5.699   2.646
  176ASP     CG 1753   5.923   5.692   2.789
  176ASP    OD1 1754   5.977   5.609   2.865
  176ASP    OD2 1755   5.845   5.778   2.835
  176ASP      C 1756   5.739   5.748   2.544
  176ASP      O 1757   5.728   5.847   2.472
  177GLY      N 1758   5.636   5.695   2.609
  177GLY      H 1759   5.641   5.607   2.656
  177GLY     CA 1760   5.505   5.761   2.611
  177GLY      C 1761   5.497   5.899   2.677
  177GLY      O 1762   5.409   5.976   2.641
  178ARG      N 1763   5.592   5.917   2.768
  178ARG      H 1764   5.662   5.850   2.794
  178ARG     CA 1765   5.591   6.044   2.843
  178ARG     CB 1766   5.599   6.002   2.990
  178ARG     CG 1767   5.463   5.946   3.033
  178ARG     CD 1768   5.455   5.927   3.185
  178ARG     NE 1769   5.318   5.886   3.217
  178ARG     HE 1770   5.248   5.956   3.203
  178ARG     CZ 1771   5.274   5.781   3.289
  178ARG    NH1 1772   5.354   5.677   3.317
  178ARG   HH11 1773   5.451   5.680   3.292
  178ARG   HH12 1774   5.317   5.590   3.348
  178ARG    NH2 1775   5.166   5.803   3.365
  178ARG   HH21 1776   5.143   5.894   3.400
  178ARG   HH22 1777   5.110   5.726   3.396
  178ARG      C 1778   5.711   6.137   2.827
  178ARG      O 1779   5.713   6.258   2.849
  179MET      N 1780   5.821   6.062   2.828
  179MET      H 1781   5.824   5.962   2.828
  179MET     CA 1782   5.955   6.119   2.803
  179MET     CB 1783   6.063   6.022   2.852
  179MET     CG 1784   6.049   5.978   2.997
  179MET     SD 1785   6.020   6.100   3.131
  179MET     CE 1786   5.921   6.008   3.246
  179MET      C 1787   5.983   6.165   2.660
  179MET      O 1788   5.964   6.085   2.569
  180PRO      N 1789   6.015   6.293   2.643
  180PRO     CA 1790   6.038   6.362   2.515
  180PRO     CB 1791   6.083   6.502   2.559
  180PRO     CG 1792   6.007   6.524   2.690
  180PRO     CD 1793   6.015   6.386   2.757
  180PRO      C 1794   6.150   6.297   2.433
  180PRO      O 1795   6.237   6.232   2.491
  181PHE      N 1796   6.166   6.337   2.307
  181PHE      H 1797   6.110   6.407   2.263
  181PHE     CA 1798   6.266   6.296   2.208
  181PHE     CB 1799   6.401   6.360   2.242
  181PHE     CG 1800   6.518   6.315   2.155
  181PHE    CD1 1801   6.607   6.221   2.205
  181PHE    HD1 1802   6.613   6.203   2.313
  181PHE    CD2 1803   6.529   6.350   2.021
  181PHE    HD2 1804   6.476   6.441   1.993
  181PHE    CE1 1805   6.704   6.162   2.126
  181PHE    HE1 1806   6.769   6.090   2.177
  181PHE    CE2 1807   6.626   6.297   1.937
  181PHE    HE2 1808   6.634   6.352   1.843
  181PHE     CZ 1809   6.712   6.203   1.993
  181PHE     HZ 1810   6.788   6.159   1.929
  181PHE      C 1811   6.277   6.148   2.169
  181PHE      O 1812   6.294   6.063   2.256
  182PRO      N 1813   6.249   6.122   2.042
  182PRO     CA 1814   6.251   5.984   1.990
  182PRO     CB 1815   6.161   5.980   1.866
  182PRO     CG 1816   6.070   6.102   1.880
  182PRO     CD 1817   6.157   6.200   1.958
  182PRO      C 1818   6.392   5.930   1.963
  182PRO      O 1819   6.448   5.971   1.861
  183VAL      N 1820   6.437   5.838   2.047
  183VAL      H 1821   6.367   5.811   2.113
  183VAL     CA 1822   6.571   5.777   2.041
  183VAL     CB 1823   6.616   5.721   2.176
  183VAL    CG1 1824   6.732   5.622   2.169
  183VAL    CG2 1825   6.642   5.830   2.281
  183VAL      C 1826   6.575   5.666   1.936
  183VAL      O 1827   6.496   5.572   1.943
  184ASN      N 1828   6.649   5.679   1.826
  184ASN      H 1829   6.697   5.767   1.821
  184ASN     CA 1830   6.667   5.583   1.716
  184ASN     CB 1831   6.680   5.646   1.577
  184ASN     CG 1832   6.718   5.559   1.456
  184ASN    OD1 1833   6.673   5.445   1.446
  184ASN    ND2 1834   6.807   5.604   1.368
  184ASN   HD21 1835   6.859   5.689   1.375
  184ASN   HD22 1836   6.800   5.566   1.276
  184ASN      C 1837   6.782   5.485   1.738
  184ASN      O 1838   6.885   5.530   1.787
  185HISE     N 1839   6.772   5.358   1.701
  185HISE     H 1840   6.695   5.331   1.643
  185HISE    CA 1841   6.880   5.259   1.706
  185HISE    CB 1842   6.838   5.141   1.794
  185HISE    CG 1843   6.819   5.196   1.935
  185HISE   ND1 1844   6.901   5.187   2.039
  185HISE   CD2 1845   6.702   5.243   1.978
  185HISE   HD2 1846   6.619   5.272   1.915
  185HISE   CE1 1847   6.833   5.220   2.148
  185HISE   HE1 1848   6.865   5.197   2.250
  185HISE   NE2 1849   6.715   5.268   2.108
  185HISE   HE2 1850   6.646   5.305   2.170
  185HISE     C 1851   6.942   5.199   1.580
  185HISE     O 1852   7.020   5.104   1.583
  186GLY      N 1853   6.909   5.253   1.463
  186GLY      H 1854   6.843   5.328   1.468
  186GLY     CA 1855   6.940   5.201   1.329
  186GLY      C 1856   6.869   5.075   1.279
  186GLY      O 1857   6.765   5.033   1.328
  187ALA      N 1858   6.925   5.018   1.172
  187ALA      H 1859   7.022   5.028   1.150
  187ALA     CA 1860   6.864   4.905   1.102
  187ALA     CB 1861   6.965   4.861   0.995
  187ALA      C 1862   6.833   4.783   1.189
  187ALA      O 1863   6.917   4.720   1.252
  188SER      N 1864   6.710   4.736   1.173
  188SER      H 1865   6.645   4.783   1.113
  188SER     CA 1866   6.657   4.631   1.262
  188SER     CB 1867   6.589   4.696   1.383
  188SER     OG 1868   6.574   4.597   1.484
  188SER     HG 1869   6.618   4.636   1.565
  188SER      C 1870   6.569   4.532   1.186
  188SER      O 1871   6.507   4.564   1.084
  189SER      N 1872   6.588   4.406   1.222
  189SER      H 1873   6.659   4.387   1.291
  189SER     CA 1874   6.505   4.293   1.180
  189SER     CB 1875   6.595   4.171   1.156
  189SER     OG 1876   6.518   4.059   1.112
  189SER     HG 1877   6.551   3.979   1.163
  189SER      C 1878   6.405   4.259   1.290
  189SER      O 1879   6.434   4.275   1.409
  190GLU      N 1880   6.298   4.189   1.255
  190GLU      H 1881   6.275   4.179   1.158
  190GLU     CA 1882   6.202   4.131   1.351
  190GLU     CB 1883   6.106   4.037   1.279
  190GLU     CG 1884   6.003   4.119   1.201
  190GLU     CD 1885   6.059   4.202   1.084
  190GLU    OE1 1886   6.013   4.318   1.075
  190GLU    OE2 1887   6.120   4.148   0.990
  190GLU      C 1888   6.265   4.049   1.464
  190GLU      O 1889   6.249   4.089   1.579
  191ASP      N 1890   6.365   3.967   1.434
  191ASP      H 1891   6.376   3.948   1.337
  191ASP     CA 1892   6.449   3.905   1.538
  191ASP     CB 1893   6.528   3.796   1.467
  191ASP     CG 1894   6.607   3.849   1.347
  191ASP    OD1 1895   6.550   3.847   1.235
  191ASP    OD2 1896   6.726   3.886   1.354
  191ASP      C 1897   6.537   4.002   1.617
  191ASP      O 1898   6.537   3.998   1.740
  192THR      N 1899   6.608   4.093   1.550
  192THR      H 1900   6.629   4.088   1.453
  192THR     CA 1901   6.680   4.199   1.622
  192THR     CB 1902   6.787   4.279   1.549
  192THR    OG1 1903   6.737   4.359   1.441
  192THR    HG1 1904   6.668   4.421   1.477
  192THR    CG2 1905   6.908   4.194   1.510
  192THR      C 1906   6.596   4.292   1.710
  192THR      O 1907   6.629   4.298   1.828
  193LEU      N 1908   6.485   4.335   1.651
  193LEU      H 1909   6.478   4.333   1.551
  193LEU     CA 1910   6.374   4.402   1.720
  193LEU     CB 1911   6.255   4.440   1.632
  193LEU     CG 1912   6.120   4.482   1.691
  193LEU    CD1 1913   6.081   4.628   1.666
  193LEU    CD2 1914   6.014   4.384   1.640
  193LEU      C 1915   6.335   4.325   1.847
  193LEU      O 1916   6.346   4.374   1.959
  194LEU      N 1917   6.304   4.197   1.832
  194LEU      H 1918   6.295   4.157   1.741
  194LEU     CA 1919   6.277   4.110   1.947
  194LEU     CB 1920   6.223   3.969   1.921
  194LEU     CG 1921   6.080   3.959   1.867
  194LEU    CD1 1922   6.044   3.811   1.874
  194LEU    CD2 1923   5.985   4.043   1.954
  194LEU      C 1924   6.389   4.097   2.051
  194LEU      O 1925   6.363   4.131   2.166
  195LYS      N 1926   6.510   4.065   2.007
  195LYS      H 1927   6.533   4.042   1.912
  195LYS     CA 1928   6.620   4.060   2.104
  195LYS     CB 1929   6.733   3.991   2.028
  195LYS     CG 1930   6.716   3.840   2.015
  195LYS     CD 1931   6.849   3.781   1.970
  195LYS     CE 1932   6.853   3.633   1.930
  195LYS     NZ 1933   6.976   3.564   1.887
  195LYS    HZ1 1934   7.045   3.568   1.959
  195LYS    HZ2 1935   6.962   3.468   1.864
  195LYS    HZ3 1936   7.017   3.608   1.807
  195LYS      C 1937   6.650   4.190   2.179
  195LYS      O 1938   6.669   4.183   2.300
  196ASP      N 1939   6.614   4.305   2.122
  196ASP      H 1940   6.583   4.314   2.027
  196ASP     CA 1941   6.627   4.438   2.182
  196ASP     CB 1942   6.657   4.529   2.063
  196ASP     CG 1943   6.807   4.543   2.036
  196ASP    OD1 1944   6.861   4.647   2.080
  196ASP    OD2 1945   6.873   4.447   1.991
  196ASP      C 1946   6.511   4.481   2.272
  196ASP      O 1947   6.543   4.492   2.391
  197ALA      N 1948   6.388   4.453   2.231
  197ALA      H 1949   6.369   4.419   2.139
  197ALA     CA 1950   6.271   4.447   2.320
  197ALA     CB 1951   6.133   4.448   2.252
  197ALA      C 1952   6.279   4.350   2.437
  197ALA      O 1953   6.261   4.391   2.552
  198ALA      N 1954   6.345   4.238   2.409
  198ALA      H 1955   6.372   4.223   2.314
  198ALA     CA 1956   6.383   4.147   2.518
  198ALA     CB 1957   6.443   4.018   2.460
  198ALA      C 1958   6.491   4.189   2.618
  198ALA      O 1959   6.475   4.162   2.737
  199LYS      N 1960   6.587   4.273   2.580
  199LYS      H 1961   6.594   4.290   2.482
  199LYS     CA 1962   6.684   4.339   2.668
  199LYS     CB 1963   6.804   4.400   2.595
  199LYS     CG 1964   6.897   4.297   2.531
  199LYS     CD 1965   7.027   4.354   2.474
  199LYS     CE 1966   7.000   4.400   2.331
  199LYS     NZ 1967   7.013   4.546   2.321
  199LYS    HZ1 1968   6.966   4.579   2.239
  199LYS    HZ2 1969   6.965   4.592   2.396
  199LYS    HZ3 1970   7.109   4.574   2.317
  199LYS      C 1971   6.617   4.437   2.764
  199LYS      O 1972   6.637   4.429   2.885
  200VAL      N 1973   6.516   4.506   2.711
  200VAL      H 1974   6.500   4.508   2.612
  200VAL     CA 1975   6.438   4.606   2.783
  200VAL     CB 1976   6.359   4.699   2.690
  200VAL    CG1 1977   6.300   4.814   2.771
  200VAL    CG2 1978   6.459   4.756   2.589
  200VAL      C 1979   6.347   4.542   2.888
  200VAL      O 1980   6.353   4.579   3.005
  201CYS      N 1981   6.277   4.435   2.850
  201CYS      H 1982   6.279   4.400   2.756
  201CYS     CA 1983   6.184   4.369   2.943
  201CYS     CB 1984   6.090   4.279   2.863
  201CYS     SG 1985   5.978   4.209   2.990
  201CYS     HG 1986   5.894   4.136   2.918
  201CYS      C 1987   6.268   4.308   3.055
  201CYS      O 1988   6.274   4.373   3.160
  202ARG      N 1989   6.383   4.254   3.016
  202ARG      H 1990   6.402   4.252   2.918
  202ARG     CA 1991   6.474   4.191   3.112
  202ARG     CB 1992   6.590   4.123   3.039
  202ARG     CG 1993   6.590   3.980   3.094
  202ARG     CD 1994   6.474   3.895   3.043
  202ARG     NE 1995   6.470   3.758   3.098
  202ARG     HE 1996   6.527   3.739   3.177
  202ARG     CZ 1997   6.376   3.668   3.065
  202ARG    NH1 1998   6.272   3.699   2.986
  202ARG   HH11 1999   6.250   3.791   2.954
  202ARG   HH12 2000   6.239   3.625   2.928
  202ARG    NH2 2001   6.379   3.545   3.117
  202ARG   HH21 2002   6.448   3.521   3.185
  202ARG   HH22 2003   6.310   3.484   3.079
  202ARG      C 2004   6.534   4.283   3.218
  202ARG      O 2005   6.517   4.256   3.337
  203GLU      N 2006   6.600   4.388   3.170
  203GLU      H 2007   6.588   4.413   3.074
  203GLU     CA 2008   6.686   4.482   3.244
  203GLU     CB 2009   6.766   4.569   3.147
  203GLU     CG 2010   6.861   4.662   3.222
  203GLU     CD 2011   6.916   4.779   3.140
  203GLU    OE1 2012   7.041   4.779   3.136
  203GLU    OE2 2013   6.842   4.867   3.092
  203GLU      C 2014   6.599   4.572   3.333
  203GLU      O 2015   6.623   4.598   3.451
  204PHE      N 2016   6.488   4.622   3.280
  204PHE      H 2017   6.473   4.624   3.181
  204PHE     CA 2018   6.394   4.708   3.354
  204PHE     CB 2019   6.310   4.789   3.256
  204PHE     CG 2020   6.380   4.908   3.190
  204PHE    CD1 2021   6.350   5.035   3.238
  204PHE    HD1 2022   6.264   5.046   3.304
  204PHE    CD2 2023   6.475   4.888   3.090
  204PHE    HD2 2024   6.518   4.789   3.072
  204PHE    CE1 2025   6.410   5.143   3.174
  204PHE    HE1 2026   6.385   5.247   3.194
  204PHE    CE2 2027   6.539   4.995   3.029
  204PHE    HE2 2028   6.618   4.983   2.956
  204PHE     CZ 2029   6.494   5.121   3.066
  204PHE     HZ 2030   6.494   5.195   2.985
  204PHE      C 2031   6.313   4.641   3.465
  204PHE      O 2032   6.311   4.685   3.580
  205THR      N 2033   6.284   4.514   3.440
  205THR      H 2034   6.314   4.473   3.354
  205THR     CA 2035   6.206   4.433   3.535
  205THR     CB 2036   6.145   4.308   3.471
  205THR    OG1 2037   6.244   4.238   3.396
  205THR    HG1 2038   6.276   4.295   3.319
  205THR    CG2 2039   6.016   4.346   3.398
  205THR      C 2040   6.278   4.396   3.665
  205THR      O 2041   6.217   4.355   3.763
  206GLU      N 2042   6.409   4.418   3.669
  206GLU      H 2043   6.464   4.454   3.594
  206GLU     CA 2044   6.488   4.421   3.793
  206GLU     CB 2045   6.637   4.430   3.759
  206GLU     CG 2046   6.722   4.380   3.876
  206GLU     CD 2047   6.859   4.447   3.886
  206GLU    OE1 2048   6.915   4.496   3.785
  206GLU    OE2 2049   6.922   4.445   3.994
  206GLU      C 2050   6.453   4.541   3.880
  206GLU      O 2051   6.391   4.521   3.985
  207ARG      N 2052   6.446   4.662   3.824
  207ARG      H 2053   6.419   4.672   3.729
  207ARG     CA 2054   6.426   4.787   3.900
  207ARG     CB 2055   6.442   4.904   3.803
  207ARG     CG 2056   6.582   4.907   3.741
  207ARG     CD 2057   6.587   5.008   3.626
  207ARG     NE 2058   6.725   5.000   3.575
  207ARG     HE 2059   6.797   4.984   3.642
  207ARG     CZ 2060   6.752   4.995   3.444
  207ARG    NH1 2061   6.659   4.997   3.347
  207ARG   HH11 2062   6.565   5.021   3.372
  207ARG   HH12 2063   6.685   4.971   3.253
  207ARG    NH2 2064   6.881   4.985   3.409
  207ARG   HH21 2065   6.951   4.989   3.480
  207ARG   HH22 2066   6.912   4.986   3.314
  207ARG      C 2067   6.291   4.801   3.969
  207ARG      O 2068   6.190   4.819   3.902
  208GLU      N 2069   6.292   4.796   4.102
  208GLU      H 2070   6.370   4.769   4.159
  208GLU     CA 2071   6.178   4.822   4.192
  208GLU     CB 2072   6.154   4.972   4.209
  208GLU     CG 2073   6.282   5.042   4.252
  208GLU     CD 2074   6.261   5.192   4.277
  208GLU    OE1 2075   6.237   5.269   4.182
  208GLU    OE2 2076   6.283   5.226   4.395
  208GLU      C 2077   6.048   4.747   4.164
  208GLU      O 2078   5.974   4.727   4.260
  209GLN      N 2079   6.006   4.720   4.040
  209GLN      H 2080   6.050   4.765   3.962
  209GLN     CA 2081   5.875   4.659   4.014
  209GLN     CB 2082   5.827   4.656   3.869
  209GLN     CG 2083   5.894   4.559   3.772
  209GLN     CD 2084   5.864   4.587   3.625
  209GLN    OE1 2085   5.936   4.665   3.562
  209GLN    NE2 2086   5.783   4.499   3.568
  209GLN   HE21 2087   5.739   4.423   3.616
  209GLN   HE22 2088   5.776   4.510   3.469
  209GLN      C 2089   5.861   4.521   4.080
  209GLN      O 2090   5.954   4.442   4.093
  210GLY      N 2091   5.746   4.493   4.141
  210GLY      H 2092   5.685   4.568   4.167
  210GLY     CA 2093   5.698   4.356   4.164
  210GLY      C 2094   5.603   4.296   4.060
  210GLY      O 2095   5.627   4.185   4.013
  211GLU      N 2096   5.502   4.372   4.020
  211GLU      H 2097   5.493   4.463   4.061
  211GLU     CA 2098   5.397   4.323   3.929
  211GLU     CB 2099   5.269   4.406   3.933
  211GLU     CG 2100   5.153   4.341   3.858
  211GLU     CD 2101   5.124   4.201   3.913
  211GLU    OE1 2102   5.055   4.180   4.016
  211GLU    OE2 2103   5.185   4.105   3.862
  211GLU      C 2104   5.459   4.307   3.790
  211GLU      O 2105   5.539   4.391   3.748
  212VAL      N 2106   5.406   4.209   3.717
  212VAL      H 2107   5.320   4.167   3.746
  212VAL     CA 2108   5.446   4.167   3.582
  212VAL     CB 2109   5.361   4.247   3.483
  212VAL    CG1 2110   5.212   4.219   3.505
  212VAL    CG2 2111   5.389   4.397   3.470
  212VAL      C 2112   5.594   4.144   3.552
  212VAL      O 2113   5.646   4.157   3.441
  213ARG      N 2114   5.652   4.088   3.658
  213ARG      H 2115   5.595   4.092   3.740
  213ARG     CA 2116   5.787   4.030   3.654
  213ARG     CB 2117   5.836   4.031   3.799
  213ARG     CG 2118   5.942   4.136   3.834
  213ARG     CD 2119   6.005   4.102   3.969
  213ARG     NE 2120   6.106   4.206   3.994
  213ARG     HE 2121   6.135   4.265   3.919
  213ARG     CZ 2122   6.173   4.205   4.110
  213ARG    NH1 2123   6.148   4.122   4.212
  213ARG   HH11 2124   6.082   4.047   4.203
  213ARG   HH12 2125   6.173   4.147   4.306
  213ARG    NH2 2126   6.285   4.278   4.117
  213ARG   HH21 2127   6.319   4.335   4.042
  213ARG   HH22 2128   6.337   4.285   4.202
  213ARG      C 2129   5.786   3.884   3.606
  213ARG      O 2130   5.682   3.819   3.601
  214PHE      N 2131   5.907   3.830   3.594
  214PHE      H 2132   5.991   3.883   3.607
  214PHE     CA 2133   5.911   3.690   3.548
  214PHE     CB 2134   6.043   3.675   3.472
  214PHE     CG 2135   6.050   3.743   3.335
  214PHE    CD1 2136   6.113   3.866   3.321
  214PHE    HD1 2137   6.160   3.906   3.411
  214PHE    CD2 2138   5.971   3.695   3.232
  214PHE    HD2 2139   5.912   3.603   3.241
  214PHE    CE1 2140   6.097   3.943   3.207
  214PHE    HE1 2141   6.132   4.046   3.217
  214PHE    CE2 2142   5.973   3.761   3.110
  214PHE    HE2 2143   5.952   3.716   3.012
  214PHE     CZ 2144   6.032   3.886   3.098
  214PHE     HZ 2145   6.043   3.932   3.000
  214PHE      C 2146   5.888   3.570   3.641
  214PHE      O 2147   5.840   3.465   3.598
  215SER      N 2148   5.942   3.593   3.760
  215SER      H 2149   5.976   3.678   3.802
  215SER     CA 2150   5.939   3.495   3.869
  215SER     CB 2151   6.056   3.395   3.869
  215SER     OG 2152   6.058   3.325   3.745
  215SER     HG 2153   5.977   3.362   3.699
  215SER      C 2154   5.944   3.581   3.996
  215SER     O1 2155   6.002   3.691   3.984
  215SER     O2 2156   5.903   3.541   4.107
   6.92478   6.92478   4.89653   0.00000   0.00000   0.00000   0.00000   3.46236   3.46236
