# Supplementary material for: Is There a Functional Role for the Knotted Topology in Protein UCH-L1?
Source: J Chem Inf Model. 2024 Jul 24;64(17):6827–37. doi: 10.1021/acs.jcim.4c00880 (PMC11388461; doi:10.1021/acs.jcim.4c00880)
Supplement: Supplementary file 2 — ci4c00880_si_002.zip [file ci4c00880_si_002.zip › UCH-L1_files/APO/APO_delta216/REP_3/traj_initial.gro]

Protein in water t=   0.00000 step= 0
 2156
    1MET      N    1   6.180   3.532   3.309
    1MET     H1    2   6.124   3.516   3.390
    1MET     H2    3   6.273   3.497   3.324
    1MET     H3    4   6.188   3.631   3.294
    1MET     CA    5   6.127   3.468   3.188
    1MET     CB    6   6.093   3.320   3.206
    1MET     CG    7   6.212   3.226   3.224
    1MET     SD    8   6.317   3.280   3.364
    1MET     CE    9   6.465   3.210   3.295
    1MET      C   10   6.008   3.549   3.136
    1MET      O   11   6.027   3.628   3.044
    2GLN      N   12   5.890   3.531   3.195
    2GLN      H   13   5.869   3.451   3.251
    2GLN     CA   14   5.774   3.617   3.169
    2GLN     CB   15   5.671   3.538   3.087
    2GLN     CG   16   5.584   3.442   3.168
    2GLN     CD   17   5.451   3.434   3.093
    2GLN    OE1   18   5.427   3.375   2.988
    2GLN    NE2   19   5.368   3.532   3.127
    2GLN   HE21   20   5.380   3.600   3.199
    2GLN   HE22   21   5.275   3.531   3.090
    2GLN      C   22   5.709   3.690   3.286
    2GLN      O   23   5.714   3.638   3.398
    3LEU      N   24   5.643   3.801   3.253
    3LEU      H   25   5.647   3.834   3.159
    3LEU     CA   26   5.566   3.876   3.353
    3LEU     CB   27   5.571   4.026   3.319
    3LEU     CG   28   5.710   4.088   3.333
    3LEU    CD1   29   5.713   4.227   3.269
    3LEU    CD2   30   5.747   4.109   3.480
    3LEU      C   31   5.424   3.824   3.374
    3LEU      O   32   5.367   3.765   3.283
    4LYS      N   33   5.355   3.871   3.478
    4LYS      H   34   5.395   3.929   3.549
    4LYS     CA   35   5.213   3.844   3.502
    4LYS     CB   36   5.168   3.900   3.637
    4LYS     CG   37   5.204   3.796   3.742
    4LYS     CD   38   5.158   3.843   3.880
    4LYS     CE   39   5.219   3.749   3.984
    4LYS     NZ   40   5.189   3.606   3.976
    4LYS    HZ1   41   5.240   3.562   4.050
    4LYS    HZ2   42   5.092   3.593   3.998
    4LYS    HZ3   43   5.202   3.566   3.885
    4LYS      C   44   5.125   3.916   3.400
    4LYS      O   45   5.164   4.024   3.355
    5PRO      N   46   5.022   3.845   3.354
    5PRO     CA   47   4.923   3.904   3.263
    5PRO     CB   48   4.845   3.782   3.214
    5PRO     CG   49   4.842   3.692   3.338
    5PRO     CD   50   4.981   3.712   3.400
    5PRO      C   51   4.843   4.022   3.318
    5PRO      O   52   4.804   4.026   3.435
    6MET      N   53   4.826   4.116   3.225
    6MET      H   54   4.853   4.111   3.129
    6MET     CA   55   4.767   4.247   3.254
    6MET     CB   56   4.883   4.344   3.231
    6MET     CG   57   4.850   4.484   3.282
    6MET     SD   58   4.825   4.519   3.460
    6MET     CE   59   4.997   4.543   3.499
    6MET      C   60   4.644   4.280   3.170
    6MET      O   61   4.653   4.263   3.048
    7GLU      N   62   4.551   4.350   3.235
    7GLU      H   63   4.535   4.347   3.334
    7GLU     CA   64   4.435   4.398   3.159
    7GLU     CB   65   4.320   4.417   3.259
    7GLU     CG   66   4.189   4.438   3.183
    7GLU     CD   67   4.065   4.447   3.272
    7GLU    OE1   68   3.962   4.391   3.231
    7GLU    OE2   69   4.067   4.514   3.377
    7GLU      C   70   4.471   4.527   3.086
    7GLU      O   71   4.512   4.632   3.135
    8ILE      N   72   4.439   4.517   2.957
    8ILE      H   73   4.417   4.433   2.908
    8ILE     CA   74   4.460   4.635   2.873
    8ILE     CB   75   4.522   4.592   2.739
    8ILE    CG1   76   4.655   4.518   2.748
    8ILE    CG2   77   4.557   4.711   2.649
    8ILE     CD   78   4.758   4.591   2.834
    8ILE      C   79   4.347   4.738   2.862
    8ILE      O   80   4.253   4.722   2.783
    9ASN      N   81   4.359   4.838   2.948
    9ASN      H   82   4.431   4.844   3.017
    9ASN     CA   83   4.260   4.945   2.963
    9ASN     CB   84   4.138   4.897   3.041
    9ASN     CG   85   4.140   4.845   3.185
    9ASN    OD1   86   4.185   4.913   3.278
    9ASN    ND2   87   4.061   4.743   3.215
    9ASN   HD21   88   4.001   4.700   3.148
    9ASN   HD22   89   4.081   4.680   3.291
    9ASN      C   90   4.319   5.068   3.033
    9ASN      O   91   4.409   5.063   3.117
   10PRO      N   92   4.268   5.185   2.995
   10PRO     CA   93   4.310   5.304   3.071
   10PRO     CB   94   4.236   5.419   3.003
   10PRO     CG   95   4.233   5.375   2.857
   10PRO     CD   96   4.190   5.230   2.879
   10PRO      C   97   4.292   5.312   3.223
   10PRO      O   98   4.393   5.350   3.281
   11GLU      N   99   4.194   5.246   3.285
   11GLU      H  100   4.116   5.197   3.247
   11GLU     CA  101   4.194   5.236   3.432
   11GLU     CB  102   4.065   5.176   3.486
   11GLU     CG  103   4.058   5.208   3.635
   11GLU     CD  104   3.932   5.169   3.712
   11GLU    OE1  105   3.939   5.071   3.788
   11GLU    OE2  106   3.836   5.248   3.721
   11GLU      C  107   4.322   5.169   3.483
   11GLU      O  108   4.395   5.246   3.547
   12MET      N  109   4.368   5.060   3.424
   12MET      H  110   4.302   5.000   3.379
   12MET     CA  111   4.495   4.999   3.467
   12MET     CB  112   4.515   4.859   3.408
   12MET     CG  113   4.407   4.756   3.442
   12MET     SD  114   4.385   4.711   3.618
   12MET     CE  115   4.222   4.646   3.586
   12MET      C  116   4.621   5.080   3.432
   12MET      O  117   4.684   5.117   3.531
   13LEU      N  118   4.626   5.152   3.320
   13LEU      H  119   4.538   5.168   3.276
   13LEU     CA  120   4.739   5.236   3.277
   13LEU     CB  121   4.729   5.272   3.129
   13LEU     CG  122   4.764   5.169   3.022
   13LEU    CD1  123   4.700   5.205   2.888
   13LEU    CD2  124   4.915   5.180   3.001
   13LEU      C  125   4.754   5.362   3.363
   13LEU      O  126   4.868   5.398   3.393
   14ASN      N  127   4.638   5.413   3.402
   14ASN      H  128   4.552   5.400   3.352
   14ASN     CA  129   4.627   5.521   3.501
   14ASN     CB  130   4.482   5.570   3.502
   14ASN     CG  131   4.437   5.634   3.371
   14ASN    OD1  132   4.521   5.693   3.303
   14ASN    ND2  133   4.308   5.640   3.339
   14ASN   HD21  134   4.229   5.603   3.388
   14ASN   HD22  135   4.286   5.670   3.246
   14ASN      C  136   4.658   5.481   3.645
   14ASN      O  137   4.739   5.551   3.706
   15LYS      N  138   4.638   5.356   3.686
   15LYS      H  139   4.559   5.305   3.651
   15LYS     CA  140   4.689   5.292   3.808
   15LYS     CB  141   4.605   5.170   3.845
   15LYS     CG  142   4.459   5.208   3.871
   15LYS     CD  143   4.361   5.091   3.887
   15LYS     CE  144   4.241   5.136   3.970
   15LYS     NZ  145   4.163   5.025   4.026
   15LYS    HZ1  146   4.070   5.053   4.051
   15LYS    HZ2  147   4.151   4.950   3.961
   15LYS    HZ3  148   4.209   4.990   4.108
   15LYS      C  149   4.839   5.259   3.811
   15LYS      O  150   4.899   5.261   3.919
   16VAL      N  151   4.892   5.220   3.696
   16VAL      H  152   4.824   5.193   3.628
   16VAL     CA  153   5.035   5.221   3.662
   16VAL     CB  154   5.060   5.150   3.529
   16VAL    CG1  155   5.207   5.158   3.486
   16VAL    CG2  156   5.038   4.999   3.538
   16VAL      C  157   5.106   5.356   3.677
   16VAL      O  158   5.196   5.360   3.761
   17LEU      N  159   5.049   5.460   3.618
   17LEU      H  160   4.980   5.449   3.547
   17LEU     CA  161   5.098   5.598   3.634
   17LEU     CB  162   5.020   5.700   3.550
   17LEU     CG  163   5.033   5.694   3.398
   17LEU    CD1  164   4.959   5.810   3.332
   17LEU    CD2  165   5.179   5.700   3.352
   17LEU      C  166   5.085   5.652   3.776
   17LEU      O  167   5.180   5.707   3.833
   18SER      N  168   4.983   5.611   3.851
   18SER      H  169   4.899   5.580   3.807
   18SER     CA  170   4.973   5.638   3.995
   18SER     CB  171   4.845   5.581   4.057
   18SER     OG  172   4.821   5.611   4.194
   18SER     HG  173   4.860   5.537   4.249
   18SER      C  174   5.088   5.576   4.073
   18SER      O  175   5.160   5.645   4.145
   19ARG      N  176   5.105   5.445   4.057
   19ARG      H  177   5.039   5.394   4.001
   19ARG     CA  178   5.200   5.371   4.142
   19ARG     CB  179   5.170   5.221   4.151
   19ARG     CG  180   5.037   5.197   4.222
   19ARG     CD  181   5.010   5.047   4.228
   19ARG     NE  182   4.905   5.011   4.325
   19ARG     HE  183   4.809   5.012   4.297
   19ARG     CZ  184   4.923   4.947   4.441
   19ARG    NH1  185   5.046   4.911   4.482
   19ARG   HH11  186   5.122   4.928   4.419
   19ARG   HH12  187   5.072   4.854   4.559
   19ARG    NH2  188   4.823   4.910   4.523
   19ARG   HH21  189   4.731   4.928   4.489
   19ARG   HH22  190   4.839   4.870   4.613
   19ARG      C  191   5.348   5.403   4.118
   19ARG      O  192   5.421   5.403   4.217
   20LEU      N  193   5.382   5.434   3.994
   20LEU      H  194   5.320   5.405   3.921
   20LEU     CA  195   5.511   5.486   3.946
   20LEU     CB  196   5.520   5.464   3.795
   20LEU     CG  197   5.519   5.315   3.759
   20LEU    CD1  198   5.526   5.311   3.606
   20LEU    CD2  199   5.623   5.229   3.831
   20LEU      C  200   5.539   5.634   3.975
   20LEU      O  201   5.654   5.675   3.984
   21GLY      N  202   5.433   5.710   4.003
   21GLY      H  203   5.347   5.667   4.028
   21GLY     CA  204   5.446   5.850   4.045
   21GLY      C  205   5.455   5.966   3.945
   21GLY      O  206   5.554   6.039   3.945
   22VAL      N  207   5.361   5.966   3.851
   22VAL      H  208   5.301   5.889   3.830
   22VAL     CA  209   5.339   6.075   3.754
   22VAL     CB  210   5.359   6.019   3.613
   22VAL    CG1  211   5.375   6.124   3.503
   22VAL    CG2  212   5.478   5.924   3.603
   22VAL      C  213   5.217   6.164   3.774
   22VAL      O  214   5.119   6.131   3.841
   23ALA      N  215   5.231   6.287   3.726
   23ALA      H  216   5.312   6.323   3.679
   23ALA     CA  217   5.129   6.390   3.750
   23ALA     CB  218   5.185   6.525   3.704
   23ALA      C  219   4.985   6.358   3.711
   23ALA      O  220   4.955   6.350   3.592
   24GLY      N  221   4.893   6.350   3.807
   24GLY      H  222   4.916   6.340   3.904
   24GLY     CA  223   4.751   6.323   3.781
   24GLY      C  224   4.676   6.426   3.697
   24GLY      O  225   4.579   6.396   3.628
   25GLN      N  226   4.747   6.536   3.673
   25GLN      H  227   4.826   6.561   3.729
   25GLN     CA  228   4.710   6.633   3.568
   25GLN     CB  229   4.823   6.736   3.565
   25GLN     CG  230   4.809   6.847   3.461
   25GLN     CD  231   4.945   6.909   3.429
   25GLN    OE1  232   5.044   6.905   3.501
   25GLN    NE2  233   4.953   6.985   3.320
   25GLN   HE21  234   4.867   7.002   3.272
   25GLN   HE22  235   5.043   7.009   3.284
   25GLN      C  236   4.675   6.576   3.431
   25GLN      O  237   4.573   6.611   3.371
   26TRP      N  238   4.753   6.477   3.388
   26TRP      H  239   4.821   6.430   3.444
   26TRP     CA  240   4.723   6.414   3.259
   26TRP     CB  241   4.840   6.444   3.165
   26TRP     CG  242   4.883   6.588   3.136
   26TRP    CD1  243   4.982   6.645   3.204
   26TRP    HD1  244   5.017   6.626   3.306
   26TRP    CD2  245   4.873   6.652   3.012
   26TRP    NE1  246   5.041   6.735   3.127
   26TRP    HE1  247   5.130   6.776   3.148
   26TRP    CE2  248   4.973   6.748   3.013
   26TRP    CE3  249   4.797   6.639   2.897
   26TRP    HE3  250   4.729   6.554   2.895
   26TRP    CZ2  251   4.990   6.830   2.902
   26TRP    HZ2  252   5.071   6.903   2.902
   26TRP    CZ3  253   4.810   6.723   2.786
   26TRP    HZ3  254   4.776   6.693   2.687
   26TRP    CH2  255   4.913   6.816   2.788
   26TRP    HH2  256   4.948   6.860   2.694
   26TRP      C  257   4.694   6.264   3.273
   26TRP      O  258   4.780   6.193   3.325
   27ARG      N  259   4.586   6.214   3.213
   27ARG      H  260   4.512   6.277   3.189
   27ARG     CA  261   4.553   6.072   3.223
   27ARG     CB  262   4.452   6.048   3.335
   27ARG     CG  263   4.514   6.064   3.473
   27ARG     CD  264   4.607   5.947   3.508
   27ARG     NE  265   4.721   5.983   3.593
   27ARG     HE  266   4.798   6.025   3.546
   27ARG     CZ  267   4.727   5.947   3.722
   27ARG    NH1  268   4.621   5.891   3.782
   27ARG   HH11  269   4.538   5.863   3.734
   27ARG   HH12  270   4.617   5.898   3.882
   27ARG    NH2  271   4.835   5.978   3.796
   27ARG   HH21  272   4.911   6.034   3.763
   27ARG   HH22  273   4.834   5.964   3.895
   27ARG      C  274   4.487   6.020   3.095
   27ARG      O  275   4.418   6.099   3.030
   28PHE      N  276   4.500   5.889   3.074
   28PHE      H  277   4.531   5.834   3.151
   28PHE     CA  278   4.445   5.809   2.964
   28PHE     CB  279   4.509   5.671   2.972
   28PHE     CG  280   4.659   5.684   2.942
   28PHE    CD1  281   4.749   5.629   3.033
   28PHE    HD1  282   4.719   5.616   3.137
   28PHE    CD2  283   4.708   5.720   2.817
   28PHE    HD2  284   4.643   5.765   2.743
   28PHE    CE1  285   4.882   5.614   2.997
   28PHE    HE1  286   4.938   5.551   3.066
   28PHE    CE2  287   4.844   5.716   2.788
   28PHE    HE2  288   4.880   5.760   2.695
   28PHE     CZ  289   4.935   5.659   2.877
   28PHE     HZ  290   5.040   5.674   2.851
   28PHE      C  291   4.293   5.795   2.972
   28PHE      O  292   4.237   5.768   3.078
   29VAL      N  293   4.232   5.811   2.855
   29VAL      H  294   4.277   5.840   2.770
   29VAL     CA  295   4.085   5.811   2.851
   29VAL     CB  296   4.025   5.950   2.827
   29VAL    CG1  297   4.027   6.041   2.950
   29VAL    CG2  298   4.095   6.025   2.714
   29VAL      C  299   4.041   5.719   2.737
   29VAL      O  300   4.105   5.710   2.633
   30ASP      N  301   3.919   5.667   2.753
   30ASP      H  302   3.900   5.649   2.850
   30ASP     CA  303   3.861   5.576   2.654
   30ASP     CB  304   3.745   5.504   2.722
   30ASP     CG  305   3.768   5.453   2.865
   30ASP    OD1  306   3.779   5.534   2.959
   30ASP    OD2  307   3.759   5.328   2.870
   30ASP      C  308   3.813   5.633   2.521
   30ASP      O  309   3.730   5.724   2.522
   31VAL      N  310   3.872   5.587   2.411
   31VAL      H  311   3.950   5.524   2.418
   31VAL     CA  312   3.828   5.608   2.273
   31VAL     CB  313   3.952   5.614   2.183
   31VAL    CG1  314   3.926   5.668   2.042
   31VAL    CG2  315   4.064   5.701   2.240
   31VAL      C  316   3.723   5.518   2.208
   31VAL      O  317   3.750   5.405   2.168
   32LEU      N  318   3.597   5.556   2.228
   32LEU      H  319   3.576   5.631   2.291
   32LEU     CA  320   3.480   5.483   2.179
   32LEU     CB  321   3.348   5.529   2.242
   32LEU     CG  322   3.358   5.537   2.395
   32LEU    CD1  323   3.233   5.590   2.465
   32LEU    CD2  324   3.392   5.406   2.468
   32LEU      C  325   3.468   5.474   2.027
   32LEU      O  326   3.415   5.374   1.977
   33GLY      N  327   3.517   5.571   1.950
   33GLY      H  328   3.558   5.652   1.993
   33GLY     CA  329   3.523   5.573   1.804
   33GLY      C  330   3.654   5.629   1.746
   33GLY      O  331   3.715   5.713   1.812
   34LEU      N  332   3.698   5.581   1.630
   34LEU      H  333   3.637   5.519   1.580
   34LEU     CA  334   3.823   5.609   1.558
   34LEU     CB  335   3.887   5.483   1.498
   34LEU     CG  336   3.940   5.389   1.606
   34LEU    CD1  337   4.011   5.280   1.526
   34LEU    CD2  338   4.026   5.449   1.718
   34LEU      C  339   3.821   5.723   1.455
   34LEU      O  340   3.921   5.764   1.396
   35GLU      N  341   3.703   5.779   1.430
   35GLU      H  342   3.622   5.747   1.479
   35GLU     CA  343   3.677   5.866   1.315
   35GLU     CB  344   3.527   5.850   1.288
   35GLU     CG  345   3.474   5.709   1.262
   35GLU     CD  346   3.444   5.627   1.388
   35GLU    OE1  347   3.414   5.687   1.493
   35GLU    OE2  348   3.462   5.504   1.378
   35GLU      C  349   3.714   6.012   1.338
   35GLU      O  350   3.795   6.050   1.422
   36GLU      N  351   3.670   6.098   1.246
   36GLU      H  352   3.638   6.060   1.159
   36GLU     CA  353   3.657   6.243   1.264
   36GLU     CB  354   3.604   6.320   1.143
   36GLU     CG  355   3.681   6.311   1.011
   36GLU     CD  356   3.805   6.400   1.017
   36GLU    OE1  357   3.915   6.364   0.971
   36GLU    OE2  358   3.794   6.502   1.089
   36GLU      C  359   3.560   6.284   1.376
   36GLU      O  360   3.592   6.333   1.484
   37GLU      N  361   3.432   6.256   1.355
   37GLU      H  362   3.393   6.270   1.264
   37GLU     CA  363   3.328   6.248   1.459
   37GLU     CB  364   3.194   6.219   1.392
   37GLU     CG  365   3.075   6.199   1.487
   37GLU     CD  366   3.045   6.324   1.570
   37GLU    OE1  367   2.934   6.378   1.552
   37GLU    OE2  368   3.139   6.383   1.628
   37GLU      C  369   3.362   6.141   1.562
   37GLU      O  370   3.458   6.067   1.540
   38SER      N  371   3.310   6.158   1.683
   38SER      H  372   3.249   6.237   1.690
   38SER     CA  373   3.329   6.083   1.808
   38SER     CB  374   3.323   5.932   1.786
   38SER     OG  375   3.336   5.848   1.901
   38SER     HG  376   3.265   5.875   1.966
   38SER      C  377   3.454   6.120   1.889
   38SER      O  378   3.457   6.177   1.998
   39LEU      N  379   3.564   6.129   1.814
   39LEU      H  380   3.563   6.087   1.724
   39LEU     CA  381   3.696   6.164   1.869
   39LEU     CB  382   3.793   6.133   1.755
   39LEU     CG  383   3.887   6.013   1.765
   39LEU    CD1  384   3.978   6.003   1.642
   39LEU    CD2  385   3.954   6.016   1.903
   39LEU      C  386   3.717   6.307   1.919
   39LEU      O  387   3.816   6.334   1.986
   40GLY      N  388   3.613   6.389   1.908
   40GLY      H  389   3.542   6.391   1.838
   40GLY     CA  390   3.615   6.510   1.992
   40GLY      C  391   3.579   6.491   2.140
   40GLY      O  392   3.576   6.586   2.218
   41SER      N  393   3.532   6.373   2.179
   41SER      H  394   3.516   6.299   2.114
   41SER     CA  395   3.489   6.343   2.317
   41SER     CB  396   3.408   6.214   2.311
   41SER     OG  397   3.364   6.158   2.436
   41SER     HG  398   3.341   6.236   2.494
   41SER      C  399   3.600   6.328   2.421
   41SER      O  400   3.570   6.339   2.540
   42VAL      N  401   3.717   6.294   2.367
   42VAL      H  402   3.720   6.275   2.269
   42VAL     CA  403   3.850   6.293   2.429
   42VAL     CB  404   3.957   6.239   2.334
   42VAL    CG1  405   4.092   6.237   2.407
   42VAL    CG2  406   3.917   6.094   2.309
   42VAL      C  407   3.873   6.438   2.473
   42VAL      O  408   3.863   6.522   2.384
   43PRO      N  409   3.877   6.468   2.603
   43PRO     CA  410   3.904   6.601   2.661
   43PRO     CB  411   3.929   6.581   2.810
   43PRO     CG  412   3.892   6.436   2.845
   43PRO     CD  413   3.894   6.367   2.709
   43PRO      C  414   4.030   6.667   2.606
   43PRO      O  415   4.131   6.603   2.576
   44ALA      N  416   4.010   6.795   2.575
   44ALA      H  417   3.929   6.848   2.600
   44ALA     CA  418   4.110   6.882   2.512
   44ALA     CB  419   4.037   6.976   2.417
   44ALA      C  420   4.192   6.939   2.629
   44ALA      O  421   4.124   6.995   2.714
   45PRO      N  422   4.325   6.937   2.619
   45PRO     CA  423   4.406   6.864   2.521
   45PRO     CB  424   4.533   6.948   2.507
   45PRO     CG  425   4.545   7.032   2.634
   45PRO     CD  426   4.407   7.029   2.699
   45PRO      C  427   4.440   6.718   2.552
   45PRO      O  428   4.440   6.671   2.666
   46ALA      N  429   4.484   6.661   2.440
   46ALA      H  430   4.482   6.704   2.350
   46ALA     CA  431   4.547   6.529   2.440
   46ALA     CB  432   4.489   6.428   2.341
   46ALA      C  433   4.700   6.531   2.427
   46ALA      O  434   4.754   6.620   2.361
   47CYS      N  435   4.767   6.428   2.477
   47CYS      H  436   4.737   6.365   2.549
   47CYS     CA  437   4.910   6.413   2.445
   47CYS     CB  438   4.997   6.444   2.567
   47CYS     SG  439   4.953   6.350   2.718
   47CYS     HG  440   5.021   6.427   2.803
   47CYS      C  441   4.964   6.279   2.394
   47CYS      O  442   5.068   6.278   2.329
   48ALA      N  443   4.895   6.167   2.411
   48ALA      H  444   4.815   6.158   2.471
   48ALA     CA  445   4.950   6.034   2.380
   48ALA     CB  446   5.038   5.982   2.494
   48ALA      C  447   4.846   5.928   2.343
   48ALA      O  448   4.784   5.863   2.427
   49LEU      N  449   4.841   5.913   2.211
   49LEU      H  450   4.901   5.966   2.151
   49LEU     CA  451   4.750   5.812   2.155
   49LEU     CB  452   4.695   5.850   2.018
   49LEU     CG  453   4.570   5.766   1.991
   49LEU    CD1  454   4.453   5.830   2.066
   49LEU    CD2  455   4.550   5.739   1.842
   49LEU      C  456   4.815   5.674   2.149
   49LEU      O  457   4.924   5.666   2.092
   50LEU      N  458   4.740   5.582   2.210
   50LEU      H  459   4.666   5.609   2.271
   50LEU     CA  460   4.773   5.439   2.223
   50LEU     CB  461   4.804   5.392   2.365
   50LEU     CG  462   4.943   5.434   2.411
   50LEU    CD1  463   4.952   5.578   2.463
   50LEU    CD2  464   4.988   5.338   2.521
   50LEU      C  465   4.670   5.342   2.165
   50LEU      O  466   4.551   5.372   2.171
   51LEU      N  467   4.709   5.228   2.109
   51LEU      H  468   4.806   5.212   2.090
   51LEU     CA  469   4.617   5.133   2.045
   51LEU     CB  470   4.608   5.161   1.895
   51LEU     CG  471   4.503   5.081   1.818
   51LEU    CD1  472   4.357   5.101   1.859
   51LEU    CD2  473   4.531   5.112   1.671
   51LEU      C  474   4.671   4.990   2.059
   51LEU      O  475   4.786   4.955   2.034
   52LEU      N  476   4.575   4.900   2.078
   52LEU      H  477   4.478   4.923   2.086
   52LEU     CA  478   4.596   4.758   2.109
   52LEU     CB  479   4.514   4.708   2.229
   52LEU     CG  480   4.528   4.558   2.256
   52LEU    CD1  481   4.651   4.529   2.342
   52LEU    CD2  482   4.399   4.489   2.301
   52LEU      C  483   4.536   4.680   1.992
   52LEU      O  484   4.422   4.704   1.953
   53PHE      N  485   4.609   4.591   1.925
   53PHE      H  486   4.707   4.594   1.945
   53PHE     CA  487   4.558   4.524   1.804
   53PHE     CB  488   4.587   4.606   1.678
   53PHE     CG  489   4.517   4.547   1.555
   53PHE    CD1  490   4.380   4.570   1.553
   53PHE    HD1  491   4.340   4.638   1.627
   53PHE    CD2  492   4.576   4.472   1.454
   53PHE    HD2  493   4.668   4.416   1.471
   53PHE    CE1  494   4.298   4.524   1.450
   53PHE    HE1  495   4.193   4.507   1.472
   53PHE    CE2  496   4.499   4.440   1.343
   53PHE    HE2  497   4.546   4.394   1.256
   53PHE     CZ  498   4.362   4.465   1.342
   53PHE     HZ  499   4.289   4.435   1.267
   53PHE      C  500   4.619   4.384   1.796
   53PHE      O  501   4.739   4.382   1.821
   54PRO      N  502   4.542   4.278   1.774
   54PRO     CA  503   4.599   4.144   1.751
   54PRO     CB  504   4.482   4.048   1.774
   54PRO     CG  505   4.360   4.130   1.734
   54PRO     CD  506   4.396   4.270   1.784
   54PRO      C  507   4.663   4.132   1.613
   54PRO      O  508   4.604   4.175   1.514
   55LEU      N  509   4.787   4.084   1.600
   55LEU      H  510   4.846   4.047   1.671
   55LEU     CA  511   4.851   4.061   1.470
   55LEU     CB  512   4.982   4.139   1.457
   55LEU     CG  513   4.950   4.285   1.421
   55LEU    CD1  514   5.071   4.377   1.442
   55LEU    CD2  515   4.897   4.293   1.278
   55LEU      C  516   4.876   3.916   1.429
   55LEU      O  517   4.921   3.832   1.508
   56THR      N  518   4.867   3.894   1.298
   56THR      H  519   4.834   3.960   1.231
   56THR     CA  520   4.911   3.765   1.242
   56THR     CB  521   4.838   3.729   1.112
   56THR    OG1  522   4.860   3.819   1.003
   56THR    HG1  523   4.832   3.914   1.013
   56THR    CG2  524   4.693   3.701   1.152
   56THR      C  525   5.062   3.744   1.228
   56THR      O  526   5.142   3.836   1.212
   57ALA      N  527   5.099   3.616   1.228
   57ALA      H  528   5.030   3.552   1.262
   57ALA     CA  529   5.239   3.575   1.205
   57ALA     CB  530   5.258   3.425   1.227
   57ALA      C  531   5.309   3.603   1.072
   57ALA      O  532   5.426   3.640   1.069
   58GLN      N  533   5.232   3.587   0.965
   58GLN      H  534   5.147   3.538   0.983
   58GLN     CA  535   5.273   3.630   0.831
   58GLN     CB  536   5.160   3.607   0.730
   58GLN     CG  537   5.105   3.464   0.723
   58GLN     CD  538   5.000   3.424   0.826
   58GLN    OE1  539   5.019   3.421   0.948
   58GLN    NE2  540   4.875   3.409   0.783
   58GLN   HE21  541   4.852   3.427   0.687
   58GLN   HE22  542   4.804   3.372   0.842
   58GLN      C  543   5.312   3.778   0.830
   58GLN      O  544   5.422   3.816   0.791
   59HISE     N  545   5.212   3.856   0.871
   59HISE     H  546   5.125   3.820   0.904
   59HISE    CA  547   5.226   4.002   0.856
   59HISE    CB  548   5.085   4.059   0.838
   59HISE    CG  549   5.065   4.209   0.859
   59HISE   ND1  550   4.965   4.259   0.930
   59HISE   CD2  551   5.138   4.305   0.802
   59HISE   HD2  552   5.237   4.304   0.756
   59HISE   CE1  553   4.972   4.391   0.914
   59HISE   HE1  554   4.932   4.463   0.986
   59HISE   NE2  555   5.071   4.417   0.829
   59HISE   HE2  556   5.094   4.508   0.795
   59HISE     C  557   5.320   4.067   0.958
   59HISE     O  558   5.381   4.169   0.927
   60GLU      N  559   5.328   4.014   1.080
   60GLU      H  560   5.251   3.964   1.120
   60GLU     CA  561   5.435   4.050   1.173
   60GLU     CB  562   5.430   3.977   1.307
   60GLU     CG  563   5.515   4.023   1.426
   60GLU     CD  564   5.515   3.919   1.539
   60GLU    OE1  565   5.614   3.843   1.541
   60GLU    OE2  566   5.446   3.942   1.640
   60GLU      C  567   5.576   4.016   1.126
   60GLU      O  568   5.659   4.107   1.129
   61ASN      N  569   5.600   3.894   1.078
   61ASN      H  570   5.545   3.826   1.126
   61ASN     CA  571   5.728   3.853   1.019
   61ASN     CB  572   5.740   3.701   1.009
   61ASN     CG  573   5.781   3.630   1.138
   61ASN    OD1  574   5.891   3.650   1.190
   61ASN    ND2  575   5.688   3.565   1.206
   61ASN   HD21  576   5.592   3.572   1.177
   61ASN   HD22  577   5.707   3.498   1.278
   61ASN      C  578   5.772   3.940   0.901
   61ASN      O  579   5.878   4.003   0.906
   62PHE      N  580   5.682   3.964   0.807
   62PHE      H  581   5.603   3.903   0.799
   62PHE     CA  582   5.701   4.051   0.690
   62PHE     CB  583   5.578   4.049   0.598
   62PHE     CG  584   5.595   4.103   0.456
   62PHE    CD1  585   5.574   4.239   0.439
   62PHE    HD1  586   5.556   4.305   0.523
   62PHE    CD2  587   5.625   4.011   0.357
   62PHE    HD2  588   5.612   3.903   0.369
   62PHE    CE1  589   5.596   4.291   0.311
   62PHE    HE1  590   5.596   4.395   0.279
   62PHE    CE2  591   5.642   4.064   0.229
   62PHE    HE2  592   5.640   4.004   0.138
   62PHE     CZ  593   5.635   4.201   0.212
   62PHE     HZ  594   5.652   4.242   0.113
   62PHE      C  595   5.738   4.195   0.728
   62PHE      O  596   5.843   4.240   0.682
   63ARG      N  597   5.656   4.263   0.807
   63ARG      H  598   5.580   4.217   0.853
   63ARG     CA  599   5.682   4.402   0.846
   63ARG     CB  600   5.564   4.462   0.922
   63ARG     CG  601   5.560   4.613   0.895
   63ARG     CD  602   5.426   4.682   0.923
   63ARG     NE  603   5.431   4.829   0.929
   63ARG     HE  604   5.427   4.875   0.840
   63ARG     CZ  605   5.427   4.911   1.034
   63ARG    NH1  606   5.382   4.863   1.151
   63ARG   HH11  607   5.341   4.772   1.158
   63ARG   HH12  608   5.398   4.911   1.237
   63ARG    NH2  609   5.445   5.042   1.013
   63ARG   HH21  610   5.455   5.088   0.924
   63ARG   HH22  611   5.436   5.098   1.095
   63ARG      C  612   5.805   4.428   0.933
   63ARG      O  613   5.872   4.528   0.909
   64LYS      N  614   5.838   4.326   1.011
   64LYS      H  615   5.765   4.267   1.048
   64LYS     CA  616   5.959   4.329   1.094
   64LYS     CB  617   5.978   4.209   1.187
   64LYS     CG  618   5.908   4.245   1.318
   64LYS     CD  619   5.920   4.122   1.409
   64LYS     CE  620   5.916   4.149   1.559
   64LYS     NZ  621   5.884   4.031   1.640
   64LYS    HZ1  622   5.870   4.060   1.735
   64LYS    HZ2  623   5.804   3.981   1.606
   64LYS    HZ3  624   5.961   3.967   1.644
   64LYS      C  625   6.086   4.337   1.009
   64LYS      O  626   6.170   4.426   1.022
   65LYS      N  627   6.077   4.262   0.900
   65LYS      H  628   5.996   4.204   0.893
   65LYS     CA  629   6.189   4.263   0.804
   65LYS     CB  630   6.184   4.150   0.701
   65LYS     CG  631   6.218   4.017   0.769
   65LYS     CD  632   6.198   3.900   0.672
   65LYS     CE  633   6.221   3.763   0.734
   65LYS     NZ  634   6.211   3.659   0.631
   65LYS    HZ1  635   6.258   3.694   0.550
   65LYS    HZ2  636   6.250   3.579   0.678
   65LYS    HZ3  637   6.117   3.645   0.599
   65LYS      C  638   6.189   4.387   0.715
   65LYS      O  639   6.297   4.444   0.698
   66GLN      N  640   6.076   4.451   0.687
   66GLN      H  641   5.986   4.408   0.692
   66GLN     CA  642   6.073   4.580   0.616
   66GLN     CB  643   5.931   4.630   0.588
   66GLN     CG  644   5.846   4.537   0.500
   66GLN     CD  645   5.718   4.600   0.444
   66GLN    OE1  646   5.622   4.632   0.513
   66GLN    NE2  647   5.722   4.637   0.317
   66GLN   HE21  648   5.793   4.610   0.251
   66GLN   HE22  649   5.637   4.674   0.280
   66GLN      C  650   6.132   4.689   0.706
   66GLN      O  651   6.221   4.759   0.658
   67ILE      N  652   6.092   4.701   0.832
   67ILE      H  653   6.011   4.651   0.863
   67ILE     CA  654   6.141   4.798   0.931
   67ILE     CB  655   6.040   4.802   1.046
   67ILE    CG1  656   5.905   4.844   0.988
   67ILE    CG2  657   6.072   4.918   1.142
   67ILE     CD  658   5.789   4.836   1.088
   67ILE      C  659   6.285   4.780   0.978
   67ILE      O  660   6.359   4.878   0.963
   68GLU      N  661   6.339   4.659   0.992
   68GLU      H  662   6.283   4.583   1.023
   68GLU     CA  663   6.483   4.631   1.004
   68GLU     CB  664   6.505   4.480   1.019
   68GLU     CG  665   6.645   4.471   1.080
   68GLU     CD  666   6.667   4.499   1.228
   68GLU    OE1  667   6.667   4.396   1.299
   68GLU    OE2  668   6.702   4.615   1.261
   68GLU      C  669   6.566   4.677   0.883
   68GLU      O  670   6.662   4.751   0.904
   69GLU      N  671   6.509   4.657   0.765
   69GLU      H  672   6.430   4.600   0.742
   69GLU     CA  673   6.573   4.702   0.640
   69GLU     CB  674   6.493   4.642   0.524
   69GLU     CG  675   6.551   4.656   0.383
   69GLU     CD  676   6.531   4.525   0.305
   69GLU    OE1  677   6.426   4.520   0.238
   69GLU    OE2  678   6.630   4.450   0.291
   69GLU      C  679   6.580   4.855   0.638
   69GLU      O  680   6.683   4.903   0.592
   70LEU      N  681   6.470   4.926   0.662
   70LEU      H  682   6.380   4.883   0.673
   70LEU     CA  683   6.479   5.072   0.665
   70LEU     CB  684   6.349   5.129   0.724
   70LEU     CG  685   6.237   5.138   0.620
   70LEU    CD1  686   6.101   5.153   0.687
   70LEU    CD2  687   6.273   5.256   0.530
   70LEU      C  688   6.584   5.142   0.751
   70LEU      O  689   6.624   5.253   0.715
   71LYS      N  690   6.623   5.067   0.853
   71LYS      H  691   6.584   4.979   0.880
   71LYS     CA  692   6.732   5.108   0.943
   71LYS     CB  693   6.864   5.108   0.866
   71LYS     CG  694   6.921   4.966   0.858
   71LYS     CD  695   6.931   4.907   0.998
   71LYS     CE  696   7.000   4.772   0.977
   71LYS     NZ  697   6.980   4.667   1.078
   71LYS    HZ1  698   7.047   4.685   1.150
   71LYS    HZ2  699   6.884   4.672   1.104
   71LYS    HZ3  700   6.995   4.576   1.040
   71LYS      C  701   6.727   5.239   1.022
   71LYS      O  702   6.835   5.287   1.057
   72GLY      N  703   6.608   5.292   1.049
   72GLY      H  704   6.520   5.246   1.043
   72GLY     CA  705   6.593   5.416   1.126
   72GLY      C  706   6.643   5.546   1.062
   72GLY      O  707   6.653   5.646   1.132
   73GLN      N  708   6.651   5.536   0.929
   73GLN      H  709   6.579   5.492   0.876
   73GLN     CA  710   6.707   5.645   0.847
   73GLN     CB  711   6.727   5.604   0.701
   73GLN     CG  712   6.828   5.693   0.628
   73GLN     CD  713   6.874   5.642   0.491
   73GLN    OE1  714   6.993   5.626   0.465
   73GLN    NE2  715   6.786   5.593   0.404
   73GLN   HE21  716   6.687   5.595   0.420
   73GLN   HE22  717   6.819   5.570   0.313
   73GLN      C  718   6.619   5.770   0.854
   73GLN      O  719   6.669   5.882   0.865
   74GLU      N  720   6.489   5.752   0.875
   74GLU      H  721   6.456   5.659   0.885
   74GLU     CA  722   6.383   5.854   0.877
   74GLU     CB  723   6.264   5.781   0.813
   74GLU     CG  724   6.279   5.787   0.661
   74GLU     CD  725   6.206   5.663   0.608
   74GLU    OE1  726   6.082   5.678   0.606
   74GLU    OE2  727   6.269   5.563   0.569
   74GLU      C  728   6.343   5.919   1.009
   74GLU      O  729   6.287   6.029   1.011
   75VAL      N  730   6.384   5.854   1.118
   75VAL      H  731   6.453   5.785   1.100
   75VAL     CA  732   6.361   5.872   1.262
   75VAL     CB  733   6.369   5.738   1.335
   75VAL    CG1  734   6.321   5.745   1.480
   75VAL    CG2  735   6.278   5.635   1.267
   75VAL      C  736   6.470   5.960   1.324
   75VAL      O  737   6.587   5.922   1.319
   76SER      N  738   6.427   6.058   1.403
   76SER      H  739   6.336   6.096   1.386
   76SER     CA  740   6.520   6.138   1.484
   76SER     CB  741   6.461   6.257   1.559
   76SER     OG  742   6.552   6.325   1.645
   76SER     HG  743   6.595   6.398   1.591
   76SER      C  744   6.593   6.058   1.592
   76SER      O  745   6.528   5.984   1.665
   77PRO      N  746   6.719   6.088   1.622
   77PRO     CA  747   6.787   6.051   1.747
   77PRO     CB  748   6.934   6.092   1.732
   77PRO     CG  749   6.946   6.173   1.603
   77PRO     CD  750   6.819   6.137   1.526
   77PRO      C  751   6.740   6.100   1.884
   77PRO      O  752   6.744   6.023   1.980
   78LYS      N  753   6.660   6.206   1.889
   78LYS      H  754   6.632   6.258   1.808
   78LYS     CA  755   6.604   6.277   2.005
   78LYS     CB  756   6.558   6.418   1.966
   78LYS     CG  757   6.660   6.531   1.956
   78LYS     CD  758   6.599   6.663   1.907
   78LYS     CE  759   6.515   6.658   1.778
   78LYS     NZ  760   6.477   6.789   1.722
   78LYS    HZ1  761   6.560   6.844   1.711
   78LYS    HZ2  762   6.436   6.780   1.631
   78LYS    HZ3  763   6.414   6.828   1.789
   78LYS      C  764   6.484   6.197   2.056
   78LYS      O  765   6.464   6.208   2.177
   79VAL      N  766   6.445   6.096   1.979
   79VAL      H  767   6.509   6.060   1.911
   79VAL     CA  768   6.326   6.020   2.021
   79VAL     CB  769   6.246   5.965   1.902
   79VAL    CG1  770   6.114   5.895   1.933
   79VAL    CG2  771   6.222   6.077   1.800
   79VAL      C  772   6.381   5.905   2.106
   79VAL      O  773   6.470   5.828   2.071
   80TYR      N  774   6.319   5.887   2.222
   80TYR      H  775   6.259   5.962   2.252
   80TYR     CA  776   6.344   5.777   2.315
   80TYR     CB  777   6.281   5.802   2.453
   80TYR     CG  778   6.315   5.699   2.561
   80TYR    CD1  779   6.234   5.587   2.576
   80TYR    HD1  780   6.172   5.542   2.499
   80TYR    CD2  781   6.385   5.741   2.673
   80TYR    HD2  782   6.445   5.830   2.657
   80TYR    CE1  783   6.224   5.526   2.700
   80TYR    HE1  784   6.151   5.445   2.709
   80TYR    CE2  785   6.379   5.680   2.798
   80TYR    HE2  786   6.453   5.689   2.877
   80TYR     CZ  787   6.292   5.572   2.812
   80TYR     OH  788   6.296   5.506   2.931
   80TYR     HH  789   6.376   5.547   2.975
   80TYR      C  790   6.273   5.655   2.254
   80TYR      O  791   6.152   5.661   2.235
   81PHE      N  792   6.346   5.550   2.220
   81PHE      H  793   6.439   5.569   2.190
   81PHE     CA  794   6.291   5.421   2.175
   81PHE     CB  795   6.293   5.400   2.023
   81PHE     CG  796   6.249   5.259   1.981
   81PHE    CD1  797   6.113   5.236   1.966
   81PHE    HD1  798   6.047   5.317   1.998
   81PHE    CD2  799   6.334   5.162   1.929
   81PHE    HD2  800   6.439   5.191   1.932
   81PHE    CE1  801   6.061   5.116   1.920
   81PHE    HE1  802   5.955   5.100   1.900
   81PHE    CE2  803   6.283   5.042   1.882
   81PHE    HE2  804   6.355   4.963   1.861
   81PHE     CZ  805   6.147   5.014   1.880
   81PHE     HZ  806   6.110   4.912   1.892
   81PHE      C  807   6.352   5.311   2.263
   81PHE      O  808   6.467   5.318   2.304
   82MET      N  809   6.272   5.206   2.275
   82MET      H  810   6.179   5.213   2.239
   82MET     CA  811   6.321   5.085   2.344
   82MET     CB  812   6.308   5.106   2.495
   82MET     CG  813   6.171   5.092   2.562
   82MET     SD  814   6.183   5.091   2.744
   82MET     CE  815   6.267   4.940   2.787
   82MET      C  816   6.256   4.949   2.318
   82MET      O  817   6.134   4.938   2.305
   83LYS      N  818   6.342   4.849   2.302
   83LYS      H  819   6.441   4.851   2.317
   83LYS     CA  820   6.306   4.712   2.264
   83LYS     CB  821   6.418   4.637   2.192
   83LYS     CG  822   6.470   4.699   2.061
   83LYS     CD  823   6.588   4.616   2.012
   83LYS     CE  824   6.627   4.669   1.873
   83LYS     NZ  825   6.713   4.575   1.800
   83LYS    HZ1  826   6.659   4.501   1.760
   83LYS    HZ2  827   6.767   4.627   1.733
   83LYS    HZ3  828   6.769   4.530   1.869
   83LYS      C  829   6.232   4.631   2.371
   83LYS      O  830   6.279   4.628   2.484
   84GLN      N  831   6.137   4.549   2.328
   84GLN      H  832   6.113   4.545   2.231
   84GLN     CA  833   6.072   4.455   2.421
   84GLN     CB  834   5.923   4.448   2.387
   84GLN     CG  835   5.854   4.365   2.496
   84GLN     CD  836   5.704   4.349   2.474
   84GLN    OE1  837   5.614   4.422   2.517
   84GLN    NE2  838   5.662   4.226   2.444
   84GLN   HE21  839   5.725   4.149   2.447
   84GLN   HE22  840   5.566   4.205   2.462
   84GLN      C  841   6.145   4.321   2.410
   84GLN      O  842   6.161   4.266   2.301
   85THR      N  843   6.188   4.277   2.528
   85THR      H  844   6.169   4.333   2.609
   85THR     CA  845   6.267   4.156   2.553
   85THR     CB  846   6.413   4.186   2.589
   85THR    OG1  847   6.423   4.278   2.698
   85THR    HG1  848   6.514   4.258   2.734
   85THR    CG2  849   6.490   4.233   2.466
   85THR      C  850   6.220   4.060   2.662
   85THR      O  851   6.247   3.940   2.665
   86ILE      N  852   6.125   4.108   2.742
   86ILE      H  853   6.095   4.203   2.733
   86ILE     CA  854   6.051   4.027   2.839
   86ILE     CB  855   6.063   4.079   2.982
   86ILE    CG1  856   6.206   4.108   3.028
   86ILE    CG2  857   5.989   3.989   3.081
   86ILE     CD  858   6.294   3.987   2.998
   86ILE      C  859   5.903   4.009   2.802
   86ILE      O  860   5.828   4.099   2.766
   87GLY      N  861   5.862   3.882   2.804
   87GLY      H  862   5.928   3.807   2.800
   87GLY     CA  863   5.726   3.833   2.780
   87GLY      C  864   5.624   3.893   2.877
   87GLY      O  865   5.636   3.893   2.999
   88ASN      N  866   5.519   3.946   2.813
   88ASN      H  867   5.498   3.927   2.717
   88ASN     CA  868   5.401   4.006   2.876
   88ASN     CB  869   5.322   3.919   2.974
   88ASN     CG  870   5.255   3.807   2.894
   88ASN    OD1  871   5.325   3.714   2.853
   88ASN    ND2  872   5.134   3.837   2.850
   88ASN   HD21  873   5.096   3.929   2.862
   88ASN   HD22  874   5.089   3.766   2.796
   88ASN      C  875   5.422   4.151   2.919
   88ASN      O  876   5.336   4.210   2.984
   89SER      N  877   5.521   4.216   2.859
   89SER      H  878   5.566   4.172   2.781
   89SER     CA  879   5.548   4.354   2.903
   89SER     CB  880   5.698   4.382   2.907
   89SER     OG  881   5.767   4.354   2.785
   89SER     HG  882   5.806   4.262   2.784
   89SER      C  883   5.484   4.473   2.831
   89SER      O  884   5.492   4.585   2.881
   90CYS      N  885   5.382   4.443   2.750
   90CYS      H  886   5.347   4.350   2.748
   90CYS     CA  887   5.330   4.539   2.652
   90CYS     CB  888   5.228   4.471   2.560
   90CYS     SG  889   5.081   4.417   2.653
   90CYS     HG  890   5.030   4.324   2.573
   90CYS      C  891   5.278   4.676   2.696
   90CYS      O  892   5.335   4.775   2.650
   91GLY      N  893   5.198   4.676   2.802
   91GLY      H  894   5.169   4.585   2.831
   91GLY     CA  895   5.140   4.788   2.877
   91GLY      C  896   5.243   4.894   2.917
   91GLY      O  897   5.229   5.015   2.896
   92THR      N  898   5.320   4.841   3.011
   92THR      H  899   5.290   4.760   3.061
   92THR     CA  900   5.436   4.906   3.073
   92THR     CB  901   5.519   4.808   3.156
   92THR    OG1  902   5.444   4.737   3.255
   92THR    HG1  903   5.508   4.670   3.293
   92THR    CG2  904   5.629   4.887   3.227
   92THR      C  905   5.530   4.956   2.962
   92THR      O  906   5.560   5.075   2.962
   93ILE      N  907   5.562   4.872   2.865
   93ILE      H  908   5.546   4.773   2.865
   93ILE     CA  909   5.646   4.924   2.756
   93ILE     CB  910   5.698   4.812   2.666
   93ILE    CG1  911   5.806   4.722   2.727
   93ILE    CG2  912   5.755   4.852   2.529
   93ILE     CD  913   5.926   4.806   2.772
   93ILE      C  914   5.596   5.048   2.681
   93ILE      O  915   5.675   5.141   2.669
   94GLY      N  916   5.470   5.044   2.637
   94GLY      H  917   5.426   4.957   2.616
   94GLY     CA  918   5.403   5.162   2.579
   94GLY      C  919   5.390   5.292   2.658
   94GLY      O  920   5.420   5.397   2.601
   95LEU      N  921   5.356   5.267   2.784
   95LEU      H  922   5.341   5.173   2.814
   95LEU     CA  923   5.356   5.367   2.892
   95LEU     CB  924   5.313   5.306   3.026
   95LEU     CG  925   5.282   5.407   3.137
   95LEU    CD1  926   5.157   5.351   3.206
   95LEU    CD2  927   5.402   5.417   3.231
   95LEU      C  928   5.493   5.434   2.901
   95LEU      O  929   5.483   5.556   2.895
   96ILE      N  930   5.610   5.372   2.886
   96ILE      H  931   5.606   5.272   2.895
   96ILE     CA  932   5.742   5.434   2.898
   96ILE     CB  933   5.858   5.336   2.915
   96ILE    CG1  934   5.815   5.231   3.017
   96ILE    CG2  935   5.989   5.396   2.965
   96ILE     CD  936   5.897   5.102   3.024
   96ILE      C  937   5.766   5.522   2.775
   96ILE      O  938   5.795   5.640   2.794
   97HISE     N  939   5.739   5.473   2.654
   97HISE     H  940   5.695   5.383   2.651
   97HISE    CA  941   5.766   5.547   2.530
   97HISE    CB  942   5.744   5.472   2.399
   97HISE    CG  943   5.826   5.346   2.370
   97HISE   ND1  944   5.860   5.306   2.247
   97HISE   CD2  945   5.846   5.238   2.444
   97HISE   HD2  946   5.840   5.233   2.553
   97HISE   CE1  947   5.897   5.179   2.241
   97HISE   HE1  948   5.869   5.119   2.154
   97HISE   NE2  949   5.892   5.139   2.367
   97HISE   HE2  950   5.931   5.057   2.409
   97HISE     C  951   5.678   5.671   2.522
   97HISE     O  952   5.701   5.767   2.448
   98ALA      N  953   5.558   5.658   2.579
   98ALA      H  954   5.532   5.564   2.600
   98ALA     CA  955   5.459   5.766   2.588
   98ALA     CB  956   5.325   5.705   2.628
   98ALA      C  957   5.488   5.878   2.688
   98ALA      O  958   5.478   5.996   2.656
   99VAL      N  959   5.544   5.839   2.802
   99VAL      H  960   5.548   5.741   2.819
   99VAL     CA  961   5.580   5.932   2.911
   99VAL     CB  962   5.564   5.871   3.050
   99VAL    CG1  963   5.584   5.960   3.173
   99VAL    CG2  964   5.424   5.814   3.074
   99VAL      C  965   5.713   6.006   2.894
   99VAL      O  966   5.711   6.128   2.881
  100ALA      N  967   5.810   5.924   2.853
  100ALA      H  968   5.798   5.825   2.847
  100ALA     CA  969   5.948   5.968   2.826
  100ALA     CB  970   6.035   5.852   2.776
  100ALA      C  971   5.956   6.083   2.726
  100ALA      O  972   5.999   6.192   2.764
  101ASN      N  973   5.899   6.057   2.608
  101ASN      H  974   5.878   5.965   2.576
  101ASN     CA  975   5.878   6.153   2.499
  101ASN     CB  976   5.843   6.065   2.378
  101ASN     CG  977   5.966   6.004   2.310
  101ASN    OD1  978   6.059   6.079   2.280
  101ASN    ND2  979   5.946   5.890   2.245
  101ASN   HD21  980   5.854   5.854   2.227
  101ASN   HD22  981   6.027   5.838   2.216
  101ASN      C  982   5.776   6.266   2.515
  101ASN      O  983   5.745   6.342   2.424
  102ASN      N  984   5.721   6.286   2.634
  102ASN      H  985   5.744   6.212   2.698
  102ASN     CA  986   5.631   6.398   2.667
  102ASN     CB  987   5.491   6.339   2.685
  102ASN     CG  988   5.394   6.363   2.569
  102ASN    OD1  989   5.411   6.441   2.476
  102ASN    ND2  990   5.285   6.288   2.554
  102ASN   HD21  991   5.264   6.216   2.620
  102ASN   HD22  992   5.235   6.297   2.468
  102ASN      C  993   5.667   6.466   2.799
  102ASN      O  994   5.590   6.549   2.849
  103GLN      N  995   5.794   6.450   2.835
  103GLN      H  996   5.864   6.409   2.777
  103GLN     CA  997   5.851   6.514   2.955
  103GLN     CB  998   5.990   6.462   2.990
  103GLN     CG  999   5.998   6.345   3.089
  103GLN     CD 1000   6.139   6.286   3.081
  103GLN    OE1 1001   6.221   6.285   3.173
  103GLN    NE2 1002   6.178   6.224   2.970
  103GLN   HE21 1003   6.120   6.201   2.892
  103GLN   HE22 1004   6.277   6.219   2.956
  103GLN      C 1005   5.858   6.666   2.970
  103GLN      O 1006   5.861   6.726   3.077
  104ASP      N 1007   5.837   6.736   2.858
  104ASP      H 1008   5.850   6.698   2.766
  104ASP     CA 1009   5.797   6.877   2.856
  104ASP     CB 1010   5.806   6.936   2.715
  104ASP     CG 1011   5.716   6.872   2.609
  104ASP    OD1 1012   5.659   6.949   2.529
  104ASP    OD2 1013   5.707   6.748   2.594
  104ASP      C 1014   5.657   6.909   2.910
  104ASP      O 1015   5.638   7.009   2.980
  105LYS      N 1016   5.568   6.815   2.882
  105LYS      H 1017   5.591   6.740   2.821
  105LYS     CA 1018   5.428   6.826   2.926
  105LYS     CB 1019   5.341   6.764   2.817
  105LYS     CG 1020   5.366   6.829   2.681
  105LYS     CD 1021   5.283   6.776   2.564
  105LYS     CE 1022   5.341   6.826   2.431
  105LYS     NZ 1023   5.467   6.762   2.390
  105LYS    HZ1 1024   5.523   6.745   2.471
  105LYS    HZ2 1025   5.450   6.682   2.333
  105LYS    HZ3 1026   5.516   6.838   2.347
  105LYS      C 1027   5.392   6.776   3.066
  105LYS      O 1028   5.300   6.817   3.138
  106LEU      N 1029   5.444   6.656   3.089
  106LEU      H 1030   5.501   6.618   3.016
  106LEU     CA 1031   5.428   6.580   3.214
  106LEU     CB 1032   5.426   6.433   3.171
  106LEU     CG 1033   5.284   6.392   3.133
  106LEU    CD1 1034   5.236   6.441   2.996
  106LEU    CD2 1035   5.264   6.241   3.147
  106LEU      C 1036   5.536   6.605   3.318
  106LEU      O 1037   5.658   6.589   3.310
  107GLY      N 1038   5.471   6.623   3.433
  107GLY      H 1039   5.380   6.583   3.441
  107GLY     CA 1040   5.532   6.643   3.565
  107GLY      C 1041   5.548   6.513   3.645
  107GLY      O 1042   5.469   6.420   3.631
  108PHE      N 1043   5.639   6.527   3.742
  108PHE      H 1044   5.696   6.608   3.748
  108PHE     CA 1045   5.684   6.419   3.831
  108PHE     CB 1046   5.809   6.352   3.774
  108PHE     CG 1047   5.795   6.285   3.637
  108PHE    CD1 1048   5.771   6.149   3.620
  108PHE    HD1 1049   5.767   6.081   3.705
  108PHE    CD2 1050   5.815   6.361   3.522
  108PHE    HD2 1051   5.847   6.465   3.535
  108PHE    CE1 1052   5.775   6.093   3.493
  108PHE    HE1 1053   5.759   5.987   3.472
  108PHE    CE2 1054   5.810   6.306   3.395
  108PHE    HE2 1055   5.809   6.367   3.305
  108PHE     CZ 1056   5.795   6.169   3.378
  108PHE     HZ 1057   5.802   6.127   3.278
  108PHE      C 1058   5.688   6.454   3.980
  108PHE      O 1059   5.687   6.573   4.009
  109GLU      N 1060   5.632   6.364   4.059
  109GLU      H 1061   5.572   6.294   4.019
  109GLU     CA 1062   5.650   6.361   4.205
  109GLU     CB 1063   5.556   6.257   4.267
  109GLU     CG 1064   5.593   6.109   4.273
  109GLU     CD 1065   5.493   6.047   4.370
  109GLU    OE1 1066   5.393   5.982   4.332
  109GLU    OE2 1067   5.509   6.084   4.488
  109GLU      C 1068   5.791   6.345   4.263
  109GLU      O 1069   5.873   6.265   4.218
  110ASP      N 1070   5.803   6.400   4.383
  110ASP      H 1071   5.735   6.469   4.410
  110ASP     CA 1072   5.931   6.413   4.454
  110ASP     CB 1073   5.913   6.503   4.577
  110ASP     CG 1074   6.033   6.527   4.669
  110ASP    OD1 1075   6.018   6.514   4.792
  110ASP    OD2 1076   6.145   6.545   4.618
  110ASP      C 1077   5.970   6.273   4.501
  110ASP      O 1078   5.902   6.208   4.580
  111GLY      N 1079   6.084   6.228   4.449
  111GLY      H 1080   6.142   6.281   4.387
  111GLY     CA 1081   6.129   6.088   4.453
  111GLY      C 1082   6.053   5.979   4.376
  111GLY      O 1083   6.071   5.863   4.412
  112SER      N 1084   6.033   6.019   4.251
  112SER      H 1085   6.073   6.099   4.207
  112SER     CA 1086   5.960   5.941   4.150
  112SER     CB 1087   5.916   6.028   4.032
  112SER     OG 1088   5.849   5.943   3.938
  112SER     HG 1089   5.754   5.974   3.942
  112SER      C 1090   6.037   5.817   4.104
  112SER      O 1091   6.137   5.834   4.035
  113VAL      N 1092   5.962   5.707   4.100
  113VAL      H 1093   5.866   5.710   4.129
  113VAL     CA 1094   6.011   5.578   4.051
  113VAL     CB 1095   5.918   5.459   4.077
  113VAL    CG1 1096   5.973   5.323   4.033
  113VAL    CG2 1097   5.878   5.451   4.225
  113VAL      C 1098   6.041   5.581   3.901
  113VAL      O 1099   6.150   5.539   3.862
  114LEU      N 1100   5.945   5.634   3.827
  114LEU      H 1101   5.857   5.653   3.871
  114LEU     CA 1102   5.955   5.648   3.681
  114LEU     CB 1103   5.819   5.678   3.619
  114LEU     CG 1104   5.816   5.628   3.474
  114LEU    CD1 1105   5.825   5.475   3.477
  114LEU    CD2 1106   5.685   5.667   3.405
  114LEU      C 1107   6.054   5.755   3.634
  114LEU      O 1108   6.139   5.731   3.548
  115LYS      N 1109   6.055   5.862   3.713
  115LYS      H 1110   5.995   5.885   3.789
  115LYS     CA 1111   6.157   5.964   3.687
  115LYS     CB 1112   6.139   6.095   3.764
  115LYS     CG 1113   6.214   6.218   3.712
  115LYS     CD 1114   6.170   6.275   3.577
  115LYS     CE 1115   6.259   6.396   3.549
  115LYS     NZ 1116   6.395   6.359   3.508
  115LYS    HZ1 1117   6.443   6.442   3.480
  115LYS    HZ2 1118   6.449   6.335   3.588
  115LYS    HZ3 1119   6.397   6.283   3.443
  115LYS      C 1120   6.301   5.914   3.698
  115LYS      O 1121   6.377   5.935   3.604
  116GLN      N 1122   6.329   5.834   3.801
  116GLN      H 1123   6.269   5.817   3.879
  116GLN     CA 1124   6.448   5.748   3.818
  116GLN     CB 1125   6.431   5.657   3.940
  116GLN     CG 1126   6.561   5.582   3.970
  116GLN     CD 1127   6.583   5.449   3.896
  116GLN    OE1 1128   6.500   5.358   3.890
  116GLN    NE2 1129   6.692   5.442   3.821
  116GLN   HE21 1130   6.762   5.513   3.813
  116GLN   HE22 1131   6.710   5.351   3.785
  116GLN      C 1132   6.479   5.673   3.689
  116GLN      O 1133   6.585   5.701   3.632
  117PHE      N 1134   6.389   5.583   3.650
  117PHE      H 1135   6.314   5.561   3.712
  117PHE     CA 1136   6.401   5.505   3.526
  117PHE     CB 1137   6.284   5.409   3.506
  117PHE     CG 1138   6.290   5.310   3.389
  117PHE    CD1 1139   6.354   5.190   3.417
  117PHE    HD1 1140   6.404   5.169   3.511
  117PHE    CD2 1141   6.247   5.337   3.260
  117PHE    HD2 1142   6.219   5.440   3.235
  117PHE    CE1 1143   6.380   5.096   3.317
  117PHE    HE1 1144   6.428   5.005   3.354
  117PHE    CE2 1145   6.281   5.241   3.166
  117PHE    HE2 1146   6.279   5.278   3.063
  117PHE     CZ 1147   6.342   5.117   3.185
  117PHE     HZ 1148   6.340   5.045   3.104
  117PHE      C 1149   6.427   5.583   3.397
  117PHE      O 1150   6.530   5.561   3.333
  118LEU      N 1151   6.354   5.692   3.378
  118LEU      H 1152   6.274   5.712   3.435
  118LEU     CA 1153   6.383   5.788   3.271
  118LEU     CB 1154   6.263   5.880   3.252
  118LEU     CG 1155   6.132   5.807   3.221
  118LEU    CD1 1156   6.008   5.895   3.212
  118LEU    CD2 1157   6.139   5.710   3.102
  118LEU      C 1158   6.516   5.863   3.275
  118LEU      O 1159   6.577   5.859   3.168
  119SER      N 1160   6.568   5.881   3.396
  119SER      H 1161   6.527   5.839   3.477
  119SER     CA 1162   6.703   5.936   3.417
  119SER     CB 1163   6.720   6.013   3.549
  119SER     OG 1164   6.839   6.090   3.563
  119SER     HG 1165   6.925   6.049   3.532
  119SER      C 1166   6.827   5.849   3.397
  119SER      O 1167   6.896   5.870   3.298
  120GLU      N 1168   6.802   5.726   3.443
  120GLU      H 1169   6.714   5.707   3.485
  120GLU     CA 1170   6.883   5.610   3.404
  120GLU     CB 1171   6.831   5.480   3.466
  120GLU     CG 1172   6.931   5.365   3.453
  120GLU     CD 1173   6.894   5.236   3.525
  120GLU    OE1 1174   6.835   5.245   3.635
  120GLU    OE2 1175   6.931   5.132   3.466
  120GLU      C 1176   6.914   5.587   3.256
  120GLU      O 1177   7.025   5.574   3.204
  121THR      N 1178   6.801   5.575   3.187
  121THR      H 1179   6.717   5.593   3.238
  121THR     CA 1180   6.786   5.532   3.048
  121THR     CB 1181   6.654   5.458   3.023
  121THR    OG1 1182   6.539   5.541   3.042
  121THR    HG1 1183   6.518   5.518   3.137
  121THR    CG2 1184   6.636   5.331   3.107
  121THR      C 1185   6.792   5.641   2.940
  121THR      O 1186   6.761   5.607   2.826
  122GLU      N 1187   6.823   5.766   2.972
  122GLU      H 1188   6.831   5.789   3.069
  122GLU     CA 1189   6.819   5.881   2.881
  122GLU     CB 1190   6.848   6.007   2.964
  122GLU     CG 1191   6.827   6.130   2.876
  122GLU     CD 1192   6.887   6.258   2.935
  122GLU    OE1 1193   6.996   6.265   2.995
  122GLU    OE2 1194   6.812   6.359   2.934
  122GLU      C 1195   6.934   5.867   2.781
  122GLU      O 1196   6.901   5.884   2.664
  123LYS      N 1197   7.060   5.856   2.824
  123LYS      H 1198   7.099   5.870   2.915
  123LYS     CA 1199   7.170   5.845   2.727
  123LYS     CB 1200   7.280   5.947   2.756
  123LYS     CG 1201   7.227   6.086   2.720
  123LYS     CD 1202   7.332   6.197   2.718
  123LYS     CE 1203   7.443   6.179   2.615
  123LYS     NZ 1204   7.391   6.199   2.479
  123LYS    HZ1 1205   7.329   6.278   2.475
  123LYS    HZ2 1206   7.472   6.216   2.423
  123LYS    HZ3 1207   7.336   6.121   2.447
  123LYS      C 1208   7.221   5.703   2.701
  123LYS      O 1209   7.338   5.681   2.731
  124MET      N 1210   7.149   5.629   2.617
  124MET      H 1211   7.075   5.677   2.570
  124MET     CA 1212   7.185   5.491   2.582
  124MET     CB 1213   7.192   5.387   2.694
  124MET     CG 1214   7.079   5.399   2.796
  124MET     SD 1215   7.062   5.277   2.932
  124MET     CE 1216   7.201   5.343   3.022
  124MET      C 1217   7.095   5.440   2.469
  124MET      O 1218   6.976   5.469   2.464
  125SER      N 1219   7.150   5.348   2.390
  125SER      H 1220   7.245   5.324   2.410
  125SER     CA 1221   7.087   5.275   2.279
  125SER     CB 1222   7.188   5.173   2.224
  125SER     OG 1223   7.191   5.051   2.299
  125SER     HG 1224   7.263   5.045   2.368
  125SER      C 1225   6.956   5.208   2.322
  125SER      O 1226   6.948   5.152   2.431
  126PRO      N 1227   6.862   5.178   2.234
  126PRO     CA 1228   6.743   5.093   2.253
  126PRO     CB 1229   6.682   5.075   2.114
  126PRO     CG 1230   6.719   5.213   2.059
  126PRO     CD 1231   6.866   5.228   2.096
  126PRO      C 1232   6.757   4.955   2.318
  126PRO      O 1233   6.668   4.902   2.383
  127GLU      N 1234   6.871   4.893   2.287
  127GLU      H 1235   6.922   4.935   2.212
  127GLU     CA 1236   6.915   4.759   2.328
  127GLU     CB 1237   7.013   4.699   2.227
  127GLU     CG 1238   6.988   4.706   2.076
  127GLU     CD 1239   7.045   4.833   2.014
  127GLU    OE1 1240   6.976   4.937   2.022
  127GLU    OE2 1241   7.154   4.829   1.953
  127GLU      C 1242   6.966   4.753   2.472
  127GLU      O 1243   6.919   4.667   2.545
  128ASP      N 1244   7.048   4.853   2.505
  128ASP      H 1245   7.089   4.904   2.429
  128ASP     CA 1246   7.089   4.880   2.643
  128ASP     CB 1247   7.199   4.986   2.653
  128ASP     CG 1248   7.333   4.939   2.596
  128ASP    OD1 1249   7.397   4.852   2.660
  128ASP    OD2 1250   7.371   4.978   2.484
  128ASP      C 1251   6.971   4.926   2.730
  128ASP      O 1252   6.955   4.877   2.841
  129ARG      N 1253   6.883   5.008   2.674
  129ARG      H 1254   6.906   5.056   2.589
  129ARG     CA 1255   6.757   5.041   2.743
  129ARG     CB 1256   6.669   5.145   2.673
  129ARG     CG 1257   6.736   5.276   2.630
  129ARG     CD 1258   6.614   5.357   2.586
  129ARG     NE 1259   6.641   5.500   2.604
  129ARG     HE 1260   6.668   5.521   2.698
  129ARG     CZ 1261   6.671   5.578   2.499
  129ARG    NH1 1262   6.654   5.535   2.373
  129ARG   HH11 1263   6.618   5.445   2.351
  129ARG   HH12 1264   6.704   5.573   2.295
  129ARG    NH2 1265   6.731   5.693   2.531
  129ARG   HH21 1266   6.748   5.732   2.621
  129ARG   HH22 1267   6.775   5.739   2.454
  129ARG      C 1268   6.670   4.921   2.781
  129ARG      O 1269   6.612   4.917   2.889
  130ALA      N 1270   6.649   4.831   2.685
  130ALA      H 1271   6.654   4.858   2.589
  130ALA     CA 1272   6.596   4.697   2.714
  130ALA     CB 1273   6.581   4.611   2.588
  130ALA      C 1274   6.667   4.617   2.822
  130ALA      O 1275   6.615   4.548   2.910
  131LYS      N 1276   6.800   4.619   2.827
  131LYS      H 1277   6.845   4.628   2.738
  131LYS     CA 1278   6.882   4.558   2.933
  131LYS     CB 1279   7.031   4.538   2.903
  131LYS     CG 1280   7.060   4.451   2.781
  131LYS     CD 1281   7.064   4.300   2.805
  131LYS     CE 1282   7.119   4.230   2.681
  131LYS     NZ 1283   7.261   4.242   2.647
  131LYS    HZ1 1284   7.274   4.336   2.616
  131LYS    HZ2 1285   7.310   4.228   2.733
  131LYS    HZ3 1286   7.281   4.168   2.582
  131LYS      C 1287   6.855   4.623   3.069
  131LYS      O 1288   6.827   4.547   3.162
  132CYS      N 1289   6.852   4.756   3.074
  132CYS      H 1290   6.880   4.817   3.000
  132CYS     CA 1291   6.807   4.820   3.198
  132CYS     CB 1292   6.820   4.972   3.189
  132CYS     SG 1293   6.982   5.050   3.223
  132CYS     HG 1294   6.946   5.085   3.346
  132CYS      C 1295   6.664   4.790   3.246
  132CYS      O 1296   6.629   4.827   3.358
  133PHE      N 1297   6.573   4.770   3.151
  133PHE      H 1298   6.587   4.792   3.055
  133PHE     CA 1299   6.434   4.736   3.185
  133PHE     CB 1300   6.339   4.750   3.066
  133PHE     CG 1301   6.198   4.709   3.108
  133PHE    CD1 1302   6.118   4.803   3.173
  133PHE    HD1 1303   6.156   4.905   3.183
  133PHE    CD2 1304   6.149   4.596   3.044
  133PHE    HD2 1305   6.217   4.518   3.011
  133PHE    CE1 1306   5.984   4.769   3.185
  133PHE    HE1 1307   5.911   4.843   3.219
  133PHE    CE2 1308   6.014   4.567   3.057
  133PHE    HE2 1309   5.967   4.479   3.014
  133PHE     CZ 1310   5.932   4.652   3.131
  133PHE     HZ 1311   5.828   4.666   3.102
  133PHE      C 1312   6.425   4.594   3.240
  133PHE      O 1313   6.389   4.584   3.357
  134GLU      N 1314   6.503   4.498   3.190
  134GLU      H 1315   6.550   4.516   3.104
  134GLU     CA 1316   6.514   4.356   3.229
  134GLU     CB 1317   6.618   4.277   3.148
  134GLU     CG 1318   6.583   4.253   3.001
  134GLU     CD 1319   6.671   4.153   2.927
  134GLU    OE1 1320   6.720   4.062   2.998
  134GLU    OE2 1321   6.673   4.155   2.802
  134GLU      C 1322   6.554   4.342   3.376
  134GLU      O 1323   6.500   4.255   3.444
  135LYS      N 1324   6.645   4.428   3.421
  135LYS      H 1325   6.691   4.483   3.351
  135LYS     CA 1326   6.693   4.439   3.559
  135LYS     CB 1327   6.824   4.518   3.559
  135LYS     CG 1328   6.944   4.435   3.512
  135LYS     CD 1329   7.052   4.518   3.444
  135LYS     CE 1330   7.168   4.432   3.393
  135LYS     NZ 1331   7.295   4.494   3.352
  135LYS    HZ1 1332   7.273   4.563   3.283
  135LYS    HZ2 1333   7.340   4.531   3.434
  135LYS    HZ3 1334   7.355   4.422   3.317
  135LYS      C 1335   6.599   4.496   3.666
  135LYS      O 1336   6.599   4.457   3.782
  136ASN      N 1337   6.510   4.588   3.627
  136ASN      H 1338   6.487   4.606   3.532
  136ASN     CA 1339   6.455   4.686   3.721
  136ASN     CB 1340   6.411   4.815   3.652
  136ASN     CG 1341   6.381   4.918   3.762
  136ASN    OD1 1342   6.286   4.905   3.839
  136ASN    ND2 1343   6.451   5.031   3.754
  136ASN   HD21 1344   6.524   5.043   3.687
  136ASN   HD22 1345   6.419   5.106   3.813
  136ASN      C 1346   6.345   4.618   3.802
  136ASN      O 1347   6.229   4.618   3.762
  137GLU      N 1348   6.379   4.605   3.930
  137GLU      H 1349   6.475   4.615   3.957
  137GLU     CA 1350   6.296   4.539   4.032
  137GLU     CB 1351   6.375   4.514   4.161
  137GLU     CG 1352   6.493   4.417   4.152
  137GLU     CD 1353   6.449   4.270   4.159
  137GLU    OE1 1354   6.506   4.182   4.092
  137GLU    OE2 1355   6.365   4.235   4.245
  137GLU      C 1356   6.173   4.624   4.064
  137GLU      O 1357   6.061   4.575   4.051
  138ALA      N 1358   6.189   4.756   4.067
  138ALA      H 1359   6.274   4.802   4.042
  138ALA     CA 1360   6.090   4.857   4.107
  138ALA     CB 1361   6.155   4.995   4.095
  138ALA      C 1362   5.973   4.866   4.009
  138ALA      O 1363   5.855   4.867   4.047
  139ILE      N 1364   6.008   4.850   3.882
  139ILE      H 1365   6.106   4.848   3.861
  139ILE     CA 1366   5.908   4.850   3.774
  139ILE     CB 1367   5.956   4.894   3.636
  139ILE    CG1 1368   5.923   5.042   3.618
  139ILE    CG2 1369   5.913   4.815   3.512
  139ILE     CD 1370   6.016   5.149   3.676
  139ILE      C 1371   5.827   4.720   3.766
  139ILE      O 1372   5.705   4.719   3.756
  140GLN      N 1373   5.899   4.609   3.777
  140GLN      H 1374   5.994   4.607   3.746
  140GLN     CA 1375   5.841   4.477   3.804
  140GLN     CB 1376   5.947   4.367   3.811
  140GLN     CG 1377   6.006   4.345   3.672
  140GLN     CD 1378   6.136   4.264   3.676
  140GLN    OE1 1379   6.175   4.207   3.777
  140GLN    NE2 1380   6.214   4.272   3.568
  140GLN   HE21 1381   6.185   4.327   3.490
  140GLN   HE22 1382   6.302   4.225   3.561
  140GLN      C 1383   5.748   4.473   3.926
  140GLN      O 1384   5.633   4.429   3.919
  141ALA      N 1385   5.789   4.529   4.039
  141ALA      H 1386   5.882   4.560   4.057
  141ALA     CA 1387   5.703   4.538   4.158
  141ALA     CB 1388   5.776   4.603   4.275
  141ALA      C 1389   5.570   4.609   4.135
  141ALA      O 1390   5.471   4.560   4.190
  142ALA      N 1391   5.570   4.714   4.054
  142ALA      H 1392   5.652   4.755   4.014
  142ALA     CA 1393   5.450   4.792   4.020
  142ALA     CB 1394   5.487   4.936   3.983
  142ALA      C 1395   5.355   4.726   3.920
  142ALA      O 1396   5.240   4.702   3.956
  143HISE     N 1397   5.411   4.656   3.822
  143HISE     H 1398   5.506   4.677   3.799
  143HISE    CA 1399   5.339   4.564   3.733
  143HISE    CB 1400   5.446   4.502   3.642
  143HISE    CG 1401   5.397   4.415   3.526
  143HISE   ND1 1402   5.398   4.450   3.398
  143HISE   CD2 1403   5.336   4.297   3.533
  143HISE   HD2 1404   5.334   4.243   3.628
  143HISE   CE1 1405   5.356   4.346   3.327
  143HISE   HE1 1406   5.335   4.341   3.220
  143HISE   NE2 1407   5.318   4.249   3.410
  143HISE   HE2 1408   5.280   4.162   3.379
  143HISE     C 1409   5.264   4.451   3.805
  143HISE     O 1410   5.142   4.446   3.792
  144ASP      N 1411   5.338   4.380   3.889
  144ASP      H 1412   5.438   4.382   3.893
  144ASP     CA 1413   5.288   4.277   3.982
  144ASP     CB 1414   5.405   4.229   4.069
  144ASP     CG 1415   5.470   4.113   3.993
  144ASP    OD1 1416   5.592   4.110   3.969
  144ASP    OD2 1417   5.396   4.017   3.962
  144ASP      C 1418   5.173   4.317   4.074
  144ASP      O 1419   5.068   4.254   4.062
  145ALA      N 1420   5.173   4.441   4.121
  145ALA      H 1421   5.254   4.500   4.112
  145ALA     CA 1422   5.065   4.496   4.204
  145ALA     CB 1423   5.130   4.617   4.271
  145ALA      C 1424   4.937   4.527   4.127
  145ALA      O 1425   4.833   4.473   4.165
  146VAL      N 1426   4.948   4.605   4.020
  146VAL      H 1427   5.038   4.630   3.983
  146VAL     CA 1428   4.841   4.630   3.923
  146VAL     CB 1429   4.880   4.737   3.820
  146VAL    CG1 1430   4.769   4.775   3.721
  146VAL    CG2 1431   4.936   4.865   3.883
  146VAL      C 1432   4.773   4.514   3.851
  146VAL      O 1433   4.652   4.495   3.859
  147ALA      N 1434   4.854   4.418   3.805
  147ALA      H 1435   4.952   4.440   3.805
  147ALA     CA 1436   4.812   4.290   3.748
  147ALA     CB 1437   4.937   4.227   3.685
  147ALA      C 1438   4.732   4.196   3.839
  147ALA      O 1439   4.632   4.135   3.801
  148GLN      N 1440   4.763   4.198   3.968
  148GLN      H 1441   4.848   4.242   3.997
  148GLN     CA 1442   4.692   4.139   4.083
  148GLN     CB 1443   4.780   4.082   4.194
  148GLN     CG 1444   4.862   3.965   4.140
  148GLN     CD 1445   4.981   3.932   4.230
  148GLN    OE1 1446   4.988   3.830   4.299
  148GLN    NE2 1447   5.084   4.017   4.227
  148GLN   HE21 1448   5.086   4.099   4.170
  148GLN   HE22 1449   5.174   3.981   4.251
  148GLN      C 1450   4.567   4.214   4.128
  148GLN      O 1451   4.470   4.147   4.163
  149GLU      N 1452   4.573   4.347   4.120
  149GLU      H 1453   4.655   4.401   4.102
  149GLU     CA 1454   4.451   4.424   4.148
  149GLU     CB 1455   4.475   4.566   4.201
  149GLU     CG 1456   4.465   4.558   4.354
  149GLU     CD 1457   4.478   4.701   4.406
  149GLU    OE1 1458   4.386   4.785   4.392
  149GLU    OE2 1459   4.595   4.734   4.432
  149GLU      C 1460   4.337   4.416   4.046
  149GLU      O 1461   4.217   4.425   4.072
  150GLY      N 1462   4.385   4.405   3.922
  150GLY      H 1463   4.481   4.387   3.902
  150GLY     CA 1464   4.293   4.372   3.812
  150GLY      C 1465   4.215   4.242   3.834
  150GLY      O 1466   4.275   4.143   3.876
  151GLN      N 1467   4.082   4.245   3.822
  151GLN      H 1468   4.033   4.325   3.788
  151GLN     CA 1469   4.006   4.124   3.857
  151GLN     CB 1470   3.868   4.164   3.911
  151GLN     CG 1471   3.792   4.247   3.808
  151GLN     CD 1472   3.658   4.284   3.873
  151GLN    OE1 1473   3.592   4.189   3.916
  151GLN    NE2 1474   3.616   4.408   3.893
  151GLN   HE21 1475   3.677   4.483   3.866
  151GLN   HE22 1476   3.527   4.426   3.934
  151GLN      C 1477   3.999   4.020   3.746
  151GLN      O 1478   3.996   3.901   3.778
  152CYS      N 1479   4.006   4.072   3.623
  152CYS      H 1480   4.019   4.171   3.621
  152CYS     CA 1481   4.000   4.006   3.492
  152CYS     CB 1482   4.009   4.111   3.380
  152CYS     SG 1483   3.855   4.208   3.362
  152CYS     HG 1484   3.913   4.306   3.293
  152CYS      C 1485   4.122   3.918   3.468
  152CYS      O 1486   4.230   3.948   3.518
  153ARG      N 1487   4.109   3.802   3.403
  153ARG      H 1488   4.021   3.757   3.387
  153ARG     CA 1489   4.223   3.725   3.352
  153ARG     CB 1490   4.256   3.622   3.461
  153ARG     CG 1491   4.405   3.588   3.447
  153ARG     CD 1492   4.512   3.689   3.486
  153ARG     NE 1493   4.491   3.726   3.627
  153ARG     HE 1494   4.433   3.663   3.679
  153ARG     CZ 1495   4.518   3.847   3.677
  153ARG    NH1 1496   4.555   3.950   3.600
  153ARG   HH11 1497   4.548   3.952   3.500
  153ARG   HH12 1498   4.603   4.022   3.649
  153ARG    NH2 1499   4.486   3.880   3.803
  153ARG   HH21 1500   4.440   3.813   3.861
  153ARG   HH22 1501   4.502   3.973   3.835
  153ARG      C 1502   4.200   3.666   3.213
  153ARG      O 1503   4.184   3.751   3.126
  154VAL      N 1504   4.196   3.534   3.192
  154VAL      H 1505   4.195   3.471   3.270
  154VAL     CA 1506   4.198   3.467   3.062
  154VAL     CB 1507   4.068   3.489   2.983
  154VAL    CG1 1508   4.072   3.406   2.854
  154VAL    CG2 1509   3.942   3.456   3.063
  154VAL      C 1510   4.323   3.504   2.982
  154VAL      O 1511   4.330   3.608   2.917
  155ASP      N 1512   4.391   3.396   2.945
  155ASP      H 1513   4.353   3.304   2.949
  155ASP     CA 1514   4.513   3.413   2.864
  155ASP     CB 1515   4.628   3.386   2.962
  155ASP     CG 1516   4.766   3.424   2.908
  155ASP    OD1 1517   4.776   3.467   2.791
  155ASP    OD2 1518   4.861   3.377   2.974
  155ASP      C 1519   4.526   3.310   2.752
  155ASP      O 1520   4.617   3.228   2.749
  156ASP      N 1521   4.433   3.325   2.658
  156ASP      H 1522   4.362   3.395   2.666
  156ASP     CA 1523   4.413   3.245   2.536
  156ASP     CB 1524   4.278   3.280   2.473
  156ASP     CG 1525   4.252   3.431   2.477
  156ASP    OD1 1526   4.338   3.509   2.431
  156ASP    OD2 1527   4.137   3.460   2.517
  156ASP      C 1528   4.522   3.248   2.430
  156ASP      O 1529   4.490   3.217   2.315
  157LYS      N 1530   4.631   3.320   2.455
  157LYS      H 1531   4.631   3.384   2.532
  157LYS     CA 1532   4.742   3.329   2.358
  157LYS     CB 1533   4.816   3.195   2.349
  157LYS     CG 1534   4.876   3.132   2.475
  157LYS     CD 1535   4.986   3.205   2.552
  157LYS     CE 1536   5.022   3.135   2.683
  157LYS     NZ 1537   4.930   3.157   2.796
  157LYS    HZ1 1538   4.981   3.126   2.877
  157LYS    HZ2 1539   4.908   3.254   2.807
  157LYS    HZ3 1540   4.858   3.089   2.788
  157LYS      C 1541   4.721   3.374   2.213
  157LYS      O 1542   4.816   3.374   2.135
  158VAL      N 1543   4.618   3.456   2.196
  158VAL      H 1544   4.540   3.462   2.259
  158VAL     CA 1545   4.619   3.552   2.085
  158VAL     CB 1546   4.476   3.606   2.078
  158VAL    CG1 1547   4.466   3.708   1.965
  158VAL    CG2 1548   4.383   3.490   2.041
  158VAL      C 1549   4.725   3.661   2.095
  158VAL      O 1550   4.723   3.742   2.187
  159ASN      N 1551   4.818   3.665   2.000
  159ASN      H 1552   4.821   3.597   1.927
  159ASN     CA 1553   4.921   3.767   1.973
  159ASN     CB 1554   4.997   3.727   1.846
  159ASN     CG 1555   5.124   3.808   1.816
  159ASN    OD1 1556   5.187   3.855   1.911
  159ASN    ND2 1557   5.171   3.806   1.692
  159ASN   HD21 1558   5.112   3.760   1.625
  159ASN   HD22 1559   5.264   3.836   1.673
  159ASN      C 1560   4.875   3.911   1.955
  159ASN      O 1561   4.885   3.976   1.851
  160PHE      N 1562   4.840   3.966   2.071
  160PHE      H 1563   4.825   3.912   2.154
  160PHE     CA 1564   4.817   4.109   2.093
  160PHE     CB 1565   4.739   4.129   2.223
  160PHE     CG 1566   4.594   4.086   2.205
  160PHE    CD1 1567   4.508   4.170   2.135
  160PHE    HD1 1568   4.548   4.264   2.095
  160PHE    CD2 1569   4.548   3.991   2.295
  160PHE    HD2 1570   4.613   3.922   2.349
  160PHE    CE1 1571   4.372   4.157   2.157
  160PHE    HE1 1572   4.303   4.210   2.091
  160PHE    CE2 1573   4.411   3.981   2.319
  160PHE    HE2 1574   4.373   3.914   2.396
  160PHE     CZ 1575   4.324   4.063   2.247
  160PHE     HZ 1576   4.216   4.059   2.256
  160PHE      C 1577   4.942   4.198   2.085
  160PHE      O 1578   5.047   4.147   2.125
  161HISE     N 1579   4.927   4.318   2.031
  161HISE     H 1580   4.846   4.343   1.978
  161HISE    CA 1581   5.036   4.415   2.014
  161HISE    CB 1582   5.072   4.423   1.865
  161HISE    CG 1583   5.165   4.309   1.825
  161HISE   ND1 1584   5.292   4.319   1.784
  161HISE   CD2 1585   5.124   4.184   1.803
  161HISE   HD2 1586   5.018   4.159   1.804
  161HISE   CE1 1587   5.329   4.200   1.739
  161HISE   HE1 1588   5.429   4.171   1.707
  161HISE   NE2 1589   5.227   4.116   1.755
  161HISE   HE2 1590   5.230   4.018   1.734
  161HISE     C 1591   4.990   4.554   2.058
  161HISE     O 1592   4.881   4.596   2.019
  162PHE      N 1593   5.074   4.636   2.121
  162PHE      H 1594   5.168   4.601   2.121
  162PHE     CA 1595   5.039   4.766   2.181
  162PHE     CB 1596   5.048   4.746   2.332
  162PHE     CG 1597   4.987   4.849   2.427
  162PHE    CD1 1598   4.851   4.872   2.446
  162PHE    HD1 1599   4.786   4.829   2.370
  162PHE    CD2 1600   5.076   4.910   2.514
  162PHE    HD2 1601   5.181   4.892   2.492
  162PHE    CE1 1602   4.802   4.957   2.545
  162PHE    HE1 1603   4.699   4.993   2.552
  162PHE    CE2 1604   5.032   4.997   2.614
  162PHE    HE2 1605   5.103   5.061   2.665
  162PHE     CZ 1606   4.895   5.022   2.625
  162PHE     HZ 1607   4.857   5.067   2.716
  162PHE      C 1608   5.127   4.877   2.124
  162PHE      O 1609   5.242   4.887   2.166
  163ILE      N 1610   5.074   4.952   2.028
  163ILE      H 1611   4.976   4.942   2.009
  163ILE     CA 1612   5.137   5.062   1.953
  163ILE     CB 1613   5.123   5.042   1.802
  163ILE    CG1 1614   5.149   4.897   1.762
  163ILE    CG2 1615   5.227   5.125   1.728
  163ILE     CD 1616   5.088   4.847   1.630
  163ILE      C 1617   5.091   5.200   1.999
  163ILE      O 1618   4.970   5.221   2.004
  164LEU      N 1619   5.190   5.289   2.013
  164LEU      H 1620   5.280   5.268   1.975
  164LEU     CA 1621   5.167   5.433   2.031
  164LEU     CB 1622   5.282   5.474   2.123
  164LEU     CG 1623   5.316   5.617   2.165
  164LEU    CD1 1624   5.217   5.682   2.262
  164LEU    CD2 1625   5.456   5.646   2.219
  164LEU      C 1626   5.171   5.505   1.896
  164LEU      O 1627   5.245   5.467   1.805
  165PHE      N 1628   5.089   5.608   1.877
  165PHE      H 1629   5.033   5.634   1.956
  165PHE     CA 1630   5.094   5.696   1.759
  165PHE     CB 1631   4.981   5.668   1.660
  165PHE     CG 1632   4.971   5.522   1.616
  165PHE    CD1 1633   4.903   5.431   1.697
  165PHE    HD1 1634   4.876   5.449   1.801
  165PHE    CD2 1635   5.019   5.496   1.489
  165PHE    HD2 1636   5.087   5.565   1.439
  165PHE    CE1 1637   4.868   5.310   1.640
  165PHE    HE1 1638   4.817   5.226   1.689
  165PHE    CE2 1639   4.977   5.376   1.432
  165PHE    HE2 1640   5.017   5.338   1.338
  165PHE     CZ 1641   4.900   5.288   1.507
  165PHE     HZ 1642   4.877   5.189   1.468
  165PHE      C 1643   5.099   5.840   1.809
  165PHE      O 1644   4.995   5.898   1.838
  166ASN      N 1645   5.218   5.899   1.821
  166ASN      H 1646   5.301   5.852   1.792
  166ASN     CA 1647   5.232   6.040   1.860
  166ASN     CB 1648   5.290   6.050   2.001
  166ASN     CG 1649   5.424   5.993   2.046
  166ASN    OD1 1650   5.474   5.889   2.003
  166ASN    ND2 1651   5.496   6.080   2.117
  166ASN   HD21 1652   5.482   6.179   2.121
  166ASN   HD22 1653   5.570   6.037   2.169
  166ASN      C 1654   5.312   6.134   1.769
  166ASN      O 1655   5.356   6.089   1.664
  167ASN      N 1656   5.321   6.259   1.814
  167ASN      H 1657   5.281   6.297   1.897
  167ASN     CA 1658   5.396   6.358   1.735
  167ASN     CB 1659   5.315   6.482   1.696
  167ASN     CG 1660   5.385   6.598   1.624
  167ASN    OD1 1661   5.467   6.670   1.681
  167ASN    ND2 1662   5.343   6.617   1.500
  167ASN   HD21 1663   5.273   6.557   1.460
  167ASN   HD22 1664   5.387   6.697   1.459
  167ASN      C 1665   5.518   6.407   1.812
  167ASN      O 1666   5.506   6.476   1.914
  168VAL      N 1667   5.634   6.384   1.751
  168VAL      H 1668   5.643   6.356   1.656
  168VAL     CA 1669   5.759   6.442   1.804
  168VAL     CB 1670   5.843   6.333   1.872
  168VAL    CG1 1671   5.975   6.381   1.932
  168VAL    CG2 1672   5.761   6.256   1.975
  168VAL      C 1673   5.832   6.510   1.688
  168VAL      O 1674   5.832   6.458   1.577
  169ASP      N 1675   5.908   6.613   1.725
  169ASP      H 1676   5.926   6.633   1.821
  169ASP     CA 1677   5.991   6.700   1.641
  169ASP     CB 1678   6.126   6.628   1.627
  169ASP     CG 1679   6.240   6.685   1.542
  169ASP    OD1 1680   6.241   6.807   1.516
  169ASP    OD2 1681   6.331   6.609   1.504
  169ASP      C 1682   5.921   6.735   1.510
  169ASP      O 1683   5.965   6.683   1.407
  170GLY      N 1684   5.796   6.780   1.518
  170GLY      H 1685   5.767   6.814   1.607
  170GLY     CA 1686   5.709   6.806   1.402
  170GLY      C 1687   5.667   6.686   1.317
  170GLY      O 1688   5.607   6.720   1.216
  171HISE     N 1689   5.702   6.559   1.337
  171HISE     H 1690   5.746   6.527   1.421
  171HISE    CA 1691   5.668   6.446   1.250
  171HISE    CB 1692   5.794   6.368   1.211
  171HISE    CG 1693   5.887   6.427   1.105
  171HISE   ND1 1694   6.019   6.430   1.122
  171HISE   CD2 1695   5.854   6.475   0.986
  171HISE   HD2 1696   5.756   6.517   0.964
  171HISE   CE1 1697   6.068   6.479   1.009
  171HISE   HE1 1698   6.172   6.506   0.992
  171HISE   NE2 1699   5.969   6.498   0.922
  171HISE   HE2 1700   5.981   6.532   0.829
  171HISE     C 1701   5.577   6.345   1.320
  171HISE     O 1702   5.573   6.347   1.443
  172LEU      N 1703   5.504   6.260   1.249
  172LEU      H 1704   5.487   6.280   1.152
  172LEU     CA 1705   5.427   6.153   1.312
  172LEU     CB 1706   5.307   6.115   1.225
  172LEU     CG 1707   5.189   6.049   1.297
  172LEU    CD1 1708   5.202   5.897   1.312
  172LEU    CD2 1709   5.163   6.112   1.434
  172LEU      C 1710   5.526   6.041   1.345
  172LEU      O 1711   5.573   5.990   1.244
  173TYR      N 1712   5.533   6.000   1.472
  173TYR      H 1713   5.481   6.048   1.542
  173TYR     CA 1714   5.612   5.885   1.516
  173TYR     CB 1715   5.721   5.931   1.614
  173TYR     CG 1716   5.850   5.986   1.554
  173TYR    CD1 1717   5.933   5.898   1.484
  173TYR    HD1 1718   5.915   5.791   1.485
  173TYR    CD2 1719   5.884   6.121   1.553
  173TYR    HD2 1720   5.821   6.190   1.609
  173TYR    CE1 1721   6.031   5.953   1.403
  173TYR    HE1 1722   6.081   5.886   1.332
  173TYR    CE2 1723   5.994   6.174   1.486
  173TYR    HE2 1724   6.013   6.281   1.491
  173TYR     CZ 1725   6.065   6.087   1.405
  173TYR     OH 1726   6.163   6.140   1.326
  173TYR     HH 1727   6.171   6.234   1.359
  173TYR      C 1728   5.535   5.766   1.575
  173TYR      O 1729   5.462   5.779   1.673
  174GLU      N 1730   5.510   5.664   1.494
  174GLU      H 1731   5.488   5.684   1.398
  174GLU     CA 1732   5.468   5.528   1.530
  174GLU     CB 1733   5.430   5.446   1.407
  174GLU     CG 1734   5.358   5.313   1.429
  174GLU     CD 1735   5.366   5.231   1.300
  174GLU    OE1 1736   5.329   5.281   1.192
  174GLU    OE2 1737   5.392   5.109   1.309
  174GLU      C 1738   5.583   5.460   1.605
  174GLU      O 1739   5.697   5.459   1.558
  175LEU      N 1740   5.555   5.446   1.734
  175LEU      H 1741   5.474   5.490   1.774
  175LEU     CA 1742   5.637   5.364   1.824
  175LEU     CB 1743   5.704   5.434   1.943
  175LEU     CG 1744   5.813   5.531   1.896
  175LEU    CD1 1745   5.757   5.667   1.856
  175LEU    CD2 1746   5.931   5.529   1.993
  175LEU      C 1747   5.574   5.234   1.874
  175LEU      O 1748   5.482   5.232   1.955
  176ASP      N 1749   5.646   5.125   1.851
  176ASP      H 1750   5.725   5.114   1.791
  176ASP     CA 1751   5.601   5.001   1.915
  176ASP     CB 1752   5.520   4.920   1.814
  176ASP     CG 1753   5.520   4.768   1.834
  176ASP    OD1 1754   5.595   4.701   1.761
  176ASP    OD2 1755   5.479   4.725   1.944
  176ASP      C 1756   5.726   4.926   1.964
  176ASP      O 1757   5.819   4.892   1.892
  177GLY      N 1758   5.704   4.864   2.080
  177GLY      H 1759   5.610   4.852   2.112
  177GLY     CA 1760   5.812   4.793   2.150
  177GLY      C 1761   5.857   4.662   2.086
  177GLY      O 1762   5.966   4.617   2.123
  178ARG      N 1763   5.764   4.606   2.009
  178ARG      H 1764   5.671   4.642   1.999
  178ARG     CA 1765   5.789   4.478   1.941
  178ARG     CB 1766   5.659   4.410   1.896
  178ARG     CG 1767   5.575   4.385   2.021
  178ARG     CD 1768   5.610   4.274   2.120
  178ARG     NE 1769   5.575   4.147   2.056
  178ARG     HE 1770   5.648   4.116   1.995
  178ARG     CZ 1771   5.457   4.083   2.053
  178ARG    NH1 1772   5.346   4.143   2.096
  178ARG   HH11 1773   5.342   4.241   2.114
  178ARG   HH12 1774   5.260   4.092   2.100
  178ARG    NH2 1775   5.446   3.966   1.988
  178ARG   HH21 1776   5.520   3.925   1.935
  178ARG   HH22 1777   5.354   3.928   1.978
  178ARG      C 1778   5.878   4.485   1.817
  178ARG      O 1779   5.952   4.390   1.792
  179MET      N 1780   5.870   4.595   1.743
  179MET      H 1781   5.798   4.657   1.774
  179MET     CA 1782   5.943   4.628   1.620
  179MET     CB 1783   5.862   4.743   1.562
  179MET     CG 1784   5.739   4.689   1.490
  179MET     SD 1785   5.771   4.576   1.349
  179MET     CE 1786   5.599   4.540   1.321
  179MET      C 1787   6.089   4.663   1.652
  179MET      O 1788   6.128   4.721   1.753
  180PRO      N 1789   6.174   4.632   1.555
  180PRO     CA 1790   6.314   4.678   1.549
  180PRO     CB 1791   6.383   4.589   1.446
  180PRO     CG 1792   6.267   4.555   1.353
  180PRO     CD 1793   6.153   4.530   1.452
  180PRO      C 1794   6.353   4.826   1.538
  180PRO      O 1795   6.467   4.866   1.561
  181PHE      N 1796   6.264   4.903   1.476
  181PHE      H 1797   6.199   4.865   1.411
  181PHE     CA 1798   6.285   5.047   1.455
  181PHE     CB 1799   6.361   5.073   1.325
  181PHE     CG 1800   6.512   5.051   1.337
  181PHE    CD1 1801   6.573   4.937   1.285
  181PHE    HD1 1802   6.522   4.852   1.239
  181PHE    CD2 1803   6.589   5.149   1.399
  181PHE    HD2 1804   6.532   5.234   1.437
  181PHE    CE1 1805   6.711   4.923   1.295
  181PHE    HE1 1806   6.754   4.836   1.246
  181PHE    CE2 1807   6.727   5.139   1.408
  181PHE    HE2 1808   6.784   5.211   1.467
  181PHE     CZ 1809   6.784   5.022   1.359
  181PHE     HZ 1810   6.884   4.992   1.390
  181PHE      C 1811   6.151   5.121   1.455
  181PHE      O 1812   6.051   5.062   1.414
  182PRO      N 1813   6.156   5.248   1.495
  182PRO     CA 1814   6.047   5.345   1.475
  182PRO     CB 1815   6.091   5.478   1.536
  182PRO     CG 1816   6.179   5.426   1.649
  182PRO     CD 1817   6.256   5.313   1.581
  182PRO      C 1818   6.020   5.363   1.325
  182PRO      O 1819   6.119   5.351   1.253
  183VAL      N 1820   5.894   5.392   1.297
  183VAL      H 1821   5.823   5.391   1.367
  183VAL     CA 1822   5.849   5.438   1.165
  183VAL     CB 1823   5.726   5.355   1.125
  183VAL    CG1 1824   5.668   5.409   0.994
  183VAL    CG2 1825   5.744   5.203   1.124
  183VAL      C 1826   5.821   5.588   1.172
  183VAL      O 1827   5.780   5.645   1.273
  184ASN      N 1828   5.842   5.659   1.062
  184ASN      H 1829   5.892   5.612   0.989
  184ASN     CA 1830   5.809   5.802   1.049
  184ASN     CB 1831   5.937   5.869   0.999
  184ASN     CG 1832   5.917   6.021   0.995
  184ASN    OD1 1833   5.840   6.076   0.918
  184ASN    ND2 1834   5.973   6.093   1.092
  184ASN   HD21 1835   6.036   6.062   1.163
  184ASN   HD22 1836   5.954   6.191   1.097
  184ASN      C 1837   5.702   5.807   0.940
  184ASN      O 1838   5.721   5.766   0.825
  185HISE     N 1839   5.585   5.858   0.980
  185HISE     H 1840   5.583   5.914   1.062
  185HISE    CA 1841   5.478   5.884   0.883
  185HISE    CB 1842   5.341   5.833   0.930
  185HISE    CG 1843   5.337   5.680   0.938
  185HISE   ND1 1844   5.339   5.592   0.839
  185HISE   CD2 1845   5.320   5.616   1.054
  185HISE   HD2 1846   5.268   5.660   1.139
  185HISE   CE1 1847   5.324   5.472   0.894
  185HISE   HE1 1848   5.334   5.379   0.839
  185HISE   NE2 1849   5.311   5.487   1.026
  185HISE   HE2 1850   5.306   5.412   1.092
  185HISE     C 1851   5.467   6.027   0.829
  185HISE     O 1852   5.359   6.072   0.792
  186GLY      N 1853   5.585   6.086   0.814
  186GLY      H 1854   5.668   6.044   0.850
  186GLY     CA 1855   5.593   6.220   0.755
  186GLY      C 1856   5.541   6.328   0.850
  186GLY      O 1857   5.525   6.308   0.970
  187ALA      N 1858   5.507   6.445   0.796
  187ALA      H 1859   5.501   6.455   0.697
  187ALA     CA 1860   5.469   6.568   0.867
  187ALA     CB 1861   5.454   6.680   0.764
  187ALA      C 1862   5.342   6.562   0.953
  187ALA      O 1863   5.237   6.522   0.903
  188SER      N 1864   5.345   6.643   1.059
  188SER      H 1865   5.424   6.703   1.071
  188SER     CA 1866   5.237   6.648   1.158
  188SER     CB 1867   5.219   6.518   1.237
  188SER     OG 1868   5.122   6.509   1.341
  188SER     HG 1869   5.030   6.503   1.301
  188SER      C 1870   5.240   6.769   1.251
  188SER      O 1871   5.345   6.820   1.291
  189SER      N 1872   5.117   6.812   1.278
  189SER      H 1873   5.037   6.773   1.233
  189SER     CA 1874   5.091   6.927   1.365
  189SER     CB 1875   4.993   7.028   1.304
  189SER     OG 1876   4.959   7.126   1.402
  189SER     HG 1877   4.890   7.188   1.365
  189SER      C 1878   5.037   6.885   1.501
  189SER      O 1879   4.935   6.815   1.505
  190GLU      N 1880   5.091   6.938   1.611
  190GLU      H 1881   5.164   7.004   1.596
  190GLU     CA 1882   5.034   6.922   1.745
  190GLU     CB 1883   5.123   6.997   1.845
  190GLU     CG 1884   5.061   6.992   1.985
  190GLU     CD 1885   5.132   7.091   2.078
  190GLU    OE1 1886   5.230   7.043   2.139
  190GLU    OE2 1887   5.089   7.207   2.098
  190GLU      C 1888   4.885   6.950   1.765
  190GLU      O 1889   4.820   6.857   1.813
  191ASP      N 1890   4.826   7.051   1.702
  191ASP      H 1891   4.887   7.126   1.673
  191ASP     CA 1892   4.683   7.080   1.688
  191ASP     CB 1893   4.670   7.209   1.606
  191ASP     CG 1894   4.534   7.275   1.628
  191ASP    OD1 1895   4.503   7.316   1.742
  191ASP    OD2 1896   4.467   7.289   1.524
  191ASP      C 1897   4.598   6.968   1.628
  191ASP      O 1898   4.493   6.927   1.677
  192THR      N 1899   4.664   6.894   1.540
  192THR      H 1900   4.754   6.926   1.512
  192THR     CA 1901   4.607   6.775   1.473
  192THR     CB 1902   4.623   6.785   1.321
  192THR    OG1 1903   4.753   6.813   1.270
  192THR    HG1 1904   4.801   6.725   1.264
  192THR    CG2 1905   4.515   6.887   1.285
  192THR      C 1906   4.656   6.638   1.519
  192THR      O 1907   4.629   6.539   1.451
  193LEU      N 1908   4.705   6.628   1.642
  193LEU      H 1909   4.746   6.711   1.680
  193LEU     CA 1910   4.738   6.503   1.712
  193LEU     CB 1911   4.743   6.525   1.863
  193LEU     CG 1912   4.870   6.470   1.929
  193LEU    CD1 1913   4.988   6.565   1.914
  193LEU    CD2 1914   4.832   6.457   2.077
  193LEU      C 1915   4.651   6.381   1.683
  193LEU      O 1916   4.700   6.284   1.624
  194LEU      N 1917   4.526   6.395   1.724
  194LEU      H 1918   4.486   6.467   1.780
  194LEU     CA 1919   4.424   6.290   1.706
  194LEU     CB 1920   4.303   6.321   1.795
  194LEU     CG 1921   4.353   6.337   1.939
  194LEU    CD1 1922   4.232   6.389   2.017
  194LEU    CD2 1923   4.394   6.209   2.012
  194LEU      C 1924   4.380   6.251   1.565
  194LEU      O 1925   4.384   6.135   1.524
  195LYS      N 1926   4.383   6.352   1.478
  195LYS      H 1927   4.392   6.448   1.505
  195LYS     CA 1928   4.356   6.336   1.335
  195LYS     CB 1929   4.327   6.474   1.276
  195LYS     CG 1930   4.272   6.470   1.133
  195LYS     CD 1931   4.222   6.609   1.094
  195LYS     CE 1932   4.132   6.610   0.970
  195LYS     NZ 1933   4.185   6.527   0.861
  195LYS    HZ1 1934   4.158   6.432   0.880
  195LYS    HZ2 1935   4.168   6.554   0.766
  195LYS    HZ3 1936   4.284   6.514   0.867
  195LYS      C 1937   4.470   6.264   1.262
  195LYS      O 1938   4.449   6.160   1.200
  196ASP      N 1939   4.590   6.321   1.266
  196ASP      H 1940   4.614   6.415   1.292
  196ASP     CA 1941   4.710   6.254   1.215
  196ASP     CB 1942   4.832   6.333   1.261
  196ASP     CG 1943   4.831   6.475   1.203
  196ASP    OD1 1944   4.880   6.571   1.266
  196ASP    OD2 1945   4.810   6.497   1.082
  196ASP      C 1946   4.726   6.105   1.247
  196ASP      O 1947   4.707   6.019   1.161
  197ALA      N 1948   4.717   6.080   1.378
  197ALA      H 1949   4.734   6.155   1.441
  197ALA     CA 1950   4.708   5.949   1.445
  197ALA     CB 1951   4.702   5.957   1.597
  197ALA      C 1952   4.589   5.864   1.400
  197ALA      O 1953   4.614   5.759   1.341
  198ALA      N 1954   4.468   5.920   1.389
  198ALA      H 1955   4.444   6.003   1.440
  198ALA     CA 1956   4.349   5.849   1.341
  198ALA     CB 1957   4.225   5.930   1.378
  198ALA      C 1958   4.356   5.819   1.191
  198ALA      O 1959   4.311   5.709   1.158
  199LYS      N 1960   4.419   5.897   1.104
  199LYS      H 1961   4.467   5.981   1.132
  199LYS     CA 1962   4.448   5.845   0.970
  199LYS     CB 1963   4.513   5.954   0.884
  199LYS     CG 1964   4.539   5.895   0.745
  199LYS     CD 1965   4.631   5.972   0.651
  199LYS     CE 1966   4.772   5.981   0.711
  199LYS     NZ 1967   4.867   6.003   0.601
  199LYS    HZ1 1968   4.827   6.058   0.527
  199LYS    HZ2 1969   4.946   6.058   0.629
  199LYS    HZ3 1970   4.898   5.914   0.567
  199LYS      C 1971   4.524   5.713   0.968
  199LYS      O 1972   4.484   5.619   0.899
  200VAL      N 1973   4.627   5.705   1.052
  200VAL      H 1974   4.676   5.780   1.096
  200VAL     CA 1975   4.712   5.586   1.065
  200VAL     CB 1976   4.843   5.636   1.126
  200VAL    CG1 1977   4.945   5.525   1.099
  200VAL    CG2 1978   4.899   5.764   1.064
  200VAL      C 1979   4.645   5.461   1.122
  200VAL      O 1980   4.630   5.354   1.063
  201CYS      N 1981   4.579   5.480   1.236
  201CYS      H 1982   4.609   5.553   1.298
  201CYS     CA 1983   4.491   5.385   1.305
  201CYS     CB 1984   4.432   5.438   1.435
  201CYS     SG 1985   4.553   5.507   1.554
  201CYS     HG 1986   4.647   5.420   1.518
  201CYS      C 1987   4.386   5.320   1.215
  201CYS      O 1988   4.403   5.200   1.196
  202ARG      N 1989   4.322   5.408   1.138
  202ARG      H 1990   4.325   5.508   1.148
  202ARG     CA 1991   4.222   5.364   1.040
  202ARG     CB 1992   4.125   5.476   1.002
  202ARG     CG 1993   4.022   5.494   1.114
  202ARG     CD 1994   3.895   5.569   1.071
  202ARG     NE 1995   3.928   5.688   0.992
  202ARG     HE 1996   3.899   5.668   0.899
  202ARG     CZ 1997   3.978   5.806   1.033
  202ARG    NH1 1998   4.016   5.823   1.160
  202ARG   HH11 1999   3.996   5.755   1.230
  202ARG   HH12 2000   4.063   5.909   1.180
  202ARG    NH2 2001   4.013   5.905   0.949
  202ARG   HH21 2002   4.016   5.892   0.850
  202ARG   HH22 2003   4.031   5.997   0.983
  202ARG      C 2004   4.276   5.284   0.922
  202ARG      O 2005   4.245   5.167   0.902
  203GLU      N 2006   4.385   5.329   0.861
  203GLU      H 2007   4.435   5.406   0.902
  203GLU     CA 2008   4.448   5.252   0.752
  203GLU     CB 2009   4.538   5.331   0.657
  203GLU     CG 2010   4.674   5.365   0.719
  203GLU     CD 2011   4.773   5.404   0.609
  203GLU    OE1 2012   4.739   5.484   0.519
  203GLU    OE2 2013   4.867   5.324   0.585
  203GLU      C 2014   4.514   5.122   0.799
  203GLU      O 2015   4.526   5.029   0.720
  204PHE      N 2016   4.555   5.109   0.925
  204PHE      H 2017   4.538   5.185   0.988
  204PHE     CA 2018   4.598   4.983   0.986
  204PHE     CB 2019   4.665   5.011   1.121
  204PHE     CG 2020   4.757   4.895   1.161
  204PHE    CD1 2021   4.883   4.895   1.102
  204PHE    HD1 2022   4.915   4.986   1.052
  204PHE    CD2 2023   4.715   4.788   1.239
  204PHE    HD2 2024   4.619   4.793   1.291
  204PHE    CE1 2025   4.974   4.791   1.119
  204PHE    HE1 2026   5.058   4.779   1.051
  204PHE    CE2 2027   4.803   4.682   1.257
  204PHE    HE2 2028   4.782   4.601   1.327
  204PHE     CZ 2029   4.926   4.684   1.193
  204PHE     HZ 2030   4.983   4.591   1.189
  204PHE      C 2031   4.476   4.892   0.998
  204PHE      O 2032   4.470   4.795   0.922
  205THR      N 2033   4.378   4.931   1.079
  205THR      H 2034   4.379   5.023   1.117
  205THR     CA 2035   4.253   4.857   1.101
  205THR     CB 2036   4.174   4.888   1.228
  205THR    OG1 2037   4.066   4.795   1.247
  205THR    HG1 2038   3.988   4.836   1.294
  205THR    CG2 2039   4.115   5.029   1.236
  205THR      C 2040   4.166   4.822   0.980
  205THR      O 2041   4.150   4.703   0.951
  206GLU      N 2042   4.154   4.928   0.900
  206GLU      H 2043   4.188   5.021   0.912
  206GLU     CA 2044   4.063   4.907   0.787
  206GLU     CB 2045   4.031   5.039   0.717
  206GLU     CG 2046   3.925   5.114   0.798
  206GLU     CD 2047   3.839   5.218   0.727
  206GLU    OE1 2048   3.778   5.298   0.801
  206GLU    OE2 2049   3.795   5.198   0.611
  206GLU      C 2050   4.090   4.800   0.681
  206GLU      O 2051   4.002   4.736   0.624
  207ARG      N 2052   4.218   4.766   0.668
  207ARG      H 2053   4.295   4.823   0.695
  207ARG     CA 2054   4.267   4.654   0.585
  207ARG     CB 2055   4.419   4.661   0.593
  207ARG     CG 2056   4.489   4.785   0.535
  207ARG     CD 2057   4.640   4.775   0.557
  207ARG     NE 2058   4.680   4.737   0.694
  207ARG     HE 2059   4.610   4.691   0.748
  207ARG     CZ 2060   4.791   4.782   0.753
  207ARG    NH1 2061   4.868   4.872   0.691
  207ARG   HH11 2062   4.839   4.902   0.600
  207ARG   HH12 2063   4.941   4.924   0.736
  207ARG    NH2 2064   4.839   4.715   0.859
  207ARG   HH21 2065   4.779   4.642   0.891
  207ARG   HH22 2066   4.925   4.752   0.894
  207ARG      C 2067   4.220   4.517   0.634
  207ARG      O 2068   4.201   4.428   0.551
  208GLU      N 2069   4.207   4.500   0.766
  208GLU      H 2070   4.208   4.580   0.826
  208GLU     CA 2071   4.200   4.368   0.829
  208GLU     CB 2072   4.262   4.385   0.967
  208GLU     CG 2073   4.314   4.254   1.027
  208GLU     CD 2074   4.453   4.216   0.975
  208GLU    OE1 2075   4.557   4.221   1.043
  208GLU    OE2 2076   4.459   4.168   0.860
  208GLU      C 2077   4.062   4.301   0.831
  208GLU      O 2078   4.005   4.299   0.940
  209GLN      N 2079   4.004   4.286   0.712
  209GLN      H 2080   4.053   4.322   0.633
  209GLN     CA 2081   3.862   4.250   0.698
  209GLN     CB 2082   3.805   4.265   0.557
  209GLN     CG 2083   3.816   4.410   0.508
  209GLN     CD 2084   3.763   4.406   0.364
  209GLN    OE1 2085   3.836   4.397   0.266
  209GLN    NE2 2086   3.636   4.372   0.347
  209GLN   HE21 2087   3.589   4.331   0.426
  209GLN   HE22 2088   3.585   4.394   0.264
  209GLN      C 2089   3.819   4.121   0.768
  209GLN      O 2090   3.813   4.018   0.700
  210GLY      N 2091   3.774   4.130   0.893
  210GLY      H 2092   3.751   4.225   0.915
  210GLY     CA 2093   3.726   4.016   0.972
  210GLY      C 2094   3.749   4.017   1.124
  210GLY      O 2095   3.696   3.924   1.186
  211GLU      N 2096   3.858   4.083   1.161
  211GLU      H 2097   3.924   4.101   1.087
  211GLU     CA 2098   3.903   4.094   1.300
  211GLU     CB 2099   4.051   4.130   1.313
  211GLU     CG 2100   4.093   4.128   1.460
  211GLU     CD 2101   4.072   3.997   1.537
  211GLU    OE1 2102   3.984   3.990   1.626
  211GLU    OE2 2103   4.118   3.889   1.494
  211GLU      C 2104   3.823   4.191   1.388
  211GLU      O 2105   3.824   4.310   1.357
  212VAL      N 2106   3.769   4.141   1.499
  212VAL      H 2107   3.782   4.047   1.529
  212VAL     CA 2108   3.677   4.227   1.576
  212VAL     CB 2109   3.560   4.150   1.636
  212VAL    CG1 2110   3.471   4.097   1.523
  212VAL    CG2 2111   3.598   4.032   1.725
  212VAL      C 2112   3.757   4.303   1.682
  212VAL      O 2113   3.704   4.405   1.726
  213ARG      N 2114   3.858   4.241   1.741
  213ARG      H 2115   3.901   4.172   1.683
  213ARG     CA 2116   3.938   4.292   1.853
  213ARG     CB 2117   4.032   4.190   1.917
  213ARG     CG 2118   3.960   4.078   1.993
  213ARG     CD 2119   4.043   3.953   2.019
  213ARG     NE 2120   4.064   3.872   1.898
  213ARG     HE 2121   4.049   3.920   1.811
  213ARG     CZ 2122   4.064   3.739   1.881
  213ARG    NH1 2123   4.035   3.654   1.981
  213ARG   HH11 2124   4.023   3.685   2.075
  213ARG   HH12 2125   4.042   3.557   1.957
  213ARG    NH2 2126   4.084   3.698   1.755
  213ARG   HH21 2127   4.101   3.759   1.678
  213ARG   HH22 2128   4.048   3.606   1.740
  213ARG      C 2129   4.024   4.415   1.820
  213ARG      O 2130   4.098   4.416   1.722
  214PHE      N 2131   4.006   4.520   1.900
  214PHE      H 2132   3.947   4.504   1.979
  214PHE     CA 2133   4.076   4.649   1.905
  214PHE     CB 2134   4.088   4.727   1.774
  214PHE     CG 2135   3.957   4.771   1.708
  214PHE    CD1 2136   3.914   4.899   1.740
  214PHE    HD1 2137   3.982   4.973   1.782
  214PHE    CD2 2138   3.880   4.676   1.642
  214PHE    HD2 2139   3.912   4.576   1.611
  214PHE    CE1 2140   3.789   4.934   1.691
  214PHE    HE1 2141   3.741   5.032   1.700
  214PHE    CE2 2142   3.751   4.714   1.607
  214PHE    HE2 2143   3.697   4.640   1.548
  214PHE     CZ 2144   3.705   4.843   1.627
  214PHE     HZ 2145   3.600   4.868   1.615
  214PHE      C 2146   4.013   4.731   2.018
  214PHE      O 2147   3.904   4.709   2.070
  215SER      N 2148   4.103   4.805   2.082
  215SER      H 2149   4.202   4.801   2.067
  215SER     CA 2150   4.069   4.897   2.192
  215SER     CB 2151   4.051   4.837   2.331
  215SER     OG 2152   3.964   4.724   2.335
  215SER     HG 2153   3.936   4.700   2.242
  215SER      C 2154   4.169   5.008   2.225
  215SER     O1 2155   4.290   4.992   2.198
  215SER     O2 2156   4.124   5.109   2.284
   6.93689   6.93689   4.90512   0.00000   0.00000   0.00000   0.00000   3.46844   3.46844
