# Supplementary material for: Is There a Functional Role for the Knotted Topology in Protein UCH-L1?
Source: J Chem Inf Model. 2024 Jul 24;64(17):6827–37. doi: 10.1021/acs.jcim.4c00880 (PMC11388461; doi:10.1021/acs.jcim.4c00880)
Supplement: Supplementary file 2 — ci4c00880_si_002.zip [file ci4c00880_si_002.zip › UCH-L1_files/APO/APO_delta216/REP_4/traj_final.gro]

Protein in water t= 500000.00000 step= 5000000
 2156
    1MET      N    1   6.737   4.532   0.279
    1MET     H1    2   6.731   4.613   0.221
    1MET     H2    3   6.836   4.524   0.284
    1MET     H3    4   6.705   4.458   0.220
    1MET     CA    5   6.680   4.561   0.411
    1MET     CB    6   6.716   4.706   0.447
    1MET     CG    7   6.866   4.733   0.455
    1MET     SD    8   6.958   4.738   0.297
    1MET     CE    9   6.937   4.898   0.222
    1MET      C   10   6.529   4.542   0.425
    1MET      O   11   6.457   4.539   0.325
    2GLN      N   12   6.490   4.487   0.540
    2GLN      H   13   6.556   4.454   0.607
    2GLN     CA   14   6.350   4.455   0.568
    2GLN     CB   15   6.338   4.355   0.683
    2GLN     CG   16   6.363   4.411   0.823
    2GLN     CD   17   6.348   4.303   0.931
    2GLN    OE1   18   6.237   4.277   0.976
    2GLN    NE2   19   6.454   4.225   0.950
    2GLN   HE21   20   6.538   4.243   0.899
    2GLN   HE22   21   6.440   4.148   1.013
    2GLN      C   22   6.258   4.578   0.573
    2GLN      O   23   6.305   4.689   0.597
    3LEU      N   24   6.131   4.545   0.553
    3LEU      H   25   6.102   4.460   0.508
    3LEU     CA   26   6.024   4.644   0.574
    3LEU     CB   27   5.895   4.569   0.541
    3LEU     CG   28   5.794   4.671   0.488
    3LEU    CD1   29   5.854   4.759   0.378
    3LEU    CD2   30   5.667   4.598   0.449
    3LEU      C   31   6.025   4.686   0.721
    3LEU      O   32   5.990   4.606   0.807
    4LYS      N   33   6.056   4.811   0.756
    4LYS      H   34   6.090   4.878   0.689
    4LYS     CA   35   6.046   4.853   0.896
    4LYS     CB   36   6.168   4.941   0.923
    4LYS     CG   37   6.289   4.848   0.943
    4LYS     CD   38   6.410   4.941   0.951
    4LYS     CE   39   6.462   4.988   0.814
    4LYS     NZ   40   6.569   5.088   0.829
    4LYS    HZ1   41   6.539   5.154   0.897
    4LYS    HZ2   42   6.662   5.054   0.843
    4LYS    HZ3   43   6.580   5.149   0.751
    4LYS      C   44   5.921   4.933   0.932
    4LYS      O   45   5.846   4.983   0.848
    5PRO      N   46   5.887   4.923   1.061
    5PRO     CA   47   5.793   5.015   1.125
    5PRO     CB   48   5.808   4.979   1.273
    5PRO     CG   49   5.800   4.826   1.263
    5PRO     CD   50   5.899   4.805   1.148
    5PRO      C   51   5.826   5.164   1.109
    5PRO      O   52   5.943   5.199   1.092
    6MET      N   53   5.729   5.244   1.150
    6MET      H   54   5.635   5.213   1.167
    6MET     CA   55   5.736   5.390   1.136
    6MET     CB   56   5.589   5.434   1.126
    6MET     CG   57   5.521   5.386   0.998
    6MET     SD   58   5.473   5.210   1.007
    6MET     CE   59   5.325   5.242   1.100
    6MET      C   60   5.808   5.463   1.249
    6MET      O   61   5.767   5.458   1.365
    7GLU      N   62   5.899   5.554   1.215
    7GLU      H   63   5.901   5.595   1.123
    7GLU     CA   64   5.973   5.642   1.306
    7GLU     CB   65   6.113   5.672   1.250
    7GLU     CG   66   6.210   5.739   1.348
    7GLU     CD   67   6.347   5.712   1.285
    7GLU    OE1   68   6.387   5.763   1.178
    7GLU    OE2   69   6.419   5.635   1.352
    7GLU      C   70   5.887   5.757   1.359
    7GLU      O   71   5.899   5.874   1.321
    8ILE      N   72   5.773   5.719   1.416
    8ILE      H   73   5.743   5.625   1.400
    8ILE     CA   74   5.671   5.811   1.469
    8ILE     CB   75   5.545   5.733   1.508
    8ILE    CG1   76   5.556   5.596   1.575
    8ILE    CG2   77   5.461   5.744   1.381
    8ILE     CD   78   5.416   5.558   1.623
    8ILE      C   79   5.708   5.914   1.576
    8ILE      O   80   5.813   5.904   1.640
    9ASN      N   81   5.624   6.016   1.584
    9ASN      H   82   5.576   6.046   1.501
    9ASN     CA   83   5.657   6.130   1.671
    9ASN     CB   84   5.686   6.256   1.590
    9ASN     CG   85   5.725   6.380   1.671
    9ASN    OD1   86   5.637   6.435   1.737
    9ASN    ND2   87   5.854   6.406   1.690
    9ASN   HD21   88   5.929   6.360   1.643
    9ASN   HD22   89   5.880   6.467   1.764
    9ASN      C   90   5.543   6.144   1.772
    9ASN      O   91   5.427   6.160   1.734
   10PRO      N   92   5.576   6.146   1.901
   10PRO     CA   93   5.476   6.146   2.010
   10PRO     CB   94   5.544   6.094   2.137
   10PRO     CG   95   5.647   6.006   2.065
   10PRO     CD   96   5.703   6.098   1.957
   10PRO      C   97   5.398   6.277   2.022
   10PRO      O   98   5.276   6.276   2.037
   11GLU      N   99   5.467   6.390   2.012
   11GLU      H  100   5.559   6.385   2.053
   11GLU     CA  101   5.399   6.520   2.011
   11GLU     CB  102   5.506   6.629   2.011
   11GLU     CG  103   5.447   6.770   2.004
   11GLU     CD  104   5.551   6.882   1.987
   11GLU    OE1  105   5.517   6.985   1.926
   11GLU    OE2  106   5.656   6.867   2.053
   11GLU      C  107   5.301   6.525   1.894
   11GLU      O  108   5.196   6.585   1.920
   12MET      N  109   5.326   6.473   1.774
   12MET      H  110   5.418   6.481   1.734
   12MET     CA  111   5.217   6.476   1.675
   12MET     CB  112   5.271   6.417   1.545
   12MET     CG  113   5.394   6.495   1.499
   12MET     SD  114   5.400   6.678   1.502
   12MET     CE  115   5.562   6.676   1.430
   12MET      C  116   5.092   6.396   1.712
   12MET      O  117   4.980   6.444   1.718
   13LEU      N  118   5.118   6.277   1.765
   13LEU      H  119   5.212   6.241   1.773
   13LEU     CA  120   5.020   6.188   1.829
   13LEU     CB  121   5.097   6.069   1.887
   13LEU     CG  122   5.054   5.930   1.837
   13LEU    CD1  123   5.180   5.854   1.795
   13LEU    CD2  124   4.978   5.840   1.934
   13LEU      C  125   4.934   6.249   1.939
   13LEU      O  126   4.812   6.262   1.926
   14ASN      N  127   5.005   6.307   2.035
   14ASN      H  128   5.103   6.291   2.046
   14ASN     CA  129   4.956   6.397   2.141
   14ASN     CB  130   5.075   6.428   2.232
   14ASN     CG  131   5.121   6.312   2.320
   14ASN    OD1  132   5.067   6.202   2.330
   14ASN    ND2  133   5.205   6.344   2.419
   14ASN   HD21  134   5.246   6.434   2.436
   14ASN   HD22  135   5.199   6.287   2.500
   14ASN      C  136   4.877   6.520   2.096
   14ASN      O  137   4.767   6.543   2.144
   15LYS      N  138   4.913   6.584   1.985
   15LYS      H  139   5.009   6.588   1.957
   15LYS     CA  140   4.827   6.681   1.915
   15LYS     CB  141   4.885   6.744   1.788
   15LYS     CG  142   4.975   6.859   1.835
   15LYS     CD  143   5.046   6.922   1.716
   15LYS     CE  144   5.193   6.883   1.734
   15LYS     NZ  145   5.289   6.949   1.644
   15LYS    HZ1  146   5.279   6.918   1.549
   15LYS    HZ2  147   5.278   7.048   1.647
   15LYS    HZ3  148   5.382   6.929   1.674
   15LYS      C  149   4.700   6.613   1.863
   15LYS      O  150   4.590   6.647   1.907
   16VAL      N  151   4.707   6.509   1.781
   16VAL      H  152   4.787   6.449   1.782
   16VAL     CA  153   4.584   6.447   1.731
   16VAL     CB  154   4.618   6.356   1.613
   16VAL    CG1  155   4.672   6.446   1.501
   16VAL    CG2  156   4.702   6.230   1.635
   16VAL      C  157   4.499   6.379   1.839
   16VAL      O  158   4.377   6.392   1.842
   17LEU      N  159   4.559   6.331   1.948
   17LEU      H  160   4.657   6.313   1.944
   17LEU     CA  161   4.491   6.285   2.070
   17LEU     CB  162   4.581   6.189   2.148
   17LEU     CG  163   4.582   6.056   2.073
   17LEU    CD1  164   4.684   5.962   2.138
   17LEU    CD2  165   4.442   5.995   2.062
   17LEU      C  166   4.427   6.393   2.158
   17LEU      O  167   4.317   6.373   2.209
   18SER      N  168   4.480   6.515   2.155
   18SER      H  169   4.572   6.532   2.119
   18SER     CA  170   4.415   6.632   2.217
   18SER     CB  171   4.516   6.741   2.251
   18SER     OG  172   4.456   6.846   2.329
   18SER     HG  173   4.429   6.811   2.418
   18SER      C  174   4.308   6.693   2.127
   18SER      O  175   4.195   6.708   2.174
   19ARG      N  176   4.333   6.683   1.996
   19ARG      H  177   4.424   6.677   1.956
   19ARG     CA  178   4.229   6.719   1.899
   19ARG     CB  179   4.284   6.687   1.760
   19ARG     CG  180   4.186   6.729   1.650
   19ARG     CD  181   4.231   6.677   1.514
   19ARG     NE  182   4.141   6.732   1.411
   19ARG     HE  183   4.100   6.819   1.436
   19ARG     CZ  184   4.141   6.698   1.281
   19ARG    NH1  185   4.221   6.605   1.228
   19ARG   HH11  186   4.290   6.551   1.275
   19ARG   HH12  187   4.203   6.587   1.131
   19ARG    NH2  188   4.052   6.754   1.197
   19ARG   HH21  189   3.975   6.814   1.215
   19ARG   HH22  190   4.056   6.722   1.102
   19ARG      C  191   4.096   6.643   1.909
   19ARG      O  192   3.989   6.698   1.931
   20LEU      N  193   4.117   6.514   1.932
   20LEU      H  194   4.199   6.464   1.904
   20LEU     CA  195   4.012   6.416   1.964
   20LEU     CB  196   4.046   6.276   1.913
   20LEU     CG  197   4.082   6.279   1.764
   20LEU    CD1  198   4.100   6.131   1.729
   20LEU    CD2  199   3.980   6.356   1.680
   20LEU      C  200   3.934   6.419   2.095
   20LEU      O  201   3.839   6.344   2.119
   21GLY      N  202   3.984   6.500   2.188
   21GLY      H  203   4.051   6.570   2.165
   21GLY     CA  204   3.921   6.510   2.321
   21GLY      C  205   4.000   6.550   2.446
   21GLY      O  206   3.936   6.608   2.534
   22VAL      N  207   4.132   6.539   2.456
   22VAL      H  208   4.190   6.525   2.376
   22VAL     CA  209   4.196   6.569   2.585
   22VAL     CB  210   4.307   6.468   2.614
   22VAL    CG1  211   4.379   6.493   2.746
   22VAL    CG2  212   4.267   6.321   2.595
   22VAL      C  213   4.233   6.716   2.600
   22VAL      O  214   4.328   6.767   2.541
   23ALA      N  215   4.163   6.782   2.693
   23ALA      H  216   4.101   6.737   2.757
   23ALA     CA  217   4.187   6.924   2.724
   23ALA     CB  218   4.078   6.979   2.816
   23ALA      C  219   4.330   6.938   2.778
   23ALA      O  220   4.352   6.907   2.895
   24GLY      N  221   4.399   7.017   2.696
   24GLY      H  222   4.348   7.063   2.624
   24GLY     CA  223   4.544   7.039   2.692
   24GLY      C  224   4.631   6.915   2.667
   24GLY      O  225   4.584   6.802   2.679
   25GLN      N  226   4.756   6.938   2.628
   25GLN      H  227   4.784   7.028   2.596
   25GLN     CA  228   4.848   6.830   2.589
   25GLN     CB  229   4.920   6.885   2.466
   25GLN     CG  230   4.965   6.776   2.369
   25GLN     CD  231   5.026   6.852   2.250
   25GLN    OE1  232   4.950   6.907   2.171
   25GLN    NE2  233   5.156   6.880   2.252
   25GLN   HE21  234   5.220   6.851   2.323
   25GLN   HE22  235   5.193   6.919   2.168
   25GLN      C  236   4.944   6.792   2.702
   25GLN      O  237   4.971   6.867   2.796
   26TRP      N  238   4.962   6.661   2.716
   26TRP      H  239   4.913   6.598   2.656
   26TRP     CA  240   5.063   6.603   2.806
   26TRP     CB  241   5.068   6.452   2.780
   26TRP     CG  242   4.942   6.374   2.816
   26TRP    CD1  243   4.929   6.310   2.932
   26TRP    HD1  244   4.987   6.338   3.020
   26TRP    CD2  245   4.853   6.311   2.730
   26TRP    NE1  246   4.834   6.218   2.932
   26TRP    HE1  247   4.804   6.151   3.000
   26TRP    CE2  248   4.788   6.215   2.807
   26TRP    CE3  249   4.820   6.327   2.596
   26TRP    HE3  250   4.904   6.362   2.536
   26TRP    CZ2  251   4.704   6.120   2.751
   26TRP    HZ2  252   4.701   6.021   2.797
   26TRP    CZ3  253   4.730   6.237   2.539
   26TRP    HZ3  254   4.691   6.265   2.442
   26TRP    CH2  255   4.680   6.131   2.614
   26TRP    HH2  256   4.596   6.073   2.577
   26TRP      C  257   5.198   6.674   2.816
   26TRP      O  258   5.254   6.716   2.716
   27ARG      N  259   5.242   6.700   2.939
   27ARG      H  260   5.218   6.647   3.020
   27ARG     CA  261   5.355   6.788   2.970
   27ARG     CB  262   5.341   6.824   3.119
   27ARG     CG  263   5.207   6.897   3.127
   27ARG     CD  264   5.167   6.903   3.275
   27ARG     NE  265   5.034   6.961   3.299
   27ARG     HE  266   4.957   6.908   3.263
   27ARG     CZ  267   5.010   7.060   3.386
   27ARG    NH1  268   5.107   7.116   3.459
   27ARG   HH11  269   5.202   7.091   3.442
   27ARG   HH12  270   5.083   7.188   3.525
   27ARG    NH2  271   4.885   7.104   3.408
   27ARG   HH21  272   4.810   7.066   3.355
   27ARG   HH22  273   4.866   7.153   3.494
   27ARG      C  274   5.482   6.719   2.921
   27ARG      O  275   5.494   6.597   2.934
   28PHE      N  276   5.591   6.794   2.912
   28PHE      H  277   5.606   6.875   2.969
   28PHE     CA  278   5.720   6.744   2.863
   28PHE     CB  279   5.720   6.738   2.710
   28PHE     CG  280   5.841   6.666   2.648
   28PHE    CD1  281   5.853   6.528   2.641
   28PHE    HD1  282   5.785   6.454   2.683
   28PHE    CD2  283   5.931   6.755   2.590
   28PHE    HD2  284   5.914   6.862   2.596
   28PHE    CE1  285   5.953   6.474   2.561
   28PHE    HE1  286   5.942   6.375   2.516
   28PHE    CE2  287   6.040   6.703   2.522
   28PHE    HE2  288   6.102   6.767   2.460
   28PHE     CZ  289   6.046   6.565   2.512
   28PHE     HZ  290   6.126   6.525   2.449
   28PHE      C  291   5.840   6.827   2.910
   28PHE      O  292   5.832   6.949   2.923
   29VAL      N  293   5.949   6.754   2.934
   29VAL      H  294   5.943   6.656   2.920
   29VAL     CA  295   6.081   6.800   2.982
   29VAL     CB  296   6.183   6.691   3.013
   29VAL    CG1  297   6.129   6.612   3.132
   29VAL    CG2  298   6.209   6.603   2.890
   29VAL      C  299   6.155   6.912   2.910
   29VAL      O  300   6.136   6.927   2.789
   30ASP      N  301   6.190   7.009   2.994
   30ASP      H  302   6.140   7.019   3.081
   30ASP     CA  303   6.267   7.126   2.952
   30ASP     CB  304   6.263   7.237   3.056
   30ASP     CG  305   6.260   7.193   3.203
   30ASP    OD1  306   6.364   7.159   3.263
   30ASP    OD2  307   6.151   7.203   3.262
   30ASP      C  308   6.407   7.093   2.899
   30ASP      O  309   6.424   7.079   2.778
   31VAL      N  310   6.492   7.046   2.990
   31VAL      H  311   6.460   7.024   3.082
   31VAL     CA  312   6.635   7.021   2.966
   31VAL     CB  313   6.719   7.079   3.080
   31VAL    CG1  314   6.870   7.080   3.056
   31VAL    CG2  315   6.676   7.216   3.134
   31VAL      C  316   6.647   6.872   2.932
   31VAL      O  317   6.640   6.790   3.022
   32LEU      N  318   6.683   6.840   2.808
   32LEU      H  319   6.723   6.913   2.753
   32LEU     CA  320   6.703   6.700   2.769
   32LEU     CB  321   6.664   6.669   2.624
   32LEU     CG  322   6.512   6.649   2.621
   32LEU    CD1  323   6.457   6.665   2.479
   32LEU    CD2  324   6.477   6.510   2.674
   32LEU      C  325   6.832   6.631   2.816
   32LEU      O  326   6.917   6.702   2.869
   33GLY      N  327   6.849   6.505   2.776
   33GLY      H  328   6.805   6.483   2.689
   33GLY     CA  329   6.956   6.417   2.825
   33GLY      C  330   6.903   6.274   2.811
   33GLY      O  331   6.793   6.250   2.762
   34LEU      N  332   6.979   6.182   2.870
   34LEU      H  333   7.077   6.197   2.863
   34LEU     CA  334   6.942   6.040   2.875
   34LEU     CB  335   7.048   5.969   2.790
   34LEU     CG  336   6.979   5.884   2.683
   34LEU    CD1  337   6.931   5.965   2.563
   34LEU    CD2  338   7.065   5.766   2.636
   34LEU      C  339   6.944   5.983   3.017
   34LEU      O  340   6.954   5.862   3.037
   35GLU      N  341   6.977   6.062   3.118
   35GLU      H  342   7.002   6.157   3.100
   35GLU     CA  343   6.998   6.021   3.258
   35GLU     CB  344   7.142   6.044   3.304
   35GLU     CG  345   7.249   5.970   3.222
   35GLU     CD  346   7.384   6.025   3.267
   35GLU    OE1  347   7.405   6.145   3.236
   35GLU    OE2  348   7.447   5.958   3.351
   35GLU      C  349   6.900   6.100   3.346
   35GLU      O  350   6.875   6.218   3.324
   36GLU      N  351   6.863   6.041   3.459
   36GLU      H  352   6.923   5.974   3.505
   36GLU     CA  353   6.762   6.105   3.545
   36GLU     CB  354   6.718   6.005   3.653
   36GLU     CG  355   6.636   5.882   3.612
   36GLU     CD  356   6.617   5.784   3.728
   36GLU    OE1  357   6.542   5.813   3.824
   36GLU    OE2  358   6.704   5.695   3.739
   36GLU      C  359   6.820   6.225   3.620
   36GLU      O  360   6.744   6.314   3.656
   37GLU      N  361   6.950   6.229   3.650
   37GLU      H  362   7.008   6.148   3.648
   37GLU     CA  363   7.023   6.341   3.710
   37GLU     CB  364   7.159   6.293   3.759
   37GLU     CG  365   7.161   6.166   3.845
   37GLU     CD  366   7.140   6.032   3.774
   37GLU    OE1  367   7.148   6.040   3.649
   37GLU    OE2  368   7.118   5.932   3.844
   37GLU      C  369   7.028   6.465   3.619
   37GLU      O  370   7.033   6.575   3.672
   38SER      N  371   7.026   6.446   3.488
   38SER      H  372   7.022   6.356   3.443
   38SER     CA  373   7.034   6.554   3.389
   38SER     CB  374   7.138   6.518   3.283
   38SER     OG  375   7.088   6.402   3.216
   38SER     HG  376   7.150   6.360   3.149
   38SER      C  377   6.897   6.590   3.332
   38SER      O  378   6.869   6.707   3.306
   39LEU      N  379   6.810   6.493   3.307
   39LEU      H  380   6.842   6.398   3.301
   39LEU     CA  381   6.674   6.520   3.256
   39LEU     CB  382   6.593   6.391   3.239
   39LEU     CG  383   6.580   6.325   3.102
   39LEU    CD1  384   6.490   6.201   3.113
   39LEU    CD2  385   6.499   6.414   3.008
   39LEU      C  386   6.588   6.607   3.347
   39LEU      O  387   6.595   6.588   3.468
   40GLY      N  388   6.524   6.711   3.296
   40GLY      H  389   6.544   6.729   3.199
   40GLY     CA  390   6.460   6.812   3.382
   40GLY      C  391   6.315   6.786   3.425
   40GLY      O  392   6.282   6.669   3.441
   41SER      N  393   6.243   6.894   3.453
   41SER      H  394   6.265   6.977   3.403
   41SER     CA  395   6.111   6.881   3.517
   41SER     CB  396   6.077   7.020   3.570
   41SER     OG  397   5.961   7.014   3.653
   41SER     HG  398   5.921   7.104   3.663
   41SER      C  399   6.003   6.824   3.424
   41SER      O  400   5.987   6.878   3.315
   42VAL      N  401   5.905   6.759   3.487
   42VAL      H  402   5.914   6.740   3.584
   42VAL     CA  403   5.786   6.695   3.428
   42VAL     CB  404   5.817   6.567   3.351
   42VAL    CG1  405   5.878   6.464   3.446
   42VAL    CG2  406   5.696   6.531   3.265
   42VAL      C  407   5.670   6.691   3.528
   42VAL      O  408   5.651   6.594   3.601
   43PRO      N  409   5.584   6.792   3.527
   43PRO     CA  410   5.460   6.780   3.605
   43PRO     CB  411   5.401   6.921   3.601
   43PRO     CG  412   5.500   7.018   3.537
   43PRO     CD  413   5.613   6.930   3.484
   43PRO      C  414   5.356   6.690   3.538
   43PRO      O  415   5.373   6.662   3.419
   44ALA      N  416   5.274   6.624   3.619
   44ALA      H  417   5.286   6.624   3.719
   44ALA     CA  418   5.159   6.551   3.565
   44ALA     CB  419   5.097   6.474   3.683
   44ALA      C  420   5.042   6.625   3.501
   44ALA      O  421   5.033   6.746   3.521
   45PRO      N  422   4.971   6.571   3.402
   45PRO     CA  423   4.998   6.444   3.332
   45PRO     CB  424   4.872   6.412   3.252
   45PRO     CG  425   4.815   6.551   3.218
   45PRO     CD  426   4.848   6.629   3.346
   45PRO      C  427   5.114   6.457   3.233
   45PRO      O  428   5.137   6.557   3.165
   46ALA      N  429   5.190   6.348   3.227
   46ALA      H  430   5.158   6.259   3.259
   46ALA     CA  431   5.315   6.349   3.149
   46ALA     CB  432   5.437   6.304   3.229
   46ALA      C  433   5.313   6.271   3.017
   46ALA      O  434   5.229   6.186   2.988
   47CYS      N  435   5.397   6.325   2.929
   47CYS      H  436   5.427   6.419   2.942
   47CYS     CA  437   5.412   6.272   2.792
   47CYS     CB  438   5.511   6.351   2.706
   47CYS     SG  439   5.536   6.293   2.535
   47CYS     HG  440   5.580   6.167   2.527
   47CYS      C  441   5.467   6.129   2.792
   47CYS      O  442   5.560   6.095   2.864
   48ALA      N  443   5.415   6.051   2.698
   48ALA      H  444   5.321   6.064   2.666
   48ALA     CA  445   5.482   5.926   2.658
   48ALA     CB  446   5.371   5.847   2.588
   48ALA      C  447   5.609   5.923   2.573
   48ALA      O  448   5.645   6.025   2.515
   49LEU      N  449   5.678   5.810   2.562
   49LEU      H  450   5.644   5.734   2.617
   49LEU     CA  451   5.810   5.789   2.501
   49LEU     CB  452   5.901   5.766   2.621
   49LEU     CG  453   6.049   5.799   2.605
   49LEU    CD1  454   6.116   5.783   2.742
   49LEU    CD2  455   6.128   5.703   2.515
   49LEU      C  456   5.812   5.663   2.415
   49LEU      O  457   5.789   5.554   2.468
   50LEU      N  458   5.860   5.670   2.291
   50LEU      H  459   5.903   5.755   2.260
   50LEU     CA  460   5.860   5.558   2.197
   50LEU     CB  461   5.782   5.595   2.070
   50LEU     CG  462   5.657   5.509   2.055
   50LEU    CD1  463   5.544   5.612   2.044
   50LEU    CD2  464   5.658   5.419   1.931
   50LEU      C  465   5.997   5.498   2.167
   50LEU      O  466   6.083   5.566   2.110
   51LEU      N  467   6.004   5.370   2.203
   51LEU      H  468   5.927   5.327   2.248
   51LEU     CA  469   6.120   5.282   2.185
   51LEU     CB  470   6.145   5.202   2.313
   51LEU     CG  471   6.285   5.139   2.317
   51LEU    CD1  472   6.394   5.236   2.363
   51LEU    CD2  473   6.281   5.023   2.418
   51LEU      C  474   6.124   5.193   2.060
   51LEU      O  475   6.059   5.089   2.055
   52LEU      N  476   6.179   5.257   1.958
   52LEU      H  477   6.229   5.344   1.964
   52LEU     CA  478   6.190   5.181   1.833
   52LEU     CB  479   6.212   5.284   1.722
   52LEU     CG  480   6.080   5.360   1.700
   52LEU    CD1  481   6.113   5.495   1.637
   52LEU    CD2  482   5.992   5.275   1.609
   52LEU      C  483   6.296   5.072   1.843
   52LEU      O  484   6.410   5.111   1.871
   53PHE      N  485   6.285   4.944   1.808
   53PHE      H  486   6.204   4.908   1.763
   53PHE     CA  487   6.384   4.839   1.837
   53PHE     CB  488   6.393   4.799   1.985
   53PHE     CG  489   6.265   4.722   2.019
   53PHE    CD1  490   6.266   4.583   2.014
   53PHE    HD1  491   6.364   4.537   2.010
   53PHE    CD2  492   6.151   4.787   2.066
   53PHE    HD2  493   6.164   4.889   2.102
   53PHE    CE1  494   6.158   4.503   2.047
   53PHE    HE1  495   6.158   4.395   2.034
   53PHE    CE2  496   6.040   4.706   2.089
   53PHE    HE2  497   5.947   4.759   2.110
   53PHE     CZ  498   6.041   4.567   2.086
   53PHE     HZ  499   5.952   4.504   2.076
   53PHE      C  500   6.398   4.717   1.746
   53PHE      O  501   6.291   4.669   1.707
   54PRO      N  502   6.514   4.706   1.681
   54PRO     CA  503   6.553   4.587   1.604
   54PRO     CB  504   6.680   4.624   1.527
   54PRO     CG  505   6.739   4.743   1.604
   54PRO     CD  506   6.617   4.810   1.668
   54PRO      C  507   6.562   4.471   1.704
   54PRO      O  508   6.635   4.479   1.802
   55LEU      N  509   6.487   4.366   1.673
   55LEU      H  510   6.438   4.361   1.586
   55LEU     CA  511   6.480   4.246   1.758
   55LEU     CB  512   6.368   4.153   1.712
   55LEU     CG  513   6.236   4.197   1.775
   55LEU    CD1  514   6.123   4.159   1.680
   55LEU    CD2  515   6.238   4.129   1.912
   55LEU      C  516   6.608   4.163   1.771
   55LEU      O  517   6.666   4.128   1.669
   56THR      N  518   6.637   4.110   1.890
   56THR      H  519   6.573   4.136   1.962
   56THR     CA  520   6.755   4.035   1.935
   56THR     CB  521   6.889   4.109   1.927
   56THR    OG1  522   6.874   4.238   1.988
   56THR    HG1  523   6.871   4.224   2.087
   56THR    CG2  524   6.955   4.135   1.792
   56THR      C  525   6.730   3.977   2.074
   56THR      O  526   6.614   3.975   2.115
   57ALA      N  527   6.834   3.939   2.147
   57ALA      H  528   6.905   4.009   2.158
   57ALA     CA  529   6.821   3.840   2.255
   57ALA     CB  530   6.967   3.807   2.288
   57ALA      C  531   6.745   3.881   2.381
   57ALA      O  532   6.658   3.805   2.422
   58GLN      N  533   6.787   3.998   2.430
   58GLN      H  534   6.866   4.049   2.396
   58GLN     CA  535   6.732   4.065   2.549
   58GLN     CB  536   6.832   4.157   2.620
   58GLN     CG  537   6.925   4.081   2.715
   58GLN     CD  538   7.015   4.159   2.810
   58GLN    OE1  539   6.968   4.207   2.914
   58GLN    NE2  540   7.128   4.196   2.751
   58GLN   HE21  541   7.131   4.177   2.653
   58GLN   HE22  542   7.214   4.183   2.801
   58GLN      C  543   6.599   4.133   2.516
   58GLN      O  544   6.506   4.116   2.595
   59HISE     N  545   6.582   4.189   2.397
   59HISE     H  546   6.661   4.201   2.337
   59HISE    CA  547   6.452   4.227   2.339
   59HISE    CB  548   6.474   4.298   2.205
   59HISE    CG  549   6.558   4.424   2.221
   59HISE   ND1  550   6.567   4.510   2.322
   59HISE   CD2  551   6.619   4.476   2.114
   59HISE   HD2  552   6.645   4.424   2.022
   59HISE   CE1  553   6.630   4.619   2.280
   59HISE   HE1  554   6.671   4.703   2.336
   59HISE   NE2  555   6.666   4.593   2.154
   59HISE   HE2  556   6.714   4.664   2.102
   59HISE     C  557   6.356   4.109   2.317
   59HISE     O  558   6.237   4.138   2.325
   60GLU      N  559   6.409   3.988   2.302
   60GLU      H  560   6.504   3.968   2.279
   60GLU     CA  561   6.320   3.872   2.310
   60GLU     CB  562   6.359   3.754   2.220
   60GLU     CG  563   6.346   3.778   2.070
   60GLU     CD  564   6.406   3.664   1.986
   60GLU    OE1  565   6.401   3.690   1.864
   60GLU    OE2  566   6.470   3.569   2.036
   60GLU      C  567   6.293   3.829   2.454
   60GLU      O  568   6.222   3.905   2.519
   61ASN      N  569   6.391   3.750   2.497
   61ASN      H  570   6.475   3.734   2.444
   61ASN     CA  571   6.374   3.658   2.611
   61ASN     CB  572   6.489   3.559   2.623
   61ASN     CG  573   6.633   3.602   2.655
   61ASN    OD1  574   6.658   3.681   2.746
   61ASN    ND2  575   6.733   3.544   2.590
   61ASN   HD21  576   6.723   3.465   2.529
   61ASN   HD22  577   6.825   3.573   2.616
   61ASN      C  578   6.334   3.719   2.746
   61ASN      O  579   6.251   3.661   2.817
   62PHE      N  580   6.404   3.827   2.779
   62PHE      H  581   6.488   3.841   2.727
   62PHE     CA  582   6.376   3.913   2.895
   62PHE     CB  583   6.500   3.998   2.924
   62PHE     CG  584   6.501   4.069   3.060
   62PHE    CD1  585   6.434   4.191   3.063
   62PHE    HD1  586   6.463   4.258   2.983
   62PHE    CD2  587   6.541   3.998   3.172
   62PHE    HD2  588   6.603   3.910   3.156
   62PHE    CE1  589   6.403   4.251   3.185
   62PHE    HE1  590   6.339   4.339   3.187
   62PHE    CE2  591   6.519   4.066   3.292
   62PHE    HE2  592   6.565   4.041   3.388
   62PHE     CZ  593   6.448   4.185   3.299
   62PHE     HZ  594   6.425   4.226   3.397
   62PHE      C  595   6.251   3.996   2.867
   62PHE      O  596   6.155   3.994   2.944
   63ARG      N  597   6.262   4.081   2.765
   63ARG      H  598   6.334   4.079   2.696
   63ARG     CA  599   6.157   4.180   2.741
   63ARG     CB  600   6.204   4.282   2.637
   63ARG     CG  601   6.296   4.390   2.694
   63ARG     CD  602   6.325   4.501   2.593
   63ARG     NE  603   6.194   4.563   2.566
   63ARG     HE  604   6.138   4.591   2.643
   63ARG     CZ  605   6.159   4.607   2.444
   63ARG    NH1  606   6.250   4.618   2.346
   63ARG   HH11  607   6.344   4.590   2.365
   63ARG   HH12  608   6.231   4.647   2.252
   63ARG    NH2  609   6.033   4.639   2.413
   63ARG   HH21  610   5.960   4.634   2.481
   63ARG   HH22  611   6.012   4.661   2.317
   63ARG      C  612   6.016   4.131   2.707
   63ARG      O  613   5.922   4.194   2.755
   64LYS      N  614   6.007   4.027   2.624
   64LYS      H  615   6.089   3.983   2.588
   64LYS     CA  616   5.878   3.967   2.587
   64LYS     CB  617   5.884   3.898   2.451
   64LYS     CG  618   5.906   3.986   2.328
   64LYS     CD  619   5.904   3.904   2.199
   64LYS     CE  620   5.912   4.010   2.089
   64LYS     NZ  621   5.786   4.076   2.055
   64LYS    HZ1  622   5.720   4.005   2.030
   64LYS    HZ2  623   5.740   4.133   2.123
   64LYS    HZ3  624   5.793   4.137   1.976
   64LYS      C  625   5.808   3.881   2.692
   64LYS      O  626   5.807   3.758   2.689
   65LYS      N  627   5.757   3.951   2.793
   65LYS      H  628   5.754   4.051   2.797
   65LYS     CA  629   5.695   3.879   2.906
   65LYS     CB  630   5.712   3.958   3.036
   65LYS     CG  631   5.856   3.996   3.067
   65LYS     CD  632   5.866   4.034   3.215
   65LYS     CE  633   5.999   4.005   3.283
   65LYS     NZ  634   6.117   4.071   3.224
   65LYS    HZ1  635   6.134   4.026   3.136
   65LYS    HZ2  636   6.099   4.166   3.198
   65LYS    HZ3  637   6.204   4.067   3.273
   65LYS      C  638   5.549   3.842   2.883
   65LYS      O  639   5.473   3.932   2.849
   66GLN      N  640   5.528   3.711   2.894
   66GLN      H  641   5.600   3.649   2.925
   66GLN     CA  642   5.395   3.655   2.862
   66GLN     CB  643   5.402   3.548   2.752
   66GLN     CG  644   5.264   3.485   2.730
   66GLN     CD  645   5.272   3.352   2.655
   66GLN    OE1  646   5.359   3.329   2.572
   66GLN    NE2  647   5.187   3.256   2.691
   66GLN   HE21  648   5.114   3.270   2.758
   66GLN   HE22  649   5.194   3.167   2.645
   66GLN      C  650   5.316   3.599   2.981
   66GLN      O  651   5.198   3.630   2.988
   67ILE      N  652   5.383   3.523   3.067
   67ILE      H  653   5.458   3.466   3.031
   67ILE     CA  654   5.319   3.484   3.193
   67ILE     CB  655   5.373   3.351   3.246
   67ILE    CG1  656   5.524   3.336   3.260
   67ILE    CG2  657   5.300   3.232   3.185
   67ILE     CD  658   5.579   3.203   3.312
   67ILE      C  659   5.306   3.592   3.301
   67ILE      O  660   5.389   3.681   3.318
   68GLU      N  661   5.192   3.584   3.369
   68GLU      H  662   5.128   3.509   3.353
   68GLU     CA  663   5.147   3.690   3.462
   68GLU     CB  664   5.008   3.660   3.517
   68GLU     CG  665   4.896   3.681   3.414
   68GLU     CD  666   4.864   3.564   3.321
   68GLU    OE1  667   4.945   3.469   3.322
   68GLU    OE2  668   4.758   3.547   3.258
   68GLU      C  669   5.241   3.740   3.572
   68GLU      O  670   5.262   3.859   3.597
   69GLU      N  671   5.294   3.640   3.642
   69GLU      H  672   5.258   3.547   3.634
   69GLU     CA  673   5.381   3.660   3.758
   69GLU     CB  674   5.419   3.523   3.816
   69GLU     CG  675   5.299   3.469   3.895
   69GLU     CD  676   5.186   3.414   3.808
   69GLU    OE1  677   5.067   3.429   3.843
   69GLU    OE2  678   5.221   3.356   3.703
   69GLU      C  679   5.504   3.740   3.716
   69GLU      O  680   5.547   3.821   3.799
   70LEU      N  681   5.559   3.707   3.600
   70LEU      H  682   5.513   3.635   3.548
   70LEU     CA  683   5.666   3.782   3.532
   70LEU     CB  684   5.751   3.693   3.441
   70LEU     CG  685   5.868   3.623   3.509
   70LEU    CD1  686   5.918   3.501   3.431
   70LEU    CD2  687   5.984   3.708   3.561
   70LEU      C  688   5.619   3.917   3.478
   70LEU      O  689   5.707   4.003   3.478
   71LYS      N  690   5.501   3.932   3.420
   71LYS      H  691   5.437   3.855   3.411
   71LYS     CA  692   5.459   4.067   3.378
   71LYS     CB  693   5.321   4.055   3.313
   71LYS     CG  694   5.304   3.961   3.193
   71LYS     CD  695   5.164   3.986   3.139
   71LYS     CE  696   5.162   3.945   2.991
   71LYS     NZ  697   5.024   3.947   2.942
   71LYS    HZ1  698   4.959   3.889   2.992
   71LYS    HZ2  699   4.970   4.031   2.941
   71LYS    HZ3  700   5.017   3.914   2.848
   71LYS      C  701   5.453   4.170   3.491
   71LYS      O  702   5.498   4.282   3.470
   72GLY      N  703   5.374   4.137   3.593
   72GLY      H  704   5.322   4.051   3.591
   72GLY     CA  705   5.347   4.227   3.706
   72GLY      C  706   5.242   4.168   3.800
   72GLY      O  707   5.158   4.094   3.747
   73GLN      N  708   5.275   4.171   3.928
   73GLN      H  709   5.343   4.230   3.971
   73GLN     CA  710   5.196   4.099   4.030
   73GLN     CB  711   5.296   3.996   4.082
   73GLN     CG  712   5.424   4.047   4.148
   73GLN     CD  713   5.506   3.928   4.200
   73GLN    OE1  714   5.466   3.840   4.276
   73GLN    NE2  715   5.627   3.926   4.144
   73GLN   HE21  716   5.658   3.989   4.073
   73GLN   HE22  717   5.701   3.887   4.198
   73GLN      C  718   5.138   4.202   4.127
   73GLN      O  719   5.183   4.316   4.130
   74GLU      N  720   5.033   4.159   4.197
   74GLU      H  721   5.028   4.060   4.208
   74GLU     CA  722   4.940   4.234   4.282
   74GLU     CB  723   5.006   4.301   4.403
   74GLU     CG  724   5.052   4.201   4.509
   74GLU     CD  725   5.086   4.287   4.631
   74GLU    OE1  726   4.989   4.347   4.682
   74GLU    OE2  727   5.199   4.276   4.684
   74GLU      C  728   4.860   4.339   4.205
   74GLU      O  729   4.745   4.305   4.179
   75VAL      N  730   4.930   4.438   4.151
   75VAL      H  731   5.029   4.439   4.161
   75VAL     CA  732   4.885   4.556   4.076
   75VAL     CB  733   4.997   4.660   4.077
   75VAL    CG1  734   4.973   4.779   3.984
   75VAL    CG2  735   5.005   4.712   4.221
   75VAL      C  736   4.828   4.521   3.939
   75VAL      O  737   4.892   4.455   3.857
   76SER      N  738   4.732   4.605   3.901
   76SER      H  739   4.699   4.675   3.964
   76SER     CA  740   4.665   4.583   3.772
   76SER     CB  741   4.560   4.473   3.792
   76SER     OG  742   4.486   4.440   3.675
   76SER     HG  743   4.401   4.391   3.695
   76SER      C  744   4.598   4.708   3.714
   76SER      O  745   4.520   4.776   3.781
   77PRO      N  746   4.661   4.767   3.612
   77PRO     CA  747   4.610   4.890   3.551
   77PRO     CB  748   4.718   4.937   3.454
   77PRO     CG  749   4.800   4.811   3.426
   77PRO     CD  750   4.770   4.707   3.534
   77PRO      C  751   4.476   4.861   3.481
   77PRO      O  752   4.459   4.755   3.421
   78LYS      N  753   4.393   4.964   3.466
   78LYS      H  754   4.424   5.054   3.496
   78LYS     CA  755   4.259   4.952   3.407
   78LYS     CB  756   4.165   5.062   3.455
   78LYS     CG  757   4.173   5.066   3.608
   78LYS     CD  758   4.089   5.187   3.650
   78LYS     CE  759   4.058   5.168   3.799
   78LYS     NZ  760   4.174   5.189   3.886
   78LYS    HZ1  761   4.251   5.130   3.860
   78LYS    HZ2  762   4.202   5.282   3.863
   78LYS    HZ3  763   4.154   5.174   3.983
   78LYS      C  764   4.254   4.955   3.254
   78LYS      O  765   4.156   4.982   3.185
   79VAL      N  766   4.356   4.900   3.189
   79VAL      H  767   4.427   4.857   3.244
   79VAL     CA  768   4.369   4.873   3.045
   79VAL     CB  769   4.509   4.819   3.014
   79VAL    CG1  770   4.609   4.914   3.079
   79VAL    CG2  771   4.520   4.676   3.067
   79VAL      C  772   4.260   4.786   2.984
   79VAL      O  773   4.194   4.717   3.061
   80TYR      N  774   4.246   4.782   2.851
   80TYR      H  775   4.310   4.828   2.789
   80TYR     CA  776   4.141   4.693   2.798
   80TYR     CB  777   4.091   4.765   2.672
   80TYR     CG  778   4.009   4.893   2.686
   80TYR    CD1  779   3.873   4.890   2.714
   80TYR    HD1  780   3.835   4.790   2.736
   80TYR    CD2  781   4.068   5.018   2.669
   80TYR    HD2  782   4.175   5.029   2.688
   80TYR    CE1  783   3.793   5.004   2.716
   80TYR    HE1  784   3.686   4.985   2.711
   80TYR    CE2  785   3.991   5.133   2.666
   80TYR    HE2  786   4.041   5.229   2.681
   80TYR     CZ  787   3.854   5.127   2.691
   80TYR     OH  788   3.770   5.223   2.647
   80TYR     HH  789   3.718   5.187   2.569
   80TYR      C  790   4.164   4.543   2.778
   80TYR      O  791   4.263   4.503   2.718
   81PHE      N  792   4.053   4.473   2.795
   81PHE      H  793   3.969   4.512   2.835
   81PHE     CA  794   4.041   4.327   2.793
   81PHE     CB  795   3.990   4.277   2.929
   81PHE     CG  796   4.097   4.302   3.035
   81PHE    CD1  797   4.094   4.409   3.124
   81PHE    HD1  798   3.999   4.460   3.143
   81PHE    CD2  799   4.205   4.214   3.030
   81PHE    HD2  800   4.223   4.146   2.947
   81PHE    CE1  801   4.202   4.422   3.210
   81PHE    HE1  802   4.213   4.514   3.266
   81PHE    CE2  803   4.307   4.225   3.125
   81PHE    HE2  804   4.374   4.140   3.127
   81PHE     CZ  805   4.309   4.332   3.214
   81PHE     HZ  806   4.386   4.328   3.291
   81PHE      C  807   3.972   4.266   2.670
   81PHE      O  808   3.849   4.268   2.661
   82MET      N  809   4.051   4.248   2.565
   82MET      H  810   4.151   4.239   2.567
   82MET     CA  811   4.002   4.205   2.434
   82MET     CB  812   3.963   4.327   2.350
   82MET     CG  813   4.073   4.430   2.327
   82MET     SD  814   4.013   4.602   2.307
   82MET     CE  815   4.174   4.670   2.272
   82MET      C  816   4.094   4.106   2.361
   82MET      O  817   4.206   4.074   2.401
   83LYS      N  818   4.046   4.079   2.240
   83LYS      H  819   3.963   4.124   2.207
   83LYS     CA  820   4.105   3.978   2.151
   83LYS     CB  821   4.003   3.949   2.040
   83LYS     CG  822   3.891   3.856   2.086
   83LYS     CD  823   3.845   3.788   1.958
   83LYS     CE  824   3.922   3.667   1.903
   83LYS     NZ  825   3.833   3.565   1.846
   83LYS    HZ1  826   3.776   3.520   1.915
   83LYS    HZ2  827   3.767   3.591   1.775
   83LYS    HZ3  828   3.888   3.494   1.803
   83LYS      C  829   4.233   4.028   2.085
   83LYS      O  830   4.236   4.149   2.061
   84GLN      N  831   4.316   3.937   2.035
   84GLN      H  832   4.291   3.841   2.021
   84GLN     CA  833   4.454   3.966   1.993
   84GLN     CB  834   4.550   3.850   2.023
   84GLN     CG  835   4.563   3.798   2.167
   84GLN     CD  836   4.667   3.686   2.171
   84GLN    OE1  837   4.789   3.694   2.179
   84GLN    NE2  838   4.623   3.563   2.146
   84GLN   HE21  839   4.532   3.531   2.117
   84GLN   HE22  840   4.677   3.485   2.176
   84GLN      C  841   4.467   4.009   1.847
   84GLN      O  842   4.570   4.011   1.780
   85THR      N  843   4.347   4.022   1.790
   85THR      H  844   4.274   4.049   1.852
   85THR     CA  845   4.325   4.053   1.648
   85THR     CB  846   4.178   4.042   1.604
   85THR    OG1  847   4.088   4.130   1.673
   85THR    HG1  848   4.070   4.212   1.620
   85THR    CG2  849   4.137   3.895   1.618
   85THR      C  850   4.379   4.187   1.597
   85THR      O  851   4.387   4.203   1.476
   86ILE      N  852   4.381   4.291   1.680
   86ILE      H  853   4.344   4.295   1.773
   86ILE     CA  854   4.446   4.417   1.643
   86ILE     CB  855   4.426   4.524   1.751
   86ILE    CG1  856   4.462   4.478   1.892
   86ILE    CG2  857   4.279   4.567   1.753
   86ILE     CD  858   4.422   4.574   2.004
   86ILE      C  859   4.595   4.406   1.609
   86ILE      O  860   4.670   4.323   1.659
   87GLY      N  861   4.630   4.511   1.534
   87GLY      H  862   4.565   4.577   1.496
   87GLY     CA  863   4.772   4.529   1.500
   87GLY      C  864   4.858   4.559   1.623
   87GLY      O  865   4.813   4.619   1.721
   88ASN      N  866   4.988   4.536   1.612
   88ASN      H  867   5.029   4.501   1.528
   88ASN     CA  868   5.084   4.563   1.721
   88ASN     CB  869   5.217   4.488   1.707
   88ASN     CG  870   5.212   4.335   1.715
   88ASN    OD1  871   5.175   4.265   1.620
   88ASN    ND2  872   5.229   4.279   1.834
   88ASN   HD21  873   5.241   4.338   1.913
   88ASN   HD22  874   5.243   4.181   1.851
   88ASN      C  875   5.116   4.711   1.735
   88ASN      O  876   5.224   4.767   1.758
   89SER      N  877   5.014   4.795   1.720
   89SER      H  878   4.921   4.763   1.738
   89SER     CA  879   5.018   4.941   1.728
   89SER     CB  880   4.900   5.000   1.652
   89SER     OG  881   4.905   4.976   1.511
   89SER     HG  882   4.919   5.070   1.479
   89SER      C  883   5.033   5.001   1.868
   89SER      O  884   4.942   5.062   1.925
   90CYS      N  885   5.158   5.005   1.913
   90CYS      H  886   5.240   4.975   1.864
   90CYS     CA  887   5.188   5.052   2.049
   90CYS     CB  888   5.340   5.030   2.053
   90CYS     SG  889   5.364   4.850   2.025
   90CYS     HG  890   5.493   4.870   2.003
   90CYS      C  891   5.146   5.195   2.079
   90CYS      O  892   5.086   5.225   2.182
   91GLY      N  893   5.194   5.292   2.001
   91GLY      H  894   5.238   5.259   1.917
   91GLY     CA  895   5.190   5.438   2.019
   91GLY      C  896   5.054   5.507   2.026
   91GLY      O  897   5.029   5.579   2.122
   92THR      N  898   4.963   5.449   1.949
   92THR      H  899   4.987   5.383   1.877
   92THR     CA  900   4.817   5.462   1.965
   92THR     CB  901   4.754   5.417   1.833
   92THR    OG1  902   4.825   5.303   1.783
   92THR    HG1  903   4.763   5.257   1.721
   92THR    CG2  904   4.750   5.526   1.726
   92THR      C  905   4.765   5.380   2.083
   92THR      O  906   4.713   5.447   2.173
   93ILE      N  907   4.755   5.248   2.080
   93ILE      H  908   4.778   5.193   2.000
   93ILE     CA  909   4.685   5.164   2.179
   93ILE     CB  910   4.688   5.018   2.131
   93ILE    CG1  911   4.606   5.023   2.002
   93ILE    CG2  912   4.633   4.919   2.234
   93ILE     CD  913   4.616   4.900   1.913
   93ILE      C  914   4.732   5.176   2.324
   93ILE      O  915   4.657   5.169   2.422
   94GLY      N  916   4.861   5.205   2.343
   94GLY      H  917   4.929   5.192   2.271
   94GLY     CA  918   4.919   5.229   2.476
   94GLY      C  919   4.866   5.359   2.537
   94GLY      O  920   4.804   5.356   2.643
   95LEU      N  921   4.865   5.467   2.459
   95LEU      H  922   4.918   5.477   2.375
   95LEU     CA  923   4.808   5.591   2.512
   95LEU     CB  924   4.840   5.701   2.410
   95LEU     CG  925   4.982   5.755   2.424
   95LEU    CD1  926   5.012   5.852   2.309
   95LEU    CD2  927   4.999   5.840   2.550
   95LEU      C  928   4.659   5.602   2.548
   95LEU      O  929   4.611   5.674   2.636
   96ILE      N  930   4.581   5.516   2.483
   96ILE      H  931   4.630   5.460   2.416
   96ILE     CA  932   4.436   5.507   2.498
   96ILE     CB  933   4.373   5.427   2.383
   96ILE    CG1  934   4.396   5.498   2.250
   96ILE    CG2  935   4.224   5.395   2.392
   96ILE     CD  936   4.322   5.630   2.229
   96ILE      C  937   4.412   5.429   2.628
   96ILE      O  938   4.333   5.474   2.710
   97HISE     N  939   4.482   5.319   2.656
   97HISE     H  940   4.521   5.272   2.577
   97HISE    CA  941   4.485   5.244   2.782
   97HISE    CB  942   4.587   5.131   2.766
   97HISE    CG  943   4.537   5.016   2.678
   97HISE   ND1  944   4.414   4.994   2.632
   97HISE   CD2  945   4.610   4.927   2.613
   97HISE   HD2  946   4.719   4.936   2.609
   97HISE   CE1  947   4.409   4.889   2.550
   97HISE   HE1  948   4.327   4.853   2.489
   97HISE   NE2  949   4.535   4.851   2.533
   97HISE   HE2  950   4.558   4.761   2.498
   97HISE     C  951   4.521   5.335   2.900
   97HISE     O  952   4.469   5.317   3.010
   98ALA      N  953   4.630   5.409   2.884
   98ALA      H  954   4.703   5.395   2.817
   98ALA     CA  955   4.653   5.518   2.980
   98ALA     CB  956   4.774   5.600   2.935
   98ALA      C  957   4.535   5.613   3.005
   98ALA      O  958   4.497   5.622   3.122
   99VAL      N  959   4.470   5.664   2.901
   99VAL      H  960   4.493   5.648   2.805
   99VAL     CA  961   4.355   5.751   2.932
   99VAL     CB  962   4.292   5.815   2.809
   99VAL    CG1  963   4.192   5.918   2.863
   99VAL    CG2  964   4.397   5.872   2.713
   99VAL      C  965   4.246   5.670   3.002
   99VAL      O  966   4.191   5.716   3.101
  100ALA      N  967   4.224   5.547   2.956
  100ALA      H  968   4.276   5.508   2.880
  100ALA     CA  969   4.138   5.448   3.024
  100ALA     CB  970   4.146   5.306   2.966
  100ALA      C  971   4.169   5.432   3.173
  100ALA      O  972   4.076   5.449   3.252
  101ASN      N  973   4.295   5.429   3.214
  101ASN      H  974   4.365   5.387   3.156
  101ASN     CA  975   4.322   5.423   3.358
  101ASN     CB  976   4.464   5.377   3.388
  101ASN     CG  977   4.487   5.329   3.532
  101ASN    OD1  978   4.451   5.215   3.561
  101ASN    ND2  979   4.516   5.419   3.626
  101ASN   HD21  980   4.542   5.511   3.599
  101ASN   HD22  981   4.515   5.391   3.722
  101ASN      C  982   4.309   5.554   3.436
  101ASN      O  983   4.254   5.561   3.546
  102ASN      N  984   4.329   5.660   3.359
  102ASN      H  985   4.344   5.648   3.261
  102ASN     CA  986   4.340   5.795   3.416
  102ASN     CB  987   4.480   5.849   3.388
  102ASN     CG  988   4.594   5.786   3.469
  102ASN    OD1  989   4.570   5.684   3.533
  102ASN    ND2  990   4.706   5.852   3.494
  102ASN   HD21  991   4.718   5.945   3.458
  102ASN   HD22  992   4.770   5.815   3.561
  102ASN      C  993   4.225   5.888   3.377
  102ASN      O  994   4.238   6.005   3.411
  103GLN      N  995   4.106   5.832   3.359
  103GLN      H  996   4.094   5.733   3.370
  103GLN     CA  997   3.984   5.904   3.318
  103GLN     CB  998   3.869   5.807   3.288
  103GLN     CG  999   3.880   5.745   3.149
  103GLN     CD 1000   3.765   5.649   3.118
  103GLN    OE1 1001   3.672   5.683   3.045
  103GLN    NE2 1002   3.783   5.519   3.140
  103GLN   HE21 1003   3.871   5.498   3.182
  103GLN   HE22 1004   3.741   5.455   3.076
  103GLN      C 1005   3.925   5.991   3.429
  103GLN      O 1006   3.857   6.086   3.389
  104ASP      N 1007   3.943   5.956   3.556
  104ASP      H 1008   3.995   5.875   3.582
  104ASP     CA 1009   3.907   6.042   3.669
  104ASP     CB 1010   3.907   5.973   3.806
  104ASP     CG 1011   4.029   5.890   3.846
  104ASP    OD1 1012   4.132   5.953   3.878
  104ASP    OD2 1013   4.016   5.766   3.854
  104ASP      C 1014   3.997   6.165   3.679
  104ASP      O 1015   3.947   6.278   3.686
  105LYS      N 1016   4.125   6.143   3.652
  105LYS      H 1017   4.158   6.051   3.677
  105LYS     CA 1018   4.226   6.249   3.661
  105LYS     CB 1019   4.363   6.182   3.678
  105LYS     CG 1020   4.373   6.074   3.786
  105LYS     CD 1021   4.513   6.099   3.844
  105LYS     CE 1022   4.580   5.986   3.922
  105LYS     NZ 1023   4.579   5.850   3.866
  105LYS    HZ1 1024   4.625   5.864   3.778
  105LYS    HZ2 1025   4.628   5.780   3.917
  105LYS    HZ3 1026   4.484   5.821   3.855
  105LYS      C 1027   4.250   6.346   3.545
  105LYS      O 1028   4.334   6.433   3.565
  106LEU      N 1029   4.209   6.307   3.424
  106LEU      H 1030   4.192   6.210   3.407
  106LEU     CA 1031   4.232   6.385   3.302
  106LEU     CB 1032   4.269   6.293   3.186
  106LEU     CG 1033   4.415   6.247   3.172
  106LEU    CD1 1034   4.433   6.146   3.058
  106LEU    CD2 1035   4.501   6.373   3.155
  106LEU      C 1036   4.110   6.470   3.266
  106LEU      O 1037   3.997   6.437   3.302
  107GLY      N 1038   4.136   6.573   3.185
  107GLY      H 1039   4.229   6.599   3.162
  107GLY     CA 1040   4.041   6.679   3.149
  107GLY      C 1041   3.985   6.660   3.008
  107GLY      O 1042   4.063   6.656   2.912
  108PHE      N 1043   3.854   6.641   2.997
  108PHE      H 1044   3.785   6.641   3.069
  108PHE     CA 1045   3.789   6.615   2.868
  108PHE     CB 1046   3.714   6.482   2.867
  108PHE     CG 1047   3.799   6.357   2.894
  108PHE    CD1 1048   3.856   6.289   2.787
  108PHE    HD1 1049   3.827   6.300   2.682
  108PHE    CD2 1050   3.814   6.323   3.028
  108PHE    HD2 1051   3.763   6.374   3.109
  108PHE    CE1 1052   3.930   6.178   2.827
  108PHE    HE1 1053   3.971   6.123   2.743
  108PHE    CE2 1054   3.896   6.216   3.062
  108PHE    HE2 1055   3.948   6.221   3.158
  108PHE     CZ 1056   3.958   6.147   2.959
  108PHE     HZ 1057   3.989   6.044   2.978
  108PHE      C 1058   3.705   6.727   2.807
  108PHE      O 1059   3.643   6.807   2.876
  109GLU      N 1060   3.730   6.756   2.679
  109GLU      H 1061   3.790   6.702   2.620
  109GLU     CA 1062   3.648   6.852   2.604
  109GLU     CB 1063   3.731   6.917   2.493
  109GLU     CG 1064   3.831   7.018   2.551
  109GLU     CD 1065   3.876   7.133   2.461
  109GLU    OE1 1066   3.786   7.206   2.414
  109GLU    OE2 1067   4.000   7.145   2.455
  109GLU      C 1068   3.508   6.803   2.568
  109GLU      O 1069   3.493   6.686   2.534
  110ASP      N 1070   3.419   6.897   2.537
  110ASP      H 1071   3.440   6.995   2.537
  110ASP     CA 1072   3.282   6.861   2.498
  110ASP     CB 1073   3.207   6.994   2.511
  110ASP     CG 1074   3.060   6.994   2.468
  110ASP    OD1 1075   2.987   6.898   2.500
  110ASP    OD2 1076   3.040   7.067   2.369
  110ASP      C 1077   3.266   6.784   2.366
  110ASP      O 1078   3.335   6.797   2.266
  111GLY      N 1079   3.155   6.710   2.363
  111GLY      H 1080   3.081   6.755   2.413
  111GLY     CA 1081   3.127   6.593   2.279
  111GLY      C 1082   3.227   6.481   2.311
  111GLY      O 1083   3.197   6.381   2.376
  112SER      N 1084   3.349   6.503   2.262
  112SER      H 1085   3.363   6.597   2.229
  112SER     CA 1086   3.468   6.418   2.259
  112SER     CB 1087   3.537   6.391   2.393
  112SER     OG 1088   3.643   6.298   2.369
  112SER     HG 1089   3.712   6.340   2.309
  112SER      C 1090   3.442   6.284   2.190
  112SER      O 1091   3.397   6.186   2.249
  113VAL      N 1092   3.498   6.286   2.069
  113VAL      H 1093   3.506   6.372   2.019
  113VAL     CA 1094   3.521   6.159   1.998
  113VAL     CB 1095   3.555   6.177   1.850
  113VAL    CG1 1096   3.436   6.245   1.783
  113VAL    CG2 1097   3.680   6.257   1.813
  113VAL      C 1098   3.616   6.056   2.059
  113VAL      O 1099   3.584   5.938   2.041
  114LEU      N 1100   3.708   6.099   2.144
  114LEU      H 1101   3.738   6.195   2.139
  114LEU     CA 1102   3.783   6.001   2.224
  114LEU     CB 1103   3.900   6.067   2.297
  114LEU     CG 1104   3.996   5.970   2.366
  114LEU    CD1 1105   4.074   5.891   2.261
  114LEU    CD2 1106   4.096   6.036   2.462
  114LEU      C 1107   3.696   5.936   2.331
  114LEU      O 1108   3.692   5.815   2.349
  115LYS      N 1109   3.618   6.022   2.397
  115LYS      H 1110   3.635   6.121   2.395
  115LYS     CA 1111   3.526   5.974   2.500
  115LYS     CB 1112   3.475   6.091   2.585
  115LYS     CG 1113   3.560   6.087   2.713
  115LYS     CD 1114   3.490   5.999   2.817
  115LYS     CE 1115   3.557   6.021   2.953
  115LYS     NZ 1116   3.488   5.943   3.057
  115LYS    HZ1 1117   3.475   5.846   3.035
  115LYS    HZ2 1118   3.525   5.958   3.148
  115LYS    HZ3 1119   3.394   5.976   3.055
  115LYS      C 1120   3.408   5.894   2.444
  115LYS      O 1121   3.361   5.798   2.505
  116GLN      N 1122   3.347   5.922   2.330
  116GLN      H 1123   3.354   6.018   2.300
  116GLN     CA 1124   3.255   5.837   2.253
  116GLN     CB 1125   3.220   5.900   2.118
  116GLN     CG 1126   3.137   6.028   2.132
  116GLN     CD 1127   3.084   6.075   1.997
  116GLN    OE1 1128   3.160   6.138   1.922
  116GLN    NE2 1129   2.960   6.043   1.962
  116GLN   HE21 1130   2.904   5.987   2.023
  116GLN   HE22 1131   2.930   6.061   1.868
  116GLN      C 1132   3.318   5.699   2.232
  116GLN      O 1133   3.253   5.598   2.254
  117PHE      N 1134   3.447   5.693   2.201
  117PHE      H 1135   3.504   5.776   2.198
  117PHE     CA 1136   3.528   5.571   2.197
  117PHE     CB 1137   3.660   5.607   2.130
  117PHE     CG 1138   3.770   5.504   2.103
  117PHE    CD1 1139   3.896   5.540   2.149
  117PHE    HD1 1140   3.900   5.623   2.220
  117PHE    CD2 1141   3.746   5.380   2.044
  117PHE    HD2 1142   3.645   5.349   2.016
  117PHE    CE1 1143   4.000   5.450   2.133
  117PHE    HE1 1144   4.090   5.464   2.193
  117PHE    CE2 1145   3.855   5.297   2.023
  117PHE    HE2 1146   3.834   5.197   1.984
  117PHE     CZ 1147   3.983   5.330   2.065
  117PHE     HZ 1148   4.067   5.261   2.053
  117PHE      C 1149   3.540   5.490   2.326
  117PHE      O 1150   3.509   5.371   2.334
  118LEU      N 1151   3.577   5.562   2.432
  118LEU      H 1152   3.632   5.646   2.425
  118LEU     CA 1153   3.577   5.506   2.567
  118LEU     CB 1154   3.636   5.611   2.662
  118LEU     CG 1155   3.787   5.626   2.645
  118LEU    CD1 1156   3.825   5.746   2.732
  118LEU    CD2 1157   3.868   5.507   2.697
  118LEU      C 1158   3.445   5.451   2.621
  118LEU      O 1159   3.434   5.341   2.675
  119SER      N 1160   3.339   5.524   2.587
  119SER      H 1161   3.359   5.618   2.562
  119SER     CA 1162   3.199   5.491   2.617
  119SER     CB 1163   3.095   5.596   2.576
  119SER     OG 1164   2.973   5.550   2.637
  119SER     HG 1165   2.901   5.595   2.584
  119SER      C 1166   3.153   5.374   2.530
  119SER      O 1167   3.097   5.275   2.579
  120GLU      N 1168   3.188   5.374   2.402
  120GLU      H 1169   3.218   5.461   2.362
  120GLU     CA 1170   3.162   5.270   2.301
  120GLU     CB 1171   3.200   5.317   2.161
  120GLU     CG 1172   3.208   5.207   2.054
  120GLU     CD 1173   3.239   5.259   1.913
  120GLU    OE1 1174   3.153   5.334   1.863
  120GLU    OE2 1175   3.314   5.194   1.837
  120GLU      C 1176   3.225   5.136   2.341
  120GLU      O 1177   3.156   5.040   2.373
  121THR      N 1178   3.355   5.136   2.366
  121THR      H 1179   3.407   5.221   2.357
  121THR     CA 1180   3.433   5.017   2.405
  121THR     CB 1181   3.582   5.036   2.380
  121THR    OG1 1182   3.627   5.147   2.458
  121THR    HG1 1183   3.592   5.237   2.430
  121THR    CG2 1184   3.613   5.052   2.231
  121THR      C 1185   3.417   4.963   2.547
  121THR      O 1186   3.428   4.841   2.557
  122GLU      N 1187   3.365   5.029   2.650
  122GLU      H 1188   3.376   5.128   2.660
  122GLU     CA 1189   3.338   4.965   2.779
  122GLU     CB 1190   3.306   5.074   2.882
  122GLU     CG 1191   3.422   5.135   2.960
  122GLU     CD 1192   3.376   5.253   3.046
  122GLU    OE1 1193   3.345   5.224   3.163
  122GLU    OE2 1194   3.371   5.372   3.007
  122GLU      C 1195   3.226   4.862   2.764
  122GLU      O 1196   3.242   4.747   2.805
  123LYS      N 1197   3.121   4.891   2.688
  123LYS      H 1198   3.128   4.970   2.626
  123LYS     CA 1199   2.998   4.812   2.674
  123LYS     CB 1200   2.886   4.907   2.630
  123LYS     CG 1201   2.821   4.969   2.754
  123LYS     CD 1202   2.861   5.113   2.787
  123LYS     CE 1203   2.807   5.199   2.672
  123LYS     NZ 1204   2.828   5.339   2.710
  123LYS    HZ1 1205   2.791   5.349   2.803
  123LYS    HZ2 1206   2.925   5.362   2.711
  123LYS    HZ3 1207   2.778   5.406   2.655
  123LYS      C 1208   3.013   4.688   2.585
  123LYS      O 1209   2.975   4.573   2.605
  124MET      N 1210   3.079   4.709   2.471
  124MET      H 1211   3.125   4.793   2.441
  124MET     CA 1212   3.078   4.610   2.362
  124MET     CB 1213   3.115   4.673   2.228
  124MET     CG 1214   3.027   4.794   2.193
  124MET     SD 1215   2.850   4.762   2.226
  124MET     CE 1216   2.800   4.933   2.230
  124MET      C 1217   3.170   4.491   2.392
  124MET      O 1218   3.254   4.491   2.482
  125SER      N 1219   3.141   4.373   2.338
  125SER      H 1220   3.067   4.373   2.271
  125SER     CA 1221   3.219   4.249   2.352
  125SER     CB 1222   3.167   4.132   2.269
  125SER     OG 1223   3.217   4.142   2.136
  125SER     HG 1224   3.150   4.116   2.066
  125SER      C 1225   3.368   4.273   2.326
  125SER      O 1226   3.405   4.371   2.263
  126PRO      N 1227   3.454   4.196   2.393
  126PRO     CA 1228   3.594   4.185   2.348
  126PRO     CB 1229   3.654   4.070   2.430
  126PRO     CG 1230   3.581   4.087   2.564
  126PRO     CD 1231   3.441   4.139   2.528
  126PRO      C 1232   3.622   4.172   2.198
  126PRO      O 1233   3.713   4.241   2.153
  127GLU      N 1234   3.530   4.108   2.127
  127GLU      H 1235   3.455   4.050   2.160
  127GLU     CA 1236   3.534   4.092   1.981
  127GLU     CB 1237   3.426   3.990   1.942
  127GLU     CG 1238   3.452   3.930   1.804
  127GLU     CD 1239   3.353   3.817   1.772
  127GLU    OE1 1240   3.236   3.846   1.804
  127GLU    OE2 1241   3.385   3.724   1.695
  127GLU      C 1242   3.505   4.225   1.912
  127GLU      O 1243   3.578   4.272   1.825
  128ASP      N 1244   3.399   4.288   1.963
  128ASP      H 1245   3.340   4.249   2.034
  128ASP     CA 1246   3.361   4.422   1.917
  128ASP     CB 1247   3.220   4.462   1.960
  128ASP     CG 1248   3.115   4.361   1.913
  128ASP    OD1 1249   3.030   4.323   1.997
  128ASP    OD2 1250   3.115   4.311   1.798
  128ASP      C 1251   3.461   4.531   1.957
  128ASP      O 1252   3.489   4.619   1.877
  129ARG      N 1253   3.527   4.521   2.072
  129ARG      H 1254   3.500   4.452   2.140
  129ARG     CA 1255   3.633   4.609   2.122
  129ARG     CB 1256   3.675   4.580   2.267
  129ARG     CG 1257   3.575   4.600   2.380
  129ARG     CD 1258   3.645   4.571   2.513
  129ARG     NE 1259   3.537   4.596   2.610
  129ARG     HE 1260   3.485   4.681   2.600
  129ARG     CZ 1261   3.516   4.519   2.718
  129ARG    NH1 1262   3.603   4.427   2.761
  129ARG   HH11 1263   3.681   4.387   2.713
  129ARG   HH12 1264   3.596   4.383   2.851
  129ARG    NH2 1265   3.401   4.531   2.786
  129ARG   HH21 1266   3.333   4.602   2.767
  129ARG   HH22 1267   3.394   4.467   2.862
  129ARG      C 1268   3.756   4.619   2.031
  129ARG      O 1269   3.800   4.731   2.004
  130ALA      N 1270   3.795   4.499   1.989
  130ALA      H 1271   3.745   4.422   2.026
  130ALA     CA 1272   3.907   4.473   1.896
  130ALA     CB 1273   3.944   4.325   1.897
  130ALA      C 1274   3.883   4.528   1.756
  130ALA      O 1275   3.964   4.609   1.709
  131LYS      N 1276   3.755   4.524   1.720
  131LYS      H 1277   3.696   4.473   1.782
  131LYS     CA 1278   3.699   4.584   1.598
  131LYS     CB 1279   3.570   4.518   1.549
  131LYS     CG 1280   3.581   4.367   1.532
  131LYS     CD 1281   3.445   4.303   1.501
  131LYS     CE 1282   3.371   4.359   1.380
  131LYS     NZ 1283   3.262   4.266   1.346
  131LYS    HZ1 1284   3.256   4.280   1.248
  131LYS    HZ2 1285   3.289   4.174   1.375
  131LYS    HZ3 1286   3.181   4.293   1.398
  131LYS      C 1287   3.690   4.737   1.604
  131LYS      O 1288   3.740   4.805   1.515
  132CYS      N 1289   3.635   4.787   1.714
  132CYS      H 1290   3.604   4.723   1.785
  132CYS     CA 1291   3.642   4.930   1.746
  132CYS     CB 1292   3.567   4.952   1.877
  132CYS     SG 1293   3.389   4.929   1.838
  132CYS     HG 1294   3.360   5.059   1.829
  132CYS      C 1295   3.784   4.988   1.752
  132CYS      O 1296   3.809   5.074   1.669
  133PHE      N 1297   3.877   4.923   1.821
  133PHE      H 1298   3.857   4.848   1.884
  133PHE     CA 1299   4.019   4.961   1.821
  133PHE     CB 1300   4.090   4.870   1.923
  133PHE     CG 1301   4.112   4.941   2.057
  133PHE    CD1 1302   4.239   4.978   2.100
  133PHE    HD1 1303   4.321   4.937   2.040
  133PHE    CD2 1304   4.007   4.973   2.143
  133PHE    HD2 1305   3.907   4.959   2.101
  133PHE    CE1 1306   4.262   5.030   2.226
  133PHE    HE1 1307   4.364   5.059   2.253
  133PHE    CE2 1308   4.027   5.026   2.270
  133PHE    HE2 1309   3.953   5.047   2.348
  133PHE     CZ 1310   4.156   5.053   2.313
  133PHE     HZ 1311   4.165   5.103   2.409
  133PHE      C 1312   4.100   4.960   1.691
  133PHE      O 1313   4.209   5.016   1.691
  134GLU      N 1314   4.053   4.876   1.599
  134GLU      H 1315   4.003   4.793   1.623
  134GLU     CA 1316   4.101   4.885   1.460
  134GLU     CB 1317   4.064   4.755   1.389
  134GLU     CG 1318   4.144   4.735   1.261
  134GLU     CD 1319   4.113   4.608   1.181
  134GLU    OE1 1320   4.028   4.612   1.090
  134GLU    OE2 1321   4.165   4.500   1.217
  134GLU      C 1322   4.033   5.005   1.393
  134GLU      O 1323   4.093   5.112   1.391
  135LYS      N 1324   3.903   4.991   1.371
  135LYS      H 1325   3.842   4.920   1.406
  135LYS     CA 1326   3.833   5.071   1.269
  135LYS     CB 1327   3.749   4.976   1.184
  135LYS     CG 1328   3.826   4.906   1.072
  135LYS     CD 1329   3.915   4.998   0.989
  135LYS     CE 1330   4.014   4.915   0.908
  135LYS     NZ 1331   4.054   4.982   0.783
  135LYS    HZ1 1332   3.971   4.972   0.728
  135LYS    HZ2 1333   4.090   5.072   0.808
  135LYS    HZ3 1334   4.130   4.936   0.736
  135LYS      C 1335   3.748   5.191   1.311
  135LYS      O 1336   3.705   5.260   1.219
  136ASN      N 1337   3.710   5.216   1.437
  136ASN      H 1338   3.716   5.143   1.505
  136ASN     CA 1339   3.647   5.340   1.482
  136ASN     CB 1340   3.644   5.338   1.635
  136ASN     CG 1341   3.585   5.462   1.702
  136ASN    OD1 1342   3.660   5.560   1.698
  136ASN    ND2 1343   3.481   5.448   1.784
  136ASN   HD21 1344   3.442   5.356   1.786
  136ASN   HD22 1345   3.429   5.531   1.806
  136ASN      C 1346   3.708   5.468   1.424
  136ASN      O 1347   3.830   5.482   1.423
  137GLU      N 1348   3.622   5.564   1.393
  137GLU      H 1349   3.524   5.547   1.380
  137GLU     CA 1350   3.674   5.692   1.344
  137GLU     CB 1351   3.555   5.782   1.310
  137GLU     CG 1352   3.510   5.763   1.165
  137GLU     CD 1353   3.413   5.875   1.126
  137GLU    OE1 1354   3.424   5.996   1.157
  137GLU    OE2 1355   3.319   5.834   1.056
  137GLU      C 1356   3.783   5.769   1.419
  137GLU      O 1357   3.873   5.827   1.358
  138ALA      N 1358   3.772   5.768   1.552
  138ALA      H 1359   3.702   5.722   1.606
  138ALA     CA 1360   3.872   5.832   1.639
  138ALA     CB 1361   3.822   5.849   1.782
  138ALA      C 1362   4.010   5.764   1.631
  138ALA      O 1363   4.113   5.822   1.598
  139ILE      N 1364   4.006   5.633   1.654
  139ILE      H 1365   3.918   5.588   1.667
  139ILE     CA 1366   4.125   5.548   1.640
  139ILE     CB 1367   4.107   5.422   1.724
  139ILE    CG1 1368   4.232   5.363   1.790
  139ILE    CG2 1369   4.032   5.316   1.643
  139ILE     CD 1370   4.321   5.464   1.864
  139ILE      C 1371   4.182   5.516   1.502
  139ILE      O 1372   4.304   5.519   1.486
  140GLN      N 1373   4.096   5.534   1.403
  140GLN      H 1374   3.997   5.528   1.418
  140GLN     CA 1375   4.137   5.541   1.262
  140GLN     CB 1376   4.010   5.553   1.177
  140GLN     CG 1377   3.989   5.415   1.115
  140GLN     CD 1378   4.066   5.375   0.988
  140GLN    OE1 1379   4.113   5.265   0.960
  140GLN    NE2 1380   4.081   5.474   0.900
  140GLN   HE21 1381   4.046   5.566   0.919
  140GLN   HE22 1382   4.150   5.454   0.831
  140GLN      C 1383   4.218   5.664   1.221
  140GLN      O 1384   4.315   5.648   1.147
  141ALA      N 1385   4.180   5.783   1.268
  141ALA      H 1386   4.084   5.795   1.294
  141ALA     CA 1387   4.255   5.909   1.265
  141ALA     CB 1388   4.181   6.018   1.343
  141ALA      C 1389   4.398   5.910   1.321
  141ALA      O 1390   4.498   5.959   1.268
  142ALA      N 1391   4.411   5.842   1.434
  142ALA      H 1392   4.328   5.820   1.486
  142ALA     CA 1393   4.536   5.808   1.504
  142ALA     CB 1394   4.503   5.763   1.646
  142ALA      C 1395   4.625   5.712   1.426
  142ALA      O 1396   4.740   5.747   1.397
  143HISE     N 1397   4.565   5.601   1.385
  143HISE     H 1398   4.469   5.581   1.408
  143HISE    CA 1399   4.637   5.500   1.306
  143HISE    CB 1400   4.550   5.375   1.288
  143HISE    CG 1401   4.513   5.300   1.416
  143HISE   ND1 1402   4.578   5.296   1.532
  143HISE   CD2 1403   4.406   5.222   1.426
  143HISE   HD2 1404   4.329   5.201   1.352
  143HISE   CE1 1405   4.517   5.205   1.608
  143HISE   HE1 1406   4.546   5.187   1.712
  143HISE   NE2 1407   4.410   5.159   1.543
  143HISE   HE2 1408   4.338   5.100   1.580
  143HISE     C 1409   4.695   5.549   1.173
  143HISE     O 1410   4.803   5.510   1.130
  144ASP      N 1411   4.614   5.630   1.105
  144ASP      H 1412   4.519   5.640   1.137
  144ASP     CA 1413   4.650   5.698   0.980
  144ASP     CB 1414   4.519   5.752   0.924
  144ASP     CG 1415   4.521   5.850   0.807
  144ASP    OD1 1416   4.527   5.973   0.828
  144ASP    OD2 1417   4.494   5.795   0.698
  144ASP      C 1418   4.762   5.801   0.998
  144ASP      O 1419   4.848   5.805   0.910
  145ALA      N 1420   4.773   5.862   1.116
  145ALA      H 1421   4.691   5.869   1.172
  145ALA     CA 1422   4.883   5.958   1.135
  145ALA     CB 1423   4.854   6.041   1.260
  145ALA      C 1424   5.018   5.887   1.149
  145ALA      O 1425   5.125   5.947   1.148
  146VAL      N 1426   5.005   5.775   1.220
  146VAL      H 1427   4.937   5.770   1.293
  146VAL     CA 1428   5.112   5.676   1.233
  146VAL     CB 1429   5.081   5.556   1.322
  146VAL    CG1 1430   5.206   5.474   1.355
  146VAL    CG2 1431   5.027   5.614   1.453
  146VAL      C 1432   5.165   5.629   1.098
  146VAL      O 1433   5.286   5.628   1.078
  147ALA      N 1434   5.074   5.582   1.013
  147ALA      H 1435   4.981   5.565   1.047
  147ALA     CA 1436   5.100   5.523   0.881
  147ALA     CB 1437   4.970   5.466   0.822
  147ALA      C 1438   5.154   5.619   0.774
  147ALA      O 1439   5.221   5.581   0.679
  148GLN      N 1440   5.122   5.748   0.784
  148GLN      H 1441   5.032   5.764   0.824
  148GLN     CA 1442   5.176   5.851   0.695
  148GLN     CB 1443   5.110   5.988   0.711
  148GLN     CG 1444   4.959   5.994   0.692
  148GLN     CD 1445   4.921   6.140   0.719
  148GLN    OE1 1446   4.977   6.238   0.670
  148GLN    NE2 1447   4.801   6.149   0.776
  148GLN   HE21 1448   4.754   6.076   0.825
  148GLN   HE22 1449   4.758   6.239   0.779
  148GLN      C 1450   5.327   5.870   0.706
  148GLN      O 1451   5.393   5.909   0.609
  149GLU      N 1452   5.381   5.856   0.827
  149GLU      H 1453   5.311   5.859   0.898
  149GLU     CA 1454   5.522   5.875   0.862
  149GLU     CB 1455   5.540   5.889   1.013
  149GLU     CG 1456   5.475   6.018   1.064
  149GLU     CD 1457   5.543   6.152   1.035
  149GLU    OE1 1458   5.624   6.181   1.126
  149GLU    OE2 1459   5.511   6.215   0.932
  149GLU      C 1460   5.618   5.766   0.814
  149GLU      O 1461   5.586   5.648   0.801
  150GLY      N 1462   5.741   5.810   0.789
  150GLY      H 1463   5.761   5.907   0.782
  150GLY     CA 1464   5.853   5.720   0.756
  150GLY      C 1465   5.909   5.612   0.848
  150GLY      O 1466   5.928   5.639   0.966
  151GLN      N 1467   5.956   5.513   0.772
  151GLN      H 1468   5.926   5.506   0.677
  151GLN     CA 1469   6.047   5.411   0.825
  151GLN     CB 1470   6.072   5.311   0.712
  151GLN     CG 1471   5.949   5.228   0.674
  151GLN     CD 1472   5.958   5.111   0.576
  151GLN    OE1 1473   6.046   5.026   0.584
  151GLN    NE2 1474   5.841   5.092   0.515
  151GLN   HE21 1475   5.764   5.144   0.552
  151GLN   HE22 1476   5.838   5.020   0.445
  151GLN      C 1477   6.178   5.441   0.897
  151GLN      O 1478   6.260   5.526   0.863
  152CYS      N 1479   6.197   5.369   1.007
  152CYS      H 1480   6.123   5.313   1.044
  152CYS     CA 1481   6.304   5.391   1.105
  152CYS     CB 1482   6.282   5.312   1.233
  152CYS     SG 1483   6.381   5.360   1.379
  152CYS     HG 1484   6.375   5.491   1.358
  152CYS      C 1485   6.446   5.379   1.050
  152CYS      O 1486   6.471   5.278   0.984
  153ARG      N 1487   6.532   5.473   1.089
  153ARG      H 1488   6.501   5.550   1.145
  153ARG     CA 1489   6.675   5.481   1.055
  153ARG     CB 1490   6.709   5.628   1.076
  153ARG     CG 1491   6.639   5.724   0.980
  153ARG     CD 1492   6.697   5.688   0.843
  153ARG     NE 1493   6.684   5.798   0.746
  153ARG     HE 1494   6.772   5.835   0.715
  153ARG     CZ 1495   6.576   5.818   0.669
  153ARG    NH1 1496   6.481   5.724   0.669
  153ARG   HH11 1497   6.485   5.653   0.740
  153ARG   HH12 1498   6.408   5.713   0.602
  153ARG    NH2 1499   6.574   5.924   0.588
  153ARG   HH21 1500   6.647   5.993   0.594
  153ARG   HH22 1501   6.491   5.935   0.533
  153ARG      C 1502   6.777   5.385   1.117
  153ARG      O 1503   6.897   5.398   1.094
  154VAL      N 1504   6.736   5.317   1.223
  154VAL      H 1505   6.651   5.341   1.271
  154VAL     CA 1506   6.808   5.207   1.289
  154VAL     CB 1507   6.740   5.173   1.422
  154VAL    CG1 1508   6.845   5.106   1.511
  154VAL    CG2 1509   6.681   5.291   1.500
  154VAL      C 1510   6.815   5.086   1.196
  154VAL      O 1511   6.732   5.074   1.107
  155ASP      N 1512   6.922   5.008   1.210
  155ASP      H 1513   6.991   5.025   1.280
  155ASP     CA 1514   6.967   4.889   1.135
  155ASP     CB 1515   7.107   4.851   1.183
  155ASP     CG 1516   7.192   4.761   1.094
  155ASP    OD1 1517   7.230   4.813   0.987
  155ASP    OD2 1518   7.204   4.640   1.125
  155ASP      C 1519   6.867   4.776   1.161
  155ASP      O 1520   6.859   4.735   1.277
  156ASP      N 1521   6.815   4.717   1.054
  156ASP      H 1522   6.868   4.719   0.969
  156ASP     CA 1523   6.715   4.610   1.062
  156ASP     CB 1524   6.646   4.603   0.925
  156ASP     CG 1525   6.734   4.560   0.808
  156ASP    OD1 1526   6.697   4.468   0.732
  156ASP    OD2 1527   6.822   4.640   0.769
  156ASP      C 1528   6.751   4.472   1.116
  156ASP      O 1529   6.707   4.368   1.067
  157LYS      N 1530   6.833   4.473   1.221
  157LYS      H 1531   6.869   4.560   1.255
  157LYS     CA 1532   6.880   4.353   1.291
  157LYS     CB 1533   6.957   4.393   1.417
  157LYS     CG 1534   7.086   4.472   1.390
  157LYS     CD 1535   7.149   4.512   1.523
  157LYS     CE 1536   7.302   4.510   1.512
  157LYS     NZ 1537   7.364   4.556   1.637
  157LYS    HZ1 1538   7.331   4.491   1.706
  157LYS    HZ2 1539   7.463   4.565   1.639
  157LYS    HZ3 1540   7.322   4.644   1.662
  157LYS      C 1541   6.764   4.262   1.333
  157LYS      O 1542   6.671   4.304   1.402
  158VAL      N 1543   6.765   4.139   1.284
  158VAL      H 1544   6.852   4.097   1.257
  158VAL     CA 1545   6.661   4.035   1.273
  158VAL     CB 1546   6.661   3.939   1.392
  158VAL    CG1 1547   6.560   3.825   1.378
  158VAL    CG2 1548   6.804   3.887   1.402
  158VAL      C 1549   6.522   4.064   1.215
  158VAL      O 1550   6.479   3.999   1.121
  159ASN      N 1551   6.463   4.152   1.295
  159ASN      H 1552   6.519   4.189   1.369
  159ASN     CA 1553   6.323   4.196   1.283
  159ASN     CB 1554   6.230   4.087   1.337
  159ASN     CG 1555   6.084   4.110   1.297
  159ASN    OD1 1556   6.011   4.189   1.357
  159ASN    ND2 1557   6.036   4.039   1.196
  159ASN   HD21 1558   6.089   3.984   1.132
  159ASN   HD22 1559   5.937   4.034   1.182
  159ASN      C 1560   6.304   4.330   1.354
  159ASN      O 1561   6.372   4.363   1.451
  160PHE      N 1562   6.196   4.404   1.329
  160PHE      H 1563   6.113   4.357   1.299
  160PHE     CA 1564   6.177   4.538   1.387
  160PHE     CB 1565   6.214   4.648   1.288
  160PHE     CG 1566   6.277   4.773   1.352
  160PHE    CD1 1567   6.408   4.803   1.318
  160PHE    HD1 1568   6.471   4.741   1.254
  160PHE    CD2 1569   6.207   4.870   1.423
  160PHE    HD2 1570   6.103   4.855   1.452
  160PHE    CE1 1571   6.466   4.926   1.348
  160PHE    HE1 1572   6.566   4.952   1.316
  160PHE    CE2 1573   6.267   4.988   1.465
  160PHE    HE2 1574   6.208   5.072   1.503
  160PHE     CZ 1575   6.397   5.017   1.428
  160PHE     HZ 1576   6.444   5.110   1.460
  160PHE      C 1577   6.041   4.550   1.454
  160PHE      O 1578   5.941   4.530   1.385
  161HISE     N 1579   6.046   4.619   1.568
  161HISE     H 1580   6.132   4.631   1.618
  161HISE    CA 1581   5.920   4.661   1.630
  161HISE    CB 1582   5.864   4.551   1.720
  161HISE    CG 1583   5.719   4.558   1.768
  161HISE   ND1 1584   5.623   4.636   1.719
  161HISE   CD2 1585   5.666   4.507   1.879
  161HISE   HD2 1586   5.712   4.430   1.941
  161HISE   CE1 1587   5.514   4.633   1.796
  161HISE   HE1 1588   5.417   4.663   1.757
  161HISE   NE2 1589   5.549   4.566   1.905
  161HISE   HE2 1590   5.490   4.554   1.985
  161HISE     C 1591   5.931   4.791   1.709
  161HISE     O 1592   6.043   4.841   1.725
  162PHE      N 1593   5.814   4.838   1.752
  162PHE      H 1594   5.749   4.763   1.766
  162PHE     CA 1595   5.814   4.950   1.847
  162PHE     CB 1596   5.765   5.077   1.777
  162PHE     CG 1597   5.646   5.081   1.680
  162PHE    CD1 1598   5.638   5.185   1.588
  162PHE    HD1 1599   5.709   5.267   1.589
  162PHE    CD2 1600   5.557   4.974   1.672
  162PHE    HD2 1601   5.556   4.894   1.745
  162PHE    CE1 1602   5.538   5.183   1.491
  162PHE    HE1 1603   5.534   5.265   1.419
  162PHE    CE2 1604   5.467   4.968   1.566
  162PHE    HE2 1605   5.390   4.891   1.565
  162PHE     CZ 1606   5.454   5.073   1.476
  162PHE     HZ 1607   5.381   5.073   1.395
  162PHE      C 1608   5.744   4.923   1.980
  162PHE      O 1609   5.631   4.872   1.982
  163ILE      N 1610   5.797   4.986   2.084
  163ILE      H 1611   5.892   5.014   2.073
  163ILE     CA 1612   5.739   4.993   2.219
  163ILE     CB 1613   5.821   4.899   2.306
  163ILE    CG1 1614   5.750   4.769   2.342
  163ILE    CG2 1615   5.889   4.953   2.432
  163ILE     CD 1616   5.660   4.690   2.246
  163ILE      C 1617   5.706   5.131   2.277
  163ILE      O 1618   5.771   5.233   2.254
  164LEU      N 1619   5.607   5.140   2.365
  164LEU      H 1620   5.559   5.056   2.392
  164LEU     CA 1621   5.584   5.262   2.444
  164LEU     CB 1622   5.436   5.293   2.427
  164LEU     CG 1623   5.386   5.433   2.465
  164LEU    CD1 1624   5.468   5.545   2.401
  164LEU    CD2 1625   5.238   5.443   2.424
  164LEU      C 1626   5.628   5.250   2.590
  164LEU      O 1627   5.592   5.155   2.659
  165PHE      N 1628   5.669   5.364   2.644
  165PHE      H 1629   5.707   5.438   2.588
  165PHE     CA 1630   5.681   5.378   2.790
  165PHE     CB 1631   5.828   5.395   2.830
  165PHE     CG 1632   5.918   5.271   2.816
  165PHE    CD1 1633   6.036   5.280   2.743
  165PHE    HD1 1634   6.074   5.376   2.709
  165PHE    CD2 1635   5.883   5.146   2.863
  165PHE    HD2 1636   5.803   5.140   2.937
  165PHE    CE1 1637   6.105   5.166   2.705
  165PHE    HE1 1638   6.195   5.168   2.643
  165PHE    CE2 1639   5.953   5.033   2.822
  165PHE    HE2 1640   5.940   4.943   2.882
  165PHE     CZ 1641   6.065   5.038   2.739
  165PHE     HZ 1642   6.133   4.954   2.727
  165PHE      C 1643   5.600   5.500   2.836
  165PHE      O 1644   5.571   5.591   2.759
  166ASN      N 1645   5.520   5.453   2.931
  166ASN      H 1646   5.525   5.355   2.951
  166ASN     CA 1647   5.425   5.537   3.005
  166ASN     CB 1648   5.295   5.527   2.924
  166ASN     CG 1649   5.212   5.654   2.938
  166ASN    OD1 1650   5.212   5.723   3.040
  166ASN    ND2 1651   5.178   5.726   2.832
  166ASN   HD21 1652   5.205   5.716   2.736
  166ASN   HD22 1653   5.116   5.801   2.855
  166ASN      C 1654   5.396   5.481   3.145
  166ASN      O 1655   5.407   5.359   3.158
  167ASN      N 1656   5.349   5.568   3.234
  167ASN      H 1657   5.345   5.662   3.201
  167ASN     CA 1658   5.327   5.538   3.377
  167ASN     CB 1659   5.425   5.620   3.462
  167ASN     CG 1660   5.419   5.607   3.614
  167ASN    OD1 1661   5.313   5.583   3.672
  167ASN    ND2 1662   5.530   5.621   3.684
  167ASN   HD21 1663   5.620   5.640   3.644
  167ASN   HD22 1664   5.524   5.623   3.784
  167ASN      C 1665   5.185   5.578   3.416
  167ASN      O 1666   5.141   5.691   3.397
  168VAL      N 1667   5.114   5.470   3.448
  168VAL      H 1668   5.160   5.382   3.441
  168VAL     CA 1669   4.977   5.488   3.498
  168VAL     CB 1670   4.867   5.432   3.408
  168VAL    CG1 1671   4.845   5.524   3.287
  168VAL    CG2 1672   4.904   5.288   3.373
  168VAL      C 1673   4.967   5.424   3.637
  168VAL      O 1674   5.011   5.310   3.654
  169ASP      N 1675   4.916   5.498   3.734
  169ASP      H 1676   4.898   5.596   3.723
  169ASP     CA 1677   4.896   5.465   3.876
  169ASP     CB 1678   4.810   5.340   3.892
  169ASP     CG 1679   4.679   5.373   3.965
  169ASP    OD1 1680   4.575   5.385   3.898
  169ASP    OD2 1681   4.675   5.381   4.089
  169ASP      C 1682   5.030   5.429   3.940
  169ASP      O 1683   5.049   5.326   4.004
  170GLY      N 1684   5.118   5.529   3.939
  170GLY      H 1685   5.106   5.614   3.887
  170GLY     CA 1686   5.248   5.521   4.006
  170GLY      C 1687   5.346   5.413   3.961
  170GLY      O 1688   5.438   5.381   4.037
  171HISE     N 1689   5.326   5.349   3.845
  171HISE     H 1690   5.257   5.391   3.787
  171HISE    CA 1691   5.408   5.240   3.791
  171HISE    CB 1692   5.318   5.118   3.814
  171HISE    CG 1693   5.325   5.044   3.948
  171HISE   ND1 1694   5.407   4.940   3.961
  171HISE   CD2 1695   5.266   5.073   4.063
  171HISE   HD2 1696   5.178   5.137   4.073
  171HISE   CE1 1697   5.396   4.904   4.088
  171HISE   HE1 1698   5.454   4.824   4.134
  171HISE   NE2 1699   5.303   4.978   4.148
  171HISE   HE2 1700   5.280   4.996   4.244
  171HISE     C 1701   5.441   5.254   3.642
  171HISE     O 1702   5.347   5.241   3.564
  172LEU      N 1703   5.563   5.204   3.623
  172LEU      H 1704   5.624   5.178   3.698
  172LEU     CA 1705   5.613   5.217   3.486
  172LEU     CB 1706   5.763   5.246   3.483
  172LEU     CG 1707   5.811   5.289   3.345
  172LEU    CD1 1708   5.752   5.421   3.294
  172LEU    CD2 1709   5.964   5.300   3.345
  172LEU      C 1710   5.575   5.092   3.405
  172LEU      O 1711   5.600   4.979   3.445
  173TYR      N 1712   5.519   5.110   3.286
  173TYR      H 1713   5.510   5.196   3.234
  173TYR     CA 1714   5.465   4.997   3.209
  173TYR     CB 1715   5.313   4.988   3.191
  173TYR     CG 1716   5.248   4.942   3.322
  173TYR    CD1 1717   5.259   4.815   3.377
  173TYR    HD1 1718   5.305   4.740   3.313
  173TYR    CD2 1719   5.175   5.038   3.392
  173TYR    HD2 1720   5.168   5.143   3.365
  173TYR    CE1 1721   5.202   4.776   3.497
  173TYR    HE1 1722   5.232   4.679   3.536
  173TYR    CE2 1723   5.126   5.008   3.519
  173TYR    HE2 1724   5.061   5.082   3.566
  173TYR     CZ 1725   5.141   4.879   3.568
  173TYR     OH 1726   5.068   4.846   3.678
  173TYR     HH 1727   5.072   4.747   3.695
  173TYR      C 1728   5.519   4.997   3.066
  173TYR      O 1729   5.553   5.103   3.013
  174GLU      N 1730   5.569   4.880   3.026
  174GLU      H 1731   5.562   4.800   3.084
  174GLU     CA 1732   5.603   4.858   2.884
  174GLU     CB 1733   5.713   4.752   2.883
  174GLU     CG 1734   5.781   4.753   2.746
  174GLU     CD 1735   5.896   4.653   2.758
  174GLU    OE1 1736   5.895   4.542   2.700
  174GLU    OE2 1737   5.998   4.701   2.812
  174GLU      C 1738   5.488   4.808   2.796
  174GLU      O 1739   5.432   4.701   2.820
  175LEU      N 1740   5.445   4.899   2.709
  175LEU      H 1741   5.492   4.985   2.689
  175LEU     CA 1742   5.321   4.876   2.633
  175LEU     CB 1743   5.231   5.000   2.639
  175LEU     CG 1744   5.152   5.021   2.768
  175LEU    CD1 1745   5.119   5.165   2.808
  175LEU    CD2 1746   5.016   4.950   2.770
  175LEU      C 1747   5.344   4.831   2.489
  175LEU      O 1748   5.424   4.891   2.418
  176ASP      N 1749   5.295   4.711   2.459
  176ASP      H 1750   5.296   4.640   2.530
  176ASP     CA 1751   5.270   4.660   2.324
  176ASP     CB 1752   5.316   4.515   2.310
  176ASP     CG 1753   5.290   4.450   2.173
  176ASP    OD1 1754   5.376   4.441   2.083
  176ASP    OD2 1755   5.179   4.396   2.154
  176ASP      C 1756   5.120   4.661   2.294
  176ASP      O 1757   5.030   4.613   2.363
  177GLY      N 1758   5.090   4.704   2.172
  177GLY      H 1759   5.168   4.696   2.110
  177GLY     CA 1760   4.959   4.728   2.110
  177GLY      C 1761   4.862   4.610   2.115
  177GLY      O 1762   4.742   4.636   2.127
  178ARG      N 1763   4.913   4.488   2.130
  178ARG      H 1764   5.007   4.468   2.157
  178ARG     CA 1765   4.829   4.375   2.090
  178ARG     CB 1766   4.896   4.286   1.985
  178ARG     CG 1767   4.811   4.165   1.945
  178ARG     CD 1768   4.884   4.052   1.872
  178ARG     NE 1769   4.939   4.103   1.745
  178ARG     HE 1770   5.022   4.159   1.753
  178ARG     CZ 1771   4.898   4.080   1.620
  178ARG    NH1 1772   4.779   4.020   1.605
  178ARG   HH11 1773   4.721   4.012   1.686
  178ARG   HH12 1774   4.749   3.992   1.514
  178ARG    NH2 1775   4.965   4.131   1.515
  178ARG   HH21 1776   5.051   4.181   1.524
  178ARG   HH22 1777   4.934   4.110   1.423
  178ARG      C 1778   4.806   4.291   2.216
  178ARG      O 1779   4.688   4.257   2.232
  179MET      N 1780   4.891   4.279   2.318
  179MET      H 1781   4.959   4.351   2.335
  179MET     CA 1782   4.859   4.191   2.431
  179MET     CB 1783   4.976   4.112   2.489
  179MET     CG 1784   5.097   4.200   2.521
  179MET     SD 1785   5.091   4.277   2.687
  179MET     CE 1786   5.259   4.334   2.697
  179MET      C 1787   4.794   4.257   2.553
  179MET      O 1788   4.812   4.376   2.578
  180PRO      N 1789   4.680   4.205   2.595
  180PRO     CA 1790   4.619   4.237   2.725
  180PRO     CB 1791   4.478   4.178   2.718
  180PRO     CG 1792   4.449   4.169   2.568
  180PRO     CD 1793   4.585   4.128   2.512
  180PRO      C 1794   4.697   4.196   2.850
  180PRO      O 1795   4.771   4.098   2.843
  181PHE      N 1796   4.722   4.306   2.921
  181PHE      H 1797   4.712   4.395   2.878
  181PHE     CA 1798   4.790   4.319   3.051
  181PHE     CB 1799   4.759   4.204   3.147
  181PHE     CG 1800   4.804   4.219   3.293
  181PHE    CD1 1801   4.764   4.331   3.366
  181PHE    HD1 1802   4.727   4.419   3.314
  181PHE    CD2 1803   4.880   4.116   3.345
  181PHE    HD2 1804   4.901   4.018   3.301
  181PHE    CE1 1805   4.798   4.337   3.501
  181PHE    HE1 1806   4.792   4.424   3.566
  181PHE    CE2 1807   4.919   4.133   3.478
  181PHE    HE2 1808   4.991   4.063   3.520
  181PHE     CZ 1809   4.871   4.235   3.560
  181PHE     HZ 1810   4.901   4.244   3.664
  181PHE      C 1811   4.940   4.347   3.035
  181PHE      O 1812   5.015   4.255   3.001
  182PRO      N 1813   4.970   4.476   3.040
  182PRO     CA 1814   5.108   4.527   3.030
  182PRO     CB 1815   5.097   4.678   3.014
  182PRO     CG 1816   4.974   4.706   3.101
  182PRO     CD 1817   4.883   4.585   3.087
  182PRO      C 1818   5.210   4.496   3.141
  182PRO      O 1819   5.180   4.481   3.259
  183VAL      N 1820   5.329   4.473   3.086
  183VAL      H 1821   5.332   4.490   2.987
  183VAL     CA 1822   5.451   4.448   3.163
  183VAL     CB 1823   5.564   4.399   3.071
  183VAL    CG1 1824   5.675   4.339   3.156
  183VAL    CG2 1825   5.533   4.294   2.965
  183VAL      C 1826   5.496   4.565   3.250
  183VAL      O 1827   5.528   4.672   3.197
  184ASN      N 1828   5.531   4.536   3.375
  184ASN      H 1829   5.506   4.448   3.414
  184ASN     CA 1830   5.567   4.637   3.476
  184ASN     CB 1831   5.480   4.607   3.598
  184ASN     CG 1832   5.492   4.708   3.711
  184ASN    OD1 1833   5.596   4.766   3.743
  184ASN    ND2 1834   5.382   4.746   3.776
  184ASN   HD21 1835   5.292   4.703   3.768
  184ASN   HD22 1836   5.391   4.813   3.850
  184ASN      C 1837   5.715   4.644   3.515
  184ASN      O 1838   5.776   4.540   3.539
  185HISE     N 1839   5.767   4.767   3.513
  185HISE     H 1840   5.708   4.846   3.497
  185HISE    CA 1841   5.909   4.791   3.542
  185HISE    CB 1842   5.966   4.883   3.434
  185HISE    CG 1843   5.985   4.802   3.306
  185HISE   ND1 1844   6.098   4.736   3.282
  185HISE   CD2 1845   5.913   4.807   3.195
  185HISE   HD2 1846   5.821   4.861   3.171
  185HISE   CE1 1847   6.100   4.695   3.155
  185HISE   HE1 1848   6.158   4.617   3.107
  185HISE   NE2 1849   5.984   4.740   3.105
  185HISE   HE2 1850   5.966   4.746   3.007
  185HISE     C 1851   5.947   4.837   3.682
  185HISE     O 1852   6.033   4.779   3.747
  186GLY      N 1853   5.858   4.918   3.739
  186GLY      H 1854   5.760   4.904   3.721
  186GLY     CA 1855   5.894   4.988   3.863
  186GLY      C 1856   5.792   5.088   3.918
  186GLY      O 1857   5.722   5.143   3.833
  187ALA      N 1858   5.815   5.121   4.045
  187ALA      H 1859   5.906   5.136   4.083
  187ALA     CA 1860   5.713   5.211   4.101
  187ALA     CB 1861   5.654   5.160   4.233
  187ALA      C 1862   5.781   5.346   4.126
  187ALA      O 1863   5.885   5.362   4.191
  188SER      N 1864   5.704   5.450   4.096
  188SER      H 1865   5.613   5.433   4.058
  188SER     CA 1866   5.744   5.590   4.076
  188SER     CB 1867   5.848   5.603   3.965
  188SER     OG 1868   5.954   5.695   3.994
  188SER     HG 1869   6.001   5.721   3.910
  188SER      C 1870   5.632   5.687   4.037
  188SER      O 1871   5.547   5.646   3.958
  189SER      N 1872   5.623   5.807   4.093
  189SER      H 1873   5.695   5.843   4.152
  189SER     CA 1874   5.514   5.900   4.061
  189SER     CB 1875   5.548   6.042   4.108
  189SER     OG 1876   5.425   6.111   4.129
  189SER     HG 1877   5.437   6.208   4.105
  189SER      C 1878   5.491   5.930   3.913
  189SER      O 1879   5.587   5.969   3.847
  190GLU      N 1880   5.363   5.951   3.882
  190GLU      H 1881   5.297   5.941   3.957
  190GLU     CA 1882   5.316   5.981   3.746
  190GLU     CB 1883   5.163   5.993   3.743
  190GLU     CG 1884   5.087   5.862   3.766
  190GLU     CD 1885   4.936   5.887   3.759
  190GLU    OE1 1886   4.883   5.995   3.792
  190GLU    OE2 1887   4.866   5.789   3.723
  190GLU      C 1888   5.387   6.096   3.674
  190GLU      O 1889   5.383   6.111   3.552
  191ASP      N 1890   5.423   6.196   3.753
  191ASP      H 1891   5.368   6.214   3.835
  191ASP     CA 1892   5.509   6.308   3.710
  191ASP     CB 1893   5.551   6.387   3.834
  191ASP     CG 1894   5.435   6.418   3.930
  191ASP    OD1 1895   5.356   6.509   3.897
  191ASP    OD2 1896   5.421   6.345   4.031
  191ASP      C 1897   5.634   6.265   3.633
  191ASP      O 1898   5.644   6.286   3.513
  192THR      N 1899   5.711   6.177   3.697
  192THR      H 1900   5.676   6.136   3.781
  192THR     CA 1901   5.846   6.144   3.651
  192THR     CB 1902   5.951   6.116   3.759
  192THR    OG1 1903   5.930   6.004   3.846
  192THR    HG1 1904   5.978   5.924   3.809
  192THR    CG2 1905   5.953   6.233   3.858
  192THR      C 1906   5.862   6.043   3.538
  192THR      O 1907   5.972   5.991   3.516
  193LEU      N 1908   5.756   6.035   3.458
  193LEU      H 1909   5.688   6.105   3.478
  193LEU     CA 1910   5.722   5.940   3.352
  193LEU     CB 1911   5.603   5.995   3.273
  193LEU     CG 1912   5.530   5.883   3.199
  193LEU    CD1 1913   5.385   5.926   3.173
  193LEU    CD2 1914   5.594   5.855   3.063
  193LEU      C 1915   5.838   5.923   3.254
  193LEU      O 1916   5.912   5.825   3.261
  194LEU      N 1917   5.884   6.027   3.186
  194LEU      H 1918   5.835   6.114   3.199
  194LEU     CA 1919   6.002   6.045   3.101
  194LEU     CB 1920   6.002   6.188   3.048
  194LEU     CG 1921   5.878   6.214   2.962
  194LEU    CD1 1922   5.854   6.363   2.938
  194LEU    CD2 1923   5.896   6.144   2.827
  194LEU      C 1924   6.137   6.012   3.167
  194LEU      O 1925   6.207   5.925   3.114
  195LYS      N 1926   6.137   6.049   3.294
  195LYS      H 1927   6.051   6.056   3.345
  195LYS     CA 1928   6.263   6.038   3.370
  195LYS     CB 1929   6.265   6.121   3.498
  195LYS     CG 1930   6.244   6.267   3.457
  195LYS     CD 1931   6.261   6.373   3.567
  195LYS     CE 1932   6.396   6.371   3.639
  195LYS     NZ 1933   6.423   6.487   3.725
  195LYS    HZ1 1934   6.477   6.547   3.666
  195LYS    HZ2 1935   6.341   6.540   3.741
  195LYS    HZ3 1936   6.475   6.461   3.807
  195LYS      C 1937   6.291   5.893   3.410
  195LYS      O 1938   6.399   5.844   3.379
  196ASP      N 1939   6.201   5.821   3.477
  196ASP      H 1940   6.131   5.866   3.532
  196ASP     CA 1941   6.226   5.678   3.501
  196ASP     CB 1942   6.110   5.615   3.577
  196ASP     CG 1943   6.116   5.654   3.725
  196ASP    OD1 1944   6.062   5.761   3.759
  196ASP    OD2 1945   6.198   5.589   3.793
  196ASP      C 1946   6.244   5.598   3.372
  196ASP      O 1947   6.314   5.496   3.366
  197ALA      N 1948   6.169   5.636   3.269
  197ALA      H 1949   6.125   5.724   3.282
  197ALA     CA 1950   6.174   5.569   3.138
  197ALA     CB 1951   6.061   5.619   3.047
  197ALA      C 1952   6.309   5.587   3.068
  197ALA      O 1953   6.362   5.492   3.010
  198ALA      N 1954   6.371   5.704   3.076
  198ALA      H 1955   6.314   5.782   3.103
  198ALA     CA 1956   6.506   5.732   3.024
  198ALA     CB 1957   6.556   5.875   3.043
  198ALA      C 1958   6.614   5.635   3.071
  198ALA      O 1959   6.688   5.599   2.979
  199LYS      N 1960   6.605   5.606   3.200
  199LYS      H 1961   6.559   5.676   3.255
  199LYS     CA 1962   6.670   5.491   3.264
  199LYS     CB 1963   6.620   5.476   3.408
  199LYS     CG 1964   6.690   5.366   3.489
  199LYS     CD 1965   6.672   5.381   3.640
  199LYS     CE 1966   6.528   5.380   3.691
  199LYS     NZ 1967   6.512   5.477   3.800
  199LYS    HZ1 1968   6.570   5.451   3.877
  199LYS    HZ2 1969   6.543   5.567   3.769
  199LYS    HZ3 1970   6.414   5.483   3.822
  199LYS      C 1971   6.663   5.365   3.177
  199LYS      O 1972   6.754   5.320   3.107
  200VAL      N 1973   6.539   5.316   3.179
  200VAL      H 1974   6.463   5.364   3.221
  200VAL     CA 1975   6.504   5.197   3.099
  200VAL     CB 1976   6.353   5.172   3.112
  200VAL    CG1 1977   6.297   5.050   3.039
  200VAL    CG2 1978   6.313   5.165   3.259
  200VAL      C 1979   6.537   5.201   2.950
  200VAL      O 1980   6.571   5.096   2.896
  201CYS      N 1981   6.524   5.314   2.881
  201CYS      H 1982   6.462   5.382   2.919
  201CYS     CA 1983   6.570   5.333   2.743
  201CYS     CB 1984   6.500   5.456   2.684
  201CYS     SG 1985   6.322   5.452   2.723
  201CYS     HG 1986   6.331   5.497   2.848
  201CYS      C 1987   6.722   5.330   2.730
  201CYS      O 1988   6.771   5.251   2.649
  202ARG      N 1989   6.795   5.397   2.819
  202ARG      H 1990   6.753   5.456   2.888
  202ARG     CA 1991   6.941   5.390   2.812
  202ARG     CB 1992   7.002   5.485   2.916
  202ARG     CG 1993   7.148   5.530   2.901
  202ARG     CD 1994   7.188   5.623   3.015
  202ARG     NE 1995   7.200   5.558   3.147
  202ARG     HE 1996   7.284   5.504   3.157
  202ARG     CZ 1997   7.119   5.563   3.253
  202ARG    NH1 1998   7.011   5.643   3.251
  202ARG   HH11 1999   6.990   5.703   3.174
  202ARG   HH12 2000   6.960   5.638   3.337
  202ARG    NH2 2001   7.158   5.503   3.367
  202ARG   HH21 2002   7.244   5.455   3.378
  202ARG   HH22 2003   7.097   5.508   3.446
  202ARG      C 2004   6.992   5.250   2.846
  202ARG      O 2005   7.076   5.191   2.779
  203GLU      N 2006   6.942   5.190   2.954
  203GLU      H 2007   6.871   5.229   3.012
  203GLU     CA 2008   6.974   5.053   2.996
  203GLU     CB 2009   6.920   5.002   3.131
  203GLU     CG 2010   6.955   5.107   3.236
  203GLU     CD 2011   6.935   5.086   3.387
  203GLU    OE1 2012   6.903   4.971   3.422
  203GLU    OE2 2013   6.960   5.180   3.466
  203GLU      C 2014   6.936   4.959   2.882
  203GLU      O 2015   7.026   4.880   2.856
  204PHE      N 2016   6.826   4.970   2.807
  204PHE      H 2017   6.739   5.010   2.836
  204PHE     CA 2018   6.807   4.873   2.698
  204PHE     CB 2019   6.667   4.833   2.652
  204PHE     CG 2020   6.598   4.731   2.743
  204PHE    CD1 2021   6.512   4.768   2.845
  204PHE    HD1 2022   6.495   4.875   2.852
  204PHE    CD2 2023   6.642   4.599   2.738
  204PHE    HD2 2024   6.692   4.565   2.648
  204PHE    CE1 2025   6.469   4.677   2.942
  204PHE    HE1 2026   6.381   4.695   3.003
  204PHE    CE2 2027   6.616   4.512   2.843
  204PHE    HE2 2028   6.657   4.411   2.835
  204PHE     CZ 2029   6.532   4.553   2.946
  204PHE     HZ 2030   6.520   4.495   3.037
  204PHE      C 2031   6.895   4.905   2.577
  204PHE      O 2032   6.960   4.815   2.524
  205THR      N 2033   6.916   5.031   2.539
  205THR      H 2034   6.868   5.097   2.596
  205THR     CA 2035   6.993   5.072   2.421
  205THR     CB 2036   6.971   5.214   2.369
  205THR    OG1 2037   6.979   5.297   2.485
  205THR    HG1 2038   6.915   5.269   2.556
  205THR    CG2 2039   6.840   5.218   2.288
  205THR      C 2040   7.142   5.042   2.437
  205THR      O 2041   7.210   4.994   2.347
  206GLU      N 2042   7.187   5.054   2.561
  206GLU      H 2043   7.150   5.119   2.628
  206GLU     CA 2044   7.314   4.995   2.606
  206GLU     CB 2045   7.365   5.016   2.749
  206GLU     CG 2046   7.403   5.162   2.770
  206GLU     CD 2047   7.551   5.165   2.735
  206GLU    OE1 2048   7.625   5.064   2.751
  206GLU    OE2 2049   7.590   5.269   2.678
  206GLU      C 2050   7.334   4.847   2.576
  206GLU      O 2051   7.422   4.809   2.498
  207ARG      N 2052   7.248   4.761   2.629
  207ARG      H 2053   7.169   4.801   2.676
  207ARG     CA 2054   7.230   4.618   2.597
  207ARG     CB 2055   7.114   4.566   2.682
  207ARG     CG 2056   7.131   4.577   2.833
  207ARG     CD 2057   6.999   4.539   2.901
  207ARG     NE 2058   7.009   4.594   3.037
  207ARG     HE 2059   7.090   4.568   3.090
  207ARG     CZ 2060   6.921   4.668   3.106
  207ARG    NH1 2061   6.803   4.701   3.053
  207ARG   HH11 2062   6.764   4.670   2.966
  207ARG   HH12 2063   6.750   4.769   3.103
  207ARG    NH2 2064   6.934   4.658   3.239
  207ARG   HH21 2065   7.019   4.617   3.274
  207ARG   HH22 2066   6.856   4.676   3.299
  207ARG      C 2067   7.215   4.580   2.450
  207ARG      O 2068   7.302   4.512   2.396
  208GLU      N 2069   7.105   4.625   2.390
  208GLU      H 2070   7.051   4.692   2.442
  208GLU     CA 2071   7.066   4.596   2.251
  208GLU     CB 2072   6.985   4.468   2.231
  208GLU     CG 2073   7.038   4.349   2.311
  208GLU     CD 2074   6.961   4.219   2.286
  208GLU    OE1 2075   7.024   4.112   2.273
  208GLU    OE2 2076   6.837   4.216   2.268
  208GLU      C 2077   6.995   4.712   2.181
  208GLU      O 2078   6.905   4.771   2.241
  209GLN      N 2079   7.025   4.719   2.052
  209GLN      H 2080   7.050   4.636   2.002
  209GLN     CA 2081   6.993   4.838   1.972
  209GLN     CB 2082   7.049   4.823   1.831
  209GLN     CG 2083   7.196   4.866   1.831
  209GLN     CD 2084   7.240   4.896   1.687
  209GLN    OE1 2085   7.332   4.837   1.631
  209GLN    NE2 2086   7.205   5.010   1.627
  209GLN   HE21 2087   7.146   5.075   1.675
  209GLN   HE22 2088   7.225   5.025   1.530
  209GLN      C 2089   6.848   4.888   1.970
  209GLN      O 2090   6.752   4.813   1.979
  210GLY      N 2091   6.833   5.016   1.935
  210GLY      H 2092   6.911   5.075   1.913
  210GLY     CA 2093   6.704   5.085   1.925
  210GLY      C 2094   6.707   5.238   1.934
  210GLY      O 2095   6.808   5.293   1.979
  211GLU      N 2096   6.600   5.307   1.898
  211GLU      H 2097   6.509   5.264   1.894
  211GLU     CA 2098   6.596   5.454   1.895
  211GLU     CB 2099   6.571   5.507   1.753
  211GLU     CG 2100   6.632   5.646   1.736
  211GLU     CD 2101   6.782   5.661   1.764
  211GLU    OE1 2102   6.824   5.685   1.879
  211GLU    OE2 2103   6.855   5.683   1.665
  211GLU      C 2104   6.490   5.498   1.997
  211GLU      O 2105   6.380   5.444   1.995
  212VAL      N 2106   6.537   5.602   2.064
  212VAL      H 2107   6.624   5.649   2.046
  212VAL     CA 2108   6.477   5.657   2.186
  212VAL     CB 2109   6.580   5.674   2.297
  212VAL    CG1 2110   6.502   5.707   2.425
  212VAL    CG2 2111   6.659   5.545   2.317
  212VAL      C 2112   6.413   5.791   2.146
  212VAL      O 2113   6.449   5.896   2.199
  213ARG      N 2114   6.297   5.777   2.082
  213ARG      H 2115   6.267   5.687   2.052
  213ARG     CA 2116   6.204   5.888   2.054
  213ARG     CB 2117   6.102   5.866   1.942
  213ARG     CG 2118   6.162   5.871   1.802
  213ARG     CD 2119   6.253   5.993   1.791
  213ARG     NE 2120   6.272   6.011   1.646
  213ARG     HE 2121   6.185   6.021   1.597
  213ARG     CZ 2122   6.390   6.021   1.583
  213ARG    NH1 2123   6.503   6.004   1.653
  213ARG   HH11 2124   6.497   5.998   1.753
  213ARG   HH12 2125   6.590   5.983   1.609
  213ARG    NH2 2126   6.406   6.043   1.452
  213ARG   HH21 2127   6.331   6.062   1.389
  213ARG   HH22 2128   6.498   6.039   1.412
  213ARG      C 2129   6.126   5.940   2.174
  213ARG      O 2130   6.037   5.873   2.228
  214PHE      N 2131   6.156   6.065   2.208
  214PHE      H 2132   6.233   6.117   2.170
  214PHE     CA 2133   6.078   6.141   2.307
  214PHE     CB 2134   6.159   6.216   2.413
  214PHE     CG 2135   6.251   6.153   2.517
  214PHE    CD1 2136   6.361   6.078   2.476
  214PHE    HD1 2137   6.368   6.038   2.374
  214PHE    CD2 2138   6.245   6.198   2.649
  214PHE    HD2 2139   6.162   6.264   2.671
  214PHE    CE1 2140   6.460   6.056   2.570
  214PHE    HE1 2141   6.551   5.999   2.548
  214PHE    CE2 2142   6.343   6.176   2.745
  214PHE    HE2 2143   6.339   6.230   2.840
  214PHE     CZ 2144   6.447   6.094   2.704
  214PHE     HZ 2145   6.530   6.063   2.767
  214PHE      C 2146   5.986   6.238   2.235
  214PHE      O 2147   5.867   6.205   2.232
  215SER      N 2148   6.040   6.336   2.163
  215SER      H 2149   6.137   6.360   2.163
  215SER     CA 2150   5.959   6.432   2.087
  215SER     CB 2151   5.860   6.519   2.165
  215SER     OG 2152   5.746   6.435   2.191
  215SER     HG 2153   5.787   6.347   2.217
  215SER      C 2154   6.053   6.518   2.002
  215SER     O1 2155   6.013   6.565   1.893
  215SER     O2 2156   6.174   6.522   2.033
   6.93553   6.93553   4.90412   0.00000   0.00000   0.00000   0.00000   3.46774   3.46774
