# Supplementary material for: Is There a Functional Role for the Knotted Topology in Protein UCH-L1?
Source: J Chem Inf Model. 2024 Jul 24;64(17):6827–37. doi: 10.1021/acs.jcim.4c00880 (PMC11388461; doi:10.1021/acs.jcim.4c00880)
Supplement: Supplementary file 2 — ci4c00880_si_002.zip [file ci4c00880_si_002.zip › UCH-L1_files/APO/APO_delta216/REP_4/traj_initial.gro]

Protein in water t=   0.00000 step= 0
 2156
    1MET      N    1   6.061   3.599   3.413
    1MET     H1    2   6.161   3.601   3.421
    1MET     H2    3   6.040   3.696   3.426
    1MET     H3    4   6.014   3.543   3.480
    1MET     CA    5   6.026   3.549   3.279
    1MET     CB    6   6.016   3.397   3.265
    1MET     CG    7   6.152   3.326   3.277
    1MET     SD    8   6.215   3.340   3.448
    1MET     CE    9   6.367   3.255   3.409
    1MET      C   10   5.901   3.609   3.215
    1MET      O   11   5.896   3.637   3.095
    2GLN      N   12   5.799   3.622   3.299
    2GLN      H   13   5.790   3.573   3.386
    2GLN     CA   14   5.681   3.700   3.258
    2GLN     CB   15   5.581   3.626   3.169
    2GLN     CG   16   5.528   3.494   3.226
    2GLN     CD   17   5.400   3.469   3.146
    2GLN    OE1   18   5.388   3.432   3.030
    2GLN    NE2   19   5.290   3.528   3.194
    2GLN   HE21   20   5.292   3.577   3.281
    2GLN   HE22   21   5.209   3.507   3.139
    2GLN      C   22   5.609   3.770   3.373
    2GLN      O   23   5.647   3.756   3.489
    3LEU      N   24   5.529   3.868   3.331
    3LEU      H   25   5.531   3.906   3.238
    3LEU     CA   26   5.452   3.944   3.430
    3LEU     CB   27   5.469   4.094   3.404
    3LEU     CG   28   5.607   4.142   3.447
    3LEU    CD1   29   5.633   4.278   3.382
    3LEU    CD2   30   5.623   4.144   3.599
    3LEU      C   31   5.310   3.890   3.451
    3LEU      O   32   5.271   3.793   3.387
    4LYS      N   33   5.234   3.941   3.547
    4LYS      H   34   5.266   4.011   3.611
    4LYS     CA   35   5.093   3.904   3.567
    4LYS     CB   36   5.045   3.932   3.710
    4LYS     CG   37   5.128   3.844   3.803
    4LYS     CD   38   5.087   3.860   3.949
    4LYS     CE   39   5.175   3.815   4.066
    4LYS     NZ   40   5.179   3.672   4.099
    4LYS    HZ1   41   5.098   3.643   4.149
    4LYS    HZ2   42   5.169   3.637   4.006
    4LYS    HZ3   43   5.260   3.641   4.149
    4LYS      C   44   5.005   3.966   3.459
    4LYS      O   45   5.017   4.087   3.438
    5PRO      N   46   4.906   3.897   3.403
    5PRO     CA   47   4.828   3.956   3.292
    5PRO     CB   48   4.747   3.838   3.237
    5PRO     CG   49   4.821   3.713   3.283
    5PRO     CD   50   4.887   3.752   3.416
    5PRO      C   51   4.742   4.068   3.351
    5PRO      O   52   4.696   4.066   3.464
    6MET      N   53   4.752   4.178   3.277
    6MET      H   54   4.787   4.184   3.183
    6MET     CA   55   4.680   4.297   3.325
    6MET     CB   56   4.794   4.400   3.328
    6MET     CG   57   4.765   4.550   3.329
    6MET     SD   58   4.750   4.638   3.489
    6MET     CE   59   4.919   4.639   3.545
    6MET      C   60   4.577   4.348   3.224
    6MET      O   61   4.602   4.352   3.104
    7GLU      N   62   4.456   4.370   3.274
    7GLU      H   63   4.424   4.341   3.364
    7GLU     CA   64   4.343   4.416   3.192
    7GLU     CB   65   4.219   4.413   3.282
    7GLU     CG   66   4.092   4.442   3.201
    7GLU     CD   67   3.986   4.485   3.302
    7GLU    OE1   68   3.870   4.444   3.280
    7GLU    OE2   69   4.022   4.566   3.391
    7GLU      C   70   4.364   4.555   3.132
    7GLU      O   71   4.396   4.653   3.198
    8ILE      N   72   4.365   4.556   2.999
    8ILE      H   73   4.365   4.476   2.939
    8ILE     CA   74   4.388   4.681   2.924
    8ILE     CB   75   4.435   4.656   2.781
    8ILE    CG1   76   4.559   4.566   2.775
    8ILE    CG2   77   4.470   4.784   2.705
    8ILE     CD   78   4.688   4.613   2.842
    8ILE      C   79   4.266   4.773   2.917
    8ILE      O   80   4.162   4.727   2.869
    9ASN      N   81   4.276   4.883   2.990
    9ASN      H   82   4.341   4.877   3.066
    9ASN     CA   83   4.178   4.993   2.989
    9ASN     CB   84   4.051   4.953   3.065
    9ASN     CG   85   4.076   4.885   3.200
    9ASN    OD1   86   4.116   4.949   3.297
    9ASN    ND2   87   4.006   4.773   3.214
    9ASN   HD21   88   3.941   4.743   3.144
    9ASN   HD22   89   4.018   4.709   3.290
    9ASN      C   90   4.237   5.123   3.045
    9ASN      O   91   4.329   5.111   3.126
   10PRO      N   92   4.176   5.238   3.020
   10PRO     CA   93   4.209   5.365   3.087
   10PRO     CB   94   4.109   5.468   3.033
   10PRO     CG   95   4.108   5.418   2.888
   10PRO     CD   96   4.092   5.267   2.903
   10PRO      C   97   4.201   5.357   3.239
   10PRO      O   98   4.301   5.399   3.296
   11GLU      N   99   4.110   5.283   3.302
   11GLU      H  100   4.026   5.245   3.262
   11GLU     CA  101   4.113   5.274   3.449
   11GLU     CB  102   3.991   5.198   3.501
   11GLU     CG  103   3.964   5.235   3.647
   11GLU     CD  104   3.856   5.139   3.696
   11GLU    OE1  105   3.895   5.036   3.755
   11GLU    OE2  106   3.738   5.179   3.686
   11GLU      C  107   4.239   5.212   3.511
   11GLU      O  108   4.290   5.269   3.607
   12MET      N  109   4.288   5.110   3.441
   12MET      H  110   4.236   5.066   3.369
   12MET     CA  111   4.406   5.041   3.497
   12MET     CB  112   4.416   4.906   3.426
   12MET     CG  113   4.324   4.802   3.491
   12MET     SD  114   4.311   4.788   3.673
   12MET     CE  115   4.142   4.821   3.721
   12MET      C  116   4.529   5.130   3.479
   12MET      O  117   4.594   5.157   3.580
   13LEU      N  118   4.539   5.197   3.364
   13LEU      H  119   4.476   5.167   3.293
   13LEU     CA  120   4.640   5.297   3.327
   13LEU     CB  121   4.634   5.350   3.183
   13LEU     CG  122   4.654   5.241   3.078
   13LEU    CD1  123   4.632   5.298   2.937
   13LEU    CD2  124   4.797   5.188   3.075
   13LEU      C  125   4.642   5.417   3.421
   13LEU      O  126   4.750   5.447   3.471
   14ASN      N  127   4.526   5.473   3.455
   14ASN      H  128   4.444   5.452   3.401
   14ASN     CA  129   4.509   5.575   3.559
   14ASN     CB  130   4.367   5.629   3.547
   14ASN     CG  131   4.340   5.708   3.419
   14ASN    OD1  132   4.425   5.721   3.331
   14ASN    ND2  133   4.213   5.732   3.384
   14ASN   HD21  134   4.147   5.711   3.456
   14ASN   HD22  135   4.187   5.760   3.292
   14ASN      C  136   4.553   5.527   3.698
   14ASN      O  137   4.643   5.590   3.752
   15LYS      N  138   4.516   5.404   3.734
   15LYS      H  139   4.449   5.350   3.683
   15LYS     CA  140   4.576   5.343   3.854
   15LYS     CB  141   4.498   5.219   3.898
   15LYS     CG  142   4.356   5.265   3.933
   15LYS     CD  143   4.274   5.155   4.001
   15LYS     CE  144   4.133   5.214   4.006
   15LYS     NZ  145   4.028   5.115   4.036
   15LYS    HZ1  146   4.059   5.038   4.092
   15LYS    HZ2  147   3.951   5.158   4.082
   15LYS    HZ3  148   3.986   5.080   3.952
   15LYS      C  149   4.725   5.311   3.849
   15LYS      O  150   4.783   5.289   3.955
   16VAL      N  151   4.780   5.288   3.730
   16VAL      H  152   4.729   5.236   3.661
   16VAL     CA  153   4.926   5.277   3.724
   16VAL     CB  154   4.955   5.210   3.589
   16VAL    CG1  155   5.100   5.215   3.541
   16VAL    CG2  156   4.886   5.075   3.576
   16VAL      C  157   4.998   5.411   3.742
   16VAL      O  158   5.071   5.431   3.839
   17LEU      N  159   4.945   5.509   3.669
   17LEU      H  160   4.903   5.487   3.581
   17LEU     CA  161   4.985   5.650   3.680
   17LEU     CB  162   4.901   5.743   3.593
   17LEU     CG  163   4.913   5.741   3.441
   17LEU    CD1  164   4.804   5.820   3.369
   17LEU    CD2  165   5.049   5.797   3.400
   17LEU      C  166   4.964   5.704   3.822
   17LEU      O  167   5.033   5.795   3.868
   18SER      N  168   4.871   5.647   3.897
   18SER      H  169   4.780   5.627   3.860
   18SER     CA  170   4.871   5.677   4.040
   18SER     CB  171   4.741   5.647   4.115
   18SER     OG  172   4.749   5.626   4.257
   18SER     HG  173   4.652   5.624   4.281
   18SER      C  174   4.991   5.612   4.109
   18SER      O  175   5.077   5.684   4.157
   19ARG      N  176   5.004   5.480   4.103
   19ARG      H  177   4.944   5.426   4.044
   19ARG     CA  178   5.120   5.410   4.160
   19ARG     CB  179   5.108   5.257   4.153
   19ARG     CG  180   4.998   5.206   4.246
   19ARG     CD  181   5.007   5.055   4.271
   19ARG     NE  182   4.887   5.014   4.345
   19ARG     HE  183   4.799   5.013   4.296
   19ARG     CZ  184   4.886   4.980   4.474
   19ARG    NH1  185   5.001   4.974   4.543
   19ARG   HH11  186   5.092   5.000   4.510
   19ARG   HH12  187   4.993   4.935   4.635
   19ARG    NH2  188   4.771   4.990   4.543
   19ARG   HH21  189   4.697   5.037   4.495
   19ARG   HH22  190   4.760   4.958   4.637
   19ARG      C  191   5.261   5.450   4.117
   19ARG      O  192   5.361   5.423   4.183
   20LEU      N  193   5.272   5.498   3.993
   20LEU      H  194   5.206   5.469   3.924
   20LEU     CA  195   5.403   5.547   3.947
   20LEU     CB  196   5.409   5.543   3.794
   20LEU     CG  197   5.395   5.408   3.725
   20LEU    CD1  198   5.445   5.410   3.581
   20LEU    CD2  199   5.466   5.296   3.802
   20LEU      C  200   5.452   5.686   3.988
   20LEU      O  201   5.568   5.723   3.970
   21GLY      N  202   5.353   5.765   4.029
   21GLY      H  203   5.261   5.731   4.048
   21GLY     CA  204   5.364   5.905   4.072
   21GLY      C  205   5.389   6.000   3.954
   21GLY      O  206   5.495   6.055   3.928
   22VAL      N  207   5.281   6.020   3.880
   22VAL      H  208   5.209   5.951   3.893
   22VAL     CA  209   5.268   6.112   3.767
   22VAL     CB  210   5.271   6.038   3.633
   22VAL    CG1  211   5.294   6.132   3.515
   22VAL    CG2  212   5.381   5.932   3.624
   22VAL      C  213   5.135   6.188   3.778
   22VAL      O  214   5.033   6.128   3.809
   23ALA      N  215   5.145   6.318   3.750
   23ALA      H  216   5.217   6.359   3.694
   23ALA     CA  217   5.040   6.414   3.786
   23ALA     CB  218   5.081   6.553   3.739
   23ALA      C  219   4.901   6.380   3.731
   23ALA      O  220   4.879   6.376   3.610
   24GLY      N  221   4.809   6.398   3.825
   24GLY      H  222   4.839   6.435   3.913
   24GLY     CA  223   4.665   6.371   3.811
   24GLY      C  224   4.590   6.461   3.713
   24GLY      O  225   4.470   6.441   3.693
   25GLN      N  226   4.646   6.580   3.694
   25GLN      H  227   4.710   6.614   3.762
   25GLN     CA  228   4.616   6.677   3.587
   25GLN     CB  229   4.734   6.771   3.567
   25GLN     CG  230   4.703   6.900   3.490
   25GLN     CD  231   4.823   6.994   3.491
   25GLN    OE1  232   4.895   7.019   3.588
   25GLN    NE2  233   4.821   7.074   3.385
   25GLN   HE21  234   4.745   7.071   3.320
   25GLN   HE22  235   4.880   7.155   3.383
   25GLN      C  236   4.580   6.618   3.451
   25GLN      O  237   4.480   6.664   3.395
   26TRP      N  238   4.649   6.511   3.412
   26TRP      H  239   4.723   6.481   3.473
   26TRP     CA  240   4.637   6.451   3.279
   26TRP     CB  241   4.764   6.469   3.195
   26TRP     CG  242   4.797   6.615   3.162
   26TRP    CD1  243   4.884   6.682   3.236
   26TRP    HD1  244   4.894   6.668   3.344
   26TRP    CD2  245   4.792   6.675   3.037
   26TRP    NE1  246   4.935   6.786   3.170
   26TRP    HE1  247   5.016   6.831   3.206
   26TRP    CE2  248   4.880   6.782   3.049
   26TRP    CE3  249   4.706   6.654   2.929
   26TRP    HE3  250   4.633   6.574   2.921
   26TRP    CZ2  251   4.891   6.871   2.943
   26TRP    HZ2  252   4.955   6.959   2.950
   26TRP    CZ3  253   4.710   6.757   2.836
   26TRP    HZ3  254   4.635   6.753   2.757
   26TRP    CH2  255   4.799   6.864   2.839
   26TRP    HH2  256   4.784   6.945   2.768
   26TRP      C  257   4.621   6.299   3.292
   26TRP      O  258   4.716   6.234   3.334
   27ARG      N  259   4.496   6.254   3.286
   27ARG      H  260   4.433   6.315   3.237
   27ARG     CA  261   4.460   6.112   3.296
   27ARG     CB  262   4.379   6.109   3.426
   27ARG     CG  263   4.452   6.109   3.560
   27ARG     CD  264   4.534   5.981   3.581
   27ARG     NE  265   4.656   6.005   3.660
   27ARG     HE  266   4.734   6.052   3.619
   27ARG     CZ  267   4.655   6.009   3.794
   27ARG    NH1  268   4.547   5.977   3.867
   27ARG   HH11  269   4.465   5.956   3.814
   27ARG   HH12  270   4.544   5.978   3.967
   27ARG    NH2  271   4.771   6.026   3.859
   27ARG   HH21  272   4.857   6.052   3.815
   27ARG   HH22  273   4.783   6.017   3.958
   27ARG      C  274   4.377   6.071   3.174
   27ARG      O  275   4.323   6.144   3.090
   28PHE      N  276   4.394   5.943   3.143
   28PHE      H  277   4.432   5.876   3.207
   28PHE     CA  278   4.337   5.881   3.022
   28PHE     CB  279   4.425   5.761   2.988
   28PHE     CG  280   4.572   5.776   2.949
   28PHE    CD1  281   4.668   5.790   3.049
   28PHE    HD1  282   4.659   5.741   3.146
   28PHE    CD2  283   4.600   5.792   2.814
   28PHE    HD2  284   4.539   5.749   2.734
   28PHE    CE1  285   4.794   5.837   3.015
   28PHE    HE1  286   4.868   5.851   3.094
   28PHE    CE2  287   4.729   5.828   2.779
   28PHE    HE2  288   4.748   5.825   2.671
   28PHE     CZ  289   4.819   5.859   2.880
   28PHE     HZ  290   4.915   5.891   2.839
   28PHE      C  291   4.187   5.854   3.014
   28PHE      O  292   4.127   5.807   3.111
   29VAL      N  293   4.142   5.853   2.889
   29VAL      H  294   4.209   5.824   2.822
   29VAL     CA  295   4.001   5.855   2.846
   29VAL     CB  296   3.957   5.995   2.804
   29VAL    CG1  297   3.947   6.090   2.924
   29VAL    CG2  298   4.041   6.049   2.688
   29VAL      C  299   3.964   5.748   2.743
   29VAL      O  300   4.038   5.716   2.651
   30ASP      N  301   3.857   5.674   2.773
   30ASP      H  302   3.845   5.655   2.870
   30ASP     CA  303   3.791   5.584   2.677
   30ASP     CB  304   3.685   5.514   2.762
   30ASP     CG  305   3.739   5.446   2.888
   30ASP    OD1  306   3.766   5.521   2.985
   30ASP    OD2  307   3.730   5.322   2.901
   30ASP      C  308   3.724   5.651   2.557
   30ASP      O  309   3.679   5.765   2.570
   31VAL      N  310   3.749   5.582   2.446
   31VAL      H  311   3.782   5.488   2.446
   31VAL     CA  312   3.698   5.631   2.317
   31VAL     CB  313   3.810   5.643   2.213
   31VAL    CG1  314   3.766   5.690   2.074
   31VAL    CG2  315   3.936   5.720   2.253
   31VAL      C  316   3.582   5.548   2.262
   31VAL      O  317   3.588   5.432   2.224
   32LEU      N  318   3.468   5.614   2.245
   32LEU      H  319   3.464   5.713   2.256
   32LEU     CA  320   3.351   5.543   2.190
   32LEU     CB  321   3.220   5.595   2.248
   32LEU     CG  322   3.191   5.564   2.395
   32LEU    CD1  323   3.053   5.619   2.430
   32LEU    CD2  324   3.212   5.414   2.421
   32LEU      C  325   3.349   5.516   2.040
   32LEU      O  326   3.272   5.432   1.993
   33GLY      N  327   3.413   5.604   1.963
   33GLY      H  328   3.472   5.680   1.992
   33GLY     CA  329   3.406   5.615   1.817
   33GLY      C  330   3.532   5.681   1.761
   33GLY      O  331   3.570   5.793   1.795
   34LEU      N  332   3.579   5.614   1.656
   34LEU      H  333   3.551   5.522   1.627
   34LEU     CA  334   3.713   5.649   1.607
   34LEU     CB  335   3.792   5.519   1.587
   34LEU     CG  336   3.814   5.445   1.718
   34LEU    CD1  337   3.870   5.305   1.690
   34LEU    CD2  338   3.922   5.514   1.802
   34LEU      C  339   3.700   5.737   1.482
   34LEU      O  340   3.806   5.759   1.423
   35GLU      N  341   3.583   5.794   1.454
   35GLU      H  342   3.504   5.758   1.503
   35GLU     CA  343   3.553   5.887   1.345
   35GLU     CB  344   3.401   5.885   1.331
   35GLU     CG  345   3.346   5.756   1.269
   35GLU     CD  346   3.331   5.643   1.372
   35GLU    OE1  347   3.305   5.681   1.488
   35GLU    OE2  348   3.376   5.530   1.344
   35GLU      C  349   3.591   6.035   1.357
   35GLU      O  350   3.652   6.077   1.455
   36GLU      N  351   3.536   6.116   1.267
   36GLU      H  352   3.524   6.073   1.177
   36GLU     CA  353   3.530   6.262   1.278
   36GLU     CB  354   3.501   6.334   1.146
   36GLU     CG  355   3.603   6.310   1.034
   36GLU     CD  356   3.733   6.392   1.031
   36GLU    OE1  357   3.837   6.345   0.981
   36GLU    OE2  358   3.734   6.510   1.072
   36GLU      C  359   3.424   6.310   1.378
   36GLU      O  360   3.429   6.422   1.429
   37GLU      N  361   3.316   6.234   1.388
   37GLU      H  362   3.285   6.162   1.326
   37GLU     CA  363   3.222   6.253   1.500
   37GLU     CB  364   3.088   6.215   1.436
   37GLU     CG  365   2.969   6.232   1.530
   37GLU     CD  366   2.955   6.377   1.576
   37GLU    OE1  367   2.880   6.445   1.502
   37GLU    OE2  368   3.002   6.412   1.686
   37GLU      C  369   3.262   6.160   1.615
   37GLU      O  370   3.354   6.078   1.607
   38SER      N  371   3.195   6.187   1.727
   38SER      H  372   3.133   6.265   1.725
   38SER     CA  373   3.224   6.136   1.862
   38SER     CB  374   3.196   5.986   1.868
   38SER     OG  375   3.217   5.942   2.003
   38SER     HG  376   3.312   5.913   2.011
   38SER      C  377   3.360   6.171   1.921
   38SER      O  378   3.365   6.193   2.042
   39LEU      N  379   3.471   6.176   1.848
   39LEU      H  380   3.469   6.148   1.752
   39LEU     CA  381   3.605   6.212   1.896
   39LEU     CB  382   3.713   6.211   1.787
   39LEU     CG  383   3.801   6.086   1.788
   39LEU    CD1  384   3.905   6.090   1.676
   39LEU    CD2  385   3.866   6.067   1.925
   39LEU      C  386   3.606   6.341   1.979
   39LEU      O  387   3.663   6.349   2.087
   40GLY      N  388   3.525   6.441   1.944
   40GLY      H  389   3.528   6.468   1.848
   40GLY     CA  390   3.500   6.555   2.034
   40GLY      C  391   3.454   6.538   2.179
   40GLY      O  392   3.498   6.613   2.266
   41SER      N  393   3.393   6.423   2.210
   41SER      H  394   3.373   6.367   2.130
   41SER     CA  395   3.359   6.374   2.344
   41SER     CB  396   3.265   6.253   2.352
   41SER     OG  397   3.207   6.247   2.483
   41SER     HG  398   3.199   6.150   2.505
   41SER      C  399   3.482   6.349   2.431
   41SER      O  400   3.472   6.354   2.553
   42VAL      N  401   3.600   6.329   2.372
   42VAL      H  402   3.606   6.340   2.273
   42VAL     CA  403   3.732   6.319   2.435
   42VAL     CB  404   3.836   6.257   2.341
   42VAL    CG1  405   3.980   6.249   2.390
   42VAL    CG2  406   3.801   6.117   2.292
   42VAL      C  407   3.783   6.454   2.486
   42VAL      O  408   3.824   6.536   2.404
   43PRO      N  409   3.787   6.470   2.618
   43PRO     CA  410   3.814   6.604   2.671
   43PRO     CB  411   3.795   6.593   2.822
   43PRO     CG  412   3.831   6.448   2.852
   43PRO     CD  413   3.769   6.378   2.731
   43PRO      C  414   3.951   6.668   2.645
   43PRO      O  415   4.053   6.599   2.651
   44ALA      N  416   3.942   6.796   2.611
   44ALA      H  417   3.852   6.838   2.621
   44ALA     CA  418   4.049   6.888   2.571
   44ALA     CB  419   3.990   6.992   2.475
   44ALA      C  420   4.111   6.956   2.693
   44ALA      O  421   4.044   7.020   2.774
   45PRO      N  422   4.244   6.956   2.703
   45PRO     CA  423   4.330   6.898   2.599
   45PRO     CB  424   4.454   6.986   2.595
   45PRO     CG  425   4.467   7.047   2.734
   45PRO     CD  426   4.320   7.057   2.778
   45PRO      C  427   4.371   6.752   2.622
   45PRO      O  428   4.387   6.700   2.732
   46ALA      N  429   4.384   6.677   2.513
   46ALA      H  430   4.392   6.715   2.421
   46ALA     CA  431   4.440   6.542   2.528
   46ALA     CB  432   4.383   6.440   2.430
   46ALA      C  433   4.592   6.539   2.506
   46ALA      O  434   4.634   6.614   2.418
   47CYS      N  435   4.660   6.433   2.548
   47CYS      H  436   4.613   6.360   2.598
   47CYS     CA  437   4.807   6.427   2.536
   47CYS     CB  438   4.884   6.465   2.663
   47CYS     SG  439   4.849   6.343   2.795
   47CYS     HG  440   4.860   6.433   2.893
   47CYS      C  441   4.874   6.303   2.476
   47CYS      O  442   4.970   6.313   2.400
   48ALA      N  443   4.796   6.196   2.481
   48ALA      H  444   4.708   6.192   2.529
   48ALA     CA  445   4.837   6.075   2.409
   48ALA     CB  446   4.944   6.007   2.494
   48ALA      C  447   4.716   5.986   2.383
   48ALA      O  448   4.645   5.946   2.475
   49LEU      N  449   4.695   5.964   2.253
   49LEU      H  450   4.708   6.033   2.181
   49LEU     CA  451   4.604   5.857   2.210
   49LEU     CB  452   4.538   5.906   2.080
   49LEU     CG  453   4.436   5.809   2.022
   49LEU    CD1  454   4.314   5.819   2.114
   49LEU    CD2  455   4.406   5.834   1.874
   49LEU      C  456   4.673   5.721   2.198
   49LEU      O  457   4.786   5.717   2.151
   50LEU      N  458   4.619   5.613   2.253
   50LEU      H  459   4.538   5.631   2.309
   50LEU     CA  460   4.670   5.475   2.252
   50LEU     CB  461   4.713   5.424   2.390
   50LEU     CG  462   4.833   5.475   2.470
   50LEU    CD1  463   4.840   5.627   2.483
   50LEU    CD2  464   4.840   5.421   2.613
   50LEU      C  465   4.558   5.381   2.206
   50LEU      O  466   4.439   5.397   2.233
   51LEU      N  467   4.601   5.286   2.124
   51LEU      H  468   4.689   5.288   2.077
   51LEU     CA  469   4.520   5.174   2.074
   51LEU     CB  470   4.503   5.196   1.923
   51LEU     CG  471   4.409   5.108   1.841
   51LEU    CD1  472   4.262   5.144   1.866
   51LEU    CD2  473   4.452   5.117   1.695
   51LEU      C  474   4.567   5.031   2.099
   51LEU      O  475   4.686   5.001   2.084
   52LEU      N  476   4.468   4.946   2.127
   52LEU      H  477   4.378   4.983   2.149
   52LEU     CA  478   4.485   4.800   2.134
   52LEU     CB  479   4.417   4.738   2.256
   52LEU     CG  480   4.414   4.588   2.285
   52LEU    CD1  481   4.549   4.561   2.351
   52LEU    CD2  482   4.304   4.566   2.389
   52LEU      C  483   4.425   4.722   2.017
   52LEU      O  484   4.308   4.750   1.992
   53PHE      N  485   4.504   4.648   1.940
   53PHE      H  486   4.603   4.638   1.946
   53PHE     CA  487   4.453   4.567   1.828
   53PHE     CB  488   4.461   4.652   1.701
   53PHE     CG  489   4.377   4.591   1.589
   53PHE    CD1  490   4.241   4.619   1.591
   53PHE    HD1  491   4.198   4.679   1.671
   53PHE    CD2  492   4.436   4.514   1.489
   53PHE    HD2  493   4.540   4.483   1.497
   53PHE    CE1  494   4.160   4.574   1.487
   53PHE    HE1  495   4.052   4.575   1.504
   53PHE    CE2  496   4.355   4.469   1.385
   53PHE    HE2  497   4.379   4.377   1.331
   53PHE     CZ  498   4.221   4.504   1.383
   53PHE     HZ  499   4.168   4.487   1.289
   53PHE      C  500   4.527   4.434   1.814
   53PHE      O  501   4.642   4.425   1.857
   54PRO      N  502   4.453   4.327   1.785
   54PRO     CA  503   4.506   4.196   1.746
   54PRO     CB  504   4.397   4.090   1.763
   54PRO     CG  505   4.274   4.180   1.749
   54PRO     CD  506   4.309   4.316   1.811
   54PRO      C  507   4.572   4.188   1.608
   54PRO      O  508   4.518   4.225   1.504
   55LEU      N  509   4.682   4.113   1.606
   55LEU      H  510   4.700   4.053   1.683
   55LEU     CA  511   4.762   4.096   1.483
   55LEU     CB  512   4.895   4.171   1.484
   55LEU     CG  513   4.876   4.321   1.464
   55LEU    CD1  514   5.003   4.406   1.471
   55LEU    CD2  515   4.787   4.361   1.346
   55LEU      C  516   4.790   3.956   1.429
   55LEU      O  517   4.853   3.872   1.494
   56THR      N  518   4.781   3.945   1.297
   56THR      H  519   4.738   4.019   1.245
   56THR     CA  520   4.797   3.816   1.229
   56THR     CB  521   4.741   3.813   1.087
   56THR    OG1  522   4.806   3.910   1.004
   56THR    HG1  523   4.762   3.998   1.019
   56THR    CG2  524   4.588   3.820   1.084
   56THR      C  525   4.945   3.782   1.217
   56THR      O  526   5.023   3.869   1.178
   57ALA      N  527   4.990   3.657   1.219
   57ALA      H  528   4.924   3.582   1.228
   57ALA     CA  529   5.128   3.607   1.216
   57ALA     CB  530   5.121   3.456   1.239
   57ALA      C  531   5.211   3.643   1.093
   57ALA      O  532   5.328   3.680   1.095
   58GLN      N  533   5.151   3.626   0.975
   58GLN      H  534   5.066   3.574   0.975
   58GLN     CA  535   5.188   3.678   0.842
   58GLN     CB  536   5.080   3.660   0.736
   58GLN     CG  537   5.024   3.518   0.746
   58GLN     CD  538   4.906   3.509   0.843
   58GLN    OE1  539   4.919   3.448   0.948
   58GLN    NE2  540   4.785   3.541   0.798
   58GLN   HE21  541   4.785   3.555   0.699
   58GLN   HE22  542   4.700   3.529   0.850
   58GLN      C  543   5.226   3.826   0.851
   58GLN      O  544   5.342   3.860   0.830
   59HISE     N  545   5.120   3.904   0.869
   59HISE     H  546   5.036   3.881   0.917
   59HISE    CA  547   5.138   4.050   0.872
   59HISE    CB  548   5.003   4.114   0.904
   59HISE    CG  549   4.991   4.266   0.915
   59HISE   ND1  550   4.921   4.337   1.004
   59HISE   CD2  551   5.069   4.346   0.844
   59HISE   HD2  552   5.131   4.316   0.760
   59HISE   CE1  553   4.961   4.464   0.995
   59HISE   HE1  554   4.925   4.546   1.057
   59HISE   NE2  555   5.047   4.468   0.894
   59HISE   HE2  556   5.080   4.549   0.845
   59HISE     C  557   5.241   4.112   0.967
   59HISE     O  558   5.331   4.187   0.929
   60GLU      N  559   5.236   4.067   1.092
   60GLU      H  560   5.161   4.014   1.131
   60GLU     CA  561   5.339   4.091   1.195
   60GLU     CB  562   5.309   3.984   1.300
   60GLU     CG  563   5.347   4.027   1.442
   60GLU     CD  564   5.392   3.911   1.531
   60GLU    OE1  565   5.486   3.843   1.485
   60GLU    OE2  566   5.339   3.901   1.644
   60GLU      C  567   5.478   4.057   1.142
   60GLU      O  568   5.567   4.142   1.139
   61ASN      N  569   5.499   3.934   1.096
   61ASN      H  570   5.452   3.851   1.125
   61ASN     CA  571   5.633   3.899   1.046
   61ASN     CB  572   5.640   3.752   1.003
   61ASN     CG  573   5.680   3.659   1.118
   61ASN    OD1  574   5.796   3.647   1.158
   61ASN    ND2  575   5.581   3.602   1.186
   61ASN   HD21  576   5.484   3.621   1.171
   61ASN   HD22  577   5.613   3.527   1.244
   61ASN      C  578   5.686   3.983   0.930
   61ASN      O  579   5.800   4.030   0.933
   62PHE      N  580   5.591   4.010   0.840
   62PHE      H  581   5.501   3.967   0.845
   62PHE     CA  582   5.626   4.093   0.724
   62PHE     CB  583   5.510   4.077   0.624
   62PHE     CG  584   5.532   4.153   0.493
   62PHE    CD1  585   5.506   4.289   0.479
   62PHE    HD1  586   5.498   4.352   0.568
   62PHE    CD2  587   5.539   4.071   0.382
   62PHE    HD2  588   5.582   3.971   0.389
   62PHE    CE1  589   5.483   4.343   0.353
   62PHE    HE1  590   5.470   4.450   0.341
   62PHE    CE2  591   5.510   4.123   0.256
   62PHE    HE2  592   5.483   4.055   0.176
   62PHE     CZ  593   5.479   4.258   0.242
   62PHE     HZ  594   5.432   4.296   0.152
   62PHE      C  595   5.646   4.240   0.759
   62PHE      O  596   5.748   4.289   0.710
   63ARG      N  597   5.563   4.301   0.843
   63ARG      H  598   5.483   4.249   0.874
   63ARG     CA  599   5.583   4.437   0.896
   63ARG     CB  600   5.458   4.490   0.967
   63ARG     CG  601   5.464   4.641   0.946
   63ARG     CD  602   5.326   4.696   0.982
   63ARG     NE  603   5.343   4.841   0.964
   63ARG     HE  604   5.351   4.867   0.868
   63ARG     CZ  605   5.315   4.932   1.058
   63ARG    NH1  606   5.255   4.911   1.176
   63ARG   HH11  607   5.230   4.819   1.205
   63ARG   HH12  608   5.238   4.982   1.245
   63ARG    NH2  609   5.372   5.052   1.041
   63ARG   HH21  610   5.429   5.059   0.959
   63ARG   HH22  611   5.378   5.127   1.107
   63ARG      C  612   5.708   4.455   0.981
   63ARG      O  613   5.776   4.556   0.964
   64LYS      N  614   5.740   4.347   1.053
   64LYS      H  615   5.666   4.300   1.101
   64LYS     CA  616   5.868   4.351   1.125
   64LYS     CB  617   5.887   4.228   1.214
   64LYS     CG  618   5.798   4.239   1.338
   64LYS     CD  619   5.820   4.121   1.433
   64LYS     CE  620   5.732   4.116   1.558
   64LYS     NZ  621   5.766   3.994   1.632
   64LYS    HZ1  622   5.812   3.934   1.566
   64LYS    HZ2  623   5.826   4.010   1.710
   64LYS    HZ3  624   5.683   3.949   1.665
   64LYS      C  625   5.991   4.360   1.035
   64LYS      O  626   6.083   4.432   1.074
   65LYS      N  627   5.988   4.288   0.923
   65LYS      H  628   5.911   4.231   0.894
   65LYS     CA  629   6.101   4.287   0.829
   65LYS     CB  630   6.100   4.170   0.730
   65LYS     CG  631   6.081   4.028   0.784
   65LYS     CD  632   6.080   3.930   0.667
   65LYS     CE  633   6.084   3.787   0.721
   65LYS     NZ  634   6.038   3.685   0.626
   65LYS    HZ1  635   5.951   3.705   0.581
   65LYS    HZ2  636   6.106   3.671   0.554
   65LYS    HZ3  637   6.035   3.598   0.675
   65LYS      C  638   6.118   4.423   0.760
   65LYS      O  639   6.219   4.491   0.781
   66GLN      N  640   6.001   4.479   0.732
   66GLN      H  641   5.916   4.431   0.752
   66GLN     CA  642   5.988   4.614   0.676
   66GLN     CB  643   5.841   4.647   0.645
   66GLN     CG  644   5.777   4.560   0.537
   66GLN     CD  645   5.640   4.616   0.499
   66GLN    OE1  646   5.546   4.616   0.578
   66GLN    NE2  647   5.638   4.692   0.390
   66GLN   HE21  648   5.721   4.732   0.352
   66GLN   HE22  649   5.547   4.707   0.350
   66GLN      C  650   6.039   4.729   0.763
   66GLN      O  651   6.128   4.806   0.729
   67ILE      N  652   6.001   4.718   0.890
   67ILE      H  653   5.920   4.666   0.919
   67ILE     CA  654   6.042   4.814   0.993
   67ILE     CB  655   5.932   4.827   1.098
   67ILE    CG1  656   5.813   4.899   1.035
   67ILE    CG2  657   5.979   4.880   1.233
   67ILE     CD  658   5.684   4.865   1.110
   67ILE      C  659   6.189   4.806   1.035
   67ILE      O  660   6.257   4.908   1.045
   68GLU      N  661   6.244   4.685   1.027
   68GLU      H  662   6.184   4.608   1.003
   68GLU     CA  663   6.387   4.653   1.040
   68GLU     CB  664   6.410   4.503   1.061
   68GLU     CG  665   6.548   4.460   1.109
   68GLU     CD  666   6.588   4.519   1.244
   68GLU    OE1  667   6.595   4.439   1.340
   68GLU    OE2  668   6.629   4.638   1.247
   68GLU      C  669   6.471   4.717   0.930
   68GLU      O  670   6.561   4.798   0.950
   69GLU      N  671   6.422   4.693   0.809
   69GLU      H  672   6.360   4.614   0.808
   69GLU     CA  673   6.490   4.724   0.682
   69GLU     CB  674   6.427   4.639   0.572
   69GLU     CG  675   6.508   4.619   0.444
   69GLU     CD  676   6.439   4.538   0.334
   69GLU    OE1  677   6.341   4.580   0.269
   69GLU    OE2  678   6.506   4.440   0.295
   69GLU      C  679   6.489   4.872   0.644
   69GLU      O  680   6.602   4.912   0.618
   70LEU      N  681   6.396   4.950   0.700
   70LEU      H  682   6.316   4.907   0.741
   70LEU     CA  683   6.397   5.097   0.694
   70LEU     CB  684   6.263   5.157   0.738
   70LEU     CG  685   6.160   5.149   0.624
   70LEU    CD1  686   6.014   5.149   0.669
   70LEU    CD2  687   6.182   5.271   0.535
   70LEU      C  688   6.503   5.165   0.780
   70LEU      O  689   6.541   5.279   0.758
   71LYS      N  690   6.545   5.089   0.882
   71LYS      H  691   6.493   5.006   0.904
   71LYS     CA  692   6.662   5.117   0.966
   71LYS     CB  693   6.788   5.081   0.887
   71LYS     CG  694   6.844   4.938   0.882
   71LYS     CD  695   6.880   4.867   1.012
   71LYS     CE  696   6.899   4.719   0.981
   71LYS     NZ  697   6.899   4.646   1.109
   71LYS    HZ1  698   6.923   4.550   1.095
   71LYS    HZ2  699   6.962   4.671   1.182
   71LYS    HZ3  700   6.806   4.647   1.147
   71LYS      C  701   6.660   5.251   1.040
   71LYS      O  702   6.762   5.315   1.064
   72GLY      N  703   6.547   5.297   1.093
   72GLY      H  704   6.460   5.253   1.072
   72GLY     CA  705   6.535   5.419   1.175
   72GLY      C  706   6.572   5.557   1.121
   72GLY      O  707   6.539   5.660   1.179
   73GLN      N  708   6.602   5.553   0.991
   73GLN      H  709   6.575   5.482   0.926
   73GLN     CA  710   6.644   5.675   0.921
   73GLN     CB  711   6.672   5.621   0.780
   73GLN     CG  712   6.737   5.726   0.689
   73GLN     CD  713   6.769   5.672   0.550
   73GLN    OE1  714   6.881   5.641   0.509
   73GLN    NE2  715   6.667   5.651   0.467
   73GLN   HE21  716   6.578   5.657   0.513
   73GLN   HE22  717   6.675   5.624   0.371
   73GLN      C  718   6.546   5.792   0.918
   73GLN      O  719   6.589   5.892   0.975
   74GLU      N  720   6.416   5.766   0.915
   74GLU      H  721   6.404   5.670   0.890
   74GLU     CA  722   6.308   5.865   0.922
   74GLU     CB  723   6.180   5.809   0.860
   74GLU     CG  724   6.203   5.760   0.717
   74GLU     CD  725   6.093   5.674   0.653
   74GLU    OE1  726   6.005   5.745   0.599
   74GLU    OE2  727   6.093   5.549   0.657
   74GLU      C  728   6.270   5.913   1.063
   74GLU      O  729   6.205   6.017   1.070
   75VAL      N  730   6.328   5.849   1.164
   75VAL      H  731   6.407   5.787   1.159
   75VAL     CA  732   6.284   5.880   1.301
   75VAL     CB  733   6.262   5.748   1.374
   75VAL    CG1  734   6.248   5.772   1.525
   75VAL    CG2  735   6.150   5.660   1.319
   75VAL      C  736   6.388   5.969   1.369
   75VAL      O  737   6.508   5.939   1.368
   76SER      N  738   6.339   6.072   1.437
   76SER      H  739   6.248   6.109   1.420
   76SER     CA  740   6.430   6.157   1.515
   76SER     CB  741   6.348   6.276   1.563
   76SER     OG  742   6.436   6.368   1.629
   76SER     HG  743   6.480   6.425   1.560
   76SER      C  744   6.498   6.105   1.642
   76SER      O  745   6.438   6.043   1.730
   77PRO      N  746   6.627   6.134   1.655
   77PRO     CA  747   6.705   6.112   1.777
   77PRO     CB  748   6.842   6.175   1.751
   77PRO     CG  749   6.854   6.173   1.598
   77PRO     CD  750   6.713   6.169   1.541
   77PRO      C  751   6.644   6.167   1.906
   77PRO      O  752   6.651   6.094   2.005
   78LYS      N  753   6.567   6.275   1.912
   78LYS      H  754   6.555   6.337   1.834
   78LYS     CA  755   6.499   6.321   2.034
   78LYS     CB  756   6.435   6.456   2.001
   78LYS     CG  757   6.537   6.570   2.007
   78LYS     CD  758   6.496   6.709   1.958
   78LYS     CE  759   6.422   6.707   1.824
   78LYS     NZ  760   6.425   6.837   1.755
   78LYS    HZ1  761   6.383   6.906   1.813
   78LYS    HZ2  762   6.520   6.860   1.733
   78LYS    HZ3  763   6.372   6.830   1.670
   78LYS      C  764   6.379   6.235   2.073
   78LYS      O  765   6.331   6.261   2.183
   79VAL      N  766   6.329   6.138   1.996
   79VAL      H  767   6.382   6.091   1.926
   79VAL     CA  768   6.214   6.054   2.034
   79VAL     CB  769   6.142   5.988   1.917
   79VAL    CG1  770   6.025   5.906   1.972
   79VAL    CG2  771   6.099   6.096   1.818
   79VAL      C  772   6.254   5.944   2.133
   79VAL      O  773   6.332   5.860   2.089
   80TYR      N  774   6.219   5.939   2.261
   80TYR      H  775   6.175   6.021   2.298
   80TYR     CA  776   6.240   5.828   2.355
   80TYR     CB  777   6.210   5.853   2.503
   80TYR     CG  778   6.239   5.748   2.610
   80TYR    CD1  779   6.149   5.644   2.631
   80TYR    HD1  780   6.073   5.616   2.559
   80TYR    CD2  781   6.320   5.783   2.717
   80TYR    HD2  782   6.369   5.881   2.711
   80TYR    CE1  783   6.151   5.566   2.746
   80TYR    HE1  784   6.091   5.476   2.756
   80TYR    CE2  785   6.315   5.717   2.839
   80TYR    HE2  786   6.361   5.773   2.921
   80TYR     CZ  787   6.233   5.606   2.852
   80TYR     OH  788   6.257   5.521   2.955
   80TYR     HH  789   6.340   5.545   3.005
   80TYR      C  790   6.168   5.700   2.312
   80TYR      O  791   6.046   5.685   2.313
   81PHE      N  792   6.241   5.596   2.273
   81PHE      H  793   6.333   5.617   2.241
   81PHE     CA  794   6.195   5.459   2.246
   81PHE     CB  795   6.177   5.443   2.095
   81PHE     CG  796   6.134   5.303   2.049
   81PHE    CD1  797   5.996   5.284   2.039
   81PHE    HD1  798   5.931   5.350   2.096
   81PHE    CD2  799   6.234   5.213   2.016
   81PHE    HD2  800   6.324   5.257   1.973
   81PHE    CE1  801   5.954   5.157   2.003
   81PHE    HE1  802   5.848   5.149   1.978
   81PHE    CE2  803   6.186   5.086   1.986
   81PHE    HE2  804   6.262   5.015   1.955
   81PHE     CZ  805   6.050   5.059   1.980
   81PHE     HZ  806   6.020   4.955   1.969
   81PHE      C  807   6.278   5.350   2.315
   81PHE      O  808   6.397   5.356   2.347
   82MET      N  809   6.202   5.249   2.356
   82MET      H  810   6.113   5.238   2.312
   82MET     CA  811   6.243   5.126   2.424
   82MET     CB  812   6.229   5.140   2.575
   82MET     CG  813   6.092   5.193   2.617
   82MET     SD  814   6.058   5.150   2.792
   82MET     CE  815   6.102   4.977   2.797
   82MET      C  816   6.158   5.009   2.372
   82MET      O  817   6.037   5.026   2.361
   83LYS      N  818   6.220   4.893   2.357
   83LYS      H  819   6.318   4.889   2.376
   83LYS     CA  820   6.168   4.765   2.306
   83LYS     CB  821   6.290   4.688   2.256
   83LYS     CG  822   6.332   4.752   2.123
   83LYS     CD  823   6.457   4.698   2.054
   83LYS     CE  824   6.500   4.794   1.943
   83LYS     NZ  825   6.601   4.743   1.850
   83LYS    HZ1  826   6.581   4.771   1.756
   83LYS    HZ2  827   6.692   4.770   1.881
   83LYS    HZ3  828   6.613   4.644   1.852
   83LYS      C  829   6.107   4.673   2.412
   83LYS      O  830   6.149   4.656   2.526
   84GLN      N  831   6.008   4.595   2.368
   84GLN      H  832   5.972   4.607   2.276
   84GLN     CA  833   5.946   4.493   2.454
   84GLN     CB  834   5.796   4.469   2.436
   84GLN     CG  835   5.729   4.394   2.551
   84GLN     CD  836   5.584   4.369   2.510
   84GLN    OE1  837   5.510   4.459   2.469
   84GLN    NE2  838   5.549   4.241   2.510
   84GLN   HE21  839   5.620   4.172   2.523
   84GLN   HE22  840   5.452   4.219   2.502
   84GLN      C  841   6.025   4.362   2.453
   84GLN      O  842   6.036   4.298   2.349
   85THR      N  843   6.051   4.312   2.573
   85THR      H  844   6.001   4.335   2.657
   85THR     CA  845   6.130   4.189   2.577
   85THR     CB  846   6.279   4.204   2.608
   85THR    OG1  847   6.311   4.244   2.742
   85THR    HG1  848   6.407   4.221   2.760
   85THR    CG2  849   6.346   4.309   2.519
   85THR      C  850   6.071   4.081   2.668
   85THR      O  851   6.047   3.968   2.626
   86ILE      N  852   6.031   4.129   2.785
   86ILE      H  853   6.044   4.224   2.814
   86ILE     CA  854   5.956   4.048   2.882
   86ILE     CB  855   5.995   4.076   3.028
   86ILE    CG1  856   6.145   4.053   3.045
   86ILE    CG2  857   5.926   3.989   3.133
   86ILE     CD  858   6.197   3.916   3.003
   86ILE      C  859   5.805   4.050   2.859
   86ILE      O  860   5.739   4.153   2.854
   87GLY      N  861   5.746   3.931   2.843
   87GLY      H  862   5.800   3.853   2.812
   87GLY     CA  863   5.602   3.909   2.831
   87GLY      C  864   5.507   3.974   2.932
   87GLY      O  865   5.545   4.017   3.041
   88ASN      N  866   5.378   3.976   2.900
   88ASN      H  867   5.335   3.899   2.852
   88ASN     CA  868   5.278   4.065   2.961
   88ASN     CB  869   5.200   3.991   3.070
   88ASN     CG  870   5.111   3.884   3.008
   88ASN    OD1  871   5.140   3.764   3.014
   88ASN    ND2  872   4.992   3.928   2.968
   88ASN   HD21  873   4.957   4.020   2.986
   88ASN   HD22  874   4.945   3.866   2.904
   88ASN      C  875   5.301   4.209   3.009
   88ASN      O  876   5.209   4.272   3.061
   89SER      N  877   5.408   4.272   2.962
   89SER      H  878   5.485   4.225   2.919
   89SER     CA  879   5.438   4.415   2.982
   89SER     CB  880   5.588   4.436   3.003
   89SER     OG  881   5.666   4.403   2.888
   89SER     HG  882   5.693   4.307   2.876
   89SER      C  883   5.393   4.526   2.888
   89SER      O  884   5.439   4.640   2.896
   90CYS      N  885   5.283   4.495   2.820
   90CYS      H  886   5.245   4.403   2.831
   90CYS     CA  887   5.234   4.582   2.712
   90CYS     CB  888   5.117   4.510   2.644
   90CYS     SG  889   5.023   4.388   2.743
   90CYS     HG  890   4.944   4.344   2.646
   90CYS      C  891   5.191   4.722   2.756
   90CYS      O  892   5.254   4.819   2.714
   91GLY      N  893   5.103   4.739   2.854
   91GLY      H  894   5.071   4.659   2.904
   91GLY     CA  895   5.049   4.867   2.902
   91GLY      C  896   5.156   4.968   2.944
   91GLY      O  897   5.177   5.074   2.885
   92THR      N  898   5.238   4.901   3.025
   92THR      H  899   5.212   4.824   3.083
   92THR     CA  900   5.363   4.963   3.071
   92THR     CB  901   5.455   4.877   3.157
   92THR    OG1  902   5.378   4.779   3.228
   92THR    HG1  903   5.440   4.717   3.275
   92THR    CG2  904   5.533   4.957   3.262
   92THR      C  905   5.454   5.014   2.959
   92THR      O  906   5.481   5.134   2.958
   93ILE      N  907   5.495   4.926   2.867
   93ILE      H  908   5.480   4.829   2.882
   93ILE     CA  909   5.579   4.966   2.753
   93ILE     CB  910   5.613   4.851   2.658
   93ILE    CG1  911   5.691   4.742   2.733
   93ILE    CG2  912   5.701   4.888   2.538
   93ILE     CD  913   5.810   4.776   2.822
   93ILE      C  914   5.518   5.084   2.676
   93ILE      O  915   5.591   5.183   2.680
   94GLY      N  916   5.386   5.091   2.670
   94GLY      H  917   5.325   5.012   2.672
   94GLY     CA  918   5.312   5.205   2.615
   94GLY      C  919   5.301   5.336   2.694
   94GLY      O  920   5.308   5.442   2.632
   95LEU      N  921   5.268   5.320   2.822
   95LEU      H  922   5.239   5.228   2.848
   95LEU     CA  923   5.277   5.428   2.921
   95LEU     CB  924   5.258   5.361   3.057
   95LEU     CG  925   5.202   5.465   3.154
   95LEU    CD1  926   5.050   5.479   3.139
   95LEU    CD2  927   5.236   5.432   3.299
   95LEU      C  928   5.414   5.498   2.923
   95LEU      O  929   5.420   5.621   2.927
   96ILE      N  930   5.525   5.426   2.930
   96ILE      H  931   5.517   5.327   2.928
   96ILE     CA  932   5.661   5.482   2.942
   96ILE     CB  933   5.766   5.376   2.976
   96ILE    CG1  934   5.731   5.280   3.091
   96ILE    CG2  935   5.895   5.447   3.016
   96ILE     CD  936   5.836   5.172   3.117
   96ILE      C  937   5.696   5.568   2.820
   96ILE      O  938   5.714   5.687   2.846
   97HISE     N  939   5.660   5.525   2.700
   97HISE     H  940   5.617   5.437   2.681
   97HISE    CA  941   5.683   5.598   2.575
   97HISE    CB  942   5.643   5.514   2.454
   97HISE    CG  943   5.707   5.377   2.429
   97HISE   ND1  944   5.706   5.317   2.310
   97HISE   CD2  945   5.786   5.301   2.504
   97HISE   HD2  946   5.823   5.327   2.603
   97HISE   CE1  947   5.766   5.199   2.313
   97HISE   HE1  948   5.774   5.110   2.251
   97HISE   NE2  949   5.821   5.193   2.434
   97HISE   HE2  950   5.873   5.116   2.471
   97HISE     C  951   5.612   5.734   2.568
   97HISE     O  952   5.670   5.838   2.538
   98ALA      N  953   5.486   5.730   2.611
   98ALA      H  954   5.436   5.644   2.620
   98ALA     CA  955   5.403   5.851   2.618
   98ALA     CB  956   5.255   5.814   2.619
   98ALA      C  957   5.443   5.956   2.722
   98ALA      O  958   5.505   6.058   2.690
   99VAL      N  959   5.472   5.907   2.842
   99VAL      H  960   5.486   5.808   2.852
   99VAL     CA  961   5.518   5.989   2.954
   99VAL     CB  962   5.484   5.927   3.090
   99VAL    CG1  963   5.509   6.020   3.208
   99VAL    CG2  964   5.339   5.878   3.094
   99VAL      C  965   5.660   6.046   2.945
   99VAL      O  966   5.686   6.166   2.952
  100ALA      N  967   5.750   5.964   2.891
  100ALA      H  968   5.745   5.864   2.887
  100ALA     CA  969   5.885   6.010   2.857
  100ALA     CB  970   5.956   5.891   2.794
  100ALA      C  971   5.888   6.119   2.749
  100ALA      O  972   5.963   6.215   2.766
  101ASN      N  973   5.805   6.111   2.646
  101ASN      H  974   5.740   6.035   2.646
  101ASN     CA  975   5.795   6.207   2.535
  101ASN     CB  976   5.763   6.148   2.397
  101ASN     CG  977   5.874   6.055   2.348
  101ASN    OD1  978   5.980   6.105   2.310
  101ASN    ND2  979   5.857   5.925   2.330
  101ASN   HD21  980   5.768   5.879   2.339
  101ASN   HD22  981   5.929   5.879   2.278
  101ASN      C  982   5.705   6.326   2.570
  101ASN      O  983   5.737   6.428   2.509
  102ASN      N  984   5.622   6.313   2.672
  102ASN      H  985   5.613   6.228   2.725
  102ASN     CA  986   5.535   6.425   2.711
  102ASN     CB  987   5.386   6.390   2.713
  102ASN     CG  988   5.321   6.387   2.575
  102ASN    OD1  989   5.346   6.471   2.488
  102ASN    ND2  990   5.230   6.291   2.562
  102ASN   HD21  991   5.206   6.228   2.636
  102ASN   HD22  992   5.177   6.291   2.477
  102ASN      C  993   5.580   6.498   2.837
  102ASN      O  994   5.495   6.548   2.911
  103GLN      N  995   5.710   6.498   2.866
  103GLN      H  996   5.774   6.442   2.814
  103GLN     CA  997   5.762   6.550   2.994
  103GLN     CB  998   5.909   6.511   3.015
  103GLN     CG  999   5.919   6.375   3.083
  103GLN     CD 1000   6.068   6.348   3.107
  103GLN    OE1 1001   6.142   6.403   3.189
  103GLN    NE2 1002   6.131   6.283   3.010
  103GLN   HE21 1003   6.087   6.270   2.921
  103GLN   HE22 1004   6.222   6.248   3.031
  103GLN      C 1005   5.751   6.701   3.017
  103GLN      O 1006   5.788   6.754   3.122
  104ASP      N 1007   5.721   6.768   2.907
  104ASP      H 1008   5.716   6.728   2.815
  104ASP     CA 1009   5.685   6.910   2.921
  104ASP     CB 1010   5.714   6.974   2.785
  104ASP     CG 1011   5.628   6.925   2.669
  104ASP    OD1 1012   5.520   6.983   2.644
  104ASP    OD2 1013   5.641   6.803   2.641
  104ASP      C 1014   5.542   6.934   2.971
  104ASP      O 1015   5.524   7.005   3.069
  105LYS      N 1016   5.451   6.852   2.919
  105LYS      H 1017   5.478   6.809   2.833
  105LYS     CA 1018   5.307   6.846   2.950
  105LYS     CB 1019   5.234   6.770   2.839
  105LYS     CG 1020   5.263   6.850   2.712
  105LYS     CD 1021   5.193   6.785   2.592
  105LYS     CE 1022   5.255   6.826   2.458
  105LYS     NZ 1023   5.388   6.766   2.442
  105LYS    HZ1 1024   5.382   6.668   2.462
  105LYS    HZ2 1025   5.430   6.785   2.353
  105LYS    HZ3 1026   5.453   6.802   2.509
  105LYS      C 1027   5.272   6.780   3.083
  105LYS      O 1028   5.212   6.851   3.162
  106LEU      N 1029   5.336   6.670   3.122
  106LEU      H 1030   5.393   6.621   3.056
  106LEU     CA 1031   5.306   6.595   3.245
  106LEU     CB 1032   5.301   6.446   3.213
  106LEU     CG 1033   5.171   6.408   3.141
  106LEU    CD1 1034   5.190   6.410   2.989
  106LEU    CD2 1035   5.110   6.285   3.208
  106LEU      C 1036   5.410   6.625   3.353
  106LEU      O 1037   5.532   6.620   3.336
  107GLY      N 1038   5.354   6.665   3.467
  107GLY      H 1039   5.265   6.711   3.468
  107GLY     CA 1040   5.430   6.676   3.592
  107GLY      C 1041   5.461   6.545   3.665
  107GLY      O 1042   5.395   6.442   3.646
  108PHE      N 1043   5.551   6.558   3.762
  108PHE      H 1044   5.596   6.642   3.790
  108PHE     CA 1045   5.588   6.450   3.855
  108PHE     CB 1046   5.720   6.377   3.827
  108PHE     CG 1047   5.726   6.323   3.684
  108PHE    CD1 1048   5.684   6.194   3.655
  108PHE    HD1 1049   5.623   6.146   3.731
  108PHE    CD2 1050   5.776   6.392   3.575
  108PHE    HD2 1051   5.800   6.497   3.595
  108PHE    CE1 1052   5.690   6.130   3.532
  108PHE    HE1 1053   5.657   6.028   3.510
  108PHE    CE2 1054   5.773   6.338   3.447
  108PHE    HE2 1055   5.776   6.403   3.359
  108PHE     CZ 1056   5.737   6.205   3.425
  108PHE     HZ 1057   5.727   6.184   3.319
  108PHE      C 1058   5.601   6.500   3.999
  108PHE      O 1059   5.660   6.602   4.035
  109GLU      N 1060   5.564   6.413   4.093
  109GLU      H 1061   5.546   6.321   4.058
  109GLU     CA 1062   5.585   6.419   4.239
  109GLU     CB 1063   5.499   6.316   4.313
  109GLU     CG 1064   5.514   6.165   4.296
  109GLU     CD 1065   5.430   6.092   4.402
  109GLU    OE1 1066   5.328   6.148   4.446
  109GLU    OE2 1067   5.471   5.987   4.455
  109GLU      C 1068   5.733   6.417   4.276
  109GLU      O 1069   5.815   6.346   4.218
  110ASP      N 1070   5.766   6.479   4.389
  110ASP      H 1071   5.705   6.550   4.422
  110ASP     CA 1072   5.891   6.465   4.466
  110ASP     CB 1073   5.878   6.566   4.580
  110ASP     CG 1074   6.014   6.609   4.635
  110ASP    OD1 1075   6.055   6.567   4.746
  110ASP    OD2 1076   6.081   6.691   4.567
  110ASP      C 1077   5.912   6.320   4.509
  110ASP      O 1078   5.823   6.269   4.578
  111GLY      N 1079   6.011   6.264   4.440
  111GLY      H 1080   6.079   6.316   4.389
  111GLY     CA 1081   6.039   6.122   4.465
  111GLY      C 1082   5.977   6.015   4.375
  111GLY      O 1083   5.963   5.900   4.416
  112SER      N 1084   5.951   6.054   4.250
  112SER      H 1085   5.981   6.146   4.223
  112SER     CA 1086   5.867   5.979   4.156
  112SER     CB 1087   5.808   6.061   4.041
  112SER     OG 1088   5.758   5.986   3.930
  112SER     HG 1089   5.660   6.002   3.922
  112SER      C 1090   5.928   5.842   4.125
  112SER      O 1091   6.034   5.829   4.064
  113VAL      N 1092   5.848   5.737   4.137
  113VAL      H 1093   5.763   5.740   4.191
  113VAL     CA 1094   5.888   5.602   4.097
  113VAL     CB 1095   5.792   5.492   4.143
  113VAL    CG1 1096   5.817   5.358   4.074
  113VAL    CG2 1097   5.799   5.474   4.295
  113VAL      C 1098   5.915   5.599   3.946
  113VAL      O 1099   6.022   5.546   3.918
  114LEU      N 1100   5.835   5.670   3.867
  114LEU      H 1101   5.736   5.680   3.871
  114LEU     CA 1102   5.874   5.684   3.726
  114LEU     CB 1103   5.753   5.714   3.637
  114LEU     CG 1104   5.758   5.647   3.499
  114LEU    CD1 1105   5.768   5.495   3.512
  114LEU    CD2 1106   5.643   5.693   3.409
  114LEU      C 1107   5.983   5.784   3.687
  114LEU      O 1108   6.071   5.739   3.614
  115LYS      N 1109   5.991   5.891   3.765
  115LYS      H 1110   5.924   5.910   3.837
  115LYS     CA 1111   6.097   5.991   3.748
  115LYS     CB 1112   6.074   6.120   3.827
  115LYS     CG 1113   6.168   6.234   3.787
  115LYS     CD 1114   6.111   6.292   3.657
  115LYS     CE 1115   6.172   6.425   3.613
  115LYS     NZ 1116   6.317   6.420   3.589
  115LYS    HZ1 1117   6.356   6.508   3.561
  115LYS    HZ2 1118   6.367   6.383   3.667
  115LYS    HZ3 1119   6.332   6.354   3.515
  115LYS      C 1120   6.236   5.928   3.761
  115LYS      O 1121   6.321   5.943   3.674
  116GLN      N 1122   6.248   5.830   3.850
  116GLN      H 1123   6.191   5.816   3.931
  116GLN     CA 1124   6.376   5.759   3.857
  116GLN     CB 1125   6.376   5.669   3.981
  116GLN     CG 1126   6.501   5.583   4.000
  116GLN     CD 1127   6.495   5.445   3.934
  116GLN    OE1 1128   6.392   5.381   3.917
  116GLN    NE2 1129   6.598   5.430   3.851
  116GLN   HE21 1130   6.674   5.495   3.850
  116GLN   HE22 1131   6.590   5.378   3.766
  116GLN      C 1132   6.420   5.687   3.729
  116GLN      O 1133   6.530   5.713   3.681
  117PHE      N 1134   6.332   5.595   3.691
  117PHE      H 1135   6.266   5.556   3.755
  117PHE     CA 1136   6.338   5.525   3.562
  117PHE     CB 1137   6.230   5.417   3.559
  117PHE     CG 1138   6.217   5.333   3.432
  117PHE    CD1 1139   6.269   5.204   3.431
  117PHE    HD1 1140   6.290   5.157   3.527
  117PHE    CD2 1141   6.167   5.386   3.313
  117PHE    HD2 1142   6.119   5.484   3.310
  117PHE    CE1 1143   6.266   5.126   3.316
  117PHE    HE1 1144   6.266   5.018   3.334
  117PHE    CE2 1145   6.173   5.313   3.196
  117PHE    HE2 1146   6.123   5.357   3.109
  117PHE     CZ 1147   6.218   5.181   3.198
  117PHE     HZ 1148   6.224   5.132   3.101
  117PHE      C 1149   6.358   5.618   3.442
  117PHE      O 1150   6.449   5.593   3.363
  118LEU      N 1151   6.280   5.725   3.428
  118LEU      H 1152   6.207   5.750   3.492
  118LEU     CA 1153   6.299   5.822   3.319
  118LEU     CB 1154   6.184   5.922   3.311
  118LEU     CG 1155   6.054   5.853   3.270
  118LEU    CD1 1156   5.936   5.950   3.255
  118LEU    CD2 1157   6.083   5.777   3.141
  118LEU      C 1158   6.433   5.896   3.307
  118LEU      O 1159   6.480   5.921   3.196
  119SER      N 1160   6.486   5.933   3.423
  119SER      H 1161   6.432   5.921   3.506
  119SER     CA 1162   6.622   5.989   3.432
  119SER     CB 1163   6.644   6.059   3.567
  119SER     OG 1164   6.774   6.118   3.573
  119SER     HG 1165   6.783   6.184   3.498
  119SER      C 1166   6.732   5.885   3.412
  119SER      O 1167   6.819   5.909   3.328
  120GLU      N 1168   6.733   5.769   3.476
  120GLU      H 1169   6.672   5.747   3.552
  120GLU     CA 1170   6.824   5.656   3.448
  120GLU     CB 1171   6.779   5.546   3.544
  120GLU     CG 1172   6.843   5.411   3.511
  120GLU     CD 1173   6.779   5.289   3.577
  120GLU    OE1 1174   6.656   5.292   3.603
  120GLU    OE2 1175   6.849   5.188   3.597
  120GLU      C 1176   6.833   5.606   3.304
  120GLU      O 1177   6.937   5.606   3.238
  121THR      N 1178   6.715   5.592   3.243
  121THR      H 1179   6.628   5.591   3.292
  121THR     CA 1180   6.707   5.551   3.102
  121THR     CB 1181   6.594   5.452   3.072
  121THR    OG1 1182   6.473   5.523   3.099
  121THR    HG1 1183   6.462   5.510   3.197
  121THR    CG2 1184   6.605   5.330   3.164
  121THR      C 1185   6.708   5.666   3.001
  121THR      O 1186   6.657   5.646   2.890
  122GLU      N 1187   6.747   5.788   3.035
  122GLU      H 1188   6.762   5.813   3.131
  122GLU     CA 1189   6.773   5.893   2.936
  122GLU     CB 1190   6.796   6.033   2.993
  122GLU     CG 1191   6.788   6.146   2.891
  122GLU     CD 1192   6.764   6.286   2.949
  122GLU    OE1 1193   6.807   6.320   3.061
  122GLU    OE2 1194   6.699   6.369   2.882
  122GLU      C 1195   6.876   5.872   2.825
  122GLU      O 1196   6.840   5.833   2.714
  123LYS      N 1197   7.005   5.870   2.855
  123LYS      H 1198   7.045   5.848   2.944
  123LYS     CA 1199   7.108   5.865   2.750
  123LYS     CB 1200   7.225   5.960   2.772
  123LYS     CG 1201   7.169   6.102   2.758
  123LYS     CD 1202   7.282   6.203   2.776
  123LYS     CE 1203   7.357   6.228   2.645
  123LYS     NZ 1204   7.448   6.342   2.658
  123LYS    HZ1 1205   7.494   6.358   2.571
  123LYS    HZ2 1206   7.390   6.423   2.668
  123LYS    HZ3 1207   7.510   6.337   2.737
  123LYS      C 1208   7.166   5.728   2.714
  123LYS      O 1209   7.282   5.698   2.743
  124MET      N 1210   7.090   5.654   2.634
  124MET      H 1211   7.000   5.682   2.600
  124MET     CA 1212   7.118   5.513   2.603
  124MET     CB 1213   7.122   5.419   2.724
  124MET     CG 1214   6.999   5.437   2.814
  124MET     SD 1215   6.991   5.316   2.951
  124MET     CE 1216   7.114   5.388   3.057
  124MET      C 1217   7.011   5.454   2.511
  124MET      O 1218   6.894   5.488   2.509
  125SER      N 1219   7.058   5.369   2.419
  125SER      H 1220   7.157   5.355   2.416
  125SER     CA 1221   6.980   5.306   2.312
  125SER     CB 1222   7.061   5.194   2.247
  125SER     OG 1223   7.079   5.081   2.333
  125SER     HG 1224   7.176   5.055   2.340
  125SER      C 1225   6.852   5.240   2.361
  125SER      O 1226   6.842   5.219   2.481
  126PRO      N 1227   6.753   5.210   2.277
  126PRO     CA 1228   6.636   5.123   2.296
  126PRO     CB 1229   6.555   5.134   2.167
  126PRO     CG 1230   6.577   5.283   2.136
  126PRO     CD 1231   6.728   5.293   2.158
  126PRO      C 1232   6.676   4.984   2.345
  126PRO      O 1233   6.615   4.942   2.443
  127GLU      N 1234   6.783   4.928   2.290
  127GLU      H 1235   6.816   4.967   2.204
  127GLU     CA 1236   6.826   4.791   2.323
  127GLU     CB 1237   6.938   4.742   2.232
  127GLU     CG 1238   6.909   4.712   2.085
  127GLU     CD 1239   6.893   4.823   1.980
  127GLU    OE1 1240   6.836   4.931   2.007
  127GLU    OE2 1241   6.923   4.806   1.860
  127GLU      C 1242   6.874   4.776   2.467
  127GLU      O 1243   6.842   4.688   2.546
  128ASP      N 1244   6.933   4.889   2.507
  128ASP      H 1245   6.987   4.949   2.450
  128ASP     CA 1246   6.984   4.904   2.644
  128ASP     CB 1247   7.122   4.971   2.647
  128ASP     CG 1248   7.227   4.890   2.570
  128ASP    OD1 1249   7.241   4.768   2.591
  128ASP    OD2 1250   7.300   4.949   2.487
  128ASP      C 1251   6.889   4.965   2.746
  128ASP      O 1252   6.910   4.945   2.866
  129ARG      N 1253   6.799   5.054   2.707
  129ARG      H 1254   6.813   5.111   2.625
  129ARG     CA 1255   6.681   5.079   2.790
  129ARG     CB 1256   6.589   5.180   2.721
  129ARG     CG 1257   6.645   5.322   2.719
  129ARG     CD 1258   6.547   5.433   2.680
  129ARG     NE 1259   6.613   5.560   2.645
  129ARG     HE 1260   6.659   5.609   2.719
  129ARG     CZ 1261   6.619   5.610   2.521
  129ARG    NH1 1262   6.581   5.540   2.413
  129ARG   HH11 1263   6.553   5.444   2.423
  129ARG   HH12 1264   6.558   5.579   2.324
  129ARG    NH2 1265   6.640   5.742   2.512
  129ARG   HH21 1266   6.662   5.789   2.598
  129ARG   HH22 1267   6.617   5.799   2.433
  129ARG      C 1268   6.588   4.965   2.831
  129ARG      O 1269   6.544   4.950   2.945
  130ALA      N 1270   6.566   4.871   2.739
  130ALA      H 1271   6.571   4.903   2.645
  130ALA     CA 1272   6.504   4.738   2.752
  130ALA     CB 1273   6.508   4.668   2.616
  130ALA      C 1274   6.576   4.654   2.857
  130ALA      O 1275   6.520   4.607   2.956
  131LYS      N 1276   6.708   4.651   2.839
  131LYS      H 1277   6.754   4.678   2.755
  131LYS     CA 1278   6.807   4.602   2.937
  131LYS     CB 1279   6.950   4.607   2.884
  131LYS     CG 1280   6.998   4.522   2.766
  131LYS     CD 1281   6.964   4.380   2.811
  131LYS     CE 1282   6.987   4.271   2.707
  131LYS     NZ 1283   7.130   4.244   2.687
  131LYS    HZ1 1284   7.172   4.299   2.614
  131LYS    HZ2 1285   7.176   4.273   2.771
  131LYS    HZ3 1286   7.142   4.145   2.684
  131LYS      C 1287   6.791   4.663   3.077
  131LYS      O 1288   6.792   4.590   3.176
  132CYS      N 1289   6.762   4.792   3.087
  132CYS      H 1290   6.763   4.860   3.013
  132CYS     CA 1291   6.723   4.847   3.217
  132CYS     CB 1292   6.736   5.000   3.210
  132CYS     SG 1293   6.897   5.066   3.153
  132CYS     HG 1294   6.850   5.178   3.099
  132CYS      C 1295   6.583   4.818   3.271
  132CYS      O 1296   6.575   4.765   3.382
  133PHE      N 1297   6.484   4.803   3.184
  133PHE      H 1298   6.496   4.846   3.095
  133PHE     CA 1299   6.348   4.757   3.218
  133PHE     CB 1300   6.255   4.767   3.096
  133PHE     CG 1301   6.111   4.743   3.141
  133PHE    CD1 1302   6.031   4.851   3.176
  133PHE    HD1 1303   6.078   4.944   3.208
  133PHE    CD2 1304   6.060   4.614   3.130
  133PHE    HD2 1305   6.110   4.532   3.080
  133PHE    CE1 1306   5.896   4.833   3.206
  133PHE    HE1 1307   5.830   4.913   3.237
  133PHE    CE2 1308   5.926   4.593   3.158
  133PHE    HE2 1309   5.882   4.499   3.125
  133PHE     CZ 1310   5.849   4.703   3.193
  133PHE     HZ 1311   5.745   4.680   3.218
  133PHE      C 1312   6.328   4.618   3.278
  133PHE      O 1313   6.307   4.617   3.399
  134GLU      N 1314   6.411   4.534   3.218
  134GLU      H 1315   6.432   4.539   3.120
  134GLU     CA 1316   6.431   4.398   3.270
  134GLU     CB 1317   6.541   4.328   3.189
  134GLU     CG 1318   6.492   4.260   3.061
  134GLU     CD 1319   6.594   4.185   2.976
  134GLU    OE1 1320   6.682   4.121   3.037
  134GLU    OE2 1321   6.588   4.193   2.851
  134GLU      C 1322   6.471   4.380   3.416
  134GLU      O 1323   6.400   4.311   3.489
  135LYS      N 1324   6.575   4.454   3.454
  135LYS      H 1325   6.633   4.507   3.393
  135LYS     CA 1326   6.617   4.466   3.595
  135LYS     CB 1327   6.758   4.525   3.592
  135LYS     CG 1328   6.862   4.416   3.565
  135LYS     CD 1329   7.000   4.470   3.530
  135LYS     CE 1330   6.993   4.551   3.401
  135LYS     NZ 1331   7.135   4.586   3.382
  135LYS    HZ1 1332   7.169   4.632   3.464
  135LYS    HZ2 1333   7.184   4.500   3.370
  135LYS    HZ3 1334   7.153   4.646   3.304
  135LYS      C 1335   6.525   4.541   3.691
  135LYS      O 1336   6.537   4.519   3.811
  136ASN      N 1337   6.451   4.641   3.644
  136ASN      H 1338   6.427   4.645   3.547
  136ASN     CA 1339   6.393   4.740   3.736
  136ASN     CB 1340   6.324   4.848   3.653
  136ASN     CG 1341   6.272   4.965   3.736
  136ASN    OD1 1342   6.179   4.948   3.815
  136ASN    ND2 1343   6.349   5.074   3.738
  136ASN   HD21 1344   6.445   5.063   3.711
  136ASN   HD22 1345   6.313   5.162   3.768
  136ASN      C 1346   6.280   4.681   3.822
  136ASN      O 1347   6.172   4.645   3.777
  137GLU      N 1348   6.309   4.683   3.952
  137GLU      H 1349   6.392   4.733   3.977
  137GLU     CA 1350   6.224   4.620   4.054
  137GLU     CB 1351   6.290   4.598   4.190
  137GLU     CG 1352   6.411   4.504   4.182
  137GLU     CD 1353   6.373   4.359   4.213
  137GLU    OE1 1354   6.448   4.278   4.155
  137GLU    OE2 1355   6.291   4.320   4.299
  137GLU      C 1356   6.094   4.695   4.083
  137GLU      O 1357   5.989   4.634   4.098
  138ALA      N 1358   6.104   4.828   4.076
  138ALA      H 1359   6.171   4.872   4.016
  138ALA     CA 1360   5.997   4.918   4.121
  138ALA     CB 1361   6.049   5.060   4.144
  138ALA      C 1362   5.877   4.916   4.025
  138ALA      O 1363   5.766   4.887   4.068
  139ILE      N 1364   5.907   4.927   3.896
  139ILE      H 1365   5.998   4.942   3.857
  139ILE     CA 1366   5.802   4.909   3.794
  139ILE     CB 1367   5.852   4.957   3.658
  139ILE    CG1 1368   5.814   5.104   3.643
  139ILE    CG2 1369   5.815   4.878   3.532
  139ILE     CD 1370   5.904   5.199   3.722
  139ILE      C 1371   5.727   4.776   3.797
  139ILE      O 1372   5.604   4.767   3.793
  140GLN      N 1373   5.797   4.665   3.819
  140GLN      H 1374   5.897   4.669   3.812
  140GLN     CA 1375   5.744   4.528   3.827
  140GLN     CB 1376   5.859   4.427   3.820
  140GLN     CG 1377   5.905   4.406   3.675
  140GLN     CD 1378   6.043   4.340   3.678
  140GLN    OE1 1379   6.064   4.229   3.727
  140GLN    NE2 1380   6.126   4.404   3.596
  140GLN   HE21 1381   6.102   4.493   3.558
  140GLN   HE22 1382   6.224   4.391   3.581
  140GLN      C 1383   5.658   4.499   3.950
  140GLN      O 1384   5.550   4.445   3.929
  141ALA      N 1385   5.701   4.549   4.065
  141ALA      H 1386   5.798   4.569   4.081
  141ALA     CA 1387   5.615   4.562   4.184
  141ALA     CB 1388   5.705   4.612   4.296
  141ALA      C 1389   5.491   4.651   4.170
  141ALA      O 1390   5.385   4.607   4.216
  142ALA      N 1391   5.501   4.757   4.091
  142ALA      H 1392   5.593   4.791   4.073
  142ALA     CA 1393   5.386   4.840   4.054
  142ALA     CB 1394   5.427   4.975   3.995
  142ALA      C 1395   5.290   4.783   3.949
  142ALA      O 1396   5.174   4.825   3.945
  143HISE     N 1397   5.348   4.695   3.868
  143HISE     H 1398   5.446   4.692   3.850
  143HISE    CA 1399   5.263   4.625   3.771
  143HISE    CB 1400   5.356   4.570   3.663
  143HISE    CG 1401   5.286   4.494   3.550
  143HISE   ND1 1402   5.237   4.546   3.438
  143HISE   CD2 1403   5.265   4.363   3.550
  143HISE   HD2 1404   5.292   4.284   3.620
  143HISE   CE1 1405   5.183   4.444   3.373
  143HISE   HE1 1406   5.159   4.442   3.266
  143HISE   NE2 1407   5.199   4.330   3.440
  143HISE   HE2 1408   5.160   4.239   3.425
  143HISE     C 1409   5.175   4.518   3.837
  143HISE     O 1410   5.052   4.521   3.838
  144ASP      N 1411   5.241   4.425   3.904
  144ASP      H 1412   5.340   4.409   3.900
  144ASP     CA 1413   5.178   4.312   3.975
  144ASP     CB 1414   5.276   4.211   4.034
  144ASP     CG 1415   5.369   4.140   3.935
  144ASP    OD1 1416   5.466   4.085   3.991
  144ASP    OD2 1417   5.333   4.138   3.815
  144ASP      C 1418   5.075   4.351   4.081
  144ASP      O 1419   4.971   4.286   4.080
  145ALA      N 1420   5.096   4.467   4.142
  145ALA      H 1421   5.185   4.513   4.144
  145ALA     CA 1422   4.990   4.525   4.227
  145ALA     CB 1423   5.041   4.654   4.292
  145ALA      C 1424   4.863   4.554   4.146
  145ALA      O 1425   4.765   4.491   4.184
  146VAL      N 1426   4.861   4.643   4.048
  146VAL      H 1427   4.944   4.678   4.005
  146VAL     CA 1428   4.739   4.675   3.973
  146VAL     CB 1429   4.765   4.789   3.873
  146VAL    CG1 1430   4.632   4.837   3.814
  146VAL    CG2 1431   4.836   4.912   3.929
  146VAL      C 1432   4.679   4.554   3.901
  146VAL      O 1433   4.558   4.532   3.903
  147ALA      N 1434   4.762   4.460   3.857
  147ALA      H 1435   4.861   4.473   3.864
  147ALA     CA 1436   4.730   4.335   3.786
  147ALA     CB 1437   4.854   4.259   3.738
  147ALA      C 1438   4.658   4.227   3.866
  147ALA      O 1439   4.555   4.183   3.815
  148GLN      N 1440   4.681   4.224   3.997
  148GLN      H 1441   4.759   4.269   4.040
  148GLN     CA 1442   4.603   4.159   4.104
  148GLN     CB 1443   4.705   4.123   4.212
  148GLN     CG 1444   4.782   3.999   4.166
  148GLN     CD 1445   4.908   3.975   4.250
  148GLN    OE1 1446   4.928   3.879   4.324
  148GLN    NE2 1447   4.997   4.074   4.254
  148GLN   HE21 1448   4.986   4.162   4.209
  148GLN   HE22 1449   5.069   4.075   4.323
  148GLN      C 1450   4.468   4.217   4.147
  148GLN      O 1451   4.367   4.148   4.159
  149GLU      N 1452   4.473   4.348   4.172
  149GLU      H 1453   4.556   4.393   4.205
  149GLU     CA 1454   4.349   4.425   4.193
  149GLU     CB 1455   4.381   4.565   4.244
  149GLU     CG 1456   4.484   4.558   4.357
  149GLU     CD 1457   4.487   4.687   4.439
  149GLU    OE1 1458   4.389   4.700   4.516
  149GLU    OE2 1459   4.565   4.778   4.407
  149GLU      C 1460   4.257   4.429   4.071
  149GLU      O 1461   4.138   4.419   4.098
  150GLY      N 1462   4.315   4.416   3.952
  150GLY      H 1463   4.413   4.417   3.930
  150GLY     CA 1464   4.229   4.395   3.834
  150GLY      C 1465   4.142   4.269   3.833
  150GLY      O 1466   4.200   4.161   3.832
  151GLN      N 1467   4.011   4.290   3.841
  151GLN      H 1468   3.970   4.367   3.792
  151GLN     CA 1469   3.929   4.170   3.865
  151GLN     CB 1470   3.787   4.213   3.905
  151GLN     CG 1471   3.732   4.328   3.821
  151GLN     CD 1472   3.582   4.345   3.848
  151GLN    OE1 1473   3.499   4.255   3.834
  151GLN    NE2 1474   3.556   4.470   3.884
  151GLN   HE21 1475   3.629   4.538   3.877
  151GLN   HE22 1476   3.483   4.497   3.947
  151GLN      C 1477   3.920   4.056   3.764
  151GLN      O 1478   3.882   3.942   3.794
  152CYS      N 1479   3.939   4.103   3.641
  152CYS      H 1480   3.939   4.201   3.624
  152CYS     CA 1481   3.932   4.031   3.513
  152CYS     CB 1482   3.909   4.126   3.395
  152CYS     SG 1483   3.749   4.213   3.415
  152CYS     HG 1484   3.791   4.313   3.338
  152CYS      C 1485   4.062   3.957   3.482
  152CYS      O 1486   4.169   4.017   3.494
  153ARG      N 1487   4.054   3.834   3.433
  153ARG      H 1488   3.961   3.797   3.438
  153ARG     CA 1489   4.168   3.758   3.380
  153ARG     CB 1490   4.197   3.647   3.481
  153ARG     CG 1491   4.325   3.565   3.464
  153ARG     CD 1492   4.448   3.654   3.489
  153ARG     NE 1493   4.456   3.724   3.618
  153ARG     HE 1494   4.472   3.657   3.690
  153ARG     CZ 1495   4.481   3.855   3.633
  153ARG    NH1 1496   4.464   3.934   3.526
  153ARG   HH11 1497   4.418   3.908   3.441
  153ARG   HH12 1498   4.491   4.030   3.534
  153ARG    NH2 1499   4.502   3.907   3.755
  153ARG   HH21 1500   4.500   3.844   3.833
  153ARG   HH22 1501   4.508   4.006   3.764
  153ARG      C 1502   4.153   3.723   3.232
  153ARG      O 1503   4.177   3.812   3.151
  154VAL      N 1504   4.105   3.602   3.202
  154VAL      H 1505   4.050   3.543   3.261
  154VAL     CA 1506   4.103   3.551   3.064
  154VAL     CB 1507   3.972   3.585   2.992
  154VAL    CG1 1508   3.950   3.488   2.875
  154VAL    CG2 1509   3.853   3.576   3.088
  154VAL      C 1510   4.225   3.577   2.977
  154VAL      O 1511   4.238   3.670   2.897
  155ASP      N 1512   4.312   3.478   2.994
  155ASP      H 1513   4.300   3.392   3.044
  155ASP     CA 1514   4.440   3.483   2.922
  155ASP     CB 1515   4.545   3.458   3.031
  155ASP     CG 1516   4.687   3.474   2.978
  155ASP    OD1 1517   4.702   3.502   2.857
  155ASP    OD2 1518   4.781   3.447   3.057
  155ASP      C 1519   4.431   3.375   2.814
  155ASP      O 1520   4.503   3.276   2.803
  156ASP      N 1521   4.349   3.413   2.717
  156ASP      H 1522   4.312   3.506   2.715
  156ASP     CA 1523   4.317   3.325   2.603
  156ASP     CB 1524   4.178   3.355   2.548
  156ASP     CG 1525   4.157   3.491   2.482
  156ASP    OD1 1526   4.224   3.516   2.379
  156ASP    OD2 1527   4.061   3.561   2.521
  156ASP      C 1528   4.417   3.305   2.489
  156ASP      O 1529   4.381   3.248   2.386
  157LYS      N 1530   4.526   3.381   2.500
  157LYS      H 1531   4.532   3.451   2.571
  157LYS     CA 1532   4.648   3.383   2.419
  157LYS     CB 1533   4.710   3.245   2.397
  157LYS     CG 1534   4.760   3.176   2.524
  157LYS     CD 1535   4.871   3.256   2.593
  157LYS     CE 1536   4.905   3.196   2.729
  157LYS     NZ 1537   4.789   3.189   2.820
  157LYS    HZ1 1538   4.811   3.114   2.882
  157LYS    HZ2 1539   4.776   3.280   2.859
  157LYS    HZ3 1540   4.714   3.155   2.764
  157LYS      C 1541   4.670   3.452   2.284
  157LYS      O 1542   4.770   3.440   2.214
  158VAL      N 1543   4.567   3.525   2.242
  158VAL      H 1544   4.487   3.553   2.296
  158VAL     CA 1545   4.571   3.598   2.115
  158VAL     CB 1546   4.436   3.664   2.085
  158VAL    CG1 1547   4.424   3.757   1.965
  158VAL    CG2 1548   4.323   3.561   2.089
  158VAL      C 1549   4.677   3.707   2.111
  158VAL      O 1550   4.695   3.773   2.213
  159ASN      N 1551   4.736   3.705   1.992
  159ASN      H 1552   4.706   3.642   1.920
  159ASN     CA 1553   4.845   3.797   1.956
  159ASN     CB 1554   4.892   3.759   1.815
  159ASN     CG 1555   5.037   3.798   1.785
  159ASN    OD1 1556   5.112   3.842   1.872
  159ASN    ND2 1557   5.075   3.815   1.659
  159ASN   HD21 1558   5.018   3.812   1.577
  159ASN   HD22 1559   5.173   3.823   1.643
  159ASN      C 1560   4.795   3.942   1.963
  159ASN      O 1561   4.771   4.001   1.858
  160PHE      N 1562   4.767   4.001   2.079
  160PHE      H 1563   4.758   3.943   2.160
  160PHE     CA 1564   4.749   4.146   2.094
  160PHE     CB 1565   4.677   4.180   2.225
  160PHE     CG 1566   4.531   4.137   2.237
  160PHE    CD1 1567   4.438   4.224   2.180
  160PHE    HD1 1568   4.456   4.302   2.107
  160PHE    CD2 1569   4.504   4.021   2.307
  160PHE    HD2 1570   4.587   3.964   2.349
  160PHE    CE1 1571   4.306   4.189   2.208
  160PHE    HE1 1572   4.230   4.255   2.167
  160PHE    CE2 1573   4.370   3.992   2.330
  160PHE    HE2 1574   4.342   3.908   2.394
  160PHE     CZ 1575   4.271   4.077   2.282
  160PHE     HZ 1576   4.168   4.047   2.302
  160PHE      C 1577   4.881   4.223   2.091
  160PHE      O 1578   4.987   4.170   2.122
  161HISE     N 1579   4.870   4.343   2.034
  161HISE     H 1580   4.799   4.375   1.971
  161HISE    CA 1581   4.974   4.446   2.028
  161HISE    CB 1582   5.025   4.474   1.886
  161HISE    CG 1583   5.101   4.353   1.832
  161HISE   ND1 1584   5.232   4.335   1.825
  161HISE   CD2 1585   5.045   4.239   1.793
  161HISE   HD2 1586   4.938   4.216   1.792
  161HISE   CE1 1587   5.259   4.211   1.784
  161HISE   HE1 1588   5.357   4.164   1.783
  161HISE   NE2 1589   5.141   4.151   1.767
  161HISE   HE2 1590   5.130   4.053   1.748
  161HISE     C 1591   4.907   4.576   2.072
  161HISE     O 1592   4.788   4.598   2.051
  162PHE      N 1593   4.989   4.670   2.120
  162PHE      H 1594   5.088   4.665   2.109
  162PHE     CA 1595   4.948   4.793   2.188
  162PHE     CB 1596   4.948   4.779   2.341
  162PHE     CG 1597   4.898   4.898   2.422
  162PHE    CD1 1598   4.762   4.923   2.440
  162PHE    HD1 1599   4.692   4.879   2.369
  162PHE    CD2 1600   4.991   4.963   2.502
  162PHE    HD2 1601   5.097   4.950   2.479
  162PHE    CE1 1602   4.719   5.008   2.541
  162PHE    HE1 1603   4.614   5.039   2.538
  162PHE    CE2 1604   4.944   5.039   2.608
  162PHE    HE2 1605   5.015   5.104   2.658
  162PHE     CZ 1606   4.809   5.059   2.634
  162PHE     HZ 1607   4.781   5.098   2.732
  162PHE      C 1608   5.039   4.909   2.146
  162PHE      O 1609   5.160   4.913   2.167
  163ILE      N 1610   4.972   4.990   2.065
  163ILE      H 1611   4.872   4.985   2.066
  163ILE     CA 1612   5.038   5.101   1.994
  163ILE     CB 1613   5.008   5.094   1.844
  163ILE    CG1 1614   5.013   4.952   1.788
  163ILE    CG2 1615   5.111   5.180   1.772
  163ILE     CD 1616   4.879   4.911   1.726
  163ILE      C 1617   5.008   5.244   2.039
  163ILE      O 1618   4.892   5.284   2.036
  164LEU      N 1619   5.114   5.323   2.056
  164LEU      H 1620   5.201   5.279   2.078
  164LEU     CA 1621   5.118   5.468   2.075
  164LEU     CB 1622   5.238   5.494   2.167
  164LEU     CG 1623   5.265   5.642   2.195
  164LEU    CD1 1624   5.170   5.692   2.304
  164LEU    CD2 1625   5.410   5.669   2.234
  164LEU      C 1626   5.112   5.556   1.950
  164LEU      O 1627   5.197   5.531   1.865
  165PHE      N 1628   5.014   5.645   1.937
  165PHE      H 1629   4.951   5.658   2.013
  165PHE     CA 1630   5.015   5.745   1.829
  165PHE     CB 1631   4.889   5.717   1.747
  165PHE     CG 1632   4.868   5.577   1.691
  165PHE    CD1 1633   4.812   5.477   1.770
  165PHE    HD1 1634   4.782   5.499   1.873
  165PHE    CD2 1635   4.904   5.543   1.561
  165PHE    HD2 1636   4.938   5.620   1.491
  165PHE    CE1 1637   4.790   5.352   1.714
  165PHE    HE1 1638   4.739   5.282   1.781
  165PHE    CE2 1639   4.880   5.417   1.508
  165PHE    HE2 1640   4.922   5.383   1.413
  165PHE     CZ 1641   4.827   5.315   1.586
  165PHE     HZ 1642   4.841   5.210   1.558
  165PHE      C 1643   5.029   5.891   1.872
  165PHE      O 1644   4.938   5.934   1.943
  166ASN      N 1645   5.134   5.967   1.843
  166ASN      H 1646   5.218   5.918   1.817
  166ASN     CA 1647   5.150   6.104   1.893
  166ASN     CB 1648   5.195   6.107   2.039
  166ASN     CG 1649   5.330   6.041   2.068
  166ASN    OD1 1650   5.377   5.937   2.023
  166ASN    ND2 1651   5.412   6.114   2.143
  166ASN   HD21 1652   5.378   6.195   2.190
  166ASN   HD22 1653   5.501   6.076   2.167
  166ASN      C 1654   5.243   6.196   1.812
  166ASN      O 1655   5.282   6.166   1.700
  167ASN      N 1656   5.244   6.324   1.847
  167ASN      H 1657   5.196   6.354   1.930
  167ASN     CA 1658   5.336   6.422   1.787
  167ASN     CB 1659   5.262   6.552   1.755
  167ASN     CG 1660   5.338   6.645   1.661
  167ASN    OD1 1661   5.430   6.720   1.692
  167ASN    ND2 1662   5.281   6.671   1.544
  167ASN   HD21 1663   5.201   6.619   1.512
  167ASN   HD22 1664   5.327   6.729   1.477
  167ASN      C 1665   5.466   6.448   1.863
  167ASN      O 1666   5.457   6.477   1.982
  168VAL      N 1667   5.576   6.444   1.788
  168VAL      H 1668   5.560   6.438   1.689
  168VAL     CA 1669   5.708   6.490   1.833
  168VAL     CB 1670   5.799   6.371   1.866
  168VAL    CG1 1671   5.939   6.407   1.916
  168VAL    CG2 1672   5.734   6.282   1.972
  168VAL      C 1673   5.767   6.574   1.719
  168VAL      O 1674   5.778   6.531   1.605
  169ASP      N 1675   5.810   6.695   1.751
  169ASP      H 1676   5.760   6.740   1.825
  169ASP     CA 1677   5.896   6.783   1.670
  169ASP     CB 1678   6.040   6.730   1.663
  169ASP     CG 1679   6.134   6.813   1.575
  169ASP    OD1 1680   6.142   6.937   1.590
  169ASP    OD2 1681   6.220   6.758   1.504
  169ASP      C 1682   5.835   6.810   1.533
  169ASP      O 1683   5.888   6.792   1.423
  170GLY      N 1684   5.709   6.854   1.532
  170GLY      H 1685   5.665   6.895   1.612
  170GLY     CA 1686   5.623   6.852   1.413
  170GLY      C 1687   5.586   6.727   1.332
  170GLY      O 1688   5.530   6.748   1.225
  171HISE     N 1689   5.620   6.607   1.379
  171HISE     H 1690   5.671   6.585   1.462
  171HISE    CA 1691   5.596   6.488   1.296
  171HISE    CB 1692   5.726   6.409   1.280
  171HISE    CG 1693   5.808   6.445   1.157
  171HISE   ND1 1694   5.940   6.449   1.138
  171HISE   CD2 1695   5.758   6.462   1.035
  171HISE   HD2 1696   5.653   6.476   1.009
  171HISE   CE1 1697   5.968   6.447   1.008
  171HISE   HE1 1698   6.066   6.421   0.968
  171HISE   NE2 1699   5.854   6.465   0.942
  171HISE   HE2 1700   5.846   6.500   0.849
  171HISE     C 1701   5.502   6.389   1.366
  171HISE     O 1702   5.494   6.388   1.489
  172LEU      N 1703   5.433   6.307   1.286
  172LEU      H 1704   5.443   6.320   1.188
  172LEU     CA 1705   5.351   6.202   1.348
  172LEU     CB 1706   5.226   6.174   1.263
  172LEU     CG 1707   5.116   6.080   1.314
  172LEU    CD1 1708   5.133   5.928   1.315
  172LEU    CD2 1709   5.050   6.123   1.445
  172LEU      C 1710   5.426   6.074   1.386
  172LEU      O 1711   5.469   6.002   1.296
  173TYR      N 1712   5.434   6.042   1.514
  173TYR      H 1713   5.387   6.092   1.588
  173TYR     CA 1714   5.507   5.924   1.562
  173TYR     CB 1715   5.627   5.961   1.649
  173TYR     CG 1716   5.747   6.016   1.570
  173TYR    CD1 1717   5.830   5.922   1.510
  173TYR    HD1 1718   5.805   5.816   1.523
  173TYR    CD2 1719   5.774   6.152   1.565
  173TYR    HD2 1720   5.697   6.227   1.584
  173TYR    CE1 1721   5.941   5.961   1.438
  173TYR    HE1 1722   5.982   5.897   1.360
  173TYR    CE2 1723   5.887   6.188   1.493
  173TYR    HE2 1724   5.895   6.297   1.490
  173TYR     CZ 1725   5.967   6.097   1.426
  173TYR     OH 1726   6.076   6.141   1.357
  173TYR     HH 1727   6.072   6.241   1.361
  173TYR      C 1728   5.428   5.815   1.634
  173TYR      O 1729   5.355   5.835   1.731
  174GLU      N 1730   5.414   5.707   1.558
  174GLU      H 1731   5.405   5.728   1.460
  174GLU     CA 1732   5.363   5.577   1.603
  174GLU     CB 1733   5.315   5.517   1.470
  174GLU     CG 1734   5.263   5.373   1.476
  174GLU     CD 1735   5.237   5.333   1.331
  174GLU    OE1 1736   5.129   5.345   1.269
  174GLU    OE2 1737   5.326   5.267   1.274
  174GLU      C 1738   5.475   5.492   1.662
  174GLU      O 1739   5.582   5.474   1.603
  175LEU      N 1740   5.448   5.461   1.789
  175LEU      H 1741   5.364   5.496   1.829
  175LEU     CA 1742   5.547   5.388   1.870
  175LEU     CB 1743   5.596   5.468   1.990
  175LEU     CG 1744   5.724   5.549   1.973
  175LEU    CD1 1745   5.703   5.661   1.871
  175LEU    CD2 1746   5.760   5.624   2.102
  175LEU      C 1747   5.508   5.249   1.921
  175LEU      O 1748   5.417   5.240   2.004
  176ASP      N 1749   5.561   5.143   1.862
  176ASP      H 1750   5.615   5.148   1.778
  176ASP     CA 1751   5.543   5.010   1.923
  176ASP     CB 1752   5.459   4.934   1.819
  176ASP     CG 1753   5.437   4.789   1.863
  176ASP    OD1 1754   5.518   4.707   1.813
  176ASP    OD2 1755   5.380   4.764   1.971
  176ASP      C 1756   5.671   4.935   1.959
  176ASP      O 1757   5.758   4.930   1.872
  177GLY      N 1758   5.673   4.888   2.084
  177GLY      H 1759   5.596   4.887   2.148
  177GLY     CA 1760   5.791   4.823   2.141
  177GLY      C 1761   5.808   4.679   2.093
  177GLY      O 1762   5.915   4.623   2.120
  178ARG      N 1763   5.709   4.614   2.032
  178ARG      H 1764   5.629   4.666   2.002
  178ARG     CA 1765   5.734   4.484   1.969
  178ARG     CB 1766   5.601   4.419   1.929
  178ARG     CG 1767   5.506   4.390   2.045
  178ARG     CD 1768   5.556   4.298   2.156
  178ARG     NE 1769   5.528   4.159   2.119
  178ARG     HE 1770   5.609   4.111   2.083
  178ARG     CZ 1771   5.410   4.095   2.123
  178ARG    NH1 1772   5.296   4.158   2.152
  178ARG   HH11 1773   5.289   4.255   2.175
  178ARG   HH12 1774   5.207   4.113   2.148
  178ARG    NH2 1775   5.403   3.969   2.079
  178ARG   HH21 1776   5.476   3.911   2.043
  178ARG   HH22 1777   5.315   3.922   2.089
  178ARG      C 1778   5.825   4.490   1.846
  178ARG      O 1779   5.913   4.406   1.825
  179MET      N 1780   5.805   4.602   1.776
  179MET      H 1781   5.723   4.653   1.801
  179MET     CA 1782   5.869   4.643   1.651
  179MET     CB 1783   5.785   4.755   1.588
  179MET     CG 1784   5.664   4.698   1.515
  179MET     SD 1785   5.701   4.565   1.395
  179MET     CE 1786   5.535   4.515   1.358
  179MET      C 1787   6.009   4.699   1.679
  179MET      O 1788   6.035   4.735   1.794
  180PRO      N 1789   6.096   4.679   1.581
  180PRO     CA 1790   6.236   4.721   1.597
  180PRO     CB 1791   6.288   4.682   1.458
  180PRO     CG 1792   6.222   4.546   1.434
  180PRO     CD 1793   6.078   4.579   1.474
  180PRO      C 1794   6.265   4.871   1.614
  180PRO      O 1795   6.368   4.896   1.675
  181PHE      N 1796   6.174   4.958   1.570
  181PHE      H 1797   6.079   4.939   1.545
  181PHE     CA 1798   6.192   5.102   1.546
  181PHE     CB 1799   6.274   5.129   1.420
  181PHE     CG 1800   6.419   5.080   1.412
  181PHE    CD1 1801   6.451   4.976   1.325
  181PHE    HD1 1802   6.376   4.908   1.285
  181PHE    CD2 1803   6.520   5.159   1.464
  181PHE    HD2 1804   6.489   5.257   1.502
  181PHE    CE1 1805   6.584   4.950   1.293
  181PHE    HE1 1806   6.599   4.871   1.219
  181PHE    CE2 1807   6.650   5.140   1.421
  181PHE    HE2 1808   6.719   5.225   1.428
  181PHE     CZ 1809   6.685   5.033   1.340
  181PHE     HZ 1810   6.790   5.025   1.313
  181PHE      C 1811   6.053   5.165   1.538
  181PHE      O 1812   5.964   5.097   1.489
  182PRO      N 1813   6.039   5.293   1.573
  182PRO     CA 1814   5.921   5.365   1.525
  182PRO     CB 1815   5.927   5.501   1.595
  182PRO     CG 1816   6.020   5.469   1.712
  182PRO     CD 1817   6.123   5.364   1.670
  182PRO      C 1818   5.906   5.383   1.374
  182PRO      O 1819   5.998   5.353   1.298
  183VAL      N 1820   5.787   5.434   1.342
  183VAL      H 1821   5.724   5.447   1.419
  183VAL     CA 1822   5.746   5.482   1.209
  183VAL     CB 1823   5.612   5.421   1.169
  183VAL    CG1 1824   5.542   5.462   1.039
  183VAL    CG2 1825   5.622   5.269   1.170
  183VAL      C 1826   5.727   5.633   1.203
  183VAL      O 1827   5.665   5.690   1.293
  184ASN      N 1828   5.765   5.695   1.092
  184ASN      H 1829   5.799   5.648   1.010
  184ASN     CA 1830   5.737   5.836   1.060
  184ASN     CB 1831   5.862   5.918   1.027
  184ASN     CG 1832   5.837   6.068   1.036
  184ASN    OD1 1833   5.740   6.120   0.980
  184ASN    ND2 1834   5.940   6.139   1.080
  184ASN   HD21 1835   6.028   6.097   1.105
  184ASN   HD22 1836   5.939   6.239   1.087
  184ASN      C 1837   5.639   5.851   0.944
  184ASN      O 1838   5.671   5.837   0.826
  185HISE     N 1839   5.514   5.871   0.985
  185HISE     H 1840   5.480   5.846   1.076
  185HISE    CA 1841   5.412   5.895   0.882
  185HISE    CB 1842   5.272   5.858   0.932
  185HISE    CG 1843   5.259   5.706   0.946
  185HISE   ND1 1844   5.272   5.609   0.856
  185HISE   CD2 1845   5.216   5.646   1.057
  185HISE   HD2 1846   5.215   5.700   1.151
  185HISE   CE1 1847   5.233   5.494   0.910
  185HISE   HE1 1848   5.266   5.402   0.862
  185HISE   NE2 1849   5.202   5.515   1.038
  185HISE   HE2 1850   5.171   5.449   1.107
  185HISE     C 1851   5.399   6.035   0.821
  185HISE     O 1852   5.320   6.053   0.729
  186GLY      N 1853   5.495   6.124   0.846
  186GLY      H 1854   5.570   6.105   0.910
  186GLY     CA 1855   5.493   6.257   0.784
  186GLY      C 1856   5.454   6.364   0.886
  186GLY      O 1857   5.453   6.339   1.006
  187ALA      N 1858   5.439   6.484   0.829
  187ALA      H 1859   5.453   6.485   0.730
  187ALA     CA 1860   5.406   6.610   0.898
  187ALA     CB 1861   5.396   6.717   0.789
  187ALA      C 1862   5.273   6.605   0.974
  187ALA      O 1863   5.178   6.541   0.928
  188SER      N 1864   5.272   6.665   1.092
  188SER      H 1865   5.355   6.705   1.132
  188SER     CA 1866   5.156   6.664   1.182
  188SER     CB 1867   5.158   6.535   1.265
  188SER     OG 1868   5.066   6.524   1.374
  188SER     HG 1869   4.976   6.553   1.341
  188SER      C 1870   5.150   6.782   1.279
  188SER      O 1871   5.257   6.831   1.317
  189SER      N 1872   5.035   6.823   1.331
  189SER      H 1873   4.943   6.789   1.313
  189SER     CA 1874   5.012   6.940   1.418
  189SER     CB 1875   4.913   7.035   1.352
  189SER     OG 1876   4.892   7.140   1.447
  189SER     HG 1877   4.869   7.225   1.399
  189SER      C 1878   4.953   6.892   1.550
  189SER      O 1879   4.847   6.829   1.558
  190GLU      N 1880   4.996   6.959   1.657
  190GLU      H 1881   5.074   7.021   1.654
  190GLU     CA 1882   4.944   6.924   1.790
  190GLU     CB 1883   5.028   7.007   1.888
  190GLU     CG 1884   4.979   6.997   2.032
  190GLU     CD 1885   5.072   7.077   2.125
  190GLU    OE1 1886   5.188   7.040   2.152
  190GLU    OE2 1887   5.021   7.179   2.175
  190GLU      C 1888   4.796   6.959   1.810
  190GLU      O 1889   4.722   6.880   1.869
  191ASP      N 1890   4.747   7.058   1.736
  191ASP      H 1891   4.805   7.114   1.677
  191ASP     CA 1892   4.603   7.083   1.724
  191ASP     CB 1893   4.587   7.225   1.669
  191ASP     CG 1894   4.445   7.257   1.621
  191ASP    OD1 1895   4.357   7.276   1.708
  191ASP    OD2 1896   4.427   7.245   1.498
  191ASP      C 1897   4.526   6.976   1.646
  191ASP      O 1898   4.428   6.928   1.704
  192THR      N 1899   4.574   6.913   1.539
  192THR      H 1900   4.667   6.920   1.504
  192THR     CA 1901   4.516   6.799   1.467
  192THR     CB 1902   4.532   6.813   1.316
  192THR    OG1 1903   4.669   6.830   1.280
  192THR    HG1 1904   4.718   6.744   1.294
  192THR    CG2 1905   4.453   6.923   1.246
  192THR      C 1906   4.550   6.660   1.521
  192THR      O 1907   4.525   6.562   1.450
  193LEU      N 1908   4.584   6.658   1.650
  193LEU      H 1909   4.587   6.743   1.703
  193LEU     CA 1910   4.653   6.544   1.712
  193LEU     CB 1911   4.674   6.568   1.862
  193LEU     CG 1912   4.769   6.469   1.929
  193LEU    CD1 1913   4.916   6.479   1.888
  193LEU    CD2 1914   4.746   6.453   2.079
  193LEU      C 1915   4.567   6.418   1.697
  193LEU      O 1916   4.619   6.324   1.639
  194LEU      N 1917   4.438   6.431   1.729
  194LEU      H 1918   4.406   6.507   1.785
  194LEU     CA 1919   4.339   6.323   1.718
  194LEU     CB 1920   4.208   6.359   1.787
  194LEU     CG 1921   4.213   6.376   1.939
  194LEU    CD1 1922   4.086   6.448   1.988
  194LEU    CD2 1923   4.241   6.238   1.999
  194LEU      C 1924   4.301   6.288   1.574
  194LEU      O 1925   4.338   6.176   1.536
  195LYS      N 1926   4.291   6.381   1.480
  195LYS      H 1927   4.304   6.479   1.496
  195LYS     CA 1928   4.275   6.346   1.338
  195LYS     CB 1929   4.241   6.483   1.278
  195LYS     CG 1930   4.153   6.473   1.154
  195LYS     CD 1931   4.200   6.581   1.055
  195LYS     CE 1932   4.122   6.557   0.926
  195LYS     NZ 1933   3.985   6.610   0.915
  195LYS    HZ1 1934   3.968   6.620   0.817
  195LYS    HZ2 1935   3.912   6.557   0.959
  195LYS    HZ3 1936   3.981   6.703   0.951
  195LYS      C 1937   4.398   6.290   1.266
  195LYS      O 1938   4.380   6.200   1.184
  196ASP      N 1939   4.517   6.341   1.297
  196ASP      H 1940   4.531   6.426   1.347
  196ASP     CA 1941   4.641   6.278   1.251
  196ASP     CB 1942   4.758   6.369   1.290
  196ASP     CG 1943   4.778   6.499   1.213
  196ASP    OD1 1944   4.809   6.602   1.277
  196ASP    OD2 1945   4.806   6.492   1.091
  196ASP      C 1946   4.658   6.136   1.305
  196ASP      O 1947   4.689   6.051   1.221
  197ALA      N 1948   4.638   6.111   1.434
  197ALA      H 1949   4.646   6.187   1.499
  197ALA     CA 1950   4.633   5.979   1.498
  197ALA     CB 1951   4.615   6.004   1.648
  197ALA      C 1952   4.526   5.891   1.435
  197ALA      O 1953   4.558   5.795   1.365
  198ALA      N 1954   4.401   5.938   1.441
  198ALA      H 1955   4.384   6.029   1.479
  198ALA     CA 1956   4.280   5.870   1.394
  198ALA     CB 1957   4.152   5.945   1.429
  198ALA      C 1958   4.283   5.824   1.248
  198ALA      O 1959   4.258   5.706   1.225
  199LYS      N 1960   4.342   5.903   1.159
  199LYS      H 1961   4.353   6.000   1.179
  199LYS     CA 1962   4.369   5.867   1.019
  199LYS     CB 1963   4.439   5.978   0.940
  199LYS     CG 1964   4.447   5.950   0.790
  199LYS     CD 1965   4.547   6.052   0.735
  199LYS     CE 1966   4.691   6.002   0.743
  199LYS     NZ 1967   4.782   6.103   0.685
  199LYS    HZ1 1968   4.762   6.195   0.717
  199LYS    HZ2 1969   4.872   6.089   0.725
  199LYS    HZ3 1970   4.787   6.096   0.585
  199LYS      C 1971   4.456   5.741   1.016
  199LYS      O 1972   4.409   5.633   0.980
  200VAL      N 1973   4.567   5.740   1.090
  200VAL      H 1974   4.597   5.820   1.142
  200VAL     CA 1975   4.662   5.628   1.083
  200VAL     CB 1976   4.797   5.666   1.144
  200VAL    CG1 1977   4.900   5.557   1.114
  200VAL    CG2 1978   4.854   5.792   1.077
  200VAL      C 1979   4.601   5.503   1.146
  200VAL      O 1980   4.623   5.393   1.094
  201CYS      N 1981   4.528   5.517   1.257
  201CYS      H 1982   4.520   5.612   1.288
  201CYS     CA 1983   4.448   5.423   1.336
  201CYS     CB 1984   4.369   5.476   1.456
  201CYS     SG 1985   4.469   5.547   1.592
  201CYS     HG 1986   4.583   5.480   1.581
  201CYS      C 1987   4.340   5.349   1.257
  201CYS      O 1988   4.334   5.226   1.256
  202ARG      N 1989   4.266   5.434   1.187
  202ARG      H 1990   4.281   5.533   1.195
  202ARG     CA 1991   4.161   5.379   1.100
  202ARG     CB 1992   4.059   5.484   1.057
  202ARG     CG 1993   3.969   5.522   1.175
  202ARG     CD 1994   3.848   5.603   1.131
  202ARG     NE 1995   3.890   5.707   1.035
  202ARG     HE 1996   3.902   5.686   0.938
  202ARG     CZ 1997   3.924   5.833   1.064
  202ARG    NH1 1998   3.929   5.886   1.187
  202ARG   HH11 1999   3.903   5.839   1.271
  202ARG   HH12 2000   3.960   5.980   1.203
  202ARG    NH2 2001   3.997   5.890   0.967
  202ARG   HH21 2002   4.013   5.839   0.883
  202ARG   HH22 2003   4.037   5.982   0.968
  202ARG      C 2004   4.202   5.299   0.977
  202ARG      O 2005   4.145   5.193   0.949
  203GLU      N 2006   4.309   5.345   0.913
  203GLU      H 2007   4.333   5.440   0.936
  203GLU     CA 2008   4.375   5.273   0.804
  203GLU     CB 2009   4.484   5.368   0.753
  203GLU     CG 2010   4.544   5.314   0.623
  203GLU     CD 2011   4.681   5.381   0.606
  203GLU    OE1 2012   4.697   5.491   0.548
  203GLU    OE2 2013   4.777   5.312   0.647
  203GLU      C 2014   4.432   5.137   0.845
  203GLU      O 2015   4.453   5.051   0.760
  204PHE      N 2016   4.467   5.130   0.974
  204PHE      H 2017   4.488   5.217   1.019
  204PHE     CA 2018   4.503   5.007   1.045
  204PHE     CB 2019   4.567   5.044   1.179
  204PHE     CG 2020   4.667   4.935   1.219
  204PHE    CD1 2021   4.800   4.959   1.187
  204PHE    HD1 2022   4.818   5.032   1.108
  204PHE    CD2 2023   4.631   4.832   1.304
  204PHE    HD2 2024   4.526   4.803   1.314
  204PHE    CE1 2025   4.899   4.872   1.232
  204PHE    HE1 2026   4.995   4.866   1.181
  204PHE    CE2 2027   4.732   4.752   1.357
  204PHE    HE2 2028   4.712   4.661   1.413
  204PHE     CZ 2029   4.865   4.776   1.326
  204PHE     HZ 2030   4.949   4.732   1.381
  204PHE      C 2031   4.388   4.907   1.059
  204PHE      O 2032   4.383   4.824   0.969
  205THR      N 2033   4.290   4.940   1.143
  205THR      H 2034   4.281   5.020   1.202
  205THR     CA 2035   4.176   4.847   1.153
  205THR     CB 2036   4.091   4.889   1.274
  205THR    OG1 2037   4.005   4.787   1.326
  205THR    HG1 2038   4.015   4.777   1.425
  205THR    CG2 2039   4.029   5.028   1.260
  205THR      C 2040   4.086   4.825   1.032
  205THR      O 2041   4.041   4.712   1.013
  206GLU      N 2042   4.068   4.926   0.947
  206GLU      H 2043   4.102   5.018   0.968
  206GLU     CA 2044   3.993   4.909   0.822
  206GLU     CB 2045   3.990   5.043   0.748
  206GLU     CG 2046   3.882   5.126   0.818
  206GLU     CD 2047   3.866   5.267   0.759
  206GLU    OE1 2048   3.856   5.358   0.844
  206GLU    OE2 2049   3.879   5.281   0.636
  206GLU      C 2050   4.028   4.792   0.729
  206GLU      O 2051   3.940   4.740   0.660
  207ARG      N 2052   4.155   4.754   0.737
  207ARG      H 2053   4.224   4.804   0.788
  207ARG     CA 2054   4.210   4.641   0.661
  207ARG     CB 2055   4.363   4.647   0.661
  207ARG     CG 2056   4.405   4.774   0.587
  207ARG     CD 2057   4.557   4.775   0.568
  207ARG     NE 2058   4.636   4.759   0.691
  207ARG     HE 2059   4.604   4.690   0.756
  207ARG     CZ 2060   4.732   4.843   0.732
  207ARG    NH1 2061   4.764   4.954   0.662
  207ARG   HH11 2062   4.726   4.980   0.574
  207ARG   HH12 2063   4.830   5.018   0.702
  207ARG    NH2 2064   4.795   4.816   0.847
  207ARG   HH21 2065   4.765   4.733   0.894
  207ARG   HH22 2066   4.840   4.885   0.903
  207ARG      C 2067   4.165   4.502   0.708
  207ARG      O 2068   4.165   4.409   0.627
  208GLU      N 2069   4.124   4.489   0.834
  208GLU      H 2070   4.069   4.557   0.881
  208GLU     CA 2071   4.093   4.357   0.892
  208GLU     CB 2072   4.162   4.333   1.026
  208GLU     CG 2073   4.312   4.364   1.029
  208GLU     CD 2074   4.396   4.273   0.939
  208GLU    OE1 2075   4.499   4.323   0.890
  208GLU    OE2 2076   4.368   4.152   0.926
  208GLU      C 2077   3.946   4.316   0.900
  208GLU      O 2078   3.885   4.330   1.006
  209GLN      N 2079   3.901   4.310   0.775
  209GLN      H 2080   3.951   4.348   0.698
  209GLN     CA 2081   3.761   4.273   0.749
  209GLN     CB 2082   3.725   4.294   0.602
  209GLN     CG 2083   3.678   4.435   0.566
  209GLN     CD 2084   3.678   4.443   0.413
  209GLN    OE1 2085   3.772   4.467   0.337
  209GLN    NE2 2086   3.554   4.453   0.366
  209GLN   HE21 2087   3.476   4.442   0.428
  209GLN   HE22 2088   3.536   4.478   0.271
  209GLN      C 2089   3.717   4.132   0.792
  209GLN      O 2090   3.722   4.039   0.712
  210GLY      N 2091   3.658   4.140   0.911
  210GLY      H 2092   3.635   4.227   0.954
  210GLY     CA 2093   3.607   4.024   0.986
  210GLY      C 2094   3.633   4.044   1.135
  210GLY      O 2095   3.552   4.007   1.221
  211GLU      N 2096   3.745   4.102   1.177
  211GLU      H 2097   3.832   4.093   1.129
  211GLU     CA 2098   3.767   4.133   1.319
  211GLU     CB 2099   3.913   4.180   1.317
  211GLU     CG 2100   3.983   4.198   1.452
  211GLU     CD 2101   3.983   4.072   1.538
  211GLU    OE1 2102   3.895   4.052   1.624
  211GLU    OE2 2103   4.081   3.994   1.535
  211GLU      C 2104   3.669   4.223   1.395
  211GLU      O 2105   3.610   4.316   1.340
  212VAL      N 2106   3.663   4.191   1.524
  212VAL      H 2107   3.714   4.113   1.559
  212VAL     CA 2108   3.602   4.274   1.629
  212VAL     CB 2109   3.464   4.220   1.667
  212VAL    CG1 2110   3.369   4.235   1.548
  212VAL    CG2 2111   3.461   4.076   1.719
  212VAL      C 2112   3.672   4.321   1.756
  212VAL      O 2113   3.614   4.406   1.825
  213ARG      N 2114   3.791   4.268   1.783
  213ARG      H 2115   3.836   4.192   1.735
  213ARG     CA 2116   3.878   4.327   1.885
  213ARG     CB 2117   3.981   4.225   1.935
  213ARG     CG 2118   3.913   4.102   1.995
  213ARG     CD 2119   3.987   3.969   2.006
  213ARG     NE 2120   4.018   3.910   1.875
  213ARG     HE 2121   3.998   3.959   1.791
  213ARG     CZ 2122   4.028   3.777   1.857
  213ARG    NH1 2123   4.036   3.696   1.963
  213ARG   HH11 2124   4.033   3.727   2.058
  213ARG   HH12 2125   4.053   3.602   1.933
  213ARG    NH2 2126   4.057   3.730   1.735
  213ARG   HH21 2127   4.042   3.792   1.658
  213ARG   HH22 2128   4.105   3.644   1.716
  213ARG      C 2129   3.948   4.456   1.843
  213ARG      O 2130   4.037   4.458   1.758
  214PHE      N 2131   3.911   4.564   1.911
  214PHE      H 2132   3.815   4.573   1.938
  214PHE     CA 2133   3.979   4.694   1.913
  214PHE     CB 2134   3.960   4.772   1.783
  214PHE     CG 2135   3.817   4.796   1.734
  214PHE    CD1 2136   3.750   4.908   1.782
  214PHE    HD1 2137   3.800   4.973   1.853
  214PHE    CD2 2138   3.748   4.700   1.661
  214PHE    HD2 2139   3.810   4.614   1.634
  214PHE    CE1 2140   3.616   4.918   1.748
  214PHE    HE1 2141   3.581   5.020   1.766
  214PHE    CE2 2142   3.613   4.712   1.630
  214PHE    HE2 2143   3.556   4.631   1.583
  214PHE     CZ 2144   3.544   4.824   1.675
  214PHE     HZ 2145   3.437   4.828   1.656
  214PHE      C 2146   3.938   4.774   2.037
  214PHE      O 2147   3.823   4.766   2.080
  215SER      N 2148   4.039   4.837   2.096
  215SER      H 2149   4.132   4.841   2.058
  215SER     CA 2150   4.022   4.905   2.225
  215SER     CB 2151   4.031   4.817   2.350
  215SER     OG 2152   4.002   4.901   2.462
  215SER     HG 2153   4.027   4.993   2.431
  215SER      C 2154   4.106   5.032   2.230
  215SER     O1 2155   4.213   5.041   2.165
  215SER     O2 2156   4.077   5.116   2.318
   6.92679   6.92679   4.89798   0.00000   0.00000   0.00000   0.00000   3.46340   3.46340
