# Supplementary material for: Is There a Functional Role for the Knotted Topology in Protein UCH-L1?
Source: J Chem Inf Model. 2024 Jul 24;64(17):6827–37. doi: 10.1021/acs.jcim.4c00880 (PMC11388461; doi:10.1021/acs.jcim.4c00880)
Supplement: Supplementary file 2 — ci4c00880_si_002.zip [file ci4c00880_si_002.zip › UCH-L1_files/APO/APO_delta216/REP_5/traj_final.gro]

Protein in water t= 500000.00000 step= 5000000
 2156
    1MET      N    1   5.686   7.240   2.433
    1MET     H1    2   5.610   7.176   2.443
    1MET     H2    3   5.683   7.303   2.511
    1MET     H3    4   5.684   7.286   2.344
    1MET     CA    5   5.813   7.167   2.433
    1MET     CB    6   5.821   7.071   2.552
    1MET     CG    7   5.752   6.936   2.531
    1MET     SD    8   5.570   6.947   2.522
    1MET     CE    9   5.526   6.775   2.534
    1MET      C   10   5.837   7.105   2.295
    1MET      O   11   5.749   7.101   2.210
    2GLN      N   12   5.945   7.028   2.284
    2GLN      H   13   6.018   7.027   2.353
    2GLN     CA   14   5.974   6.969   2.153
    2GLN     CB   15   6.121   6.928   2.142
    2GLN     CG   16   6.230   7.035   2.131
    2GLN     CD   17   6.226   7.117   2.002
    2GLN    OE1   18   6.216   7.240   2.003
    2GLN    NE2   19   6.244   7.049   1.889
    2GLN   HE21   20   6.273   6.954   1.889
    2GLN   HE22   21   6.248   7.103   1.804
    2GLN      C   22   5.899   6.837   2.130
    2GLN      O   23   5.919   6.738   2.200
    3LEU      N   24   5.807   6.844   2.035
    3LEU      H   25   5.785   6.927   1.983
    3LEU     CA   26   5.708   6.739   2.011
    3LEU     CB   27   5.574   6.793   1.959
    3LEU     CG   28   5.512   6.869   2.076
    3LEU    CD1   29   5.438   6.993   2.025
    3LEU    CD2   30   5.407   6.791   2.155
    3LEU      C   31   5.743   6.619   1.923
    3LEU      O   32   5.716   6.507   1.965
    4LYS      N   33   5.836   6.643   1.830
    4LYS      H   34   5.875   6.734   1.820
    4LYS     CA   35   5.887   6.536   1.742
    4LYS     CB   36   5.987   6.595   1.643
    4LYS     CG   37   5.934   6.685   1.532
    4LYS     CD   38   6.044   6.764   1.459
    4LYS     CE   39   6.110   6.682   1.348
    4LYS     NZ   40   6.161   6.775   1.246
    4LYS    HZ1   41   6.231   6.720   1.200
    4LYS    HZ2   42   6.099   6.790   1.169
    4LYS    HZ3   43   6.184   6.858   1.297
    4LYS      C   44   5.948   6.415   1.812
    4LYS      O   45   6.038   6.426   1.895
    5PRO      N   46   5.903   6.296   1.773
    5PRO     CA   47   5.955   6.171   1.831
    5PRO     CB   48   5.844   6.068   1.808
    5PRO     CG   49   5.755   6.120   1.695
    5PRO     CD   50   5.774   6.271   1.707
    5PRO      C   51   6.088   6.117   1.780
    5PRO      O   52   6.124   6.111   1.663
    6MET      N   53   6.158   6.063   1.880
    6MET      H   54   6.112   6.044   1.967
    6MET     CA   55   6.294   6.010   1.864
    6MET     CB   56   6.385   6.025   1.986
    6MET     CG   57   6.349   5.941   2.108
    6MET     SD   58   6.169   5.922   2.137
    6MET     CE   59   6.150   5.746   2.156
    6MET      C   60   6.297   5.865   1.816
    6MET      O   61   6.201   5.789   1.828
    7GLU      N   62   6.411   5.829   1.758
    7GLU      H   63   6.478   5.900   1.736
    7GLU     CA   64   6.454   5.693   1.720
    7GLU     CB   65   6.582   5.689   1.636
    7GLU     CG   66   6.702   5.743   1.715
    7GLU     CD   67   6.721   5.889   1.675
    7GLU    OE1   68   6.626   5.969   1.655
    7GLU    OE2   69   6.840   5.925   1.661
    7GLU      C   70   6.467   5.599   1.840
    7GLU      O   71   6.495   5.631   1.955
    8ILE      N   72   6.434   5.474   1.806
    8ILE      H   73   6.410   5.438   1.716
    8ILE     CA   74   6.434   5.367   1.906
    8ILE     CB   75   6.340   5.250   1.874
    8ILE    CG1   76   6.196   5.297   1.853
    8ILE    CG2   77   6.343   5.152   1.992
    8ILE     CD   78   6.110   5.181   1.804
    8ILE      C   79   6.573   5.320   1.950
    8ILE      O   80   6.634   5.233   1.887
    9ASN      N   81   6.624   5.401   2.043
    9ASN      H   82   6.580   5.491   2.041
    9ASN     CA   83   6.756   5.400   2.108
    9ASN     CB   84   6.833   5.525   2.066
    9ASN     CG   85   6.961   5.524   2.151
    9ASN    OD1   86   6.959   5.560   2.268
    9ASN    ND2   87   7.072   5.494   2.084
    9ASN   HD21   88   7.081   5.477   1.986
    9ASN   HD22   89   7.151   5.469   2.141
    9ASN      C   90   6.732   5.388   2.259
    9ASN      O   91   6.673   5.477   2.318
   10PRO      N   92   6.792   5.283   2.315
   10PRO     CA   93   6.782   5.238   2.454
   10PRO     CB   94   6.856   5.104   2.460
   10PRO     CG   95   6.964   5.116   2.353
   10PRO     CD   96   6.887   5.194   2.247
   10PRO      C   97   6.831   5.334   2.562
   10PRO      O   98   6.752   5.369   2.650
   11GLU      N   99   6.946   5.397   2.543
   11GLU      H  100   7.003   5.358   2.470
   11GLU     CA  101   6.998   5.506   2.627
   11GLU     CB  102   7.141   5.551   2.600
   11GLU     CG  103   7.246   5.439   2.601
   11GLU     CD  104   7.233   5.348   2.479
   11GLU    OE1  105   7.180   5.393   2.375
   11GLU    OE2  106   7.278   5.232   2.490
   11GLU      C  107   6.912   5.633   2.626
   11GLU      O  108   6.879   5.687   2.732
   12MET      N  109   6.866   5.677   2.509
   12MET      H  110   6.891   5.626   2.427
   12MET     CA  111   6.767   5.784   2.494
   12MET     CB  112   6.711   5.809   2.353
   12MET     CG  113   6.818   5.867   2.260
   12MET     SD  114   6.888   6.030   2.302
   12MET     CE  115   7.021   6.040   2.184
   12MET      C  116   6.641   5.771   2.581
   12MET      O  117   6.620   5.849   2.674
   13LEU      N  118   6.584   5.652   2.563
   13LEU      H  119   6.602   5.608   2.475
   13LEU     CA  120   6.476   5.596   2.645
   13LEU     CB  121   6.422   5.468   2.581
   13LEU     CG  122   6.358   5.501   2.445
   13LEU    CD1  123   6.358   5.374   2.360
   13LEU    CD2  124   6.212   5.545   2.455
   13LEU      C  125   6.497   5.581   2.796
   13LEU      O  126   6.416   5.644   2.864
   14ASN      N  127   6.611   5.528   2.838
   14ASN      H  128   6.679   5.489   2.775
   14ASN     CA  129   6.643   5.528   2.982
   14ASN     CB  130   6.777   5.456   2.991
   14ASN     CG  131   6.819   5.393   3.124
   14ASN    OD1  132   6.818   5.272   3.146
   14ASN    ND2  133   6.872   5.475   3.213
   14ASN   HD21  134   6.893   5.573   3.208
   14ASN   HD22  135   6.919   5.425   3.285
   14ASN      C  136   6.651   5.664   3.051
   14ASN      O  137   6.638   5.678   3.172
   15LYS      N  138   6.668   5.769   2.970
   15LYS      H  139   6.717   5.755   2.884
   15LYS     CA  140   6.659   5.908   3.018
   15LYS     CB  141   6.723   6.011   2.926
   15LYS     CG  142   6.874   5.997   2.906
   15LYS     CD  143   6.944   6.122   2.852
   15LYS     CE  144   6.934   6.116   2.699
   15LYS     NZ  145   7.050   6.171   2.626
   15LYS    HZ1  146   7.134   6.126   2.657
   15LYS    HZ2  147   7.040   6.153   2.529
   15LYS    HZ3  148   7.060   6.270   2.635
   15LYS      C  149   6.525   5.958   3.071
   15LYS      O  150   6.517   6.011   3.182
   16VAL      N  151   6.417   5.921   3.002
   16VAL      H  152   6.426   5.864   2.921
   16VAL     CA  153   6.275   5.943   3.033
   16VAL     CB  154   6.184   5.872   2.933
   16VAL    CG1  155   6.036   5.903   2.960
   16VAL    CG2  156   6.235   5.889   2.790
   16VAL      C  157   6.237   5.887   3.171
   16VAL      O  158   6.193   5.961   3.259
   17LEU      N  159   6.279   5.763   3.194
   17LEU      H  160   6.336   5.722   3.122
   17LEU     CA  161   6.268   5.691   3.321
   17LEU     CB  162   6.308   5.547   3.289
   17LEU     CG  163   6.217   5.461   3.201
   17LEU    CD1  164   6.274   5.320   3.196
   17LEU    CD2  165   6.079   5.457   3.268
   17LEU      C  166   6.332   5.755   3.444
   17LEU      O  167   6.279   5.763   3.555
   18SER      N  168   6.442   5.823   3.413
   18SER      H  169   6.478   5.821   3.319
   18SER     CA  170   6.532   5.895   3.504
   18SER     CB  171   6.678   5.916   3.465
   18SER     OG  172   6.766   5.981   3.557
   18SER     HG  173   6.832   6.033   3.502
   18SER      C  174   6.472   6.033   3.532
   18SER      O  175   6.443   6.061   3.648
   19ARG      N  176   6.431   6.108   3.430
   19ARG      H  177   6.462   6.082   3.338
   19ARG     CA  178   6.349   6.228   3.452
   19ARG     CB  179   6.333   6.299   3.317
   19ARG     CG  180   6.332   6.451   3.333
   19ARG     CD  181   6.450   6.513   3.258
   19ARG     NE  182   6.590   6.475   3.281
   19ARG     HE  183   6.611   6.424   3.364
   19ARG     CZ  184   6.693   6.503   3.198
   19ARG    NH1  185   6.675   6.589   3.097
   19ARG   HH11  186   6.588   6.637   3.084
   19ARG   HH12  187   6.751   6.608   3.036
   19ARG    NH2  188   6.814   6.459   3.234
   19ARG   HH21  189   6.817   6.391   3.307
   19ARG   HH22  190   6.892   6.456   3.171
   19ARG      C  191   6.211   6.206   3.514
   19ARG      O  192   6.173   6.293   3.592
   20LEU      N  193   6.140   6.094   3.498
   20LEU      H  194   6.131   6.065   3.402
   20LEU     CA  195   6.026   6.043   3.575
   20LEU     CB  196   5.957   5.920   3.515
   20LEU     CG  197   5.872   5.951   3.392
   20LEU    CD1  198   5.792   5.827   3.350
   20LEU    CD2  199   5.774   6.066   3.416
   20LEU      C  200   6.072   6.017   3.718
   20LEU      O  201   5.989   6.042   3.806
   21GLY      N  202   6.190   5.959   3.738
   21GLY      H  203   6.235   5.897   3.673
   21GLY     CA  204   6.245   5.941   3.873
   21GLY      C  205   6.231   5.801   3.934
   21GLY      O  206   6.287   5.774   4.040
   22VAL      N  207   6.120   5.741   3.893
   22VAL      H  208   6.090   5.761   3.800
   22VAL     CA  209   6.073   5.616   3.956
   22VAL     CB  210   5.930   5.581   3.913
   22VAL    CG1  211   5.820   5.644   3.999
   22VAL    CG2  212   5.901   5.601   3.764
   22VAL      C  213   6.154   5.488   3.934
   22VAL      O  214   6.179   5.451   3.819
   23ALA      N  215   6.205   5.435   4.044
   23ALA      H  216   6.170   5.469   4.131
   23ALA     CA  217   6.289   5.315   4.040
   23ALA     CB  218   6.384   5.317   4.159
   23ALA      C  219   6.215   5.181   4.034
   23ALA      O  220   6.120   5.150   4.105
   24GLY      N  221   6.286   5.087   3.973
   24GLY      H  222   6.371   5.118   3.928
   24GLY     CA  223   6.251   4.944   3.963
   24GLY      C  224   6.343   4.856   3.878
   24GLY      O  225   6.427   4.905   3.802
   25GLN      N  226   6.324   4.725   3.887
   25GLN      H  227   6.234   4.693   3.915
   25GLN     CA  228   6.421   4.623   3.846
   25GLN     CB  229   6.389   4.488   3.911
   25GLN     CG  230   6.250   4.432   3.884
   25GLN     CD  231   6.186   4.423   4.023
   25GLN    OE1  232   6.188   4.514   4.105
   25GLN    NE2  233   6.166   4.297   4.059
   25GLN   HE21  234   6.202   4.224   4.000
   25GLN   HE22  235   6.125   4.268   4.145
   25GLN      C  236   6.441   4.603   3.695
   25GLN      O  237   6.553   4.566   3.660
   26TRP      N  238   6.341   4.640   3.615
   26TRP      H  239   6.274   4.703   3.654
   26TRP     CA  240   6.340   4.614   3.471
   26TRP     CB  241   6.195   4.644   3.432
   26TRP     CG  242   6.148   4.789   3.434
   26TRP    CD1  243   6.200   4.897   3.493
   26TRP    HD1  244   6.276   4.904   3.571
   26TRP    CD2  245   6.056   4.849   3.348
   26TRP    NE1  246   6.159   5.014   3.446
   26TRP    HE1  247   6.214   5.096   3.460
   26TRP    CE2  248   6.063   4.987   3.357
   26TRP    CE3  249   5.961   4.790   3.265
   26TRP    HE3  250   5.963   4.682   3.255
   26TRP    CZ2  251   5.976   5.069   3.287
   26TRP    HZ2  252   5.968   5.177   3.301
   26TRP    CZ3  253   5.877   4.873   3.191
   26TRP    HZ3  254   5.799   4.821   3.136
   26TRP    CH2  255   5.889   5.011   3.195
   26TRP    HH2  256   5.813   5.074   3.149
   26TRP      C  257   6.441   4.686   3.381
   26TRP      O  258   6.486   4.797   3.408
   27ARG      N  259   6.492   4.616   3.280
   27ARG      H  260   6.468   4.522   3.257
   27ARG     CA  261   6.593   4.670   3.188
   27ARG     CB  262   6.708   4.569   3.184
   27ARG     CG  263   6.785   4.588   3.315
   27ARG     CD  264   6.897   4.485   3.330
   27ARG     NE  265   6.970   4.532   3.449
   27ARG     HE  266   7.000   4.627   3.442
   27ARG     CZ  267   7.010   4.461   3.555
   27ARG    NH1  268   7.000   4.328   3.560
   27ARG   HH11  269   6.948   4.277   3.491
   27ARG   HH12  270   7.072   4.278   3.610
   27ARG    NH2  271   7.074   4.534   3.647
   27ARG   HH21  272   7.074   4.634   3.637
   27ARG   HH22  273   7.104   4.500   3.736
   27ARG      C  274   6.531   4.698   3.051
   27ARG      O  275   6.470   4.611   2.989
   28PHE      N  276   6.587   4.804   2.994
   28PHE      H  277   6.653   4.856   3.047
   28PHE     CA  278   6.553   4.857   2.861
   28PHE     CB  279   6.595   5.003   2.843
   28PHE     CG  280   6.489   5.081   2.764
   28PHE    CD1  281   6.398   5.162   2.832
   28PHE    HD1  282   6.420   5.185   2.937
   28PHE    CD2  283   6.463   5.042   2.633
   28PHE    HD2  284   6.551   5.030   2.571
   28PHE    CE1  285   6.278   5.193   2.770
   28PHE    HE1  286   6.231   5.286   2.802
   28PHE    CE2  287   6.341   5.073   2.573
   28PHE    HE2  288   6.334   5.048   2.468
   28PHE     CZ  289   6.244   5.141   2.646
   28PHE     HZ  290   6.145   5.156   2.604
   28PHE      C  291   6.609   4.772   2.746
   28PHE      O  292   6.724   4.728   2.750
   29VAL      N  293   6.513   4.728   2.665
   29VAL      H  294   6.414   4.741   2.671
   29VAL     CA  295   6.538   4.643   2.548
   29VAL     CB  296   6.417   4.587   2.473
   29VAL    CG1  297   6.339   4.472   2.535
   29VAL    CG2  298   6.327   4.705   2.437
   29VAL      C  299   6.639   4.691   2.443
   29VAL      O  300   6.663   4.811   2.435
   30ASP      N  301   6.714   4.592   2.397
   30ASP      H  302   6.713   4.497   2.430
   30ASP     CA  303   6.833   4.616   2.314
   30ASP     CB  304   6.903   4.482   2.292
   30ASP     CG  305   7.054   4.483   2.264
   30ASP    OD1  306   7.105   4.386   2.203
   30ASP    OD2  307   7.112   4.592   2.280
   30ASP      C  308   6.797   4.693   2.187
   30ASP      O  309   6.682   4.720   2.153
   31VAL      N  310   6.902   4.718   2.108
   31VAL      H  311   6.995   4.710   2.145
   31VAL     CA  312   6.888   4.780   1.976
   31VAL     CB  313   7.030   4.820   1.932
   31VAL    CG1  314   7.031   4.867   1.786
   31VAL    CG2  315   7.096   4.931   2.014
   31VAL      C  316   6.808   4.695   1.878
   31VAL      O  317   6.830   4.575   1.865
   32LEU      N  318   6.688   4.745   1.846
   32LEU      H  319   6.648   4.824   1.892
   32LEU     CA  320   6.589   4.676   1.763
   32LEU     CB  321   6.452   4.739   1.789
   32LEU     CG  322   6.364   4.659   1.885
   32LEU    CD1  323   6.250   4.746   1.941
   32LEU    CD2  324   6.309   4.538   1.808
   32LEU      C  325   6.619   4.679   1.612
   32LEU      O  326   6.683   4.778   1.577
   33GLY      N  327   6.549   4.597   1.534
   33GLY      H  328   6.484   4.533   1.575
   33GLY     CA  329   6.568   4.582   1.389
   33GLY      C  330   6.455   4.513   1.314
   33GLY      O  331   6.349   4.482   1.370
   34LEU      N  332   6.453   4.531   1.182
   34LEU      H  333   6.507   4.606   1.144
   34LEU     CA  334   6.369   4.449   1.093
   34LEU     CB  335   6.364   4.523   0.960
   34LEU     CG  336   6.249   4.464   0.877
   34LEU    CD1  337   6.116   4.512   0.933
   34LEU    CD2  338   6.266   4.508   0.731
   34LEU      C  339   6.421   4.306   1.078
   34LEU      O  340   6.344   4.211   1.092
   35GLU      N  341   6.553   4.284   1.084
   35GLU      H  342   6.611   4.350   1.132
   35GLU     CA  343   6.615   4.152   1.069
   35GLU     CB  344   6.740   4.180   0.986
   35GLU     CG  345   6.802   4.064   0.907
   35GLU     CD  346   6.867   3.956   0.994
   35GLU    OE1  347   6.980   3.967   1.045
   35GLU    OE2  348   6.812   3.844   0.993
   35GLU      C  349   6.647   4.080   1.201
   35GLU      O  350   6.746   4.114   1.265
   36GLU      N  351   6.591   3.960   1.206
   36GLU      H  352   6.566   3.907   1.124
   36GLU     CA  353   6.599   3.878   1.327
   36GLU     CB  354   6.524   3.748   1.297
   36GLU     CG  355   6.386   3.767   1.234
   36GLU     CD  356   6.389   3.734   1.084
   36GLU    OE1  357   6.345   3.625   1.042
   36GLU    OE2  358   6.421   3.832   1.014
   36GLU      C  359   6.736   3.825   1.373
   36GLU      O  360   6.779   3.865   1.481
   37GLU      N  361   6.812   3.757   1.288
   37GLU      H  362   6.800   3.779   1.191
   37GLU     CA  363   6.932   3.678   1.319
   37GLU     CB  364   6.970   3.592   1.198
   37GLU     CG  365   6.853   3.504   1.153
   37GLU     CD  366   6.845   3.362   1.209
   37GLU    OE1  367   6.763   3.325   1.295
   37GLU    OE2  368   6.911   3.290   1.131
   37GLU      C  369   7.053   3.754   1.372
   37GLU      O  370   7.141   3.704   1.441
   38SER      N  371   7.068   3.874   1.316
   38SER      H  372   7.015   3.884   1.231
   38SER     CA  373   7.166   3.976   1.356
   38SER     CB  374   7.178   4.086   1.250
   38SER     OG  375   7.058   4.163   1.236
   38SER     HG  376   7.012   4.119   1.159
   38SER      C  377   7.146   4.035   1.496
   38SER      O  378   7.233   4.110   1.540
   39LEU      N  379   7.023   4.034   1.545
   39LEU      H  380   6.945   4.008   1.489
   39LEU     CA  381   6.983   4.100   1.670
   39LEU     CB  382   6.831   4.117   1.680
   39LEU     CG  383   6.776   4.216   1.577
   39LEU    CD1  384   6.626   4.229   1.607
   39LEU    CD2  385   6.849   4.350   1.562
   39LEU      C  386   7.034   4.026   1.794
   39LEU      O  387   7.017   3.905   1.811
   40GLY      N  388   7.061   4.111   1.893
   40GLY      H  389   7.045   4.209   1.881
   40GLY     CA  390   7.118   4.069   2.021
   40GLY      C  391   7.047   3.986   2.128
   40GLY      O  392   6.989   3.880   2.101
   41SER      N  393   7.062   4.036   2.250
   41SER      H  394   7.138   4.094   2.279
   41SER     CA  395   6.979   3.982   2.358
   41SER     CB  396   7.048   3.855   2.407
   41SER     OG  397   6.975   3.799   2.517
   41SER     HG  398   6.977   3.699   2.506
   41SER      C  399   6.966   4.084   2.471
   41SER      O  400   7.066   4.139   2.517
   42VAL      N  401   6.845   4.080   2.527
   42VAL      H  402   6.779   4.008   2.506
   42VAL     CA  403   6.812   4.176   2.633
   42VAL     CB  404   6.664   4.214   2.630
   42VAL    CG1  405   6.629   4.320   2.735
   42VAL    CG2  406   6.617   4.253   2.489
   42VAL      C  407   6.860   4.123   2.769
   42VAL      O  408   6.815   4.013   2.800
   43PRO      N  409   6.927   4.191   2.861
   43PRO     CA  410   6.954   4.156   3.001
   43PRO     CB  411   7.046   4.262   3.061
   43PRO     CG  412   7.091   4.342   2.938
   43PRO     CD  413   6.988   4.320   2.827
   43PRO      C  414   6.823   4.158   3.079
   43PRO      O  415   6.731   4.240   3.080
   44ALA      N  416   6.811   4.047   3.152
   44ALA      H  417   6.876   3.972   3.163
   44ALA     CA  418   6.699   4.030   3.246
   44ALA     CB  419   6.687   3.884   3.289
   44ALA      C  420   6.709   4.114   3.374
   44ALA      O  421   6.817   4.162   3.407
   45PRO      N  422   6.597   4.151   3.435
   45PRO     CA  423   6.458   4.146   3.388
   45PRO     CB  424   6.368   4.202   3.499
   45PRO     CG  425   6.453   4.154   3.617
   45PRO     CD  426   6.594   4.195   3.575
   45PRO      C  427   6.435   4.231   3.262
   45PRO      O  428   6.470   4.348   3.256
   46ALA      N  429   6.389   4.169   3.154
   46ALA      H  430   6.366   4.072   3.151
   46ALA     CA  431   6.347   4.236   3.030
   46ALA     CB  432   6.313   4.132   2.923
   46ALA      C  433   6.224   4.325   3.049
   46ALA      O  434   6.131   4.292   3.121
   47CYS      N  435   6.226   4.447   2.995
   47CYS      H  436   6.309   4.502   2.980
   47CYS     CA  437   6.105   4.530   3.004
   47CYS     CB  438   6.151   4.671   2.966
   47CYS     SG  439   6.212   4.677   2.794
   47CYS     HG  440   6.099   4.649   2.730
   47CYS      C  441   5.992   4.484   2.912
   47CYS      O  442   6.010   4.392   2.832
   48ALA      N  443   5.868   4.529   2.931
   48ALA      H  444   5.835   4.543   3.024
   48ALA     CA  445   5.771   4.560   2.825
   48ALA     CB  446   5.673   4.669   2.870
   48ALA      C  447   5.838   4.615   2.699
   48ALA      O  448   5.908   4.716   2.705
   49LEU      N  449   5.839   4.532   2.595
   49LEU      H  450   5.800   4.440   2.601
   49LEU     CA  451   5.887   4.580   2.465
   49LEU     CB  452   5.943   4.464   2.383
   49LEU     CG  453   6.039   4.488   2.266
   49LEU    CD1  454   6.123   4.362   2.243
   49LEU    CD2  455   5.981   4.547   2.138
   49LEU      C  456   5.799   4.677   2.385
   49LEU      O  457   5.692   4.644   2.337
   50LEU      N  458   5.840   4.804   2.389
   50LEU      H  459   5.900   4.831   2.465
   50LEU     CA  460   5.782   4.914   2.311
   50LEU     CB  461   5.819   5.042   2.386
   50LEU     CG  462   5.769   5.180   2.344
   50LEU    CD1  463   5.632   5.215   2.403
   50LEU    CD2  464   5.862   5.281   2.412
   50LEU      C  465   5.833   4.917   2.167
   50LEU      O  466   5.952   4.945   2.155
   51LEU      N  467   5.730   4.903   2.084
   51LEU      H  468   5.652   4.849   2.114
   51LEU     CA  469   5.756   4.911   1.939
   51LEU     CB  470   5.742   4.770   1.882
   51LEU     CG  471   5.813   4.748   1.748
   51LEU    CD1  472   5.956   4.692   1.756
   51LEU    CD2  473   5.740   4.638   1.671
   51LEU      C  474   5.657   5.010   1.876
   51LEU      O  475   5.551   4.980   1.822
   52LEU      N  476   5.710   5.130   1.857
   52LEU      H  477   5.789   5.164   1.908
   52LEU     CA  478   5.645   5.243   1.788
   52LEU     CB  479   5.712   5.375   1.827
   52LEU     CG  480   5.748   5.392   1.974
   52LEU    CD1  481   5.846   5.508   1.994
   52LEU    CD2  482   5.626   5.409   2.065
   52LEU      C  483   5.644   5.230   1.636
   52LEU      O  484   5.748   5.229   1.570
   53PHE      N  485   5.527   5.261   1.580
   53PHE      H  486   5.449   5.284   1.639
   53PHE     CA  487   5.504   5.255   1.435
   53PHE     CB  488   5.439   5.123   1.393
   53PHE     CG  489   5.513   5.035   1.292
   53PHE    CD1  490   5.476   5.048   1.158
   53PHE    HD1  491   5.421   5.138   1.132
   53PHE    CD2  492   5.606   4.938   1.329
   53PHE    HD2  493   5.649   4.942   1.429
   53PHE    CE1  494   5.523   4.958   1.063
   53PHE    HE1  495   5.493   4.952   0.959
   53PHE    CE2  496   5.653   4.844   1.238
   53PHE    HE2  497   5.740   4.781   1.252
   53PHE     CZ  498   5.607   4.857   1.107
   53PHE     HZ  499   5.617   4.776   1.035
   53PHE      C  500   5.413   5.371   1.394
   53PHE      O  501   5.311   5.395   1.459
   54PRO      N  502   5.424   5.408   1.267
   54PRO     CA  503   5.325   5.476   1.182
   54PRO     CB  504   5.388   5.496   1.045
   54PRO     CG  505   5.535   5.521   1.081
   54PRO     CD  506   5.553   5.423   1.198
   54PRO      C  507   5.205   5.385   1.154
   54PRO      O  508   5.222   5.276   1.101
   55LEU      N  509   5.091   5.453   1.148
   55LEU      H  510   5.095   5.552   1.161
   55LEU     CA  511   4.963   5.386   1.120
   55LEU     CB  512   4.877   5.421   1.241
   55LEU     CG  513   4.757   5.326   1.245
   55LEU    CD1  514   4.809   5.183   1.262
   55LEU    CD2  515   4.676   5.358   1.370
   55LEU      C  516   4.908   5.438   0.987
   55LEU      O  517   4.892   5.559   0.969
   56THR      N  518   4.903   5.342   0.895
   56THR      H  519   4.938   5.250   0.910
   56THR     CA  520   4.842   5.358   0.762
   56THR     CB  521   4.898   5.275   0.647
   56THR    OG1  522   4.877   5.140   0.691
   56THR    HG1  523   4.950   5.119   0.756
   56THR    CG2  524   5.044   5.308   0.620
   56THR      C  525   4.693   5.325   0.767
   56THR      O  526   4.642   5.289   0.873
   57ALA      N  527   4.622   5.354   0.658
   57ALA      H  528   4.666   5.394   0.578
   57ALA     CA  529   4.480   5.319   0.642
   57ALA     CB  530   4.423   5.401   0.526
   57ALA      C  531   4.455   5.168   0.640
   57ALA      O  532   4.360   5.120   0.700
   58GLN      N  533   4.556   5.111   0.573
   58GLN      H  534   4.611   5.160   0.506
   58GLN     CA  535   4.572   4.967   0.553
   58GLN     CB  536   4.682   4.938   0.451
   58GLN     CG  537   4.657   5.007   0.317
   58GLN     CD  538   4.554   4.923   0.241
   58GLN    OE1  539   4.443   4.973   0.224
   58GLN    NE2  540   4.604   4.816   0.180
   58GLN   HE21  541   4.702   4.793   0.177
   58GLN   HE22  542   4.545   4.746   0.140
   58GLN      C  543   4.602   4.887   0.680
   58GLN      O  544   4.539   4.782   0.695
   59HISE     N  545   4.685   4.941   0.769
   59HISE     H  546   4.742   5.022   0.753
   59HISE    CA  547   4.704   4.870   0.896
   59HISE    CB  548   4.823   4.915   0.980
   59HISE    CG  549   4.960   4.943   0.918
   59HISE   ND1  550   5.021   5.060   0.912
   59HISE   CD2  551   5.043   4.855   0.861
   59HISE   HD2  552   5.031   4.747   0.863
   59HISE   CE1  553   5.140   5.045   0.855
   59HISE   HE1  554   5.208   5.128   0.832
   59HISE   NE2  555   5.152   4.918   0.817
   59HISE   HE2  556   5.219   4.890   0.749
   59HISE     C  557   4.581   4.873   0.988
   59HISE     O  558   4.559   4.779   1.064
   60GLU      N  559   4.520   4.990   1.003
   60GLU      H  560   4.568   5.074   0.977
   60GLU     CA  561   4.404   5.013   1.091
   60GLU     CB  562   4.352   5.156   1.075
   60GLU     CG  563   4.280   5.205   1.201
   60GLU     CD  564   4.242   5.353   1.190
   60GLU    OE1  565   4.330   5.439   1.215
   60GLU    OE2  566   4.136   5.382   1.130
   60GLU      C  567   4.289   4.924   1.047
   60GLU      O  568   4.248   4.840   1.127
   61ASN      N  569   4.255   4.918   0.918
   61ASN      H  570   4.288   4.994   0.861
   61ASN     CA  571   4.160   4.826   0.853
   61ASN     CB  572   4.140   4.852   0.704
   61ASN     CG  573   3.997   4.819   0.660
   61ASN    OD1  574   3.967   4.718   0.596
   61ASN    ND2  575   3.902   4.910   0.677
   61ASN   HD21  576   3.920   5.001   0.715
   61ASN   HD22  577   3.810   4.875   0.660
   61ASN      C  578   4.188   4.677   0.873
   61ASN      O  579   4.105   4.609   0.933
   62PHE      N  580   4.312   4.633   0.854
   62PHE      H  581   4.390   4.684   0.818
   62PHE     CA  582   4.347   4.498   0.898
   62PHE     CB  583   4.484   4.465   0.837
   62PHE     CG  584   4.481   4.411   0.694
   62PHE    CD1  585   4.556   4.475   0.596
   62PHE    HD1  586   4.618   4.561   0.618
   62PHE    CD2  587   4.419   4.290   0.663
   62PHE    HD2  588   4.345   4.246   0.730
   62PHE    CE1  589   4.558   4.432   0.464
   62PHE    HE1  590   4.614   4.488   0.389
   62PHE    CE2  591   4.425   4.240   0.534
   62PHE    HE2  592   4.361   4.155   0.511
   62PHE     CZ  593   4.489   4.315   0.436
   62PHE     HZ  594   4.486   4.289   0.330
   62PHE      C  595   4.352   4.462   1.047
   62PHE      O  596   4.317   4.353   1.091
   63ARG      N  597   4.389   4.558   1.130
   63ARG      H  598   4.426   4.646   1.100
   63ARG     CA  599   4.382   4.539   1.276
   63ARG     CB  600   4.471   4.642   1.346
   63ARG     CG  601   4.622   4.623   1.341
   63ARG     CD  602   4.684   4.535   1.450
   63ARG     NE  603   4.639   4.570   1.586
   63ARG     HE  604   4.695   4.640   1.632
   63ARG     CZ  605   4.557   4.499   1.663
   63ARG    NH1  606   4.496   4.385   1.627
   63ARG   HH11  607   4.511   4.349   1.535
   63ARG   HH12  608   4.441   4.334   1.693
   63ARG    NH2  609   4.506   4.552   1.775
   63ARG   HH21  610   4.537   4.644   1.795
   63ARG   HH22  611   4.456   4.494   1.840
   63ARG      C  612   4.240   4.542   1.332
   63ARG      O  613   4.209   4.461   1.419
   64LYS      N  614   4.151   4.627   1.282
   64LYS      H  615   4.177   4.712   1.236
   64LYS     CA  616   4.006   4.606   1.300
   64LYS     CB  617   3.933   4.719   1.226
   64LYS     CG  618   3.971   4.847   1.301
   64LYS     CD  619   3.940   4.974   1.221
   64LYS     CE  620   3.926   5.093   1.316
   64LYS     NZ  621   3.893   5.216   1.243
   64LYS    HZ1  622   3.970   5.237   1.182
   64LYS    HZ2  623   3.812   5.204   1.186
   64LYS    HZ3  624   3.877   5.299   1.298
   64LYS      C  625   3.957   4.466   1.264
   64LYS      O  626   3.901   4.402   1.353
   65LYS      N  627   3.978   4.422   1.140
   65LYS      H  628   4.022   4.477   1.069
   65LYS     CA  629   3.948   4.283   1.100
   65LYS     CB  630   4.018   4.267   0.965
   65LYS     CG  631   3.918   4.324   0.865
   65LYS     CD  632   3.948   4.294   0.718
   65LYS     CE  633   3.869   4.380   0.618
   65LYS     NZ  634   3.926   4.378   0.483
   65LYS    HZ1  635   3.886   4.449   0.425
   65LYS    HZ2  636   4.026   4.378   0.475
   65LYS    HZ3  637   3.897   4.290   0.445
   65LYS      C  638   3.985   4.171   1.197
   65LYS      O  639   3.909   4.078   1.222
   66GLN      N  640   4.094   4.200   1.268
   66GLN      H  641   4.147   4.284   1.260
   66GLN     CA  642   4.141   4.115   1.379
   66GLN     CB  643   4.287   4.138   1.415
   66GLN     CG  644   4.395   4.090   1.317
   66GLN     CD  645   4.527   4.150   1.367
   66GLN    OE1  646   4.600   4.232   1.313
   66GLN    NE2  647   4.568   4.099   1.483
   66GLN   HE21  648   4.517   4.024   1.525
   66GLN   HE22  649   4.665   4.109   1.502
   66GLN      C  650   4.069   4.126   1.513
   66GLN      O  651   4.007   4.027   1.554
   67ILE      N  652   4.048   4.247   1.563
   67ILE      H  653   4.096   4.328   1.530
   67ILE     CA  654   3.974   4.270   1.688
   67ILE     CB  655   4.024   4.396   1.759
   67ILE    CG1  656   4.000   4.385   1.909
   67ILE    CG2  657   3.955   4.523   1.706
   67ILE     CD  658   4.076   4.272   1.979
   67ILE      C  659   3.823   4.248   1.677
   67ILE      O  660   3.757   4.189   1.763
   68GLU      N  661   3.765   4.267   1.558
   68GLU      H  662   3.808   4.316   1.483
   68GLU     CA  663   3.635   4.213   1.516
   68GLU     CB  664   3.632   4.223   1.363
   68GLU     CG  665   3.580   4.357   1.312
   68GLU     CD  666   3.428   4.370   1.304
   68GLU    OE1  667   3.358   4.389   1.405
   68GLU    OE2  668   3.372   4.373   1.192
   68GLU      C  669   3.604   4.064   1.532
   68GLU      O  670   3.498   4.020   1.578
   69GLU      N  671   3.704   3.983   1.499
   69GLU      H  672   3.780   4.019   1.445
   69GLU     CA  673   3.715   3.837   1.519
   69GLU     CB  674   3.807   3.773   1.415
   69GLU     CG  675   3.765   3.630   1.381
   69GLU     CD  676   3.893   3.547   1.370
   69GLU    OE1  677   3.911   3.438   1.428
   69GLU    OE2  678   3.974   3.588   1.284
   69GLU      C  679   3.751   3.789   1.660
   69GLU      O  680   3.677   3.705   1.709
   70LEU      N  681   3.844   3.860   1.724
   70LEU      H  682   3.902   3.927   1.679
   70LEU     CA  683   3.889   3.829   1.861
   70LEU     CB  684   4.024   3.893   1.891
   70LEU     CG  685   4.139   3.797   1.861
   70LEU    CD1  686   4.125   3.674   1.952
   70LEU    CD2  687   4.136   3.749   1.716
   70LEU      C  688   3.784   3.862   1.968
   70LEU      O  689   3.746   3.975   1.995
   71LYS      N  690   3.738   3.755   2.034
   71LYS      H  691   3.772   3.664   2.013
   71LYS     CA  692   3.632   3.765   2.135
   71LYS     CB  693   3.532   3.650   2.123
   71LYS     CG  694   3.500   3.613   1.978
   71LYS     CD  695   3.397   3.705   1.912
   71LYS     CE  696   3.384   3.687   1.761
   71LYS     NZ  697   3.335   3.817   1.714
   71LYS    HZ1  698   3.313   3.824   1.616
   71LYS    HZ2  699   3.245   3.833   1.754
   71LYS    HZ3  700   3.393   3.895   1.737
   71LYS      C  701   3.666   3.799   2.281
   71LYS      O  702   3.729   3.719   2.350
   72GLY      N  703   3.616   3.918   2.313
   72GLY      H  704   3.611   3.988   2.241
   72GLY     CA  705   3.611   3.966   2.452
   72GLY      C  706   3.572   4.102   2.510
   72GLY      O  707   3.523   4.120   2.621
   73GLN      N  708   3.626   4.199   2.437
   73GLN      H  709   3.664   4.181   2.346
   73GLN     CA  710   3.617   4.343   2.464
   73GLN     CB  711   3.473   4.394   2.451
   73GLN     CG  712   3.437   4.413   2.304
   73GLN     CD  713   3.287   4.402   2.273
   73GLN    OE1  714   3.223   4.298   2.277
   73GLN    NE2  715   3.229   4.515   2.232
   73GLN   HE21  716   3.292   4.592   2.225
   73GLN   HE22  717   3.130   4.523   2.233
   73GLN      C  718   3.676   4.398   2.594
   73GLN      O  719   3.736   4.506   2.586
   74GLU      N  720   3.656   4.331   2.707
   74GLU      H  721   3.597   4.251   2.699
   74GLU     CA  722   3.712   4.374   2.836
   74GLU     CB  723   3.606   4.335   2.939
   74GLU     CG  724   3.645   4.342   3.086
   74GLU     CD  725   3.546   4.288   3.190
   74GLU    OE1  726   3.594   4.219   3.282
   74GLU    OE2  727   3.426   4.322   3.192
   74GLU      C  728   3.859   4.338   2.860
   74GLU      O  729   3.910   4.234   2.818
   75VAL      N  730   3.932   4.430   2.923
   75VAL      H  731   3.883   4.511   2.953
   75VAL     CA  732   4.070   4.419   2.970
   75VAL     CB  733   4.124   4.553   3.020
   75VAL    CG1  734   4.270   4.575   2.979
   75VAL    CG2  735   4.047   4.680   2.982
   75VAL      C  736   4.092   4.300   3.064
   75VAL      O  737   4.028   4.287   3.168
   76SER      N  738   4.192   4.221   3.027
   76SER      H  739   4.210   4.222   2.929
   76SER     CA  740   4.238   4.102   3.101
   76SER     CB  741   4.315   4.008   3.009
   76SER     OG  742   4.247   4.009   2.883
   76SER     HG  743   4.283   3.938   2.822
   76SER      C  744   4.301   4.137   3.236
   76SER      O  745   4.351   4.249   3.249
   77PRO      N  746   4.282   4.057   3.341
   77PRO     CA  747   4.344   4.086   3.471
   77PRO     CB  748   4.306   3.975   3.570
   77PRO     CG  749   4.172   3.931   3.509
   77PRO     CD  750   4.180   3.953   3.357
   77PRO      C  751   4.497   4.093   3.473
   77PRO      O  752   4.567   4.027   3.397
   78LYS      N  753   4.542   4.194   3.547
   78LYS      H  754   4.480   4.256   3.596
   78LYS     CA  755   4.679   4.246   3.551
   78LYS     CB  756   4.775   4.141   3.610
   78LYS     CG  757   4.748   4.140   3.760
   78LYS     CD  758   4.860   4.086   3.849
   78LYS     CE  759   4.869   3.933   3.849
   78LYS     NZ  760   4.960   3.881   3.951
   78LYS    HZ1  761   5.053   3.915   3.933
   78LYS    HZ2  762   4.935   3.916   4.042
   78LYS    HZ3  763   4.964   3.782   3.948
   78LYS      C  764   4.739   4.309   3.426
   78LYS      O  765   4.855   4.351   3.423
   79VAL      N  766   4.653   4.343   3.331
   79VAL      H  767   4.557   4.313   3.331
   79VAL     CA  768   4.698   4.418   3.213
   79VAL     CB  769   4.679   4.339   3.083
   79VAL    CG1  770   4.764   4.403   2.973
   79VAL    CG2  771   4.728   4.195   3.103
   79VAL      C  772   4.626   4.553   3.216
   79VAL      O  773   4.506   4.550   3.242
   80TYR      N  774   4.690   4.669   3.202
   80TYR      H  775   4.789   4.665   3.189
   80TYR     CA  776   4.622   4.798   3.192
   80TYR     CB  777   4.713   4.892   3.271
   80TYR     CG  778   4.669   5.033   3.310
   80TYR    CD1  779   4.681   5.137   3.218
   80TYR    HD1  780   4.679   5.124   3.110
   80TYR    CD2  781   4.632   5.060   3.441
   80TYR    HD2  782   4.640   4.979   3.513
   80TYR    CE1  783   4.661   5.268   3.259
   80TYR    HE1  784   4.712   5.349   3.206
   80TYR    CE2  785   4.601   5.190   3.481
   80TYR    HE2  786   4.563   5.222   3.578
   80TYR     CZ  787   4.617   5.292   3.388
   80TYR     OH  788   4.598   5.422   3.425
   80TYR     HH  789   4.646   5.430   3.512
   80TYR      C  790   4.599   4.850   3.050
   80TYR      O  791   4.686   4.824   2.966
   81PHE      N  792   4.483   4.905   3.018
   81PHE      H  793   4.401   4.896   3.074
   81PHE     CA  794   4.455   4.955   2.882
   81PHE     CB  795   4.315   4.911   2.838
   81PHE     CG  796   4.279   4.933   2.691
   81PHE    CD1  797   4.189   5.034   2.661
   81PHE    HD1  798   4.130   5.091   2.733
   81PHE    CD2  799   4.347   4.872   2.585
   81PHE    HD2  800   4.423   4.797   2.604
   81PHE    CE1  801   4.184   5.078   2.530
   81PHE    HE1  802   4.122   5.162   2.496
   81PHE    CE2  803   4.330   4.903   2.451
   81PHE    HE2  804   4.390   4.851   2.376
   81PHE     CZ  805   4.250   5.014   2.426
   81PHE     HZ  806   4.245   5.054   2.325
   81PHE      C  807   4.452   5.107   2.877
   81PHE      O  808   4.408   5.182   2.965
   82MET      N  809   4.488   5.156   2.758
   82MET      H  810   4.498   5.093   2.681
   82MET     CA  811   4.497   5.300   2.730
   82MET     CB  812   4.616   5.360   2.806
   82MET     CG  813   4.618   5.513   2.806
   82MET     SD  814   4.770   5.581   2.882
   82MET     CE  815   4.883   5.566   2.745
   82MET      C  816   4.510   5.321   2.579
   82MET      O  817   4.598   5.260   2.518
   83LYS      N  818   4.431   5.415   2.528
   83LYS      H  819   4.365   5.468   2.582
   83LYS     CA  820   4.435   5.445   2.384
   83LYS     CB  821   4.302   5.428   2.311
   83LYS     CG  822   4.182   5.494   2.380
   83LYS     CD  823   4.051   5.473   2.303
   83LYS     CE  824   4.065   5.527   2.161
   83LYS     NZ  825   3.945   5.512   2.076
   83LYS    HZ1  826   3.884   5.584   2.109
   83LYS    HZ2  827   3.962   5.529   1.979
   83LYS    HZ3  828   3.899   5.426   2.096
   83LYS      C  829   4.495   5.579   2.341
   83LYS      O  830   4.491   5.681   2.409
   84GLN      N  831   4.543   5.571   2.217
   84GLN      H  832   4.572   5.481   2.185
   84GLN     CA  833   4.608   5.674   2.135
   84GLN     CB  834   4.686   5.598   2.027
   84GLN     CG  835   4.801   5.668   1.955
   84GLN     CD  836   4.921   5.705   2.042
   84GLN    OE1  837   5.003   5.626   2.091
   84GLN    NE2  838   4.942   5.835   2.054
   84GLN   HE21  839   4.893   5.909   2.007
   84GLN   HE22  840   5.022   5.863   2.108
   84GLN      C  841   4.505   5.768   2.072
   84GLN      O  842   4.463   5.754   1.957
   85THR      N  843   4.431   5.839   2.156
   85THR      H  844   4.446   5.824   2.253
   85THR     CA  845   4.334   5.944   2.121
   85THR     CB  846   4.259   5.993   2.245
   85THR    OG1  847   4.345   5.977   2.358
   85THR    HG1  848   4.297   5.961   2.445
   85THR    CG2  849   4.130   5.912   2.252
   85THR      C  850   4.399   6.068   2.058
   85THR      O  851   4.387   6.093   1.939
   86ILE      N  852   4.499   6.115   2.133
   86ILE      H  853   4.490   6.088   2.228
   86ILE     CA  854   4.590   6.223   2.093
   86ILE     CB  855   4.650   6.295   2.214
   86ILE    CG1  856   4.720   6.193   2.304
   86ILE    CG2  857   4.540   6.376   2.282
   86ILE     CD  858   4.817   6.269   2.395
   86ILE      C  859   4.694   6.173   1.993
   86ILE      O  860   4.749   6.065   2.013
   87GLY      N  861   4.710   6.250   1.885
   87GLY      H  862   4.697   6.349   1.883
   87GLY     CA  863   4.808   6.201   1.786
   87GLY      C  864   4.957   6.214   1.819
   87GLY      O  865   5.037   6.139   1.763
   88ASN      N  866   4.997   6.315   1.896
   88ASN      H  867   4.937   6.395   1.890
   88ASN     CA  868   5.125   6.341   1.963
   88ASN     CB  869   5.123   6.485   2.015
   88ASN     CG  870   5.001   6.529   2.096
   88ASN    OD1  871   4.919   6.606   2.044
   88ASN    ND2  872   4.997   6.499   2.225
   88ASN   HD21  873   5.072   6.453   2.272
   88ASN   HD22  874   4.936   6.542   2.292
   88ASN      C  875   5.162   6.236   2.068
   88ASN      O  876   5.107   6.126   2.080
   89SER      N  877   5.275   6.260   2.133
   89SER      H  878   5.356   6.295   2.085
   89SER     CA  879   5.307   6.206   2.266
   89SER     CB  880   5.206   6.255   2.371
   89SER     OG  881   5.191   6.397   2.374
   89SER     HG  882   5.239   6.435   2.452
   89SER      C  883   5.328   6.055   2.285
   89SER      O  884   5.346   6.006   2.396
   90CYS      N  885   5.346   5.981   2.176
   90CYS      H  886   5.349   6.031   2.090
   90CYS     CA  887   5.350   5.834   2.168
   90CYS     CB  888   5.361   5.802   2.019
   90CYS     SG  889   5.267   5.658   1.956
   90CYS     HG  890   5.157   5.659   2.029
   90CYS      C  891   5.447   5.749   2.251
   90CYS      O  892   5.403   5.667   2.331
   91GLY      N  893   5.577   5.772   2.235
   91GLY      H  894   5.599   5.834   2.160
   91GLY     CA  895   5.692   5.728   2.314
   91GLY      C  896   5.680   5.736   2.466
   91GLY      O  897   5.663   5.630   2.526
   92THR      N  898   5.647   5.857   2.513
   92THR      H  899   5.639   5.933   2.449
   92THR     CA  900   5.635   5.888   2.656
   92THR     CB  901   5.674   6.030   2.698
   92THR    OG1  902   5.606   6.113   2.604
   92THR    HG1  903   5.670   6.174   2.557
   92THR    CG2  904   5.827   6.043   2.697
   92THR      C  905   5.506   5.843   2.725
   92THR      O  906   5.527   5.780   2.828
   93ILE      N  907   5.388   5.861   2.666
   93ILE      H  908   5.376   5.916   2.584
   93ILE     CA  909   5.265   5.806   2.725
   93ILE     CB  910   5.133   5.857   2.666
   93ILE    CG1  911   5.116   5.832   2.516
   93ILE    CG2  912   5.124   6.005   2.705
   93ILE     CD  913   4.969   5.839   2.473
   93ILE      C  914   5.266   5.654   2.717
   93ILE      O  915   5.248   5.602   2.827
   94GLY      N  916   5.329   5.600   2.613
   94GLY      H  917   5.363   5.662   2.542
   94GLY     CA  918   5.359   5.457   2.594
   94GLY      C  919   5.448   5.400   2.705
   94GLY      O  920   5.417   5.303   2.773
   95LEU      N  921   5.554   5.469   2.745
   95LEU      H  922   5.587   5.537   2.680
   95LEU     CA  923   5.633   5.431   2.862
   95LEU     CB  924   5.768   5.503   2.860
   95LEU     CG  925   5.881   5.416   2.805
   95LEU    CD1  926   6.019   5.482   2.796
   95LEU    CD2  927   5.891   5.276   2.866
   95LEU      C  928   5.579   5.455   3.003
   95LEU      O  929   5.584   5.359   3.079
   96ILE      N  930   5.489   5.552   3.017
   96ILE      H  931   5.488   5.635   2.961
   96ILE     CA  932   5.401   5.561   3.135
   96ILE     CB  933   5.336   5.698   3.153
   96ILE    CG1  934   5.430   5.819   3.143
   96ILE    CG2  935   5.273   5.696   3.292
   96ILE     CD  936   5.365   5.950   3.188
   96ILE      C  937   5.305   5.442   3.145
   96ILE      O  938   5.297   5.382   3.252
   97HISE     N  939   5.235   5.413   3.036
   97HISE     H  940   5.241   5.471   2.955
   97HISE    CA  941   5.147   5.297   3.010
   97HISE    CB  942   5.102   5.298   2.864
   97HISE    CG  943   5.004   5.190   2.818
   97HISE   ND1  944   4.909   5.138   2.895
   97HISE   CD2  945   4.980   5.161   2.690
   97HISE   HD2  946   5.032   5.204   2.604
   97HISE   CE1  947   4.824   5.080   2.810
   97HISE   HE1  948   4.734   5.022   2.832
   97HISE   NE2  949   4.868   5.089   2.685
   97HISE   HE2  950   4.823   5.059   2.602
   97HISE     C  951   5.223   5.169   3.044
   97HISE     O  952   5.182   5.091   3.131
   98ALA      N  953   5.350   5.160   3.006
   98ALA      H  954   5.388   5.226   2.941
   98ALA     CA  955   5.434   5.045   3.042
   98ALA     CB  956   5.552   5.013   2.950
   98ALA      C  957   5.472   5.043   3.190
   98ALA      O  958   5.487   4.936   3.248
   99VAL      N  959   5.478   5.155   3.263
   99VAL      H  960   5.482   5.243   3.216
   99VAL     CA  961   5.501   5.180   3.406
   99VAL     CB  962   5.558   5.315   3.451
   99VAL    CG1  963   5.575   5.325   3.603
   99VAL    CG2  964   5.690   5.333   3.376
   99VAL      C  965   5.374   5.143   3.482
   99VAL      O  966   5.382   5.041   3.550
  100ALA      N  967   5.261   5.202   3.442
  100ALA      H  968   5.258   5.274   3.374
  100ALA     CA  969   5.130   5.163   3.495
  100ALA     CB  970   5.026   5.254   3.429
  100ALA      C  971   5.098   5.015   3.473
  100ALA      O  972   5.053   4.952   3.569
  101ASN      N  973   5.132   4.952   3.361
  101ASN      H  974   5.163   5.002   3.280
  101ASN     CA  975   5.115   4.807   3.349
  101ASN     CB  976   5.144   4.775   3.202
  101ASN     CG  977   5.017   4.771   3.116
  101ASN    OD1  978   4.938   4.677   3.120
  101ASN    ND2  979   4.987   4.867   3.028
  101ASN   HD21  980   5.040   4.950   3.012
  101ASN   HD22  981   4.902   4.864   2.976
  101ASN      C  982   5.213   4.729   3.438
  101ASN      O  983   5.173   4.647   3.521
  102ASN      N  984   5.340   4.768   3.443
  102ASN      H  985   5.369   4.860   3.418
  102ASN     CA  986   5.441   4.692   3.518
  102ASN     CB  987   5.576   4.689   3.446
  102ASN     CG  988   5.562   4.602   3.321
  102ASN    OD1  989   5.590   4.482   3.320
  102ASN    ND2  990   5.525   4.667   3.211
  102ASN   HD21  991   5.516   4.766   3.222
  102ASN   HD22  992   5.492   4.621   3.129
  102ASN      C  993   5.465   4.726   3.665
  102ASN      O  994   5.577   4.729   3.716
  103GLN      N  995   5.354   4.743   3.736
  103GLN      H  996   5.272   4.704   3.694
  103GLN     CA  997   5.360   4.771   3.880
  103GLN     CB  998   5.228   4.822   3.940
  103GLN     CG  999   5.192   4.950   3.865
  103GLN     CD 1000   5.066   5.020   3.916
  103GLN    OE1 1001   5.045   5.057   4.031
  103GLN    NE2 1002   4.981   5.044   3.816
  103GLN   HE21 1003   5.008   5.003   3.729
  103GLN   HE22 1004   4.898   5.099   3.830
  103GLN      C 1005   5.434   4.678   3.977
  103GLN      O 1006   5.454   4.717   4.092
  104ASP      N 1007   5.459   4.558   3.926
  104ASP      H 1008   5.420   4.521   3.841
  104ASP     CA 1009   5.548   4.457   3.985
  104ASP     CB 1010   5.526   4.309   3.951
  104ASP     CG 1011   5.376   4.286   3.930
  104ASP    OD1 1012   5.342   4.285   3.809
  104ASP    OD2 1013   5.307   4.249   4.027
  104ASP      C 1014   5.695   4.498   3.977
  104ASP      O 1015   5.773   4.495   4.072
  105LYS      N 1016   5.730   4.530   3.853
  105LYS      H 1017   5.666   4.514   3.777
  105LYS     CA 1018   5.869   4.562   3.819
  105LYS     CB 1019   5.895   4.558   3.668
  105LYS     CG 1020   5.877   4.417   3.610
  105LYS     CD 1021   5.925   4.421   3.465
  105LYS     CE 1022   5.902   4.286   3.397
  105LYS     NZ 1023   5.762   4.249   3.373
  105LYS    HZ1 1024   5.745   4.151   3.374
  105LYS    HZ2 1025   5.699   4.294   3.437
  105LYS    HZ3 1026   5.744   4.286   3.281
  105LYS      C 1027   5.910   4.699   3.872
  105LYS      O 1028   6.028   4.718   3.905
  106LEU      N 1029   5.832   4.806   3.877
  106LEU      H 1030   5.749   4.808   3.821
  106LEU     CA 1031   5.863   4.931   3.948
  106LEU     CB 1032   5.830   5.060   3.873
  106LEU     CG 1033   5.913   5.083   3.746
  106LEU    CD1 1034   5.849   5.022   3.622
  106LEU    CD2 1035   5.945   5.232   3.726
  106LEU      C 1036   5.817   4.937   4.094
  106LEU      O 1037   5.709   4.887   4.125
  107GLY      N 1038   5.894   5.015   4.169
  107GLY      H 1039   5.966   5.071   4.128
  107GLY     CA 1040   5.860   5.052   4.307
  107GLY      C 1041   5.834   5.202   4.323
  107GLY      O 1042   5.893   5.285   4.253
  108PHE      N 1043   5.722   5.227   4.390
  108PHE      H 1044   5.672   5.153   4.434
  108PHE     CA 1045   5.669   5.360   4.421
  108PHE     CB 1046   5.517   5.371   4.401
  108PHE     CG 1047   5.489   5.336   4.255
  108PHE    CD1 1048   5.377   5.257   4.232
  108PHE    HD1 1049   5.296   5.255   4.305
  108PHE    CD2 1050   5.572   5.372   4.150
  108PHE    HD2 1051   5.654   5.445   4.154
  108PHE    CE1 1052   5.341   5.215   4.105
  108PHE    HE1 1053   5.245   5.166   4.090
  108PHE    CE2 1054   5.541   5.322   4.024
  108PHE    HE2 1055   5.593   5.365   3.938
  108PHE     CZ 1056   5.430   5.243   4.001
  108PHE     HZ 1057   5.406   5.207   3.901
  108PHE      C 1058   5.704   5.402   4.564
  108PHE      O 1059   5.693   5.323   4.657
  109GLU      N 1060   5.769   5.517   4.582
  109GLU      H 1061   5.761   5.592   4.516
  109GLU     CA 1062   5.834   5.556   4.708
  109GLU     CB 1063   5.982   5.574   4.671
  109GLU     CG 1064   6.059   5.445   4.644
  109GLU     CD 1065   6.208   5.475   4.627
  109GLU    OE1 1066   6.246   5.504   4.511
  109GLU    OE2 1067   6.288   5.460   4.723
  109GLU      C 1068   5.762   5.671   4.779
  109GLU      O 1069   5.662   5.640   4.843
  110ASP      N 1070   5.828   5.786   4.792
  110ASP      H 1071   5.928   5.786   4.799
  110ASP     CA 1072   5.757   5.911   4.819
  110ASP     CB 1073   5.856   6.024   4.790
  110ASP     CG 1074   5.805   6.165   4.818
  110ASP    OD1 1075   5.737   6.231   4.736
  110ASP    OD2 1076   5.839   6.216   4.927
  110ASP      C 1077   5.633   5.926   4.730
  110ASP      O 1078   5.633   5.873   4.619
  111GLY      N 1079   5.533   6.004   4.771
  111GLY      H 1080   5.537   6.054   4.857
  111GLY     CA 1081   5.402   6.023   4.708
  111GLY      C 1082   5.402   6.098   4.575
  111GLY      O 1083   5.377   6.028   4.477
  112SER      N 1084   5.467   6.214   4.570
  112SER      H 1085   5.536   6.233   4.641
  112SER     CA 1086   5.478   6.300   4.451
  112SER     CB 1087   5.583   6.410   4.469
  112SER     OG 1088   5.714   6.358   4.493
  112SER     HG 1089   5.716   6.312   4.582
  112SER      C 1090   5.507   6.241   4.313
  112SER      O 1091   5.417   6.226   4.230
  113VAL      N 1092   5.627   6.189   4.290
  113VAL      H 1093   5.692   6.224   4.358
  113VAL     CA 1094   5.676   6.114   4.174
  113VAL     CB 1095   5.828   6.098   4.187
  113VAL    CG1 1096   5.896   6.002   4.091
  113VAL    CG2 1097   5.908   6.228   4.181
  113VAL      C 1098   5.597   5.989   4.137
  113VAL      O 1099   5.597   5.889   4.209
  114LEU      N 1100   5.518   6.010   4.033
  114LEU      H 1101   5.521   6.102   3.993
  114LEU     CA 1102   5.422   5.917   3.971
  114LEU     CB 1103   5.487   5.811   3.881
  114LEU     CG 1104   5.506   5.853   3.735
  114LEU    CD1 1105   5.594   5.748   3.666
  114LEU    CD2 1106   5.376   5.875   3.658
  114LEU      C 1107   5.308   5.857   4.052
  114LEU      O 1108   5.196   5.876   4.005
  115LYS      N 1109   5.335   5.808   4.173
  115LYS      H 1110   5.431   5.816   4.202
  115LYS     CA 1111   5.239   5.739   4.259
  115LYS     CB 1112   5.293   5.716   4.400
  115LYS     CG 1113   5.217   5.621   4.493
  115LYS     CD 1114   5.265   5.623   4.638
  115LYS     CE 1115   5.200   5.516   4.726
  115LYS     NZ 1116   5.228   5.521   4.870
  115LYS    HZ1 1117   5.179   5.599   4.907
  115LYS    HZ2 1118   5.207   5.435   4.918
  115LYS    HZ3 1119   5.326   5.534   4.884
  115LYS      C 1120   5.106   5.815   4.264
  115LYS      O 1121   4.996   5.759   4.255
  116GLN      N 1122   5.117   5.941   4.304
  116GLN      H 1123   5.198   5.959   4.360
  116GLN     CA 1124   5.008   6.039   4.312
  116GLN     CB 1125   5.070   6.173   4.352
  116GLN     CG 1126   4.970   6.260   4.429
  116GLN     CD 1127   4.965   6.406   4.383
  116GLN    OE1 1128   5.036   6.444   4.290
  116GLN    NE2 1129   4.903   6.495   4.460
  116GLN   HE21 1130   4.870   6.464   4.549
  116GLN   HE22 1131   4.918   6.593   4.448
  116GLN      C 1132   4.924   6.042   4.185
  116GLN      O 1133   4.824   5.971   4.176
  117PHE      N 1134   4.981   6.085   4.073
  117PHE      H 1135   5.067   6.135   4.074
  117PHE     CA 1136   4.930   6.080   3.935
  117PHE     CB 1137   5.043   6.136   3.848
  117PHE     CG 1138   4.993   6.243   3.750
  117PHE    CD1 1139   5.013   6.376   3.787
  117PHE    HD1 1140   5.040   6.399   3.889
  117PHE    CD2 1141   4.913   6.199   3.645
  117PHE    HD2 1142   4.876   6.097   3.639
  117PHE    CE1 1143   4.955   6.477   3.711
  117PHE    HE1 1144   4.959   6.582   3.740
  117PHE    CE2 1145   4.854   6.301   3.571
  117PHE    HE2 1146   4.791   6.279   3.485
  117PHE     CZ 1147   4.877   6.434   3.605
  117PHE     HZ 1148   4.817   6.507   3.551
  117PHE      C 1149   4.886   5.946   3.876
  117PHE      O 1150   4.768   5.934   3.842
  118LEU      N 1151   4.960   5.842   3.911
  118LEU      H 1152   5.044   5.850   3.965
  118LEU     CA 1153   4.920   5.708   3.864
  118LEU     CB 1154   5.035   5.610   3.883
  118LEU     CG 1155   5.136   5.598   3.769
  118LEU    CD1 1156   5.236   5.486   3.799
  118LEU    CD2 1157   5.054   5.558   3.646
  118LEU      C 1158   4.794   5.658   3.936
  118LEU      O 1159   4.696   5.637   3.865
  119SER      N 1160   4.783   5.668   4.068
  119SER      H 1161   4.861   5.698   4.123
  119SER     CA 1162   4.661   5.629   4.139
  119SER     CB 1163   4.687   5.645   4.289
  119SER     OG 1164   4.682   5.782   4.329
  119SER     HG 1165   4.746   5.844   4.283
  119SER      C 1166   4.540   5.713   4.098
  119SER      O 1167   4.432   5.659   4.075
  120GLU      N 1168   4.572   5.835   4.055
  120GLU      H 1169   4.666   5.869   4.051
  120GLU     CA 1170   4.470   5.928   4.003
  120GLU     CB 1171   4.531   6.067   3.983
  120GLU     CG 1172   4.422   6.173   4.003
  120GLU     CD 1173   4.463   6.319   4.019
  120GLU    OE1 1174   4.520   6.360   4.122
  120GLU    OE2 1175   4.437   6.396   3.923
  120GLU      C 1176   4.413   5.878   3.871
  120GLU      O 1177   4.294   5.854   3.852
  121THR      N 1178   4.505   5.856   3.776
  121THR      H 1179   4.603   5.873   3.787
  121THR     CA 1180   4.473   5.797   3.645
  121THR     CB 1181   4.567   5.820   3.527
  121THR    OG1 1182   4.694   5.769   3.566
  121THR    HG1 1183   4.760   5.789   3.493
  121THR    CG2 1184   4.591   5.968   3.496
  121THR      C 1185   4.416   5.656   3.629
  121THR      O 1186   4.356   5.623   3.527
  122GLU      N 1187   4.451   5.577   3.730
  122GLU      H 1188   4.536   5.600   3.778
  122GLU     CA 1189   4.391   5.445   3.753
  122GLU     CB 1190   4.453   5.370   3.872
  122GLU     CG 1191   4.379   5.236   3.883
  122GLU     CD 1192   4.431   5.152   3.999
  122GLU    OE1 1193   4.367   5.150   4.107
  122GLU    OE2 1194   4.537   5.087   3.988
  122GLU      C 1195   4.240   5.465   3.761
  122GLU      O 1196   4.171   5.391   3.691
  123LYS      N 1197   4.193   5.579   3.810
  123LYS      H 1198   4.256   5.645   3.852
  123LYS     CA 1199   4.050   5.612   3.820
  123LYS     CB 1200   4.019   5.692   3.947
  123LYS     CG 1201   4.051   5.612   4.073
  123LYS     CD 1202   4.055   5.698   4.199
  123LYS     CE 1203   4.176   5.786   4.229
  123LYS     NZ 1204   4.164   5.864   4.353
  123LYS    HZ1 1205   4.252   5.909   4.372
  123LYS    HZ2 1206   4.100   5.940   4.346
  123LYS    HZ3 1207   4.146   5.812   4.436
  123LYS      C 1208   3.972   5.678   3.707
  123LYS      O 1209   3.866   5.623   3.676
  124MET      N 1210   4.042   5.763   3.633
  124MET      H 1211   4.129   5.802   3.665
  124MET     CA 1212   4.007   5.822   3.504
  124MET     CB 1213   4.127   5.911   3.471
  124MET     CG 1214   4.111   6.039   3.554
  124MET     SD 1215   4.251   6.155   3.540
  124MET     CE 1216   4.191   6.270   3.661
  124MET      C 1217   3.995   5.716   3.394
  124MET      O 1218   4.061   5.613   3.393
  125SER      N 1219   3.943   5.764   3.281
  125SER      H 1220   3.905   5.857   3.276
  125SER     CA 1221   3.913   5.675   3.167
  125SER     CB 1222   3.830   5.756   3.067
  125SER     OG 1223   3.787   5.708   2.939
  125SER     HG 1224   3.692   5.682   2.958
  125SER      C 1225   4.038   5.648   3.083
  125SER      O 1226   4.113   5.743   3.061
  126PRO      N 1227   4.024   5.536   3.012
  126PRO     CA 1228   4.115   5.500   2.903
  126PRO     CB 1229   4.052   5.376   2.838
  126PRO     CG 1230   4.003   5.306   2.965
  126PRO     CD 1231   3.943   5.419   3.049
  126PRO      C 1232   4.145   5.600   2.791
  126PRO      O 1233   4.244   5.583   2.720
  127GLU      N 1234   4.056   5.697   2.773
  127GLU      H 1235   3.961   5.707   2.801
  127GLU     CA 1236   4.092   5.809   2.684
  127GLU     CB 1237   3.967   5.866   2.616
  127GLU     CG 1238   3.891   5.769   2.525
  127GLU     CD 1239   3.742   5.802   2.521
  127GLU    OE1 1240   3.705   5.902   2.455
  127GLU    OE2 1241   3.664   5.731   2.587
  127GLU      C 1242   4.167   5.924   2.752
  127GLU      O 1243   4.271   5.965   2.701
  128ASP      N 1244   4.101   5.984   2.850
  128ASP      H 1245   4.001   5.974   2.852
  128ASP     CA 1246   4.156   6.096   2.927
  128ASP     CB 1247   4.054   6.130   3.037
  128ASP     CG 1248   3.922   6.180   2.980
  128ASP    OD1 1249   3.912   6.298   2.939
  128ASP    OD2 1250   3.825   6.101   2.971
  128ASP      C 1251   4.290   6.069   2.996
  128ASP      O 1252   4.363   6.165   3.020
  129ARG      N 1253   4.311   5.944   3.036
  129ARG      H 1254   4.240   5.883   3.073
  129ARG     CA 1255   4.443   5.891   3.073
  129ARG     CB 1256   4.451   5.738   3.080
  129ARG     CG 1257   4.364   5.674   3.188
  129ARG     CD 1258   4.392   5.524   3.195
  129ARG     NE 1259   4.310   5.468   3.303
  129ARG     HE 1260   4.291   5.525   3.383
  129ARG     CZ 1261   4.269   5.341   3.317
  129ARG    NH1 1262   4.309   5.251   3.226
  129ARG   HH11 1263   4.372   5.268   3.151
  129ARG   HH12 1264   4.293   5.152   3.228
  129ARG    NH2 1265   4.214   5.292   3.429
  129ARG   HH21 1266   4.222   5.340   3.516
  129ARG   HH22 1267   4.154   5.212   3.425
  129ARG      C 1268   4.556   5.956   2.993
  129ARG      O 1269   4.643   6.026   3.045
  130ALA      N 1270   4.542   5.943   2.861
  130ALA      H 1271   4.457   5.905   2.825
  130ALA     CA 1272   4.635   6.004   2.766
  130ALA     CB 1273   4.584   5.965   2.627
  130ALA      C 1274   4.655   6.156   2.775
  130ALA      O 1275   4.766   6.206   2.796
  131LYS      N 1276   4.538   6.219   2.776
  131LYS      H 1277   4.458   6.165   2.801
  131LYS     CA 1278   4.535   6.366   2.789
  131LYS     CB 1279   4.391   6.410   2.768
  131LYS     CG 1280   4.387   6.551   2.708
  131LYS     CD 1281   4.460   6.561   2.573
  131LYS     CE 1282   4.443   6.705   2.524
  131LYS     NZ 1283   4.513   6.730   2.397
  131LYS    HZ1 1284   4.612   6.720   2.409
  131LYS    HZ2 1285   4.475   6.677   2.322
  131LYS    HZ3 1286   4.497   6.826   2.371
  131LYS      C 1287   4.588   6.423   2.921
  131LYS      O 1288   4.638   6.535   2.921
  132CYS      N 1289   4.562   6.356   3.033
  132CYS      H 1290   4.487   6.290   3.042
  132CYS     CA 1291   4.613   6.371   3.170
  132CYS     CB 1292   4.535   6.292   3.275
  132CYS     SG 1293   4.355   6.313   3.306
  132CYS     HG 1294   4.356   6.227   3.408
  132CYS      C 1295   4.762   6.338   3.179
  132CYS      O 1296   4.831   6.436   3.208
  133PHE      N 1297   4.805   6.226   3.122
  133PHE      H 1298   4.745   6.146   3.114
  133PHE     CA 1299   4.949   6.199   3.106
  133PHE     CB 1300   4.998   6.056   3.084
  133PHE     CG 1301   4.960   5.963   3.200
  133PHE    CD1 1302   4.984   5.989   3.334
  133PHE    HD1 1303   5.002   6.090   3.372
  133PHE    CD2 1304   4.896   5.843   3.170
  133PHE    HD2 1305   4.859   5.818   3.071
  133PHE    CE1 1306   4.965   5.894   3.434
  133PHE    HE1 1307   4.976   5.929   3.537
  133PHE    CE2 1308   4.869   5.751   3.271
  133PHE    HE2 1309   4.799   5.671   3.247
  133PHE     CZ 1310   4.915   5.769   3.401
  133PHE     HZ 1311   4.893   5.687   3.469
  133PHE      C 1312   5.024   6.297   3.015
  133PHE      O 1313   5.140   6.320   3.049
  134GLU      N 1314   4.961   6.360   2.916
  134GLU      H 1315   4.893   6.302   2.871
  134GLU     CA 1316   5.001   6.485   2.850
  134GLU     CB 1317   4.894   6.525   2.748
  134GLU     CG 1318   4.940   6.574   2.611
  134GLU     CD 1319   4.835   6.649   2.528
  134GLU    OE1 1320   4.793   6.761   2.564
  134GLU    OE2 1321   4.805   6.596   2.419
  134GLU      C 1322   5.048   6.604   2.935
  134GLU      O 1323   5.156   6.656   2.911
  135LYS      N 1324   4.967   6.627   3.038
  135LYS      H 1325   4.879   6.580   3.035
  135LYS     CA 1326   4.986   6.731   3.139
  135LYS     CB 1327   4.857   6.757   3.218
  135LYS     CG 1328   4.767   6.844   3.131
  135LYS     CD 1329   4.626   6.866   3.186
  135LYS     CE 1330   4.543   6.738   3.200
  135LYS     NZ 1331   4.404   6.774   3.230
  135LYS    HZ1 1332   4.393   6.804   3.325
  135LYS    HZ2 1333   4.375   6.847   3.170
  135LYS    HZ3 1334   4.357   6.688   3.210
  135LYS      C 1335   5.106   6.714   3.232
  135LYS      O 1336   5.139   6.805   3.309
  136ASN      N 1337   5.153   6.590   3.244
  136ASN      H 1338   5.114   6.524   3.179
  136ASN     CA 1339   5.268   6.559   3.329
  136ASN     CB 1340   5.278   6.407   3.343
  136ASN     CG 1341   5.378   6.369   3.452
  136ASN    OD1 1342   5.500   6.370   3.433
  136ASN    ND2 1343   5.315   6.337   3.565
  136ASN   HD21 1344   5.216   6.335   3.562
  136ASN   HD22 1345   5.375   6.310   3.640
  136ASN      C 1346   5.402   6.626   3.297
  136ASN      O 1347   5.473   6.584   3.206
  137GLU      N 1348   5.449   6.706   3.392
  137GLU      H 1349   5.392   6.726   3.472
  137GLU     CA 1350   5.573   6.787   3.394
  137GLU     CB 1351   5.591   6.892   3.503
  137GLU     CG 1352   5.467   6.969   3.548
  137GLU     CD 1353   5.403   6.886   3.659
  137GLU    OE1 1354   5.336   6.785   3.625
  137GLU    OE2 1355   5.415   6.919   3.778
  137GLU      C 1356   5.704   6.708   3.385
  137GLU      O 1357   5.798   6.762   3.327
  138ALA      N 1358   5.700   6.589   3.444
  138ALA      H 1359   5.628   6.559   3.506
  138ALA     CA 1360   5.817   6.501   3.432
  138ALA     CB 1361   5.799   6.383   3.528
  138ALA      C 1362   5.833   6.450   3.289
  138ALA      O 1363   5.940   6.462   3.228
  139ILE      N 1364   5.732   6.392   3.226
  139ILE      H 1365   5.640   6.380   3.264
  139ILE     CA 1366   5.745   6.356   3.084
  139ILE     CB 1367   5.634   6.264   3.031
  139ILE    CG1 1368   5.494   6.324   3.045
  139ILE    CG2 1369   5.656   6.125   3.091
  139ILE     CD 1370   5.398   6.242   2.959
  139ILE      C 1371   5.765   6.467   2.981
  139ILE      O 1372   5.835   6.437   2.884
  140GLN      N 1373   5.708   6.585   3.006
  140GLN      H 1374   5.634   6.591   3.072
  140GLN     CA 1375   5.733   6.704   2.923
  140GLN     CB 1376   5.645   6.826   2.951
  140GLN     CG 1377   5.498   6.784   2.957
  140GLN     CD 1378   5.411   6.909   2.940
  140GLN    OE1 1379   5.450   7.025   2.925
  140GLN    NE2 1380   5.280   6.890   2.927
  140GLN   HE21 1381   5.239   6.799   2.934
  140GLN   HE22 1382   5.226   6.972   2.911
  140GLN      C 1383   5.879   6.750   2.921
  140GLN      O 1384   5.934   6.752   2.811
  141ALA      N 1385   5.932   6.759   3.042
  141ALA      H 1386   5.884   6.755   3.130
  141ALA     CA 1387   6.076   6.773   3.068
  141ALA     CB 1388   6.110   6.768   3.218
  141ALA      C 1389   6.155   6.659   3.003
  141ALA      O 1390   6.263   6.688   2.951
  142ALA      N 1391   6.109   6.535   3.009
  142ALA      H 1392   6.038   6.500   3.070
  142ALA     CA 1393   6.194   6.433   2.945
  142ALA     CB 1394   6.150   6.301   3.008
  142ALA      C 1395   6.189   6.408   2.794
  142ALA      O 1396   6.292   6.393   2.728
  143HISE     N 1397   6.070   6.444   2.747
  143HISE     H 1398   5.986   6.451   2.801
  143HISE    CA 1399   6.032   6.440   2.605
  143HISE    CB 1400   5.882   6.437   2.578
  143HISE    CG 1401   5.825   6.385   2.446
  143HISE   ND1 1402   5.764   6.269   2.424
  143HISE   CD2 1403   5.822   6.450   2.330
  143HISE   HD2 1404   5.850   6.555   2.321
  143HISE   CE1 1405   5.723   6.266   2.297
  143HISE   HE1 1406   5.679   6.177   2.254
  143HISE   NE2 1407   5.765   6.376   2.235
  143HISE   HE2 1408   5.760   6.392   2.136
  143HISE     C 1409   6.108   6.550   2.529
  143HISE     O 1410   6.169   6.517   2.427
  144ASP      N 1411   6.118   6.672   2.582
  144ASP      H 1412   6.061   6.706   2.656
  144ASP     CA 1413   6.199   6.785   2.534
  144ASP     CB 1414   6.182   6.898   2.635
  144ASP     CG 1415   6.215   7.028   2.560
  144ASP    OD1 1416   6.133   7.092   2.491
  144ASP    OD2 1417   6.338   7.043   2.546
  144ASP      C 1418   6.346   6.746   2.515
  144ASP      O 1419   6.385   6.742   2.399
  145ALA      N 1420   6.394   6.685   2.623
  145ALA      H 1421   6.341   6.685   2.707
  145ALA     CA 1422   6.533   6.638   2.629
  145ALA     CB 1423   6.588   6.602   2.768
  145ALA      C 1424   6.572   6.531   2.527
  145ALA      O 1425   6.643   6.572   2.436
  146VAL      N 1426   6.498   6.420   2.522
  146VAL      H 1427   6.429   6.392   2.589
  146VAL     CA 1428   6.535   6.313   2.427
  146VAL     CB 1429   6.480   6.176   2.467
  146VAL    CG1 1430   6.529   6.147   2.609
  146VAL    CG2 1431   6.328   6.157   2.471
  146VAL      C 1432   6.495   6.345   2.283
  146VAL      O 1433   6.549   6.284   2.191
  147ALA      N 1434   6.404   6.439   2.261
  147ALA      H 1435   6.333   6.465   2.327
  147ALA     CA 1436   6.370   6.484   2.125
  147ALA     CB 1437   6.225   6.532   2.126
  147ALA      C 1438   6.472   6.586   2.074
  147ALA      O 1439   6.505   6.569   1.957
  148GLN      N 1440   6.523   6.677   2.157
  148GLN      H 1441   6.468   6.698   2.237
  148GLN     CA 1442   6.648   6.739   2.110
  148GLN     CB 1443   6.683   6.860   2.197
  148GLN     CG 1444   6.585   6.978   2.185
  148GLN     CD 1445   6.636   7.085   2.282
  148GLN    OE1 1446   6.748   7.133   2.269
  148GLN    NE2 1447   6.561   7.123   2.385
  148GLN   HE21 1448   6.481   7.069   2.413
  148GLN   HE22 1449   6.579   7.210   2.430
  148GLN      C 1450   6.771   6.650   2.099
  148GLN      O 1451   6.828   6.640   1.991
  149GLU      N 1452   6.802   6.560   2.192
  149GLU      H 1453   6.752   6.557   2.279
  149GLU     CA 1454   6.915   6.466   2.194
  149GLU     CB 1455   6.943   6.406   2.332
  149GLU     CG 1456   6.979   6.530   2.415
  149GLU     CD 1457   7.018   6.485   2.556
  149GLU    OE1 1458   6.917   6.469   2.629
  149GLU    OE2 1459   7.138   6.464   2.584
  149GLU      C 1460   6.918   6.365   2.079
  149GLU      O 1461   7.028   6.349   2.026
  150GLY      N 1462   6.802   6.305   2.051
  150GLY      H 1463   6.723   6.316   2.111
  150GLY     CA 1464   6.777   6.226   1.930
  150GLY      C 1465   6.814   6.293   1.798
  150GLY      O 1466   6.789   6.413   1.785
  151GLN      N 1467   6.872   6.210   1.712
  151GLN      H 1468   6.851   6.112   1.717
  151GLN     CA 1469   6.938   6.273   1.597
  151GLN     CB 1470   7.088   6.242   1.591
  151GLN     CG 1471   7.168   6.314   1.700
  151GLN     CD 1472   7.144   6.465   1.697
  151GLN    OE1 1473   7.185   6.543   1.611
  151GLN    NE2 1474   7.061   6.511   1.791
  151GLN   HE21 1475   7.006   6.448   1.845
  151GLN   HE22 1476   7.042   6.609   1.796
  151GLN      C 1477   6.876   6.244   1.461
  151GLN      O 1478   6.875   6.328   1.371
  152CYS      N 1479   6.823   6.123   1.444
  152CYS      H 1480   6.822   6.054   1.516
  152CYS     CA 1481   6.767   6.069   1.319
  152CYS     CB 1482   6.788   5.918   1.324
  152CYS     SG 1483   6.750   5.848   1.159
  152CYS     HG 1484   6.814   5.734   1.188
  152CYS      C 1485   6.619   6.101   1.302
  152CYS      O 1486   6.587   6.164   1.201
  153ARG      N 1487   6.555   6.106   1.419
  153ARG      H 1488   6.600   6.085   1.506
  153ARG     CA 1489   6.415   6.145   1.438
  153ARG     CB 1490   6.410   6.296   1.461
  153ARG     CG 1491   6.449   6.341   1.602
  153ARG     CD 1492   6.451   6.492   1.625
  153ARG     NE 1493   6.569   6.547   1.557
  153ARG     HE 1494   6.582   6.527   1.460
  153ARG     CZ 1495   6.667   6.623   1.608
  153ARG    NH1 1496   6.674   6.667   1.734
  153ARG   HH11 1497   6.603   6.633   1.796
  153ARG   HH12 1498   6.749   6.722   1.769
  153ARG    NH2 1499   6.749   6.687   1.523
  153ARG   HH21 1500   6.740   6.685   1.423
  153ARG   HH22 1501   6.824   6.740   1.562
  153ARG      C 1502   6.305   6.112   1.337
  153ARG      O 1503   6.330   6.080   1.221
  154VAL      N 1504   6.180   6.117   1.384
  154VAL      H 1505   6.156   6.133   1.480
  154VAL     CA 1506   6.061   6.116   1.298
  154VAL     CB 1507   5.966   6.007   1.349
  154VAL    CG1 1508   5.834   6.005   1.273
  154VAL    CG2 1509   6.032   5.870   1.360
  154VAL      C 1510   5.994   6.253   1.299
  154VAL      O 1511   5.946   6.319   1.392
  155ASP      N 1512   5.953   6.281   1.175
  155ASP      H 1513   5.964   6.213   1.103
  155ASP     CA 1514   5.876   6.400   1.137
  155ASP     CB 1515   5.845   6.414   0.988
  155ASP     CG 1516   5.767   6.538   0.945
  155ASP    OD1 1517   5.642   6.532   0.948
  155ASP    OD2 1518   5.832   6.641   0.918
  155ASP      C 1519   5.742   6.404   1.210
  155ASP      O 1520   5.661   6.311   1.218
  156ASP      N 1521   5.706   6.519   1.266
  156ASP      H 1522   5.739   6.608   1.233
  156ASP     CA 1523   5.586   6.531   1.349
  156ASP     CB 1524   5.590   6.667   1.420
  156ASP     CG 1525   5.582   6.783   1.320
  156ASP    OD1 1526   5.668   6.795   1.230
  156ASP    OD2 1527   5.488   6.864   1.335
  156ASP      C 1528   5.449   6.499   1.290
  156ASP      O 1529   5.361   6.443   1.356
  157LYS      N 1530   5.437   6.524   1.160
  157LYS      H 1531   5.522   6.541   1.109
  157LYS     CA 1532   5.318   6.500   1.077
  157LYS     CB 1533   5.311   6.586   0.951
  157LYS     CG 1534   5.324   6.734   0.985
  157LYS     CD 1535   5.359   6.837   0.878
  157LYS     CE 1536   5.506   6.828   0.837
  157LYS     NZ 1537   5.606   6.843   0.943
  157LYS    HZ1 1538   5.690   6.885   0.909
  157LYS    HZ2 1539   5.567   6.904   1.012
  157LYS    HZ3 1540   5.625   6.760   0.996
  157LYS      C 1541   5.271   6.361   1.032
  157LYS      O 1542   5.159   6.340   0.987
  158VAL      N 1543   5.352   6.261   1.066
  158VAL      H 1544   5.448   6.273   1.090
  158VAL     CA 1545   5.321   6.117   1.066
  158VAL     CB 1546   5.447   6.030   1.071
  158VAL    CG1 1547   5.431   5.878   1.063
  158VAL    CG2 1548   5.548   6.075   0.965
  158VAL      C 1549   5.217   6.082   1.172
  158VAL      O 1550   5.238   6.103   1.292
  159ASN      N 1551   5.112   6.012   1.129
  159ASN      H 1552   5.077   6.023   1.037
  159ASN     CA 1553   5.014   5.949   1.218
  159ASN     CB 1554   4.889   5.895   1.148
  159ASN     CG 1555   4.790   5.829   1.244
  159ASN    OD1 1556   4.780   5.861   1.362
  159ASN    ND2 1557   4.713   5.728   1.204
  159ASN   HD21 1558   4.726   5.687   1.114
  159ASN   HD22 1559   4.634   5.703   1.260
  159ASN      C 1560   5.083   5.831   1.286
  159ASN      O 1561   5.124   5.735   1.220
  160PHE      N 1562   5.096   5.839   1.418
  160PHE      H 1563   5.065   5.926   1.459
  160PHE     CA 1564   5.161   5.743   1.507
  160PHE     CB 1565   5.258   5.813   1.603
  160PHE     CG 1566   5.400   5.784   1.555
  160PHE    CD1 1567   5.451   5.853   1.445
  160PHE    HD1 1568   5.398   5.935   1.396
  160PHE    CD2 1569   5.476   5.683   1.612
  160PHE    HD2 1570   5.433   5.630   1.697
  160PHE    CE1 1571   5.570   5.809   1.390
  160PHE    HE1 1572   5.602   5.857   1.298
  160PHE    CE2 1573   5.595   5.638   1.556
  160PHE    HE2 1574   5.641   5.550   1.601
  160PHE     CZ 1575   5.640   5.699   1.440
  160PHE     HZ 1576   5.737   5.667   1.402
  160PHE      C 1577   5.074   5.651   1.594
  160PHE      O 1578   4.975   5.692   1.654
  161HISE     N 1579   5.137   5.538   1.624
  161HISE     H 1580   5.221   5.506   1.580
  161HISE    CA 1581   5.081   5.430   1.708
  161HISE    CB 1582   5.015   5.326   1.617
  161HISE    CG 1583   4.915   5.227   1.678
  161HISE   ND1 1584   4.788   5.260   1.698
  161HISE   CD2 1585   4.920   5.095   1.667
  161HISE   HD2 1586   5.009   5.031   1.671
  161HISE   CE1 1587   4.715   5.149   1.691
  161HISE   HE1 1588   4.613   5.140   1.728
  161HISE   NE2 1589   4.796   5.047   1.669
  161HISE   HE2 1590   4.783   4.950   1.691
  161HISE     C 1591   5.197   5.352   1.769
  161HISE     O 1592   5.314   5.350   1.732
  162PHE      N 1593   5.162   5.274   1.872
  162PHE      H 1594   5.066   5.258   1.892
  162PHE     CA 1595   5.255   5.176   1.930
  162PHE     CB 1596   5.305   5.229   2.064
  162PHE     CG 1597   5.209   5.240   2.182
  162PHE    CD1 1598   5.190   5.135   2.271
  162PHE    HD1 1599   5.248   5.045   2.255
  162PHE    CD2 1600   5.122   5.350   2.183
  162PHE    HD2 1601   5.137   5.426   2.106
  162PHE    CE1 1602   5.083   5.139   2.360
  162PHE    HE1 1603   5.046   5.045   2.399
  162PHE    CE2 1604   5.017   5.358   2.273
  162PHE    HE2 1605   4.954   5.447   2.284
  162PHE     CZ 1606   5.000   5.250   2.359
  162PHE     HZ 1607   4.906   5.227   2.408
  162PHE      C 1608   5.185   5.041   1.952
  162PHE      O 1609   5.067   5.016   1.927
  163ILE      N 1610   5.272   4.942   1.943
  163ILE      H 1611   5.367   4.952   1.914
  163ILE     CA 1612   5.245   4.803   1.985
  163ILE     CB 1613   5.278   4.693   1.885
  163ILE    CG1 1614   5.264   4.744   1.741
  163ILE    CG2 1615   5.188   4.572   1.912
  163ILE     CD 1616   5.306   4.640   1.637
  163ILE      C 1617   5.332   4.780   2.109
  163ILE      O 1618   5.454   4.787   2.098
  164LEU      N 1619   5.266   4.749   2.220
  164LEU      H 1620   5.166   4.746   2.219
  164LEU     CA 1621   5.326   4.730   2.353
  164LEU     CB 1622   5.272   4.835   2.450
  164LEU     CG 1623   5.337   4.831   2.588
  164LEU    CD1 1624   5.475   4.897   2.590
  164LEU    CD2 1625   5.240   4.895   2.688
  164LEU      C 1626   5.320   4.585   2.402
  164LEU      O 1627   5.220   4.537   2.455
  165PHE      N 1628   5.434   4.517   2.397
  165PHE      H 1629   5.508   4.553   2.340
  165PHE     CA 1630   5.456   4.381   2.450
  165PHE     CB 1631   5.567   4.308   2.375
  165PHE     CG 1632   5.529   4.284   2.229
  165PHE    CD1 1633   5.432   4.192   2.191
  165PHE    HD1 1634   5.376   4.136   2.266
  165PHE    CD2 1635   5.608   4.356   2.141
  165PHE    HD2 1636   5.677   4.432   2.178
  165PHE    CE1 1637   5.410   4.176   2.054
  165PHE    HE1 1638   5.336   4.101   2.024
  165PHE    CE2 1639   5.581   4.336   2.006
  165PHE    HE2 1640   5.644   4.388   1.934
  165PHE     CZ 1641   5.486   4.245   1.961
  165PHE     HZ 1642   5.464   4.236   1.855
  165PHE      C 1643   5.467   4.372   2.602
  165PHE      O 1644   5.578   4.381   2.653
  166ASN      N 1645   5.351   4.383   2.667
  166ASN      H 1646   5.274   4.417   2.614
  166ASN     CA 1647   5.340   4.380   2.814
  166ASN     CB 1648   5.215   4.440   2.878
  166ASN     CG 1649   5.242   4.465   3.027
  166ASN    OD1 1650   5.351   4.503   3.069
  166ASN    ND2 1651   5.134   4.438   3.099
  166ASN   HD21 1652   5.044   4.437   3.055
  166ASN   HD22 1653   5.146   4.421   3.197
  166ASN      C 1654   5.370   4.243   2.876
  166ASN      O 1655   5.293   4.149   2.855
  167ASN      N 1656   5.481   4.224   2.946
  167ASN      H 1657   5.523   4.304   2.988
  167ASN     CA 1658   5.531   4.095   2.996
  167ASN     CB 1659   5.683   4.078   2.992
  167ASN     CG 1660   5.769   4.197   3.037
  167ASN    OD1 1661   5.736   4.300   3.095
  167ASN    ND2 1662   5.896   4.188   2.996
  167ASN   HD21 1663   5.924   4.111   2.939
  167ASN   HD22 1664   5.953   4.267   3.018
  167ASN      C 1665   5.474   4.069   3.135
  167ASN      O 1666   5.513   4.131   3.235
  168VAL      N 1667   5.382   3.974   3.131
  168VAL      H 1668   5.326   3.955   3.050
  168VAL     CA 1669   5.334   3.921   3.259
  168VAL     CB 1670   5.183   3.935   3.280
  168VAL    CG1 1671   5.126   3.875   3.409
  168VAL    CG2 1672   5.130   4.074   3.244
  168VAL      C 1673   5.365   3.773   3.284
  168VAL      O 1674   5.300   3.684   3.229
  169ASP      N 1675   5.476   3.764   3.357
  169ASP      H 1676   5.513   3.852   3.384
  169ASP     CA 1677   5.550   3.641   3.389
  169ASP     CB 1678   5.496   3.569   3.512
  169ASP     CG 1679   5.548   3.619   3.647
  169ASP    OD1 1680   5.465   3.651   3.735
  169ASP    OD2 1681   5.672   3.610   3.658
  169ASP      C 1682   5.585   3.549   3.272
  169ASP      O 1683   5.508   3.456   3.248
  170GLY      N 1684   5.666   3.608   3.184
  170GLY      H 1685   5.716   3.686   3.219
  170GLY     CA 1686   5.699   3.531   3.063
  170GLY      C 1687   5.589   3.564   2.961
  170GLY      O 1688   5.631   3.588   2.848
  171HISE     N 1689   5.460   3.564   2.993
  171HISE     H 1690   5.429   3.561   3.088
  171HISE    CA 1691   5.353   3.586   2.895
  171HISE    CB 1692   5.216   3.554   2.955
  171HISE    CG 1693   5.197   3.403   2.973
  171HISE   ND1 1694   5.138   3.320   2.888
  171HISE   CD2 1695   5.180   3.352   3.094
  171HISE   HD2 1696   5.207   3.404   3.186
  171HISE   CE1 1697   5.103   3.208   2.950
  171HISE   HE1 1698   5.102   3.106   2.911
  171HISE   NE2 1699   5.123   3.233   3.079
  171HISE   HE2 1700   5.110   3.163   3.150
  171HISE     C 1701   5.336   3.727   2.838
  171HISE     O 1702   5.308   3.822   2.911
  172LEU      N 1703   5.381   3.729   2.713
  172LEU      H 1704   5.425   3.651   2.669
  172LEU     CA 1705   5.369   3.850   2.630
  172LEU     CB 1706   5.464   3.855   2.510
  172LEU     CG 1707   5.610   3.874   2.550
  172LEU    CD1 1708   5.672   3.926   2.420
  172LEU    CD2 1709   5.644   3.968   2.666
  172LEU      C 1710   5.232   3.892   2.576
  172LEU      O 1711   5.165   3.820   2.502
  173TYR      N 1712   5.181   4.003   2.628
  173TYR      H 1713   5.217   4.046   2.712
  173TYR     CA 1714   5.047   4.055   2.597
  173TYR     CB 1715   4.987   4.103   2.729
  173TYR     CG 1716   4.921   3.989   2.807
  173TYR    CD1 1717   4.999   3.917   2.896
  173TYR    HD1 1718   5.075   3.971   2.952
  173TYR    CD2 1719   4.788   3.958   2.780
  173TYR    HD2 1720   4.737   4.006   2.697
  173TYR    CE1 1721   4.934   3.814   2.964
  173TYR    HE1 1722   4.983   3.728   3.010
  173TYR    CE2 1723   4.723   3.862   2.857
  173TYR    HE2 1724   4.623   3.835   2.824
  173TYR     CZ 1725   4.797   3.793   2.953
  173TYR     OH 1726   4.730   3.715   3.042
  173TYR     HH 1727   4.641   3.682   3.012
  173TYR      C 1728   5.055   4.174   2.502
  173TYR      O 1729   5.134   4.267   2.512
  174GLU      N 1730   4.976   4.153   2.397
  174GLU      H 1731   4.904   4.083   2.398
  174GLU     CA 1732   4.956   4.243   2.282
  174GLU     CB 1733   4.886   4.174   2.166
  174GLU     CG 1734   4.926   4.240   2.034
  174GLU     CD 1735   4.853   4.171   1.919
  174GLU    OE1 1736   4.917   4.093   1.845
  174GLU    OE2 1737   4.729   4.189   1.911
  174GLU      C 1738   4.870   4.364   2.320
  174GLU      O 1739   4.749   4.353   2.340
  175LEU      N 1740   4.938   4.461   2.381
  175LEU      H 1741   5.023   4.444   2.431
  175LEU     CA 1742   4.870   4.591   2.392
  175LEU     CB 1743   4.925   4.670   2.511
  175LEU     CG 1744   4.862   4.614   2.639
  175LEU    CD1 1745   4.934   4.677   2.758
  175LEU    CD2 1746   4.713   4.651   2.644
  175LEU      C 1747   4.889   4.670   2.263
  175LEU      O 1748   4.999   4.711   2.227
  176ASP      N 1749   4.782   4.703   2.191
  176ASP      H 1750   4.691   4.685   2.228
  176ASP     CA 1751   4.778   4.792   2.074
  176ASP     CB 1752   4.669   4.753   1.975
  176ASP     CG 1753   4.665   4.825   1.839
  176ASP    OD1 1754   4.573   4.906   1.817
  176ASP    OD2 1755   4.757   4.793   1.761
  176ASP      C 1756   4.742   4.934   2.117
  176ASP      O 1757   4.660   4.958   2.206
  177GLY      N 1758   4.788   5.029   2.036
  177GLY      H 1759   4.837   4.994   1.957
  177GLY     CA 1760   4.767   5.174   2.050
  177GLY      C 1761   4.622   5.220   2.055
  177GLY      O 1762   4.590   5.299   2.144
  178ARG      N 1763   4.531   5.165   1.974
  178ARG      H 1764   4.554   5.094   1.908
  178ARG     CA 1765   4.396   5.218   1.956
  178ARG     CB 1766   4.376   5.279   1.817
  178ARG     CG 1767   4.452   5.410   1.794
  178ARG     CD 1768   4.411   5.474   1.661
  178ARG     NE 1769   4.484   5.600   1.635
  178ARG     HE 1770   4.425   5.673   1.600
  178ARG     CZ 1771   4.613   5.634   1.635
  178ARG    NH1 1772   4.713   5.548   1.660
  178ARG   HH11 1773   4.692   5.453   1.682
  178ARG   HH12 1774   4.812   5.565   1.665
  178ARG    NH2 1775   4.645   5.762   1.612
  178ARG   HH21 1776   4.572   5.827   1.592
  178ARG   HH22 1777   4.737   5.801   1.603
  178ARG      C 1778   4.285   5.117   1.985
  178ARG      O 1779   4.184   5.148   2.048
  179MET      N 1780   4.317   4.994   1.946
  179MET      H 1781   4.402   4.967   1.901
  179MET     CA 1782   4.230   4.876   1.958
  179MET     CB 1783   4.260   4.784   1.840
  179MET     CG 1784   4.189   4.856   1.725
  179MET     SD 1785   4.242   4.807   1.556
  179MET     CE 1786   4.387   4.911   1.545
  179MET      C 1787   4.229   4.799   2.090
  179MET      O 1788   4.337   4.773   2.143
  180PRO      N 1789   4.112   4.756   2.137
  180PRO     CA 1790   4.078   4.695   2.266
  180PRO     CB 1791   3.926   4.706   2.275
  180PRO     CG 1792   3.871   4.717   2.132
  180PRO     CD 1793   3.996   4.744   2.047
  180PRO      C 1794   4.137   4.554   2.278
  180PRO      O 1795   4.194   4.511   2.178
  181PHE      N 1796   4.122   4.502   2.400
  181PHE      H 1797   4.076   4.555   2.471
  181PHE     CA 1798   4.134   4.361   2.438
  181PHE     CB 1799   4.022   4.278   2.375
  181PHE     CG 1800   4.007   4.128   2.403
  181PHE    CD1 1801   4.044   4.084   2.529
  181PHE    HD1 1802   4.051   4.150   2.616
  181PHE    CD2 1803   3.976   4.042   2.298
  181PHE    HD2 1804   3.932   4.078   2.205
  181PHE    CE1 1805   4.058   3.946   2.546
  181PHE    HE1 1806   4.096   3.910   2.642
  181PHE    CE2 1807   3.989   3.906   2.321
  181PHE    HE2 1808   3.986   3.842   2.233
  181PHE     CZ 1809   4.028   3.856   2.445
  181PHE     HZ 1810   4.013   3.749   2.457
  181PHE      C 1811   4.268   4.292   2.415
  181PHE      O 1812   4.314   4.254   2.307
  182PRO      N 1813   4.356   4.298   2.515
  182PRO     CA 1814   4.491   4.241   2.512
  182PRO     CB 1815   4.563   4.312   2.627
  182PRO     CG 1816   4.456   4.330   2.734
  182PRO     CD 1817   4.329   4.348   2.650
  182PRO      C 1818   4.502   4.089   2.508
  182PRO      O 1819   4.483   4.015   2.605
  183VAL      N 1820   4.516   4.037   2.387
  183VAL      H 1821   4.501   4.091   2.305
  183VAL     CA 1822   4.553   3.895   2.373
  183VAL     CB 1823   4.497   3.840   2.242
  183VAL    CG1 1824   4.345   3.824   2.250
  183VAL    CG2 1825   4.535   3.928   2.122
  183VAL      C 1826   4.699   3.860   2.403
  183VAL      O 1827   4.795   3.925   2.363
  184ASN      N 1828   4.715   3.738   2.454
  184ASN      H 1829   4.642   3.672   2.439
  184ASN     CA 1830   4.838   3.674   2.502
  184ASN     CB 1831   4.806   3.592   2.627
  184ASN     CG 1832   4.926   3.511   2.677
  184ASN    OD1 1833   5.040   3.540   2.641
  184ASN    ND2 1834   4.907   3.413   2.765
  184ASN   HD21 1835   4.814   3.381   2.786
  184ASN   HD22 1836   4.985   3.368   2.808
  184ASN      C 1837   4.898   3.581   2.396
  184ASN      O 1838   4.828   3.492   2.348
  185HISE     N 1839   5.026   3.604   2.368
  185HISE     H 1840   5.089   3.661   2.419
  185HISE    CA 1841   5.098   3.515   2.277
  185HISE    CB 1842   5.154   3.602   2.164
  185HISE    CG 1843   5.063   3.679   2.068
  185HISE   ND1 1844   5.100   3.712   1.945
  185HISE   CD2 1845   4.954   3.748   2.103
  185HISE   HD2 1846   4.913   3.751   2.204
  185HISE   CE1 1847   5.021   3.813   1.907
  185HISE   HE1 1848   5.026   3.860   1.809
  185HISE   NE2 1849   4.927   3.828   2.000
  185HISE   HE2 1850   4.853   3.893   1.981
  185HISE     C 1851   5.197   3.413   2.333
  185HISE     O 1852   5.239   3.326   2.256
  186GLY      N 1853   5.192   3.396   2.465
  186GLY      H 1854   5.121   3.448   2.513
  186GLY     CA 1855   5.274   3.306   2.546
  186GLY      C 1856   5.417   3.359   2.563
  186GLY      O 1857   5.447   3.478   2.573
  187ALA      N 1858   5.514   3.270   2.579
  187ALA      H 1859   5.492   3.174   2.560
  187ALA     CA 1860   5.652   3.287   2.625
  187ALA     CB 1861   5.680   3.153   2.693
  187ALA      C 1862   5.740   3.310   2.502
  187ALA      O 1863   5.724   3.256   2.393
  188SER      N 1864   5.829   3.405   2.529
  188SER      H 1865   5.834   3.437   2.624
  188SER     CA 1866   5.940   3.446   2.441
  188SER     CB 1867   5.893   3.551   2.340
  188SER     OG 1868   6.008   3.570   2.256
  188SER     HG 1869   5.973   3.584   2.163
  188SER      C 1870   6.049   3.516   2.522
  188SER      O 1871   6.018   3.616   2.588
  189SER      N 1872   6.148   3.433   2.550
  189SER      H 1873   6.146   3.341   2.511
  189SER     CA 1874   6.268   3.463   2.630
  189SER     CB 1875   6.364   3.345   2.636
  189SER     OG 1876   6.431   3.334   2.510
  189SER     HG 1877   6.356   3.359   2.448
  189SER      C 1878   6.344   3.588   2.584
  189SER      O 1879   6.343   3.645   2.475
  190GLU      N 1880   6.440   3.621   2.670
  190GLU      H 1881   6.461   3.565   2.751
  190GLU     CA 1882   6.524   3.741   2.658
  190GLU     CB 1883   6.616   3.746   2.780
  190GLU     CG 1884   6.557   3.732   2.921
  190GLU     CD 1885   6.566   3.588   2.973
  190GLU    OE1 1886   6.556   3.581   3.097
  190GLU    OE2 1887   6.557   3.489   2.898
  190GLU      C 1888   6.606   3.765   2.532
  190GLU      O 1889   6.640   3.879   2.499
  191ASP      N 1890   6.654   3.653   2.478
  191ASP      H 1891   6.680   3.572   2.530
  191ASP     CA 1892   6.702   3.651   2.339
  191ASP     CB 1893   6.783   3.523   2.322
  191ASP     CG 1894   6.928   3.535   2.371
  191ASP    OD1 1895   6.950   3.517   2.492
  191ASP    OD2 1896   7.025   3.560   2.296
  191ASP      C 1897   6.601   3.660   2.225
  191ASP      O 1898   6.587   3.771   2.173
  192THR      N 1899   6.491   3.585   2.237
  192THR      H 1900   6.459   3.541   2.321
  192THR     CA 1901   6.393   3.562   2.130
  192THR     CB 1902   6.318   3.431   2.153
  192THR    OG1 1903   6.228   3.420   2.264
  192THR    HG1 1904   6.142   3.462   2.236
  192THR    CG2 1905   6.411   3.309   2.151
  192THR      C 1906   6.299   3.683   2.117
  192THR      O 1907   6.242   3.705   2.010
  193LEU      N 1908   6.293   3.764   2.222
  193LEU      H 1909   6.333   3.727   2.306
  193LEU     CA 1910   6.202   3.879   2.232
  193LEU     CB 1911   6.242   3.934   2.369
  193LEU     CG 1912   6.133   4.021   2.433
  193LEU    CD1 1913   6.019   3.939   2.495
  193LEU    CD2 1914   6.202   4.113   2.534
  193LEU      C 1915   6.219   3.980   2.119
  193LEU      O 1916   6.123   4.023   2.055
  194LEU      N 1917   6.346   4.012   2.097
  194LEU      H 1918   6.414   4.007   2.170
  194LEU     CA 1919   6.385   4.093   1.980
  194LEU     CB 1920   6.536   4.113   1.971
  194LEU     CG 1921   6.586   4.196   2.089
  194LEU    CD1 1922   6.734   4.231   2.081
  194LEU    CD2 1923   6.508   4.328   2.095
  194LEU      C 1924   6.341   4.033   1.846
  194LEU      O 1925   6.286   4.104   1.761
  195LYS      N 1926   6.375   3.906   1.826
  195LYS      H 1927   6.419   3.850   1.896
  195LYS     CA 1928   6.337   3.823   1.711
  195LYS     CB 1929   6.393   3.681   1.719
  195LYS     CG 1930   6.545   3.687   1.713
  195LYS     CD 1931   6.624   3.561   1.676
  195LYS     CE 1932   6.775   3.584   1.681
  195LYS     NZ 1933   6.833   3.598   1.815
  195LYS    HZ1 1934   6.818   3.689   1.854
  195LYS    HZ2 1935   6.790   3.537   1.881
  195LYS    HZ3 1936   6.929   3.575   1.801
  195LYS      C 1937   6.188   3.809   1.679
  195LYS      O 1938   6.152   3.800   1.562
  196ASP      N 1939   6.106   3.804   1.784
  196ASP      H 1940   6.140   3.797   1.878
  196ASP     CA 1941   5.960   3.820   1.777
  196ASP     CB 1942   5.880   3.795   1.905
  196ASP     CG 1943   5.859   3.645   1.928
  196ASP    OD1 1944   5.944   3.587   1.999
  196ASP    OD2 1945   5.763   3.585   1.875
  196ASP      C 1946   5.930   3.962   1.728
  196ASP      O 1947   5.855   3.974   1.631
  197ALA      N 1948   5.978   4.064   1.798
  197ALA      H 1949   6.010   4.044   1.891
  197ALA     CA 1950   5.974   4.203   1.750
  197ALA     CB 1951   6.030   4.296   1.857
  197ALA      C 1952   6.021   4.236   1.608
  197ALA      O 1953   5.934   4.292   1.541
  198ALA      N 1954   6.124   4.166   1.561
  198ALA      H 1955   6.195   4.146   1.628
  198ALA     CA 1956   6.161   4.168   1.419
  198ALA     CB 1957   6.302   4.112   1.402
  198ALA      C 1958   6.057   4.108   1.324
  198ALA      O 1959   6.028   4.169   1.221
  199LYS      N 1960   5.991   3.998   1.359
  199LYS      H 1961   6.036   3.948   1.433
  199LYS     CA 1962   5.879   3.929   1.292
  199LYS     CB 1963   5.840   3.791   1.345
  199LYS     CG 1964   5.756   3.709   1.247
  199LYS     CD 1965   5.735   3.561   1.281
  199LYS     CE 1966   5.633   3.549   1.394
  199LYS     NZ 1967   5.613   3.413   1.446
  199LYS    HZ1 1968   5.674   3.401   1.524
  199LYS    HZ2 1969   5.518   3.420   1.477
  199LYS    HZ3 1970   5.618   3.348   1.369
  199LYS      C 1971   5.748   4.006   1.285
  199LYS      O 1972   5.691   4.021   1.177
  200VAL      N 1973   5.706   4.068   1.396
  200VAL      H 1974   5.743   4.044   1.486
  200VAL     CA 1975   5.596   4.165   1.392
  200VAL     CB 1976   5.563   4.206   1.536
  200VAL    CG1 1977   5.462   4.321   1.546
  200VAL    CG2 1978   5.516   4.079   1.606
  200VAL      C 1979   5.632   4.287   1.307
  200VAL      O 1980   5.561   4.331   1.216
  201CYS      N 1981   5.758   4.328   1.314
  201CYS      H 1982   5.805   4.303   1.398
  201CYS     CA 1983   5.815   4.430   1.224
  201CYS     CB 1984   5.957   4.477   1.256
  201CYS     SG 1985   5.951   4.582   1.406
  201CYS     HG 1986   5.934   4.491   1.501
  201CYS      C 1987   5.806   4.391   1.076
  201CYS      O 1988   5.749   4.473   1.004
  202ARG      N 1989   5.854   4.274   1.035
  202ARG      H 1990   5.896   4.218   1.106
  202ARG     CA 1991   5.831   4.220   0.900
  202ARG     CB 1992   5.897   4.082   0.895
  202ARG     CG 1993   5.888   4.021   0.755
  202ARG     CD 1994   5.991   4.082   0.659
  202ARG     NE 1995   6.120   4.026   0.701
  202ARG     HE 1996   6.140   4.035   0.799
  202ARG     CZ 1997   6.204   3.954   0.624
  202ARG    NH1 1998   6.197   3.940   0.491
  202ARG   HH11 1999   6.120   3.980   0.441
  202ARG   HH12 2000   6.263   3.888   0.438
  202ARG    NH2 2001   6.278   3.861   0.686
  202ARG   HH21 2002   6.274   3.852   0.785
  202ARG   HH22 2003   6.345   3.807   0.634
  202ARG      C 2004   5.682   4.213   0.866
  202ARG      O 2005   5.639   4.292   0.782
  203GLU      N 2006   5.602   4.149   0.951
  203GLU      H 2007   5.640   4.100   1.029
  203GLU     CA 2008   5.457   4.136   0.934
  203GLU     CB 2009   5.388   4.048   1.038
  203GLU     CG 2010   5.396   3.902   0.995
  203GLU     CD 2011   5.311   3.816   1.088
  203GLU    OE1 2012   5.190   3.796   1.063
  203GLU    OE2 2013   5.377   3.747   1.169
  203GLU      C 2014   5.377   4.261   0.899
  203GLU      O 2015   5.337   4.277   0.784
  204PHE      N 2016   5.385   4.360   0.988
  204PHE      H 2017   5.421   4.338   1.078
  204PHE     CA 2018   5.322   4.492   0.971
  204PHE     CB 2019   5.365   4.565   1.098
  204PHE     CG 2020   5.251   4.633   1.174
  204PHE    CD1 2021   5.171   4.558   1.260
  204PHE    HD1 2022   5.208   4.460   1.291
  204PHE    CD2 2023   5.216   4.764   1.145
  204PHE    HD2 2024   5.267   4.819   1.066
  204PHE    CE1 2025   5.054   4.609   1.315
  204PHE    HE1 2026   4.992   4.551   1.384
  204PHE    CE2 2027   5.103   4.818   1.205
  204PHE    HE2 2028   5.070   4.920   1.184
  204PHE     CZ 2029   5.020   4.740   1.286
  204PHE     HZ 2030   4.926   4.783   1.322
  204PHE      C 2031   5.363   4.562   0.841
  204PHE      O 2032   5.281   4.627   0.777
  205THR      N 2033   5.491   4.555   0.804
  205THR      H 2034   5.560   4.521   0.867
  205THR     CA 2035   5.546   4.607   0.679
  205THR     CB 2036   5.697   4.635   0.678
  205THR    OG1 2037   5.772   4.514   0.692
  205THR    HG1 2038   5.723   4.441   0.739
  205THR    CG2 2039   5.748   4.746   0.769
  205THR      C 2040   5.504   4.536   0.550
  205THR      O 2041   5.487   4.595   0.443
  206GLU      N 2042   5.503   4.403   0.557
  206GLU      H 2043   5.533   4.361   0.643
  206GLU     CA 2044   5.447   4.321   0.450
  206GLU     CB 2045   5.443   4.172   0.485
  206GLU     CG 2046   5.577   4.103   0.462
  206GLU     CD 2047   5.571   3.951   0.441
  206GLU    OE1 2048   5.625   3.898   0.342
  206GLU    OE2 2049   5.495   3.890   0.520
  206GLU      C 2050   5.297   4.348   0.433
  206GLU      O 2051   5.260   4.350   0.316
  207ARG      N 2052   5.224   4.389   0.536
  207ARG      H 2053   5.260   4.365   0.626
  207ARG     CA 2054   5.084   4.432   0.530
  207ARG     CB 2055   5.038   4.441   0.676
  207ARG     CG 2056   4.887   4.417   0.677
  207ARG     CD 2057   4.849   4.274   0.638
  207ARG     NE 2058   4.864   4.196   0.761
  207ARG     HE 2059   4.783   4.209   0.818
  207ARG     CZ 2060   4.943   4.089   0.779
  207ARG    NH1 2061   5.005   4.035   0.673
  207ARG   HH11 2062   4.984   4.059   0.578
  207ARG   HH12 2063   5.043   3.944   0.691
  207ARG    NH2 2064   4.995   4.072   0.902
  207ARG   HH21 2065   4.966   4.135   0.974
  207ARG   HH22 2066   5.062   3.999   0.915
  207ARG      C 2067   5.067   4.568   0.462
  207ARG      O 2068   4.989   4.575   0.367
  208GLU      N 2069   5.160   4.659   0.489
  208GLU      H 2070   5.217   4.641   0.569
  208GLU     CA 2071   5.187   4.787   0.423
  208GLU     CB 2072   5.065   4.876   0.450
  208GLU     CG 2073   5.059   5.014   0.386
  208GLU     CD 2074   5.068   5.013   0.233
  208GLU    OE1 2075   4.966   5.032   0.163
  208GLU    OE2 2076   5.180   5.012   0.178
  208GLU      C 2077   5.315   4.854   0.473
  208GLU      O 2078   5.350   4.847   0.590
  209GLN      N 2079   5.378   4.932   0.385
  209GLN      H 2080   5.340   4.949   0.294
  209GLN     CA 2081   5.508   4.991   0.421
  209GLN     CB 2082   5.567   5.064   0.300
  209GLN     CG 2083   5.478   5.145   0.206
  209GLN     CD 2084   5.577   5.191   0.098
  209GLN    OE1 2085   5.549   5.173  -0.021
  209GLN    NE2 2086   5.692   5.251   0.125
  209GLN   HE21 2087   5.714   5.257   0.223
  209GLN   HE22 2088   5.749   5.309   0.067
  209GLN      C 2089   5.479   5.100   0.526
  209GLN      O 2090   5.386   5.180   0.518
  210GLY      N 2091   5.577   5.120   0.614
  210GLY      H 2092   5.666   5.081   0.591
  210GLY     CA 2093   5.569   5.205   0.734
  210GLY      C 2094   5.710   5.225   0.791
  210GLY      O 2095   5.770   5.125   0.830
  211GLU      N 2096   5.767   5.345   0.789
  211GLU      H 2097   5.708   5.421   0.762
  211GLU     CA 2098   5.902   5.370   0.839
  211GLU     CB 2099   5.960   5.492   0.767
  211GLU     CG 2100   6.111   5.504   0.784
  211GLU     CD 2101   6.169   5.597   0.677
  211GLU    OE1 2102   6.133   5.717   0.679
  211GLU    OE2 2103   6.238   5.549   0.585
  211GLU      C 2104   5.915   5.371   0.992
  211GLU      O 2105   5.899   5.480   1.047
  212VAL      N 2106   5.915   5.254   1.054
  212VAL      H 2107   5.875   5.173   1.011
  212VAL     CA 2108   5.957   5.233   1.193
  212VAL     CB 2109   5.916   5.093   1.239
  212VAL    CG1 2110   5.966   4.988   1.140
  212VAL    CG2 2111   5.965   5.064   1.380
  212VAL      C 2112   6.106   5.268   1.193
  212VAL      O 2113   6.180   5.210   1.113
  213ARG      N 2114   6.129   5.377   1.265
  213ARG      H 2115   6.054   5.405   1.325
  213ARG     CA 2116   6.256   5.449   1.280
  213ARG     CB 2117   6.240   5.601   1.292
  213ARG     CG 2118   6.363   5.691   1.277
  213ARG     CD 2119   6.395   5.708   1.129
  213ARG     NE 2120   6.449   5.840   1.093
  213ARG     HE 2121   6.433   5.913   1.160
  213ARG     CZ 2122   6.482   5.880   0.970
  213ARG    NH1 2123   6.464   5.804   0.861
  213ARG   HH11 2124   6.431   5.711   0.878
  213ARG   HH12 2125   6.468   5.829   0.764
  213ARG    NH2 2126   6.520   6.008   0.954
  213ARG   HH21 2127   6.515   6.071   1.032
  213ARG   HH22 2128   6.525   6.050   0.864
  213ARG      C 2129   6.339   5.399   1.397
  213ARG      O 2130   6.327   5.440   1.513
  214PHE      N 2131   6.419   5.297   1.368
  214PHE      H 2132   6.422   5.246   1.281
  214PHE     CA 2133   6.524   5.247   1.459
  214PHE     CB 2134   6.574   5.112   1.408
  214PHE     CG 2135   6.469   5.004   1.379
  214PHE    CD1 2136   6.407   4.937   1.484
  214PHE    HD1 2137   6.435   4.957   1.588
  214PHE    CD2 2138   6.431   4.968   1.251
  214PHE    HD2 2139   6.487   5.006   1.165
  214PHE    CE1 2140   6.308   4.844   1.457
  214PHE    HE1 2141   6.243   4.814   1.540
  214PHE    CE2 2142   6.332   4.873   1.228
  214PHE    HE2 2143   6.290   4.869   1.127
  214PHE     CZ 2144   6.266   4.807   1.330
  214PHE     HZ 2145   6.217   4.710   1.317
  214PHE      C 2146   6.641   5.342   1.478
  214PHE      O 2147   6.686   5.369   1.590
  215SER      N 2148   6.699   5.383   1.366
  215SER      H 2149   6.662   5.367   1.274
  215SER     CA 2150   6.810   5.478   1.348
  215SER     CB 2151   6.938   5.419   1.407
  215SER     OG 2152   6.937   5.393   1.548
  215SER     HG 2153   6.842   5.399   1.579
  215SER      C 2154   6.833   5.506   1.200
  215SER     O1 2155   6.832   5.401   1.131
  215SER     O2 2156   6.881   5.618   1.175
   6.93867   6.93867   4.90639   0.00000   0.00000   0.00000   0.00000   3.46934   3.46934
