# Supplementary material for: Is There a Functional Role for the Knotted Topology in Protein UCH-L1?
Source: J Chem Inf Model. 2024 Jul 24;64(17):6827–37. doi: 10.1021/acs.jcim.4c00880 (PMC11388461; doi:10.1021/acs.jcim.4c00880)
Supplement: Supplementary file 2 — ci4c00880_si_002.zip [file ci4c00880_si_002.zip › UCH-L1_files/APO/APO_delta216/REP_5/traj_initial.gro]

Protein in water t=   0.00000 step= 0
 2156
    1MET      N    1   6.188   3.563   3.305
    1MET     H1    2   6.138   3.641   3.343
    1MET     H2    3   6.175   3.484   3.365
    1MET     H3    4   6.285   3.586   3.302
    1MET     CA    5   6.137   3.520   3.174
    1MET     CB    6   6.117   3.370   3.150
    1MET     CG    7   6.248   3.293   3.137
    1MET     SD    8   6.339   3.310   3.295
    1MET     CE    9   6.486   3.212   3.273
    1MET      C   10   6.010   3.593   3.131
    1MET      O   11   5.994   3.658   3.028
    2GLN      N   12   5.913   3.602   3.222
    2GLN      H   13   5.920   3.564   3.314
    2GLN     CA   14   5.784   3.662   3.184
    2GLN     CB   15   5.696   3.569   3.100
    2GLN     CG   16   5.679   3.432   3.165
    2GLN     CD   17   5.553   3.373   3.101
    2GLN    OE1   18   5.567   3.273   3.031
    2GLN    NE2   19   5.435   3.436   3.105
    2GLN   HE21   20   5.432   3.533   3.130
    2GLN   HE22   21   5.349   3.394   3.076
    2GLN      C   22   5.704   3.713   3.304
    2GLN      O   23   5.708   3.658   3.414
    3LEU      N   24   5.639   3.826   3.275
    3LEU      H   25   5.630   3.853   3.179
    3LEU     CA   26   5.564   3.897   3.379
    3LEU     CB   27   5.558   4.048   3.354
    3LEU     CG   28   5.692   4.121   3.363
    3LEU    CD1   29   5.651   4.266   3.336
    3LEU    CD2   30   5.763   4.108   3.498
    3LEU      C   31   5.419   3.849   3.380
    3LEU      O   32   5.392   3.749   3.314
    4LYS      N   33   5.356   3.881   3.493
    4LYS      H   34   5.410   3.891   3.576
    4LYS     CA   35   5.212   3.857   3.512
    4LYS     CB   36   5.163   3.896   3.652
    4LYS     CG   37   5.194   3.806   3.771
    4LYS     CD   38   5.166   3.870   3.907
    4LYS     CE   39   5.233   3.788   4.017
    4LYS     NZ   40   5.379   3.795   4.003
    4LYS    HZ1   41   5.402   3.892   4.003
    4LYS    HZ2   42   5.447   3.757   4.066
    4LYS    HZ3   43   5.398   3.763   3.910
    4LYS      C   44   5.134   3.934   3.405
    4LYS      O   45   5.172   4.048   3.376
    5PRO      N   46   5.033   3.874   3.342
    5PRO     CA   47   4.952   3.954   3.249
    5PRO     CB   48   4.858   3.847   3.193
    5PRO     CG   49   4.918   3.708   3.210
    5PRO     CD   50   4.990   3.733   3.343
    5PRO      C   51   4.879   4.074   3.309
    5PRO      O   52   4.865   4.085   3.430
    6MET      N   53   4.817   4.160   3.228
    6MET      H   54   4.786   4.132   3.137
    6MET     CA   55   4.764   4.287   3.278
    6MET     CB   56   4.854   4.407   3.245
    6MET     CG   57   4.821   4.547   3.296
    6MET     SD   58   4.823   4.561   3.479
    6MET     CE   59   5.000   4.572   3.495
    6MET      C   60   4.632   4.308   3.205
    6MET      O   61   4.621   4.267   3.089
    7GLU      N   62   4.543   4.380   3.272
    7GLU      H   63   4.525   4.378   3.371
    7GLU     CA   64   4.433   4.435   3.192
    7GLU     CB   65   4.309   4.460   3.278
    7GLU     CG   66   4.181   4.503   3.205
    7GLU     CD   67   4.054   4.511   3.289
    7GLU    OE1   68   3.968   4.425   3.260
    7GLU    OE2   69   4.042   4.603   3.373
    7GLU      C   70   4.467   4.569   3.125
    7GLU      O   71   4.507   4.664   3.191
    8ILE      N   72   4.433   4.572   2.996
    8ILE      H   73   4.416   4.485   2.950
    8ILE     CA   74   4.439   4.684   2.902
    8ILE     CB   75   4.471   4.641   2.758
    8ILE    CG1   76   4.568   4.523   2.755
    8ILE    CG2   77   4.496   4.758   2.663
    8ILE     CD   78   4.712   4.556   2.795
    8ILE      C   79   4.313   4.770   2.901
    8ILE      O   80   4.221   4.746   2.823
    9ASN      N   81   4.320   4.882   2.973
    9ASN      H   82   4.390   4.882   3.044
    9ASN     CA   83   4.227   4.995   2.960
    9ASN     CB   84   4.090   4.963   3.021
    9ASN     CG   85   4.101   4.909   3.164
    9ASN    OD1   86   4.185   4.948   3.245
    9ASN    ND2   87   4.007   4.828   3.211
    9ASN   HD21   88   3.926   4.807   3.157
    9ASN   HD22   89   4.028   4.762   3.283
    9ASN      C   90   4.291   5.119   3.024
    9ASN      O   91   4.390   5.103   3.095
   10PRO      N   92   4.248   5.238   2.984
   10PRO     CA   93   4.274   5.368   3.049
   10PRO     CB   94   4.184   5.472   2.981
   10PRO     CG   95   4.187   5.418   2.838
   10PRO     CD   96   4.186   5.266   2.853
   10PRO      C   97   4.268   5.378   3.201
   10PRO      O   98   4.363   5.424   3.264
   11GLU      N   99   4.174   5.300   3.254
   11GLU      H  100   4.099   5.257   3.204
   11GLU     CA  101   4.161   5.278   3.399
   11GLU     CB  102   4.050   5.180   3.438
   11GLU     CG  103   3.995   5.233   3.571
   11GLU     CD  104   3.885   5.146   3.631
   11GLU    OE1  105   3.899   5.100   3.746
   11GLU    OE2  106   3.784   5.131   3.559
   11GLU      C  107   4.289   5.222   3.463
   11GLU      O  108   4.364   5.297   3.525
   12MET      N  109   4.335   5.103   3.427
   12MET      H  110   4.292   5.049   3.354
   12MET     CA  111   4.462   5.048   3.476
   12MET     CB  112   4.479   4.902   3.432
   12MET     CG  113   4.372   4.801   3.473
   12MET     SD  114   4.351   4.787   3.655
   12MET     CE  115   4.175   4.810   3.660
   12MET      C  116   4.581   5.130   3.427
   12MET      O  117   4.677   5.134   3.503
   13LEU      N  118   4.589   5.192   3.309
   13LEU      H  119   4.522   5.180   3.236
   13LEU     CA  120   4.693   5.288   3.269
   13LEU     CB  121   4.670   5.340   3.127
   13LEU     CG  122   4.734   5.269   3.007
   13LEU    CD1  123   4.711   5.351   2.880
   13LEU    CD2  124   4.879   5.226   3.030
   13LEU      C  125   4.713   5.404   3.366
   13LEU      O  126   4.825   5.436   3.407
   14ASN      N  127   4.604   5.464   3.414
   14ASN      H  128   4.524   5.454   3.354
   14ASN     CA  129   4.610   5.572   3.513
   14ASN     CB  130   4.473   5.639   3.498
   14ASN     CG  131   4.448   5.713   3.366
   14ASN    OD1  132   4.539   5.756   3.295
   14ASN    ND2  133   4.319   5.730   3.338
   14ASN   HD21  134   4.244   5.699   3.396
   14ASN   HD22  135   4.298   5.767   3.248
   14ASN      C  136   4.661   5.522   3.648
   14ASN      O  137   4.738   5.591   3.715
   15LYS      N  138   4.632   5.397   3.682
   15LYS      H  139   4.554   5.350   3.640
   15LYS     CA  140   4.686   5.332   3.802
   15LYS     CB  141   4.617   5.195   3.815
   15LYS     CG  142   4.481   5.228   3.876
   15LYS     CD  143   4.394   5.102   3.888
   15LYS     CE  144   4.254   5.126   3.946
   15LYS     NZ  145   4.266   5.137   4.092
   15LYS    HZ1  146   4.180   5.101   4.129
   15LYS    HZ2  147   4.340   5.075   4.117
   15LYS    HZ3  148   4.278   5.234   4.115
   15LYS      C  149   4.836   5.305   3.809
   15LYS      O  150   4.912   5.342   3.899
   16VAL      N  151   4.880   5.273   3.688
   16VAL      H  152   4.826   5.214   3.627
   16VAL     CA  153   5.024   5.265   3.663
   16VAL     CB  154   5.049   5.187   3.533
   16VAL    CG1  155   5.200   5.171   3.517
   16VAL    CG2  156   4.995   5.044   3.531
   16VAL      C  157   5.087   5.404   3.668
   16VAL      O  158   5.164   5.420   3.763
   17LEU      N  159   5.034   5.504   3.598
   17LEU      H  160   4.956   5.478   3.541
   17LEU     CA  161   5.080   5.643   3.612
   17LEU     CB  162   4.980   5.733   3.537
   17LEU     CG  163   4.998   5.725   3.386
   17LEU    CD1  164   4.880   5.793   3.317
   17LEU    CD2  165   5.125   5.798   3.339
   17LEU      C  166   5.082   5.690   3.758
   17LEU      O  167   5.172   5.769   3.786
   18SER      N  168   4.982   5.654   3.838
   18SER      H  169   4.903   5.614   3.791
   18SER     CA  170   4.973   5.676   3.983
   18SER     CB  171   4.833   5.646   4.037
   18SER     OG  172   4.829   5.717   4.161
   18SER     HG  173   4.734   5.748   4.168
   18SER      C  174   5.086   5.612   4.064
   18SER      O  175   5.179   5.678   4.108
   19ARG      N  176   5.087   5.479   4.060
   19ARG      H  177   5.016   5.428   4.011
   19ARG     CA  178   5.199   5.406   4.120
   19ARG     CB  179   5.170   5.257   4.104
   19ARG     CG  180   5.074   5.204   4.211
   19ARG     CD  181   5.085   5.054   4.243
   19ARG     NE  182   4.987   5.030   4.349
   19ARG     HE  183   4.892   5.041   4.319
   19ARG     CZ  184   5.015   4.979   4.470
   19ARG    NH1  185   5.142   4.966   4.510
   19ARG   HH11  186   5.217   4.992   4.448
   19ARG   HH12  187   5.158   4.939   4.605
   19ARG    NH2  188   4.914   4.964   4.556
   19ARG   HH21  189   4.825   4.999   4.526
   19ARG   HH22  190   4.932   4.907   4.636
   19ARG      C  191   5.344   5.429   4.078
   19ARG      O  192   5.439   5.405   4.152
   20LEU      N  193   5.372   5.456   3.951
   20LEU      H  194   5.311   5.439   3.873
   20LEU     CA  195   5.497   5.517   3.906
   20LEU     CB  196   5.512   5.481   3.758
   20LEU     CG  197   5.535   5.334   3.724
   20LEU    CD1  198   5.527   5.308   3.574
   20LEU    CD2  199   5.663   5.284   3.793
   20LEU      C  200   5.540   5.663   3.927
   20LEU      O  201   5.660   5.692   3.932
   21GLY      N  202   5.438   5.739   3.964
   21GLY      H  203   5.345   5.701   3.956
   21GLY     CA  204   5.446   5.879   4.006
   21GLY      C  205   5.450   5.996   3.908
   21GLY      O  206   5.559   6.054   3.897
   22VAL      N  207   5.360   5.995   3.810
   22VAL      H  208   5.285   5.929   3.808
   22VAL     CA  209   5.347   6.104   3.712
   22VAL     CB  210   5.355   6.053   3.568
   22VAL    CG1  211   5.391   6.157   3.462
   22VAL    CG2  212   5.451   5.934   3.559
   22VAL      C  213   5.226   6.193   3.741
   22VAL      O  214   5.122   6.141   3.783
   23ALA      N  215   5.230   6.321   3.708
   23ALA      H  216   5.313   6.364   3.672
   23ALA     CA  217   5.125   6.415   3.752
   23ALA     CB  218   5.167   6.561   3.740
   23ALA      C  219   4.983   6.392   3.700
   23ALA      O  220   4.966   6.331   3.594
   24GLY      N  221   4.883   6.398   3.788
   24GLY      H  222   4.904   6.417   3.883
   24GLY     CA  223   4.739   6.370   3.773
   24GLY      C  224   4.668   6.452   3.665
   24GLY      O  225   4.562   6.418   3.611
   25GLN      N  226   4.725   6.570   3.644
   25GLN      H  227   4.788   6.601   3.715
   25GLN     CA  228   4.680   6.672   3.548
   25GLN     CB  229   4.799   6.767   3.531
   25GLN     CG  230   4.767   6.899   3.462
   25GLN     CD  231   4.884   6.998   3.463
   25GLN    OE1  232   4.944   7.031   3.565
   25GLN    NE2  233   4.907   7.051   3.343
   25GLN   HE21  234   4.844   7.017   3.273
   25GLN   HE22  235   4.973   7.124   3.324
   25GLN      C  236   4.651   6.610   3.412
   25GLN      O  237   4.548   6.644   3.354
   26TRP      N  238   4.733   6.511   3.376
   26TRP      H  239   4.822   6.486   3.413
   26TRP     CA  240   4.734   6.441   3.247
   26TRP     CB  241   4.871   6.461   3.183
   26TRP     CG  242   4.899   6.608   3.152
   26TRP    CD1  243   4.997   6.680   3.207
   26TRP    HD1  244   5.044   6.667   3.304
   26TRP    CD2  245   4.866   6.681   3.038
   26TRP    NE1  246   5.033   6.782   3.130
   26TRP    HE1  247   5.108   6.845   3.149
   26TRP    CE2  248   4.947   6.794   3.029
   26TRP    CE3  249   4.795   6.644   2.924
   26TRP    HE3  250   4.756   6.543   2.914
   26TRP    CZ2  251   4.949   6.872   2.914
   26TRP    HZ2  252   5.000   6.969   2.915
   26TRP    CZ3  253   4.803   6.718   2.807
   26TRP    HZ3  254   4.759   6.671   2.719
   26TRP    CH2  255   4.875   6.837   2.802
   26TRP    HH2  256   4.883   6.885   2.704
   26TRP      C  257   4.710   6.291   3.265
   26TRP      O  258   4.798   6.211   3.298
   27ARG      N  259   4.583   6.261   3.242
   27ARG      H  260   4.517   6.326   3.202
   27ARG     CA  261   4.532   6.124   3.259
   27ARG     CB  262   4.437   6.118   3.379
   27ARG     CG  263   4.527   6.131   3.501
   27ARG     CD  264   4.588   5.994   3.531
   27ARG     NE  265   4.718   6.000   3.600
   27ARG     HE  266   4.797   6.025   3.544
   27ARG     CZ  267   4.736   5.991   3.732
   27ARG    NH1  268   4.644   5.971   3.827
   27ARG   HH11  269   4.547   5.958   3.805
   27ARG   HH12  270   4.665   5.976   3.925
   27ARG    NH2  271   4.857   6.019   3.784
   27ARG   HH21  272   4.933   6.054   3.730
   27ARG   HH22  273   4.880   5.995   3.878
   27ARG      C  274   4.464   6.067   3.135
   27ARG      O  275   4.400   6.138   3.058
   28PHE      N  276   4.484   5.940   3.101
   28PHE      H  277   4.522   5.877   3.169
   28PHE     CA  278   4.437   5.879   2.976
   28PHE     CB  279   4.518   5.751   2.956
   28PHE     CG  280   4.662   5.776   2.911
   28PHE    CD1  281   4.769   5.741   2.993
   28PHE    HD1  282   4.739   5.701   3.090
   28PHE    CD2  283   4.684   5.828   2.784
   28PHE    HD2  284   4.604   5.836   2.711
   28PHE    CE1  285   4.899   5.766   2.952
   28PHE    HE1  286   4.979   5.729   3.017
   28PHE    CE2  287   4.814   5.866   2.753
   28PHE    HE2  288   4.822   5.929   2.664
   28PHE     CZ  289   4.922   5.837   2.835
   28PHE     HZ  290   5.013   5.897   2.839
   28PHE      C  291   4.286   5.851   2.979
   28PHE      O  292   4.221   5.820   3.078
   29VAL      N  293   4.234   5.839   2.858
   29VAL      H  294   4.283   5.868   2.775
   29VAL     CA  295   4.090   5.826   2.830
   29VAL     CB  296   4.025   5.962   2.805
   29VAL    CG1  297   4.018   6.048   2.932
   29VAL    CG2  298   4.093   6.042   2.693
   29VAL      C  299   4.043   5.732   2.719
   29VAL      O  300   4.097   5.725   2.609
   30ASP      N  301   3.926   5.672   2.743
   30ASP      H  302   3.893   5.678   2.837
   30ASP     CA  303   3.855   5.579   2.654
   30ASP     CB  304   3.735   5.532   2.736
   30ASP     CG  305   3.784   5.467   2.866
   30ASP    OD1  306   3.749   5.524   2.971
   30ASP    OD2  307   3.814   5.345   2.868
   30ASP      C  308   3.801   5.632   2.521
   30ASP      O  309   3.726   5.729   2.510
   31VAL      N  310   3.854   5.582   2.409
   31VAL      H  311   3.912   5.502   2.424
   31VAL     CA  312   3.820   5.611   2.269
   31VAL     CB  313   3.941   5.634   2.179
   31VAL    CG1  314   3.895   5.676   2.040
   31VAL    CG2  315   4.022   5.752   2.234
   31VAL      C  316   3.727   5.504   2.211
   31VAL      O  317   3.757   5.393   2.166
   32LEU      N  318   3.601   5.547   2.209
   32LEU      H  319   3.562   5.631   2.247
   32LEU     CA  320   3.489   5.473   2.150
   32LEU     CB  321   3.359   5.524   2.212
   32LEU     CG  322   3.351   5.487   2.361
   32LEU    CD1  323   3.242   5.574   2.424
   32LEU    CD2  324   3.311   5.341   2.378
   32LEU      C  325   3.488   5.475   1.997
   32LEU      O  326   3.459   5.373   1.934
   33GLY      N  327   3.488   5.595   1.941
   33GLY      H  328   3.488   5.687   1.980
   33GLY     CA  329   3.494   5.609   1.795
   33GLY      C  330   3.626   5.668   1.744
   33GLY      O  331   3.672   5.758   1.813
   34LEU      N  332   3.670   5.633   1.623
   34LEU      H  333   3.612   5.563   1.582
   34LEU     CA  334   3.800   5.668   1.565
   34LEU     CB  335   3.860   5.548   1.492
   34LEU     CG  336   3.897   5.433   1.586
   34LEU    CD1  337   3.941   5.315   1.500
   34LEU    CD2  338   4.022   5.474   1.665
   34LEU      C  339   3.807   5.783   1.463
   34LEU      O  340   3.915   5.826   1.423
   35GLU      N  341   3.693   5.811   1.402
   35GLU      H  342   3.605   5.772   1.432
   35GLU     CA  343   3.671   5.902   1.289
   35GLU     CB  344   3.531   5.875   1.235
   35GLU     CG  345   3.501   5.729   1.201
   35GLU     CD  346   3.423   5.658   1.312
   35GLU    OE1  347   3.299   5.664   1.298
   35GLU    OE2  348   3.480   5.604   1.409
   35GLU      C  349   3.693   6.051   1.318
   35GLU      O  350   3.740   6.090   1.424
   36GLU      N  351   3.657   6.129   1.216
   36GLU      H  352   3.615   6.091   1.133
   36GLU     CA  353   3.643   6.274   1.232
   36GLU     CB  354   3.614   6.353   1.105
   36GLU     CG  355   3.725   6.334   1.001
   36GLU     CD  356   3.862   6.396   1.029
   36GLU    OE1  357   3.960   6.326   0.995
   36GLU    OE2  358   3.871   6.504   1.090
   36GLU      C  359   3.552   6.317   1.348
   36GLU      O  360   3.610   6.378   1.438
   37GLU      N  361   3.433   6.258   1.344
   37GLU      H  362   3.394   6.221   1.259
   37GLU     CA  363   3.333   6.269   1.450
   37GLU     CB  364   3.199   6.223   1.391
   37GLU     CG  365   3.075   6.235   1.479
   37GLU     CD  366   3.052   6.382   1.517
   37GLU    OE1  367   2.996   6.467   1.445
   37GLU    OE2  368   3.098   6.423   1.626
   37GLU      C  369   3.367   6.182   1.571
   37GLU      O  370   3.431   6.078   1.556
   38SER      N  371   3.309   6.209   1.688
   38SER      H  372   3.220   6.255   1.685
   38SER     CA  373   3.336   6.141   1.816
   38SER     CB  374   3.317   5.990   1.812
   38SER     OG  375   3.361   5.924   1.931
   38SER     HG  376   3.452   5.954   1.959
   38SER      C  377   3.466   6.179   1.887
   38SER      O  378   3.460   6.192   2.009
   39LEU      N  379   3.580   6.168   1.820
   39LEU      H  380   3.583   6.151   1.721
   39LEU     CA  381   3.705   6.215   1.882
   39LEU     CB  382   3.825   6.210   1.787
   39LEU     CG  383   3.870   6.064   1.789
   39LEU    CD1  384   3.974   6.063   1.677
   39LEU    CD2  385   3.932   6.014   1.920
   39LEU      C  386   3.708   6.345   1.962
   39LEU      O  387   3.790   6.359   2.054
   40GLY      N  388   3.613   6.433   1.931
   40GLY      H  389   3.564   6.426   1.845
   40GLY     CA  390   3.577   6.553   2.008
   40GLY      C  391   3.533   6.528   2.153
   40GLY      O  392   3.583   6.595   2.244
   41SER      N  393   3.490   6.405   2.175
   41SER      H  394   3.473   6.335   2.106
   41SER     CA  395   3.462   6.354   2.310
   41SER     CB  396   3.428   6.205   2.326
   41SER     OG  397   3.367   6.175   2.452
   41SER     HG  398   3.308   6.252   2.476
   41SER      C  399   3.586   6.368   2.400
   41SER      O  400   3.572   6.390   2.520
   42VAL      N  401   3.703   6.350   2.339
   42VAL      H  402   3.708   6.356   2.239
   42VAL     CA  403   3.829   6.334   2.413
   42VAL     CB  404   3.947   6.285   2.328
   42VAL    CG1  405   4.058   6.244   2.425
   42VAL    CG2  406   3.915   6.152   2.260
   42VAL      C  407   3.863   6.473   2.467
   42VAL      O  408   3.894   6.561   2.387
   43PRO      N  409   3.859   6.494   2.598
   43PRO     CA  410   3.884   6.623   2.664
   43PRO     CB  411   3.877   6.606   2.816
   43PRO     CG  412   3.909   6.457   2.828
   43PRO     CD  413   3.862   6.388   2.700
   43PRO      C  414   4.024   6.679   2.641
   43PRO      O  415   4.131   6.617   2.643
   44ALA      N  416   4.007   6.806   2.607
   44ALA      H  417   3.915   6.842   2.592
   44ALA     CA  418   4.117   6.886   2.550
   44ALA     CB  419   4.049   7.000   2.472
   44ALA      C  420   4.220   6.939   2.649
   44ALA      O  421   4.181   6.968   2.762
   45PRO      N  422   4.349   6.946   2.617
   45PRO     CA  423   4.418   6.882   2.504
   45PRO     CB  424   4.538   6.976   2.486
   45PRO     CG  425   4.576   7.008   2.631
   45PRO     CD  426   4.443   7.016   2.706
   45PRO      C  427   4.454   6.739   2.544
   45PRO      O  428   4.469   6.706   2.661
   46ALA      N  429   4.481   6.653   2.446
   46ALA      H  430   4.457   6.678   2.352
   46ALA     CA  431   4.542   6.519   2.451
   46ALA     CB  432   4.460   6.446   2.345
   46ALA      C  433   4.686   6.529   2.402
   46ALA      O  434   4.723   6.610   2.318
   47CYS      N  435   4.764   6.427   2.440
   47CYS      H  436   4.735   6.354   2.502
   47CYS     CA  437   4.908   6.428   2.414
   47CYS     CB  438   4.989   6.482   2.532
   47CYS     SG  439   4.934   6.424   2.697
   47CYS     HG  440   5.008   6.314   2.707
   47CYS      C  441   4.971   6.297   2.366
   47CYS      O  442   5.087   6.303   2.325
   48ALA      N  443   4.918   6.179   2.394
   48ALA      H  444   4.842   6.181   2.460
   48ALA     CA  445   4.971   6.049   2.350
   48ALA     CB  446   5.064   6.000   2.461
   48ALA      C  447   4.867   5.942   2.315
   48ALA      O  448   4.820   5.872   2.404
   49LEU      N  449   4.819   5.931   2.191
   49LEU      H  450   4.848   5.998   2.123
   49LEU     CA  451   4.720   5.835   2.141
   49LEU     CB  452   4.653   5.874   2.009
   49LEU     CG  453   4.545   5.779   1.958
   49LEU    CD1  454   4.418   5.800   2.040
   49LEU    CD2  455   4.498   5.799   1.813
   49LEU      C  456   4.780   5.694   2.140
   49LEU      O  457   4.882   5.670   2.075
   50LEU      N  458   4.698   5.603   2.191
   50LEU      H  459   4.603   5.622   2.216
   50LEU     CA  460   4.728   5.461   2.213
   50LEU     CB  461   4.742   5.425   2.361
   50LEU     CG  462   4.886   5.450   2.406
   50LEU    CD1  463   4.876   5.512   2.545
   50LEU    CD2  464   4.976   5.326   2.404
   50LEU      C  465   4.632   5.371   2.135
   50LEU      O  466   4.514   5.398   2.114
   51LEU      N  467   4.683   5.258   2.087
   51LEU      H  468   4.780   5.245   2.067
   51LEU     CA  469   4.605   5.150   2.025
   51LEU     CB  470   4.588   5.184   1.877
   51LEU     CG  471   4.494   5.100   1.790
   51LEU    CD1  472   4.347   5.139   1.805
   51LEU    CD2  473   4.534   5.137   1.647
   51LEU      C  474   4.657   5.008   2.052
   51LEU      O  475   4.775   4.979   2.032
   52LEU      N  476   4.562   4.927   2.095
   52LEU      H  477   4.466   4.957   2.096
   52LEU     CA  478   4.573   4.781   2.114
   52LEU     CB  479   4.523   4.733   2.251
   52LEU     CG  480   4.547   4.582   2.265
   52LEU    CD1  481   4.689   4.561   2.320
   52LEU    CD2  482   4.442   4.528   2.363
   52LEU      C  483   4.515   4.702   1.997
   52LEU      O  484   4.395   4.723   1.980
   53PHE      N  485   4.602   4.643   1.915
   53PHE      H  486   4.697   4.675   1.917
   53PHE     CA  487   4.559   4.551   1.809
   53PHE     CB  488   4.581   4.632   1.681
   53PHE     CG  489   4.514   4.570   1.559
   53PHE    CD1  490   4.383   4.600   1.524
   53PHE    HD1  491   4.313   4.631   1.602
   53PHE    CD2  492   4.587   4.502   1.462
   53PHE    HD2  493   4.692   4.475   1.477
   53PHE    CE1  494   4.323   4.544   1.412
   53PHE    HE1  495   4.229   4.582   1.372
   53PHE    CE2  496   4.529   4.438   1.353
   53PHE    HE2  497   4.600   4.403   1.278
   53PHE     CZ  498   4.392   4.452   1.334
   53PHE     HZ  499   4.348   4.401   1.249
   53PHE      C  500   4.623   4.412   1.804
   53PHE      O  501   4.741   4.388   1.831
   54PRO      N  502   4.548   4.308   1.767
   54PRO     CA  503   4.591   4.172   1.733
   54PRO     CB  504   4.468   4.084   1.754
   54PRO     CG  505   4.354   4.178   1.715
   54PRO     CD  506   4.401   4.315   1.766
   54PRO      C  507   4.657   4.160   1.595
   54PRO      O  508   4.587   4.190   1.499
   55LEU      N  509   4.772   4.094   1.584
   55LEU      H  510   4.826   4.061   1.662
   55LEU     CA  511   4.841   4.089   1.455
   55LEU     CB  512   4.980   4.151   1.464
   55LEU     CG  513   4.987   4.300   1.429
   55LEU    CD1  514   5.136   4.338   1.433
   55LEU    CD2  515   4.920   4.354   1.302
   55LEU      C  516   4.864   3.947   1.403
   55LEU      O  517   4.871   3.852   1.482
   56THR      N  518   4.874   3.927   1.272
   56THR      H  519   4.858   4.005   1.211
   56THR     CA  520   4.914   3.798   1.216
   56THR     CB  521   4.855   3.775   1.076
   56THR    OG1  522   4.897   3.872   0.981
   56THR    HG1  523   4.875   3.964   1.014
   56THR    CG2  524   4.705   3.752   1.096
   56THR      C  525   5.065   3.774   1.203
   56THR      O  526   5.137   3.872   1.184
   57ALA      N  527   5.104   3.649   1.225
   57ALA      H  528   5.039   3.587   1.268
   57ALA     CA  529   5.245   3.607   1.213
   57ALA     CB  530   5.255   3.457   1.241
   57ALA      C  531   5.304   3.645   1.077
   57ALA      O  532   5.407   3.712   1.077
   58GLN      N  533   5.240   3.616   0.964
   58GLN      H  534   5.171   3.544   0.971
   58GLN     CA  535   5.268   3.659   0.826
   58GLN     CB  536   5.166   3.630   0.716
   58GLN     CG  537   5.110   3.488   0.700
   58GLN     CD  538   5.019   3.453   0.818
   58GLN    OE1  539   5.058   3.406   0.925
   58GLN    NE2  540   4.888   3.473   0.807
   58GLN   HE21  541   4.863   3.518   0.721
   58GLN   HE22  542   4.831   3.441   0.883
   58GLN      C  543   5.313   3.805   0.814
   58GLN      O  544   5.433   3.833   0.816
   59HISE     N  545   5.224   3.897   0.848
   59HISE     H  546   5.127   3.875   0.855
   59HISE    CA  547   5.246   4.042   0.839
   59HISE    CB  548   5.106   4.103   0.833
   59HISE    CG  549   5.100   4.254   0.857
   59HISE   ND1  550   5.000   4.319   0.915
   59HISE   CD2  551   5.163   4.346   0.784
   59HISE   HD2  552   5.245   4.329   0.715
   59HISE   CE1  553   4.991   4.445   0.873
   59HISE   HE1  554   4.919   4.514   0.917
   59HISE   NE2  555   5.095   4.460   0.792
   59HISE   HE2  556   5.120   4.537   0.733
   59HISE     C  557   5.341   4.099   0.945
   59HISE     O  558   5.409   4.194   0.906
   60GLU      N  559   5.350   4.041   1.064
   60GLU      H  560   5.291   3.973   1.108
   60GLU     CA  561   5.439   4.087   1.172
   60GLU     CB  562   5.405   4.024   1.307
   60GLU     CG  563   5.493   4.066   1.425
   60GLU     CD  564   5.480   3.959   1.534
   60GLU    OE1  565   5.553   3.858   1.538
   60GLU    OE2  566   5.388   3.972   1.618
   60GLU      C  567   5.585   4.064   1.131
   60GLU      O  568   5.661   4.161   1.132
   61ASN      N  569   5.612   3.942   1.087
   61ASN      H  570   5.543   3.870   1.084
   61ASN     CA  571   5.745   3.889   1.050
   61ASN     CB  572   5.747   3.741   1.011
   61ASN     CG  573   5.776   3.654   1.133
   61ASN    OD1  574   5.885   3.651   1.189
   61ASN    ND2  575   5.670   3.582   1.170
   61ASN   HD21  576   5.592   3.577   1.107
   61ASN   HD22  577   5.669   3.549   1.264
   61ASN      C  578   5.790   3.967   0.926
   61ASN      O  579   5.897   4.027   0.922
   62PHE      N  580   5.704   3.986   0.826
   62PHE      H  581   5.622   3.929   0.817
   62PHE     CA  582   5.725   4.072   0.709
   62PHE     CB  583   5.605   4.070   0.615
   62PHE     CG  584   5.625   4.133   0.477
   62PHE    CD1  585   5.542   4.241   0.451
   62PHE    HD1  586   5.450   4.257   0.508
   62PHE    CD2  587   5.724   4.095   0.387
   62PHE    HD2  588   5.796   4.014   0.399
   62PHE    CE1  589   5.561   4.319   0.337
   62PHE    HE1  590   5.485   4.394   0.317
   62PHE    CE2  591   5.742   4.174   0.274
   62PHE    HE2  592   5.820   4.153   0.200
   62PHE     CZ  593   5.661   4.284   0.248
   62PHE     HZ  594   5.659   4.339   0.154
   62PHE      C  595   5.752   4.215   0.757
   62PHE      O  596   5.849   4.270   0.704
   63ARG      N  597   5.663   4.277   0.833
   63ARG      H  598   5.567   4.251   0.840
   63ARG     CA  599   5.692   4.413   0.883
   63ARG     CB  600   5.565   4.472   0.944
   63ARG     CG  601   5.556   4.622   0.915
   63ARG     CD  602   5.421   4.680   0.958
   63ARG     NE  603   5.424   4.827   0.954
   63ARG     HE  604   5.461   4.856   0.866
   63ARG     CZ  605   5.413   4.908   1.060
   63ARG    NH1  606   5.388   4.861   1.183
   63ARG   HH11  607   5.380   4.761   1.190
   63ARG   HH12  608   5.400   4.919   1.263
   63ARG    NH2  609   5.414   5.040   1.038
   63ARG   HH21  610   5.408   5.078   0.946
   63ARG   HH22  611   5.412   5.102   1.116
   63ARG      C  612   5.819   4.442   0.963
   63ARG      O  613   5.892   4.539   0.940
   64LYS      N  614   5.854   4.346   1.049
   64LYS      H  615   5.786   4.278   1.076
   64LYS     CA  616   5.983   4.352   1.118
   64LYS     CB  617   6.003   4.238   1.219
   64LYS     CG  618   5.908   4.232   1.339
   64LYS     CD  619   5.948   4.141   1.455
   64LYS     CE  620   5.862   4.136   1.581
   64LYS     NZ  621   5.865   4.002   1.642
   64LYS    HZ1  622   5.858   3.934   1.569
   64LYS    HZ2  623   5.951   4.001   1.694
   64LYS    HZ3  624   5.783   4.002   1.699
   64LYS      C  625   6.099   4.363   1.019
   64LYS      O  626   6.182   4.452   1.035
   65LYS      N  627   6.093   4.287   0.910
   65LYS      H  628   6.037   4.204   0.907
   65LYS     CA  629   6.183   4.294   0.793
   65LYS     CB  630   6.153   4.187   0.688
   65LYS     CG  631   6.183   4.040   0.721
   65LYS     CD  632   6.098   3.938   0.645
   65LYS     CE  633   6.145   3.794   0.663
   65LYS     NZ  634   6.253   3.749   0.573
   65LYS    HZ1  635   6.341   3.793   0.593
   65LYS    HZ2  636   6.260   3.652   0.594
   65LYS    HZ3  637   6.225   3.776   0.481
   65LYS      C  638   6.187   4.427   0.718
   65LYS      O  639   6.290   4.494   0.723
   66GLN      N  640   6.071   4.484   0.687
   66GLN      H  641   5.990   4.426   0.698
   66GLN     CA  642   6.053   4.618   0.629
   66GLN     CB  643   5.913   4.669   0.595
   66GLN     CG  644   5.825   4.569   0.519
   66GLN     CD  645   5.691   4.640   0.496
   66GLN    OE1  646   5.588   4.616   0.559
   66GLN    NE2  647   5.684   4.745   0.415
   66GLN   HE21  648   5.767   4.790   0.381
   66GLN   HE22  649   5.595   4.763   0.373
   66GLN      C  650   6.116   4.728   0.716
   66GLN      O  651   6.205   4.801   0.675
   67ILE      N  652   6.076   4.735   0.843
   67ILE      H  653   5.994   4.696   0.886
   67ILE     CA  654   6.136   4.829   0.938
   67ILE     CB  655   6.042   4.831   1.059
   67ILE    CG1  656   5.907   4.882   1.008
   67ILE    CG2  657   6.090   4.919   1.175
   67ILE     CD  658   5.792   4.862   1.107
   67ILE      C  659   6.279   4.804   0.985
   67ILE      O  660   6.336   4.910   1.008
   68GLU      N  661   6.338   4.684   0.988
   68GLU      H  662   6.281   4.604   1.008
   68GLU     CA  663   6.482   4.661   1.001
   68GLU     CB  664   6.497   4.512   1.032
   68GLU     CG  665   6.641   4.485   1.076
   68GLU     CD  666   6.689   4.504   1.220
   68GLU    OE1  667   6.661   4.422   1.310
   68GLU    OE2  668   6.762   4.605   1.232
   68GLU      C  669   6.557   4.687   0.871
   68GLU      O  670   6.666   4.745   0.877
   69GLU      N  671   6.496   4.661   0.756
   69GLU      H  672   6.424   4.592   0.753
   69GLU     CA  673   6.553   4.699   0.626
   69GLU     CB  674   6.468   4.637   0.515
   69GLU     CG  675   6.554   4.619   0.389
   69GLU     CD  676   6.488   4.520   0.292
   69GLU    OE1  677   6.406   4.564   0.210
   69GLU    OE2  678   6.525   4.401   0.279
   69GLU      C  679   6.572   4.849   0.598
   69GLU      O  680   6.672   4.895   0.544
   70LEU      N  681   6.482   4.930   0.653
   70LEU      H  682   6.398   4.895   0.693
   70LEU     CA  683   6.501   5.076   0.656
   70LEU     CB  684   6.362   5.139   0.666
   70LEU     CG  685   6.270   5.106   0.549
   70LEU    CD1  686   6.122   5.130   0.581
   70LEU    CD2  687   6.316   5.181   0.424
   70LEU      C  688   6.603   5.137   0.753
   70LEU      O  689   6.636   5.255   0.745
   71LYS      N  690   6.654   5.056   0.845
   71LYS      H  691   6.617   4.963   0.846
   71LYS     CA  692   6.762   5.077   0.943
   71LYS     CB  693   6.901   5.055   0.884
   71LYS     CG  694   6.928   4.907   0.856
   71LYS     CD  695   6.956   4.831   0.986
   71LYS     CE  696   7.011   4.697   0.938
   71LYS     NZ  697   7.023   4.591   1.038
   71LYS    HZ1  698   6.979   4.619   1.124
   71LYS    HZ2  699   6.976   4.508   1.007
   71LYS    HZ3  700   7.117   4.562   1.051
   71LYS      C  701   6.764   5.198   1.037
   71LYS      O  702   6.860   5.274   1.051
   72GLY      N  703   6.646   5.245   1.077
   72GLY      H  704   6.559   5.200   1.057
   72GLY     CA  705   6.619   5.369   1.151
   72GLY      C  706   6.658   5.504   1.090
   72GLY      O  707   6.636   5.606   1.155
   73GLN      N  708   6.674   5.512   0.958
   73GLN      H  709   6.664   5.428   0.904
   73GLN     CA  710   6.721   5.633   0.888
   73GLN     CB  711   6.751   5.588   0.745
   73GLN     CG  712   6.806   5.705   0.663
   73GLN     CD  713   6.866   5.682   0.524
   73GLN    OE1  714   6.975   5.733   0.501
   73GLN    NE2  715   6.799   5.613   0.432
   73GLN   HE21  716   6.715   5.565   0.459
   73GLN   HE22  717   6.827   5.619   0.336
   73GLN      C  718   6.628   5.754   0.893
   73GLN      O  719   6.684   5.858   0.928
   74GLU      N  720   6.497   5.743   0.874
   74GLU      H  721   6.453   5.655   0.860
   74GLU     CA  722   6.402   5.855   0.887
   74GLU     CB  723   6.268   5.816   0.825
   74GLU     CG  724   6.270   5.830   0.673
   74GLU     CD  725   6.146   5.761   0.617
   74GLU    OE1  726   6.034   5.810   0.641
   74GLU    OE2  727   6.171   5.662   0.545
   74GLU      C  728   6.373   5.894   1.032
   74GLU      O  729   6.304   5.994   1.051
   75VAL      N  730   6.420   5.809   1.123
   75VAL      H  731   6.489   5.738   1.109
   75VAL     CA  732   6.376   5.828   1.262
   75VAL     CB  733   6.357   5.695   1.335
   75VAL    CG1  734   6.298   5.721   1.474
   75VAL    CG2  735   6.271   5.591   1.264
   75VAL      C  736   6.467   5.918   1.346
   75VAL      O  737   6.586   5.893   1.362
   76SER      N  738   6.408   6.023   1.402
   76SER      H  739   6.310   6.038   1.393
   76SER     CA  740   6.479   6.123   1.484
   76SER     CB  741   6.393   6.246   1.516
   76SER     OG  742   6.457   6.333   1.609
   76SER     HG  743   6.453   6.420   1.560
   76SER      C  744   6.539   6.064   1.611
   76SER      O  745   6.481   5.987   1.688
   77PRO      N  746   6.660   6.110   1.640
   77PRO     CA  747   6.732   6.070   1.762
   77PRO     CB  748   6.864   6.147   1.760
   77PRO     CG  749   6.890   6.147   1.609
   77PRO     CD  750   6.753   6.185   1.553
   77PRO      C  751   6.663   6.110   1.892
   77PRO      O  752   6.661   6.034   1.989
   78LYS      N  753   6.584   6.217   1.882
   78LYS      H  754   6.568   6.266   1.796
   78LYS     CA  755   6.521   6.278   2.000
   78LYS     CB  756   6.455   6.413   1.973
   78LYS     CG  757   6.551   6.518   1.917
   78LYS     CD  758   6.490   6.658   1.927
   78LYS     CE  759   6.403   6.695   1.807
   78LYS     NZ  760   6.358   6.835   1.810
   78LYS    HZ1  761   6.300   6.861   1.732
   78LYS    HZ2  762   6.307   6.859   1.893
   78LYS    HZ3  763   6.436   6.897   1.803
   78LYS      C  764   6.414   6.193   2.071
   78LYS      O  765   6.422   6.170   2.191
   79VAL      N  766   6.339   6.127   1.984
   79VAL      H  767   6.360   6.128   1.886
   79VAL     CA  768   6.243   6.020   2.018
   79VAL     CB  769   6.176   5.965   1.892
   79VAL    CG1  770   6.065   5.866   1.927
   79VAL    CG2  771   6.121   6.061   1.786
   79VAL      C  772   6.305   5.906   2.100
   79VAL      O  773   6.394   5.841   2.047
   80TYR      N  774   6.272   5.901   2.228
   80TYR      H  775   6.206   5.966   2.267
   80TYR     CA  776   6.302   5.787   2.316
   80TYR     CB  777   6.278   5.828   2.461
   80TYR     CG  778   6.308   5.732   2.577
   80TYR    CD1  779   6.221   5.625   2.597
   80TYR    HD1  780   6.128   5.641   2.543
   80TYR    CD2  781   6.400   5.768   2.675
   80TYR    HD2  782   6.451   5.863   2.666
   80TYR    CE1  783   6.226   5.550   2.713
   80TYR    HE1  784   6.147   5.478   2.731
   80TYR    CE2  785   6.409   5.684   2.786
   80TYR    HE2  786   6.478   5.712   2.866
   80TYR     CZ  787   6.326   5.575   2.807
   80TYR     OH  788   6.333   5.502   2.922
   80TYR     HH  789   6.416   5.528   2.971
   80TYR      C  790   6.220   5.659   2.300
   80TYR      O  791   6.098   5.663   2.288
   81PHE      N  792   6.298   5.570   2.239
   81PHE      H  793   6.385   5.601   2.200
   81PHE     CA  794   6.251   5.432   2.217
   81PHE     CB  795   6.269   5.420   2.065
   81PHE     CG  796   6.229   5.285   2.005
   81PHE    CD1  797   6.098   5.240   2.006
   81PHE    HD1  798   6.016   5.300   2.046
   81PHE    CD2  799   6.326   5.208   1.943
   81PHE    HD2  800   6.416   5.257   1.907
   81PHE    CE1  801   6.066   5.111   1.963
   81PHE    HE1  802   5.973   5.064   1.994
   81PHE    CE2  803   6.296   5.077   1.908
   81PHE    HE2  804   6.383   5.013   1.891
   81PHE     CZ  805   6.167   5.026   1.920
   81PHE     HZ  806   6.138   4.922   1.907
   81PHE      C  807   6.329   5.332   2.302
   81PHE      O  808   6.433   5.362   2.360
   82MET      N  809   6.268   5.216   2.325
   82MET      H  810   6.176   5.193   2.294
   82MET     CA  811   6.319   5.092   2.383
   82MET     CB  812   6.329   5.105   2.535
   82MET     CG  813   6.223   5.189   2.607
   82MET     SD  814   6.072   5.097   2.655
   82MET     CE  815   6.128   5.048   2.816
   82MET      C  816   6.245   4.967   2.336
   82MET      O  817   6.124   4.959   2.358
   83LYS      N  818   6.321   4.859   2.316
   83LYS      H  819   6.419   4.876   2.322
   83LYS     CA  820   6.275   4.729   2.267
   83LYS     CB  821   6.388   4.663   2.188
   83LYS     CG  822   6.427   4.744   2.063
   83LYS     CD  823   6.519   4.653   1.981
   83LYS     CE  824   6.603   4.725   1.876
   83LYS     NZ  825   6.665   4.632   1.781
   83LYS    HZ1  826   6.673   4.681   1.694
   83LYS    HZ2  827   6.761   4.609   1.796
   83LYS    HZ3  828   6.607   4.550   1.774
   83LYS      C  829   6.210   4.648   2.379
   83LYS      O  830   6.275   4.625   2.482
   84GLN      N  831   6.089   4.597   2.356
   84GLN      H  832   6.029   4.618   2.279
   84GLN     CA  833   6.028   4.489   2.434
   84GLN     CB  834   5.876   4.481   2.415
   84GLN     CG  835   5.809   4.412   2.535
   84GLN     CD  836   5.670   4.362   2.497
   84GLN    OE1  837   5.601   4.388   2.398
   84GLN    NE2  838   5.627   4.300   2.607
   84GLN   HE21  839   5.679   4.282   2.690
   84GLN   HE22  840   5.533   4.271   2.590
   84GLN      C  841   6.102   4.356   2.426
   84GLN      O  842   6.106   4.291   2.322
   85THR      N  843   6.173   4.320   2.533
   85THR      H  844   6.202   4.384   2.604
   85THR     CA  845   6.242   4.190   2.539
   85THR     CB  846   6.393   4.215   2.544
   85THR    OG1  847   6.424   4.300   2.654
   85THR    HG1  848   6.483   4.260   2.724
   85THR    CG2  849   6.441   4.269   2.410
   85THR      C  850   6.195   4.087   2.642
   85THR      O  851   6.201   3.967   2.614
   86ILE      N  852   6.116   4.137   2.736
   86ILE      H  853   6.077   4.229   2.738
   86ILE     CA  854   6.051   4.053   2.838
   86ILE     CB  855   6.093   4.077   2.983
   86ILE    CG1  856   6.242   4.048   3.000
   86ILE    CG2  857   6.008   4.002   3.086
   86ILE     CD  858   6.285   3.908   2.955
   86ILE      C  859   5.902   4.042   2.805
   86ILE      O  860   5.835   4.132   2.754
   87GLY      N  861   5.845   3.923   2.821
   87GLY      H  862   5.903   3.849   2.855
   87GLY     CA  863   5.704   3.887   2.800
   87GLY      C  864   5.612   3.956   2.901
   87GLY      O  865   5.650   3.999   3.010
   88ASN      N  866   5.497   3.989   2.843
   88ASN      H  867   5.483   3.968   2.746
   88ASN     CA  868   5.378   4.050   2.904
   88ASN     CB  869   5.316   3.957   3.009
   88ASN     CG  870   5.270   3.819   2.961
   88ASN    OD1  871   5.346   3.722   2.959
   88ASN    ND2  872   5.152   3.813   2.901
   88ASN   HD21  873   5.100   3.897   2.884
   88ASN   HD22  874   5.128   3.729   2.852
   88ASN      C  875   5.387   4.192   2.960
   88ASN      O  876   5.298   4.243   3.028
   89SER      N  877   5.492   4.266   2.925
   89SER      H  878   5.580   4.222   2.906
   89SER     CA  879   5.516   4.406   2.962
   89SER     CB  880   5.667   4.422   2.978
   89SER     OG  881   5.734   4.379   2.860
   89SER     HG  882   5.833   4.390   2.855
   89SER      C  883   5.471   4.511   2.860
   89SER      O  884   5.499   4.629   2.881
   90CYS      N  885   5.358   4.484   2.796
   90CYS      H  886   5.304   4.401   2.812
   90CYS     CA  887   5.304   4.565   2.687
   90CYS     CB  888   5.188   4.503   2.608
   90CYS     SG  889   5.061   4.415   2.707
   90CYS     HG  890   4.988   4.368   2.606
   90CYS      C  891   5.260   4.703   2.736
   90CYS      O  892   5.310   4.805   2.687
   91GLY      N  893   5.166   4.714   2.829
   91GLY      H  894   5.120   4.633   2.867
   91GLY     CA  895   5.129   4.838   2.899
   91GLY      C  896   5.235   4.935   2.952
   91GLY      O  897   5.248   5.044   2.897
   92THR      N  898   5.331   4.886   3.029
   92THR      H  899   5.321   4.795   3.070
   92THR     CA  900   5.452   4.960   3.070
   92THR     CB  901   5.544   4.883   3.164
   92THR    OG1  902   5.474   4.788   3.245
   92THR    HG1  903   5.542   4.735   3.296
   92THR    CG2  904   5.614   4.975   3.264
   92THR      C  905   5.537   5.023   2.959
   92THR      O  906   5.550   5.145   2.964
   93ILE      N  907   5.574   4.948   2.856
   93ILE      H  908   5.543   4.853   2.857
   93ILE     CA  909   5.650   4.993   2.739
   93ILE     CB  910   5.669   4.877   2.641
   93ILE    CG1  911   5.737   4.756   2.705
   93ILE    CG2  912   5.738   4.921   2.512
   93ILE     CD  913   5.885   4.779   2.739
   93ILE      C  914   5.585   5.109   2.664
   93ILE      O  915   5.652   5.210   2.644
   94GLY      N  916   5.452   5.102   2.652
   94GLY      H  917   5.412   5.012   2.672
   94GLY     CA  918   5.366   5.206   2.595
   94GLY      C  919   5.356   5.333   2.679
   94GLY      O  920   5.365   5.446   2.630
   95LEU      N  921   5.341   5.309   2.809
   95LEU      H  922   5.318   5.218   2.844
   95LEU     CA  923   5.343   5.417   2.909
   95LEU     CB  924   5.303   5.344   3.037
   95LEU     CG  925   5.277   5.442   3.151
   95LEU    CD1  926   5.138   5.421   3.213
   95LEU    CD2  927   5.384   5.422   3.259
   95LEU      C  928   5.476   5.492   2.918
   95LEU      O  929   5.479   5.615   2.913
   96ILE      N  930   5.586   5.417   2.920
   96ILE      H  931   5.573   5.318   2.915
   96ILE     CA  932   5.722   5.472   2.924
   96ILE     CB  933   5.827   5.368   2.964
   96ILE    CG1  934   5.801   5.309   3.103
   96ILE    CG2  935   5.966   5.430   2.971
   96ILE     CD  936   5.879   5.181   3.133
   96ILE      C  937   5.763   5.545   2.796
   96ILE      O  938   5.807   5.659   2.801
   97HISE     N  939   5.716   5.493   2.683
   97HISE     H  940   5.664   5.407   2.681
   97HISE    CA  941   5.742   5.561   2.555
   97HISE    CB  942   5.709   5.477   2.431
   97HISE    CG  943   5.821   5.378   2.399
   97HISE   ND1  944   5.822   5.319   2.279
   97HISE   CD2  945   5.890   5.299   2.481
   97HISE   HD2  946   5.906   5.303   2.589
   97HISE   CE1  947   5.887   5.203   2.284
   97HISE   HE1  948   5.875   5.119   2.216
   97HISE   NE2  949   5.925   5.192   2.411
   97HISE   HE2  950   5.980   5.115   2.445
   97HISE     C  951   5.668   5.693   2.534
   97HISE     O  952   5.725   5.799   2.509
   98ALA      N  953   5.545   5.702   2.583
   98ALA      H  954   5.492   5.619   2.604
   98ALA     CA  955   5.461   5.823   2.585
   98ALA     CB  956   5.317   5.782   2.616
   98ALA      C  957   5.517   5.932   2.677
   98ALA      O  958   5.562   6.034   2.626
   99VAL      N  959   5.521   5.900   2.806
   99VAL      H  960   5.504   5.804   2.828
   99VAL     CA  961   5.562   5.987   2.918
   99VAL     CB  962   5.556   5.920   3.055
   99VAL    CG1  963   5.587   6.019   3.168
   99VAL    CG2  964   5.416   5.870   3.090
   99VAL      C  965   5.703   6.037   2.886
   99VAL      O  966   5.719   6.158   2.867
  100ALA      N  967   5.794   5.952   2.841
  100ALA      H  968   5.770   5.855   2.846
  100ALA     CA  969   5.930   5.998   2.810
  100ALA     CB  970   6.041   5.898   2.776
  100ALA      C  971   5.941   6.100   2.696
  100ALA      O  972   6.038   6.176   2.693
  101ASN      N  973   5.847   6.092   2.603
  101ASN      H  974   5.773   6.025   2.616
  101ASN     CA  975   5.836   6.188   2.492
  101ASN     CB  976   5.795   6.111   2.366
  101ASN     CG  977   5.914   6.026   2.323
  101ASN    OD1  978   6.027   6.068   2.299
  101ASN    ND2  979   5.894   5.895   2.335
  101ASN   HD21  980   5.807   5.866   2.374
  101ASN   HD22  981   5.960   5.834   2.290
  101ASN      C  982   5.750   6.312   2.520
  101ASN      O  983   5.727   6.385   2.424
  102ASN      N  984   5.696   6.328   2.641
  102ASN      H  985   5.714   6.266   2.717
  102ASN     CA  986   5.612   6.445   2.666
  102ASN     CB  987   5.464   6.416   2.692
  102ASN     CG  988   5.381   6.392   2.566
  102ASN    OD1  989   5.408   6.461   2.467
  102ASN    ND2  990   5.309   6.280   2.557
  102ASN   HD21  991   5.295   6.214   2.630
  102ASN   HD22  992   5.261   6.270   2.470
  102ASN      C  993   5.672   6.511   2.790
  102ASN      O  994   5.604   6.566   2.877
  103GLN      N  995   5.804   6.524   2.790
  103GLN      H  996   5.868   6.509   2.715
  103GLN     CA  997   5.868   6.574   2.913
  103GLN     CB  998   6.014   6.530   2.924
  103GLN     CG  999   6.015   6.385   2.972
  103GLN     CD 1000   6.155   6.331   2.999
  103GLN    OE1 1001   6.201   6.361   3.109
  103GLN    NE2 1002   6.211   6.242   2.917
  103GLN   HE21 1003   6.169   6.215   2.830
  103GLN   HE22 1004   6.301   6.202   2.936
  103GLN      C 1005   5.856   6.720   2.955
  103GLN      O 1006   5.845   6.754   3.073
  104ASP      N 1007   5.831   6.796   2.848
  104ASP      H 1008   5.830   6.745   2.762
  104ASP     CA 1009   5.804   6.940   2.854
  104ASP     CB 1010   5.815   7.003   2.715
  104ASP     CG 1011   5.706   6.949   2.622
  104ASP    OD1 1012   5.615   7.021   2.576
  104ASP    OD2 1013   5.712   6.827   2.594
  104ASP      C 1014   5.665   6.975   2.909
  104ASP      O 1015   5.652   7.071   2.984
  105LYS      N 1016   5.567   6.891   2.877
  105LYS      H 1017   5.578   6.837   2.794
  105LYS     CA 1018   5.431   6.890   2.933
  105LYS     CB 1019   5.330   6.821   2.840
  105LYS     CG 1020   5.330   6.885   2.701
  105LYS     CD 1021   5.285   6.768   2.614
  105LYS     CE 1022   5.281   6.799   2.465
  105LYS     NZ 1023   5.415   6.798   2.404
  105LYS    HZ1 1024   5.451   6.705   2.402
  105LYS    HZ2 1025   5.427   6.833   2.311
  105LYS    HZ3 1026   5.470   6.852   2.468
  105LYS      C 1027   5.401   6.825   3.069
  105LYS      O 1028   5.325   6.877   3.150
  106LEU      N 1029   5.454   6.706   3.092
  106LEU      H 1030   5.493   6.658   3.013
  106LEU     CA 1031   5.420   6.623   3.208
  106LEU     CB 1032   5.406   6.474   3.177
  106LEU     CG 1033   5.271   6.429   3.121
  106LEU    CD1 1034   5.252   6.463   2.973
  106LEU    CD2 1035   5.267   6.277   3.137
  106LEU      C 1036   5.525   6.635   3.319
  106LEU      O 1037   5.646   6.624   3.301
  107GLY      N 1038   5.475   6.670   3.437
  107GLY      H 1039   5.381   6.704   3.437
  107GLY     CA 1040   5.550   6.678   3.563
  107GLY      C 1041   5.541   6.544   3.637
  107GLY      O 1042   5.469   6.449   3.608
  108PHE      N 1043   5.624   6.546   3.741
  108PHE      H 1044   5.684   6.623   3.762
  108PHE     CA 1045   5.630   6.433   3.836
  108PHE     CB 1046   5.759   6.354   3.810
  108PHE     CG 1047   5.759   6.295   3.669
  108PHE    CD1 1048   5.752   6.157   3.651
  108PHE    HD1 1049   5.724   6.100   3.739
  108PHE    CD2 1050   5.799   6.369   3.558
  108PHE    HD2 1051   5.799   6.477   3.571
  108PHE    CE1 1052   5.784   6.096   3.530
  108PHE    HE1 1053   5.773   5.988   3.524
  108PHE    CE2 1054   5.832   6.311   3.436
  108PHE    HE2 1055   5.852   6.376   3.351
  108PHE     CZ 1056   5.822   6.173   3.421
  108PHE     HZ 1057   5.841   6.125   3.325
  108PHE      C 1058   5.613   6.482   3.980
  108PHE      O 1059   5.643   6.596   4.016
  109GLU      N 1060   5.596   6.390   4.073
  109GLU      H 1061   5.557   6.302   4.044
  109GLU     CA 1062   5.612   6.412   4.218
  109GLU     CB 1063   5.531   6.312   4.299
  109GLU     CG 1064   5.552   6.161   4.284
  109GLU     CD 1065   5.473   6.076   4.384
  109GLU    OE1 1066   5.352   6.107   4.390
  109GLU    OE2 1067   5.529   6.001   4.467
  109GLU      C 1068   5.757   6.419   4.268
  109GLU      O 1069   5.843   6.380   4.190
  110ASP      N 1070   5.781   6.440   4.397
  110ASP      H 1071   5.696   6.443   4.450
  110ASP     CA 1072   5.908   6.432   4.472
  110ASP     CB 1073   5.894   6.498   4.609
  110ASP     CG 1074   6.029   6.550   4.658
  110ASP    OD1 1075   6.082   6.478   4.746
  110ASP    OD2 1076   6.093   6.646   4.609
  110ASP      C 1077   5.948   6.285   4.485
  110ASP      O 1078   5.863   6.212   4.535
  111GLY      N 1079   6.066   6.254   4.433
  111GLY      H 1080   6.127   6.333   4.432
  111GLY     CA 1081   6.133   6.123   4.425
  111GLY      C 1082   6.067   6.011   4.344
  111GLY      O 1083   6.087   5.895   4.379
  112SER      N 1084   6.016   6.046   4.226
  112SER      H 1085   6.025   6.143   4.203
  112SER     CA 1086   5.932   5.959   4.143
  112SER     CB 1087   5.850   6.035   4.038
  112SER     OG 1088   5.791   5.933   3.957
  112SER     HG 1089   5.699   5.961   3.930
  112SER      C 1090   6.007   5.840   4.083
  112SER      O 1091   6.103   5.846   4.006
  113VAL      N 1092   5.948   5.723   4.102
  113VAL      H 1093   5.861   5.714   4.150
  113VAL     CA 1094   6.002   5.598   4.046
  113VAL     CB 1095   5.911   5.481   4.084
  113VAL    CG1 1096   5.960   5.353   4.015
  113VAL    CG2 1097   5.917   5.450   4.234
  113VAL      C 1098   6.027   5.603   3.895
  113VAL      O 1099   6.124   5.542   3.850
  114LEU      N 1100   5.935   5.662   3.819
  114LEU      H 1101   5.858   5.707   3.864
  114LEU     CA 1102   5.939   5.678   3.673
  114LEU     CB 1103   5.802   5.698   3.609
  114LEU     CG 1104   5.797   5.678   3.458
  114LEU    CD1 1105   5.864   5.556   3.393
  114LEU    CD2 1106   5.645   5.683   3.435
  114LEU      C 1107   6.045   5.781   3.633
  114LEU      O 1108   6.130   5.734   3.558
  115LYS      N 1109   6.055   5.895   3.702
  115LYS      H 1110   5.986   5.920   3.770
  115LYS     CA 1111   6.160   5.994   3.672
  115LYS     CB 1112   6.132   6.115   3.761
  115LYS     CG 1113   6.215   6.235   3.715
  115LYS     CD 1114   6.159   6.303   3.589
  115LYS     CE 1115   6.253   6.422   3.567
  115LYS     NZ 1116   6.384   6.403   3.503
  115LYS    HZ1 1117   6.441   6.340   3.555
  115LYS    HZ2 1118   6.373   6.370   3.409
  115LYS    HZ3 1119   6.432   6.490   3.489
  115LYS      C 1120   6.299   5.934   3.695
  115LYS      O 1121   6.387   5.949   3.611
  116GLN      N 1122   6.314   5.838   3.786
  116GLN      H 1123   6.244   5.837   3.857
  116GLN     CA 1124   6.432   5.757   3.819
  116GLN     CB 1125   6.407   5.666   3.939
  116GLN     CG 1126   6.515   5.578   4.003
  116GLN     CD 1127   6.538   5.454   3.916
  116GLN    OE1 1128   6.454   5.367   3.896
  116GLN    NE2 1129   6.653   5.444   3.851
  116GLN   HE21 1130   6.716   5.522   3.844
  116GLN   HE22 1131   6.649   5.369   3.784
  116GLN      C 1132   6.471   5.662   3.705
  116GLN      O 1133   6.581   5.684   3.654
  117PHE      N 1134   6.373   5.589   3.654
  117PHE      H 1135   6.277   5.581   3.683
  117PHE     CA 1136   6.397   5.510   3.532
  117PHE     CB 1137   6.283   5.416   3.495
  117PHE     CG 1138   6.312   5.310   3.388
  117PHE    CD1 1139   6.419   5.222   3.394
  117PHE    HD1 1140   6.501   5.219   3.467
  117PHE    CD2 1141   6.235   5.318   3.273
  117PHE    HD2 1142   6.136   5.363   3.286
  117PHE    CE1 1143   6.449   5.140   3.286
  117PHE    HE1 1144   6.515   5.059   3.314
  117PHE    CE2 1145   6.264   5.236   3.164
  117PHE    HE2 1146   6.200   5.239   3.076
  117PHE     CZ 1147   6.373   5.150   3.169
  117PHE     HZ 1148   6.388   5.082   3.085
  117PHE      C 1149   6.437   5.586   3.405
  117PHE      O 1150   6.535   5.545   3.344
  118LEU      N 1151   6.375   5.703   3.394
  118LEU      H 1152   6.289   5.711   3.445
  118LEU     CA 1153   6.409   5.793   3.283
  118LEU     CB 1154   6.298   5.893   3.250
  118LEU     CG 1155   6.165   5.824   3.218
  118LEU    CD1 1156   6.057   5.932   3.201
  118LEU    CD2 1157   6.182   5.758   3.082
  118LEU      C 1158   6.545   5.862   3.292
  118LEU      O 1159   6.621   5.856   3.195
  119SER      N 1160   6.588   5.897   3.413
  119SER      H 1161   6.524   5.905   3.490
  119SER     CA 1162   6.721   5.951   3.441
  119SER     CB 1163   6.728   6.015   3.580
  119SER     OG 1164   6.861   6.067   3.591
  119SER     HG 1165   6.887   6.093   3.684
  119SER      C 1166   6.836   5.852   3.421
  119SER      O 1167   6.927   5.876   3.342
  120GLU      N 1168   6.809   5.726   3.454
  120GLU      H 1169   6.742   5.696   3.523
  120GLU     CA 1170   6.888   5.605   3.429
  120GLU     CB 1171   6.821   5.502   3.521
  120GLU     CG 1172   6.896   5.369   3.512
  120GLU     CD 1173   6.841   5.251   3.593
  120GLU    OE1 1174   6.725   5.240   3.639
  120GLU    OE2 1175   6.925   5.162   3.618
  120GLU      C 1176   6.889   5.573   3.280
  120GLU      O 1177   6.987   5.511   3.238
  121THR      N 1178   6.791   5.607   3.196
  121THR      H 1179   6.699   5.640   3.217
  121THR     CA 1180   6.787   5.553   3.059
  121THR     CB 1181   6.667   5.461   3.041
  121THR    OG1 1182   6.545   5.528   3.074
  121THR    HG1 1183   6.515   5.510   3.168
  121THR    CG2 1184   6.689   5.338   3.130
  121THR      C 1185   6.783   5.657   2.947
  121THR      O 1186   6.751   5.621   2.834
  122GLU      N 1187   6.821   5.781   2.975
  122GLU      H 1188   6.845   5.803   3.070
  122GLU     CA 1189   6.819   5.887   2.873
  122GLU     CB 1190   6.812   6.025   2.940
  122GLU     CG 1191   6.810   6.145   2.845
  122GLU     CD 1192   6.800   6.270   2.932
  122GLU    OE1 1193   6.901   6.302   3.000
  122GLU    OE2 1194   6.686   6.321   2.934
  122GLU      C 1195   6.919   5.875   2.759
  122GLU      O 1196   6.890   5.887   2.640
  123LYS      N 1197   7.042   5.837   2.794
  123LYS      H 1198   7.061   5.826   2.892
  123LYS     CA 1199   7.157   5.840   2.704
  123LYS     CB 1200   7.248   5.956   2.745
  123LYS     CG 1201   7.185   6.092   2.716
  123LYS     CD 1202   7.287   6.202   2.747
  123LYS     CE 1203   7.393   6.209   2.637
  123LYS     NZ 1204   7.329   6.260   2.515
  123LYS    HZ1 1205   7.267   6.338   2.519
  123LYS    HZ2 1206   7.397   6.297   2.451
  123LYS    HZ3 1207   7.282   6.182   2.474
  123LYS      C 1208   7.226   5.707   2.677
  123LYS      O 1209   7.335   5.683   2.728
  124MET      N 1210   7.151   5.626   2.603
  124MET      H 1211   7.079   5.663   2.544
  124MET     CA 1212   7.187   5.487   2.570
  124MET     CB 1213   7.203   5.395   2.691
  124MET     CG 1214   7.078   5.395   2.780
  124MET     SD 1215   7.075   5.279   2.921
  124MET     CE 1216   7.172   5.366   3.043
  124MET      C 1217   7.090   5.424   2.470
  124MET      O 1218   6.973   5.459   2.471
  125SER      N 1219   7.146   5.332   2.391
  125SER      H 1220   7.245   5.316   2.397
  125SER     CA 1221   7.073   5.256   2.289
  125SER     CB 1222   7.171   5.147   2.245
  125SER     OG 1223   7.163   5.028   2.325
  125SER     HG 1224   7.241   5.020   2.388
  125SER      C 1225   6.943   5.198   2.342
  125SER      O 1226   6.924   5.161   2.458
  126PRO      N 1227   6.850   5.181   2.249
  126PRO     CA 1228   6.727   5.104   2.273
  126PRO     CB 1229   6.654   5.090   2.140
  126PRO     CG 1230   6.703   5.214   2.064
  126PRO     CD 1231   6.836   5.258   2.124
  126PRO      C 1232   6.757   4.967   2.336
  126PRO      O 1233   6.688   4.912   2.421
  127GLU      N 1234   6.863   4.903   2.287
  127GLU      H 1235   6.889   4.904   2.190
  127GLU     CA 1236   6.905   4.773   2.341
  127GLU     CB 1237   7.023   4.729   2.255
  127GLU     CG 1238   6.985   4.698   2.110
  127GLU     CD 1239   6.981   4.820   2.018
  127GLU    OE1 1240   6.872   4.871   1.986
  127GLU    OE2 1241   7.088   4.881   1.999
  127GLU      C 1242   6.939   4.786   2.490
  127GLU      O 1243   6.883   4.711   2.570
  128ASP      N 1244   7.016   4.891   2.515
  128ASP      H 1245   7.059   4.921   2.430
  128ASP     CA 1246   7.068   4.916   2.650
  128ASP     CB 1247   7.193   5.005   2.646
  128ASP     CG 1248   7.323   4.936   2.606
  128ASP    OD1 1249   7.357   4.841   2.681
  128ASP    OD2 1250   7.374   4.961   2.495
  128ASP      C 1251   6.965   4.971   2.748
  128ASP      O 1252   6.976   4.921   2.860
  129ARG      N 1253   6.863   5.035   2.692
  129ARG      H 1254   6.879   5.070   2.600
  129ARG     CA 1255   6.742   5.071   2.769
  129ARG     CB 1256   6.651   5.157   2.681
  129ARG     CG 1257   6.705   5.300   2.684
  129ARG     CD 1258   6.612   5.405   2.623
  129ARG     NE 1259   6.677   5.534   2.596
  129ARG     HE 1260   6.721   5.580   2.673
  129ARG     CZ 1261   6.691   5.602   2.481
  129ARG    NH1 1262   6.652   5.540   2.369
  129ARG   HH11 1263   6.603   5.453   2.376
  129ARG   HH12 1264   6.662   5.581   2.278
  129ARG    NH2 1265   6.707   5.734   2.475
  129ARG   HH21 1266   6.700   5.788   2.559
  129ARG   HH22 1267   6.734   5.780   2.390
  129ARG      C 1268   6.663   4.947   2.810
  129ARG      O 1269   6.604   4.950   2.918
  130ALA      N 1270   6.653   4.850   2.720
  130ALA      H 1271   6.695   4.864   2.630
  130ALA     CA 1272   6.573   4.729   2.745
  130ALA     CB 1273   6.561   4.654   2.612
  130ALA      C 1274   6.642   4.644   2.852
  130ALA      O 1275   6.586   4.572   2.935
  131LYS      N 1276   6.775   4.643   2.852
  131LYS      H 1277   6.832   4.687   2.783
  131LYS     CA 1278   6.858   4.581   2.955
  131LYS     CB 1279   7.005   4.599   2.915
  131LYS     CG 1280   7.048   4.497   2.810
  131LYS     CD 1281   7.053   4.360   2.878
  131LYS     CE 1282   7.107   4.254   2.782
  131LYS     NZ 1283   7.236   4.290   2.721
  131LYS    HZ1 1284   7.276   4.200   2.705
  131LYS    HZ2 1285   7.215   4.330   2.632
  131LYS    HZ3 1286   7.296   4.344   2.780
  131LYS      C 1287   6.831   4.642   3.093
  131LYS      O 1288   6.776   4.578   3.182
  132CYS      N 1289   6.830   4.775   3.097
  132CYS      H 1290   6.864   4.830   3.020
  132CYS     CA 1291   6.794   4.862   3.210
  132CYS     CB 1292   6.814   5.010   3.176
  132CYS     SG 1293   6.989   5.035   3.131
  132CYS     HG 1294   6.963   5.115   3.028
  132CYS      C 1295   6.648   4.836   3.250
  132CYS      O 1296   6.621   4.841   3.370
  133PHE      N 1297   6.554   4.814   3.158
  133PHE      H 1298   6.581   4.840   3.065
  133PHE     CA 1299   6.415   4.779   3.188
  133PHE     CB 1300   6.339   4.797   3.057
  133PHE     CG 1301   6.194   4.754   3.079
  133PHE    CD1 1302   6.113   4.847   3.142
  133PHE    HD1 1303   6.154   4.947   3.154
  133PHE    CD2 1304   6.149   4.622   3.071
  133PHE    HD2 1305   6.213   4.548   3.024
  133PHE    CE1 1306   5.989   4.811   3.193
  133PHE    HE1 1307   5.917   4.888   3.222
  133PHE    CE2 1308   6.027   4.582   3.124
  133PHE    HE2 1309   5.987   4.481   3.130
  133PHE     CZ 1310   5.946   4.679   3.184
  133PHE     HZ 1311   5.842   4.653   3.200
  133PHE      C 1312   6.414   4.643   3.259
  133PHE      O 1313   6.374   4.638   3.375
  134GLU      N 1314   6.463   4.534   3.202
  134GLU      H 1315   6.491   4.542   3.106
  134GLU     CA 1316   6.467   4.395   3.251
  134GLU     CB 1317   6.559   4.313   3.160
  134GLU     CG 1318   6.505   4.284   3.019
  134GLU     CD 1319   6.583   4.168   2.958
  134GLU    OE1 1320   6.610   4.077   3.040
  134GLU    OE2 1321   6.604   4.166   2.835
  134GLU      C 1322   6.512   4.378   3.396
  134GLU      O 1323   6.453   4.296   3.467
  135LYS      N 1324   6.610   4.460   3.431
  135LYS      H 1325   6.650   4.509   3.353
  135LYS     CA 1326   6.663   4.483   3.566
  135LYS     CB 1327   6.810   4.522   3.551
  135LYS     CG 1328   6.901   4.419   3.485
  135LYS     CD 1329   7.046   4.461   3.467
  135LYS     CE 1330   7.070   4.606   3.424
  135LYS     NZ 1331   7.204   4.645   3.471
  135LYS    HZ1 1332   7.270   4.573   3.453
  135LYS    HZ2 1333   7.227   4.733   3.429
  135LYS    HZ3 1334   7.198   4.665   3.569
  135LYS      C 1335   6.598   4.578   3.667
  135LYS      O 1336   6.635   4.568   3.784
  136ASN      N 1337   6.494   4.648   3.624
  136ASN      H 1338   6.465   4.650   3.528
  136ASN     CA 1339   6.431   4.747   3.712
  136ASN     CB 1340   6.375   4.870   3.641
  136ASN     CG 1341   6.362   4.984   3.743
  136ASN    OD1 1342   6.264   4.991   3.817
  136ASN    ND2 1343   6.454   5.080   3.745
  136ASN   HD21 1344   6.542   5.073   3.697
  136ASN   HD22 1345   6.433   5.171   3.779
  136ASN      C 1346   6.329   4.682   3.806
  136ASN      O 1347   6.213   4.659   3.772
  137GLU      N 1348   6.360   4.693   3.935
  137GLU      H 1349   6.450   4.724   3.966
  137GLU     CA 1350   6.275   4.614   4.025
  137GLU     CB 1351   6.347   4.575   4.154
  137GLU     CG 1352   6.477   4.499   4.123
  137GLU     CD 1353   6.459   4.354   4.079
  137GLU    OE1 1354   6.562   4.290   4.049
  137GLU    OE2 1355   6.352   4.295   4.104
  137GLU      C 1356   6.143   4.681   4.062
  137GLU      O 1357   6.049   4.610   4.097
  138ALA      N 1358   6.142   4.811   4.090
  138ALA      H 1359   6.223   4.870   4.092
  138ALA     CA 1360   6.024   4.894   4.120
  138ALA     CB 1361   6.061   5.036   4.161
  138ALA      C 1362   5.923   4.899   4.005
  138ALA      O 1363   5.805   4.875   4.030
  139ILE      N 1364   5.969   4.892   3.880
  139ILE      H 1365   6.053   4.941   3.858
  139ILE     CA 1366   5.870   4.865   3.774
  139ILE     CB 1367   5.928   4.904   3.638
  139ILE    CG1 1368   5.943   5.056   3.632
  139ILE    CG2 1369   5.840   4.859   3.521
  139ILE     CD 1370   6.054   5.086   3.531
  139ILE      C 1371   5.807   4.726   3.780
  139ILE      O 1372   5.685   4.713   3.788
  140GLN      N 1373   5.887   4.626   3.816
  140GLN      H 1374   5.986   4.631   3.808
  140GLN     CA 1375   5.829   4.492   3.835
  140GLN     CB 1376   5.948   4.397   3.849
  140GLN     CG 1377   5.979   4.337   3.712
  140GLN     CD 1378   6.118   4.274   3.713
  140GLN    OE1 1379   6.144   4.159   3.748
  140GLN    NE2 1380   6.212   4.350   3.657
  140GLN   HE21 1381   6.176   4.424   3.601
  140GLN   HE22 1382   6.303   4.308   3.656
  140GLN      C 1383   5.728   4.473   3.948
  140GLN      O 1384   5.619   4.423   3.921
  141ALA      N 1385   5.762   4.540   4.058
  141ALA      H 1386   5.853   4.581   4.065
  141ALA     CA 1387   5.676   4.553   4.176
  141ALA     CB 1388   5.749   4.627   4.288
  141ALA      C 1389   5.550   4.630   4.138
  141ALA      O 1390   5.443   4.574   4.163
  142ALA      N 1391   5.556   4.750   4.080
  142ALA      H 1392   5.649   4.786   4.068
  142ALA     CA 1393   5.443   4.830   4.032
  142ALA     CB 1394   5.482   4.964   3.970
  142ALA      C 1395   5.356   4.744   3.940
  142ALA      O 1396   5.241   4.720   3.978
  143HISE     N 1397   5.412   4.671   3.844
  143HISE     H 1398   5.510   4.677   3.824
  143HISE    CA 1399   5.338   4.587   3.749
  143HISE    CB 1400   5.443   4.529   3.654
  143HISE    CG 1401   5.382   4.437   3.548
  143HISE   ND1 1402   5.353   4.481   3.426
  143HISE   CD2 1403   5.335   4.314   3.566
  143HISE   HD2 1404   5.327   4.249   3.652
  143HISE   CE1 1405   5.297   4.379   3.361
  143HISE   HE1 1406   5.232   4.398   3.275
  143HISE   NE2 1407   5.284   4.279   3.448
  143HISE   HE2 1408   5.229   4.197   3.437
  143HISE     C 1409   5.251   4.479   3.815
  143HISE     O 1410   5.128   4.480   3.815
  144ASP      N 1411   5.317   4.401   3.900
  144ASP      H 1412   5.416   4.388   3.891
  144ASP     CA 1413   5.253   4.296   3.981
  144ASP     CB 1414   5.356   4.220   4.066
  144ASP     CG 1415   5.434   4.121   3.979
  144ASP    OD1 1416   5.526   4.061   4.039
  144ASP    OD2 1417   5.388   4.074   3.873
  144ASP      C 1418   5.136   4.333   4.072
  144ASP      O 1419   5.031   4.269   4.060
  145ALA      N 1420   5.167   4.451   4.125
  145ALA      H 1421   5.251   4.500   4.105
  145ALA     CA 1422   5.061   4.516   4.204
  145ALA     CB 1423   5.102   4.640   4.283
  145ALA      C 1424   4.928   4.540   4.132
  145ALA      O 1425   4.835   4.462   4.149
  146VAL      N 1426   4.937   4.616   4.023
  146VAL      H 1427   5.020   4.646   3.976
  146VAL     CA 1428   4.819   4.638   3.938
  146VAL     CB 1429   4.860   4.736   3.828
  146VAL    CG1 1430   4.740   4.798   3.756
  146VAL    CG2 1431   4.929   4.863   3.877
  146VAL      C 1432   4.752   4.523   3.864
  146VAL      O 1433   4.631   4.505   3.882
  147ALA      N 1434   4.836   4.429   3.821
  147ALA      H 1435   4.935   4.432   3.835
  147ALA     CA 1436   4.792   4.296   3.777
  147ALA     CB 1437   4.907   4.217   3.713
  147ALA      C 1438   4.712   4.217   3.880
  147ALA      O 1439   4.593   4.194   3.860
  148GLN      N 1440   4.760   4.192   4.001
  148GLN      H 1441   4.850   4.234   4.016
  148GLN     CA 1442   4.690   4.129   4.114
  148GLN     CB 1443   4.799   4.093   4.216
  148GLN     CG 1444   4.894   3.990   4.155
  148GLN     CD 1445   5.009   3.973   4.253
  148GLN    OE1 1446   5.038   3.857   4.285
  148GLN    NE2 1447   5.089   4.077   4.273
  148GLN   HE21 1448   5.072   4.166   4.230
  148GLN   HE22 1449   5.164   4.071   4.339
  148GLN      C 1450   4.569   4.206   4.166
  148GLN      O 1451   4.461   4.146   4.174
  149GLU      N 1452   4.573   4.339   4.154
  149GLU      H 1453   4.662   4.384   4.154
  149GLU     CA 1454   4.464   4.434   4.179
  149GLU     CB 1455   4.512   4.576   4.208
  149GLU     CG 1456   4.555   4.583   4.354
  149GLU     CD 1457   4.565   4.727   4.406
  149GLU    OE1 1458   4.463   4.794   4.430
  149GLU    OE2 1459   4.675   4.785   4.421
  149GLU      C 1460   4.356   4.423   4.071
  149GLU      O 1461   4.237   4.444   4.094
  150GLY      N 1462   4.395   4.406   3.945
  150GLY      H 1463   4.485   4.424   3.906
  150GLY     CA 1464   4.299   4.381   3.836
  150GLY      C 1465   4.217   4.255   3.860
  150GLY      O 1466   4.264   4.142   3.845
  151GLN      N 1467   4.087   4.282   3.859
  151GLN      H 1468   4.056   4.374   3.833
  151GLN     CA 1469   3.977   4.186   3.880
  151GLN     CB 1470   3.843   4.246   3.923
  151GLN     CG 1471   3.764   4.314   3.811
  151GLN     CD 1472   3.631   4.350   3.878
  151GLN    OE1 1473   3.527   4.288   3.858
  151GLN    NE2 1474   3.636   4.467   3.942
  151GLN   HE21 1475   3.718   4.522   3.957
  151GLN   HE22 1476   3.551   4.499   3.984
  151GLN      C 1477   3.958   4.083   3.769
  151GLN      O 1478   3.914   3.969   3.786
  152CYS      N 1479   3.995   4.119   3.647
  152CYS      H 1480   4.040   4.208   3.636
  152CYS     CA 1481   3.992   4.034   3.527
  152CYS     CB 1482   3.970   4.115   3.399
  152CYS     SG 1483   3.817   4.216   3.394
  152CYS     HG 1484   3.878   4.318   3.333
  152CYS      C 1485   4.123   3.960   3.498
  152CYS      O 1486   4.213   3.961   3.581
  153ARG      N 1487   4.120   3.854   3.416
  153ARG      H 1488   4.036   3.803   3.400
  153ARG     CA 1489   4.236   3.773   3.375
  153ARG     CB 1490   4.265   3.659   3.473
  153ARG     CG 1491   4.408   3.610   3.452
  153ARG     CD 1492   4.517   3.717   3.436
  153ARG     NE 1493   4.542   3.785   3.564
  153ARG     HE 1494   4.575   3.721   3.633
  153ARG     CZ 1495   4.534   3.916   3.592
  153ARG    NH1 1496   4.501   4.001   3.493
  153ARG   HH11 1497   4.490   3.956   3.404
  153ARG   HH12 1498   4.463   4.093   3.503
  153ARG    NH2 1499   4.520   3.954   3.720
  153ARG   HH21 1500   4.526   3.884   3.791
  153ARG   HH22 1501   4.494   4.047   3.745
  153ARG      C 1502   4.215   3.726   3.231
  153ARG      O 1503   4.178   3.808   3.147
  154VAL      N 1504   4.209   3.595   3.210
  154VAL      H 1505   4.193   3.531   3.285
  154VAL     CA 1506   4.220   3.523   3.082
  154VAL     CB 1507   4.100   3.552   2.992
  154VAL    CG1 1508   4.106   3.486   2.854
  154VAL    CG2 1509   3.969   3.501   3.053
  154VAL      C 1510   4.360   3.540   3.022
  154VAL      O 1511   4.406   3.653   3.006
  155ASP      N 1512   4.413   3.429   2.972
  155ASP      H 1513   4.367   3.341   2.987
  155ASP     CA 1514   4.539   3.420   2.896
  155ASP     CB 1515   4.644   3.362   2.991
  155ASP     CG 1516   4.782   3.416   2.954
  155ASP    OD1 1517   4.807   3.474   2.846
  155ASP    OD2 1518   4.870   3.388   3.038
  155ASP      C 1519   4.525   3.349   2.762
  155ASP      O 1520   4.599   3.253   2.739
  156ASP      N 1521   4.451   3.410   2.670
  156ASP      H 1522   4.416   3.499   2.699
  156ASP     CA 1523   4.406   3.349   2.544
  156ASP     CB 1524   4.278   3.419   2.500
  156ASP     CG 1525   4.294   3.569   2.475
  156ASP    OD1 1526   4.333   3.611   2.364
  156ASP    OD2 1527   4.306   3.644   2.575
  156ASP      C 1528   4.503   3.341   2.425
  156ASP      O 1529   4.471   3.285   2.320
  157LYS      N 1530   4.628   3.380   2.446
  157LYS      H 1531   4.649   3.428   2.531
  157LYS     CA 1532   4.746   3.362   2.361
  157LYS     CB 1533   4.794   3.217   2.367
  157LYS     CG 1534   4.811   3.171   2.512
  157LYS     CD 1535   4.930   3.231   2.588
  157LYS     CE 1536   4.966   3.141   2.706
  157LYS     NZ 1537   4.874   3.162   2.819
  157LYS    HZ1 1538   4.830   3.251   2.806
  157LYS    HZ2 1539   4.803   3.091   2.817
  157LYS    HZ3 1540   4.922   3.152   2.906
  157LYS      C 1541   4.740   3.416   2.218
  157LYS      O 1542   4.837   3.407   2.143
  158VAL      N 1543   4.637   3.496   2.195
  158VAL      H 1544   4.568   3.523   2.263
  158VAL     CA 1545   4.615   3.572   2.071
  158VAL     CB 1546   4.469   3.612   2.052
  158VAL    CG1 1547   4.452   3.707   1.933
  158VAL    CG2 1548   4.396   3.479   2.032
  158VAL      C 1549   4.712   3.691   2.076
  158VAL      O 1550   4.735   3.759   2.176
  159ASN      N 1551   4.782   3.709   1.964
  159ASN      H 1552   4.763   3.654   1.883
  159ASN     CA 1553   4.895   3.801   1.946
  159ASN     CB 1554   4.960   3.770   1.811
  159ASN     CG 1555   5.098   3.828   1.777
  159ASN    OD1 1556   5.189   3.851   1.856
  159ASN    ND2 1557   5.118   3.846   1.647
  159ASN   HD21 1558   5.041   3.817   1.590
  159ASN   HD22 1559   5.204   3.877   1.606
  159ASN      C 1560   4.864   3.950   1.950
  159ASN      O 1561   4.861   4.024   1.852
  160PHE      N 1562   4.829   3.992   2.072
  160PHE      H 1563   4.807   3.930   2.147
  160PHE     CA 1564   4.807   4.136   2.094
  160PHE     CB 1565   4.714   4.172   2.210
  160PHE     CG 1566   4.576   4.108   2.223
  160PHE    CD1 1567   4.462   4.175   2.178
  160PHE    HD1 1568   4.457   4.272   2.130
  160PHE    CD2 1569   4.572   3.989   2.293
  160PHE    HD2 1570   4.655   3.944   2.348
  160PHE    CE1 1571   4.338   4.113   2.192
  160PHE    HE1 1572   4.256   4.148   2.129
  160PHE    CE2 1573   4.447   3.929   2.306
  160PHE    HE2 1574   4.448   3.823   2.329
  160PHE     CZ 1575   4.332   3.990   2.257
  160PHE     HZ 1576   4.238   3.937   2.270
  160PHE      C 1577   4.932   4.224   2.099
  160PHE      O 1578   5.032   4.175   2.151
  161HISE     N 1579   4.921   4.347   2.050
  161HISE     H 1580   4.838   4.378   2.004
  161HISE    CA 1581   5.024   4.452   2.054
  161HISE    CB 1582   5.096   4.467   1.920
  161HISE    CG 1583   5.155   4.340   1.858
  161HISE   ND1 1584   5.284   4.311   1.873
  161HISE   CD2 1585   5.100   4.238   1.793
  161HISE   HD2 1586   4.994   4.218   1.777
  161HISE   CE1 1587   5.307   4.192   1.819
  161HISE   HE1 1588   5.400   4.139   1.798
  161HISE   NE2 1589   5.195   4.150   1.761
  161HISE   HE2 1590   5.187   4.059   1.720
  161HISE     C 1591   4.971   4.590   2.093
  161HISE     O 1592   4.873   4.637   2.036
  162PHE      N 1593   5.061   4.662   2.160
  162PHE      H 1594   5.157   4.636   2.169
  162PHE     CA 1595   5.022   4.791   2.217
  162PHE     CB 1596   5.002   4.781   2.368
  162PHE     CG 1597   4.943   4.904   2.439
  162PHE    CD1 1598   4.806   4.930   2.442
  162PHE    HD1 1599   4.736   4.890   2.369
  162PHE    CD2 1600   5.020   4.969   2.535
  162PHE    HD2 1601   5.127   4.979   2.518
  162PHE    CE1 1602   4.745   5.017   2.531
  162PHE    HE1 1603   4.637   5.024   2.546
  162PHE    CE2 1604   4.965   5.059   2.625
  162PHE    HE2 1605   5.026   5.094   2.708
  162PHE     CZ 1606   4.827   5.079   2.624
  162PHE     HZ 1607   4.782   5.137   2.705
  162PHE      C 1608   5.110   4.906   2.166
  162PHE      O 1609   5.226   4.922   2.201
  163ILE      N 1610   5.054   4.975   2.067
  163ILE      H 1611   4.957   4.971   2.043
  163ILE     CA 1612   5.127   5.072   1.984
  163ILE     CB 1613   5.083   5.072   1.837
  163ILE    CG1 1614   5.043   4.935   1.782
  163ILE    CG2 1615   5.195   5.133   1.753
  163ILE     CD 1616   4.933   4.935   1.676
  163ILE      C 1617   5.101   5.212   2.040
  163ILE      O 1618   4.986   5.253   2.050
  164LEU      N 1619   5.205   5.295   2.026
  164LEU      H 1620   5.293   5.266   1.988
  164LEU     CA 1621   5.200   5.439   2.053
  164LEU     CB 1622   5.314   5.490   2.141
  164LEU     CG 1623   5.310   5.640   2.171
  164LEU    CD1 1624   5.189   5.679   2.256
  164LEU    CD2 1625   5.439   5.692   2.235
  164LEU      C 1626   5.189   5.510   1.918
  164LEU      O 1627   5.286   5.500   1.843
  165PHE      N 1628   5.096   5.605   1.913
  165PHE      H 1629   5.016   5.617   1.972
  165PHE     CA 1630   5.098   5.702   1.802
  165PHE     CB 1631   4.974   5.696   1.713
  165PHE     CG 1632   4.955   5.571   1.627
  165PHE    CD1 1633   4.910   5.452   1.682
  165PHE    HD1 1634   4.847   5.447   1.771
  165PHE    CD2 1635   5.014   5.572   1.501
  165PHE    HD2 1636   5.074   5.658   1.471
  165PHE    CE1 1637   4.920   5.331   1.615
  165PHE    HE1 1638   4.900   5.238   1.669
  165PHE    CE2 1639   5.017   5.449   1.435
  165PHE    HE2 1640   5.067   5.441   1.339
  165PHE     CZ 1641   4.975   5.327   1.487
  165PHE     HZ 1642   5.021   5.238   1.444
  165PHE      C 1643   5.109   5.847   1.850
  165PHE      O 1644   5.011   5.895   1.907
  166ASN      N 1645   5.223   5.913   1.832
  166ASN      H 1646   5.307   5.871   1.797
  166ASN     CA 1647   5.236   6.053   1.875
  166ASN     CB 1648   5.292   6.058   2.017
  166ASN     CG 1649   5.438   6.015   2.021
  166ASN    OD1 1650   5.474   5.912   1.964
  166ASN    ND2 1651   5.522   6.073   2.107
  166ASN   HD21 1652   5.486   6.143   2.169
  166ASN   HD22 1653   5.617   6.086   2.080
  166ASN      C 1654   5.294   6.154   1.775
  166ASN      O 1655   5.304   6.114   1.660
  167ASN      N 1656   5.312   6.278   1.820
  167ASN      H 1657   5.292   6.320   1.909
  167ASN     CA 1658   5.375   6.378   1.733
  167ASN     CB 1659   5.275   6.492   1.713
  167ASN     CG 1660   5.328   6.606   1.626
  167ASN    OD1 1661   5.437   6.661   1.645
  167ASN    ND2 1662   5.254   6.645   1.523
  167ASN   HD21 1663   5.164   6.609   1.498
  167ASN   HD22 1664   5.314   6.672   1.448
  167ASN      C 1665   5.502   6.427   1.804
  167ASN      O 1666   5.489   6.495   1.905
  168VAL      N 1667   5.609   6.415   1.726
  168VAL      H 1668   5.605   6.390   1.629
  168VAL     CA 1669   5.732   6.483   1.769
  168VAL     CB 1670   5.829   6.386   1.837
  168VAL    CG1 1671   5.970   6.432   1.875
  168VAL    CG2 1672   5.760   6.334   1.964
  168VAL      C 1673   5.790   6.567   1.655
  168VAL      O 1674   5.777   6.529   1.539
  169ASP      N 1675   5.851   6.681   1.686
  169ASP      H 1676   5.821   6.729   1.768
  169ASP     CA 1677   5.920   6.764   1.586
  169ASP     CB 1678   6.062   6.714   1.558
  169ASP     CG 1679   6.179   6.812   1.549
  169ASP    OD1 1680   6.153   6.919   1.608
  169ASP    OD2 1681   6.293   6.787   1.504
  169ASP      C 1682   5.849   6.798   1.455
  169ASP      O 1683   5.910   6.843   1.358
  170GLY      N 1684   5.718   6.818   1.462
  170GLY      H 1685   5.667   6.820   1.548
  170GLY     CA 1686   5.636   6.829   1.340
  170GLY      C 1687   5.606   6.695   1.274
  170GLY      O 1688   5.539   6.700   1.172
  171HISE     N 1689   5.664   6.580   1.310
  171HISE     H 1690   5.694   6.574   1.405
  171HISE    CA 1691   5.650   6.453   1.238
  171HISE    CB 1692   5.792   6.396   1.227
  171HISE    CG 1693   5.884   6.439   1.112
  171HISE   ND1 1694   5.979   6.532   1.123
  171HISE   CD2 1695   5.876   6.392   0.988
  171HISE   HD2 1696   5.779   6.365   0.947
  171HISE   CE1 1697   6.027   6.555   1.001
  171HISE   HE1 1698   6.110   6.623   0.986
  171HISE   NE2 1699   5.968   6.464   0.924
  171HISE   HE2 1700   5.987   6.456   0.826
  171HISE     C 1701   5.560   6.365   1.326
  171HISE     O 1702   5.560   6.366   1.449
  172LEU      N 1703   5.480   6.278   1.265
  172LEU      H 1704   5.446   6.292   1.172
  172LEU     CA 1705   5.410   6.166   1.329
  172LEU     CB 1706   5.296   6.117   1.239
  172LEU     CG 1707   5.174   6.056   1.307
  172LEU    CD1 1708   5.195   5.911   1.349
  172LEU    CD2 1709   5.124   6.150   1.417
  172LEU      C 1710   5.506   6.053   1.363
  172LEU      O 1711   5.585   6.014   1.277
  173TYR      N 1712   5.488   5.991   1.480
  173TYR      H 1713   5.420   6.029   1.542
  173TYR     CA 1714   5.580   5.892   1.537
  173TYR     CB 1715   5.693   5.951   1.622
  173TYR     CG 1716   5.816   5.996   1.542
  173TYR    CD1 1717   5.896   5.898   1.485
  173TYR    HD1 1718   5.890   5.790   1.499
  173TYR    CD2 1719   5.848   6.131   1.535
  173TYR    HD2 1720   5.810   6.189   1.619
  173TYR    CE1 1721   6.013   5.935   1.419
  173TYR    HE1 1722   6.068   5.863   1.359
  173TYR    CE2 1723   5.961   6.166   1.461
  173TYR    HE2 1724   5.961   6.270   1.430
  173TYR     CZ 1725   6.047   6.070   1.410
  173TYR     OH 1726   6.156   6.113   1.341
  173TYR     HH 1727   6.153   6.211   1.323
  173TYR      C 1728   5.508   5.776   1.605
  173TYR      O 1729   5.437   5.799   1.703
  174GLU      N 1730   5.500   5.678   1.514
  174GLU      H 1731   5.490   5.688   1.415
  174GLU     CA 1732   5.460   5.539   1.538
  174GLU     CB 1733   5.423   5.468   1.407
  174GLU     CG 1734   5.328   5.350   1.431
  174GLU     CD 1735   5.312   5.263   1.306
  174GLU    OE1 1736   5.234   5.305   1.218
  174GLU    OE2 1737   5.373   5.154   1.298
  174GLU      C 1738   5.563   5.456   1.615
  174GLU      O 1739   5.662   5.406   1.560
  175LEU      N 1740   5.530   5.433   1.741
  175LEU      H 1741   5.446   5.464   1.785
  175LEU     CA 1742   5.619   5.365   1.836
  175LEU     CB 1743   5.657   5.460   1.950
  175LEU     CG 1744   5.795   5.523   1.933
  175LEU    CD1 1745   5.791   5.646   1.843
  175LEU    CD2 1746   5.851   5.573   2.066
  175LEU      C 1747   5.566   5.232   1.890
  175LEU      O 1748   5.457   5.233   1.947
  176ASP      N 1749   5.618   5.122   1.836
  176ASP      H 1750   5.651   5.123   1.741
  176ASP     CA 1751   5.593   4.996   1.907
  176ASP     CB 1752   5.510   4.912   1.809
  176ASP     CG 1753   5.509   4.765   1.851
  176ASP    OD1 1754   5.562   4.688   1.768
  176ASP    OD2 1755   5.493   4.738   1.972
  176ASP      C 1756   5.728   4.935   1.943
  176ASP      O 1757   5.822   4.927   1.864
  177GLY      N 1758   5.736   4.897   2.070
  177GLY      H 1759   5.657   4.907   2.130
  177GLY     CA 1760   5.852   4.819   2.116
  177GLY      C 1761   5.876   4.673   2.079
  177GLY      O 1762   5.985   4.617   2.096
  178ARG      N 1763   5.769   4.621   2.019
  178ARG      H 1764   5.678   4.662   2.029
  178ARG     CA 1765   5.776   4.493   1.947
  178ARG     CB 1766   5.643   4.422   1.924
  178ARG     CG 1767   5.569   4.372   2.049
  178ARG     CD 1768   5.628   4.242   2.103
  178ARG     NE 1769   5.572   4.121   2.041
  178ARG     HE 1770   5.633   4.070   1.981
  178ARG     CZ 1771   5.448   4.075   2.066
  178ARG    NH1 1772   5.356   4.142   2.136
  178ARG   HH11 1773   5.375   4.232   2.175
  178ARG   HH12 1774   5.263   4.105   2.132
  178ARG    NH2 1775   5.414   3.951   2.030
  178ARG   HH21 1776   5.474   3.895   1.972
  178ARG   HH22 1777   5.323   3.914   2.048
  178ARG      C 1778   5.860   4.492   1.819
  178ARG      O 1779   5.938   4.399   1.798
  179MET      N 1780   5.868   4.612   1.762
  179MET      H 1781   5.791   4.671   1.784
  179MET     CA 1782   5.950   4.644   1.644
  179MET     CB 1783   5.875   4.753   1.568
  179MET     CG 1784   5.744   4.696   1.513
  179MET     SD 1785   5.767   4.581   1.372
  179MET     CE 1786   5.633   4.468   1.405
  179MET      C 1787   6.097   4.682   1.666
  179MET      O 1788   6.150   4.685   1.777
  180PRO      N 1789   6.177   4.668   1.560
  180PRO     CA 1790   6.319   4.704   1.565
  180PRO     CB 1791   6.387   4.657   1.436
  180PRO     CG 1792   6.301   4.535   1.402
  180PRO     CD 1793   6.160   4.570   1.451
  180PRO      C 1794   6.351   4.853   1.580
  180PRO      O 1795   6.442   4.900   1.649
  181PHE      N 1796   6.283   4.927   1.493
  181PHE      H 1797   6.216   4.879   1.436
  181PHE     CA 1798   6.288   5.074   1.491
  181PHE     CB 1799   6.359   5.126   1.366
  181PHE     CG 1800   6.508   5.091   1.358
  181PHE    CD1 1801   6.554   4.996   1.267
  181PHE    HD1 1802   6.494   4.944   1.193
  181PHE    CD2 1803   6.595   5.144   1.452
  181PHE    HD2 1804   6.567   5.220   1.525
  181PHE    CE1 1805   6.687   4.957   1.261
  181PHE    HE1 1806   6.704   4.863   1.208
  181PHE    CE2 1807   6.729   5.108   1.446
  181PHE    HE2 1808   6.804   5.183   1.470
  181PHE     CZ 1809   6.774   5.014   1.354
  181PHE     HZ 1810   6.878   4.982   1.349
  181PHE      C 1811   6.143   5.124   1.482
  181PHE      O 1812   6.057   5.040   1.456
  182PRO      N 1813   6.120   5.248   1.521
  182PRO     CA 1814   6.003   5.330   1.485
  182PRO     CB 1815   6.024   5.458   1.567
  182PRO     CG 1816   6.098   5.408   1.690
  182PRO     CD 1817   6.202   5.321   1.619
  182PRO      C 1818   5.978   5.360   1.337
  182PRO      O 1819   6.053   5.313   1.252
  183VAL      N 1820   5.861   5.417   1.308
  183VAL      H 1821   5.783   5.410   1.371
  183VAL     CA 1822   5.830   5.458   1.171
  183VAL     CB 1823   5.717   5.363   1.130
  183VAL    CG1 1824   5.654   5.393   0.994
  183VAL    CG2 1825   5.762   5.216   1.132
  183VAL      C 1826   5.804   5.609   1.167
  183VAL      O 1827   5.759   5.662   1.268
  184ASN      N 1828   5.835   5.675   1.055
  184ASN      H 1829   5.881   5.625   0.982
  184ASN     CA 1830   5.816   5.816   1.021
  184ASN     CB 1831   5.946   5.893   1.000
  184ASN     CG 1832   5.936   6.045   0.984
  184ASN    OD1 1833   5.860   6.085   0.896
  184ASN    ND2 1834   6.008   6.119   1.068
  184ASN   HD21 1835   6.073   6.084   1.135
  184ASN   HD22 1836   5.976   6.213   1.060
  184ASN      C 1837   5.714   5.829   0.907
  184ASN      O 1838   5.752   5.820   0.790
  185HISE     N 1839   5.589   5.844   0.948
  185HISE     H 1840   5.554   5.816   1.038
  185HISE    CA 1841   5.464   5.870   0.876
  185HISE    CB 1842   5.341   5.824   0.955
  185HISE    CG 1843   5.323   5.672   0.950
  185HISE   ND1 1844   5.316   5.590   0.846
  185HISE   CD2 1845   5.315   5.596   1.059
  185HISE   HD2 1846   5.305   5.638   1.159
  185HISE   CE1 1847   5.310   5.466   0.893
  185HISE   HE1 1848   5.325   5.375   0.835
  185HISE   NE2 1849   5.308   5.467   1.026
  185HISE   HE2 1850   5.296   5.396   1.095
  185HISE     C 1851   5.446   6.013   0.826
  185HISE     O 1852   5.344   6.046   0.764
  186GLY      N 1853   5.548   6.095   0.846
  186GLY      H 1854   5.635   6.062   0.884
  186GLY     CA 1855   5.563   6.234   0.799
  186GLY      C 1856   5.486   6.343   0.874
  186GLY      O 1857   5.454   6.331   0.992
  187ALA      N 1858   5.472   6.457   0.807
  187ALA      H 1859   5.474   6.458   0.707
  187ALA     CA 1860   5.437   6.582   0.876
  187ALA     CB 1861   5.442   6.702   0.781
  187ALA      C 1862   5.299   6.585   0.941
  187ALA      O 1863   5.220   6.499   0.903
  188SER      N 1864   5.291   6.660   1.051
  188SER      H 1865   5.374   6.686   1.100
  188SER     CA 1866   5.172   6.683   1.135
  188SER     CB 1867   5.161   6.566   1.232
  188SER     OG 1868   5.062   6.568   1.335
  188SER     HG 1869   4.979   6.592   1.285
  188SER      C 1870   5.193   6.804   1.226
  188SER      O 1871   5.306   6.823   1.272
  189SER      N 1872   5.080   6.855   1.273
  189SER      H 1873   4.990   6.821   1.247
  189SER     CA 1874   5.070   6.959   1.377
  189SER     CB 1875   5.002   7.083   1.319
  189SER     OG 1876   4.919   7.140   1.421
  189SER     HG 1877   4.869   7.217   1.382
  189SER      C 1878   5.014   6.905   1.509
  189SER      O 1879   4.921   6.824   1.516
  190GLU      N 1880   5.058   6.963   1.620
  190GLU      H 1881   5.123   7.038   1.604
  190GLU     CA 1882   5.015   6.945   1.759
  190GLU     CB 1883   5.086   7.040   1.856
  190GLU     CG 1884   5.052   6.994   1.998
  190GLU     CD 1885   5.130   7.079   2.099
  190GLU    OE1 1886   5.204   7.024   2.183
  190GLU    OE2 1887   5.114   7.203   2.096
  190GLU      C 1888   4.863   6.961   1.772
  190GLU      O 1889   4.795   6.871   1.821
  191ASP      N 1890   4.808   7.062   1.706
  191ASP      H 1891   4.863   7.114   1.640
  191ASP     CA 1892   4.662   7.075   1.697
  191ASP     CB 1893   4.623   7.214   1.646
  191ASP     CG 1894   4.477   7.256   1.660
  191ASP    OD1 1895   4.429   7.302   1.766
  191ASP    OD2 1896   4.405   7.251   1.557
  191ASP      C 1897   4.585   6.962   1.627
  191ASP      O 1898   4.486   6.915   1.682
  192THR      N 1899   4.636   6.919   1.512
  192THR      H 1900   4.729   6.947   1.490
  192THR     CA 1901   4.575   6.804   1.443
  192THR     CB 1902   4.581   6.831   1.292
  192THR    OG1 1903   4.715   6.836   1.243
  192THR    HG1 1904   4.736   6.741   1.222
  192THR    CG2 1905   4.512   6.960   1.248
  192THR      C 1906   4.626   6.664   1.477
  192THR      O 1907   4.590   6.569   1.408
  193LEU      N 1908   4.700   6.658   1.587
  193LEU      H 1909   4.769   6.729   1.600
  193LEU     CA 1910   4.744   6.531   1.648
  193LEU     CB 1911   4.794   6.563   1.789
  193LEU     CG 1912   4.827   6.450   1.887
  193LEU    CD1 1913   4.928   6.505   1.988
  193LEU    CD2 1914   4.709   6.419   1.979
  193LEU      C 1915   4.641   6.418   1.645
  193LEU      O 1916   4.660   6.326   1.566
  194LEU      N 1917   4.524   6.435   1.706
  194LEU      H 1918   4.506   6.507   1.774
  194LEU     CA 1919   4.425   6.327   1.701
  194LEU     CB 1920   4.304   6.360   1.788
  194LEU     CG 1921   4.319   6.311   1.932
  194LEU    CD1 1922   4.189   6.353   2.001
  194LEU    CD2 1923   4.327   6.158   1.933
  194LEU      C 1924   4.383   6.294   1.558
  194LEU      O 1925   4.393   6.178   1.518
  195LYS      N 1926   4.361   6.388   1.467
  195LYS      H 1927   4.353   6.483   1.498
  195LYS     CA 1928   4.324   6.364   1.326
  195LYS     CB 1929   4.276   6.495   1.264
  195LYS     CG 1930   4.218   6.498   1.123
  195LYS     CD 1931   4.168   6.635   1.077
  195LYS     CE 1932   4.093   6.636   0.944
  195LYS     NZ 1933   4.169   6.576   0.833
  195LYS    HZ1 1934   4.118   6.597   0.749
  195LYS    HZ2 1935   4.253   6.627   0.817
  195LYS    HZ3 1936   4.188   6.481   0.856
  195LYS      C 1937   4.432   6.299   1.240
  195LYS      O 1938   4.394   6.220   1.154
  196ASP      N 1939   4.555   6.342   1.269
  196ASP      H 1940   4.570   6.430   1.315
  196ASP     CA 1941   4.671   6.282   1.202
  196ASP     CB 1942   4.795   6.366   1.233
  196ASP     CG 1943   4.801   6.490   1.144
  196ASP    OD1 1944   4.840   6.596   1.199
  196ASP    OD2 1945   4.795   6.479   1.020
  196ASP      C 1946   4.697   6.137   1.244
  196ASP      O 1947   4.681   6.045   1.164
  197ALA      N 1948   4.693   6.109   1.374
  197ALA      H 1949   4.678   6.176   1.447
  197ALA     CA 1950   4.712   5.975   1.431
  197ALA     CB 1951   4.734   5.990   1.582
  197ALA      C 1952   4.594   5.883   1.400
  197ALA      O 1953   4.619   5.771   1.356
  198ALA      N 1954   4.471   5.933   1.402
  198ALA      H 1955   4.457   6.026   1.438
  198ALA     CA 1956   4.347   5.862   1.368
  198ALA     CB 1957   4.217   5.942   1.370
  198ALA      C 1958   4.349   5.809   1.224
  198ALA      O 1959   4.296   5.705   1.187
  199LYS      N 1960   4.411   5.887   1.135
  199LYS      H 1961   4.463   5.966   1.167
  199LYS     CA 1962   4.418   5.855   0.992
  199LYS     CB 1963   4.502   5.962   0.922
  199LYS     CG 1964   4.480   5.959   0.771
  199LYS     CD 1965   4.603   6.010   0.696
  199LYS     CE 1966   4.722   5.914   0.713
  199LYS     NZ 1967   4.843   5.970   0.651
  199LYS    HZ1 1968   4.922   5.909   0.655
  199LYS    HZ2 1969   4.833   5.989   0.553
  199LYS    HZ3 1970   4.879   6.050   0.698
  199LYS      C 1971   4.496   5.725   0.979
  199LYS      O 1972   4.445   5.625   0.929
  200VAL      N 1973   4.618   5.730   1.032
  200VAL      H 1974   4.646   5.817   1.073
  200VAL     CA 1975   4.712   5.617   1.048
  200VAL     CB 1976   4.844   5.665   1.108
  200VAL    CG1 1977   4.950   5.555   1.095
  200VAL    CG2 1978   4.899   5.787   1.034
  200VAL      C 1979   4.660   5.493   1.122
  200VAL      O 1980   4.674   5.382   1.070
  201CYS      N 1981   4.599   5.513   1.238
  201CYS      H 1982   4.608   5.598   1.289
  201CYS     CA 1983   4.530   5.405   1.311
  201CYS     CB 1984   4.479   5.454   1.447
  201CYS     SG 1985   4.602   5.539   1.552
  201CYS     HG 1986   4.639   5.424   1.608
  201CYS      C 1987   4.412   5.345   1.235
  201CYS      O 1988   4.398   5.223   1.248
  202ARG      N 1989   4.338   5.426   1.160
  202ARG      H 1990   4.348   5.525   1.153
  202ARG     CA 1991   4.237   5.374   1.067
  202ARG     CB 1992   4.132   5.475   1.020
  202ARG     CG 1993   4.037   5.530   1.127
  202ARG     CD 1994   3.911   5.585   1.060
  202ARG     NE 1995   3.946   5.696   0.971
  202ARG     HE 1996   3.946   5.674   0.873
  202ARG     CZ 1997   3.984   5.818   1.010
  202ARG    NH1 1998   3.993   5.853   1.139
  202ARG   HH11 1999   3.987   5.784   1.211
  202ARG   HH12 2000   4.009   5.946   1.172
  202ARG    NH2 2001   4.031   5.908   0.923
  202ARG   HH21 2002   4.048   5.879   0.829
  202ARG   HH22 2003   4.045   6.004   0.949
  202ARG      C 2004   4.293   5.299   0.946
  202ARG      O 2005   4.266   5.179   0.941
  203GLU      N 2006   4.395   5.356   0.882
  203GLU      H 2007   4.415   5.453   0.890
  203GLU     CA 2008   4.468   5.287   0.774
  203GLU     CB 2009   4.562   5.403   0.740
  203GLU     CG 2010   4.657   5.366   0.626
  203GLU     CD 2011   4.759   5.479   0.614
  203GLU    OE1 2012   4.737   5.571   0.532
  203GLU    OE2 2013   4.872   5.469   0.666
  203GLU      C 2014   4.531   5.154   0.814
  203GLU      O 2015   4.538   5.058   0.737
  204PHE      N 2016   4.559   5.145   0.944
  204PHE      H 2017   4.559   5.226   1.003
  204PHE     CA 2018   4.608   5.019   1.002
  204PHE     CB 2019   4.669   5.047   1.139
  204PHE     CG 2020   4.769   4.941   1.186
  204PHE    CD1 2021   4.902   4.969   1.159
  204PHE    HD1 2022   4.940   5.071   1.164
  204PHE    CD2 2023   4.727   4.811   1.211
  204PHE    HD2 2024   4.626   4.791   1.245
  204PHE    CE1 2025   4.994   4.865   1.160
  204PHE    HE1 2026   5.100   4.882   1.179
  204PHE    CE2 2027   4.819   4.708   1.189
  204PHE    HE2 2028   4.789   4.604   1.177
  204PHE     CZ 2029   4.955   4.733   1.173
  204PHE     HZ 2030   5.019   4.648   1.196
  204PHE      C 2031   4.492   4.919   1.008
  204PHE      O 2032   4.498   4.807   0.958
  205THR      N 2033   4.386   4.957   1.079
  205THR      H 2034   4.375   5.045   1.124
  205THR     CA 2035   4.277   4.861   1.104
  205THR     CB 2036   4.185   4.893   1.222
  205THR    OG1 2037   4.096   4.783   1.242
  205THR    HG1 2038   4.020   4.814   1.300
  205THR    CG2 2039   4.097   5.017   1.205
  205THR      C 2040   4.189   4.829   0.984
  205THR      O 2041   4.176   4.712   0.947
  206GLU      N 2042   4.150   4.930   0.907
  206GLU      H 2043   4.165   5.025   0.935
  206GLU     CA 2044   4.076   4.913   0.781
  206GLU     CB 2045   4.047   5.048   0.716
  206GLU     CG 2046   3.946   5.129   0.798
  206GLU     CD 2047   3.902   5.264   0.741
  206GLU    OE1 2048   3.779   5.285   0.747
  206GLU    OE2 2049   3.982   5.329   0.670
  206GLU      C 2050   4.114   4.813   0.672
  206GLU      O 2051   4.029   4.738   0.623
  207ARG      N 2052   4.245   4.790   0.673
  207ARG      H 2053   4.311   4.857   0.708
  207ARG     CA 2054   4.309   4.681   0.599
  207ARG     CB 2055   4.460   4.669   0.625
  207ARG     CG 2056   4.535   4.786   0.560
  207ARG     CD 2057   4.685   4.759   0.548
  207ARG     NE 2058   4.738   4.771   0.684
  207ARG     HE 2059   4.713   4.698   0.748
  207ARG     CZ 2060   4.818   4.866   0.733
  207ARG    NH1 2061   4.856   4.962   0.648
  207ARG   HH11 2062   4.845   4.955   0.549
  207ARG   HH12 2063   4.866   5.057   0.677
  207ARG    NH2 2064   4.882   4.845   0.849
  207ARG   HH21 2065   4.857   4.754   0.883
  207ARG   HH22 2066   4.939   4.903   0.907
  207ARG      C 2067   4.258   4.539   0.625
  207ARG      O 2068   4.232   4.453   0.541
  208GLU      N 2069   4.236   4.510   0.753
  208GLU      H 2070   4.222   4.582   0.820
  208GLU     CA 2071   4.201   4.380   0.812
  208GLU     CB 2072   4.267   4.364   0.949
  208GLU     CG 2073   4.343   4.235   0.982
  208GLU     CD 2074   4.474   4.223   0.905
  208GLU    OE1 2075   4.572   4.287   0.950
  208GLU    OE2 2076   4.482   4.132   0.819
  208GLU      C 2077   4.056   4.332   0.814
  208GLU      O 2078   3.991   4.300   0.913
  209GLN      N 2079   4.007   4.317   0.691
  209GLN      H 2080   4.058   4.352   0.612
  209GLN     CA 2081   3.864   4.289   0.674
  209GLN     CB 2082   3.842   4.309   0.524
  209GLN     CG 2083   3.875   4.451   0.480
  209GLN     CD 2084   3.856   4.473   0.329
  209GLN    OE1 2085   3.944   4.463   0.244
  209GLN    NE2 2086   3.738   4.519   0.290
  209GLN   HE21 2087   3.661   4.541   0.350
  209GLN   HE22 2088   3.719   4.525   0.192
  209GLN      C 2089   3.809   4.159   0.734
  209GLN      O 2090   3.830   4.050   0.681
  210GLY      N 2091   3.752   4.170   0.853
  210GLY      H 2092   3.752   4.263   0.891
  210GLY     CA 2093   3.704   4.059   0.937
  210GLY      C 2094   3.751   4.061   1.083
  210GLY      O 2095   3.682   3.999   1.164
  211GLU      N 2096   3.861   4.125   1.122
  211GLU      H 2097   3.904   4.193   1.063
  211GLU     CA 2098   3.913   4.124   1.259
  211GLU     CB 2099   4.061   4.164   1.257
  211GLU     CG 2100   4.126   4.179   1.394
  211GLU     CD 2101   4.113   4.055   1.483
  211GLU    OE1 2102   4.039   4.056   1.584
  211GLU    OE2 2103   4.185   3.956   1.456
  211GLU      C 2104   3.830   4.206   1.358
  211GLU      O 2105   3.807   4.325   1.339
  212VAL      N 2106   3.774   4.130   1.452
  212VAL      H 2107   3.769   4.030   1.448
  212VAL     CA 2108   3.673   4.189   1.541
  212VAL     CB 2109   3.556   4.097   1.575
  212VAL    CG1 2110   3.490   4.050   1.445
  212VAL    CG2 2111   3.588   3.976   1.663
  212VAL      C 2112   3.728   4.263   1.663
  212VAL      O 2113   3.656   4.335   1.732
  213ARG      N 2114   3.851   4.239   1.706
  213ARG      H 2115   3.918   4.185   1.655
  213ARG     CA 2116   3.921   4.294   1.822
  213ARG     CB 2117   4.006   4.185   1.887
  213ARG     CG 2118   3.927   4.068   1.946
  213ARG     CD 2119   4.018   3.946   1.963
  213ARG     NE 2120   4.061   3.906   1.829
  213ARG     HE 2121   4.043   3.975   1.759
  213ARG     CZ 2122   4.111   3.784   1.804
  213ARG    NH1 2123   4.119   3.685   1.894
  213ARG   HH11 2124   4.101   3.694   1.992
  213ARG   HH12 2125   4.145   3.594   1.862
  213ARG    NH2 2126   4.161   3.754   1.683
  213ARG   HH21 2127   4.169   3.826   1.614
  213ARG   HH22 2128   4.180   3.661   1.651
  213ARG      C 2129   4.009   4.419   1.809
  213ARG      O 2130   4.083   4.440   1.713
  214PHE      N 2131   3.980   4.522   1.888
  214PHE      H 2132   3.895   4.530   1.940
  214PHE     CA 2133   4.047   4.652   1.907
  214PHE     CB 2134   4.019   4.736   1.782
  214PHE     CG 2135   3.874   4.782   1.764
  214PHE    CD1 2136   3.831   4.907   1.806
  214PHE    HD1 2137   3.907   4.973   1.849
  214PHE    CD2 2138   3.795   4.711   1.675
  214PHE    HD2 2139   3.826   4.611   1.644
  214PHE    CE1 2140   3.708   4.952   1.760
  214PHE    HE1 2141   3.697   5.059   1.775
  214PHE    CE2 2142   3.674   4.758   1.625
  214PHE    HE2 2143   3.614   4.692   1.562
  214PHE     CZ 2144   3.626   4.880   1.673
  214PHE     HZ 2145   3.531   4.928   1.651
  214PHE      C 2146   4.010   4.729   2.033
  214PHE      O 2147   3.908   4.699   2.095
  215SER      N 2148   4.097   4.821   2.074
  215SER      H 2149   4.179   4.845   2.021
  215SER     CA 2150   4.075   4.893   2.201
  215SER     CB 2151   4.109   4.797   2.315
  215SER     OG 2152   4.043   4.835   2.436
  215SER     HG 2153   4.096   4.903   2.486
  215SER      C 2154   4.160   5.020   2.204
  215SER     O1 2155   4.277   5.017   2.159
  215SER     O2 2156   4.113   5.124   2.254
   6.92868   6.92868   4.89932   0.00000   0.00000   0.00000   0.00000   3.46434   3.46434
