# Supplementary material for: Is There a Functional Role for the Knotted Topology in Protein UCH-L1?
Source: J Chem Inf Model. 2024 Jul 24;64(17):6827–37. doi: 10.1021/acs.jcim.4c00880 (PMC11388461; doi:10.1021/acs.jcim.4c00880)
Supplement: Supplementary file 2 — ci4c00880_si_002.zip [file ci4c00880_si_002.zip › UCH-L1_files/APO/APO_delta217/REP_1/traj_final.gro]

Protein in water t= 500000.00000 step= 5000000
 2162
    1MET      N    1   7.488   6.007   1.867
    1MET     H1    2   7.552   5.936   1.837
    1MET     H2    3   7.502   6.080   1.800
    1MET     H3    4   7.511   6.041   1.959
    1MET     CA    5   7.353   5.951   1.877
    1MET     CB    6   7.365   5.823   1.959
    1MET     CG    7   7.239   5.737   1.954
    1MET     SD    8   7.091   5.814   2.030
    1MET     CE    9   7.153   5.820   2.196
    1MET      C   10   7.262   6.058   1.937
    1MET      O   11   7.286   6.118   2.042
    2GLN      N   12   7.166   6.100   1.854
    2GLN      H   13   7.154   6.057   1.765
    2GLN     CA   14   7.063   6.198   1.891
    2GLN     CB   15   6.969   6.196   1.770
    2GLN     CG   16   7.048   6.262   1.657
    2GLN     CD   17   6.969   6.280   1.528
    2GLN    OE1   18   6.921   6.392   1.510
    2GLN    NE2   19   6.961   6.185   1.435
    2GLN   HE21   20   6.996   6.092   1.445
    2GLN   HE22   21   6.938   6.215   1.343
    2GLN      C   22   6.984   6.171   2.019
    2GLN      O   23   6.895   6.088   2.033
    3LEU      N   24   7.021   6.242   2.126
    3LEU      H   25   7.106   6.294   2.121
    3LEU     CA   26   6.964   6.235   2.261
    3LEU     CB   27   7.041   6.316   2.366
    3LEU     CG   28   7.154   6.221   2.402
    3LEU    CD1   29   7.240   6.279   2.515
    3LEU    CD2   30   7.100   6.089   2.459
    3LEU      C   31   6.818   6.280   2.259
    3LEU      O   32   6.736   6.203   2.307
    4LYS      N   33   6.791   6.402   2.212
    4LYS      H   34   6.855   6.461   2.163
    4LYS     CA   35   6.657   6.460   2.224
    4LYS     CB   36   6.650   6.606   2.178
    4LYS     CG   37   6.754   6.681   2.261
    4LYS     CD   38   6.767   6.832   2.240
    4LYS     CE   39   6.634   6.906   2.251
    4LYS     NZ   40   6.643   7.050   2.223
    4LYS    HZ1   41   6.553   7.074   2.187
    4LYS    HZ2   42   6.670   7.095   2.308
    4LYS    HZ3   43   6.712   7.058   2.151
    4LYS      C   44   6.552   6.382   2.143
    4LYS      O   45   6.576   6.354   2.025
    5PRO      N   46   6.431   6.367   2.194
    5PRO     CA   47   6.325   6.301   2.116
    5PRO     CB   48   6.259   6.218   2.226
    5PRO     CG   49   6.267   6.304   2.353
    5PRO     CD   50   6.404   6.369   2.339
    5PRO      C   51   6.234   6.403   2.047
    5PRO      O   52   6.246   6.525   2.060
    6MET      N   53   6.145   6.350   1.963
    6MET      H   54   6.116   6.255   1.974
    6MET     CA   55   6.048   6.425   1.882
    6MET     CB   56   5.981   6.332   1.780
    6MET     CG   57   5.910   6.210   1.840
    6MET     SD   58   5.987   6.115   1.975
    6MET     CE   59   5.849   6.060   2.073
    6MET      C   60   5.942   6.492   1.970
    6MET      O   61   5.883   6.424   2.053
    7GLU      N   62   5.908   6.616   1.935
    7GLU      H   63   5.961   6.674   1.873
    7GLU     CA   64   5.806   6.699   1.999
    7GLU     CB   65   5.796   6.840   1.939
    7GLU     CG   66   5.782   6.842   1.786
    7GLU     CD   67   5.917   6.867   1.718
    7GLU    OE1   68   6.006   6.780   1.716
    7GLU    OE2   69   5.937   6.976   1.660
    7GLU      C   70   5.671   6.638   2.039
    7GLU      O   71   5.611   6.566   1.960
    8ILE      N   72   5.617   6.697   2.145
    8ILE      H   73   5.676   6.742   2.212
    8ILE     CA   74   5.482   6.663   2.191
    8ILE     CB   75   5.462   6.681   2.342
    8ILE    CG1   76   5.502   6.821   2.389
    8ILE    CG2   77   5.524   6.558   2.408
    8ILE     CD   78   5.402   6.870   2.494
    8ILE      C   79   5.374   6.730   2.106
    8ILE      O   80   5.340   6.847   2.129
    9ASN      N   81   5.342   6.663   1.996
    9ASN      H   82   5.404   6.589   1.971
    9ASN     CA   83   5.247   6.702   1.890
    9ASN     CB   84   5.330   6.773   1.783
    9ASN     CG   85   5.255   6.796   1.652
    9ASN    OD1   86   5.267   6.719   1.557
    9ASN    ND2   87   5.175   6.901   1.637
    9ASN   HD21   88   5.164   6.976   1.703
    9ASN   HD22   89   5.110   6.898   1.560
    9ASN      C   90   5.185   6.572   1.841
    9ASN      O   91   5.255   6.479   1.801
   10PRO      N   92   5.058   6.579   1.802
   10PRO     CA   93   4.996   6.465   1.734
   10PRO     CB   94   4.845   6.491   1.735
   10PRO     CG   95   4.832   6.607   1.835
   10PRO     CD   96   4.960   6.688   1.813
   10PRO      C   97   5.050   6.426   1.596
   10PRO      O   98   5.089   6.309   1.589
   11GLU      N   99   5.063   6.506   1.491
   11GLU      H  100   5.009   6.590   1.489
   11GLU     CA  101   5.107   6.468   1.356
   11GLU     CB  102   5.103   6.593   1.266
   11GLU     CG  103   4.975   6.676   1.259
   11GLU     CD  104   4.961   6.765   1.382
   11GLU    OE1  105   4.886   6.728   1.475
   11GLU    OE2  106   5.018   6.876   1.392
   11GLU      C  107   5.248   6.409   1.359
   11GLU      O  108   5.275   6.295   1.320
   12MET      N  109   5.335   6.470   1.438
   12MET      H  110   5.324   6.563   1.474
   12MET     CA  111   5.473   6.432   1.469
   12MET     CB  112   5.549   6.537   1.550
   12MET     CG  113   5.576   6.664   1.469
   12MET     SD  114   5.693   6.636   1.331
   12MET     CE  115   5.841   6.654   1.429
   12MET      C  116   5.484   6.297   1.542
   12MET      O  117   5.572   6.216   1.514
   13LEU      N  118   5.407   6.266   1.645
   13LEU      H  119   5.358   6.334   1.700
   13LEU     CA  120   5.391   6.131   1.701
   13LEU     CB  121   5.287   6.126   1.813
   13LEU     CG  122   5.346   6.172   1.947
   13LEU    CD1  123   5.228   6.191   2.042
   13LEU    CD2  124   5.438   6.063   2.001
   13LEU      C  125   5.352   6.034   1.589
   13LEU      O  126   5.408   5.925   1.583
   14ASN      N  127   5.248   6.064   1.511
   14ASN      H  128   5.201   6.152   1.515
   14ASN     CA  129   5.206   5.975   1.401
   14ASN     CB  130   5.084   6.042   1.339
   14ASN     CG  131   5.010   5.972   1.225
   14ASN    OD1  132   5.047   5.875   1.158
   14ASN    ND2  133   4.886   6.020   1.216
   14ASN   HD21  134   4.854   6.083   1.287
   14ASN   HD22  135   4.821   5.986   1.148
   14ASN      C  136   5.315   5.945   1.299
   14ASN      O  137   5.352   5.828   1.290
   15LYS      N  138   5.378   6.054   1.255
   15LYS      H  139   5.339   6.145   1.243
   15LYS     CA  140   5.489   6.045   1.160
   15LYS     CB  141   5.557   6.178   1.123
   15LYS     CG  142   5.666   6.169   1.016
   15LYS     CD  143   5.748   6.291   0.974
   15LYS     CE  144   5.789   6.370   1.098
   15LYS     NZ  145   5.867   6.488   1.057
   15LYS    HZ1  146   5.921   6.483   0.973
   15LYS    HZ2  147   5.801   6.561   1.039
   15LYS    HZ3  148   5.934   6.510   1.127
   15LYS      C  149   5.595   5.952   1.218
   15LYS      O  150   5.621   5.851   1.153
   16VAL      N  151   5.631   5.962   1.346
   16VAL      H  152   5.605   6.043   1.398
   16VAL     CA  153   5.742   5.883   1.399
   16VAL     CB  154   5.830   5.959   1.499
   16VAL    CG1  155   5.861   6.096   1.439
   16VAL    CG2  156   5.763   5.961   1.636
   16VAL      C  157   5.710   5.736   1.427
   16VAL      O  158   5.795   5.649   1.410
   17LEU      N  159   5.585   5.715   1.470
   17LEU      H  160   5.519   5.784   1.498
   17LEU     CA  161   5.517   5.586   1.485
   17LEU     CB  162   5.377   5.606   1.544
   17LEU     CG  163   5.360   5.545   1.683
   17LEU    CD1  164   5.244   5.619   1.750
   17LEU    CD2  165   5.338   5.394   1.674
   17LEU      C  166   5.513   5.513   1.351
   17LEU      O  167   5.563   5.401   1.345
   18SER      N  168   5.489   5.584   1.240
   18SER      H  169   5.448   5.675   1.242
   18SER     CA  170   5.488   5.522   1.107
   18SER     CB  171   5.393   5.578   1.001
   18SER     OG  172   5.439   5.686   0.920
   18SER     HG  173   5.517   5.653   0.868
   18SER      C  174   5.627   5.495   1.048
   18SER      O  175   5.645   5.401   0.971
   19ARG      N  176   5.722   5.579   1.089
   19ARG      H  177   5.700   5.658   1.145
   19ARG     CA  178   5.863   5.554   1.056
   19ARG     CB  179   5.953   5.672   1.096
   19ARG     CG  180   5.916   5.803   1.027
   19ARG     CD  181   5.931   5.794   0.875
   19ARG     NE  182   5.900   5.928   0.822
   19ARG     HE  183   5.939   6.010   0.865
   19ARG     CZ  184   5.784   5.963   0.765
   19ARG    NH1  185   5.681   5.878   0.761
   19ARG   HH11  186   5.692   5.787   0.800
   19ARG   HH12  187   5.598   5.906   0.712
   19ARG    NH2  188   5.775   6.077   0.696
   19ARG   HH21  189   5.846   6.143   0.721
   19ARG   HH22  190   5.709   6.102   0.626
   19ARG      C  191   5.928   5.428   1.113
   19ARG      O  192   5.988   5.351   1.038
   20LEU      N  193   5.908   5.408   1.243
   20LEU      H  194   5.896   5.489   1.301
   20LEU     CA  195   5.933   5.288   1.324
   20LEU     CB  196   5.909   5.335   1.467
   20LEU     CG  197   5.953   5.231   1.569
   20LEU    CD1  198   6.104   5.210   1.563
   20LEU    CD2  199   5.904   5.274   1.708
   20LEU      C  200   5.845   5.169   1.284
   20LEU      O  201   5.876   5.050   1.276
   21GLY      N  202   5.718   5.203   1.262
   21GLY      H  203   5.678   5.277   1.316
   21GLY     CA  204   5.617   5.113   1.206
   21GLY      C  205   5.637   5.093   1.056
   21GLY      O  206   5.745   5.081   0.998
   22VAL      N  207   5.520   5.066   0.998
   22VAL      H  208   5.447   5.034   1.057
   22VAL     CA  209   5.490   5.038   0.857
   22VAL     CB  210   5.484   4.889   0.823
   22VAL    CG1  211   5.623   4.836   0.786
   22VAL    CG2  212   5.402   4.809   0.924
   22VAL      C  213   5.370   5.114   0.801
   22VAL      O  214   5.264   5.103   0.863
   23ALA      N  215   5.382   5.177   0.684
   23ALA      H  216   5.469   5.178   0.634
   23ALA     CA  217   5.281   5.262   0.620
   23ALA     CB  218   5.360   5.379   0.562
   23ALA      C  219   5.207   5.182   0.513
   23ALA      O  220   5.263   5.131   0.416
   24GLY      N  221   5.075   5.198   0.515
   24GLY      H  222   5.033   5.239   0.596
   24GLY     CA  223   4.983   5.139   0.417
   24GLY      C  224   4.837   5.166   0.455
   24GLY      O  225   4.789   5.276   0.482
   25GLN      N  226   4.761   5.057   0.453
   25GLN      H  227   4.788   4.980   0.396
   25GLN     CA  228   4.622   5.043   0.499
   25GLN     CB  229   4.567   4.903   0.472
   25GLN     CG  230   4.538   4.894   0.322
   25GLN     CD  231   4.521   4.744   0.293
   25GLN    OE1  232   4.415   4.683   0.301
   25GLN    NE2  233   4.630   4.675   0.260
   25GLN   HE21  234   4.717   4.722   0.256
   25GLN   HE22  235   4.618   4.582   0.224
   25GLN      C  236   4.588   5.094   0.639
   25GLN      O  237   4.479   5.147   0.659
   26TRP      N  238   4.670   5.048   0.733
   26TRP      H  239   4.741   4.984   0.705
   26TRP     CA  240   4.653   5.071   0.877
   26TRP     CB  241   4.771   5.011   0.954
   26TRP     CG  242   4.783   4.862   0.924
   26TRP    CD1  243   4.694   4.767   0.954
   26TRP    HD1  244   4.627   4.772   1.039
   26TRP    CD2  245   4.880   4.802   0.845
   26TRP    NE1  246   4.716   4.653   0.890
   26TRP    HE1  247   4.664   4.568   0.903
   26TRP    CE2  248   4.827   4.676   0.820
   26TRP    CE3  249   4.994   4.840   0.774
   26TRP    HE3  250   5.041   4.936   0.794
   26TRP    CZ2  251   4.883   4.600   0.718
   26TRP    HZ2  252   4.837   4.505   0.689
   26TRP    CZ3  253   5.049   4.760   0.674
   26TRP    HZ3  254   5.128   4.807   0.615
   26TRP    CH2  255   4.996   4.635   0.645
   26TRP    HH2  256   5.038   4.583   0.560
   26TRP      C  257   4.647   5.222   0.904
   26TRP      O  258   4.714   5.301   0.838
   27ARG      N  259   4.530   5.247   0.962
   27ARG      H  260   4.474   5.167   0.983
   27ARG     CA  261   4.485   5.378   1.013
   27ARG     CB  262   4.334   5.380   0.989
   27ARG     CG  263   4.301   5.391   0.840
   27ARG     CD  264   4.354   5.511   0.761
   27ARG     NE  265   4.351   5.475   0.619
   27ARG     HE  266   4.260   5.442   0.594
   27ARG     CZ  267   4.454   5.459   0.535
   27ARG    NH1  268   4.579   5.480   0.582
   27ARG   HH11  269   4.596   5.511   0.675
   27ARG   HH12  270   4.648   5.449   0.517
   27ARG    NH2  271   4.434   5.429   0.407
   27ARG   HH21  272   4.343   5.428   0.364
   27ARG   HH22  273   4.510   5.389   0.356
   27ARG      C  274   4.531   5.428   1.150
   27ARG      O  275   4.479   5.390   1.255
   28PHE      N  276   4.634   5.511   1.143
   28PHE      H  277   4.673   5.547   1.058
   28PHE     CA  278   4.699   5.558   1.267
   28PHE     CB  279   4.843   5.597   1.231
   28PHE     CG  280   4.936   5.481   1.199
   28PHE    CD1  281   5.023   5.437   1.298
   28PHE    HD1  282   5.042   5.506   1.381
   28PHE    CD2  283   4.955   5.426   1.072
   28PHE    HD2  284   4.903   5.473   0.989
   28PHE    CE1  285   5.095   5.321   1.275
   28PHE    HE1  286   5.132   5.267   1.362
   28PHE    CE2  287   5.030   5.312   1.045
   28PHE    HE2  288   5.040   5.272   0.944
   28PHE     CZ  289   5.096   5.255   1.153
   28PHE     HZ  290   5.165   5.173   1.132
   28PHE      C  291   4.620   5.678   1.319
   28PHE      O  292   4.642   5.791   1.276
   29VAL      N  293   4.514   5.644   1.392
   29VAL      H  294   4.493   5.546   1.396
   29VAL     CA  295   4.441   5.732   1.484
   29VAL     CB  296   4.301   5.677   1.513
   29VAL    CG1  297   4.205   5.702   1.396
   29VAL    CG2  298   4.302   5.528   1.548
   29VAL      C  299   4.534   5.749   1.604
   29VAL      O  300   4.559   5.658   1.683
   30ASP      N  301   4.579   5.874   1.607
   30ASP      H  302   4.570   5.940   1.533
   30ASP     CA  303   4.682   5.919   1.702
   30ASP     CB  304   4.772   6.021   1.630
   30ASP     CG  305   4.688   6.136   1.576
   30ASP    OD1  306   4.616   6.123   1.475
   30ASP    OD2  307   4.676   6.236   1.651
   30ASP      C  308   4.634   5.960   1.841
   30ASP      O  309   4.553   5.887   1.898
   31VAL      N  310   4.660   6.084   1.880
   31VAL      H  311   4.706   6.146   1.816
   31VAL     CA  312   4.635   6.133   2.016
   31VAL     CB  313   4.717   6.258   2.052
   31VAL    CG1  314   4.683   6.292   2.197
   31VAL    CG2  315   4.867   6.246   2.026
   31VAL      C  316   4.486   6.157   2.041
   31VAL      O  317   4.427   6.252   1.991
   32LEU      N  318   4.432   6.060   2.114
   32LEU      H  319   4.489   5.996   2.165
   32LEU     CA  320   4.287   6.054   2.140
   32LEU     CB  321   4.272   5.960   2.260
   32LEU     CG  322   4.185   5.838   2.227
   32LEU    CD1  323   4.192   5.748   2.350
   32LEU    CD2  324   4.039   5.868   2.195
   32LEU      C  325   4.219   6.187   2.173
   32LEU      O  326   4.272   6.275   2.241
   33GLY      N  327   4.109   6.197   2.099
   33GLY      H  328   4.096   6.134   2.022
   33GLY     CA  329   4.015   6.308   2.123
   33GLY      C  330   3.918   6.275   2.237
   33GLY      O  331   3.940   6.176   2.307
   34LEU      N  332   3.818   6.362   2.249
   34LEU      H  333   3.804   6.433   2.180
   34LEU     CA  334   3.731   6.383   2.366
   34LEU     CB  335   3.764   6.516   2.433
   34LEU     CG  336   3.910   6.524   2.477
   34LEU    CD1  337   3.968   6.664   2.502
   34LEU    CD2  338   3.940   6.443   2.603
   34LEU      C  339   3.584   6.392   2.324
   34LEU      O  340   3.494   6.359   2.401
   35GLU      N  341   3.560   6.475   2.222
   35GLU      H  342   3.628   6.498   2.153
   35GLU     CA  343   3.425   6.519   2.184
   35GLU     CB  344   3.427   6.656   2.115
   35GLU     CG  345   3.282   6.696   2.086
   35GLU     CD  346   3.232   6.648   1.950
   35GLU    OE1  347   3.313   6.661   1.856
   35GLU    OE2  348   3.125   6.584   1.940
   35GLU      C  349   3.368   6.414   2.089
   35GLU      O  350   3.414   6.402   1.975
   36GLU      N  351   3.260   6.349   2.129
   36GLU      H  352   3.206   6.376   2.209
   36GLU     CA  353   3.212   6.224   2.067
   36GLU     CB  354   3.085   6.182   2.141
   36GLU     CG  355   3.119   6.138   2.284
   36GLU     CD  356   2.992   6.129   2.368
   36GLU    OE1  357   2.901   6.214   2.354
   36GLU    OE2  358   2.989   6.033   2.449
   36GLU      C  359   3.179   6.221   1.918
   36GLU      O  360   3.219   6.125   1.853
   37GLU      N  361   3.116   6.326   1.865
   37GLU      H  362   3.119   6.416   1.911
   37GLU     CA  363   3.070   6.318   1.726
   37GLU     CB  364   2.947   6.407   1.712
   37GLU     CG  365   2.811   6.358   1.764
   37GLU     CD  366   2.693   6.429   1.697
   37GLU    OE1  367   2.645   6.525   1.762
   37GLU    OE2  368   2.642   6.389   1.590
   37GLU      C  369   3.172   6.365   1.622
   37GLU      O  370   3.171   6.330   1.504
   38SER      N  371   3.275   6.443   1.655
   38SER      H  372   3.261   6.510   1.727
   38SER     CA  373   3.397   6.451   1.574
   38SER     CB  374   3.482   6.570   1.621
   38SER     OG  375   3.545   6.560   1.749
   38SER     HG  376   3.475   6.593   1.812
   38SER      C  377   3.486   6.327   1.576
   38SER      O  378   3.556   6.296   1.479
   39LEU      N  379   3.473   6.249   1.683
   39LEU      H  380   3.448   6.284   1.774
   39LEU     CA  381   3.530   6.114   1.697
   39LEU     CB  382   3.542   6.076   1.844
   39LEU     CG  383   3.636   6.164   1.927
   39LEU    CD1  384   3.610   6.132   2.074
   39LEU    CD2  385   3.782   6.124   1.903
   39LEU      C  386   3.457   6.012   1.609
   39LEU      O  387   3.526   5.965   1.518
   40GLY      N  388   3.334   5.975   1.642
   40GLY      H  389   3.282   6.016   1.716
   40GLY     CA  390   3.258   5.877   1.563
   40GLY      C  391   3.321   5.738   1.549
   40GLY      O  392   3.377   5.683   1.644
   41SER      N  393   3.301   5.678   1.432
   41SER      H  394   3.255   5.721   1.355
   41SER     CA  395   3.366   5.550   1.401
   41SER     CB  396   3.280   5.484   1.294
   41SER     OG  397   3.261   5.575   1.185
   41SER     HG  398   3.175   5.556   1.137
   41SER      C  399   3.508   5.559   1.347
   41SER      O  400   3.553   5.656   1.286
   42VAL      N  401   3.585   5.466   1.403
   42VAL      H  402   3.538   5.399   1.460
   42VAL     CA  403   3.720   5.433   1.353
   42VAL     CB  404   3.811   5.360   1.452
   42VAL    CG1  405   3.905   5.469   1.504
   42VAL    CG2  406   3.734   5.289   1.563
   42VAL      C  407   3.712   5.353   1.223
   42VAL      O  408   3.634   5.260   1.205
   43PRO      N  409   3.791   5.392   1.123
   43PRO     CA  410   3.809   5.311   1.002
   43PRO     CB  411   3.849   5.409   0.892
   43PRO     CG  412   3.923   5.516   0.973
   43PRO     CD  413   3.848   5.526   1.106
   43PRO      C  414   3.906   5.195   1.025
   43PRO      O  415   4.020   5.218   1.064
   44ALA      N  416   3.881   5.092   0.945
   44ALA      H  417   3.833   5.098   0.857
   44ALA     CA  418   3.953   4.965   0.961
   44ALA     CB  419   3.856   4.848   0.943
   44ALA      C  420   4.064   4.964   0.856
   44ALA      O  421   4.056   5.030   0.751
   45PRO      N  422   4.178   4.899   0.878
   45PRO     CA  423   4.225   4.855   1.010
   45PRO     CB  424   4.319   4.735   0.990
   45PRO     CG  425   4.351   4.750   0.841
   45PRO     CD  426   4.238   4.823   0.767
   45PRO      C  427   4.281   4.964   1.102
   45PRO      O  428   4.385   5.023   1.076
   46ALA      N  429   4.233   4.988   1.224
   46ALA      H  430   4.175   4.916   1.260
   46ALA     CA  431   4.284   5.093   1.313
   46ALA     CB  432   4.174   5.103   1.419
   46ALA      C  433   4.418   5.064   1.379
   46ALA      O  434   4.447   4.948   1.408
   47CYS      N  435   4.497   5.168   1.407
   47CYS      H  436   4.494   5.250   1.351
   47CYS     CA  437   4.629   5.156   1.472
   47CYS     CB  438   4.717   5.163   1.347
   47CYS     SG  439   4.870   5.066   1.374
   47CYS     HG  440   4.918   5.065   1.250
   47CYS      C  441   4.665   5.265   1.572
   47CYS      O  442   4.594   5.365   1.565
   48ALA      N  443   4.789   5.259   1.621
   48ALA      H  444   4.848   5.189   1.581
   48ALA     CA  445   4.852   5.353   1.714
   48ALA     CB  446   4.894   5.486   1.652
   48ALA      C  447   4.783   5.375   1.849
   48ALA      O  448   4.831   5.303   1.937
   49LEU      N  449   4.668   5.440   1.857
   49LEU      H  450   4.647   5.509   1.788
   49LEU     CA  451   4.574   5.432   1.970
   49LEU     CB  452   4.488   5.305   1.968
   49LEU     CG  453   4.346   5.340   1.924
   49LEU    CD1  454   4.298   5.260   1.803
   49LEU    CD2  455   4.255   5.334   2.047
   49LEU      C  456   4.621   5.471   2.110
   49LEU      O  457   4.658   5.390   2.196
   50LEU      N  458   4.655   5.598   2.129
   50LEU      H  459   4.629   5.675   2.071
   50LEU     CA  460   4.728   5.652   2.244
   50LEU     CB  461   4.880   5.651   2.226
   50LEU     CG  462   4.920   5.732   2.103
   50LEU    CD1  463   4.958   5.877   2.137
   50LEU    CD2  464   5.005   5.657   2.001
   50LEU      C  465   4.671   5.783   2.300
   50LEU      O  466   4.614   5.867   2.231
   51LEU      N  467   4.697   5.804   2.429
   51LEU      H  468   4.720   5.727   2.488
   51LEU     CA  469   4.688   5.938   2.488
   51LEU     CB  470   4.575   5.951   2.589
   51LEU     CG  471   4.537   6.095   2.624
   51LEU    CD1  472   4.460   6.163   2.511
   51LEU    CD2  473   4.465   6.102   2.759
   51LEU      C  474   4.822   5.969   2.555
   51LEU      O  475   4.885   5.874   2.601
   52LEU      N  476   4.868   6.094   2.568
   52LEU      H  477   4.811   6.176   2.558
   52LEU     CA  478   5.002   6.120   2.620
   52LEU     CB  479   5.076   6.188   2.504
   52LEU     CG  480   5.226   6.186   2.533
   52LEU    CD1  481   5.289   6.050   2.502
   52LEU    CD2  482   5.286   6.295   2.445
   52LEU      C  483   4.986   6.211   2.742
   52LEU      O  484   4.983   6.333   2.729
   53PHE      N  485   4.979   6.150   2.861
   53PHE      H  486   5.006   6.056   2.878
   53PHE     CA  487   4.921   6.218   2.978
   53PHE     CB  488   4.773   6.189   3.001
   53PHE     CG  489   4.704   6.294   3.087
   53PHE    CD1  490   4.654   6.257   3.212
   53PHE    HD1  491   4.679   6.159   3.253
   53PHE    CD2  492   4.685   6.426   3.046
   53PHE    HD2  493   4.748   6.464   2.966
   53PHE    CE1  494   4.576   6.347   3.284
   53PHE    HE1  495   4.529   6.321   3.379
   53PHE    CE2  496   4.606   6.515   3.118
   53PHE    HE2  497   4.601   6.618   3.084
   53PHE     CZ  498   4.549   6.475   3.238
   53PHE     HZ  499   4.473   6.528   3.295
   53PHE      C  500   4.999   6.162   3.097
   53PHE      O  501   5.017   6.041   3.112
   54PRO      N  502   5.038   6.248   3.191
   54PRO     CA  503   5.113   6.201   3.308
   54PRO     CB  504   5.192   6.323   3.355
   54PRO     CG  505   5.108   6.441   3.305
   54PRO     CD  506   5.039   6.394   3.177
   54PRO      C  507   5.039   6.122   3.417
   54PRO      O  508   4.923   6.145   3.449
   55LEU      N  509   5.111   6.022   3.466
   55LEU      H  510   5.199   6.012   3.420
   55LEU     CA  511   5.067   5.931   3.574
   55LEU     CB  512   5.147   5.803   3.551
   55LEU     CG  513   5.062   5.681   3.588
   55LEU    CD1  514   4.946   5.666   3.489
   55LEU    CD2  515   5.154   5.558   3.591
   55LEU      C  516   5.091   5.990   3.713
   55LEU      O  517   5.171   5.938   3.790
   56THR      N  518   5.026   6.103   3.741
   56THR      H  519   4.979   6.158   3.672
   56THR     CA  520   5.039   6.166   3.873
   56THR     CB  521   5.030   6.318   3.869
   56THR    OG1  522   4.916   6.354   3.791
   56THR    HG1  523   4.841   6.389   3.847
   56THR    CG2  524   5.153   6.379   3.801
   56THR      C  525   4.954   6.093   3.978
   56THR      O  526   4.896   5.988   3.952
   57ALA      N  527   4.935   6.163   4.089
   57ALA      H  528   4.922   6.263   4.088
   57ALA     CA  529   4.879   6.102   4.210
   57ALA     CB  530   4.850   6.198   4.325
   57ALA      C  531   4.748   6.025   4.189
   57ALA      O  532   4.728   5.909   4.227
   58GLN      N  533   4.652   6.104   4.143
   58GLN      H  534   4.680   6.192   4.105
   58GLN     CA  535   4.519   6.054   4.107
   58GLN     CB  536   4.430   6.170   4.062
   58GLN     CG  537   4.364   6.251   4.174
   58GLN     CD  538   4.251   6.343   4.128
   58GLN    OE1  539   4.278   6.453   4.079
   58GLN    NE2  540   4.122   6.320   4.151
   58GLN   HE21  541   4.100   6.235   4.199
   58GLN   HE22  542   4.048   6.373   4.109
   58GLN      C  543   4.501   5.932   4.016
   58GLN      O  544   4.420   5.844   4.044
   59HISE     N  545   4.583   5.931   3.911
   59HISE     H  546   4.642   6.011   3.906
   59HISE    CA  547   4.596   5.842   3.794
   59HISE    CB  548   4.682   5.923   3.697
   59HISE    CG  549   4.616   6.057   3.663
   59HISE   ND1  550   4.495   6.067   3.609
   59HISE   CD2  551   4.673   6.177   3.673
   59HISE   HD2  552   4.770   6.200   3.717
   59HISE   CE1  553   4.473   6.198   3.601
   59HISE   HE1  554   4.389   6.247   3.551
   59HISE   NE2  555   4.581   6.266   3.636
   59HISE   HE2  556   4.606   6.359   3.607
   59HISE     C  557   4.680   5.719   3.829
   59HISE     O  558   4.629   5.608   3.816
   60GLU      N  559   4.786   5.739   3.907
   60GLU      H  560   4.815   5.833   3.925
   60GLU     CA  561   4.860   5.628   3.969
   60GLU     CB  562   4.991   5.678   4.029
   60GLU     CG  563   5.090   5.570   4.074
   60GLU     CD  564   5.224   5.635   4.110
   60GLU    OE1  565   5.327   5.609   4.045
   60GLU    OE2  566   5.233   5.698   4.217
   60GLU      C  567   4.781   5.540   4.066
   60GLU      O  568   4.776   5.417   4.056
   61ASN      N  569   4.708   5.611   4.152
   61ASN      H  570   4.744   5.704   4.164
   61ASN     CA  571   4.611   5.546   4.240
   61ASN     CB  572   4.552   5.645   4.340
   61ASN     CG  573   4.649   5.655   4.458
   61ASN    OD1  574   4.762   5.704   4.456
   61ASN    ND2  575   4.577   5.659   4.570
   61ASN   HD21  576   4.477   5.657   4.574
   61ASN   HD22  577   4.633   5.675   4.651
   61ASN      C  578   4.488   5.479   4.178
   61ASN      O  579   4.467   5.362   4.209
   62PHE      N  580   4.444   5.541   4.068
   62PHE      H  581   4.461   5.638   4.057
   62PHE     CA  582   4.346   5.477   3.979
   62PHE     CB  583   4.283   5.563   3.869
   62PHE     CG  584   4.132   5.576   3.888
   62PHE    CD1  585   4.071   5.662   3.978
   62PHE    HD1  586   4.127   5.695   4.066
   62PHE    CD2  587   4.053   5.532   3.782
   62PHE    HD2  588   4.106   5.473   3.707
   62PHE    CE1  589   3.938   5.702   3.975
   62PHE    HE1  590   3.885   5.754   4.055
   62PHE    CE2  591   3.922   5.575   3.766
   62PHE    HE2  592   3.859   5.550   3.681
   62PHE     CZ  593   3.870   5.664   3.860
   62PHE     HZ  594   3.762   5.678   3.853
   62PHE      C  595   4.395   5.352   3.906
   62PHE      O  596   4.318   5.257   3.893
   63ARG      N  597   4.519   5.357   3.857
   63ARG      H  598   4.570   5.442   3.844
   63ARG     CA  599   4.584   5.240   3.796
   63ARG     CB  600   4.731   5.262   3.757
   63ARG     CG  601   4.740   5.342   3.627
   63ARG     CD  602   4.734   5.240   3.513
   63ARG     NE  603   4.741   5.310   3.384
   63ARG     HE  604   4.825   5.336   3.336
   63ARG     CZ  605   4.630   5.335   3.314
   63ARG    NH1  606   4.505   5.305   3.351
   63ARG   HH11  607   4.485   5.261   3.439
   63ARG   HH12  608   4.431   5.308   3.285
   63ARG    NH2  609   4.641   5.367   3.184
   63ARG   HH21  610   4.736   5.375   3.155
   63ARG   HH22  611   4.560   5.389   3.129
   63ARG      C  612   4.582   5.124   3.895
   63ARG      O  613   4.529   5.017   3.867
   64LYS      N  614   4.612   5.158   4.020
   64LYS      H  615   4.642   5.251   4.042
   64LYS     CA  616   4.618   5.049   4.119
   64LYS     CB  617   4.708   5.088   4.236
   64LYS     CG  618   4.852   5.120   4.193
   64LYS     CD  619   4.924   5.210   4.294
   64LYS     CE  620   5.062   5.244   4.237
   64LYS     NZ  621   5.137   5.303   4.348
   64LYS    HZ1  622   5.135   5.242   4.427
   64LYS    HZ2  623   5.230   5.327   4.320
   64LYS    HZ3  624   5.101   5.393   4.372
   64LYS      C  625   4.482   4.994   4.162
   64LYS      O  626   4.478   4.872   4.180
   65LYS      N  627   4.380   5.080   4.162
   65LYS      H  628   4.407   5.175   4.150
   65LYS     CA  629   4.238   5.043   4.173
   65LYS     CB  630   4.176   5.183   4.180
   65LYS     CG  631   4.192   5.241   4.321
   65LYS     CD  632   4.130   5.380   4.339
   65LYS     CE  633   3.977   5.387   4.335
   65LYS     NZ  634   3.922   5.340   4.463
   65LYS    HZ1  635   3.829   5.375   4.478
   65LYS    HZ2  636   3.906   5.241   4.453
   65LYS    HZ3  637   3.982   5.367   4.538
   65LYS      C  638   4.181   4.959   4.059
   65LYS      O  639   4.110   4.861   4.078
   66GLN      N  640   4.228   4.987   3.937
   66GLN      H  641   4.253   5.079   3.910
   66GLN     CA  642   4.207   4.895   3.825
   66GLN     CB  643   4.245   4.967   3.695
   66GLN     CG  644   4.137   5.067   3.653
   66GLN     CD  645   4.187   5.128   3.522
   66GLN    OE1  646   4.255   5.230   3.521
   66GLN    NE2  647   4.135   5.080   3.409
   66GLN   HE21  648   4.061   5.013   3.409
   66GLN   HE22  649   4.185   5.098   3.324
   66GLN      C  650   4.276   4.758   3.819
   66GLN      O  651   4.213   4.655   3.795
   67ILE      N  652   4.404   4.758   3.855
   67ILE      H  653   4.457   4.843   3.849
   67ILE     CA  654   4.479   4.634   3.878
   67ILE     CB  655   4.625   4.671   3.907
   67ILE    CG1  656   4.691   4.739   3.787
   67ILE    CG2  657   4.713   4.551   3.942
   67ILE     CD  658   4.809   4.823   3.838
   67ILE      C  659   4.417   4.547   3.987
   67ILE      O  660   4.382   4.430   3.972
   68GLU      N  661   4.396   4.611   4.102
   68GLU      H  662   4.431   4.704   4.118
   68GLU     CA  663   4.338   4.541   4.217
   68GLU     CB  664   4.325   4.638   4.335
   68GLU     CG  665   4.367   4.564   4.462
   68GLU     CD  666   4.383   4.662   4.579
   68GLU    OE1  667   4.466   4.755   4.584
   68GLU    OE2  668   4.335   4.613   4.683
   68GLU      C  669   4.198   4.482   4.202
   68GLU      O  670   4.176   4.372   4.254
   69GLU      N  671   4.104   4.560   4.150
   69GLU      H  672   4.095   4.658   4.172
   69GLU     CA  673   3.974   4.508   4.107
   69GLU     CB  674   3.886   4.623   4.058
   69GLU     CG  675   3.819   4.688   4.180
   69GLU     CD  676   3.696   4.624   4.245
   69GLU    OE1  677   3.684   4.634   4.369
   69GLU    OE2  678   3.626   4.552   4.171
   69GLU      C  679   3.978   4.396   4.003
   69GLU      O  680   3.941   4.281   4.028
   70LEU      N  681   4.044   4.417   3.890
   70LEU      H  682   4.101   4.495   3.864
   70LEU     CA  683   4.043   4.323   3.777
   70LEU     CB  684   4.061   4.389   3.640
   70LEU     CG  685   3.930   4.436   3.577
   70LEU    CD1  686   3.863   4.561   3.634
   70LEU    CD2  687   3.949   4.473   3.430
   70LEU      C  688   4.146   4.211   3.792
   70LEU      O  689   4.177   4.134   3.700
   71LYS      N  690   4.171   4.179   3.918
   71LYS      H  691   4.129   4.232   3.991
   71LYS     CA  692   4.267   4.076   3.963
   71LYS     CB  693   4.256   4.077   4.116
   71LYS     CG  694   4.399   4.083   4.172
   71LYS     CD  695   4.380   4.103   4.323
   71LYS     CE  696   4.494   4.173   4.396
   71LYS     NZ  697   4.509   4.126   4.535
   71LYS    HZ1  698   4.592   4.072   4.550
   71LYS    HZ2  699   4.502   4.206   4.593
   71LYS    HZ3  700   4.431   4.067   4.559
   71LYS      C  701   4.248   3.934   3.911
   71LYS      O  702   4.346   3.863   3.891
   72GLY      N  703   4.119   3.905   3.892
   72GLY      H  704   4.044   3.952   3.937
   72GLY     CA  705   4.062   3.787   3.826
   72GLY      C  706   4.103   3.759   3.681
   72GLY      O  707   4.140   3.651   3.637
   73GLN      N  708   4.138   3.868   3.613
   73GLN      H  709   4.119   3.960   3.647
   73GLN     CA  710   4.168   3.868   3.469
   73GLN     CB  711   4.173   4.014   3.423
   73GLN     CG  712   4.203   4.054   3.278
   73GLN     CD  713   4.286   4.181   3.259
   73GLN    OE1  714   4.231   4.291   3.257
   73GLN    NE2  715   4.417   4.164   3.278
   73GLN   HE21  716   4.463   4.080   3.305
   73GLN   HE22  717   4.464   4.253   3.279
   73GLN      C  718   4.300   3.803   3.428
   73GLN      O  719   4.408   3.856   3.453
   74GLU      N  720   4.283   3.704   3.341
   74GLU      H  721   4.201   3.709   3.284
   74GLU     CA  722   4.402   3.645   3.278
   74GLU     CB  723   4.391   3.495   3.249
   74GLU     CG  724   4.393   3.422   3.383
   74GLU     CD  725   4.344   3.277   3.369
   74GLU    OE1  726   4.221   3.260   3.359
   74GLU    OE2  727   4.434   3.192   3.350
   74GLU      C  728   4.458   3.724   3.159
   74GLU      O  729   4.385   3.744   3.063
   75VAL      N  730   4.585   3.762   3.170
   75VAL      H  731   4.643   3.741   3.249
   75VAL     CA  732   4.653   3.844   3.068
   75VAL     CB  733   4.783   3.904   3.122
   75VAL    CG1  734   4.846   3.988   3.010
   75VAL    CG2  735   4.765   3.985   3.250
   75VAL      C  736   4.669   3.786   2.928
   75VAL      O  737   4.755   3.701   2.903
   76SER      N  738   4.582   3.828   2.837
   76SER      H  739   4.505   3.886   2.863
   76SER     CA  740   4.584   3.786   2.696
   76SER     CB  741   4.461   3.843   2.624
   76SER     OG  742   4.476   3.805   2.487
   76SER     HG  743   4.407   3.855   2.434
   76SER      C  744   4.720   3.819   2.636
   76SER      O  745   4.745   3.935   2.601
   77PRO      N  746   4.800   3.716   2.608
   77PRO     CA  747   4.944   3.737   2.589
   77PRO     CB  748   5.008   3.601   2.563
   77PRO     CG  749   4.912   3.510   2.639
   77PRO     CD  750   4.774   3.572   2.615
   77PRO      C  751   4.989   3.825   2.472
   77PRO      O  752   5.109   3.853   2.459
   78LYS      N  753   4.900   3.846   2.376
   78LYS      H  754   4.822   3.784   2.369
   78LYS     CA  755   4.906   3.944   2.266
   78LYS     CB  756   4.781   3.943   2.179
   78LYS     CG  757   4.779   3.810   2.104
   78LYS     CD  758   4.680   3.828   1.989
   78LYS     CE  759   4.738   3.921   1.882
   78LYS     NZ  760   4.663   3.897   1.757
   78LYS    HZ1  761   4.572   3.869   1.788
   78LYS    HZ2  762   4.661   3.977   1.697
   78LYS    HZ3  763   4.706   3.818   1.714
   78LYS      C  764   4.936   4.091   2.296
   78LYS      O  765   4.993   4.159   2.210
   79VAL      N  766   4.926   4.129   2.423
   79VAL      H  767   4.868   4.076   2.484
   79VAL     CA  768   4.979   4.253   2.481
   79VAL     CB  769   4.926   4.290   2.620
   79VAL    CG1  770   4.774   4.284   2.631
   79VAL    CG2  771   4.966   4.196   2.735
   79VAL      C  772   5.132   4.257   2.490
   79VAL      O  773   5.200   4.155   2.491
   80TYR      N  774   5.183   4.372   2.534
   80TYR      H  775   5.122   4.448   2.556
   80TYR     CA  776   5.325   4.409   2.542
   80TYR     CB  777   5.362   4.466   2.405
   80TYR     CG  778   5.512   4.495   2.393
   80TYR    CD1  779   5.585   4.378   2.377
   80TYR    HD1  780   5.549   4.285   2.334
   80TYR    CD2  781   5.572   4.613   2.435
   80TYR    HD2  782   5.513   4.702   2.416
   80TYR    CE1  783   5.722   4.378   2.400
   80TYR    HE1  784   5.781   4.307   2.342
   80TYR    CE2  785   5.710   4.612   2.454
   80TYR    HE2  786   5.756   4.709   2.475
   80TYR     CZ  787   5.783   4.494   2.448
   80TYR     OH  788   5.910   4.489   2.495
   80TYR     HH  789   5.920   4.584   2.526
   80TYR      C  790   5.345   4.513   2.652
   80TYR      O  791   5.255   4.596   2.662
   81PHE      N  792   5.460   4.521   2.720
   81PHE      H  793   5.528   4.451   2.702
   81PHE     CA  794   5.491   4.623   2.821
   81PHE     CB  795   5.453   4.567   2.958
   81PHE     CG  796   5.468   4.670   3.070
   81PHE    CD1  797   5.580   4.662   3.153
   81PHE    HD1  798   5.644   4.574   3.155
   81PHE    CD2  799   5.373   4.771   3.069
   81PHE    HD2  800   5.284   4.755   3.008
   81PHE    CE1  801   5.596   4.765   3.246
   81PHE    HE1  802   5.671   4.751   3.323
   81PHE    CE2  803   5.391   4.874   3.160
   81PHE    HE2  804   5.309   4.945   3.166
   81PHE     CZ  805   5.507   4.871   3.237
   81PHE     HZ  806   5.544   4.966   3.276
   81PHE      C  807   5.641   4.654   2.813
   81PHE      O  808   5.720   4.565   2.783
   82MET      N  809   5.681   4.770   2.865
   82MET      H  810   5.621   4.831   2.917
   82MET     CA  811   5.815   4.831   2.852
   82MET     CB  812   5.819   4.880   2.707
   82MET     CG  813   5.963   4.902   2.661
   82MET     SD  814   6.033   4.767   2.559
   82MET     CE  815   6.164   4.861   2.484
   82MET      C  816   5.819   4.958   2.937
   82MET      O  817   5.737   5.044   2.907
   83LYS      N  818   5.916   4.958   3.028
   83LYS      H  819   5.981   4.884   3.049
   83LYS     CA  820   5.921   5.069   3.124
   83LYS     CB  821   6.017   5.037   3.238
   83LYS     CG  822   5.992   5.124   3.361
   83LYS     CD  823   6.084   5.112   3.482
   83LYS     CE  824   6.075   5.232   3.577
   83LYS     NZ  825   6.009   5.195   3.703
   83LYS    HZ1  826   6.054   5.126   3.761
   83LYS    HZ2  827   5.984   5.279   3.752
   83LYS    HZ3  828   5.920   5.152   3.686
   83LYS      C  829   5.975   5.198   3.062
   83LYS      O  830   6.094   5.211   3.034
   84GLN      N  831   5.890   5.298   3.083
   84GLN      H  832   5.794   5.288   3.110
   84GLN     CA  833   5.927   5.438   3.055
   84GLN     CB  834   5.800   5.520   3.031
   84GLN     CG  835   5.734   5.478   2.899
   84GLN     CD  836   5.637   5.583   2.844
   84GLN    OE1  837   5.514   5.576   2.852
   84GLN    NE2  838   5.697   5.676   2.770
   84GLN   HE21  839   5.792   5.658   2.742
   84GLN   HE22  840   5.662   5.768   2.759
   84GLN      C  841   6.025   5.505   3.151
   84GLN      O  842   5.983   5.577   3.241
   85THR      N  843   6.152   5.466   3.139
   85THR      H  844   6.195   5.417   3.063
   85THR     CA  845   6.256   5.518   3.229
   85THR     CB  846   6.392   5.453   3.204
   85THR    OG1  847   6.417   5.437   3.064
   85THR    HG1  848   6.420   5.527   3.022
   85THR    CG2  849   6.386   5.318   3.276
   85THR      C  850   6.275   5.669   3.216
   85THR      O  851   6.278   5.722   3.105
   86ILE      N  852   6.272   5.746   3.325
   86ILE      H  853   6.271   5.711   3.419
   86ILE     CA  854   6.278   5.892   3.318
   86ILE     CB  855   6.257   5.954   3.457
   86ILE    CG1  856   6.235   6.105   3.448
   86ILE    CG2  857   6.369   5.918   3.555
   86ILE     CD  858   6.097   6.148   3.400
   86ILE      C  859   6.406   5.936   3.246
   86ILE      O  860   6.510   5.875   3.267
   87GLY      N  861   6.386   6.033   3.156
   87GLY      H  862   6.301   6.085   3.154
   87GLY     CA  863   6.476   6.079   3.050
   87GLY      C  864   6.429   6.076   2.904
   87GLY      O  865   6.325   6.013   2.885
   88ASN      N  866   6.529   6.084   2.817
   88ASN      H  867   6.623   6.099   2.850
   88ASN     CA  868   6.520   6.073   2.671
   88ASN     CB  869   6.648   6.096   2.590
   88ASN     CG  870   6.761   6.012   2.650
   88ASN    OD1  871   6.801   6.022   2.766
   88ASN    ND2  872   6.831   5.934   2.568
   88ASN   HD21  873   6.813   5.917   2.471
   88ASN   HD22  874   6.917   5.903   2.608
   88ASN      C  875   6.450   5.949   2.613
   88ASN      O  876   6.374   5.957   2.517
   89SER      N  877   6.479   5.838   2.680
   89SER      H  878   6.540   5.852   2.757
   89SER     CA  879   6.426   5.704   2.650
   89SER     CB  880   6.502   5.598   2.730
   89SER     OG  881   6.498   5.629   2.869
   89SER     HG  882   6.577   5.685   2.896
   89SER      C  883   6.275   5.703   2.675
   89SER      O  884   6.210   5.632   2.598
   90CYS      N  885   6.223   5.800   2.749
   90CYS      H  886   6.287   5.853   2.804
   90CYS     CA  887   6.079   5.804   2.780
   90CYS     CB  888   6.039   5.923   2.868
   90CYS     SG  889   6.018   5.847   3.033
   90CYS     HG  890   6.136   5.787   3.040
   90CYS      C  891   5.996   5.811   2.651
   90CYS      O  892   5.928   5.712   2.624
   91GLY      N  893   6.050   5.887   2.556
   91GLY      H  894   6.123   5.949   2.583
   91GLY     CA  895   5.994   5.899   2.421
   91GLY      C  896   5.985   5.769   2.341
   91GLY      O  897   5.878   5.711   2.326
   92THR      N  898   6.103   5.723   2.299
   92THR      H  899   6.184   5.781   2.303
   92THR     CA  900   6.126   5.603   2.218
   92THR     CB  901   6.277   5.595   2.198
   92THR    OG1  902   6.326   5.726   2.169
   92THR    HG1  903   6.425   5.713   2.172
   92THR    CG2  904   6.324   5.496   2.091
   92THR      C  905   6.077   5.474   2.284
   92THR      O  906   6.044   5.380   2.212
   93ILE      N  907   6.085   5.465   2.417
   93ILE      H  908   6.135   5.535   2.468
   93ILE     CA  909   6.039   5.342   2.482
   93ILE     CB  910   6.079   5.330   2.629
   93ILE    CG1  911   6.230   5.309   2.626
   93ILE    CG2  912   5.997   5.232   2.714
   93ILE     CD  913   6.287   5.313   2.768
   93ILE      C  914   5.888   5.327   2.468
   93ILE      O  915   5.840   5.218   2.438
   94GLY      N  916   5.809   5.434   2.470
   94GLY      H  917   5.834   5.528   2.495
   94GLY     CA  918   5.665   5.429   2.441
   94GLY      C  919   5.630   5.395   2.296
   94GLY      O  920   5.551   5.304   2.273
   95LEU      N  921   5.689   5.468   2.202
   95LEU      H  922   5.746   5.548   2.222
   95LEU     CA  923   5.685   5.437   2.058
   95LEU     CB  924   5.778   5.524   1.972
   95LEU     CG  925   5.736   5.671   1.963
   95LEU    CD1  926   5.863   5.747   1.925
   95LEU    CD2  927   5.629   5.713   1.863
   95LEU      C  928   5.710   5.291   2.023
   95LEU      O  929   5.629   5.223   1.958
   96ILE      N  930   5.811   5.232   2.086
   96ILE      H  931   5.890   5.292   2.099
   96ILE     CA  932   5.844   5.089   2.077
   96ILE     CB  933   5.987   5.065   2.123
   96ILE    CG1  934   6.103   5.113   2.036
   96ILE    CG2  935   6.019   4.926   2.179
   96ILE     CD  936   6.111   5.033   1.905
   96ILE      C  937   5.738   5.001   2.143
   96ILE      O  938   5.677   4.915   2.079
   97HISE     N  939   5.685   5.048   2.256
   97HISE     H  940   5.711   5.129   2.308
   97HISE    CA  941   5.582   4.977   2.333
   97HISE    CB  942   5.567   5.054   2.464
   97HISE    CG  943   5.480   4.983   2.568
   97HISE   ND1  944   5.357   4.935   2.550
   97HISE   CD2  945   5.480   5.026   2.694
   97HISE   HD2  946   5.561   5.083   2.741
   97HISE   CE1  947   5.293   4.938   2.666
   97HISE   HE1  948   5.190   4.917   2.695
   97HISE   NE2  949   5.368   4.996   2.760
   97HISE   HE2  950   5.336   5.034   2.847
   97HISE     C  951   5.451   4.970   2.254
   97HISE     O  952   5.393   4.863   2.234
   98ALA      N  953   5.410   5.083   2.198
   98ALA      H  954   5.465   5.166   2.207
   98ALA     CA  955   5.284   5.093   2.122
   98ALA     CB  956   5.232   5.236   2.134
   98ALA      C  957   5.283   5.045   1.977
   98ALA      O  958   5.173   5.012   1.933
   99VAL      N  959   5.399   5.044   1.912
   99VAL      H  960   5.478   5.104   1.919
   99VAL     CA  961   5.409   4.972   1.784
   99VAL     CB  962   5.507   5.036   1.686
   99VAL    CG1  963   5.653   4.997   1.707
   99VAL    CG2  964   5.458   5.007   1.544
   99VAL      C  965   5.433   4.825   1.820
   99VAL      O  966   5.383   4.741   1.745
  100ALA      N  967   5.509   4.785   1.921
  100ALA      H  968   5.581   4.844   1.958
  100ALA     CA  969   5.517   4.644   1.963
  100ALA     CB  970   5.634   4.608   2.055
  100ALA      C  971   5.388   4.577   2.009
  100ALA      O  972   5.354   4.466   1.970
  101ASN      N  973   5.300   4.661   2.064
  101ASN      H  974   5.331   4.746   2.107
  101ASN     CA  975   5.160   4.620   2.082
  101ASN     CB  976   5.094   4.726   2.171
  101ASN     CG  977   5.080   4.674   2.314
  101ASN    OD1  978   5.006   4.579   2.339
  101ASN    ND2  979   5.164   4.734   2.398
  101ASN   HD21  980   5.223   4.805   2.357
  101ASN   HD22  981   5.175   4.699   2.490
  101ASN      C  982   5.079   4.591   1.956
  101ASN      O  983   5.001   4.497   1.970
  102ASN      N  984   5.112   4.659   1.847
  102ASN      H  985   5.175   4.737   1.852
  102ASN     CA  986   5.056   4.643   1.712
  102ASN     CB  987   5.032   4.779   1.646
  102ASN     CG  988   4.910   4.836   1.718
  102ASN    OD1  989   4.802   4.785   1.687
  102ASN    ND2  990   4.928   4.936   1.804
  102ASN   HD21  991   5.017   4.962   1.842
  102ASN   HD22  992   4.845   4.980   1.838
  102ASN      C  993   5.128   4.554   1.612
  102ASN      O  994   5.106   4.560   1.491
  103GLN      N  995   5.221   4.475   1.664
  103GLN      H  996   5.249   4.471   1.760
  103GLN     CA  997   5.307   4.389   1.582
  103GLN     CB  998   5.424   4.320   1.653
  103GLN     CG  999   5.379   4.217   1.757
  103GLN     CD 1000   5.500   4.143   1.813
  103GLN    OE1 1001   5.606   4.119   1.754
  103GLN    NE2 1002   5.499   4.131   1.945
  103GLN   HE21 1003   5.425   4.158   2.006
  103GLN   HE22 1004   5.565   4.067   1.986
  103GLN      C 1005   5.243   4.281   1.493
  103GLN      O 1006   5.304   4.250   1.391
  104ASP      N 1007   5.128   4.228   1.533
  104ASP      H 1008   5.101   4.236   1.629
  104ASP     CA 1009   5.075   4.117   1.453
  104ASP     CB 1010   4.986   4.022   1.534
  104ASP     CG 1011   4.969   3.898   1.447
  104ASP    OD1 1012   4.859   3.889   1.387
  104ASP    OD2 1013   5.058   3.811   1.452
  104ASP      C 1014   5.003   4.182   1.334
  104ASP      O 1015   5.017   4.135   1.221
  105LYS      N 1016   4.913   4.275   1.361
  105LYS      H 1017   4.865   4.272   1.448
  105LYS     CA 1018   4.834   4.362   1.271
  105LYS     CB 1019   4.768   4.467   1.360
  105LYS     CG 1020   4.693   4.580   1.290
  105LYS     CD 1021   4.648   4.688   1.389
  105LYS     CE 1022   4.553   4.637   1.497
  105LYS     NZ 1023   4.494   4.743   1.579
  105LYS    HZ1 1024   4.409   4.713   1.623
  105LYS    HZ2 1025   4.548   4.769   1.659
  105LYS    HZ3 1026   4.476   4.825   1.525
  105LYS      C 1027   4.910   4.423   1.153
  105LYS      O 1028   4.884   4.406   1.035
  106LEU      N 1029   5.018   4.488   1.196
  106LEU      H 1030   5.058   4.497   1.287
  106LEU     CA 1031   5.105   4.554   1.097
  106LEU     CB 1032   5.200   4.652   1.166
  106LEU     CG 1033   5.129   4.769   1.235
  106LEU    CD1 1034   5.240   4.859   1.289
  106LEU    CD2 1035   5.046   4.844   1.130
  106LEU      C 1036   5.183   4.458   1.008
  106LEU      O 1037   5.238   4.363   1.065
  107GLY      N 1038   5.189   4.488   0.879
  107GLY      H 1039   5.128   4.545   0.824
  107GLY     CA 1040   5.271   4.406   0.789
  107GLY      C 1041   5.418   4.450   0.793
  107GLY      O 1042   5.475   4.497   0.695
  108PHE      N 1043   5.481   4.395   0.896
  108PHE      H 1044   5.436   4.332   0.960
  108PHE     CA 1045   5.625   4.413   0.924
  108PHE     CB 1046   5.646   4.397   1.075
  108PHE     CG 1047   5.602   4.521   1.153
  108PHE    CD1 1048   5.530   4.509   1.271
  108PHE    HD1 1049   5.456   4.429   1.278
  108PHE    CD2 1050   5.664   4.643   1.123
  108PHE    HD2 1051   5.701   4.670   1.024
  108PHE    CE1 1052   5.540   4.607   1.369
  108PHE    HE1 1053   5.500   4.577   1.466
  108PHE    CE2 1054   5.680   4.736   1.224
  108PHE    HE2 1055   5.740   4.827   1.219
  108PHE     CZ 1056   5.620   4.718   1.349
  108PHE     HZ 1057   5.656   4.770   1.437
  108PHE      C 1058   5.711   4.310   0.852
  108PHE      O 1059   5.673   4.194   0.837
  109GLU      N 1060   5.825   4.363   0.808
  109GLU      H 1061   5.838   4.462   0.798
  109GLU     CA 1062   5.942   4.286   0.763
  109GLU     CB 1063   6.021   4.396   0.692
  109GLU     CG 1064   6.123   4.364   0.583
  109GLU     CD 1065   6.238   4.279   0.639
  109GLU    OE1 1066   6.235   4.154   0.634
  109GLU    OE2 1067   6.322   4.350   0.698
  109GLU      C 1068   6.002   4.222   0.888
  109GLU      O 1069   6.026   4.296   0.983
  110ASP      N 1070   6.036   4.094   0.873
  110ASP      H 1071   6.045   4.058   0.781
  110ASP     CA 1072   6.100   4.012   0.977
  110ASP     CB 1073   6.120   3.869   0.927
  110ASP     CG 1074   6.003   3.785   0.877
  110ASP    OD1 1075   5.956   3.704   0.960
  110ASP    OD2 1076   5.952   3.804   0.765
  110ASP      C 1077   6.228   4.077   1.030
  110ASP      O 1078   6.260   4.062   1.148
  111GLY      N 1079   6.305   4.143   0.944
  111GLY      H 1080   6.298   4.135   0.845
  111GLY     CA 1081   6.425   4.218   0.982
  111GLY      C 1082   6.428   4.369   1.009
  111GLY      O 1083   6.533   4.434   1.007
  112SER      N 1084   6.306   4.422   1.012
  112SER      H 1085   6.229   4.364   0.986
  112SER     CA 1086   6.282   4.563   1.044
  112SER     CB 1087   6.141   4.609   1.004
  112SER     OG 1088   6.117   4.747   1.032
  112SER     HG 1089   6.136   4.799   0.949
  112SER      C 1090   6.309   4.593   1.192
  112SER      O 1091   6.304   4.502   1.275
  113VAL      N 1092   6.344   4.718   1.222
  113VAL      H 1093   6.335   4.790   1.153
  113VAL     CA 1094   6.400   4.753   1.353
  113VAL     CB 1095   6.443   4.899   1.370
  113VAL    CG1 1096   6.563   4.924   1.279
  113VAL    CG2 1097   6.333   4.999   1.332
  113VAL      C 1098   6.330   4.716   1.483
  113VAL      O 1099   6.397   4.672   1.576
  114LEU      N 1100   6.197   4.709   1.482
  114LEU      H 1101   6.135   4.749   1.415
  114LEU     CA 1102   6.125   4.655   1.598
  114LEU     CB 1103   5.984   4.714   1.603
  114LEU     CG 1104   5.914   4.648   1.722
  114LEU    CD1 1105   5.952   4.693   1.863
  114LEU    CD2 1106   5.765   4.619   1.702
  114LEU      C 1107   6.132   4.503   1.611
  114LEU      O 1108   6.182   4.447   1.709
  115LYS      N 1109   6.091   4.442   1.500
  115LYS      H 1110   6.059   4.492   1.419
  115LYS     CA 1111   6.092   4.296   1.482
  115LYS     CB 1112   6.050   4.252   1.342
  115LYS     CG 1113   5.900   4.224   1.338
  115LYS     CD 1114   5.849   4.092   1.396
  115LYS     CE 1115   5.703   4.071   1.354
  115LYS     NZ 1116   5.678   3.931   1.387
  115LYS    HZ1 1117   5.583   3.923   1.416
  115LYS    HZ2 1118   5.691   3.875   1.305
  115LYS    HZ3 1119   5.747   3.903   1.454
  115LYS      C 1120   6.231   4.242   1.512
  115LYS      O 1121   6.245   4.154   1.597
  116GLN      N 1122   6.337   4.309   1.469
  116GLN      H 1123   6.341   4.379   1.398
  116GLN     CA 1124   6.476   4.271   1.499
  116GLN     CB 1125   6.562   4.354   1.403
  116GLN     CG 1126   6.708   4.308   1.396
  116GLN     CD 1127   6.767   4.368   1.269
  116GLN    OE1 1128   6.762   4.310   1.160
  116GLN    NE2 1129   6.860   4.462   1.284
  116GLN   HE21 1130   6.906   4.478   1.372
  116GLN   HE22 1131   6.868   4.528   1.210
  116GLN      C 1132   6.513   4.292   1.646
  116GLN      O 1133   6.555   4.194   1.707
  117PHE      N 1134   6.472   4.401   1.709
  117PHE      H 1135   6.434   4.481   1.663
  117PHE     CA 1136   6.481   4.424   1.854
  117PHE     CB 1137   6.418   4.558   1.894
  117PHE     CG 1138   6.411   4.574   2.046
  117PHE    CD1 1139   6.528   4.612   2.110
  117PHE    HD1 1140   6.625   4.587   2.067
  117PHE    CD2 1141   6.286   4.576   2.107
  117PHE    HD2 1142   6.199   4.575   2.042
  117PHE    CE1 1143   6.515   4.659   2.240
  117PHE    HE1 1144   6.601   4.688   2.300
  117PHE    CE2 1145   6.275   4.601   2.244
  117PHE    HE2 1146   6.183   4.605   2.301
  117PHE     CZ 1147   6.393   4.641   2.305
  117PHE     HZ 1148   6.386   4.656   2.413
  117PHE      C 1149   6.414   4.312   1.934
  117PHE      O 1150   6.480   4.252   2.019
  118LEU      N 1151   6.284   4.291   1.919
  118LEU      H 1152   6.230   4.367   1.882
  118LEU     CA 1153   6.217   4.176   1.981
  118LEU     CB 1154   6.070   4.163   1.939
  118LEU     CG 1155   5.994   4.293   1.967
  118LEU    CD1 1156   5.860   4.275   1.896
  118LEU    CD2 1157   5.976   4.320   2.117
  118LEU      C 1158   6.272   4.033   1.974
  118LEU      O 1159   6.250   3.970   2.078
  119SER      N 1160   6.329   3.993   1.862
  119SER      H 1161   6.315   4.033   1.771
  119SER     CA 1162   6.400   3.864   1.855
  119SER     CB 1163   6.402   3.820   1.708
  119SER     OG 1164   6.467   3.914   1.622
  119SER     HG 1165   6.426   3.903   1.532
  119SER      C 1166   6.542   3.865   1.911
  119SER      O 1167   6.595   3.764   1.957
  120GLU      N 1168   6.613   3.977   1.899
  120GLU      H 1169   6.602   4.035   1.818
  120GLU     CA 1170   6.736   4.012   1.972
  120GLU     CB 1171   6.811   4.138   1.929
  120GLU     CG 1172   6.861   4.133   1.784
  120GLU     CD 1173   6.955   4.248   1.748
  120GLU    OE1 1174   7.077   4.225   1.739
  120GLU    OE2 1175   6.908   4.363   1.736
  120GLU      C 1176   6.727   4.012   2.125
  120GLU      O 1177   6.752   3.902   2.174
  121THR      N 1178   6.631   4.088   2.176
  121THR      H 1179   6.576   4.150   2.119
  121THR     CA 1180   6.598   4.087   2.319
  121THR     CB 1181   6.544   4.224   2.360
  121THR    OG1 1182   6.423   4.257   2.292
  121THR    HG1 1183   6.452   4.283   2.200
  121THR    CG2 1184   6.650   4.334   2.347
  121THR      C 1185   6.500   3.982   2.371
  121THR      O 1186   6.409   3.992   2.453
  122GLU      N 1187   6.535   3.860   2.332
  122GLU      H 1188   6.612   3.839   2.272
  122GLU     CA 1189   6.462   3.738   2.370
  122GLU     CB 1190   6.542   3.625   2.305
  122GLU     CG 1191   6.460   3.496   2.299
  122GLU     CD 1192   6.528   3.392   2.211
  122GLU    OE1 1193   6.607   3.318   2.275
  122GLU    OE2 1194   6.478   3.369   2.099
  122GLU      C 1195   6.460   3.704   2.519
  122GLU      O 1196   6.563   3.720   2.586
  123LYS      N 1197   6.344   3.665   2.570
  123LYS      H 1198   6.269   3.655   2.504
  123LYS     CA 1199   6.313   3.623   2.707
  123LYS     CB 1200   6.409   3.515   2.758
  123LYS     CG 1201   6.341   3.410   2.845
  123LYS     CD 1202   6.442   3.314   2.908
  123LYS     CE 1203   6.500   3.219   2.803
  123LYS     NZ 1204   6.402   3.110   2.789
  123LYS    HZ1 1205   6.314   3.145   2.757
  123LYS    HZ2 1206   6.446   3.051   2.720
  123LYS    HZ3 1207   6.382   3.050   2.866
  123LYS      C 1208   6.332   3.743   2.801
  123LYS      O 1209   6.243   3.762   2.883
  124MET      N 1210   6.430   3.830   2.776
  124MET      H 1211   6.501   3.816   2.706
  124MET     CA 1212   6.441   3.951   2.859
  124MET     CB 1213   6.536   4.054   2.798
  124MET     CG 1214   6.684   4.018   2.788
  124MET     SD 1215   6.774   4.172   2.751
  124MET     CE 1216   6.933   4.098   2.720
  124MET      C 1217   6.315   4.028   2.897
  124MET      O 1218   6.224   4.057   2.819
  125SER      N 1219   6.307   4.065   3.024
  125SER      H 1220   6.386   4.056   3.086
  125SER     CA 1221   6.190   4.139   3.071
  125SER     CB 1222   6.184   4.124   3.223
  125SER     OG 1223   6.259   4.230   3.283
  125SER     HG 1224   6.192   4.281   3.337
  125SER      C 1225   6.168   4.286   3.033
  125SER      O 1226   6.266   4.345   2.987
  126PRO      N 1227   6.045   4.336   3.035
  126PRO     CA 1228   6.013   4.477   3.008
  126PRO     CB 1229   5.872   4.487   3.066
  126PRO     CG 1230   5.810   4.358   3.012
  126PRO     CD 1231   5.921   4.258   3.046
  126PRO      C 1232   6.105   4.585   3.067
  126PRO      O 1233   6.092   4.700   3.024
  127GLU      N 1234   6.168   4.556   3.180
  127GLU      H 1235   6.130   4.504   3.256
  127GLU     CA 1236   6.274   4.643   3.234
  127GLU     CB 1237   6.308   4.603   3.378
  127GLU     CG 1238   6.188   4.573   3.468
  127GLU     CD 1239   6.139   4.429   3.448
  127GLU    OE1 1240   6.049   4.406   3.365
  127GLU    OE2 1241   6.179   4.343   3.530
  127GLU      C 1242   6.403   4.618   3.157
  127GLU      O 1243   6.445   4.715   3.093
  128ASP      N 1244   6.447   4.493   3.148
  128ASP      H 1245   6.395   4.417   3.186
  128ASP     CA 1246   6.566   4.453   3.071
  128ASP     CB 1247   6.612   4.308   3.084
  128ASP     CG 1248   6.660   4.289   3.228
  128ASP    OD1 1249   6.731   4.378   3.281
  128ASP    OD2 1250   6.630   4.182   3.284
  128ASP      C 1251   6.580   4.504   2.927
  128ASP      O 1252   6.680   4.551   2.873
  129ARG      N 1253   6.464   4.508   2.863
  129ARG      H 1254   6.402   4.439   2.900
  129ARG     CA 1255   6.446   4.552   2.724
  129ARG     CB 1256   6.304   4.512   2.683
  129ARG     CG 1257   6.312   4.368   2.632
  129ARG     CD 1258   6.172   4.327   2.586
  129ARG     NE 1259   6.199   4.220   2.489
  129ARG     HE 1260   6.291   4.198   2.456
  129ARG     CZ 1261   6.112   4.142   2.424
  129ARG    NH1 1262   5.981   4.155   2.453
  129ARG   HH11 1263   5.941   4.224   2.513
  129ARG   HH12 1264   5.927   4.098   2.390
  129ARG    NH2 1265   6.152   4.061   2.325
  129ARG   HH21 1266   6.249   4.038   2.314
  129ARG   HH22 1267   6.087   4.012   2.267
  129ARG      C 1268   6.455   4.702   2.698
  129ARG      O 1269   6.540   4.755   2.626
  130ALA      N 1270   6.405   4.769   2.802
  130ALA      H 1271   6.358   4.722   2.877
  130ALA     CA 1272   6.410   4.915   2.812
  130ALA     CB 1273   6.323   4.970   2.925
  130ALA      C 1274   6.550   4.969   2.838
  130ALA      O 1275   6.590   5.076   2.792
  131LYS      N 1276   6.619   4.902   2.930
  131LYS      H 1277   6.582   4.822   2.978
  131LYS     CA 1278   6.754   4.941   2.972
  131LYS     CB 1279   6.786   4.879   3.108
  131LYS     CG 1280   6.698   4.945   3.214
  131LYS     CD 1281   6.738   5.091   3.239
  131LYS     CE 1282   6.883   5.139   3.254
  131LYS     NZ 1283   6.906   5.281   3.282
  131LYS    HZ1 1284   6.907   5.339   3.201
  131LYS    HZ2 1285   6.834   5.316   3.343
  131LYS    HZ3 1286   6.989   5.276   3.338
  131LYS      C 1287   6.865   4.900   2.875
  131LYS      O 1288   6.978   4.949   2.876
  132CYS      N 1289   6.833   4.809   2.784
  132CYS      H 1290   6.761   4.743   2.803
  132CYS     CA 1291   6.909   4.776   2.662
  132CYS     CB 1292   6.853   4.655   2.587
  132CYS     SG 1293   6.883   4.505   2.687
  132CYS     HG 1294   6.788   4.542   2.772
  132CYS      C 1295   6.918   4.882   2.553
  132CYS      O 1296   6.981   4.860   2.450
  133PHE      N 1297   6.864   5.000   2.583
  133PHE      H 1298   6.778   4.994   2.633
  133PHE     CA 1299   6.880   5.127   2.511
  133PHE     CB 1300   6.824   5.234   2.605
  133PHE     CG 1301   6.805   5.371   2.539
  133PHE    CD1 1302   6.904   5.467   2.554
  133PHE    HD1 1303   6.985   5.464   2.627
  133PHE    CD2 1304   6.690   5.382   2.461
  133PHE    HD2 1305   6.590   5.347   2.487
  133PHE    CE1 1306   6.889   5.584   2.481
  133PHE    HE1 1307   6.969   5.657   2.468
  133PHE    CE2 1308   6.688   5.497   2.384
  133PHE    HE2 1309   6.610   5.500   2.307
  133PHE     CZ 1310   6.782   5.599   2.395
  133PHE     HZ 1311   6.789   5.677   2.318
  133PHE      C 1312   7.027   5.157   2.480
  133PHE      O 1313   7.118   5.145   2.562
  134GLU      N 1314   7.054   5.190   2.354
  134GLU      H 1315   6.977   5.202   2.291
  134GLU     CA 1316   7.188   5.217   2.300
  134GLU     CB 1317   7.260   5.328   2.377
  134GLU     CG 1318   7.214   5.471   2.348
  134GLU     CD 1319   7.276   5.563   2.453
  134GLU    OE1 1320   7.375   5.628   2.414
  134GLU    OE2 1321   7.209   5.583   2.556
  134GLU      C 1322   7.292   5.107   2.275
  134GLU      O 1323   7.348   5.107   2.166
  135LYS      N 1324   7.303   5.013   2.368
  135LYS      H 1325   7.252   5.025   2.453
  135LYS     CA 1326   7.381   4.889   2.352
  135LYS     CB 1327   7.387   4.804   2.479
  135LYS     CG 1328   7.429   4.878   2.606
  135LYS     CD 1329   7.576   4.910   2.632
  135LYS     CE 1330   7.578   4.993   2.761
  135LYS     NZ 1331   7.718   5.030   2.788
  135LYS    HZ1 1332   7.769   4.947   2.811
  135LYS    HZ2 1333   7.750   5.077   2.706
  135LYS    HZ3 1334   7.722   5.097   2.862
  135LYS      C 1335   7.336   4.801   2.236
  135LYS      O 1336   7.416   4.738   2.168
  136ASN      N 1337   7.206   4.771   2.239
  136ASN      H 1338   7.154   4.765   2.324
  136ASN     CA 1339   7.136   4.708   2.127
  136ASN     CB 1340   7.004   4.646   2.173
  136ASN     CG 1341   6.914   4.608   2.055
  136ASN    OD1 1342   6.829   4.681   2.004
  136ASN    ND2 1343   6.918   4.482   2.012
  136ASN   HD21 1344   6.966   4.412   2.064
  136ASN   HD22 1345   6.890   4.473   1.917
  136ASN      C 1346   7.130   4.798   2.003
  136ASN      O 1347   7.046   4.888   1.994
  137GLU      N 1348   7.155   4.735   1.889
  137GLU      H 1349   7.170   4.636   1.882
  137GLU     CA 1350   7.160   4.815   1.766
  137GLU     CB 1351   7.257   4.747   1.669
  137GLU     CG 1352   7.401   4.785   1.705
  137GLU     CD 1353   7.503   4.730   1.605
  137GLU    OE1 1354   7.554   4.616   1.618
  137GLU    OE2 1355   7.525   4.803   1.507
  137GLU      C 1356   7.034   4.857   1.690
  137GLU      O 1357   7.023   4.974   1.652
  138ALA      N 1358   6.933   4.771   1.692
  138ALA      H 1359   6.948   4.673   1.702
  138ALA     CA 1360   6.802   4.814   1.641
  138ALA     CB 1361   6.701   4.698   1.649
  138ALA      C 1362   6.736   4.929   1.716
  138ALA      O 1363   6.706   5.030   1.652
  139ILE      N 1364   6.724   4.917   1.848
  139ILE      H 1365   6.768   4.838   1.893
  139ILE     CA 1366   6.668   5.028   1.926
  139ILE     CB 1367   6.636   4.974   2.066
  139ILE    CG1 1368   6.523   5.051   2.134
  139ILE    CG2 1369   6.763   4.973   2.151
  139ILE     CD 1370   6.474   4.993   2.267
  139ILE      C 1371   6.753   5.156   1.917
  139ILE      O 1372   6.694   5.260   1.947
  140GLN      N 1373   6.885   5.140   1.919
  140GLN      H 1374   6.928   5.051   1.936
  140GLN     CA 1375   6.973   5.254   1.892
  140GLN     CB 1376   7.112   5.194   1.914
  140GLN     CG 1377   7.223   5.293   1.879
  140GLN     CD 1378   7.338   5.213   1.816
  140GLN    OE1 1379   7.319   5.187   1.697
  140GLN    NE2 1380   7.439   5.186   1.898
  140GLN   HE21 1381   7.435   5.215   1.994
  140GLN   HE22 1382   7.531   5.173   1.860
  140GLN      C 1383   6.952   5.326   1.759
  140GLN      O 1384   6.942   5.449   1.760
  141ALA      N 1385   6.945   5.250   1.650
  141ALA      H 1386   6.974   5.154   1.654
  141ALA     CA 1387   6.918   5.298   1.514
  141ALA     CB 1388   6.946   5.189   1.411
  141ALA      C 1389   6.782   5.367   1.519
  141ALA      O 1390   6.779   5.487   1.491
  142ALA      N 1391   6.686   5.299   1.580
  142ALA      H 1392   6.716   5.205   1.597
  142ALA     CA 1393   6.547   5.343   1.594
  142ALA     CB 1394   6.465   5.229   1.655
  142ALA      C 1395   6.518   5.475   1.667
  142ALA      O 1396   6.465   5.568   1.607
  143HISE     N 1397   6.586   5.494   1.780
  143HISE     H 1398   6.664   5.436   1.804
  143HISE    CA 1399   6.592   5.621   1.852
  143HISE    CB 1400   6.676   5.609   1.979
  143HISE    CG 1401   6.667   5.728   2.075
  143HISE   ND1 1402   6.594   5.748   2.184
  143HISE   CD2 1403   6.722   5.846   2.048
  143HISE   HD2 1404   6.801   5.865   1.975
  143HISE   CE1 1405   6.611   5.872   2.228
  143HISE   HE1 1406   6.537   5.922   2.291
  143HISE   NE2 1407   6.694   5.933   2.145
  143HISE   HE2 1408   6.761   6.006   2.164
  143HISE     C 1409   6.651   5.731   1.762
  143HISE     O 1410   6.579   5.829   1.750
  144ASP      N 1411   6.775   5.715   1.717
  144ASP      H 1412   6.827   5.631   1.728
  144ASP     CA 1413   6.838   5.816   1.630
  144ASP     CB 1414   6.980   5.779   1.587
  144ASP     CG 1415   7.058   5.889   1.516
  144ASP    OD1 1416   7.038   5.899   1.393
  144ASP    OD2 1417   7.144   5.955   1.579
  144ASP      C 1418   6.745   5.855   1.515
  144ASP      O 1419   6.716   5.974   1.506
  145ALA      N 1420   6.684   5.758   1.447
  145ALA      H 1421   6.722   5.665   1.455
  145ALA     CA 1422   6.576   5.783   1.352
  145ALA     CB 1423   6.537   5.647   1.293
  145ALA      C 1424   6.449   5.861   1.385
  145ALA      O 1425   6.425   5.967   1.326
  146VAL      N 1426   6.381   5.816   1.490
  146VAL      H 1427   6.413   5.730   1.528
  146VAL     CA 1428   6.261   5.881   1.545
  146VAL     CB 1429   6.188   5.798   1.651
  146VAL    CG1 1430   6.155   5.656   1.601
  146VAL    CG2 1431   6.249   5.808   1.790
  146VAL      C 1432   6.286   6.023   1.597
  146VAL      O 1433   6.223   6.123   1.566
  147ALA      N 1434   6.406   6.046   1.649
  147ALA      H 1435   6.456   5.967   1.686
  147ALA     CA 1436   6.467   6.174   1.688
  147ALA     CB 1437   6.577   6.148   1.790
  147ALA      C 1438   6.518   6.262   1.573
  147ALA      O 1439   6.491   6.381   1.557
  148GLN      N 1440   6.571   6.196   1.471
  148GLN      H 1441   6.605   6.102   1.476
  148GLN     CA 1442   6.591   6.266   1.343
  148GLN     CB 1443   6.682   6.190   1.246
  148GLN     CG 1444   6.719   6.262   1.116
  148GLN     CD 1445   6.850   6.195   1.074
  148GLN    OE1 1446   6.942   6.202   1.155
  148GLN    NE2 1447   6.852   6.099   0.982
  148GLN   HE21 1448   6.764   6.061   0.950
  148GLN   HE22 1449   6.937   6.075   0.936
  148GLN      C 1450   6.481   6.337   1.265
  148GLN      O 1451   6.492   6.449   1.215
  149GLU      N 1452   6.364   6.274   1.273
  149GLU      H 1453   6.364   6.175   1.290
  149GLU     CA 1454   6.235   6.328   1.227
  149GLU     CB 1455   6.137   6.212   1.209
  149GLU     CG 1456   6.171   6.100   1.111
  149GLU     CD 1457   6.138   6.134   0.966
  149GLU    OE1 1458   6.044   6.208   0.930
  149GLU    OE2 1459   6.205   6.076   0.877
  149GLU      C 1460   6.176   6.443   1.308
  149GLU      O 1461   6.085   6.513   1.264
  150GLY      N 1462   6.241   6.462   1.422
  150GLY      H 1463   6.307   6.400   1.466
  150GLY     CA 1464   6.204   6.570   1.516
  150GLY      C 1465   6.262   6.697   1.454
  150GLY      O 1466   6.376   6.720   1.413
  151GLN      N 1467   6.188   6.804   1.484
  151GLN      H 1468   6.112   6.801   1.549
  151GLN     CA 1469   6.206   6.931   1.413
  151GLN     CB 1470   6.073   6.969   1.348
  151GLN     CG 1471   6.065   6.882   1.222
  151GLN     CD 1472   5.939   6.913   1.141
  151GLN    OE1 1473   5.827   6.863   1.159
  151GLN    NE2 1474   5.944   7.015   1.057
  151GLN   HE21 1475   6.026   7.073   1.055
  151GLN   HE22 1476   5.869   7.021   0.991
  151GLN      C 1477   6.256   7.044   1.502
  151GLN      O 1478   6.341   7.118   1.452
  152CYS      N 1479   6.194   7.061   1.619
  152CYS      H 1480   6.097   7.038   1.628
  152CYS     CA 1481   6.247   7.148   1.724
  152CYS     CB 1482   6.140   7.237   1.786
  152CYS     SG 1483   6.007   7.162   1.888
  152CYS     HG 1484   5.978   7.059   1.810
  152CYS      C 1485   6.318   7.068   1.833
  152CYS      O 1486   6.391   7.122   1.916
  153ARG      N 1487   6.271   6.946   1.856
  153ARG      H 1488   6.191   6.920   1.801
  153ARG     CA 1489   6.305   6.842   1.954
  153ARG     CB 1490   6.442   6.777   1.933
  153ARG     CG 1491   6.459   6.742   1.785
  153ARG     CD 1492   6.587   6.663   1.756
  153ARG     NE 1493   6.608   6.631   1.614
  153ARG     HE 1494   6.555   6.549   1.592
  153ARG     CZ 1495   6.704   6.677   1.532
  153ARG    NH1 1496   6.795   6.762   1.581
  153ARG   HH11 1497   6.795   6.791   1.676
  153ARG   HH12 1498   6.860   6.801   1.516
  153ARG    NH2 1499   6.686   6.675   1.399
  153ARG   HH21 1500   6.596   6.637   1.376
  153ARG   HH22 1501   6.741   6.722   1.331
  153ARG      C 1502   6.277   6.875   2.101
  153ARG      O 1503   6.289   6.993   2.134
  154VAL      N 1504   6.216   6.784   2.177
  154VAL      H 1505   6.195   6.691   2.147
  154VAL     CA 1506   6.194   6.809   2.320
  154VAL     CB 1507   6.071   6.743   2.381
  154VAL    CG1 1508   5.943   6.798   2.319
  154VAL    CG2 1509   6.064   6.593   2.351
  154VAL      C 1510   6.315   6.793   2.412
  154VAL      O 1511   6.400   6.707   2.389
  155ASP      N 1512   6.311   6.868   2.521
  155ASP      H 1513   6.247   6.940   2.547
  155ASP     CA 1514   6.423   6.862   2.616
  155ASP     CB 1515   6.408   6.972   2.722
  155ASP     CG 1516   6.517   6.967   2.829
  155ASP    OD1 1517   6.616   7.036   2.798
  155ASP    OD2 1518   6.498   6.894   2.928
  155ASP      C 1519   6.436   6.724   2.680
  155ASP      O 1520   6.343   6.670   2.740
  156ASP      N 1521   6.561   6.681   2.695
  156ASP      H 1522   6.633   6.735   2.651
  156ASP     CA 1523   6.599   6.546   2.740
  156ASP     CB 1524   6.748   6.518   2.725
  156ASP     CG 1525   6.843   6.627   2.775
  156ASP    OD1 1526   6.889   6.620   2.891
  156ASP    OD2 1527   6.881   6.719   2.700
  156ASP      C 1528   6.558   6.515   2.884
  156ASP      O 1529   6.572   6.401   2.929
  157LYS      N 1530   6.505   6.610   2.960
  157LYS      H 1531   6.501   6.708   2.939
  157LYS     CA 1532   6.445   6.576   3.090
  157LYS     CB 1533   6.435   6.700   3.178
  157LYS     CG 1534   6.576   6.738   3.223
  157LYS     CD 1535   6.596   6.868   3.301
  157LYS     CE 1536   6.740   6.870   3.353
  157LYS     NZ 1537   6.767   6.980   3.447
  157LYS    HZ1 1538   6.713   6.964   3.530
  157LYS    HZ2 1539   6.863   6.992   3.475
  157LYS    HZ3 1540   6.730   7.065   3.412
  157LYS      C 1541   6.303   6.518   3.089
  157LYS      O 1542   6.253   6.497   3.199
  158VAL      N 1543   6.246   6.492   2.972
  158VAL      H 1544   6.293   6.513   2.886
  158VAL     CA 1545   6.108   6.450   2.945
  158VAL     CB 1546   6.091   6.412   2.798
  158VAL    CG1 1547   6.060   6.539   2.718
  158VAL    CG2 1548   6.209   6.334   2.740
  158VAL      C 1549   6.052   6.332   3.025
  158VAL      O 1550   6.123   6.235   3.054
  159ASN      N 1551   5.920   6.332   3.041
  159ASN      H 1552   5.866   6.413   3.019
  159ASN     CA 1553   5.850   6.224   3.113
  159ASN     CB 1554   5.758   6.282   3.221
  159ASN     CG 1555   5.687   6.173   3.301
  159ASN    OD1 1556   5.752   6.103   3.378
  159ASN    ND2 1557   5.554   6.175   3.293
  159ASN   HD21 1558   5.500   6.239   3.239
  159ASN   HD22 1559   5.512   6.103   3.348
  159ASN      C 1560   5.771   6.146   3.007
  159ASN      O 1561   5.768   6.024   3.020
  160PHE      N 1562   5.696   6.212   2.919
  160PHE      H 1563   5.678   6.308   2.940
  160PHE     CA 1564   5.659   6.158   2.788
  160PHE     CB 1565   5.780   6.138   2.696
  160PHE     CG 1566   5.761   6.165   2.546
  160PHE    CD1 1567   5.654   6.114   2.473
  160PHE    HD1 1568   5.581   6.049   2.520
  160PHE    CD2 1569   5.826   6.275   2.491
  160PHE    HD2 1570   5.895   6.325   2.559
  160PHE    CE1 1571   5.633   6.162   2.344
  160PHE    HE1 1572   5.578   6.095   2.278
  160PHE    CE2 1573   5.801   6.331   2.367
  160PHE    HE2 1574   5.874   6.398   2.321
  160PHE     CZ 1575   5.705   6.268   2.289
  160PHE     HZ 1576   5.689   6.296   2.184
  160PHE      C 1577   5.575   6.031   2.799
  160PHE      O 1578   5.610   5.931   2.737
  161HISE     N 1579   5.480   6.024   2.892
  161HISE     H 1580   5.439   6.110   2.923
  161HISE    CA 1581   5.402   5.906   2.933
  161HISE    CB 1582   5.345   5.932   3.073
  161HISE    CG 1583   5.296   5.803   3.139
  161HISE   ND1 1584   5.359   5.720   3.223
  161HISE   CD2 1585   5.171   5.762   3.125
  161HISE   HD2 1586   5.101   5.793   3.046
  161HISE   CE1 1587   5.269   5.631   3.263
  161HISE   HE1 1588   5.285   5.555   3.340
  161HISE   NE2 1589   5.152   5.657   3.204
  161HISE   HE2 1590   5.071   5.599   3.193
  161HISE     C 1591   5.291   5.866   2.837
  161HISE     O 1592   5.195   5.942   2.822
  162PHE      N 1593   5.301   5.737   2.807
  162PHE      H 1594   5.372   5.675   2.843
  162PHE     CA 1595   5.207   5.674   2.712
  162PHE     CB 1596   5.290   5.586   2.619
  162PHE     CG 1597   5.331   5.685   2.509
  162PHE    CD1 1598   5.249   5.709   2.400
  162PHE    HD1 1599   5.142   5.698   2.417
  162PHE    CD2 1600   5.463   5.730   2.510
  162PHE    HD2 1601   5.514   5.755   2.603
  162PHE    CE1 1602   5.303   5.765   2.285
  162PHE    HE1 1603   5.233   5.808   2.213
  162PHE    CE2 1604   5.514   5.790   2.396
  162PHE    HE2 1605   5.617   5.827   2.398
  162PHE     CZ 1606   5.434   5.810   2.284
  162PHE     HZ 1607   5.489   5.835   2.193
  162PHE      C 1608   5.102   5.594   2.788
  162PHE      O 1609   5.145   5.526   2.882
  163ILE      N 1610   4.978   5.641   2.774
  163ILE      H 1611   4.966   5.740   2.769
  163ILE     CA 1612   4.857   5.559   2.782
  163ILE     CB 1613   4.764   5.636   2.877
  163ILE    CG1 1614   4.845   5.649   3.006
  163ILE    CG2 1615   4.631   5.564   2.899
  163ILE     CD 1616   4.785   5.763   3.089
  163ILE      C 1617   4.811   5.510   2.645
  163ILE      O 1618   4.765   5.584   2.559
  164LEU      N 1619   4.831   5.381   2.616
  164LEU      H 1620   4.859   5.312   2.682
  164LEU     CA 1621   4.808   5.319   2.485
  164LEU     CB 1622   4.934   5.269   2.415
  164LEU     CG 1623   5.016   5.170   2.499
  164LEU    CD1 1624   5.011   5.031   2.436
  164LEU    CD2 1625   5.156   5.225   2.526
  164LEU      C 1626   4.697   5.215   2.503
  164LEU      O 1627   4.667   5.172   2.614
  165PHE      N 1628   4.638   5.186   2.387
  165PHE      H 1629   4.671   5.236   2.307
  165PHE     CA 1630   4.522   5.095   2.380
  165PHE     CB 1631   4.401   5.175   2.332
  165PHE     CG 1632   4.333   5.265   2.436
  165PHE    CD1 1633   4.275   5.218   2.553
  165PHE    HD1 1634   4.218   5.126   2.541
  165PHE    CD2 1635   4.365   5.400   2.431
  165PHE    HD2 1636   4.374   5.447   2.333
  165PHE    CE1 1637   4.255   5.296   2.667
  165PHE    HE1 1638   4.217   5.248   2.757
  165PHE    CE2 1639   4.357   5.478   2.547
  165PHE    HE2 1640   4.413   5.570   2.561
  165PHE     CZ 1641   4.305   5.426   2.665
  165PHE     HZ 1642   4.320   5.487   2.754
  165PHE      C 1643   4.542   4.979   2.283
  165PHE      O 1644   4.596   4.988   2.173
  166ASN      N 1645   4.491   4.862   2.322
  166ASN      H 1646   4.471   4.847   2.419
  166ASN     CA 1647   4.487   4.749   2.228
  166ASN     CB 1648   4.591   4.648   2.274
  166ASN     CG 1649   4.659   4.584   2.153
  166ASN    OD1 1650   4.604   4.579   2.043
  166ASN    ND2 1651   4.783   4.538   2.169
  166ASN   HD21 1652   4.834   4.541   2.255
  166ASN   HD22 1653   4.829   4.506   2.087
  166ASN      C 1654   4.346   4.690   2.218
  166ASN      O 1655   4.296   4.635   2.316
  167ASN      N 1656   4.302   4.674   2.093
  167ASN      H 1657   4.358   4.697   2.014
  167ASN     CA 1658   4.170   4.616   2.066
  167ASN     CB 1659   4.086   4.701   1.970
  167ASN     CG 1660   4.146   4.714   1.830
  167ASN    OD1 1661   4.267   4.708   1.808
  167ASN    ND2 1662   4.068   4.728   1.722
  167ASN   HD21 1663   3.968   4.733   1.721
  167ASN   HD22 1664   4.108   4.732   1.631
  167ASN      C 1665   4.186   4.467   2.035
  167ASN      O 1666   4.122   4.419   1.941
  168VAL      N 1667   4.253   4.403   2.130
  168VAL      H 1668   4.241   4.435   2.224
  168VAL     CA 1669   4.308   4.267   2.126
  168VAL     CB 1670   4.429   4.261   2.220
  168VAL    CG1 1671   4.394   4.287   2.367
  168VAL    CG2 1672   4.501   4.127   2.206
  168VAL      C 1673   4.206   4.154   2.138
  168VAL      O 1674   4.145   4.132   2.243
  169ASP      N 1675   4.194   4.061   2.043
  169ASP      H 1676   4.267   4.048   1.977
  169ASP     CA 1677   4.086   3.962   2.036
  169ASP     CB 1678   4.132   3.827   2.093
  169ASP     CG 1679   4.200   3.740   1.987
  169ASP    OD1 1680   4.325   3.738   1.983
  169ASP    OD2 1681   4.128   3.707   1.891
  169ASP      C 1682   3.947   4.005   2.083
  169ASP      O 1683   3.887   3.956   2.178
  170GLY      N 1684   3.893   4.107   2.016
  170GLY      H 1685   3.950   4.139   1.940
  170GLY     CA 1686   3.766   4.177   2.037
  170GLY      C 1687   3.769   4.272   2.157
  170GLY      O 1688   3.712   4.381   2.148
  171HISE     N 1689   3.863   4.251   2.248
  171HISE     H 1690   3.947   4.197   2.235
  171HISE    CA 1691   3.863   4.323   2.376
  171HISE    CB 1692   3.885   4.239   2.502
  171HISE    CG 1693   3.770   4.141   2.525
  171HISE   ND1 1694   3.707   4.118   2.640
  171HISE   CD2 1695   3.720   4.056   2.435
  171HISE   HD2 1696   3.768   4.020   2.344
  171HISE   CE1 1697   3.614   4.024   2.624
  171HISE   HE1 1698   3.544   3.986   2.698
  171HISE   NE2 1699   3.629   3.984   2.498
  171HISE   HE2 1700   3.599   3.897   2.459
  171HISE     C 1701   3.954   4.444   2.401
  171HISE     O 1702   4.070   4.431   2.364
  172LEU      N 1703   3.895   4.547   2.462
  172LEU      H 1704   3.800   4.549   2.492
  172LEU     CA 1705   3.967   4.673   2.484
  172LEU     CB 1706   3.866   4.787   2.485
  172LEU     CG 1707   3.909   4.934   2.489
  172LEU    CD1 1708   4.008   4.958   2.376
  172LEU    CD2 1709   3.795   5.035   2.470
  172LEU      C 1710   4.061   4.676   2.605
  172LEU      O 1711   4.017   4.707   2.716
  173TYR      N 1712   4.176   4.610   2.601
  173TYR      H 1713   4.175   4.543   2.527
  173TYR     CA 1714   4.291   4.609   2.693
  173TYR     CB 1715   4.380   4.490   2.657
  173TYR     CG 1716   4.326   4.383   2.751
  173TYR    CD1 1717   4.400   4.360   2.866
  173TYR    HD1 1718   4.425   4.446   2.928
  173TYR    CD2 1719   4.243   4.284   2.699
  173TYR    HD2 1720   4.172   4.304   2.619
  173TYR    CE1 1721   4.397   4.235   2.926
  173TYR    HE1 1722   4.467   4.213   3.006
  173TYR    CE2 1723   4.243   4.157   2.757
  173TYR    HE2 1724   4.188   4.076   2.709
  173TYR     CZ 1725   4.319   4.133   2.871
  173TYR     OH 1726   4.338   4.005   2.911
  173TYR     HH 1727   4.247   3.963   2.920
  173TYR      C 1728   4.374   4.738   2.696
  173TYR      O 1729   4.399   4.786   2.585
  174GLU      N 1730   4.365   4.801   2.812
  174GLU      H 1731   4.307   4.764   2.885
  174GLU     CA 1732   4.444   4.923   2.838
  174GLU     CB 1733   4.362   4.996   2.944
  174GLU     CG 1734   4.406   5.139   2.978
  174GLU     CD 1735   4.323   5.219   3.078
  174GLU    OE1 1736   4.265   5.148   3.163
  174GLU    OE2 1737   4.326   5.343   3.081
  174GLU      C 1738   4.586   4.899   2.889
  174GLU      O 1739   4.609   4.809   2.970
  175LEU      N 1740   4.677   4.977   2.831
  175LEU      H 1741   4.655   5.061   2.781
  175LEU     CA 1742   4.816   4.966   2.880
  175LEU     CB 1743   4.904   4.921   2.763
  175LEU     CG 1744   4.941   4.774   2.753
  175LEU    CD1 1745   5.009   4.723   2.880
  175LEU    CD2 1746   4.829   4.682   2.704
  175LEU      C 1747   4.874   5.099   2.927
  175LEU      O 1748   4.845   5.208   2.878
  176ASP      N 1749   4.966   5.078   3.021
  176ASP      H 1750   4.955   4.996   3.076
  176ASP     CA 1751   5.042   5.191   3.076
  176ASP     CB 1752   5.009   5.204   3.225
  176ASP     CG 1753   5.047   5.345   3.269
  176ASP    OD1 1754   5.165   5.359   3.310
  176ASP    OD2 1755   4.970   5.437   3.235
  176ASP      C 1756   5.192   5.189   3.047
  176ASP      O 1757   5.234   5.084   2.997
  177GLY      N 1758   5.256   5.306   3.045
  177GLY      H 1759   5.204   5.391   3.052
  177GLY     CA 1760   5.401   5.301   3.023
  177GLY      C 1761   5.493   5.267   3.141
  177GLY      O 1762   5.612   5.245   3.121
  178ARG      N 1763   5.436   5.293   3.258
  178ARG      H 1764   5.351   5.345   3.262
  178ARG     CA 1765   5.506   5.264   3.384
  178ARG     CB 1766   5.518   5.394   3.464
  178ARG     CG 1767   5.620   5.492   3.406
  178ARG     CD 1768   5.599   5.634   3.458
  178ARG     NE 1769   5.718   5.714   3.426
  178ARG     HE 1770   5.792   5.717   3.493
  178ARG     CZ 1771   5.747   5.784   3.315
  178ARG    NH1 1772   5.664   5.799   3.210
  178ARG   HH11 1773   5.572   5.761   3.209
  178ARG   HH12 1774   5.691   5.867   3.143
  178ARG    NH2 1775   5.865   5.847   3.313
  178ARG   HH21 1776   5.918   5.844   3.397
  178ARG   HH22 1777   5.903   5.887   3.229
  178ARG      C 1778   5.446   5.155   3.474
  178ARG      O 1779   5.516   5.087   3.548
  179MET      N 1780   5.313   5.143   3.466
  179MET      H 1781   5.262   5.189   3.394
  179MET     CA 1782   5.226   5.047   3.536
  179MET     CB 1783   5.095   5.112   3.583
  179MET     CG 1784   5.134   5.213   3.691
  179MET     SD 1785   5.158   5.133   3.854
  179MET     CE 1786   5.259   5.262   3.926
  179MET      C 1787   5.200   4.916   3.462
  179MET      O 1788   5.143   4.929   3.354
  180PRO      N 1789   5.254   4.805   3.511
  180PRO     CA 1790   5.219   4.666   3.476
  180PRO     CB 1791   5.316   4.565   3.537
  180PRO     CG 1792   5.392   4.654   3.636
  180PRO     CD 1793   5.371   4.801   3.600
  180PRO      C 1794   5.072   4.632   3.496
  180PRO      O 1795   4.991   4.722   3.520
  181PHE      N 1796   5.037   4.510   3.456
  181PHE      H 1797   5.113   4.447   3.444
  181PHE     CA 1798   4.904   4.447   3.458
  181PHE     CB 1799   4.837   4.406   3.589
  181PHE     CG 1800   4.717   4.313   3.579
  181PHE    CD1 1801   4.739   4.175   3.581
  181PHE    HD1 1802   4.831   4.137   3.623
  181PHE    CD2 1803   4.590   4.369   3.587
  181PHE    HD2 1804   4.576   4.474   3.564
  181PHE    CE1 1805   4.625   4.096   3.592
  181PHE    HE1 1806   4.640   3.988   3.578
  181PHE    CE2 1807   4.480   4.285   3.597
  181PHE    HE2 1808   4.381   4.330   3.586
  181PHE     CZ 1809   4.496   4.147   3.600
  181PHE     HZ 1810   4.412   4.078   3.595
  181PHE      C 1811   4.806   4.528   3.374
  181PHE      O 1812   4.749   4.623   3.427
  182PRO      N 1813   4.783   4.479   3.252
  182PRO     CA 1814   4.692   4.550   3.162
  182PRO     CB 1815   4.734   4.506   3.022
  182PRO     CG 1816   4.793   4.367   3.044
  182PRO     CD 1817   4.849   4.365   3.187
  182PRO      C 1818   4.546   4.519   3.195
  182PRO      O 1819   4.514   4.408   3.239
  183VAL      N 1820   4.462   4.622   3.188
  183VAL      H 1821   4.497   4.712   3.165
  183VAL     CA 1822   4.320   4.616   3.224
  183VAL     CB 1823   4.292   4.708   3.344
  183VAL    CG1 1824   4.312   4.627   3.472
  183VAL    CG2 1825   4.368   4.840   3.331
  183VAL      C 1826   4.211   4.629   3.118
  183VAL      O 1827   4.214   4.724   3.040
  184ASN      N 1828   4.131   4.523   3.109
  184ASN      H 1829   4.165   4.439   3.152
  184ASN     CA 1830   4.027   4.502   3.007
  184ASN     CB 1831   3.975   4.358   3.003
  184ASN     CG 1832   3.892   4.326   2.878
  184ASN    OD1 1833   3.886   4.393   2.776
  184ASN    ND2 1834   3.801   4.229   2.895
  184ASN   HD21 1835   3.786   4.197   2.988
  184ASN   HD22 1836   3.739   4.195   2.825
  184ASN      C 1837   3.907   4.594   3.029
  184ASN      O 1838   3.867   4.614   3.144
  185HISE     N 1839   3.844   4.633   2.919
  185HISE     H 1840   3.871   4.603   2.828
  185HISE    CA 1841   3.713   4.701   2.917
  185HISE    CB 1842   3.742   4.843   2.868
  185HISE    CG 1843   3.838   4.935   2.945
  185HISE   ND1 1844   3.787   5.025   3.029
  185HISE   CD2 1845   3.970   4.950   2.938
  185HISE   HD2 1846   4.033   4.878   2.886
  185HISE   CE1 1847   3.892   5.091   3.075
  185HISE   HE1 1848   3.887   5.154   3.164
  185HISE   NE2 1849   4.006   5.045   3.024
  185HISE   HE2 1850   4.101   5.060   3.050
  185HISE     C 1851   3.596   4.639   2.840
  185HISE     O 1852   3.494   4.704   2.823
  186GLY      N 1853   3.614   4.513   2.800
  186GLY      H 1854   3.708   4.482   2.785
  186GLY     CA 1855   3.517   4.431   2.728
  186GLY      C 1856   3.523   4.436   2.575
  186GLY      O 1857   3.607   4.510   2.524
  187ALA      N 1858   3.447   4.347   2.511
  187ALA      H 1859   3.435   4.260   2.558
  187ALA     CA 1860   3.433   4.345   2.365
  187ALA     CB 1861   3.317   4.256   2.319
  187ALA      C 1862   3.401   4.484   2.310
  187ALA      O 1863   3.305   4.547   2.355
  188SER      N 1864   3.486   4.521   2.215
  188SER      H 1865   3.535   4.454   2.160
  188SER     CA 1866   3.496   4.660   2.168
  188SER     CB 1867   3.605   4.750   2.226
  188SER     OG 1868   3.537   4.810   2.337
  188SER     HG 1869   3.538   4.910   2.334
  188SER      C 1870   3.511   4.670   2.016
  188SER      O 1871   3.606   4.615   1.960
  189SER      N 1872   3.431   4.752   1.949
  189SER      H 1873   3.391   4.827   2.002
  189SER     CA 1874   3.410   4.735   1.805
  189SER     CB 1875   3.275   4.672   1.771
  189SER     OG 1876   3.173   4.758   1.824
  189SER     HG 1877   3.139   4.809   1.745
  189SER      C 1878   3.429   4.862   1.721
  189SER      O 1879   3.425   4.970   1.780
  190GLU      N 1880   3.450   4.859   1.590
  190GLU      H 1881   3.469   4.774   1.541
  190GLU     CA 1882   3.484   4.982   1.517
  190GLU     CB 1883   3.486   4.953   1.368
  190GLU     CG 1884   3.614   4.885   1.318
  190GLU     CD 1885   3.617   4.739   1.363
  190GLU    OE1 1886   3.729   4.684   1.371
  190GLU    OE2 1887   3.510   4.678   1.386
  190GLU      C 1888   3.386   5.098   1.533
  190GLU      O 1889   3.432   5.212   1.535
  191ASP      N 1890   3.255   5.081   1.549
  191ASP      H 1891   3.218   4.988   1.548
  191ASP     CA 1892   3.146   5.179   1.563
  191ASP     CB 1893   3.013   5.116   1.519
  191ASP     CG 1894   2.973   4.993   1.600
  191ASP    OD1 1895   3.055   4.907   1.640
  191ASP    OD2 1896   2.861   4.992   1.655
  191ASP      C 1897   3.126   5.237   1.703
  191ASP      O 1898   3.079   5.350   1.714
  192THR      N 1899   3.207   5.183   1.794
  192THR      H 1900   3.272   5.114   1.762
  192THR     CA 1901   3.202   5.216   1.937
  192THR     CB 1902   3.144   5.113   2.033
  192THR    OG1 1903   3.226   4.997   2.047
  192THR    HG1 1904   3.278   5.015   2.131
  192THR    CG2 1905   2.998   5.079   2.004
  192THR      C 1906   3.336   5.251   2.002
  192THR      O 1907   3.341   5.323   2.101
  193LEU      N 1908   3.444   5.203   1.940
  193LEU      H 1909   3.443   5.141   1.862
  193LEU     CA 1910   3.580   5.205   1.997
  193LEU     CB 1911   3.677   5.147   1.894
  193LEU     CG 1912   3.815   5.101   1.941
  193LEU    CD1 1913   3.813   4.987   2.043
  193LEU    CD2 1914   3.904   5.066   1.821
  193LEU      C 1915   3.632   5.342   2.041
  193LEU      O 1916   3.663   5.358   2.159
  194LEU      N 1917   3.622   5.445   1.959
  194LEU      H 1918   3.599   5.426   1.863
  194LEU     CA 1919   3.644   5.586   1.996
  194LEU     CB 1920   3.637   5.668   1.868
  194LEU     CG 1921   3.770   5.670   1.792
  194LEU    CD1 1922   3.756   5.744   1.659
  194LEU    CD2 1923   3.881   5.746   1.866
  194LEU      C 1924   3.551   5.645   2.103
  194LEU      O 1925   3.602   5.697   2.202
  195LYS      N 1926   3.424   5.605   2.104
  195LYS      H 1927   3.381   5.569   2.021
  195LYS     CA 1928   3.319   5.649   2.197
  195LYS     CB 1929   3.179   5.623   2.141
  195LYS     CG 1930   3.160   5.662   1.994
  195LYS     CD 1931   3.019   5.632   1.945
  195LYS     CE 1932   3.006   5.661   1.796
  195LYS     NZ 1933   2.880   5.605   1.745
  195LYS    HZ1 1934   2.802   5.656   1.782
  195LYS    HZ2 1935   2.885   5.610   1.645
  195LYS    HZ3 1936   2.877   5.511   1.778
  195LYS      C 1937   3.346   5.582   2.332
  195LYS      O 1938   3.321   5.643   2.436
  196ASP      N 1939   3.383   5.454   2.330
  196ASP      H 1940   3.358   5.391   2.257
  196ASP     CA 1941   3.427   5.384   2.451
  196ASP     CB 1942   3.461   5.235   2.444
  196ASP     CG 1943   3.351   5.142   2.391
  196ASP    OD1 1944   3.241   5.156   2.450
  196ASP    OD2 1945   3.382   5.049   2.314
  196ASP      C 1946   3.551   5.450   2.510
  196ASP      O 1947   3.546   5.495   2.625
  197ALA      N 1948   3.652   5.472   2.426
  197ALA      H 1949   3.647   5.461   2.327
  197ALA     CA 1950   3.780   5.533   2.461
  197ALA     CB 1951   3.878   5.524   2.344
  197ALA      C 1952   3.778   5.679   2.507
  197ALA      O 1953   3.857   5.724   2.590
  198ALA      N 1954   3.685   5.753   2.447
  198ALA      H 1955   3.670   5.742   2.349
  198ALA     CA 1956   3.650   5.885   2.503
  198ALA     CB 1957   3.545   5.960   2.422
  198ALA      C 1958   3.615   5.886   2.652
  198ALA      O 1959   3.638   5.987   2.718
  199LYS      N 1960   3.557   5.779   2.707
  199LYS      H 1961   3.508   5.706   2.658
  199LYS     CA 1962   3.538   5.775   2.852
  199LYS     CB 1963   3.437   5.664   2.879
  199LYS     CG 1964   3.295   5.676   2.821
  199LYS     CD 1965   3.217   5.554   2.871
  199LYS     CE 1966   3.252   5.431   2.787
  199LYS     NZ 1967   3.166   5.323   2.840
  199LYS    HZ1 1968   3.188   5.236   2.797
  199LYS    HZ2 1969   3.191   5.311   2.936
  199LYS    HZ3 1970   3.068   5.341   2.837
  199LYS      C 1971   3.659   5.768   2.946
  199LYS      O 1972   3.663   5.840   3.046
  200VAL      N 1973   3.758   5.700   2.891
  200VAL      H 1974   3.738   5.655   2.803
  200VAL     CA 1975   3.892   5.683   2.951
  200VAL     CB 1976   3.970   5.571   2.881
  200VAL    CG1 1977   4.100   5.539   2.954
  200VAL    CG2 1978   3.885   5.444   2.884
  200VAL      C 1979   3.972   5.813   2.943
  200VAL      O 1980   4.028   5.858   3.043
  201CYS      N 1981   3.988   5.853   2.818
  201CYS      H 1982   3.972   5.785   2.746
  201CYS     CA 1983   4.049   5.981   2.779
  201CYS     CB 1984   4.027   6.017   2.632
  201CYS     SG 1985   4.128   6.155   2.568
  201CYS     HG 1986   4.068   6.137   2.450
  201CYS      C 1987   3.987   6.095   2.860
  201CYS      O 1988   4.060   6.181   2.909
  202ARG      N 1989   3.855   6.109   2.863
  202ARG      H 1990   3.790   6.056   2.807
  202ARG     CA 1991   3.801   6.212   2.952
  202ARG     CB 1992   3.649   6.226   2.936
  202ARG     CG 1993   3.621   6.311   2.812
  202ARG     CD 1994   3.469   6.333   2.813
  202ARG     NE 1995   3.381   6.215   2.815
  202ARG     HE 1996   3.373   6.169   2.903
  202ARG     CZ 1997   3.302   6.186   2.711
  202ARG    NH1 1998   3.327   6.234   2.589
  202ARG   HH11 1999   3.395   6.307   2.577
  202ARG   HH12 2000   3.281   6.187   2.514
  202ARG    NH2 2001   3.208   6.093   2.732
  202ARG   HH21 2002   3.200   6.073   2.830
  202ARG   HH22 2003   3.165   6.044   2.656
  202ARG      C 2004   3.847   6.201   3.098
  202ARG      O 2005   3.885   6.303   3.155
  203GLU      N 2006   3.804   6.093   3.162
  203GLU      H 2007   3.723   6.045   3.130
  203GLU     CA 2008   3.841   6.047   3.297
  203GLU     CB 2009   3.796   5.901   3.300
  203GLU     CG 2010   3.809   5.862   3.448
  203GLU     CD 2011   3.765   5.717   3.462
  203GLU    OE1 2012   3.644   5.691   3.481
  203GLU    OE2 2013   3.858   5.634   3.465
  203GLU      C 2014   3.985   6.079   3.338
  203GLU      O 2015   4.012   6.138   3.443
  204PHE      N 2016   4.076   6.060   3.243
  204PHE      H 2017   4.054   5.998   3.167
  204PHE     CA 2018   4.217   6.099   3.254
  204PHE     CB 2019   4.320   6.032   3.164
  204PHE     CG 2020   4.381   5.904   3.223
  204PHE    CD1 2021   4.470   5.918   3.328
  204PHE    HD1 2022   4.494   6.017   3.369
  204PHE    CD2 2023   4.346   5.783   3.164
  204PHE    HD2 2024   4.277   5.779   3.079
  204PHE    CE1 2025   4.537   5.805   3.374
  204PHE    HE1 2026   4.599   5.814   3.463
  204PHE    CE2 2027   4.407   5.670   3.217
  204PHE    HE2 2028   4.386   5.569   3.181
  204PHE     CZ 2029   4.505   5.684   3.314
  204PHE     HZ 2030   4.537   5.593   3.365
  204PHE      C 2031   4.238   6.250   3.245
  204PHE      O 2032   4.268   6.305   3.351
  205THR      N 2033   4.204   6.304   3.128
  205THR      H 2034   4.179   6.246   3.050
  205THR     CA 2035   4.214   6.448   3.102
  205THR     CB 2036   4.183   6.479   2.955
  205THR    OG1 2037   4.048   6.448   2.919
  205THR    HG1 2038   4.054   6.348   2.912
  205THR    CG2 2039   4.271   6.409   2.851
  205THR      C 2040   4.141   6.552   3.187
  205THR      O 2041   4.180   6.668   3.202
  206GLU      N 2042   4.048   6.507   3.270
  206GLU      H 2043   4.004   6.420   3.249
  206GLU     CA 2044   3.984   6.593   3.371
  206GLU     CB 2045   3.849   6.529   3.404
  206GLU     CG 2046   3.737   6.517   3.301
  206GLU     CD 2047   3.602   6.498   3.372
  206GLU    OE1 2048   3.580   6.383   3.416
  206GLU    OE2 2049   3.541   6.601   3.406
  206GLU      C 2050   4.068   6.600   3.499
  206GLU      O 2051   4.091   6.711   3.546
  207ARG      N 2052   4.126   6.490   3.547
  207ARG      H 2053   4.146   6.415   3.485
  207ARG     CA 2054   4.191   6.481   3.678
  207ARG     CB 2055   4.216   6.342   3.737
  207ARG     CG 2056   4.096   6.247   3.746
  207ARG     CD 2057   4.129   6.109   3.803
  207ARG     NE 2058   4.198   6.019   3.709
  207ARG     HE 2059   4.281   6.054   3.667
  207ARG     CZ 2060   4.156   5.904   3.653
  207ARG    NH1 2061   4.040   5.844   3.683
  207ARG   HH11 2062   3.981   5.886   3.753
  207ARG   HH12 2063   4.006   5.769   3.627
  207ARG    NH2 2064   4.241   5.855   3.562
  207ARG   HH21 2065   4.334   5.891   3.561
  207ARG   HH22 2066   4.211   5.774   3.511
  207ARG      C 2067   4.327   6.551   3.672
  207ARG      O 2068   4.404   6.548   3.575
  208GLU      N 2069   4.363   6.603   3.788
  208GLU      H 2070   4.299   6.596   3.865
  208GLU     CA 2071   4.485   6.679   3.819
  208GLU     CB 2072   4.610   6.597   3.853
  208GLU     CG 2073   4.585   6.519   3.982
  208GLU     CD 2074   4.695   6.416   4.009
  208GLU    OE1 2075   4.678   6.311   3.943
  208GLU    OE2 2076   4.792   6.439   4.084
  208GLU      C 2077   4.514   6.791   3.719
  208GLU      O 2078   4.434   6.885   3.716
  209GLN      N 2079   4.611   6.765   3.631
  209GLN      H 2080   4.640   6.671   3.619
  209GLN     CA 2081   4.670   6.870   3.546
  209GLN     CB 2082   4.802   6.827   3.482
  209GLN     CG 2083   4.823   6.693   3.411
  209GLN     CD 2084   4.823   6.572   3.504
  209GLN    OE1 2085   4.718   6.520   3.543
  209GLN    NE2 2086   4.934   6.534   3.566
  209GLN   HE21 2087   5.019   6.588   3.569
  209GLN   HE22 2088   4.931   6.462   3.635
  209GLN      C 2089   4.586   6.933   3.435
  209GLN      O 2090   4.570   7.055   3.435
  210GLY      N 2091   4.497   6.846   3.388
  210GLY      H 2092   4.503   6.752   3.421
  210GLY     CA 2093   4.385   6.878   3.297
  210GLY      C 2094   4.422   6.929   3.158
  210GLY      O 2095   4.531   6.968   3.117
  211GLU      N 2096   4.318   6.904   3.078
  211GLU      H 2097   4.236   6.880   3.129
  211GLU     CA 2098   4.289   6.929   2.936
  211GLU     CB 2099   4.265   7.078   2.915
  211GLU     CG 2100   4.130   7.133   2.961
  211GLU     CD 2101   4.102   7.282   2.937
  211GLU    OE1 2102   4.120   7.319   2.819
  211GLU    OE2 2103   4.071   7.360   3.029
  211GLU      C 2104   4.397   6.891   2.835
  211GLU      O 2105   4.363   6.858   2.721
  212VAL      N 2106   4.526   6.913   2.855
  212VAL      H 2107   4.557   6.940   2.946
  212VAL     CA 2108   4.638   6.892   2.762
  212VAL     CB 2109   4.765   6.972   2.794
  212VAL    CG1 2110   4.750   7.112   2.735
  212VAL    CG2 2111   4.780   6.977   2.946
  212VAL      C 2112   4.663   6.743   2.741
  212VAL      O 2113   4.753   6.683   2.801
  213ARG      N 2114   4.582   6.688   2.651
  213ARG      H 2115   4.493   6.733   2.640
  213ARG     CA 2116   4.580   6.547   2.610
  213ARG     CB 2117   4.453   6.521   2.528
  213ARG     CG 2118   4.438   6.608   2.403
  213ARG     CD 2119   4.326   6.570   2.307
  213ARG     NE 2120   4.333   6.668   2.198
  213ARG     HE 2121   4.372   6.757   2.223
  213ARG     CZ 2122   4.331   6.643   2.066
  213ARG    NH1 2123   4.306   6.523   2.014
  213ARG   HH11 2124   4.286   6.452   2.082
  213ARG   HH12 2125   4.325   6.495   1.920
  213ARG    NH2 2126   4.363   6.744   1.984
  213ARG   HH21 2127   4.376   6.837   2.019
  213ARG   HH22 2128   4.379   6.730   1.886
  213ARG      C 2129   4.709   6.491   2.550
  213ARG      O 2130   4.734   6.371   2.557
  214PHE      N 2131   4.790   6.578   2.491
  214PHE      H 2132   4.765   6.674   2.479
  214PHE     CA 2133   4.932   6.553   2.464
  214PHE     CB 2134   4.972   6.556   2.317
  214PHE     CG 2135   4.920   6.681   2.245
  214PHE    CD1 2136   5.014   6.780   2.215
  214PHE    HD1 2137   5.103   6.783   2.277
  214PHE    CD2 2138   4.788   6.692   2.205
  214PHE    HD2 2139   4.715   6.610   2.210
  214PHE    CE1 2140   4.982   6.890   2.137
  214PHE    HE1 2141   5.066   6.948   2.099
  214PHE    CE2 2142   4.756   6.809   2.138
  214PHE    HE2 2143   4.655   6.825   2.099
  214PHE     CZ 2144   4.849   6.904   2.097
  214PHE     HZ 2145   4.816   6.993   2.043
  214PHE      C 2146   5.026   6.634   2.553
  214PHE      O 2147   5.044   6.752   2.522
  215SER      N 2148   5.084   6.576   2.658
  215SER      H 2149   5.056   6.481   2.674
  215SER     CA 2150   5.178   6.639   2.751
  215SER     CB 2151   5.104   6.653   2.884
  215SER     OG 2152   5.158   6.749   2.975
  215SER     HG 2153   5.105   6.745   3.060
  215SER      C 2154   5.305   6.556   2.774
  215SER      O 2155   5.294   6.436   2.799
  216ALA      N 2156   5.409   6.631   2.806
  216ALA      H 2157   5.389   6.709   2.866
  216ALA     CA 2158   5.549   6.588   2.815
  216ALA     CB 2159   5.633   6.692   2.740
  216ALA      C 2160   5.610   6.569   2.954
  216ALA     O1 2161   5.729   6.529   2.959
  216ALA     O2 2162   5.525   6.573   3.045
   6.94014   6.94014   4.90738   0.00000   0.00000   0.00000   0.00000   3.47006   3.47006
