# Supplementary material for: Is There a Functional Role for the Knotted Topology in Protein UCH-L1?
Source: J Chem Inf Model. 2024 Jul 24;64(17):6827–37. doi: 10.1021/acs.jcim.4c00880 (PMC11388461; doi:10.1021/acs.jcim.4c00880)
Supplement: Supplementary file 2 — ci4c00880_si_002.zip [file ci4c00880_si_002.zip › UCH-L1_files/APO/APO_delta217/REP_1/traj_initial.gro]

Protein in water t=   0.00000 step= 0
 2162
    1MET      N    1   6.133   3.572   3.265
    1MET     H1    2   6.229   3.590   3.244
    1MET     H2    3   6.084   3.659   3.263
    1MET     H3    4   6.113   3.518   3.346
    1MET     CA    5   6.059   3.508   3.155
    1MET     CB    6   6.019   3.362   3.174
    1MET     CG    7   6.131   3.258   3.187
    1MET     SD    8   6.236   3.281   3.335
    1MET     CE    9   6.345   3.141   3.324
    1MET      C   10   5.936   3.589   3.111
    1MET      O   11   5.948   3.658   3.010
    2GLN      N   12   5.840   3.601   3.203
    2GLN      H   13   5.834   3.531   3.274
    2GLN     CA   14   5.720   3.683   3.180
    2GLN     CB   15   5.626   3.596   3.097
    2GLN     CG   16   5.571   3.478   3.177
    2GLN     CD   17   5.438   3.425   3.124
    2GLN    OE1   18   5.428   3.321   3.059
    2GLN    NE2   19   5.331   3.494   3.165
    2GLN   HE21   20   5.348   3.582   3.209
    2GLN   HE22   21   5.246   3.442   3.163
    2GLN      C   22   5.647   3.733   3.304
    2GLN      O   23   5.660   3.676   3.412
    3LEU      N   24   5.585   3.850   3.291
    3LEU      H   25   5.586   3.899   3.204
    3LEU     CA   26   5.504   3.916   3.394
    3LEU     CB   27   5.498   4.067   3.365
    3LEU     CG   28   5.633   4.130   3.400
    3LEU    CD1   29   5.659   4.253   3.312
    3LEU    CD2   30   5.631   4.169   3.548
    3LEU      C   31   5.365   3.852   3.393
    3LEU      O   32   5.327   3.778   3.303
    4LYS      N   33   5.300   3.890   3.503
    4LYS      H   34   5.340   3.909   3.592
    4LYS     CA   35   5.154   3.870   3.504
    4LYS     CB   36   5.109   3.910   3.644
    4LYS     CG   37   5.112   3.786   3.734
    4LYS     CD   38   5.089   3.815   3.882
    4LYS     CE   39   5.130   3.714   3.990
    4LYS     NZ   40   5.269   3.670   3.974
    4LYS    HZ1   41   5.300   3.628   4.059
    4LYS    HZ2   42   5.274   3.593   3.910
    4LYS    HZ3   43   5.339   3.738   3.953
    4LYS      C   44   5.072   3.946   3.400
    4LYS      O   45   5.115   4.059   3.378
    5PRO      N   46   4.969   3.894   3.334
    5PRO     CA   47   4.900   3.962   3.223
    5PRO     CB   48   4.796   3.868   3.165
    5PRO     CG   49   4.838   3.731   3.219
    5PRO     CD   50   4.918   3.756   3.346
    5PRO      C   51   4.828   4.082   3.285
    5PRO      O   52   4.795   4.084   3.404
    6MET      N   53   4.799   4.183   3.203
    6MET      H   54   4.845   4.200   3.116
    6MET     CA   55   4.749   4.311   3.255
    6MET     CB   56   4.861   4.411   3.226
    6MET     CG   57   4.833   4.552   3.281
    6MET     SD   58   4.820   4.578   3.461
    6MET     CE   59   4.993   4.591   3.503
    6MET      C   60   4.617   4.353   3.191
    6MET      O   61   4.610   4.348   3.068
    7GLU      N   62   4.523   4.390   3.277
    7GLU      H   63   4.540   4.410   3.373
    7GLU     CA   64   4.399   4.451   3.226
    7GLU     CB   65   4.292   4.457   3.336
    7GLU     CG   66   4.151   4.493   3.289
    7GLU     CD   67   4.047   4.461   3.396
    7GLU    OE1   68   3.927   4.475   3.363
    7GLU    OE2   69   4.072   4.452   3.518
    7GLU      C   70   4.420   4.583   3.151
    7GLU      O   71   4.427   4.695   3.201
    8ILE      N   72   4.452   4.572   3.023
    8ILE      H   73   4.480   4.482   2.988
    8ILE     CA   74   4.472   4.687   2.935
    8ILE     CB   75   4.532   4.654   2.798
    8ILE    CG1   76   4.664   4.582   2.829
    8ILE    CG2   77   4.543   4.776   2.707
    8ILE     CD   78   4.781   4.665   2.880
    8ILE      C   79   4.340   4.764   2.932
    8ILE      O   80   4.254   4.740   2.847
    9ASN      N   81   4.337   4.869   3.013
    9ASN      H   82   4.410   4.883   3.080
    9ASN     CA   83   4.237   4.977   3.013
    9ASN     CB   84   4.106   4.933   3.078
    9ASN     CG   85   4.115   4.910   3.229
    9ASN    OD1   86   4.162   4.989   3.311
    9ASN    ND2   87   4.049   4.807   3.279
    9ASN   HD21   88   3.999   4.744   3.219
    9ASN   HD22   89   4.020   4.813   3.375
    9ASN      C   90   4.292   5.109   3.067
    9ASN      O   91   4.386   5.115   3.146
   10PRO      N   92   4.237   5.221   3.021
   10PRO     CA   93   4.275   5.351   3.079
   10PRO     CB   94   4.181   5.452   3.013
   10PRO     CG   95   4.147   5.389   2.878
   10PRO     CD   96   4.152   5.238   2.902
   10PRO      C   97   4.267   5.373   3.230
   10PRO      O   98   4.371   5.399   3.290
   11GLU      N   99   4.172   5.319   3.306
   11GLU      H  100   4.085   5.292   3.264
   11GLU     CA  101   4.169   5.310   3.453
   11GLU     CB  102   4.044   5.238   3.505
   11GLU     CG  103   4.030   5.246   3.657
   11GLU     CD  104   3.949   5.133   3.720
   11GLU    OE1  105   4.010   5.053   3.793
   11GLU    OE2  106   3.824   5.145   3.717
   11GLU      C  107   4.298   5.257   3.515
   11GLU      O  108   4.359   5.309   3.608
   12MET      N  109   4.335   5.139   3.464
   12MET      H  110   4.270   5.077   3.420
   12MET     CA  111   4.461   5.071   3.500
   12MET     CB  112   4.470   4.928   3.447
   12MET     CG  113   4.350   4.840   3.484
   12MET     SD  114   4.353   4.801   3.663
   12MET     CE  115   4.176   4.794   3.681
   12MET      C  116   4.594   5.140   3.471
   12MET      O  117   4.688   5.139   3.550
   13LEU      N  118   4.593   5.202   3.353
   13LEU      H  119   4.522   5.191   3.283
   13LEU     CA  120   4.699   5.296   3.313
   13LEU     CB  121   4.700   5.324   3.163
   13LEU     CG  122   4.720   5.202   3.074
   13LEU    CD1  123   4.696   5.232   2.926
   13LEU    CD2  124   4.853   5.131   3.102
   13LEU      C  125   4.697   5.421   3.401
   13LEU      O  126   4.799   5.444   3.466
   14ASN      N  127   4.583   5.485   3.424
   14ASN      H  128   4.505   5.452   3.370
   14ASN     CA  129   4.578   5.592   3.524
   14ASN     CB  130   4.441   5.659   3.531
   14ASN     CG  131   4.401   5.720   3.396
   14ASN    OD1  132   4.494   5.765   3.329
   14ASN    ND2  133   4.272   5.728   3.364
   14ASN   HD21  134   4.193   5.692   3.414
   14ASN   HD22  135   4.257   5.781   3.280
   14ASN      C  136   4.626   5.553   3.664
   14ASN      O  137   4.699   5.628   3.729
   15LYS      N  138   4.593   5.432   3.708
   15LYS      H  139   4.521   5.378   3.665
   15LYS     CA  140   4.643   5.374   3.834
   15LYS     CB  141   4.566   5.251   3.883
   15LYS     CG  142   4.432   5.294   3.943
   15LYS     CD  143   4.339   5.174   3.962
   15LYS     CE  144   4.221   5.208   4.053
   15LYS     NZ  145   4.130   5.094   4.074
   15LYS    HZ1  146   4.171   5.005   4.093
   15LYS    HZ2  147   4.068   5.110   4.151
   15LYS    HZ3  148   4.071   5.090   3.993
   15LYS      C  149   4.794   5.350   3.837
   15LYS      O  150   4.857   5.403   3.929
   16VAL      N  151   4.852   5.287   3.736
   16VAL      H  152   4.810   5.237   3.660
   16VAL     CA  153   4.999   5.282   3.723
   16VAL     CB  154   5.036   5.214   3.591
   16VAL    CG1  155   5.182   5.218   3.545
   16VAL    CG2  156   5.004   5.065   3.607
   16VAL      C  157   5.062   5.421   3.723
   16VAL      O  158   5.158   5.441   3.797
   17LEU      N  159   5.011   5.515   3.643
   17LEU      H  160   4.934   5.493   3.584
   17LEU     CA  161   5.061   5.653   3.635
   17LEU     CB  162   4.962   5.733   3.549
   17LEU     CG  163   4.991   5.740   3.399
   17LEU    CD1  164   4.877   5.816   3.332
   17LEU    CD2  165   5.135   5.789   3.388
   17LEU      C  166   5.065   5.723   3.771
   17LEU      O  167   5.172   5.777   3.800
   18SER      N  168   4.972   5.703   3.863
   18SER      H  169   4.895   5.652   3.824
   18SER     CA  170   4.964   5.740   4.005
   18SER     CB  171   4.835   5.692   4.072
   18SER     OG  172   4.813   5.772   4.189
   18SER     HG  173   4.719   5.806   4.184
   18SER      C  174   5.079   5.680   4.086
   18SER      O  175   5.167   5.750   4.136
   19ARG      N  176   5.094   5.548   4.078
   19ARG      H  177   5.041   5.504   4.005
   19ARG     CA  178   5.191   5.468   4.154
   19ARG     CB  179   5.145   5.324   4.130
   19ARG     CG  180   5.031   5.280   4.222
   19ARG     CD  181   5.003   5.134   4.188
   19ARG     NE  182   4.898   5.065   4.264
   19ARG     HE  183   4.807   5.079   4.226
   19ARG     CZ  184   4.901   4.979   4.367
   19ARG    NH1  185   5.015   4.966   4.437
   19ARG   HH11  186   5.104   5.008   4.420
   19ARG   HH12  187   5.009   4.898   4.510
   19ARG    NH2  188   4.797   4.899   4.395
   19ARG   HH21  189   4.714   4.909   4.340
   19ARG   HH22  190   4.795   4.839   4.475
   19ARG      C  191   5.334   5.497   4.107
   19ARG      O  192   5.429   5.463   4.176
   20LEU      N  193   5.355   5.526   3.979
   20LEU      H  194   5.292   5.504   3.904
   20LEU     CA  195   5.485   5.581   3.936
   20LEU     CB  196   5.499   5.551   3.786
   20LEU     CG  197   5.521   5.405   3.747
   20LEU    CD1  198   5.521   5.397   3.594
   20LEU    CD2  199   5.652   5.350   3.805
   20LEU      C  200   5.516   5.726   3.975
   20LEU      O  201   5.632   5.761   3.996
   21GLY      N  202   5.409   5.798   4.006
   21GLY      H  203   5.316   5.761   3.999
   21GLY     CA  204   5.429   5.934   4.058
   21GLY      C  205   5.430   6.059   3.970
   21GLY      O  206   5.522   6.141   3.974
   22VAL      N  207   5.351   6.053   3.864
   22VAL      H  208   5.302   5.968   3.844
   22VAL     CA  209   5.331   6.161   3.766
   22VAL     CB  210   5.345   6.108   3.623
   22VAL    CG1  211   5.345   6.216   3.514
   22VAL    CG2  212   5.459   6.006   3.616
   22VAL      C  213   5.192   6.220   3.787
   22VAL      O  214   5.092   6.149   3.796
   23ALA      N  215   5.196   6.352   3.768
   23ALA      H  216   5.280   6.393   3.734
   23ALA     CA  217   5.088   6.444   3.807
   23ALA     CB  218   5.124   6.593   3.796
   23ALA      C  219   4.959   6.430   3.726
   23ALA      O  220   4.961   6.432   3.603
   24GLY      N  221   4.848   6.456   3.793
   24GLY      H  222   4.856   6.528   3.862
   24GLY     CA  223   4.709   6.424   3.756
   24GLY      C  224   4.662   6.502   3.633
   24GLY      O  225   4.558   6.464   3.580
   25GLN      N  226   4.740   6.602   3.592
   25GLN      H  227   4.824   6.627   3.639
   25GLN     CA  228   4.697   6.695   3.487
   25GLN     CB  229   4.802   6.806   3.469
   25GLN     CG  230   4.787   6.902   3.587
   25GLN     CD  231   4.891   7.015   3.589
   25GLN    OE1  232   4.978   7.030   3.674
   25GLN    NE2  233   4.862   7.115   3.506
   25GLN   HE21  234   4.778   7.116   3.452
   25GLN   HE22  235   4.933   7.184   3.493
   25GLN      C  236   4.672   6.620   3.356
   25GLN      O  237   4.598   6.667   3.270
   26TRP      N  238   4.751   6.516   3.332
   26TRP      H  239   4.826   6.491   3.393
   26TRP     CA  240   4.735   6.434   3.211
   26TRP     CB  241   4.867   6.439   3.134
   26TRP     CG  242   4.918   6.578   3.097
   26TRP    CD1  243   4.996   6.649   3.179
   26TRP    HD1  244   5.027   6.628   3.281
   26TRP    CD2  245   4.892   6.652   2.982
   26TRP    NE1  246   5.034   6.760   3.117
   26TRP    HE1  247   5.104   6.821   3.153
   26TRP    CE2  248   4.973   6.764   2.999
   26TRP    CE3  249   4.805   6.622   2.878
   26TRP    HE3  250   4.724   6.551   2.895
   26TRP    CZ2  251   4.960   6.860   2.899
   26TRP    HZ2  252   5.007   6.957   2.916
   26TRP    CZ3  253   4.797   6.723   2.782
   26TRP    HZ3  254   4.748   6.717   2.685
   26TRP    CH2  255   4.871   6.841   2.795
   26TRP    HH2  256   4.861   6.916   2.717
   26TRP      C  257   4.709   6.286   3.243
   26TRP      O  258   4.790   6.201   3.280
   27ARG      N  259   4.584   6.250   3.220
   27ARG      H  260   4.515   6.316   3.189
   27ARG     CA  261   4.531   6.116   3.249
   27ARG     CB  262   4.441   6.116   3.373
   27ARG     CG  263   4.516   6.133   3.505
   27ARG     CD  264   4.587   6.009   3.560
   27ARG     NE  265   4.704   6.036   3.646
   27ARG     HE  266   4.783   6.053   3.587
   27ARG     CZ  267   4.714   6.032   3.779
   27ARG    NH1  268   4.617   5.985   3.858
   27ARG   HH11  269   4.536   5.947   3.814
   27ARG   HH12  270   4.616   5.996   3.957
   27ARG    NH2  271   4.831   6.049   3.843
   27ARG   HH21  272   4.917   6.066   3.795
   27ARG   HH22  273   4.840   6.034   3.941
   27ARG      C  274   4.453   6.064   3.128
   27ARG      O  275   4.395   6.139   3.050
   28PHE      N  276   4.455   5.932   3.110
   28PHE      H  277   4.490   5.868   3.178
   28PHE     CA  278   4.396   5.866   2.992
   28PHE     CB  279   4.456   5.727   2.973
   28PHE     CG  280   4.606   5.730   2.944
   28PHE    CD1  281   4.699   5.705   3.044
   28PHE    HD1  282   4.663   5.658   3.135
   28PHE    CD2  283   4.647   5.767   2.816
   28PHE    HD2  284   4.577   5.822   2.753
   28PHE    CE1  285   4.833   5.722   3.010
   28PHE    HE1  286   4.905   5.702   3.089
   28PHE    CE2  287   4.780   5.775   2.778
   28PHE    HE2  288   4.811   5.786   2.674
   28PHE     CZ  289   4.872   5.754   2.881
   28PHE     HZ  290   4.979   5.767   2.868
   28PHE      C  291   4.243   5.868   2.995
   28PHE      O  292   4.184   5.835   3.098
   29VAL      N  293   4.194   5.851   2.872
   29VAL      H  294   4.251   5.818   2.797
   29VAL     CA  295   4.050   5.844   2.843
   29VAL     CB  296   3.995   5.979   2.797
   29VAL    CG1  297   3.986   6.077   2.914
   29VAL    CG2  298   4.065   6.036   2.674
   29VAL      C  299   4.023   5.739   2.736
   29VAL      O  300   4.109   5.710   2.653
   30ASP      N  301   3.909   5.674   2.755
   30ASP      H  302   3.874   5.658   2.848
   30ASP     CA  303   3.856   5.571   2.665
   30ASP     CB  304   3.740   5.507   2.742
   30ASP     CG  305   3.781   5.449   2.877
   30ASP    OD1  306   3.791   5.522   2.978
   30ASP    OD2  307   3.787   5.324   2.886
   30ASP      C  308   3.790   5.632   2.541
   30ASP      O  309   3.708   5.723   2.551
   31VAL      N  310   3.810   5.565   2.427
   31VAL      H  311   3.889   5.504   2.423
   31VAL     CA  312   3.754   5.618   2.302
   31VAL     CB  313   3.865   5.669   2.210
   31VAL    CG1  314   3.829   5.737   2.078
   31VAL    CG2  315   3.953   5.767   2.289
   31VAL      C  316   3.663   5.515   2.235
   31VAL      O  317   3.702   5.419   2.169
   32LEU      N  318   3.537   5.558   2.229
   32LEU      H  319   3.504   5.648   2.256
   32LEU     CA  320   3.432   5.473   2.171
   32LEU     CB  321   3.302   5.517   2.238
   32LEU     CG  322   3.293   5.474   2.385
   32LEU    CD1  323   3.205   5.562   2.474
   32LEU    CD2  324   3.268   5.324   2.400
   32LEU      C  325   3.423   5.469   2.018
   32LEU      O  326   3.354   5.385   1.961
   33GLY      N  327   3.482   5.567   1.950
   33GLY      H  328   3.534   5.640   1.994
   33GLY     CA  329   3.477   5.572   1.803
   33GLY      C  330   3.586   5.651   1.732
   33GLY      O  331   3.597   5.774   1.739
   34LEU      N  332   3.670   5.573   1.664
   34LEU      H  333   3.662   5.474   1.673
   34LEU     CA  334   3.782   5.625   1.584
   34LEU     CB  335   3.874   5.509   1.546
   34LEU     CG  336   3.895   5.412   1.662
   34LEU    CD1  337   3.980   5.294   1.613
   34LEU    CD2  338   3.970   5.491   1.769
   34LEU      C  339   3.726   5.680   1.453
   34LEU      O  340   3.744   5.624   1.345
   35GLU      N  341   3.657   5.794   1.458
   35GLU      H  342   3.628   5.830   1.547
   35GLU     CA  343   3.606   5.864   1.339
   35GLU     CB  344   3.453   5.867   1.350
   35GLU     CG  345   3.384   5.770   1.447
   35GLU     CD  346   3.235   5.750   1.419
   35GLU    OE1  347   3.151   5.837   1.450
   35GLU    OE2  348   3.211   5.647   1.352
   35GLU      C  349   3.664   6.004   1.320
   35GLU      O  350   3.763   6.046   1.379
   36GLU      N  351   3.607   6.081   1.228
   36GLU      H  352   3.585   6.041   1.139
   36GLU     CA  353   3.607   6.228   1.230
   36GLU     CB  354   3.565   6.297   1.101
   36GLU     CG  355   3.677   6.309   0.997
   36GLU     CD  356   3.801   6.385   1.044
   36GLU    OE1  357   3.904   6.332   0.997
   36GLU    OE2  358   3.777   6.494   1.100
   36GLU      C  359   3.532   6.293   1.347
   36GLU      O  360   3.581   6.386   1.410
   37GLU      N  361   3.403   6.261   1.342
   37GLU      H  362   3.372   6.225   1.254
   37GLU     CA  363   3.313   6.266   1.457
   37GLU     CB  364   3.170   6.230   1.415
   37GLU     CG  365   3.053   6.237   1.513
   37GLU     CD  366   3.045   6.381   1.563
   37GLU    OE1  367   2.991   6.474   1.499
   37GLU    OE2  368   3.104   6.405   1.671
   37GLU      C  369   3.357   6.180   1.575
   37GLU      O  370   3.459   6.112   1.566
   38SER      N  371   3.302   6.205   1.694
   38SER      H  372   3.246   6.287   1.700
   38SER     CA  373   3.330   6.135   1.820
   38SER     CB  374   3.320   5.982   1.819
   38SER     OG  375   3.298   5.939   1.954
   38SER     HG  376   3.220   5.989   1.991
   38SER      C  377   3.465   6.172   1.882
   38SER      O  378   3.466   6.185   2.004
   39LEU      N  379   3.567   6.195   1.800
   39LEU      H  380   3.568   6.175   1.702
   39LEU     CA  381   3.689   6.249   1.861
   39LEU     CB  382   3.810   6.245   1.767
   39LEU     CG  383   3.845   6.097   1.751
   39LEU    CD1  384   3.948   6.078   1.640
   39LEU    CD2  385   3.903   6.050   1.884
   39LEU      C  386   3.683   6.374   1.950
   39LEU      O  387   3.762   6.399   2.041
   40GLY      N  388   3.582   6.457   1.926
   40GLY      H  389   3.542   6.473   1.836
   40GLY     CA  390   3.533   6.568   2.010
   40GLY      C  391   3.512   6.535   2.158
   40GLY      O  392   3.538   6.617   2.246
   41SER      N  393   3.485   6.409   2.192
   41SER      H  394   3.475   6.334   2.127
   41SER     CA  395   3.479   6.367   2.333
   41SER     CB  396   3.431   6.222   2.343
   41SER     OG  397   3.362   6.203   2.467
   41SER     HG  398   3.280   6.260   2.471
   41SER      C  399   3.612   6.380   2.407
   41SER      O  400   3.614   6.401   2.528
   42VAL      N  401   3.720   6.348   2.336
   42VAL      H  402   3.712   6.322   2.240
   42VAL     CA  403   3.857   6.353   2.391
   42VAL     CB  404   3.954   6.294   2.289
   42VAL    CG1  405   4.103   6.308   2.322
   42VAL    CG2  406   3.912   6.155   2.242
   42VAL      C  407   3.896   6.494   2.436
   42VAL      O  408   3.884   6.581   2.350
   43PRO      N  409   3.931   6.507   2.564
   43PRO     CA  410   3.968   6.629   2.636
   43PRO     CB  411   3.999   6.585   2.780
   43PRO     CG  412   4.044   6.441   2.754
   43PRO     CD  413   3.943   6.389   2.652
   43PRO      C  414   4.075   6.717   2.570
   43PRO      O  415   4.164   6.659   2.508
   44ALA      N  416   4.056   6.847   2.590
   44ALA      H  417   3.973   6.886   2.629
   44ALA     CA  418   4.163   6.938   2.547
   44ALA     CB  419   4.105   7.057   2.469
   44ALA      C  420   4.243   6.978   2.671
   44ALA      O  421   4.184   7.012   2.774
   45PRO      N  422   4.374   6.964   2.657
   45PRO     CA  423   4.452   6.901   2.549
   45PRO     CB  424   4.588   6.971   2.543
   45PRO     CG  425   4.571   7.089   2.640
   45PRO     CD  426   4.472   7.033   2.743
   45PRO      C  427   4.469   6.751   2.574
   45PRO      O  428   4.445   6.696   2.681
   46ALA      N  429   4.494   6.682   2.462
   46ALA      H  430   4.485   6.718   2.369
   46ALA     CA  431   4.546   6.545   2.460
   46ALA     CB  432   4.499   6.474   2.333
   46ALA      C  433   4.698   6.561   2.450
   46ALA      O  434   4.755   6.666   2.420
   47CYS      N  435   4.761   6.445   2.467
   47CYS      H  436   4.705   6.375   2.512
   47CYS     CA  437   4.905   6.431   2.445
   47CYS     CB  438   4.986   6.466   2.570
   47CYS     SG  439   4.966   6.360   2.718
   47CYS     HG  440   5.056   6.413   2.800
   47CYS      C  441   4.973   6.305   2.391
   47CYS      O  442   5.082   6.318   2.335
   48ALA      N  443   4.903   6.192   2.396
   48ALA      H  444   4.820   6.184   2.451
   48ALA     CA  445   4.954   6.062   2.349
   48ALA     CB  446   5.050   5.996   2.448
   48ALA      C  447   4.836   5.967   2.334
   48ALA      O  448   4.747   5.970   2.419
   49LEU      N  449   4.831   5.899   2.220
   49LEU      H  450   4.903   5.912   2.151
   49LEU     CA  451   4.718   5.814   2.181
   49LEU     CB  452   4.653   5.876   2.057
   49LEU     CG  453   4.513   5.827   2.020
   49LEU    CD1  454   4.403   5.895   2.102
   49LEU    CD2  455   4.493   5.811   1.869
   49LEU      C  456   4.760   5.667   2.166
   49LEU      O  457   4.852   5.636   2.091
   50LEU      N  458   4.727   5.589   2.268
   50LEU      H  459   4.706   5.618   2.361
   50LEU     CA  460   4.753   5.444   2.263
   50LEU     CB  461   4.759   5.391   2.406
   50LEU     CG  462   4.875   5.458   2.480
   50LEU    CD1  463   4.844   5.449   2.630
   50LEU    CD2  464   5.006   5.384   2.450
   50LEU      C  465   4.646   5.367   2.185
   50LEU      O  466   4.545   5.430   2.155
   51LEU      N  467   4.689   5.264   2.111
   51LEU      H  468   4.784   5.272   2.083
   51LEU     CA  469   4.595   5.178   2.038
   51LEU     CB  470   4.601   5.216   1.890
   51LEU     CG  471   4.517   5.120   1.806
   51LEU    CD1  472   4.369   5.117   1.844
   51LEU    CD2  473   4.542   5.159   1.660
   51LEU      C  474   4.633   5.032   2.062
   51LEU      O  475   4.744   4.982   2.040
   52LEU      N  476   4.532   4.956   2.103
   52LEU      H  477   4.452   4.992   2.150
   52LEU     CA  478   4.547   4.810   2.116
   52LEU     CB  479   4.515   4.764   2.259
   52LEU     CG  480   4.510   4.612   2.271
   52LEU    CD1  481   4.646   4.555   2.311
   52LEU    CD2  482   4.400   4.570   2.368
   52LEU      C  483   4.476   4.737   2.002
   52LEU      O  484   4.356   4.751   1.982
   53PHE      N  485   4.545   4.646   1.934
   53PHE      H  486   4.645   4.640   1.940
   53PHE     CA  487   4.495   4.578   1.813
   53PHE     CB  488   4.518   4.672   1.695
   53PHE     CG  489   4.475   4.616   1.559
   53PHE    CD1  490   4.341   4.583   1.541
   53PHE    HD1  491   4.268   4.623   1.612
   53PHE    CD2  492   4.570   4.593   1.461
   53PHE    HD2  493   4.671   4.630   1.477
   53PHE    CE1  494   4.307   4.530   1.417
   53PHE    HE1  495   4.200   4.518   1.399
   53PHE    CE2  496   4.535   4.534   1.340
   53PHE    HE2  497   4.614   4.509   1.270
   53PHE     CZ  498   4.400   4.510   1.316
   53PHE     HZ  499   4.366   4.511   1.212
   53PHE      C  500   4.568   4.444   1.803
   53PHE      O  501   4.671   4.436   1.870
   54PRO      N  502   4.497   4.335   1.776
   54PRO     CA  503   4.550   4.202   1.745
   54PRO     CB  504   4.436   4.102   1.761
   54PRO     CG  505   4.315   4.191   1.731
   54PRO     CD  506   4.351   4.325   1.794
   54PRO      C  507   4.622   4.189   1.610
   54PRO      O  508   4.573   4.233   1.507
   55LEU      N  509   4.730   4.112   1.616
   55LEU      H  510   4.768   4.081   1.703
   55LEU     CA  511   4.821   4.089   1.502
   55LEU     CB  512   4.946   4.176   1.514
   55LEU     CG  513   4.934   4.328   1.495
   55LEU    CD1  514   5.072   4.392   1.503
   55LEU    CD2  515   4.867   4.356   1.360
   55LEU      C  516   4.846   3.945   1.456
   55LEU      O  517   4.854   3.851   1.536
   56THR      N  518   4.858   3.934   1.324
   56THR      H  519   4.851   4.010   1.260
   56THR     CA  520   4.887   3.800   1.270
   56THR     CB  521   4.814   3.774   1.138
   56THR    OG1  522   4.848   3.866   1.034
   56THR    HG1  523   4.785   3.942   1.053
   56THR    CG2  524   4.669   3.744   1.176
   56THR      C  525   5.037   3.787   1.246
   56THR      O  526   5.111   3.880   1.212
   57ALA      N  527   5.088   3.669   1.281
   57ALA      H  528   5.047   3.605   1.346
   57ALA     CA  529   5.231   3.649   1.253
   57ALA     CB  530   5.268   3.505   1.285
   57ALA      C  531   5.284   3.675   1.112
   57ALA      O  532   5.391   3.737   1.105
   58GLN      N  533   5.207   3.650   1.007
   58GLN      H  534   5.125   3.594   1.020
   58GLN     CA  535   5.257   3.674   0.870
   58GLN     CB  536   5.163   3.623   0.761
   58GLN     CG  537   5.094   3.487   0.772
   58GLN     CD  538   4.977   3.485   0.870
   58GLN    OE1  539   4.982   3.446   0.987
   58GLN    NE2  540   4.858   3.494   0.812
   58GLN   HE21  541   4.839   3.504   0.714
   58GLN   HE22  542   4.779   3.477   0.871
   58GLN      C  543   5.275   3.824   0.850
   58GLN      O  544   5.379   3.865   0.797
   59HISE     N  545   5.178   3.901   0.898
   59HISE     H  546   5.093   3.854   0.922
   59HISE    CA  547   5.196   4.047   0.890
   59HISE    CB  548   5.063   4.107   0.938
   59HISE    CG  549   5.052   4.259   0.947
   59HISE   ND1  550   4.974   4.324   1.034
   59HISE   CD2  551   5.118   4.342   0.867
   59HISE   HD2  552   5.193   4.322   0.791
   59HISE   CE1  553   4.989   4.453   1.005
   59HISE   HE1  554   4.951   4.531   1.072
   59HISE   NE2  555   5.076   4.462   0.905
   59HISE   HE2  556   5.103   4.545   0.856
   59HISE     C  557   5.311   4.092   0.980
   59HISE     O  558   5.385   4.185   0.946
   60GLU      N  559   5.325   4.045   1.103
   60GLU      H  560   5.254   3.990   1.146
   60GLU     CA  561   5.429   4.080   1.201
   60GLU     CB  562   5.392   4.015   1.334
   60GLU     CG  563   5.489   4.055   1.445
   60GLU     CD  564   5.477   3.959   1.564
   60GLU    OE1  565   5.581   3.898   1.596
   60GLU    OE2  566   5.368   3.950   1.625
   60GLU      C  567   5.567   4.050   1.142
   60GLU      O  568   5.642   4.145   1.122
   61ASN      N  569   5.589   3.933   1.081
   61ASN      H  570   5.515   3.867   1.092
   61ASN     CA  571   5.716   3.892   1.019
   61ASN     CB  572   5.690   3.749   0.972
   61ASN     CG  573   5.683   3.645   1.084
   61ASN    OD1  574   5.718   3.671   1.199
   61ASN    ND2  575   5.644   3.525   1.041
   61ASN   HD21  576   5.627   3.513   0.943
   61ASN   HD22  577   5.647   3.441   1.094
   61ASN      C  578   5.756   3.979   0.900
   61ASN      O  579   5.870   4.022   0.884
   62PHE      N  580   5.656   4.011   0.818
   62PHE      H  581   5.572   3.956   0.822
   62PHE     CA  582   5.681   4.095   0.700
   62PHE     CB  583   5.560   4.088   0.606
   62PHE     CG  584   5.557   4.188   0.490
   62PHE    CD1  585   5.475   4.300   0.488
   62PHE    HD1  586   5.383   4.304   0.547
   62PHE    CD2  587   5.645   4.166   0.385
   62PHE    HD2  588   5.734   4.107   0.407
   62PHE    CE1  589   5.487   4.391   0.383
   62PHE    HE1  590   5.424   4.480   0.384
   62PHE    CE2  591   5.646   4.247   0.272
   62PHE    HE2  592   5.728   4.232   0.202
   62PHE     CZ  593   5.570   4.363   0.276
   62PHE     HZ  594   5.585   4.442   0.202
   62PHE      C  595   5.710   4.242   0.728
   62PHE      O  596   5.800   4.302   0.668
   63ARG      N  597   5.650   4.280   0.840
   63ARG      H  598   5.564   4.245   0.878
   63ARG     CA  599   5.676   4.413   0.897
   63ARG     CB  600   5.546   4.462   0.961
   63ARG     CG  601   5.551   4.614   0.970
   63ARG     CD  602   5.423   4.686   1.014
   63ARG     NE  603   5.453   4.829   0.995
   63ARG     HE  604   5.433   4.854   0.900
   63ARG     CZ  605   5.445   4.934   1.078
   63ARG    NH1  606   5.402   4.916   1.204
   63ARG   HH11  607   5.364   4.826   1.223
   63ARG   HH12  608   5.386   4.994   1.264
   63ARG    NH2  609   5.454   5.059   1.031
   63ARG   HH21  610   5.463   5.074   0.933
   63ARG   HH22  611   5.453   5.139   1.092
   63ARG      C  612   5.796   4.430   0.991
   63ARG      O  613   5.867   4.529   0.980
   64LYS      N  614   5.821   4.331   1.076
   64LYS      H  615   5.754   4.258   1.090
   64LYS     CA  616   5.948   4.317   1.148
   64LYS     CB  617   5.960   4.199   1.245
   64LYS     CG  618   5.926   4.245   1.387
   64LYS     CD  619   5.943   4.122   1.476
   64LYS     CE  620   5.885   4.149   1.615
   64LYS     NZ  621   5.941   4.053   1.711
   64LYS    HZ1  622   5.923   4.077   1.807
   64LYS    HZ2  623   5.903   3.962   1.693
   64LYS    HZ3  624   6.039   4.041   1.693
   64LYS      C  625   6.076   4.334   1.065
   64LYS      O  626   6.157   4.421   1.097
   65LYS      N  627   6.067   4.280   0.944
   65LYS      H  628   5.992   4.221   0.915
   65LYS     CA  629   6.174   4.285   0.844
   65LYS     CB  630   6.159   4.170   0.745
   65LYS     CG  631   6.223   4.044   0.804
   65LYS     CD  632   6.168   3.920   0.732
   65LYS     CE  633   6.270   3.807   0.747
   65LYS     NZ  634   6.202   3.682   0.710
   65LYS    HZ1  635   6.125   3.665   0.771
   65LYS    HZ2  636   6.157   3.687   0.621
   65LYS    HZ3  637   6.266   3.605   0.709
   65LYS      C  638   6.179   4.419   0.769
   65LYS      O  639   6.284   4.479   0.746
   66GLN      N  640   6.062   4.473   0.738
   66GLN      H  641   5.971   4.431   0.730
   66GLN     CA  642   6.050   4.607   0.679
   66GLN     CB  643   5.906   4.643   0.639
   66GLN     CG  644   5.855   4.588   0.506
   66GLN     CD  645   5.713   4.638   0.479
   66GLN    OE1  646   5.618   4.616   0.554
   66GLN    NE2  647   5.679   4.680   0.357
   66GLN   HE21  648   5.744   4.675   0.281
   66GLN   HE22  649   5.585   4.707   0.338
   66GLN      C  650   6.093   4.728   0.761
   66GLN      O  651   6.180   4.801   0.713
   67ILE      N  652   6.054   4.728   0.888
   67ILE      H  653   5.987   4.664   0.925
   67ILE     CA  654   6.105   4.825   0.986
   67ILE     CB  655   6.020   4.814   1.112
   67ILE    CG1  656   5.886   4.875   1.071
   67ILE    CG2  657   6.065   4.885   1.240
   67ILE     CD  658   5.784   4.886   1.184
   67ILE      C  659   6.254   4.805   1.014
   67ILE      O  660   6.331   4.900   1.030
   68GLU      N  661   6.305   4.683   1.007
   68GLU      H  662   6.248   4.600   1.008
   68GLU     CA  663   6.449   4.656   1.008
   68GLU     CB  664   6.462   4.505   1.031
   68GLU     CG  665   6.603   4.462   1.073
   68GLU     CD  666   6.617   4.474   1.225
   68GLU    OE1  667   6.567   4.389   1.301
   68GLU    OE2  668   6.679   4.577   1.259
   68GLU      C  669   6.532   4.701   0.887
   68GLU      O  670   6.622   4.783   0.904
   69GLU      N  671   6.470   4.684   0.771
   69GLU      H  672   6.394   4.619   0.773
   69GLU     CA  673   6.534   4.717   0.643
   69GLU     CB  674   6.459   4.651   0.526
   69GLU     CG  675   6.544   4.628   0.401
   69GLU     CD  676   6.462   4.543   0.303
   69GLU    OE1  677   6.406   4.604   0.209
   69GLU    OE2  678   6.475   4.419   0.299
   69GLU      C  679   6.536   4.869   0.622
   69GLU      O  680   6.611   4.919   0.538
   70LEU      N  681   6.445   4.941   0.687
   70LEU      H  682   6.350   4.910   0.690
   70LEU     CA  683   6.457   5.086   0.702
   70LEU     CB  684   6.327   5.153   0.749
   70LEU     CG  685   6.217   5.136   0.644
   70LEU    CD1  686   6.080   5.171   0.701
   70LEU    CD2  687   6.255   5.217   0.520
   70LEU      C  688   6.577   5.135   0.783
   70LEU      O  689   6.619   5.248   0.758
   71LYS      N  690   6.617   5.065   0.888
   71LYS      H  691   6.595   4.967   0.884
   71LYS     CA  692   6.723   5.100   0.983
   71LYS     CB  693   6.863   5.086   0.921
   71LYS     CG  694   6.893   4.942   0.880
   71LYS     CD  695   6.922   4.864   1.008
   71LYS     CE  696   6.917   4.714   0.979
   71LYS     NZ  697   6.922   4.613   1.085
   71LYS    HZ1  698   7.002   4.612   1.145
   71LYS    HZ2  699   6.843   4.617   1.147
   71LYS    HZ3  700   6.917   4.524   1.039
   71LYS      C  701   6.714   5.231   1.062
   71LYS      O  702   6.814   5.296   1.092
   72GLY      N  703   6.594   5.286   1.075
   72GLY      H  704   6.511   5.247   1.034
   72GLY     CA  705   6.572   5.407   1.155
   72GLY      C  706   6.618   5.546   1.110
   72GLY      O  707   6.625   5.641   1.189
   73GLN      N  708   6.671   5.550   0.988
   73GLN      H  709   6.701   5.463   0.949
   73GLN     CA  710   6.708   5.670   0.913
   73GLN     CB  711   6.737   5.613   0.774
   73GLN     CG  712   6.779   5.727   0.682
   73GLN     CD  713   6.839   5.671   0.553
   73GLN    OE1  714   6.959   5.645   0.549
   73GLN    NE2  715   6.761   5.627   0.455
   73GLN   HE21  716   6.663   5.614   0.471
   73GLN   HE22  717   6.794   5.628   0.360
   73GLN      C  718   6.619   5.794   0.928
   73GLN      O  719   6.671   5.905   0.939
   74GLU      N  720   6.489   5.767   0.924
   74GLU      H  721   6.463   5.693   0.862
   74GLU     CA  722   6.382   5.865   0.949
   74GLU     CB  723   6.256   5.817   0.877
   74GLU     CG  724   6.239   5.850   0.729
   74GLU     CD  725   6.146   5.748   0.662
   74GLU    OE1  726   6.023   5.770   0.672
   74GLU    OE2  727   6.197   5.649   0.606
   74GLU      C  728   6.353   5.914   1.091
   74GLU      O  729   6.250   5.978   1.112
   75VAL      N  730   6.421   5.860   1.191
   75VAL      H  731   6.509   5.815   1.175
   75VAL     CA  732   6.396   5.898   1.331
   75VAL     CB  733   6.385   5.778   1.424
   75VAL    CG1  734   6.339   5.805   1.567
   75VAL    CG2  735   6.301   5.667   1.361
   75VAL      C  736   6.487   6.008   1.386
   75VAL      O  737   6.610   5.998   1.388
   76SER      N  738   6.423   6.115   1.433
   76SER      H  739   6.325   6.134   1.430
   76SER     CA  740   6.492   6.224   1.503
   76SER     CB  741   6.403   6.348   1.521
   76SER     OG  742   6.471   6.459   1.581
   76SER     HG  743   6.404   6.532   1.566
   76SER      C  744   6.536   6.181   1.643
   76SER      O  745   6.449   6.151   1.724
   77PRO      N  746   6.665   6.203   1.671
   77PRO     CA  747   6.736   6.156   1.790
   77PRO     CB  748   6.883   6.195   1.770
   77PRO     CG  749   6.900   6.215   1.620
   77PRO     CD  750   6.761   6.266   1.580
   77PRO      C  751   6.679   6.194   1.927
   77PRO      O  752   6.703   6.123   2.024
   78LYS      N  753   6.604   6.304   1.927
   78LYS      H  754   6.618   6.373   1.856
   78LYS     CA  755   6.524   6.352   2.041
   78LYS     CB  756   6.455   6.481   1.998
   78LYS     CG  757   6.549   6.595   1.958
   78LYS     CD  758   6.470   6.726   1.956
   78LYS     CE  759   6.524   6.801   1.834
   78LYS     NZ  760   6.453   6.930   1.830
   78LYS    HZ1  761   6.354   6.922   1.816
   78LYS    HZ2  762   6.453   6.970   1.922
   78LYS    HZ3  763   6.505   6.986   1.766
   78LYS      C  764   6.418   6.264   2.106
   78LYS      O  765   6.380   6.283   2.222
   79VAL      N  766   6.363   6.179   2.020
   79VAL      H  767   6.375   6.198   1.923
   79VAL     CA  768   6.267   6.073   2.055
   79VAL     CB  769   6.212   6.001   1.931
   79VAL    CG1  770   6.105   5.895   1.957
   79VAL    CG2  771   6.154   6.108   1.839
   79VAL      C  772   6.346   5.967   2.132
   79VAL      O  773   6.458   5.928   2.102
   80TYR      N  774   6.283   5.925   2.241
   80TYR      H  775   6.207   5.982   2.272
   80TYR     CA  776   6.330   5.813   2.324
   80TYR     CB  777   6.318   5.843   2.474
   80TYR     CG  778   6.343   5.731   2.575
   80TYR    CD1  779   6.239   5.640   2.593
   80TYR    HD1  780   6.157   5.639   2.522
   80TYR    CD2  781   6.436   5.753   2.676
   80TYR    HD2  782   6.510   5.829   2.652
   80TYR    CE1  783   6.238   5.562   2.709
   80TYR    HE1  784   6.160   5.487   2.714
   80TYR    CE2  785   6.427   5.689   2.799
   80TYR    HE2  786   6.483   5.727   2.885
   80TYR     CZ  787   6.329   5.591   2.810
   80TYR     OH  788   6.332   5.508   2.918
   80TYR     HH  789   6.389   5.541   2.993
   80TYR      C  790   6.258   5.685   2.281
   80TYR      O  791   6.136   5.682   2.297
   81PHE      N  792   6.328   5.597   2.210
   81PHE      H  793   6.412   5.632   2.169
   81PHE     CA  794   6.276   5.462   2.186
   81PHE     CB  795   6.301   5.425   2.039
   81PHE     CG  796   6.238   5.295   1.988
   81PHE    CD1  797   6.100   5.288   1.973
   81PHE    HD1  798   6.046   5.372   2.016
   81PHE    CD2  799   6.315   5.181   1.964
   81PHE    HD2  800   6.423   5.187   1.949
   81PHE    CE1  801   6.037   5.171   1.931
   81PHE    HE1  802   5.938   5.182   1.886
   81PHE    CE2  803   6.252   5.064   1.925
   81PHE    HE2  804   6.307   4.973   1.902
   81PHE     CZ  805   6.114   5.058   1.907
   81PHE     HZ  806   6.074   4.964   1.869
   81PHE      C  807   6.329   5.347   2.272
   81PHE      O  808   6.441   5.362   2.319
   82MET      N  809   6.245   5.247   2.298
   82MET      H  810   6.147   5.245   2.282
   82MET     CA  811   6.286   5.129   2.377
   82MET     CB  812   6.271   5.154   2.527
   82MET     CG  813   6.138   5.211   2.579
   82MET     SD  814   6.140   5.207   2.762
   82MET     CE  815   6.199   5.042   2.794
   82MET      C  816   6.207   5.006   2.331
   82MET      O  817   6.084   5.000   2.331
   83LYS      N  818   6.283   4.897   2.330
   83LYS      H  819   6.380   4.888   2.351
   83LYS     CA  820   6.246   4.761   2.289
   83LYS     CB  821   6.374   4.691   2.245
   83LYS     CG  822   6.433   4.752   2.117
   83LYS     CD  823   6.523   4.651   2.046
   83LYS     CE  824   6.606   4.708   1.931
   83LYS     NZ  825   6.697   4.608   1.873
   83LYS    HZ1  826   6.759   4.564   1.938
   83LYS    HZ2  827   6.636   4.537   1.839
   83LYS    HZ3  828   6.752   4.642   1.797
   83LYS      C  829   6.179   4.685   2.404
   83LYS      O  830   6.228   4.686   2.517
   84GLN      N  831   6.081   4.602   2.369
   84GLN      H  832   6.054   4.614   2.273
   84GLN     CA  833   6.007   4.508   2.454
   84GLN     CB  834   5.858   4.498   2.424
   84GLN     CG  835   5.776   4.453   2.546
   84GLN     CD  836   5.642   4.390   2.508
   84GLN    OE1  837   5.550   4.455   2.460
   84GLN    NE2  838   5.624   4.266   2.553
   84GLN   HE21  839   5.697   4.224   2.607
   84GLN   HE22  840   5.534   4.223   2.550
   84GLN      C  841   6.064   4.367   2.437
   84GLN      O  842   6.053   4.302   2.333
   85THR      N  843   6.150   4.336   2.533
   85THR      H  844   6.198   4.403   2.590
   85THR     CA  845   6.206   4.200   2.541
   85THR     CB  846   6.356   4.203   2.568
   85THR    OG1  847   6.388   4.291   2.676
   85THR    HG1  848   6.452   4.240   2.733
   85THR    CG2  849   6.430   4.233   2.437
   85THR      C  850   6.132   4.105   2.635
   85THR      O  851   6.103   3.994   2.590
   86ILE      N  852   6.088   4.153   2.751
   86ILE      H  853   6.084   4.247   2.784
   86ILE     CA  854   6.014   4.062   2.840
   86ILE     CB  855   6.057   4.108   2.979
   86ILE    CG1  856   6.201   4.077   3.020
   86ILE    CG2  857   5.963   4.058   3.089
   86ILE     CD  858   6.228   3.926   3.017
   86ILE      C  859   5.865   4.053   2.806
   86ILE      O  860   5.806   4.135   2.737
   87GLY      N  861   5.809   3.936   2.837
   87GLY      H  862   5.858   3.857   2.875
   87GLY     CA  863   5.669   3.903   2.809
   87GLY      C  864   5.579   3.976   2.909
   87GLY      O  865   5.597   3.986   3.030
   88ASN      N  866   5.463   4.006   2.851
   88ASN      H  867   5.443   3.963   2.763
   88ASN     CA  868   5.347   4.073   2.911
   88ASN     CB  869   5.273   3.991   3.017
   88ASN     CG  870   5.234   3.844   2.998
   88ASN    OD1  871   5.319   3.755   3.000
   88ASN    ND2  872   5.114   3.808   2.954
   88ASN   HD21  873   5.048   3.873   2.918
   88ASN   HD22  874   5.086   3.712   2.944
   88ASN      C  875   5.360   4.216   2.963
   88ASN      O  876   5.262   4.262   3.021
   89SER      N  877   5.472   4.283   2.938
   89SER      H  878   5.556   4.243   2.901
   89SER     CA  879   5.498   4.425   2.966
   89SER     CB  880   5.651   4.441   2.970
   89SER     OG  881   5.699   4.377   2.851
   89SER     HG  882   5.798   4.391   2.851
   89SER      C  883   5.441   4.537   2.878
   89SER      O  884   5.472   4.654   2.901
   90CYS      N  885   5.357   4.495   2.784
   90CYS      H  886   5.318   4.403   2.786
   90CYS     CA  887   5.303   4.589   2.685
   90CYS     CB  888   5.235   4.507   2.576
   90CYS     SG  889   5.123   4.385   2.654
   90CYS     HG  890   5.114   4.328   2.534
   90CYS      C  891   5.231   4.718   2.728
   90CYS      O  892   5.270   4.823   2.677
   91GLY      N  893   5.160   4.720   2.840
   91GLY      H  894   5.152   4.634   2.890
   91GLY     CA  895   5.093   4.837   2.899
   91GLY      C  896   5.198   4.943   2.934
   91GLY      O  897   5.186   5.060   2.899
   92THR      N  898   5.295   4.898   3.013
   92THR      H  899   5.290   4.814   3.067
   92THR     CA  900   5.408   4.975   3.065
   92THR     CB  901   5.509   4.897   3.150
   92THR    OG1  902   5.451   4.794   3.230
   92THR    HG1  903   5.512   4.720   3.259
   92THR    CG2  904   5.580   4.977   3.259
   92THR      C  905   5.494   5.033   2.952
   92THR      O  906   5.548   5.142   2.969
   93ILE      N  907   5.521   4.948   2.853
   93ILE      H  908   5.490   4.853   2.851
   93ILE     CA  909   5.601   4.988   2.737
   93ILE     CB  910   5.637   4.862   2.657
   93ILE    CG1  911   5.722   4.767   2.741
   93ILE    CG2  912   5.694   4.905   2.522
   93ILE     CD  913   5.851   4.824   2.800
   93ILE      C  914   5.536   5.107   2.667
   93ILE      O  915   5.597   5.214   2.667
   94GLY      N  916   5.405   5.102   2.642
   94GLY      H  917   5.358   5.015   2.626
   94GLY     CA  918   5.330   5.211   2.579
   94GLY      C  919   5.332   5.345   2.654
   94GLY      O  920   5.368   5.452   2.606
   95LEU      N  921   5.320   5.327   2.785
   95LEU      H  922   5.271   5.247   2.819
   95LEU     CA  923   5.335   5.425   2.893
   95LEU     CB  924   5.277   5.357   3.018
   95LEU     CG  925   5.225   5.435   3.139
   95LEU    CD1  926   5.120   5.348   3.209
   95LEU    CD2  927   5.330   5.480   3.241
   95LEU      C  928   5.463   5.507   2.909
   95LEU      O  929   5.462   5.628   2.884
   96ILE      N  930   5.575   5.437   2.916
   96ILE      H  931   5.577   5.338   2.932
   96ILE     CA  932   5.713   5.489   2.908
   96ILE     CB  933   5.821   5.384   2.935
   96ILE    CG1  934   5.805   5.313   3.069
   96ILE    CG2  935   5.959   5.449   2.927
   96ILE     CD  936   5.840   5.165   3.064
   96ILE      C  937   5.740   5.562   2.776
   96ILE      O  938   5.795   5.671   2.769
   97HISE     N  939   5.697   5.501   2.665
   97HISE     H  940   5.664   5.407   2.653
   97HISE    CA  941   5.710   5.546   2.526
   97HISE    CB  942   5.643   5.438   2.440
   97HISE    CG  943   5.734   5.338   2.369
   97HISE   ND1  944   5.758   5.332   2.238
   97HISE   CD2  945   5.780   5.225   2.423
   97HISE   HD2  946   5.778   5.196   2.528
   97HISE   CE1  947   5.818   5.217   2.211
   97HISE   HE1  948   5.861   5.194   2.113
   97HISE   NE2  949   5.839   5.155   2.327
   97HISE   HE2  950   5.900   5.081   2.357
   97HISE     C  951   5.638   5.679   2.507
   97HISE     O  952   5.678   5.761   2.424
   98ALA      N  953   5.526   5.694   2.578
   98ALA      H  954   5.476   5.613   2.608
   98ALA     CA  955   5.461   5.822   2.607
   98ALA     CB  956   5.321   5.797   2.663
   98ALA      C  957   5.538   5.920   2.697
   98ALA      O  958   5.573   6.027   2.647
   99VAL      N  959   5.547   5.880   2.823
   99VAL      H  960   5.527   5.783   2.840
   99VAL     CA  961   5.594   5.976   2.923
   99VAL     CB  962   5.580   5.920   3.065
   99VAL    CG1  963   5.625   6.016   3.175
   99VAL    CG2  964   5.435   5.877   3.089
   99VAL      C  965   5.738   6.022   2.899
   99VAL      O  966   5.757   6.142   2.915
  100ALA      N  967   5.827   5.943   2.839
  100ALA      H  968   5.804   5.849   2.814
  100ALA     CA  969   5.965   5.981   2.807
  100ALA     CB  970   6.038   5.862   2.744
  100ALA      C  971   5.960   6.093   2.703
  100ALA      O  972   6.046   6.180   2.715
  101ASN      N  973   5.867   6.082   2.608
  101ASN      H  974   5.805   6.004   2.604
  101ASN     CA  975   5.858   6.180   2.499
  101ASN     CB  976   5.825   6.102   2.372
  101ASN     CG  977   5.944   6.016   2.329
  101ASN    OD1  978   6.059   6.060   2.342
  101ASN    ND2  979   5.921   5.886   2.318
  101ASN   HD21  980   5.833   5.844   2.340
  101ASN   HD22  981   6.005   5.832   2.307
  101ASN      C  982   5.773   6.303   2.532
  101ASN      O  983   5.767   6.387   2.442
  102ASN      N  984   5.711   6.313   2.649
  102ASN      H  985   5.700   6.236   2.712
  102ASN     CA  986   5.627   6.430   2.682
  102ASN     CB  987   5.481   6.384   2.688
  102ASN     CG  988   5.410   6.403   2.554
  102ASN    OD1  989   5.445   6.485   2.469
  102ASN    ND2  990   5.301   6.328   2.537
  102ASN   HD21  991   5.275   6.257   2.603
  102ASN   HD22  992   5.254   6.338   2.449
  102ASN      C  993   5.665   6.488   2.819
  102ASN      O  994   5.579   6.525   2.899
  103GLN      N  995   5.796   6.495   2.841
  103GLN      H  996   5.868   6.464   2.779
  103GLN     CA  997   5.839   6.550   2.970
  103GLN     CB  998   5.981   6.507   3.006
  103GLN     CG  999   5.995   6.361   3.051
  103GLN     CD 1000   6.139   6.313   3.069
  103GLN    OE1 1001   6.221   6.372   3.138
  103GLN    NE2 1002   6.187   6.216   2.992
  103GLN   HE21 1003   6.133   6.174   2.919
  103GLN   HE22 1004   6.282   6.185   2.996
  103GLN      C 1005   5.823   6.702   2.983
  103GLN      O 1006   5.829   6.759   3.092
  104ASP      N 1007   5.828   6.775   2.872
  104ASP      H 1008   5.836   6.735   2.781
  104ASP     CA 1009   5.809   6.921   2.870
  104ASP     CB 1010   5.832   6.979   2.731
  104ASP     CG 1011   5.757   6.904   2.621
  104ASP    OD1 1012   5.643   6.944   2.588
  104ASP    OD2 1013   5.809   6.799   2.576
  104ASP      C 1014   5.672   6.971   2.917
  104ASP      O 1015   5.654   7.081   2.971
  105LYS      N 1016   5.578   6.887   2.875
  105LYS      H 1017   5.597   6.846   2.786
  105LYS     CA 1018   5.438   6.881   2.917
  105LYS     CB 1019   5.370   6.783   2.821
  105LYS     CG 1020   5.337   6.836   2.682
  105LYS     CD 1021   5.288   6.732   2.581
  105LYS     CE 1022   5.290   6.787   2.439
  105LYS     NZ 1023   5.431   6.815   2.408
  105LYS    HZ1 1024   5.435   6.865   2.322
  105LYS    HZ2 1025   5.484   6.861   2.479
  105LYS    HZ3 1026   5.480   6.734   2.375
  105LYS      C 1027   5.426   6.841   3.064
  105LYS      O 1028   5.359   6.914   3.138
  106LEU      N 1029   5.460   6.717   3.096
  106LEU      H 1030   5.510   6.665   3.027
  106LEU     CA 1031   5.433   6.635   3.216
  106LEU     CB 1032   5.464   6.490   3.179
  106LEU     CG 1033   5.329   6.420   3.164
  106LEU    CD1 1034   5.249   6.473   3.045
  106LEU    CD2 1035   5.356   6.271   3.146
  106LEU      C 1036   5.512   6.677   3.339
  106LEU      O 1037   5.626   6.724   3.329
  107GLY      N 1038   5.453   6.661   3.457
  107GLY      H 1039   5.354   6.650   3.454
  107GLY     CA 1040   5.509   6.685   3.591
  107GLY      C 1041   5.528   6.557   3.672
  107GLY      O 1042   5.452   6.460   3.674
  108PHE      N 1043   5.629   6.574   3.756
  108PHE      H 1044   5.676   6.662   3.759
  108PHE     CA 1045   5.673   6.462   3.841
  108PHE     CB 1046   5.805   6.396   3.801
  108PHE     CG 1047   5.807   6.361   3.652
  108PHE    CD1 1048   5.763   6.231   3.630
  108PHE    HD1 1049   5.692   6.189   3.702
  108PHE    CD2 1050   5.860   6.445   3.555
  108PHE    HD2 1051   5.878   6.551   3.576
  108PHE    CE1 1052   5.763   6.179   3.502
  108PHE    HE1 1053   5.710   6.087   3.474
  108PHE    CE2 1054   5.858   6.392   3.427
  108PHE    HE2 1055   5.885   6.463   3.349
  108PHE     CZ 1056   5.814   6.262   3.403
  108PHE     HZ 1057   5.819   6.212   3.306
  108PHE      C 1058   5.669   6.502   3.989
  108PHE      O 1059   5.720   6.607   4.026
  109GLU      N 1060   5.646   6.398   4.069
  109GLU      H 1061   5.629   6.305   4.036
  109GLU     CA 1062   5.666   6.416   4.213
  109GLU     CB 1063   5.561   6.344   4.298
  109GLU     CG 1064   5.578   6.193   4.313
  109GLU     CD 1065   5.469   6.120   4.393
  109GLU    OE1 1066   5.358   6.088   4.344
  109GLU    OE2 1067   5.512   6.067   4.497
  109GLU      C 1068   5.812   6.408   4.260
  109GLU      O 1069   5.892   6.344   4.192
  110ASP      N 1070   5.843   6.472   4.372
  110ASP      H 1071   5.770   6.524   4.418
  110ASP     CA 1072   5.975   6.460   4.434
  110ASP     CB 1073   5.963   6.541   4.563
  110ASP     CG 1074   6.102   6.590   4.606
  110ASP    OD1 1075   6.160   6.536   4.703
  110ASP    OD2 1076   6.148   6.691   4.549
  110ASP      C 1077   5.998   6.312   4.465
  110ASP      O 1078   5.942   6.251   4.556
  111GLY      N 1079   6.105   6.260   4.405
  111GLY      H 1080   6.156   6.316   4.339
  111GLY     CA 1081   6.151   6.121   4.414
  111GLY      C 1082   6.062   6.016   4.346
  111GLY      O 1083   6.046   5.904   4.395
  112SER      N 1084   5.995   6.058   4.239
  112SER      H 1085   6.011   6.148   4.200
  112SER     CA 1086   5.924   5.968   4.147
  112SER     CB 1087   5.852   6.044   4.035
  112SER     OG 1088   5.796   5.963   3.932
  112SER     HG 1089   5.729   5.899   3.968
  112SER      C 1090   5.995   5.848   4.084
  112SER      O 1091   6.094   5.874   4.015
  113VAL      N 1092   5.939   5.728   4.101
  113VAL      H 1093   5.889   5.724   4.187
  113VAL     CA 1094   5.977   5.595   4.052
  113VAL     CB 1095   5.878   5.486   4.095
  113VAL    CG1 1096   5.945   5.349   4.080
  113VAL    CG2 1097   5.846   5.492   4.244
  113VAL      C 1098   6.001   5.586   3.902
  113VAL      O 1099   6.114   5.554   3.864
  114LEU      N 1100   5.918   5.655   3.824
  114LEU      H 1101   5.828   5.687   3.854
  114LEU     CA 1102   5.941   5.679   3.681
  114LEU     CB 1103   5.810   5.726   3.616
  114LEU     CG 1104   5.793   5.713   3.465
  114LEU    CD1 1105   5.848   5.581   3.409
  114LEU    CD2 1106   5.644   5.719   3.429
  114LEU      C 1107   6.049   5.782   3.650
  114LEU      O 1108   6.133   5.751   3.566
  115LYS      N 1109   6.055   5.893   3.724
  115LYS      H 1110   5.982   5.924   3.785
  115LYS     CA 1111   6.165   5.988   3.702
  115LYS     CB 1112   6.138   6.123   3.770
  115LYS     CG 1113   6.215   6.249   3.729
  115LYS     CD 1114   6.228   6.267   3.577
  115LYS     CE 1115   6.245   6.414   3.539
  115LYS     NZ 1116   6.316   6.438   3.412
  115LYS    HZ1 1117   6.409   6.402   3.403
  115LYS    HZ2 1118   6.258   6.388   3.347
  115LYS    HZ3 1119   6.315   6.532   3.379
  115LYS      C 1120   6.303   5.931   3.733
  115LYS      O 1121   6.400   5.967   3.666
  116GLN      N 1122   6.314   5.836   3.826
  116GLN      H 1123   6.244   5.840   3.898
  116GLN     CA 1124   6.438   5.760   3.846
  116GLN     CB 1125   6.415   5.663   3.962
  116GLN     CG 1126   6.525   5.565   4.003
  116GLN     CD 1127   6.542   5.438   3.919
  116GLN    OE1 1128   6.469   5.339   3.925
  116GLN    NE2 1129   6.646   5.431   3.836
  116GLN   HE21 1130   6.707   5.510   3.839
  116GLN   HE22 1131   6.650   5.348   3.780
  116GLN      C 1132   6.486   5.689   3.719
  116GLN      O 1133   6.592   5.716   3.664
  117PHE      N 1134   6.395   5.607   3.667
  117PHE      H 1135   6.312   5.588   3.720
  117PHE     CA 1136   6.396   5.529   3.542
  117PHE     CB 1137   6.265   5.451   3.529
  117PHE     CG 1138   6.272   5.349   3.415
  117PHE    CD1 1139   6.360   5.241   3.422
  117PHE    HD1 1140   6.426   5.221   3.506
  117PHE    CD2 1141   6.200   5.374   3.299
  117PHE    HD2 1142   6.115   5.442   3.293
  117PHE    CE1 1143   6.367   5.148   3.319
  117PHE    HE1 1144   6.460   5.091   3.314
  117PHE    CE2 1145   6.211   5.286   3.192
  117PHE    HE2 1146   6.157   5.317   3.102
  117PHE     CZ 1147   6.299   5.179   3.202
  117PHE     HZ 1148   6.310   5.119   3.112
  117PHE      C 1149   6.429   5.621   3.425
  117PHE      O 1150   6.535   5.591   3.369
  118LEU      N 1151   6.360   5.730   3.394
  118LEU      H 1152   6.277   5.759   3.442
  118LEU     CA 1153   6.390   5.814   3.277
  118LEU     CB 1154   6.285   5.920   3.242
  118LEU     CG 1155   6.157   5.842   3.211
  118LEU    CD1 1156   6.041   5.938   3.184
  118LEU    CD2 1157   6.184   5.746   3.095
  118LEU      C 1158   6.528   5.880   3.283
  118LEU      O 1159   6.605   5.857   3.190
  119SER      N 1160   6.569   5.909   3.406
  119SER      H 1161   6.512   5.892   3.486
  119SER     CA 1162   6.698   5.974   3.433
  119SER     CB 1163   6.702   6.026   3.577
  119SER     OG 1164   6.814   6.113   3.592
  119SER     HG 1165   6.806   6.182   3.520
  119SER      C 1166   6.813   5.873   3.425
  119SER      O 1167   6.920   5.910   3.377
  120GLU      N 1168   6.799   5.750   3.474
  120GLU      H 1169   6.731   5.734   3.546
  120GLU     CA 1170   6.884   5.635   3.441
  120GLU     CB 1171   6.832   5.520   3.528
  120GLU     CG 1172   6.874   5.374   3.513
  120GLU     CD 1173   6.803   5.284   3.615
  120GLU    OE1 1174   6.693   5.231   3.592
  120GLU    OE2 1175   6.861   5.266   3.725
  120GLU      C 1176   6.895   5.588   3.296
  120GLU      O 1177   7.005   5.574   3.243
  121THR      N 1178   6.790   5.612   3.218
  121THR      H 1179   6.713   5.671   3.241
  121THR     CA 1180   6.783   5.576   3.076
  121THR     CB 1181   6.661   5.486   3.051
  121THR    OG1 1182   6.533   5.540   3.084
  121THR    HG1 1183   6.519   5.531   3.183
  121THR    CG2 1184   6.683   5.347   3.111
  121THR      C 1185   6.781   5.682   2.965
  121THR      O 1186   6.781   5.638   2.850
  122GLU      N 1187   6.776   5.810   3.001
  122GLU      H 1188   6.752   5.844   3.092
  122GLU     CA 1189   6.770   5.916   2.900
  122GLU     CB 1190   6.772   6.053   2.967
  122GLU     CG 1191   6.749   6.162   2.862
  122GLU     CD 1192   6.738   6.296   2.935
  122GLU    OE1 1193   6.837   6.360   2.978
  122GLU    OE2 1194   6.624   6.342   2.956
  122GLU      C 1195   6.881   5.899   2.795
  122GLU      O 1196   6.854   5.891   2.675
  123LYS      N 1197   7.007   5.876   2.830
  123LYS      H 1198   7.025   5.878   2.928
  123LYS     CA 1199   7.122   5.889   2.739
  123LYS     CB 1200   7.222   5.997   2.781
  123LYS     CG 1201   7.173   6.139   2.753
  123LYS     CD 1202   7.281   6.243   2.781
  123LYS     CE 1203   7.393   6.239   2.676
  123LYS     NZ 1204   7.352   6.303   2.550
  123LYS    HZ1 1205   7.412   6.298   2.471
  123LYS    HZ2 1206   7.256   6.279   2.533
  123LYS    HZ3 1207   7.346   6.401   2.569
  123LYS      C 1208   7.193   5.755   2.714
  123LYS      O 1209   7.283   5.716   2.788
  124MET      N 1210   7.127   5.673   2.633
  124MET      H 1211   7.066   5.717   2.567
  124MET     CA 1212   7.158   5.533   2.601
  124MET     CB 1213   7.154   5.432   2.716
  124MET     CG 1214   7.026   5.397   2.793
  124MET     SD 1215   7.049   5.284   2.936
  124MET     CE 1216   7.188   5.361   3.016
  124MET      C 1217   7.081   5.471   2.484
  124MET      O 1218   6.973   5.520   2.450
  125SER      N 1219   7.127   5.359   2.430
  125SER      H 1220   7.212   5.319   2.463
  125SER     CA 1221   7.074   5.290   2.311
  125SER     CB 1222   7.169   5.179   2.264
  125SER     OG 1223   7.170   5.061   2.344
  125SER     HG 1224   7.260   5.056   2.387
  125SER      C 1225   6.934   5.231   2.333
  125SER      O 1226   6.909   5.186   2.444
  126PRO      N 1227   6.850   5.205   2.233
  126PRO     CA 1228   6.724   5.129   2.244
  126PRO     CB 1229   6.652   5.133   2.109
  126PRO     CG 1230   6.703   5.267   2.055
  126PRO     CD 1231   6.848   5.276   2.105
  126PRO      C 1232   6.752   4.986   2.291
  126PRO      O 1233   6.670   4.936   2.368
  127GLU      N 1234   6.862   4.921   2.255
  127GLU      H 1235   6.902   4.953   2.169
  127GLU     CA 1236   6.914   4.795   2.312
  127GLU     CB 1237   7.040   4.746   2.241
  127GLU     CG 1238   7.018   4.722   2.092
  127GLU     CD 1239   7.018   4.849   2.006
  127GLU    OE1 1240   6.915   4.913   1.978
  127GLU    OE2 1241   7.130   4.886   1.963
  127GLU      C 1242   6.935   4.799   2.463
  127GLU      O 1243   6.877   4.719   2.536
  128ASP      N 1244   7.021   4.887   2.514
  128ASP      H 1245   7.084   4.932   2.450
  128ASP     CA 1246   7.058   4.909   2.655
  128ASP     CB 1247   7.185   4.994   2.666
  128ASP     CG 1248   7.297   4.921   2.591
  128ASP    OD1 1249   7.320   4.806   2.635
  128ASP    OD2 1250   7.371   4.982   2.510
  128ASP      C 1251   6.946   4.962   2.745
  128ASP      O 1252   6.944   4.924   2.862
  129ARG      N 1253   6.863   5.048   2.687
  129ARG      H 1254   6.885   5.113   2.615
  129ARG     CA 1255   6.735   5.084   2.750
  129ARG     CB 1256   6.645   5.170   2.660
  129ARG     CG 1257   6.708   5.308   2.643
  129ARG     CD 1258   6.600   5.403   2.590
  129ARG     NE 1259   6.660   5.537   2.594
  129ARG     HE 1260   6.664   5.576   2.686
  129ARG     CZ 1261   6.692   5.599   2.480
  129ARG    NH1 1262   6.641   5.561   2.362
  129ARG   HH11 1263   6.571   5.490   2.360
  129ARG   HH12 1264   6.672   5.615   2.284
  129ARG    NH2 1265   6.762   5.714   2.476
  129ARG   HH21 1266   6.784   5.770   2.556
  129ARG   HH22 1267   6.792   5.748   2.387
  129ARG      C 1268   6.651   4.963   2.791
  129ARG      O 1269   6.615   4.956   2.908
  130ALA      N 1270   6.632   4.864   2.705
  130ALA      H 1271   6.678   4.859   2.616
  130ALA     CA 1272   6.564   4.739   2.743
  130ALA     CB 1273   6.528   4.660   2.617
  130ALA      C 1274   6.643   4.647   2.837
  130ALA      O 1275   6.586   4.592   2.931
  131LYS      N 1276   6.776   4.648   2.838
  131LYS      H 1277   6.828   4.697   2.768
  131LYS     CA 1278   6.853   4.583   2.945
  131LYS     CB 1279   7.003   4.582   2.918
  131LYS     CG 1280   7.046   4.501   2.795
  131LYS     CD 1281   7.030   4.352   2.825
  131LYS     CE 1282   7.108   4.269   2.722
  131LYS     NZ 1283   7.250   4.274   2.762
  131LYS    HZ1 1284   7.269   4.235   2.852
  131LYS    HZ2 1285   7.296   4.211   2.699
  131LYS    HZ3 1286   7.279   4.368   2.746
  131LYS      C 1287   6.838   4.646   3.084
  131LYS      O 1288   6.860   4.577   3.183
  132CYS      N 1289   6.831   4.779   3.080
  132CYS      H 1290   6.868   4.833   3.005
  132CYS     CA 1291   6.792   4.860   3.197
  132CYS     CB 1292   6.830   5.007   3.178
  132CYS     SG 1293   7.009   5.036   3.157
  132CYS     HG 1294   6.986   5.166   3.141
  132CYS      C 1295   6.653   4.831   3.254
  132CYS      O 1296   6.644   4.820   3.376
  133PHE      N 1297   6.552   4.818   3.169
  133PHE      H 1298   6.568   4.858   3.079
  133PHE     CA 1299   6.420   4.770   3.211
  133PHE     CB 1300   6.329   4.802   3.092
  133PHE     CG 1301   6.182   4.785   3.133
  133PHE    CD1 1302   6.115   4.883   3.205
  133PHE    HD1 1303   6.176   4.958   3.256
  133PHE    CD2 1304   6.116   4.682   3.067
  133PHE    HD2 1305   6.168   4.599   3.019
  133PHE    CE1 1306   5.976   4.877   3.214
  133PHE    HE1 1307   5.923   4.959   3.262
  133PHE    CE2 1308   5.979   4.673   3.091
  133PHE    HE2 1309   5.933   4.577   3.069
  133PHE     CZ 1310   5.908   4.767   3.165
  133PHE     HZ 1311   5.804   4.749   3.193
  133PHE      C 1312   6.401   4.625   3.255
  133PHE      O 1313   6.312   4.590   3.332
  134GLU      N 1314   6.477   4.532   3.197
  134GLU      H 1315   6.531   4.559   3.118
  134GLU     CA 1316   6.502   4.394   3.243
  134GLU     CB 1317   6.591   4.317   3.145
  134GLU     CG 1318   6.536   4.275   3.009
  134GLU     CD 1319   6.639   4.203   2.922
  134GLU    OE1 1320   6.755   4.169   2.955
  134GLU    OE2 1321   6.595   4.193   2.805
  134GLU      C 1322   6.551   4.376   3.387
  134GLU      O 1323   6.513   4.281   3.456
  135LYS      N 1324   6.646   4.461   3.423
  135LYS      H 1325   6.701   4.513   3.358
  135LYS     CA 1326   6.699   4.473   3.560
  135LYS     CB 1327   6.840   4.531   3.551
  135LYS     CG 1328   6.936   4.428   3.491
  135LYS     CD 1329   7.080   4.479   3.502
  135LYS     CE 1330   7.098   4.619   3.443
  135LYS     NZ 1331   7.240   4.655   3.454
  135LYS    HZ1 1332   7.272   4.716   3.381
  135LYS    HZ2 1333   7.251   4.701   3.542
  135LYS    HZ3 1334   7.297   4.573   3.454
  135LYS      C 1335   6.618   4.554   3.662
  135LYS      O 1336   6.598   4.497   3.769
  136ASN      N 1337   6.565   4.670   3.624
  136ASN      H 1338   6.557   4.698   3.528
  136ASN     CA 1339   6.492   4.752   3.721
  136ASN     CB 1340   6.449   4.884   3.656
  136ASN     CG 1341   6.396   4.990   3.753
  136ASN    OD1 1342   6.277   4.997   3.785
  136ASN    ND2 1343   6.467   5.102   3.755
  136ASN   HD21 1344   6.547   5.110   3.695
  136ASN   HD22 1345   6.447   5.177   3.818
  136ASN      C 1346   6.371   4.677   3.778
  136ASN      O 1347   6.279   4.633   3.710
  137GLU      N 1348   6.387   4.646   3.907
  137GLU      H 1349   6.481   4.648   3.940
  137GLU     CA 1350   6.283   4.589   3.993
  137GLU     CB 1351   6.348   4.548   4.125
  137GLU     CG 1352   6.474   4.461   4.123
  137GLU     CD 1353   6.448   4.312   4.145
  137GLU    OE1 1354   6.513   4.229   4.078
  137GLU    OE2 1355   6.366   4.276   4.233
  137GLU      C 1356   6.151   4.663   4.018
  137GLU      O 1357   6.040   4.610   4.023
  138ALA      N 1358   6.165   4.793   4.041
  138ALA      H 1359   6.256   4.833   4.039
  138ALA     CA 1360   6.059   4.889   4.077
  138ALA     CB 1361   6.091   5.038   4.069
  138ALA      C 1362   5.936   4.878   3.987
  138ALA      O 1363   5.827   4.840   4.031
  139ILE      N 1364   5.964   4.877   3.857
  139ILE      H 1365   6.060   4.881   3.830
  139ILE     CA 1366   5.864   4.849   3.754
  139ILE     CB 1367   5.903   4.915   3.621
  139ILE    CG1 1368   5.908   5.067   3.627
  139ILE    CG2 1369   5.817   4.878   3.500
  139ILE     CD 1370   6.031   5.125   3.556
  139ILE      C 1371   5.800   4.710   3.746
  139ILE      O 1372   5.678   4.704   3.758
  140GLN      N 1373   5.886   4.609   3.756
  140GLN      H 1374   5.969   4.604   3.701
  140GLN     CA 1375   5.837   4.471   3.770
  140GLN     CB 1376   5.951   4.371   3.788
  140GLN     CG 1377   6.046   4.364   3.667
  140GLN     CD 1378   6.169   4.278   3.698
  140GLN    OE1 1379   6.167   4.160   3.732
  140GLN    NE2 1380   6.281   4.346   3.721
  140GLN   HE21 1381   6.285   4.445   3.709
  140GLN   HE22 1382   6.365   4.296   3.744
  140GLN      C 1383   5.744   4.457   3.891
  140GLN      O 1384   5.638   4.395   3.883
  141ALA      N 1385   5.775   4.534   3.995
  141ALA      H 1386   5.856   4.591   4.005
  141ALA     CA 1387   5.689   4.531   4.115
  141ALA     CB 1388   5.770   4.591   4.230
  141ALA      C 1389   5.558   4.609   4.108
  141ALA      O 1390   5.452   4.552   4.134
  142ALA      N 1391   5.559   4.721   4.037
  142ALA      H 1392   5.646   4.745   3.995
  142ALA     CA 1393   5.448   4.816   4.017
  142ALA     CB 1394   5.497   4.941   3.944
  142ALA      C 1395   5.347   4.743   3.928
  142ALA      O 1396   5.234   4.724   3.972
  143HISE     N 1397   5.407   4.689   3.823
  143HISE     H 1398   5.503   4.696   3.795
  143HISE    CA 1399   5.336   4.598   3.732
  143HISE    CB 1400   5.418   4.540   3.617
  143HISE    CG 1401   5.339   4.460   3.513
  143HISE   ND1 1402   5.329   4.495   3.385
  143HISE   CD2 1403   5.288   4.339   3.534
  143HISE   HD2 1404   5.287   4.285   3.629
  143HISE   CE1 1405   5.267   4.389   3.332
  143HISE   HE1 1406   5.241   4.385   3.227
  143HISE   NE2 1407   5.233   4.296   3.421
  143HISE   HE2 1408   5.191   4.205   3.414
  143HISE     C 1409   5.251   4.487   3.794
  143HISE     O 1410   5.128   4.495   3.789
  144ASP      N 1411   5.315   4.407   3.879
  144ASP      H 1412   5.414   4.412   3.886
  144ASP     CA 1413   5.243   4.295   3.942
  144ASP     CB 1414   5.335   4.191   4.006
  144ASP     CG 1415   5.348   4.057   3.933
  144ASP    OD1 1416   5.385   3.961   4.003
  144ASP    OD2 1417   5.348   4.060   3.808
  144ASP      C 1418   5.140   4.346   4.043
  144ASP      O 1419   5.034   4.284   4.050
  145ALA      N 1420   5.167   4.450   4.121
  145ALA      H 1421   5.262   4.473   4.140
  145ALA     CA 1422   5.068   4.514   4.210
  145ALA     CB 1423   5.135   4.644   4.254
  145ALA      C 1424   4.933   4.551   4.148
  145ALA      O 1425   4.830   4.497   4.189
  146VAL      N 1426   4.937   4.623   4.036
  146VAL      H 1427   5.019   4.680   4.027
  146VAL     CA 1428   4.814   4.663   3.966
  146VAL     CB 1429   4.827   4.787   3.877
  146VAL    CG1 1430   4.691   4.858   3.881
  146VAL    CG2 1431   4.926   4.883   3.943
  146VAL      C 1432   4.761   4.538   3.897
  146VAL      O 1433   4.639   4.524   3.896
  147ALA      N 1434   4.846   4.448   3.849
  147ALA      H 1435   4.945   4.454   3.836
  147ALA     CA 1436   4.804   4.321   3.788
  147ALA     CB 1437   4.922   4.243   3.730
  147ALA      C 1438   4.719   4.235   3.883
  147ALA      O 1439   4.632   4.158   3.843
  148GLN      N 1440   4.752   4.233   4.012
  148GLN      H 1441   4.833   4.281   4.046
  148GLN     CA 1442   4.672   4.171   4.118
  148GLN     CB 1443   4.761   4.125   4.233
  148GLN     CG 1444   4.843   4.004   4.189
  148GLN     CD 1445   4.959   3.991   4.288
  148GLN    OE1 1446   4.938   3.936   4.396
  148GLN    NE2 1447   5.073   4.054   4.263
  148GLN   HE21 1448   5.089   4.121   4.191
  148GLN   HE22 1449   5.152   4.014   4.309
  148GLN      C 1450   4.547   4.247   4.162
  148GLN      O 1451   4.443   4.182   4.170
  149GLU      N 1452   4.554   4.380   4.169
  149GLU      H 1453   4.643   4.424   4.181
  149GLU     CA 1454   4.432   4.461   4.175
  149GLU     CB 1455   4.464   4.610   4.188
  149GLU     CG 1456   4.354   4.699   4.245
  149GLU     CD 1457   4.406   4.841   4.267
  149GLU    OE1 1458   4.457   4.870   4.378
  149GLU    OE2 1459   4.371   4.927   4.184
  149GLU      C 1460   4.329   4.443   4.063
  149GLU      O 1461   4.209   4.428   4.088
  150GLY      N 1462   4.377   4.445   3.939
  150GLY      H 1463   4.476   4.454   3.926
  150GLY     CA 1464   4.282   4.441   3.827
  150GLY      C 1465   4.207   4.307   3.824
  150GLY      O 1466   4.276   4.205   3.830
  151GLN      N 1467   4.081   4.323   3.786
  151GLN      H 1468   4.049   4.394   3.724
  151GLN     CA 1469   3.991   4.207   3.797
  151GLN     CB 1470   3.849   4.247   3.836
  151GLN     CG 1471   3.785   4.356   3.750
  151GLN     CD 1472   3.637   4.380   3.781
  151GLN    OE1 1473   3.551   4.293   3.770
  151GLN    NE2 1474   3.629   4.503   3.832
  151GLN   HE21 1475   3.718   4.548   3.833
  151GLN   HE22 1476   3.539   4.531   3.864
  151GLN      C 1477   3.991   4.094   3.694
  151GLN      O 1478   3.985   3.976   3.730
  152CYS      N 1479   3.980   4.134   3.568
  152CYS      H 1480   3.984   4.233   3.553
  152CYS     CA 1481   3.974   4.057   3.443
  152CYS     CB 1482   3.930   4.136   3.320
  152CYS     SG 1483   3.783   4.243   3.341
  152CYS     HG 1484   3.865   4.345   3.363
  152CYS      C 1485   4.106   3.984   3.413
  152CYS      O 1486   4.209   4.048   3.394
  153ARG      N 1487   4.091   3.854   3.393
  153ARG      H 1488   4.014   3.804   3.432
  153ARG     CA 1489   4.198   3.773   3.331
  153ARG     CB 1490   4.237   3.666   3.433
  153ARG     CG 1491   4.384   3.624   3.428
  153ARG     CD 1492   4.479   3.743   3.445
  153ARG     NE 1493   4.444   3.801   3.575
  153ARG     HE 1494   4.394   3.735   3.631
  153ARG     CZ 1495   4.467   3.926   3.618
  153ARG    NH1 1496   4.534   4.020   3.551
  153ARG   HH11 1497   4.556   4.013   3.453
  153ARG   HH12 1498   4.554   4.109   3.592
  153ARG    NH2 1499   4.424   3.963   3.739
  153ARG   HH21 1500   4.366   3.914   3.805
  153ARG   HH22 1501   4.449   4.056   3.768
  153ARG      C 1502   4.185   3.731   3.184
  153ARG      O 1503   4.213   3.812   3.096
  154VAL      N 1504   4.153   3.604   3.163
  154VAL      H 1505   4.109   3.542   3.227
  154VAL     CA 1506   4.156   3.544   3.029
  154VAL     CB 1507   4.025   3.573   2.955
  154VAL    CG1 1508   4.027   3.488   2.827
  154VAL    CG2 1509   3.899   3.549   3.037
  154VAL      C 1510   4.280   3.563   2.941
  154VAL      O 1511   4.307   3.670   2.887
  155ASP      N 1512   4.358   3.456   2.938
  155ASP      H 1513   4.333   3.365   2.973
  155ASP     CA 1514   4.484   3.455   2.863
  155ASP     CB 1515   4.590   3.436   2.972
  155ASP     CG 1516   4.737   3.431   2.932
  155ASP    OD1 1517   4.773   3.476   2.821
  155ASP    OD2 1518   4.808   3.365   3.010
  155ASP      C 1519   4.478   3.345   2.756
  155ASP      O 1520   4.557   3.251   2.749
  156ASP      N 1521   4.385   3.376   2.665
  156ASP      H 1522   4.331   3.459   2.666
  156ASP     CA 1523   4.366   3.290   2.547
  156ASP     CB 1524   4.230   3.322   2.486
  156ASP     CG 1525   4.226   3.468   2.439
  156ASP    OD1 1526   4.271   3.504   2.328
  156ASP    OD2 1527   4.190   3.544   2.531
  156ASP      C 1528   4.471   3.292   2.436
  156ASP      O 1529   4.440   3.251   2.324
  157LYS      N 1530   4.582   3.362   2.456
  157LYS      H 1531   4.607   3.380   2.551
  157LYS     CA 1532   4.705   3.361   2.375
  157LYS     CB 1533   4.776   3.227   2.363
  157LYS     CG 1534   4.800   3.146   2.491
  157LYS     CD 1535   4.897   3.223   2.581
  157LYS     CE 1536   4.914   3.149   2.714
  157LYS     NZ 1537   4.795   3.145   2.800
  157LYS    HZ1 1538   4.807   3.070   2.865
  157LYS    HZ2 1539   4.785   3.236   2.840
  157LYS    HZ3 1540   4.714   3.116   2.749
  157LYS      C 1541   4.701   3.424   2.235
  157LYS      O 1542   4.790   3.403   2.154
  158VAL      N 1543   4.598   3.504   2.209
  158VAL      H 1544   4.512   3.494   2.259
  158VAL     CA 1545   4.591   3.576   2.081
  158VAL     CB 1546   4.455   3.643   2.061
  158VAL    CG1 1547   4.447   3.736   1.940
  158VAL    CG2 1548   4.356   3.531   2.031
  158VAL      C 1549   4.699   3.685   2.087
  158VAL      O 1550   4.721   3.756   2.185
  159ASN      N 1551   4.765   3.697   1.972
  159ASN      H 1552   4.723   3.669   1.886
  159ASN     CA 1553   4.882   3.786   1.963
  159ASN     CB 1554   4.986   3.739   1.861
  159ASN     CG 1555   5.101   3.834   1.827
  159ASN    OD1 1556   5.167   3.900   1.907
  159ASN    ND2 1557   5.132   3.824   1.699
  159ASN   HD21 1558   5.076   3.768   1.638
  159ASN   HD22 1559   5.216   3.870   1.669
  159ASN      C 1560   4.855   3.936   1.951
  159ASN      O 1561   4.843   3.999   1.846
  160PHE      N 1562   4.823   3.995   2.066
  160PHE      H 1563   4.817   3.941   2.150
  160PHE     CA 1564   4.795   4.138   2.083
  160PHE     CB 1565   4.709   4.149   2.209
  160PHE     CG 1566   4.558   4.127   2.192
  160PHE    CD1 1567   4.475   4.231   2.152
  160PHE    HD1 1568   4.504   4.336   2.158
  160PHE    CD2 1569   4.500   4.005   2.223
  160PHE    HD2 1570   4.558   3.920   2.260
  160PHE    CE1 1571   4.338   4.209   2.156
  160PHE    HE1 1572   4.273   4.294   2.137
  160PHE    CE2 1573   4.363   3.988   2.236
  160PHE    HE2 1574   4.332   3.889   2.268
  160PHE     CZ 1575   4.278   4.094   2.206
  160PHE     HZ 1576   4.175   4.068   2.182
  160PHE      C 1577   4.920   4.226   2.085
  160PHE      O 1578   5.011   4.212   2.167
  161HISE     N 1579   4.900   4.333   2.009
  161HISE     H 1580   4.818   4.359   1.959
  161HISE    CA 1581   4.998   4.443   2.001
  161HISE    CB 1582   5.075   4.450   1.869
  161HISE    CG 1583   5.177   4.337   1.853
  161HISE   ND1 1584   5.308   4.354   1.839
  161HISE   CD2 1585   5.146   4.215   1.810
  161HISE   HD2 1586   5.057   4.152   1.814
  161HISE   CE1 1587   5.359   4.247   1.779
  161HISE   HE1 1588   5.460   4.216   1.750
  161HISE   NE2 1589   5.256   4.167   1.754
  161HISE   HE2 1590   5.268   4.072   1.723
  161HISE     C 1591   4.943   4.578   2.046
  161HISE     O 1592   4.825   4.607   2.029
  162PHE      N 1593   5.035   4.658   2.100
  162PHE      H 1594   5.134   4.655   2.086
  162PHE     CA 1595   5.009   4.788   2.163
  162PHE     CB 1596   5.014   4.776   2.315
  162PHE     CG 1597   4.979   4.900   2.397
  162PHE    CD1 1598   4.843   4.923   2.415
  162PHE    HD1 1599   4.769   4.883   2.346
  162PHE    CD2 1600   5.073   4.964   2.478
  162PHE    HD2 1601   5.172   4.921   2.488
  162PHE    CE1 1602   4.797   5.008   2.515
  162PHE    HE1 1603   4.694   5.023   2.547
  162PHE    CE2 1604   5.024   5.050   2.576
  162PHE    HE2 1605   5.090   5.099   2.648
  162PHE     CZ 1606   4.889   5.075   2.595
  162PHE     HZ 1607   4.845   5.154   2.657
  162PHE      C 1608   5.102   4.899   2.112
  162PHE      O 1609   5.221   4.896   2.144
  163ILE      N 1610   5.039   4.988   2.036
  163ILE      H 1611   4.940   4.982   2.021
  163ILE     CA 1612   5.108   5.104   1.978
  163ILE     CB 1613   5.087   5.122   1.827
  163ILE    CG1 1614   5.052   4.998   1.744
  163ILE    CG2 1615   5.223   5.168   1.773
  163ILE     CD 1616   5.022   5.024   1.596
  163ILE      C 1617   5.078   5.242   2.037
  163ILE      O 1618   4.959   5.269   2.055
  164LEU      N 1619   5.166   5.340   2.021
  164LEU      H 1620   5.253   5.312   1.981
  164LEU     CA 1621   5.163   5.481   2.061
  164LEU     CB 1622   5.288   5.496   2.149
  164LEU     CG 1623   5.303   5.645   2.180
  164LEU    CD1 1624   5.196   5.694   2.278
  164LEU    CD2 1625   5.441   5.666   2.243
  164LEU      C 1626   5.172   5.569   1.936
  164LEU      O 1627   5.270   5.565   1.862
  165PHE      N 1628   5.078   5.663   1.929
  165PHE      H 1629   5.001   5.663   1.992
  165PHE     CA 1630   5.077   5.762   1.820
  165PHE     CB 1631   4.939   5.750   1.755
  165PHE     CG 1632   4.929   5.622   1.672
  165PHE    CD1 1633   4.879   5.505   1.728
  165PHE    HD1 1634   4.811   5.522   1.811
  165PHE    CD2 1635   4.997   5.613   1.551
  165PHE    HD2 1636   5.043   5.702   1.507
  165PHE    CE1 1637   4.888   5.380   1.668
  165PHE    HE1 1638   4.841   5.293   1.713
  165PHE    CE2 1639   5.005   5.489   1.489
  165PHE    HE2 1640   5.062   5.472   1.397
  165PHE     CZ 1641   4.952   5.373   1.545
  165PHE     HZ 1642   4.958   5.277   1.494
  165PHE      C 1643   5.102   5.898   1.885
  165PHE      O 1644   5.025   5.939   1.971
  166ASN      N 1645   5.227   5.945   1.880
  166ASN      H 1646   5.310   5.897   1.854
  166ASN     CA 1647   5.255   6.079   1.933
  166ASN     CB 1648   5.326   6.068   2.068
  166ASN     CG 1649   5.466   6.010   2.051
  166ASN    OD1 1650   5.503   5.948   1.951
  166ASN    ND2 1651   5.565   6.058   2.125
  166ASN   HD21 1652   5.549   6.138   2.184
  166ASN   HD22 1653   5.661   6.045   2.101
  166ASN      C 1654   5.323   6.178   1.838
  166ASN      O 1655   5.376   6.147   1.731
  167ASN      N 1656   5.336   6.303   1.881
  167ASN      H 1657   5.304   6.323   1.973
  167ASN     CA 1658   5.394   6.414   1.803
  167ASN     CB 1659   5.302   6.521   1.743
  167ASN     CG 1660   5.367   6.627   1.654
  167ASN    OD1 1661   5.432   6.719   1.703
  167ASN    ND2 1662   5.321   6.640   1.530
  167ASN   HD21 1663   5.248   6.579   1.499
  167ASN   HD22 1664   5.343   6.723   1.478
  167ASN      C 1665   5.513   6.481   1.872
  167ASN      O 1666   5.491   6.558   1.966
  168VAL      N 1667   5.630   6.460   1.813
  168VAL      H 1668   5.627   6.426   1.719
  168VAL     CA 1669   5.764   6.509   1.850
  168VAL     CB 1670   5.844   6.392   1.908
  168VAL    CG1 1671   5.979   6.432   1.968
  168VAL    CG2 1672   5.766   6.310   2.011
  168VAL      C 1673   5.824   6.575   1.725
  168VAL      O 1674   5.797   6.535   1.612
  169ASP      N 1675   5.905   6.679   1.739
  169ASP      H 1676   5.942   6.710   1.826
  169ASP     CA 1677   5.980   6.736   1.626
  169ASP     CB 1678   6.108   6.654   1.609
  169ASP     CG 1679   6.233   6.730   1.563
  169ASP    OD1 1680   6.242   6.849   1.601
  169ASP    OD2 1681   6.329   6.674   1.506
  169ASP      C 1682   5.909   6.777   1.497
  169ASP      O 1683   5.967   6.763   1.390
  170GLY      N 1684   5.779   6.806   1.506
  170GLY      H 1685   5.729   6.817   1.592
  170GLY     CA 1686   5.694   6.830   1.389
  170GLY      C 1687   5.642   6.716   1.301
  170GLY      O 1688   5.565   6.731   1.206
  171HISE     N 1689   5.679   6.596   1.345
  171HISE     H 1690   5.727   6.584   1.432
  171HISE    CA 1691   5.644   6.468   1.282
  171HISE    CB 1692   5.766   6.392   1.229
  171HISE    CG 1693   5.818   6.465   1.105
  171HISE   ND1 1694   5.891   6.577   1.110
  171HISE   CD2 1695   5.830   6.413   0.983
  171HISE   HD2 1696   5.785   6.321   0.947
  171HISE   CE1 1697   5.942   6.602   0.990
  171HISE   HE1 1698   6.022   6.671   0.962
  171HISE   NE2 1699   5.903   6.500   0.914
  171HISE   HE2 1700   5.934   6.473   0.823
  171HISE     C 1701   5.558   6.380   1.373
  171HISE     O 1702   5.572   6.382   1.496
  172LEU      N 1703   5.480   6.294   1.309
  172LEU      H 1704   5.477   6.284   1.209
  172LEU     CA 1705   5.394   6.194   1.373
  172LEU     CB 1706   5.267   6.163   1.293
  172LEU     CG 1707   5.153   6.083   1.355
  172LEU    CD1 1708   5.190   5.935   1.343
  172LEU    CD2 1709   5.129   6.121   1.502
  172LEU      C 1710   5.479   6.070   1.398
  172LEU      O 1711   5.527   6.004   1.305
  173TYR      N 1712   5.493   6.035   1.525
  173TYR      H 1713   5.469   6.108   1.589
  173TYR     CA 1714   5.578   5.921   1.563
  173TYR     CB 1715   5.691   5.969   1.654
  173TYR     CG 1716   5.800   6.038   1.572
  173TYR    CD1 1717   5.894   5.962   1.504
  173TYR    HD1 1718   5.877   5.854   1.494
  173TYR    CD2 1719   5.820   6.175   1.578
  173TYR    HD2 1720   5.733   6.238   1.600
  173TYR    CE1 1721   6.010   6.019   1.453
  173TYR    HE1 1722   6.084   5.943   1.428
  173TYR    CE2 1723   5.934   6.232   1.524
  173TYR    HE2 1724   5.951   6.339   1.538
  173TYR     CZ 1725   6.035   6.155   1.466
  173TYR     OH 1726   6.145   6.194   1.397
  173TYR     HH 1727   6.145   6.294   1.392
  173TYR      C 1728   5.506   5.800   1.624
  173TYR      O 1729   5.418   5.815   1.709
  174GLU      N 1730   5.503   5.691   1.549
  174GLU      H 1731   5.511   5.708   1.451
  174GLU     CA 1732   5.452   5.555   1.570
  174GLU     CB 1733   5.413   5.487   1.438
  174GLU     CG 1734   5.332   5.359   1.454
  174GLU     CD 1735   5.300   5.296   1.318
  174GLU    OE1 1736   5.197   5.338   1.259
  174GLU    OE2 1737   5.369   5.204   1.270
  174GLU      C 1738   5.562   5.472   1.637
  174GLU      O 1739   5.660   5.436   1.572
  175LEU      N 1740   5.541   5.456   1.767
  175LEU      H 1741   5.454   5.483   1.808
  175LEU     CA 1742   5.637   5.396   1.861
  175LEU     CB 1743   5.666   5.498   1.970
  175LEU     CG 1744   5.808   5.554   1.960
  175LEU    CD1 1745   5.806   5.661   1.851
  175LEU    CD2 1746   5.846   5.619   2.094
  175LEU      C 1747   5.576   5.267   1.916
  175LEU      O 1748   5.474   5.272   1.984
  176ASP      N 1749   5.623   5.151   1.872
  176ASP      H 1750   5.668   5.150   1.783
  176ASP     CA 1751   5.601   5.017   1.929
  176ASP     CB 1752   5.528   4.942   1.818
  176ASP     CG 1753   5.479   4.802   1.857
  176ASP    OD1 1754   5.548   4.702   1.829
  176ASP    OD2 1755   5.362   4.790   1.898
  176ASP      C 1756   5.727   4.941   1.971
  176ASP      O 1757   5.821   4.938   1.891
  177GLY      N 1758   5.731   4.879   2.088
  177GLY      H 1759   5.640   4.863   2.126
  177GLY     CA 1760   5.847   4.814   2.152
  177GLY      C 1761   5.894   4.693   2.071
  177GLY      O 1762   6.007   4.646   2.084
  178ARG      N 1763   5.800   4.619   2.012
  178ARG      H 1764   5.709   4.635   2.050
  178ARG     CA 1765   5.830   4.490   1.947
  178ARG     CB 1766   5.696   4.416   1.939
  178ARG     CG 1767   5.625   4.386   2.071
  178ARG     CD 1768   5.654   4.251   2.138
  178ARG     NE 1769   5.598   4.145   2.054
  178ARG     HE 1770   5.660   4.113   1.982
  178ARG     CZ 1771   5.475   4.094   2.065
  178ARG    NH1 1772   5.378   4.123   2.154
  178ARG   HH11 1773   5.386   4.206   2.208
  178ARG   HH12 1774   5.288   4.080   2.149
  178ARG    NH2 1775   5.443   3.992   1.985
  178ARG   HH21 1776   5.514   3.963   1.920
  178ARG   HH22 1777   5.353   3.948   1.990
  178ARG      C 1778   5.892   4.507   1.808
  178ARG      O 1779   5.996   4.446   1.782
  179MET      N 1780   5.846   4.604   1.731
  179MET      H 1781   5.779   4.674   1.756
  179MET     CA 1782   5.903   4.634   1.599
  179MET     CB 1783   5.800   4.724   1.531
  179MET     CG 1784   5.675   4.657   1.473
  179MET     SD 1785   5.722   4.540   1.340
  179MET     CE 1786   5.585   4.430   1.369
  179MET      C 1787   6.031   4.715   1.619
  179MET      O 1788   6.027   4.818   1.686
  180PRO      N 1789   6.142   4.675   1.556
  180PRO     CA 1790   6.279   4.721   1.581
  180PRO     CB 1791   6.362   4.658   1.469
  180PRO     CG 1792   6.279   4.540   1.418
  180PRO     CD 1793   6.137   4.595   1.434
  180PRO      C 1794   6.321   4.868   1.581
  180PRO      O 1795   6.423   4.909   1.637
  181PHE      N 1796   6.230   4.959   1.547
  181PHE      H 1797   6.133   4.939   1.562
  181PHE     CA 1798   6.251   5.101   1.516
  181PHE     CB 1799   6.318   5.128   1.381
  181PHE     CG 1800   6.464   5.083   1.365
  181PHE    CD1 1801   6.499   4.961   1.309
  181PHE    HD1 1802   6.418   4.902   1.265
  181PHE    CD2 1803   6.570   5.162   1.406
  181PHE    HD2 1804   6.555   5.245   1.476
  181PHE    CE1 1805   6.629   4.915   1.294
  181PHE    HE1 1806   6.640   4.832   1.224
  181PHE    CE2 1807   6.702   5.121   1.388
  181PHE    HE2 1808   6.779   5.198   1.399
  181PHE     CZ 1809   6.734   4.996   1.337
  181PHE     HZ 1810   6.834   4.955   1.324
  181PHE      C 1811   6.121   5.180   1.522
  181PHE      O 1812   6.012   5.125   1.506
  182PRO      N 1813   6.127   5.310   1.552
  182PRO     CA 1814   6.008   5.389   1.518
  182PRO     CB 1815   6.029   5.522   1.591
  182PRO     CG 1816   6.147   5.494   1.685
  182PRO     CD 1817   6.227   5.372   1.640
  182PRO      C 1818   5.994   5.411   1.367
  182PRO      O 1819   6.088   5.431   1.291
  183VAL      N 1820   5.865   5.425   1.338
  183VAL      H 1821   5.790   5.416   1.404
  183VAL     CA 1822   5.816   5.453   1.202
  183VAL     CB 1823   5.693   5.367   1.175
  183VAL    CG1 1824   5.637   5.376   1.032
  183VAL    CG2 1825   5.718   5.219   1.203
  183VAL      C 1826   5.780   5.601   1.204
  183VAL      O 1827   5.726   5.665   1.294
  184ASN      N 1828   5.830   5.657   1.094
  184ASN      H 1829   5.900   5.611   1.040
  184ASN     CA 1830   5.795   5.795   1.055
  184ASN     CB 1831   5.921   5.876   1.024
  184ASN     CG 1832   5.891   6.026   1.036
  184ASN    OD1 1833   5.801   6.082   0.975
  184ASN    ND2 1834   5.989   6.095   1.094
  184ASN   HD21 1835   6.081   6.063   1.117
  184ASN   HD22 1836   5.963   6.189   1.114
  184ASN      C 1837   5.683   5.792   0.952
  184ASN      O 1838   5.694   5.729   0.847
  185HISE     N 1839   5.577   5.872   0.967
  185HISE     H 1840   5.567   5.912   1.058
  185HISE    CA 1841   5.457   5.881   0.883
  185HISE    CB 1842   5.331   5.830   0.954
  185HISE    CG 1843   5.304   5.680   0.965
  185HISE   ND1 1844   5.306   5.589   0.868
  185HISE   CD2 1845   5.285   5.610   1.077
  185HISE   HD2 1846   5.279   5.635   1.183
  185HISE   CE1 1847   5.280   5.468   0.916
  185HISE   HE1 1848   5.255   5.375   0.865
  185HISE   NE2 1849   5.269   5.482   1.047
  185HISE   HE2 1850   5.241   5.413   1.115
  185HISE     C 1851   5.435   6.023   0.832
  185HISE     O 1852   5.323   6.063   0.798
  186GLY      N 1853   5.539   6.106   0.837
  186GLY      H 1854   5.621   6.087   0.892
  186GLY     CA 1855   5.531   6.240   0.778
  186GLY      C 1856   5.498   6.351   0.878
  186GLY      O 1857   5.489   6.327   0.999
  187ALA      N 1858   5.488   6.474   0.830
  187ALA      H 1859   5.471   6.485   0.732
  187ALA     CA 1860   5.466   6.596   0.910
  187ALA     CB 1861   5.507   6.718   0.826
  187ALA      C 1862   5.324   6.609   0.965
  187ALA      O 1863   5.224   6.585   0.898
  188SER      N 1864   5.320   6.659   1.089
  188SER      H 1865   5.408   6.683   1.129
  188SER     CA 1866   5.198   6.670   1.170
  188SER     CB 1867   5.185   6.540   1.250
  188SER     OG 1868   5.104   6.550   1.367
  188SER     HG 1869   5.008   6.571   1.347
  188SER      C 1870   5.204   6.791   1.264
  188SER      O 1871   5.311   6.836   1.305
  189SER      N 1872   5.085   6.840   1.300
  189SER      H 1873   5.005   6.783   1.284
  189SER     CA 1874   5.061   6.943   1.401
  189SER     CB 1875   4.963   7.052   1.354
  189SER     OG 1876   4.923   7.140   1.459
  189SER     HG 1877   4.944   7.236   1.445
  189SER      C 1878   5.006   6.882   1.530
  189SER      O 1879   4.913   6.802   1.533
  190GLU      N 1880   5.057   6.940   1.638
  190GLU      H 1881   5.132   7.007   1.634
  190GLU     CA 1882   5.000   6.925   1.773
  190GLU     CB 1883   5.083   7.020   1.860
  190GLU     CG 1884   5.048   7.008   2.008
  190GLU     CD 1885   5.097   7.127   2.091
  190GLU    OE1 1886   5.220   7.137   2.110
  190GLU    OE2 1887   5.017   7.219   2.120
  190GLU      C 1888   4.850   6.950   1.786
  190GLU      O 1889   4.779   6.865   1.839
  191ASP      N 1890   4.804   7.056   1.718
  191ASP      H 1891   4.863   7.085   1.643
  191ASP     CA 1892   4.662   7.096   1.717
  191ASP     CB 1893   4.659   7.237   1.658
  191ASP     CG 1894   4.519   7.298   1.643
  191ASP    OD1 1895   4.455   7.317   1.749
  191ASP    OD2 1896   4.483   7.333   1.528
  191ASP      C 1897   4.571   6.997   1.645
  191ASP      O 1898   4.461   6.978   1.697
  192THR      N 1899   4.613   6.923   1.542
  192THR      H 1900   4.690   6.954   1.487
  192THR     CA 1901   4.551   6.805   1.480
  192THR     CB 1902   4.579   6.816   1.330
  192THR    OG1 1903   4.710   6.864   1.297
  192THR    HG1 1904   4.754   6.776   1.277
  192THR    CG2 1905   4.470   6.899   1.261
  192THR      C 1906   4.603   6.668   1.525
  192THR      O 1907   4.575   6.568   1.459
  193LEU      N 1908   4.661   6.665   1.644
  193LEU      H 1909   4.689   6.746   1.696
  193LEU     CA 1910   4.716   6.540   1.700
  193LEU     CB 1911   4.752   6.564   1.847
  193LEU     CG 1912   4.819   6.450   1.924
  193LEU    CD1 1913   4.948   6.408   1.853
  193LEU    CD2 1914   4.850   6.507   2.063
  193LEU      C 1915   4.619   6.422   1.699
  193LEU      O 1916   4.668   6.319   1.652
  194LEU      N 1917   4.489   6.435   1.727
  194LEU      H 1918   4.449   6.520   1.760
  194LEU     CA 1919   4.398   6.320   1.716
  194LEU     CB 1920   4.268   6.368   1.781
  194LEU     CG 1921   4.286   6.399   1.930
  194LEU    CD1 1922   4.173   6.488   1.983
  194LEU    CD2 1923   4.296   6.269   2.010
  194LEU      C 1924   4.362   6.276   1.574
  194LEU      O 1925   4.381   6.156   1.554
  195LYS      N 1926   4.348   6.377   1.489
  195LYS      H 1927   4.348   6.470   1.524
  195LYS     CA 1928   4.312   6.356   1.348
  195LYS     CB 1929   4.253   6.488   1.299
  195LYS     CG 1930   4.185   6.474   1.162
  195LYS     CD 1931   4.130   6.612   1.126
  195LYS     CE 1932   4.087   6.605   0.980
  195LYS     NZ 1933   4.210   6.594   0.900
  195LYS    HZ1 1934   4.270   6.527   0.943
  195LYS    HZ2 1935   4.185   6.566   0.807
  195LYS    HZ3 1936   4.255   6.682   0.886
  195LYS      C 1937   4.428   6.304   1.263
  195LYS      O 1938   4.416   6.214   1.179
  196ASP      N 1939   4.546   6.356   1.297
  196ASP      H 1940   4.555   6.443   1.345
  196ASP     CA 1941   4.675   6.303   1.251
  196ASP     CB 1942   4.785   6.399   1.298
  196ASP     CG 1943   4.785   6.523   1.208
  196ASP    OD1 1944   4.853   6.624   1.237
  196ASP    OD2 1945   4.724   6.519   1.099
  196ASP      C 1946   4.704   6.157   1.287
  196ASP      O 1947   4.730   6.081   1.194
  197ALA      N 1948   4.675   6.120   1.411
  197ALA      H 1949   4.662   6.190   1.481
  197ALA     CA 1950   4.694   5.986   1.468
  197ALA     CB 1951   4.703   5.993   1.621
  197ALA      C 1952   4.588   5.885   1.426
  197ALA      O 1953   4.610   5.773   1.380
  198ALA      N 1954   4.463   5.931   1.438
  198ALA      H 1955   4.446   6.004   1.504
  198ALA     CA 1956   4.341   5.862   1.395
  198ALA     CB 1957   4.216   5.951   1.394
  198ALA      C 1958   4.363   5.822   1.249
  198ALA      O 1959   4.331   5.709   1.211
  199LYS      N 1960   4.416   5.908   1.163
  199LYS      H 1961   4.426   6.005   1.187
  199LYS     CA 1962   4.445   5.864   1.026
  199LYS     CB 1963   4.512   5.982   0.955
  199LYS     CG 1964   4.520   5.954   0.805
  199LYS     CD 1965   4.589   6.066   0.727
  199LYS     CE 1966   4.737   6.070   0.766
  199LYS     NZ 1967   4.811   6.142   0.662
  199LYS    HZ1 1968   4.803   6.094   0.574
  199LYS    HZ2 1969   4.774   6.234   0.647
  199LYS    HZ3 1970   4.907   6.150   0.689
  199LYS      C 1971   4.519   5.732   1.008
  199LYS      O 1972   4.464   5.646   0.940
  200VAL      N 1973   4.630   5.720   1.081
  200VAL      H 1974   4.660   5.786   1.150
  200VAL     CA 1975   4.716   5.600   1.083
  200VAL     CB 1976   4.856   5.638   1.130
  200VAL    CG1 1977   4.947   5.515   1.134
  200VAL    CG2 1978   4.929   5.745   1.048
  200VAL      C 1979   4.656   5.482   1.159
  200VAL      O 1980   4.651   5.374   1.099
  201CYS      N 1981   4.577   5.501   1.265
  201CYS      H 1982   4.562   5.595   1.297
  201CYS     CA 1983   4.504   5.399   1.340
  201CYS     CB 1984   4.436   5.452   1.467
  201CYS     SG 1985   4.540   5.555   1.577
  201CYS     HG 1986   4.618   5.465   1.637
  201CYS      C 1987   4.388   5.341   1.259
  201CYS      O 1988   4.358   5.222   1.265
  202ARG      N 1989   4.316   5.431   1.193
  202ARG      H 1990   4.323   5.531   1.200
  202ARG     CA 1991   4.208   5.392   1.101
  202ARG     CB 1992   4.124   5.503   1.038
  202ARG     CG 1993   4.047   5.591   1.137
  202ARG     CD 1994   3.936   5.669   1.066
  202ARG     NE 1995   3.988   5.754   0.959
  202ARG     HE 1996   3.971   5.711   0.870
  202ARG     CZ 1997   4.028   5.881   0.970
  202ARG    NH1 1998   4.012   5.933   1.093
  202ARG   HH11 1999   3.968   5.864   1.150
  202ARG   HH12 2000   4.007   6.028   1.123
  202ARG    NH2 2001   4.105   5.938   0.876
  202ARG   HH21 2002   4.137   5.879   0.802
  202ARG   HH22 2003   4.144   6.029   0.892
  202ARG      C 2004   4.257   5.312   0.980
  202ARG      O 2005   4.202   5.203   0.969
  203GLU      N 2006   4.363   5.351   0.909
  203GLU      H 2007   4.428   5.425   0.929
  203GLU     CA 2008   4.415   5.263   0.803
  203GLU     CB 2009   4.501   5.337   0.699
  203GLU     CG 2010   4.631   5.408   0.738
  203GLU     CD 2011   4.752   5.392   0.646
  203GLU    OE1 2012   4.764   5.482   0.560
  203GLU    OE2 2013   4.840   5.306   0.670
  203GLU      C 2014   4.485   5.136   0.851
  203GLU      O 2015   4.467   5.036   0.781
  204PHE      N 2016   4.533   5.140   0.975
  204PHE      H 2017   4.561   5.228   1.013
  204PHE     CA 2018   4.583   5.017   1.037
  204PHE     CB 2019   4.657   5.049   1.167
  204PHE     CG 2020   4.774   4.964   1.217
  204PHE    CD1 2021   4.899   5.024   1.224
  204PHE    HD1 2022   4.909   5.132   1.235
  204PHE    CD2 2023   4.754   4.828   1.238
  204PHE    HD2 2024   4.658   4.779   1.251
  204PHE    CE1 2025   5.009   4.941   1.243
  204PHE    HE1 2026   5.107   4.982   1.221
  204PHE    CE2 2027   4.870   4.752   1.255
  204PHE    HE2 2028   4.859   4.646   1.276
  204PHE     CZ 2029   4.999   4.803   1.259
  204PHE     HZ 2030   5.080   4.730   1.256
  204PHE      C 2031   4.471   4.918   1.071
  204PHE      O 2032   4.474   4.802   1.029
  205THR      N 2033   4.357   4.958   1.126
  205THR      H 2034   4.349   5.047   1.171
  205THR     CA 2035   4.241   4.871   1.150
  205THR     CB 2036   4.165   4.901   1.279
  205THR    OG1 2037   4.037   4.839   1.267
  205THR    HG1 2038   4.044   4.740   1.277
  205THR    CG2 2039   4.127   5.049   1.290
  205THR      C 2040   4.160   4.829   1.028
  205THR      O 2041   4.117   4.715   1.011
  206GLU      N 2042   4.151   4.920   0.932
  206GLU      H 2043   4.169   5.016   0.953
  206GLU     CA 2044   4.078   4.903   0.806
  206GLU     CB 2045   4.060   5.035   0.730
  206GLU     CG 2046   3.947   5.121   0.787
  206GLU     CD 2047   3.908   5.245   0.707
  206GLU    OE1 2048   3.850   5.332   0.776
  206GLU    OE2 2049   3.925   5.245   0.583
  206GLU      C 2050   4.130   4.798   0.708
  206GLU      O 2051   4.055   4.751   0.622
  207ARG      N 2052   4.253   4.752   0.729
  207ARG      H 2053   4.323   4.807   0.775
  207ARG     CA 2054   4.301   4.641   0.645
  207ARG     CB 2055   4.451   4.619   0.667
  207ARG     CG 2056   4.517   4.732   0.588
  207ARG     CD 2057   4.670   4.727   0.587
  207ARG     NE 2058   4.721   4.732   0.724
  207ARG     HE 2059   4.659   4.686   0.787
  207ARG     CZ 2060   4.816   4.816   0.770
  207ARG    NH1 2061   4.880   4.900   0.688
  207ARG   HH11 2062   4.853   4.904   0.592
  207ARG   HH12 2063   4.961   4.948   0.722
  207ARG    NH2 2064   4.863   4.805   0.895
  207ARG   HH21 2065   4.833   4.733   0.957
  207ARG   HH22 2066   4.929   4.871   0.931
  207ARG      C 2067   4.227   4.509   0.669
  207ARG      O 2068   4.180   4.442   0.578
  208GLU      N 2069   4.217   4.474   0.797
  208GLU      H 2070   4.268   4.522   0.868
  208GLU     CA 2071   4.154   4.347   0.837
  208GLU     CB 2072   4.233   4.296   0.957
  208GLU     CG 2073   4.348   4.206   0.913
  208GLU     CD 2074   4.475   4.280   0.870
  208GLU    OE1 2075   4.511   4.369   0.950
  208GLU    OE2 2076   4.531   4.241   0.765
  208GLU      C 2077   4.003   4.349   0.863
  208GLU      O 2078   3.943   4.353   0.970
  209GLN      N 2079   3.932   4.335   0.751
  209GLN      H 2080   3.977   4.346   0.662
  209GLN     CA 2081   3.787   4.347   0.731
  209GLN     CB 2082   3.763   4.338   0.580
  209GLN     CG 2083   3.786   4.474   0.514
  209GLN     CD 2084   3.772   4.475   0.362
  209GLN    OE1 2085   3.867   4.459   0.286
  209GLN    NE2 2086   3.654   4.500   0.306
  209GLN   HE21 2087   3.578   4.502   0.371
  209GLN   HE22 2088   3.639   4.526   0.211
  209GLN      C 2089   3.709   4.237   0.802
  209GLN      O 2090   3.605   4.268   0.860
  210GLY      N 2091   3.773   4.122   0.822
  210GLY      H 2092   3.860   4.104   0.776
  210GLY     CA 2093   3.725   4.016   0.911
  210GLY      C 2094   3.759   4.025   1.060
  210GLY      O 2095   3.695   3.951   1.136
  211GLU      N 2096   3.831   4.126   1.106
  211GLU      H 2097   3.839   4.215   1.060
  211GLU     CA 2098   3.873   4.132   1.247
  211GLU     CB 2099   4.006   4.206   1.264
  211GLU     CG 2100   4.066   4.207   1.405
  211GLU     CD 2101   4.101   4.071   1.464
  211GLU    OE1 2102   4.019   4.009   1.535
  211GLU    OE2 2103   4.201   4.012   1.416
  211GLU      C 2104   3.764   4.182   1.342
  211GLU      O 2105   3.696   4.280   1.313
  212VAL      N 2106   3.764   4.119   1.460
  212VAL      H 2107   3.840   4.058   1.481
  212VAL     CA 2108   3.662   4.148   1.561
  212VAL     CB 2109   3.596   4.028   1.629
  212VAL    CG1 2110   3.514   3.951   1.525
  212VAL    CG2 2111   3.692   3.921   1.682
  212VAL      C 2112   3.708   4.241   1.674
  212VAL      O 2113   3.628   4.296   1.750
  213ARG      N 2114   3.839   4.229   1.694
  213ARG      H 2115   3.907   4.192   1.630
  213ARG     CA 2116   3.895   4.301   1.809
  213ARG     CB 2117   3.986   4.217   1.899
  213ARG     CG 2118   3.919   4.090   1.950
  213ARG     CD 2119   4.020   3.976   1.950
  213ARG     NE 2120   4.021   3.894   1.827
  213ARG     HE 2121   4.030   3.949   1.744
  213ARG     CZ 2122   4.007   3.762   1.809
  213ARG    NH1 2123   4.012   3.677   1.912
  213ARG   HH11 2124   4.023   3.716   2.004
  213ARG   HH12 2125   4.019   3.577   1.906
  213ARG    NH2 2126   3.972   3.729   1.684
  213ARG   HH21 2127   3.959   3.801   1.615
  213ARG   HH22 2128   3.949   3.632   1.672
  213ARG      C 2129   3.971   4.427   1.767
  213ARG      O 2130   4.021   4.437   1.655
  214PHE      N 2131   3.966   4.518   1.864
  214PHE      H 2132   3.921   4.495   1.951
  214PHE     CA 2133   4.028   4.651   1.868
  214PHE     CB 2134   4.001   4.738   1.745
  214PHE     CG 2135   3.856   4.786   1.730
  214PHE    CD1 2136   3.823   4.917   1.761
  214PHE    HD1 2137   3.879   4.984   1.826
  214PHE    CD2 2138   3.754   4.707   1.680
  214PHE    HD2 2139   3.780   4.601   1.677
  214PHE    CE1 2140   3.697   4.966   1.729
  214PHE    HE1 2141   3.669   5.062   1.772
  214PHE    CE2 2142   3.623   4.749   1.659
  214PHE    HE2 2143   3.545   4.673   1.660
  214PHE     CZ 2144   3.596   4.883   1.680
  214PHE     HZ 2145   3.493   4.919   1.680
  214PHE      C 2146   3.996   4.738   1.990
  214PHE      O 2147   3.894   4.711   2.053
  215SER      N 2148   4.084   4.828   2.033
  215SER      H 2149   4.180   4.822   2.005
  215SER     CA 2150   4.067   4.911   2.153
  215SER     CB 2151   4.098   4.829   2.278
  215SER     OG 2152   3.998   4.872   2.371
  215SER     HG 2153   4.022   4.876   2.468
  215SER      C 2154   4.158   5.034   2.167
  215SER      O 2155   4.272   5.041   2.122
  216ALA      N 2156   4.097   5.136   2.226
  216ALA      H 2157   4.002   5.133   2.257
  216ALA     CA 2158   4.140   5.277   2.236
  216ALA     CB 2159   4.076   5.355   2.121
  216ALA      C 2160   4.073   5.340   2.358
  216ALA     O1 2161   3.961   5.299   2.396
  216ALA     O2 2162   4.124   5.446   2.400
   6.93537   6.93537   4.90404   0.00000   0.00000   0.00000   0.00000   3.46768   3.46768
