# Supplementary material for: Is There a Functional Role for the Knotted Topology in Protein UCH-L1?
Source: J Chem Inf Model. 2024 Jul 24;64(17):6827–37. doi: 10.1021/acs.jcim.4c00880 (PMC11388461; doi:10.1021/acs.jcim.4c00880)
Supplement: Supplementary file 2 — ci4c00880_si_002.zip [file ci4c00880_si_002.zip › UCH-L1_files/APO/APO_delta217/REP_2/traj_final.gro]

Protein in water t= 500000.00000 step= 5000000
 2162
    1MET      N    1   4.946   6.040   4.293
    1MET     H1    2   5.029   6.095   4.299
    1MET     H2    3   4.871   6.089   4.337
    1MET     H3    4   4.968   5.951   4.335
    1MET     CA    5   4.909   6.036   4.151
    1MET     CB    6   5.026   5.969   4.079
    1MET     CG    7   5.151   6.055   4.060
    1MET     SD    8   5.215   6.119   4.220
    1MET     CE    9   5.349   6.216   4.156
    1MET      C   10   4.781   5.956   4.127
    1MET      O   11   4.695   5.952   4.215
    2GLN      N   12   4.762   5.926   3.999
    2GLN      H   13   4.798   5.978   3.922
    2GLN     CA   14   4.656   5.830   3.966
    2GLN     CB   15   4.648   5.815   3.814
    2GLN     CG   16   4.508   5.768   3.773
    2GLN     CD   17   4.406   5.881   3.765
    2GLN    OE1   18   4.336   5.916   3.860
    2GLN    NE2   19   4.407   5.961   3.659
    2GLN   HE21   20   4.465   5.929   3.584
    2GLN   HE22   21   4.357   6.047   3.667
    2GLN      C   22   4.672   5.689   4.023
    2GLN      O   23   4.765   5.619   3.983
    3LEU      N   24   4.572   5.658   4.104
    3LEU      H   25   4.511   5.732   4.134
    3LEU     CA   26   4.539   5.521   4.146
    3LEU     CB   27   4.513   5.521   4.297
    3LEU     CG   28   4.639   5.477   4.372
    3LEU    CD1   29   4.738   5.592   4.388
    3LEU    CD2   30   4.610   5.421   4.511
    3LEU      C   31   4.424   5.447   4.077
    3LEU      O   32   4.423   5.325   4.092
    4LYS      N   33   4.319   5.509   4.024
    4LYS      H   34   4.302   5.608   4.032
    4LYS     CA   35   4.205   5.438   3.964
    4LYS     CB   36   4.093   5.524   3.905
    4LYS     CG   37   4.018   5.610   4.007
    4LYS     CD   38   3.921   5.710   3.942
    4LYS     CE   39   3.883   5.822   4.039
    4LYS     NZ   40   3.794   5.912   3.965
    4LYS    HZ1   41   3.739   5.864   3.897
    4LYS    HZ2   42   3.730   5.962   4.024
    4LYS    HZ3   43   3.849   5.981   3.919
    4LYS      C   44   4.247   5.359   3.840
    4LYS      O   45   4.335   5.404   3.766
    5PRO      N   46   4.185   5.241   3.830
    5PRO     CA   47   4.185   5.157   3.710
    5PRO     CB   48   4.085   5.043   3.729
    5PRO     CG   49   4.108   5.011   3.877
    5PRO     CD   50   4.149   5.146   3.935
    5PRO      C   51   4.151   5.242   3.587
    5PRO      O   52   4.077   5.340   3.585
    6MET      N   53   4.229   5.215   3.483
    6MET      H   54   4.313   5.162   3.491
    6MET     CA   55   4.195   5.282   3.357
    6MET     CB   56   4.318   5.350   3.295
    6MET     CG   57   4.384   5.462   3.376
    6MET     SD   58   4.517   5.534   3.273
    6MET     CE   59   4.534   5.683   3.369
    6MET      C   60   4.119   5.194   3.257
    6MET      O   61   4.170   5.088   3.223
    7GLU      N   62   4.010   5.248   3.202
    7GLU      H   63   3.986   5.338   3.239
    7GLU     CA   64   3.927   5.188   3.096
    7GLU     CB   65   3.793   5.263   3.091
    7GLU     CG   66   3.680   5.171   3.045
    7GLU     CD   67   3.649   5.051   3.133
    7GLU    OE1   68   3.691   4.938   3.101
    7GLU    OE2   69   3.593   5.070   3.243
    7GLU      C   70   3.991   5.176   2.958
    7GLU      O   71   3.992   5.264   2.872
    8ILE      N   72   4.081   5.079   2.944
    8ILE      H   73   4.109   5.025   3.023
    8ILE     CA   74   4.159   5.052   2.822
    8ILE     CB   75   4.289   4.979   2.855
    8ILE    CG1   76   4.400   4.980   2.749
    8ILE    CG2   77   4.268   4.839   2.913
    8ILE     CD   78   4.433   5.121   2.701
    8ILE      C   79   4.090   5.002   2.695
    8ILE      O   80   4.141   4.951   2.595
    9ASN      N   81   3.958   5.015   2.705
    9ASN      H   82   3.924   5.068   2.783
    9ASN     CA   83   3.854   4.971   2.610
    9ASN     CB   84   3.721   4.984   2.684
    9ASN     CG   85   3.592   4.977   2.603
    9ASN    OD1   86   3.554   5.064   2.525
    9ASN    ND2   87   3.528   4.860   2.602
    9ASN   HD21   88   3.559   4.778   2.650
    9ASN   HD22   89   3.453   4.854   2.537
    9ASN      C   90   3.851   5.071   2.494
    9ASN      O   91   3.835   5.189   2.525
   10PRO      N   92   3.860   5.021   2.371
   10PRO     CA   93   3.871   5.094   2.244
   10PRO     CB   94   3.870   4.991   2.131
   10PRO     CG   95   3.934   4.873   2.204
   10PRO     CD   96   3.880   4.877   2.347
   10PRO      C   97   3.769   5.206   2.218
   10PRO      O   98   3.810   5.317   2.186
   11GLU      N   99   3.643   5.185   2.253
   11GLU      H  100   3.613   5.093   2.277
   11GLU     CA  101   3.531   5.279   2.233
   11GLU     CB  102   3.394   5.211   2.243
   11GLU     CG  103   3.274   5.284   2.182
   11GLU     CD  104   3.138   5.215   2.192
   11GLU    OE1  105   3.043   5.260   2.259
   11GLU    OE2  106   3.126   5.113   2.120
   11GLU      C  107   3.545   5.388   2.339
   11GLU      O  108   3.521   5.506   2.318
   12MET      N  109   3.564   5.350   2.465
   12MET      H  110   3.532   5.258   2.488
   12MET     CA  111   3.598   5.444   2.573
   12MET     CB  112   3.629   5.386   2.711
   12MET     CG  113   3.495   5.399   2.784
   12MET     SD  114   3.438   5.560   2.849
   12MET     CE  115   3.579   5.596   2.952
   12MET      C  116   3.711   5.541   2.537
   12MET      O  117   3.705   5.658   2.575
   13LEU      N  118   3.811   5.479   2.476
   13LEU      H  119   3.817   5.379   2.473
   13LEU     CA  120   3.924   5.556   2.422
   13LEU     CB  121   4.056   5.482   2.402
   13LEU     CG  122   4.117   5.399   2.515
   13LEU    CD1  123   4.229   5.314   2.454
   13LEU    CD2  124   4.149   5.468   2.648
   13LEU      C  125   3.886   5.640   2.299
   13LEU      O  126   3.917   5.759   2.306
   14ASN      N  127   3.809   5.595   2.201
   14ASN      H  128   3.803   5.498   2.177
   14ASN     CA  129   3.759   5.684   2.095
   14ASN     CB  130   3.703   5.611   1.973
   14ASN     CG  131   3.817   5.569   1.880
   14ASN    OD1  132   3.864   5.455   1.876
   14ASN    ND2  133   3.873   5.662   1.803
   14ASN   HD21  134   3.830   5.752   1.808
   14ASN   HD22  135   3.960   5.646   1.757
   14ASN      C  136   3.667   5.794   2.149
   14ASN      O  137   3.688   5.909   2.112
   15LYS      N  138   3.587   5.765   2.251
   15LYS      H  139   3.564   5.672   2.279
   15LYS     CA  140   3.506   5.867   2.321
   15LYS     CB  141   3.413   5.790   2.415
   15LYS     CG  142   3.301   5.880   2.465
   15LYS     CD  143   3.204   5.808   2.560
   15LYS     CE  144   3.104   5.723   2.482
   15LYS     NZ  145   2.998   5.670   2.570
   15LYS    HZ1  146   2.906   5.669   2.532
   15LYS    HZ2  147   3.015   5.578   2.607
   15LYS    HZ3  148   3.002   5.730   2.650
   15LYS      C  149   3.597   5.966   2.394
   15LYS      O  150   3.569   6.085   2.392
   16VAL      N  151   3.703   5.925   2.463
   16VAL      H  152   3.702   5.827   2.484
   16VAL     CA  153   3.807   6.013   2.518
   16VAL     CB  154   3.908   5.930   2.596
   16VAL    CG1  155   4.032   6.001   2.652
   16VAL    CG2  156   3.850   5.863   2.721
   16VAL      C  157   3.880   6.089   2.407
   16VAL      O  158   3.864   6.210   2.409
   17LEU      N  159   3.929   6.025   2.301
   17LEU      H  160   3.924   5.926   2.291
   17LEU     CA  161   3.997   6.095   2.191
   17LEU     CB  162   4.009   5.980   2.091
   17LEU     CG  163   4.116   6.014   1.986
   17LEU    CD1  164   4.259   6.035   2.036
   17LEU    CD2  165   4.106   5.917   1.868
   17LEU      C  166   3.928   6.213   2.123
   17LEU      O  167   3.982   6.322   2.137
   18SER      N  168   3.797   6.196   2.105
   18SER      H  169   3.770   6.102   2.086
   18SER     CA  170   3.707   6.298   2.050
   18SER     CB  171   3.564   6.245   2.035
   18SER     OG  172   3.563   6.127   1.954
   18SER     HG  173   3.500   6.065   2.001
   18SER      C  174   3.698   6.423   2.138
   18SER      O  175   3.686   6.531   2.081
   19ARG      N  176   3.708   6.410   2.270
   19ARG      H  177   3.727   6.321   2.312
   19ARG     CA  178   3.709   6.525   2.362
   19ARG     CB  179   3.698   6.470   2.504
   19ARG     CG  180   3.571   6.386   2.524
   19ARG     CD  181   3.558   6.338   2.668
   19ARG     NE  182   3.434   6.266   2.698
   19ARG     HE  183   3.355   6.324   2.674
   19ARG     CZ  184   3.407   6.157   2.771
   19ARG    NH1  185   3.488   6.095   2.857
   19ARG   HH11  186   3.583   6.124   2.859
   19ARG   HH12  187   3.442   6.043   2.930
   19ARG    NH2  188   3.292   6.089   2.755
   19ARG   HH21  189   3.215   6.125   2.703
   19ARG   HH22  190   3.286   5.995   2.788
   19ARG      C  191   3.829   6.618   2.345
   19ARG      O  192   3.809   6.739   2.356
   20LEU      N  193   3.942   6.556   2.312
   20LEU      H  194   3.939   6.465   2.269
   20LEU     CA  195   4.073   6.622   2.295
   20LEU     CB  196   4.195   6.530   2.303
   20LEU     CG  197   4.222   6.499   2.450
   20LEU    CD1  198   4.333   6.393   2.451
   20LEU    CD2  199   4.281   6.616   2.528
   20LEU      C  200   4.080   6.702   2.165
   20LEU      O  201   4.193   6.745   2.141
   21GLY      N  202   3.967   6.749   2.113
   21GLY      H  203   3.882   6.761   2.164
   21GLY     CA  204   3.959   6.810   1.979
   21GLY      C  205   4.007   6.739   1.853
   21GLY      O  206   4.107   6.784   1.798
   22VAL      N  207   3.932   6.641   1.802
   22VAL      H  208   3.833   6.649   1.812
   22VAL     CA  209   3.975   6.549   1.696
   22VAL     CB  210   4.035   6.421   1.754
   22VAL    CG1  211   4.086   6.327   1.645
   22VAL    CG2  212   4.145   6.444   1.858
   22VAL      C  213   3.862   6.508   1.601
   22VAL      O  214   3.771   6.428   1.621
   23ALA      N  215   3.843   6.595   1.502
   23ALA      H  216   3.889   6.683   1.504
   23ALA     CA  217   3.751   6.575   1.389
   23ALA     CB  218   3.772   6.698   1.300
   23ALA      C  219   3.782   6.451   1.305
   23ALA      O  220   3.686   6.375   1.287
   24GLY      N  221   3.906   6.428   1.263
   24GLY      H  222   3.980   6.492   1.283
   24GLY     CA  223   3.940   6.316   1.174
   24GLY      C  224   4.015   6.210   1.255
   24GLY      O  225   4.135   6.225   1.279
   25GLN      N  226   3.943   6.106   1.294
   25GLN      H  227   3.846   6.098   1.269
   25GLN     CA  228   4.000   6.005   1.385
   25GLN     CB  229   3.948   6.004   1.529
   25GLN     CG  230   3.801   5.962   1.532
   25GLN     CD  231   3.751   5.978   1.676
   25GLN    OE1  232   3.766   5.889   1.760
   25GLN    NE2  233   3.649   6.062   1.696
   25GLN   HE21  234   3.602   6.108   1.620
   25GLN   HE22  235   3.629   6.077   1.792
   25GLN      C  236   4.007   5.862   1.332
   25GLN      O  237   3.914   5.816   1.266
   26TRP      N  238   4.127   5.810   1.359
   26TRP      H  239   4.197   5.856   1.413
   26TRP     CA  240   4.140   5.663   1.355
   26TRP     CB  241   4.289   5.633   1.352
   26TRP     CG  242   4.352   5.679   1.221
   26TRP    CD1  243   4.366   5.802   1.172
   26TRP    HD1  244   4.326   5.891   1.221
   26TRP    CD2  245   4.405   5.590   1.128
   26TRP    NE1  246   4.419   5.794   1.050
   26TRP    HE1  247   4.433   5.862   0.979
   26TRP    CE2  248   4.450   5.668   1.021
   26TRP    CE3  249   4.406   5.452   1.111
   26TRP    HE3  250   4.359   5.400   1.194
   26TRP    CZ2  251   4.511   5.605   0.913
   26TRP    HZ2  252   4.585   5.658   0.853
   26TRP    CZ3  253   4.458   5.389   0.999
   26TRP    HZ3  254   4.443   5.284   0.976
   26TRP    CH2  255   4.517   5.467   0.899
   26TRP    HH2  256   4.552   5.420   0.808
   26TRP      C  257   4.084   5.598   1.481
   26TRP      O  258   4.072   5.654   1.590
   27ARG      N  259   4.070   5.466   1.479
   27ARG      H  260   4.085   5.413   1.395
   27ARG     CA  261   4.016   5.392   1.594
   27ARG     CB  262   3.917   5.284   1.551
   27ARG     CG  263   3.803   5.331   1.461
   27ARG     CD  264   3.703   5.222   1.423
   27ARG     NE  265   3.628   5.159   1.532
   27ARG     HE  266   3.674   5.166   1.621
   27ARG     CZ  267   3.511   5.093   1.526
   27ARG    NH1  268   3.432   5.097   1.419
   27ARG   HH11  269   3.442   5.170   1.351
   27ARG   HH12  270   3.358   5.030   1.406
   27ARG    NH2  271   3.473   5.018   1.631
   27ARG   HH21  272   3.525   5.007   1.715
   27ARG   HH22  273   3.408   4.944   1.611
   27ARG      C  274   4.126   5.325   1.677
   27ARG      O  275   4.239   5.302   1.635
   28PHE      N  276   4.090   5.306   1.803
   28PHE      H  277   4.023   5.368   1.844
   28PHE     CA  278   4.166   5.209   1.885
   28PHE     CB  279   4.169   5.242   2.034
   28PHE     CG  280   4.235   5.377   2.063
   28PHE    CD1  281   4.371   5.380   2.093
   28PHE    HD1  282   4.432   5.292   2.070
   28PHE    CD2  283   4.162   5.493   2.048
   28PHE    HD2  284   4.075   5.493   1.982
   28PHE    CE1  285   4.425   5.505   2.122
   28PHE    HE1  286   4.527   5.514   2.158
   28PHE    CE2  287   4.220   5.617   2.071
   28PHE    HE2  288   4.179   5.701   2.014
   28PHE     CZ  289   4.354   5.624   2.110
   28PHE     HZ  290   4.402   5.721   2.099
   28PHE      C  291   4.118   5.064   1.874
   28PHE      O  292   4.003   5.037   1.840
   29VAL      N  293   4.213   4.972   1.866
   29VAL      H  294   4.309   4.991   1.846
   29VAL     CA  295   4.189   4.827   1.859
   29VAL     CB  296   4.205   4.767   1.719
   29VAL    CG1  297   4.094   4.795   1.618
   29VAL    CG2  298   4.338   4.795   1.649
   29VAL      C  299   4.277   4.747   1.956
   29VAL      O  300   4.391   4.782   1.984
   30ASP      N  301   4.227   4.631   1.997
   30ASP      H  302   4.130   4.607   1.998
   30ASP     CA  303   4.303   4.533   2.077
   30ASP     CB  304   4.234   4.541   2.214
   30ASP     CG  305   4.089   4.492   2.206
   30ASP    OD1  306   4.074   4.381   2.151
   30ASP    OD2  307   3.998   4.542   2.276
   30ASP      C  308   4.331   4.395   2.018
   30ASP      O  309   4.267   4.344   1.926
   31VAL      N  310   4.412   4.317   2.090
   31VAL      H  311   4.465   4.351   2.167
   31VAL     CA  312   4.468   4.191   2.038
   31VAL     CB  313   4.608   4.159   2.092
   31VAL    CG1  314   4.698   4.279   2.064
   31VAL    CG2  315   4.600   4.119   2.240
   31VAL      C  316   4.380   4.067   2.053
   31VAL      O  317   4.406   3.971   1.980
   32LEU      N  318   4.274   4.078   2.132
   32LEU      H  319   4.256   4.170   2.168
   32LEU     CA  320   4.171   3.976   2.158
   32LEU     CB  321   4.060   3.987   2.054
   32LEU     CG  322   3.919   3.947   2.096
   32LEU    CD1  323   3.863   4.033   2.210
   32LEU    CD2  324   3.824   3.941   1.976
   32LEU      C  325   4.193   3.828   2.190
   32LEU      O  326   4.140   3.772   2.286
   33GLY      N  327   4.285   3.758   2.125
   33GLY      H  328   4.330   3.789   2.041
   33GLY     CA  329   4.334   3.623   2.158
   33GLY      C  330   4.440   3.570   2.062
   33GLY      O  331   4.432   3.612   1.946
   34LEU      N  332   4.502   3.459   2.099
   34LEU      H  333   4.464   3.399   2.169
   34LEU     CA  334   4.600   3.393   2.011
   34LEU     CB  335   4.687   3.299   2.095
   34LEU     CG  336   4.771   3.366   2.204
   34LEU    CD1  337   4.800   3.258   2.308
   34LEU    CD2  338   4.899   3.431   2.150
   34LEU      C  339   4.547   3.318   1.889
   34LEU      O  340   4.630   3.282   1.806
   35GLU      N  341   4.417   3.296   1.871
   35GLU      H  342   4.355   3.311   1.948
   35GLU     CA  343   4.385   3.215   1.752
   35GLU     CB  344   4.265   3.122   1.773
   35GLU     CG  345   4.137   3.183   1.832
   35GLU     CD  346   4.039   3.067   1.851
   35GLU    OE1  347   4.016   2.979   1.765
   35GLU    OE2  348   3.999   3.057   1.969
   35GLU      C  349   4.383   3.281   1.614
   35GLU      O  350   4.279   3.325   1.567
   36GLU      N  351   4.498   3.283   1.547
   36GLU      H  352   4.578   3.251   1.597
   36GLU     CA  353   4.538   3.340   1.417
   36GLU     CB  354   4.679   3.286   1.395
   36GLU     CG  355   4.702   3.148   1.332
   36GLU     CD  356   4.685   3.040   1.439
   36GLU    OE1  357   4.573   2.985   1.440
   36GLU    OE2  358   4.764   3.028   1.536
   36GLU      C  359   4.457   3.304   1.292
   36GLU      O  360   4.436   3.392   1.209
   37GLU      N  361   4.395   3.187   1.283
   37GLU      H  362   4.428   3.111   1.341
   37GLU     CA  363   4.294   3.155   1.181
   37GLU     CB  364   4.278   3.004   1.168
   37GLU     CG  365   4.404   2.938   1.111
   37GLU     CD  366   4.362   2.797   1.069
   37GLU    OE1  367   4.378   2.702   1.149
   37GLU    OE2  368   4.329   2.789   0.948
   37GLU      C  369   4.159   3.216   1.217
   37GLU      O  370   4.099   3.278   1.130
   38SER      N  371   4.115   3.225   1.342
   38SER      H  372   4.178   3.206   1.418
   38SER     CA  373   3.983   3.281   1.378
   38SER     CB  374   3.921   3.237   1.511
   38SER     OG  375   3.780   3.261   1.519
   38SER     HG  376   3.744   3.210   1.597
   38SER      C  377   3.981   3.434   1.368
   38SER      O  378   3.890   3.492   1.308
   39LEU      N  379   4.082   3.500   1.424
   39LEU      H  380   4.155   3.445   1.464
   39LEU     CA  381   4.099   3.645   1.407
   39LEU     CB  382   4.193   3.685   1.522
   39LEU     CG  383   4.111   3.724   1.645
   39LEU    CD1  384   4.057   3.603   1.721
   39LEU    CD2  385   4.183   3.816   1.744
   39LEU      C  386   4.151   3.701   1.275
   39LEU      O  387   4.210   3.617   1.207
   40GLY      N  388   4.096   3.814   1.231
   40GLY      H  389   4.011   3.846   1.272
   40GLY     CA  390   4.162   3.887   1.121
   40GLY      C  391   4.134   4.036   1.106
   40GLY      O  392   4.217   4.117   1.148
   41SER      N  393   4.016   4.063   1.052
   41SER      H  394   3.952   3.988   1.034
   41SER     CA  395   3.974   4.198   1.012
   41SER     CB  396   3.841   4.199   0.935
   41SER     OG  397   3.860   4.136   0.808
   41SER     HG  398   3.941   4.177   0.765
   41SER      C  399   3.950   4.288   1.133
   41SER      O  400   3.858   4.267   1.212
   42VAL      N  401   4.052   4.369   1.157
   42VAL      H  402   4.145   4.361   1.121
   42VAL     CA  403   4.036   4.481   1.251
   42VAL     CB  404   4.163   4.564   1.272
   42VAL    CG1  405   4.266   4.499   1.365
   42VAL    CG2  406   4.227   4.617   1.144
   42VAL      C  407   3.931   4.582   1.205
   42VAL      O  408   3.924   4.601   1.084
   43PRO      N  409   3.857   4.641   1.298
   43PRO     CA  410   3.779   4.762   1.271
   43PRO     CB  411   3.724   4.805   1.407
   43PRO     CG  412   3.703   4.670   1.477
   43PRO     CD  413   3.815   4.580   1.426
   43PRO      C  414   3.854   4.874   1.199
   43PRO      O  415   3.958   4.915   1.251
   44ALA      N  416   3.785   4.932   1.101
   44ALA      H  417   3.691   4.905   1.078
   44ALA     CA  418   3.843   5.039   1.018
   44ALA     CB  419   3.809   4.999   0.875
   44ALA      C  420   3.790   5.179   1.045
   44ALA      O  421   3.672   5.200   1.074
   45PRO      N  422   3.884   5.273   1.041
   45PRO     CA  423   4.029   5.254   1.025
   45PRO     CB  424   4.070   5.378   0.945
   45PRO     CG  425   3.988   5.488   1.013
   45PRO     CD  426   3.854   5.417   1.032
   45PRO      C  427   4.107   5.241   1.156
   45PRO      O  428   4.074   5.305   1.256
   46ALA      N  429   4.219   5.170   1.146
   46ALA      H  430   4.259   5.126   1.066
   46ALA     CA  431   4.302   5.144   1.264
   46ALA     CB  432   4.234   5.055   1.369
   46ALA      C  433   4.434   5.076   1.229
   46ALA      O  434   4.445   5.006   1.128
   47CYS      N  435   4.526   5.114   1.317
   47CYS      H  436   4.520   5.187   1.385
   47CYS     CA  437   4.658   5.049   1.308
   47CYS     CB  438   4.755   5.144   1.237
   47CYS     SG  439   4.776   5.314   1.300
   47CYS     HG  440   4.884   5.290   1.374
   47CYS      C  441   4.721   5.016   1.443
   47CYS      O  442   4.831   4.963   1.438
   48ALA      N  443   4.663   5.054   1.557
   48ALA      H  444   4.584   5.114   1.556
   48ALA     CA  445   4.742   5.051   1.681
   48ALA     CB  446   4.729   5.184   1.755
   48ALA      C  447   4.689   4.942   1.775
   48ALA      O  448   4.583   4.953   1.836
   49LEU      N  449   4.768   4.835   1.774
   49LEU      H  450   4.844   4.832   1.709
   49LEU     CA  451   4.730   4.708   1.836
   49LEU     CB  452   4.785   4.587   1.760
   49LEU     CG  453   4.733   4.568   1.617
   49LEU    CD1  454   4.830   4.494   1.525
   49LEU    CD2  455   4.604   4.485   1.623
   49LEU      C  456   4.773   4.707   1.983
   49LEU      O  457   4.890   4.680   2.007
   50LEU      N  458   4.678   4.745   2.068
   50LEU      H  459   4.588   4.767   2.030
   50LEU     CA  460   4.705   4.774   2.210
   50LEU     CB  461   4.576   4.845   2.252
   50LEU     CG  462   4.555   4.989   2.205
   50LEU    CD1  463   4.410   5.029   2.234
   50LEU    CD2  464   4.637   5.085   2.291
   50LEU      C  465   4.728   4.640   2.281
   50LEU      O  466   4.637   4.559   2.293
   51LEU      N  467   4.820   4.638   2.378
   51LEU      H  468   4.894   4.705   2.381
   51LEU     CA  469   4.853   4.516   2.452
   51LEU     CB  470   4.930   4.418   2.364
   51LEU     CG  471   4.982   4.288   2.426
   51LEU    CD1  472   4.871   4.199   2.480
   51LEU    CD2  473   5.059   4.211   2.319
   51LEU      C  474   4.932   4.546   2.580
   51LEU      O  475   5.012   4.639   2.588
   52LEU      N  476   4.859   4.519   2.688
   52LEU      H  477   4.762   4.537   2.674
   52LEU     CA  478   4.914   4.515   2.824
   52LEU     CB  479   4.800   4.568   2.913
   52LEU     CG  480   4.760   4.715   2.902
   52LEU    CD1  481   4.633   4.738   2.985
   52LEU    CD2  482   4.871   4.807   2.954
   52LEU      C  483   4.939   4.367   2.851
   52LEU      O  484   4.849   4.290   2.884
   53PHE      N  485   5.069   4.341   2.858
   53PHE      H  486   5.135   4.416   2.858
   53PHE     CA  487   5.120   4.206   2.888
   53PHE     CB  488   5.229   4.197   2.780
   53PHE     CG  489   5.263   4.058   2.726
   53PHE    CD1  490   5.172   3.967   2.673
   53PHE    HD1  491   5.072   4.004   2.652
   53PHE    CD2  492   5.388   4.007   2.759
   53PHE    HD2  493   5.461   4.079   2.796
   53PHE    CE1  494   5.207   3.836   2.643
   53PHE    HE1  495   5.138   3.777   2.583
   53PHE    CE2  496   5.421   3.872   2.752
   53PHE    HE2  497   5.515   3.827   2.782
   53PHE     CZ  498   5.327   3.788   2.692
   53PHE     HZ  499   5.346   3.681   2.679
   53PHE      C  500   5.178   4.197   3.029
   53PHE      O  501   5.237   4.294   3.076
   54PRO      N  502   5.158   4.085   3.099
   54PRO     CA  503   5.227   4.053   3.225
   54PRO     CB  504   5.154   3.934   3.286
   54PRO     CG  505   5.010   3.957   3.239
   54PRO     CD  506   5.039   3.999   3.095
   54PRO      C  507   5.378   4.028   3.224
   54PRO      O  508   5.416   3.916   3.191
   55LEU      N  509   5.460   4.116   3.281
   55LEU      H  510   5.420   4.177   3.350
   55LEU     CA  511   5.604   4.125   3.252
   55LEU     CB  512   5.647   4.269   3.221
   55LEU     CG  513   5.740   4.251   3.101
   55LEU    CD1  514   5.654   4.233   2.976
   55LEU    CD2  515   5.835   4.370   3.085
   55LEU      C  516   5.685   4.044   3.353
   55LEU      O  517   5.687   4.066   3.474
   56THR      N  518   5.756   3.945   3.300
   56THR      H  519   5.756   3.928   3.201
   56THR     CA  520   5.856   3.855   3.358
   56THR     CB  521   5.861   3.709   3.315
   56THR    OG1  522   5.892   3.699   3.175
   56THR    HG1  523   5.922   3.605   3.158
   56THR    CG2  524   5.739   3.627   3.357
   56THR      C  525   6.002   3.897   3.336
   56THR      O  526   6.031   3.959   3.234
   57ALA      N  527   6.094   3.856   3.423
   57ALA      H  528   6.074   3.797   3.501
   57ALA     CA  529   6.237   3.887   3.408
   57ALA     CB  530   6.327   3.823   3.515
   57ALA      C  531   6.296   3.837   3.276
   57ALA      O  532   6.365   3.914   3.209
   58GLN      N  533   6.261   3.719   3.226
   58GLN      H  534   6.225   3.647   3.285
   58GLN     CA  535   6.303   3.691   3.088
   58GLN     CB  536   6.310   3.540   3.060
   58GLN     CG  537   6.407   3.467   3.153
   58GLN     CD  538   6.397   3.315   3.141
   58GLN    OE1  539   6.489   3.234   3.128
   58GLN    NE2  540   6.273   3.268   3.153
   58GLN   HE21  541   6.191   3.325   3.160
   58GLN   HE22  542   6.266   3.169   3.136
   58GLN      C  543   6.241   3.770   2.973
   58GLN      O  544   6.307   3.804   2.875
   59HISE     N  545   6.120   3.819   2.996
   59HISE     H  546   6.061   3.771   3.061
   59HISE    CA  547   6.051   3.908   2.902
   59HISE    CB  548   5.900   3.923   2.919
   59HISE    CG  549   5.828   3.793   2.882
   59HISE   ND1  550   5.862   3.705   2.787
   59HISE   CD2  551   5.711   3.755   2.934
   59HISE   HD2  552   5.677   3.789   3.031
   59HISE   CE1  553   5.765   3.615   2.779
   59HISE   HE1  554   5.780   3.516   2.737
   59HISE   NE2  555   5.670   3.648   2.867
   59HISE   HE2  556   5.589   3.594   2.890
   59HISE     C  557   6.116   4.044   2.875
   59HISE     O  558   6.139   4.091   2.764
   60GLU      N  559   6.163   4.092   2.990
   60GLU      H  560   6.174   4.029   3.066
   60GLU     CA  561   6.227   4.224   3.002
   60GLU     CB  562   6.231   4.257   3.152
   60GLU     CG  563   6.309   4.386   3.178
   60GLU     CD  564   6.305   4.412   3.329
   60GLU    OE1  565   6.404   4.381   3.397
   60GLU    OE2  566   6.203   4.472   3.370
   60GLU      C  567   6.369   4.208   2.947
   60GLU      O  568   6.408   4.302   2.877
   61ASN      N  569   6.437   4.097   2.972
   61ASN      H  570   6.409   4.017   3.026
   61ASN     CA  571   6.578   4.077   2.936
   61ASN     CB  572   6.642   3.967   3.021
   61ASN     CG  573   6.794   3.961   3.010
   61ASN    OD1  574   6.861   4.027   2.930
   61ASN    ND2  575   6.852   3.880   3.099
   61ASN   HD21  576   6.804   3.831   3.172
   61ASN   HD22  577   6.947   3.855   3.085
   61ASN      C  578   6.594   4.043   2.788
   61ASN      O  579   6.685   4.097   2.725
   62PHE      N  580   6.494   3.983   2.725
   62PHE      H  581   6.430   3.934   2.785
   62PHE     CA  582   6.487   3.966   2.580
   62PHE     CB  583   6.370   3.873   2.546
   62PHE     CG  584   6.370   3.823   2.401
   62PHE    CD1  585   6.331   3.905   2.296
   62PHE    HD1  586   6.274   3.997   2.305
   62PHE    CD2  587   6.415   3.693   2.384
   62PHE    HD2  588   6.410   3.632   2.474
   62PHE    CE1  589   6.348   3.851   2.168
   62PHE    HE1  590   6.323   3.915   2.083
   62PHE    CE2  591   6.426   3.639   2.256
   62PHE    HE2  592   6.458   3.539   2.230
   62PHE     CZ  593   6.386   3.719   2.150
   62PHE     HZ  594   6.406   3.688   2.047
   62PHE      C  595   6.473   4.100   2.507
   62PHE      O  596   6.551   4.137   2.420
   63ARG      N  597   6.373   4.175   2.551
   63ARG      H  598   6.319   4.140   2.628
   63ARG     CA  599   6.347   4.310   2.499
   63ARG     CB  600   6.220   4.369   2.560
   63ARG     CG  601   6.154   4.499   2.513
   63ARG     CD  602   6.125   4.505   2.363
   63ARG     NE  603   6.012   4.417   2.330
   63ARG     HE  604   5.960   4.393   2.411
   63ARG     CZ  605   5.967   4.368   2.214
   63ARG    NH1  606   6.024   4.399   2.097
   63ARG   HH11  607   6.112   4.445   2.088
   63ARG   HH12  608   5.981   4.376   2.010
   63ARG    NH2  609   5.834   4.365   2.196
   63ARG   HH21  610   5.774   4.396   2.270
   63ARG   HH22  611   5.800   4.343   2.105
   63ARG      C  612   6.470   4.401   2.508
   63ARG      O  613   6.500   4.474   2.414
   64LYS      N  614   6.531   4.417   2.625
   64LYS      H  615   6.498   4.371   2.708
   64LYS     CA  616   6.655   4.493   2.646
   64LYS     CB  617   6.698   4.503   2.793
   64LYS     CG  618   6.590   4.578   2.871
   64LYS     CD  619   6.653   4.615   3.005
   64LYS     CE  620   6.687   4.493   3.090
   64LYS     NZ  621   6.785   4.532   3.192
   64LYS    HZ1  622   6.746   4.583   3.268
   64LYS    HZ2  623   6.818   4.446   3.232
   64LYS    HZ3  624   6.865   4.578   3.154
   64LYS      C  625   6.772   4.454   2.556
   64LYS      O  626   6.834   4.539   2.492
   65LYS      N  627   6.802   4.325   2.554
   65LYS      H  628   6.762   4.265   2.623
   65LYS     CA  629   6.897   4.271   2.455
   65LYS     CB  630   6.918   4.119   2.458
   65LYS     CG  631   6.997   4.071   2.580
   65LYS     CD  632   7.134   4.136   2.601
   65LYS     CE  633   7.207   4.048   2.703
   65LYS     NZ  634   7.334   4.090   2.764
   65LYS    HZ1  635   7.363   4.015   2.825
   65LYS    HZ2  636   7.399   4.109   2.692
   65LYS    HZ3  637   7.321   4.173   2.818
   65LYS      C  638   6.863   4.317   2.313
   65LYS      O  639   6.955   4.358   2.242
   66GLN      N  640   6.736   4.300   2.278
   66GLN      H  641   6.671   4.240   2.324
   66GLN     CA  642   6.690   4.354   2.149
   66GLN     CB  643   6.538   4.336   2.136
   66GLN     CG  644   6.499   4.193   2.096
   66GLN     CD  645   6.354   4.198   2.048
   66GLN    OE1  646   6.264   4.218   2.129
   66GLN    NE2  647   6.318   4.161   1.925
   66GLN   HE21  648   6.381   4.134   1.852
   66GLN   HE22  649   6.221   4.152   1.903
   66GLN      C  650   6.724   4.501   2.122
   66GLN      O  651   6.804   4.529   2.033
   67ILE      N  652   6.692   4.586   2.219
   67ILE      H  653   6.663   4.560   2.312
   67ILE     CA  654   6.724   4.727   2.194
   67ILE     CB  655   6.649   4.822   2.287
   67ILE    CG1  656   6.701   4.811   2.431
   67ILE    CG2  657   6.499   4.799   2.275
   67ILE     CD  658   6.637   4.915   2.522
   67ILE      C  659   6.875   4.753   2.188
   67ILE      O  660   6.915   4.838   2.109
   68GLU      N  661   6.954   4.668   2.252
   68GLU      H  662   6.940   4.617   2.337
   68GLU     CA  663   7.099   4.688   2.238
   68GLU     CB  664   7.171   4.585   2.325
   68GLU     CG  665   7.173   4.628   2.472
   68GLU     CD  666   7.245   4.761   2.493
   68GLU    OE1  667   7.344   4.795   2.424
   68GLU    OE2  668   7.215   4.828   2.595
   68GLU      C  669   7.142   4.667   2.092
   68GLU      O  670   7.238   4.733   2.053
   69GLU      N  671   7.093   4.568   2.019
   69GLU      H  672   7.009   4.525   2.053
   69GLU     CA  673   7.134   4.539   1.880
   69GLU     CB  674   7.085   4.407   1.819
   69GLU     CG  675   7.168   4.299   1.888
   69GLU     CD  676   7.311   4.285   1.837
   69GLU    OE1  677   7.333   4.324   1.720
   69GLU    OE2  678   7.401   4.248   1.916
   69GLU      C  679   7.097   4.651   1.783
   69GLU      O  680   7.170   4.699   1.697
   70LEU      N  681   6.991   4.723   1.821
   70LEU      H  682   6.982   4.733   1.920
   70LEU     CA  683   6.921   4.811   1.727
   70LEU     CB  684   6.777   4.830   1.777
   70LEU     CG  685   6.671   4.908   1.700
   70LEU    CD1  686   6.672   4.871   1.551
   70LEU    CD2  687   6.532   4.880   1.758
   70LEU      C  688   6.993   4.945   1.707
   70LEU      O  689   7.052   5.001   1.799
   71LYS      N  690   7.001   4.986   1.581
   71LYS      H  691   6.985   4.931   1.499
   71LYS     CA  692   7.058   5.116   1.542
   71LYS     CB  693   7.153   5.096   1.424
   71LYS     CG  694   7.278   5.021   1.471
   71LYS     CD  695   7.335   4.962   1.342
   71LYS     CE  696   7.444   4.859   1.372
   71LYS     NZ  697   7.405   4.754   1.467
   71LYS    HZ1  698   7.337   4.791   1.530
   71LYS    HZ2  699   7.367   4.670   1.429
   71LYS    HZ3  700   7.488   4.736   1.520
   71LYS      C  701   6.953   5.220   1.501
   71LYS      O  702   6.851   5.183   1.444
   72GLY      N  703   7.008   5.340   1.486
   72GLY      H  704   7.092   5.372   1.529
   72GLY     CA  705   6.918   5.453   1.457
   72GLY      C  706   6.871   5.448   1.311
   72GLY      O  707   6.755   5.480   1.286
   73GLN      N  708   6.958   5.407   1.220
   73GLN      H  709   7.049   5.376   1.247
   73GLN     CA  710   6.923   5.407   1.077
   73GLN     CB  711   7.042   5.397   0.980
   73GLN     CG  712   7.119   5.265   0.989
   73GLN     CD  713   7.212   5.256   0.868
   73GLN    OE1  714   7.176   5.277   0.752
   73GLN    NE2  715   7.342   5.234   0.885
   73GLN   HE21  716   7.387   5.228   0.975
   73GLN   HE22  717   7.406   5.218   0.810
   73GLN      C  718   6.817   5.305   1.035
   73GLN      O  719   6.734   5.339   0.951
   74GLU      N  720   6.799   5.204   1.120
   74GLU      H  721   6.854   5.201   1.203
   74GLU     CA  722   6.700   5.097   1.100
   74GLU     CB  723   6.733   4.979   1.192
   74GLU     CG  724   6.871   4.926   1.152
   74GLU     CD  725   6.916   4.808   1.238
   74GLU    OE1  726   6.974   4.823   1.348
   74GLU    OE2  727   6.893   4.696   1.187
   74GLU      C  728   6.556   5.135   1.137
   74GLU      O  729   6.470   5.054   1.105
   75VAL      N  730   6.528   5.244   1.209
   75VAL      H  731   6.598   5.302   1.251
   75VAL     CA  732   6.391   5.274   1.253
   75VAL     CB  733   6.397   5.302   1.403
   75VAL    CG1  734   6.388   5.164   1.469
   75VAL    CG2  735   6.515   5.387   1.451
   75VAL      C  736   6.336   5.396   1.179
   75VAL      O  737   6.411   5.492   1.163
   76SER      N  738   6.219   5.378   1.117
   76SER      H  739   6.201   5.281   1.101
   76SER     CA  740   6.139   5.480   1.047
   76SER     CB  741   5.991   5.441   1.035
   76SER     OG  742   5.905   5.548   0.993
   76SER     HG  743   5.821   5.523   0.945
   76SER      C  744   6.146   5.618   1.112
   76SER      O  745   6.155   5.625   1.234
   77PRO      N  746   6.167   5.726   1.036
   77PRO     CA  747   6.164   5.862   1.092
   77PRO     CB  748   6.183   5.952   0.969
   77PRO     CG  749   6.269   5.868   0.875
   77PRO     CD  750   6.208   5.730   0.895
   77PRO      C  751   6.028   5.899   1.152
   77PRO      O  752   6.018   6.006   1.212
   78LYS      N  753   5.922   5.826   1.121
   78LYS      H  754   5.928   5.748   1.059
   78LYS     CA  755   5.785   5.842   1.172
   78LYS     CB  756   5.696   5.789   1.059
   78LYS     CG  757   5.695   5.883   0.938
   78LYS     CD  758   5.610   5.824   0.826
   78LYS     CE  759   5.536   5.926   0.738
   78LYS     NZ  760   5.459   5.865   0.629
   78LYS    HZ1  761   5.500   5.784   0.587
   78LYS    HZ2  762   5.361   5.855   0.646
   78LYS    HZ3  763   5.456   5.923   0.547
   78LYS      C  764   5.755   5.784   1.310
   78LYS      O  765   5.688   5.850   1.390
   79VAL      N  766   5.818   5.676   1.355
   79VAL      H  767   5.902   5.641   1.313
   79VAL     CA  768   5.803   5.618   1.490
   79VAL     CB  769   5.875   5.484   1.506
   79VAL    CG1  770   5.815   5.382   1.410
   79VAL    CG2  771   6.028   5.491   1.498
   79VAL      C  772   5.857   5.704   1.604
   79VAL      O  773   5.959   5.771   1.592
   80TYR      N  774   5.793   5.699   1.721
   80TYR      H  775   5.717   5.634   1.723
   80TYR     CA  776   5.825   5.764   1.848
   80TYR     CB  777   5.728   5.881   1.870
   80TYR     CG  778   5.773   5.989   1.772
   80TYR    CD1  779   5.879   6.078   1.788
   80TYR    HD1  780   5.923   6.099   1.886
   80TYR    CD2  781   5.705   6.002   1.652
   80TYR    HD2  782   5.628   5.929   1.627
   80TYR    CE1  783   5.918   6.162   1.685
   80TYR    HE1  784   6.019   6.202   1.691
   80TYR    CE2  785   5.735   6.094   1.552
   80TYR    HE2  786   5.669   6.103   1.465
   80TYR     CZ  787   5.850   6.172   1.564
   80TYR     OH  788   5.887   6.261   1.468
   80TYR     HH  789   5.819   6.259   1.395
   80TYR      C  790   5.818   5.677   1.974
   80TYR      O  791   5.721   5.601   1.986
   81PHE      N  792   5.896   5.720   2.072
   81PHE      H  793   5.966   5.792   2.061
   81PHE     CA  794   5.888   5.671   2.210
   81PHE     CB  795   6.028   5.621   2.247
   81PHE     CG  796   6.018   5.551   2.383
   81PHE    CD1  797   5.967   5.424   2.407
   81PHE    HD1  798   5.961   5.346   2.331
   81PHE    CD2  799   6.070   5.633   2.482
   81PHE    HD2  800   6.132   5.722   2.466
   81PHE    CE1  801   5.961   5.381   2.539
   81PHE    HE1  802   5.953   5.275   2.563
   81PHE    CE2  803   6.073   5.585   2.612
   81PHE    HE2  804   6.127   5.630   2.696
   81PHE     CZ  805   6.013   5.463   2.639
   81PHE     HZ  806   5.993   5.442   2.744
   81PHE      C  807   5.805   5.760   2.303
   81PHE      O  808   5.812   5.881   2.285
   82MET      N  809   5.756   5.703   2.413
   82MET      H  810   5.794   5.615   2.442
   82MET     CA  811   5.670   5.759   2.519
   82MET     CB  812   5.529   5.768   2.461
   82MET     CG  813   5.498   5.901   2.392
   82MET     SD  814   5.504   6.063   2.476
   82MET     CE  815   5.462   6.183   2.351
   82MET      C  816   5.671   5.665   2.639
   82MET      O  817   5.633   5.550   2.616
   83LYS      N  818   5.707   5.713   2.758
   83LYS      H  819   5.735   5.806   2.779
   83LYS     CA  820   5.730   5.627   2.875
   83LYS     CB  821   5.871   5.635   2.934
   83LYS     CG  822   5.905   5.774   2.987
   83LYS     CD  823   5.981   5.763   3.120
   83LYS     CE  824   5.907   5.678   3.224
   83LYS     NZ  825   5.973   5.654   3.353
   83LYS    HZ1  826   5.980   5.730   3.417
   83LYS    HZ2  827   5.926   5.577   3.396
   83LYS    HZ3  828   6.060   5.615   3.324
   83LYS      C  829   5.630   5.629   2.991
   83LYS      O  830   5.595   5.736   3.042
   84GLN      N  831   5.602   5.508   3.038
   84GLN      H  832   5.640   5.428   2.992
   84GLN     CA  833   5.506   5.479   3.145
   84GLN     CB  834   5.502   5.329   3.175
   84GLN     CG  835   5.431   5.248   3.067
   84GLN     CD  836   5.387   5.107   3.109
   84GLN    OE1  837   5.441   5.003   3.071
   84GLN    NE2  838   5.272   5.094   3.175
   84GLN   HE21  839   5.222   5.174   3.206
   84GLN   HE22  840   5.254   5.006   3.220
   84GLN      C  841   5.533   5.554   3.276
   84GLN      O  842   5.639   5.579   3.333
   85THR      N  843   5.423   5.625   3.300
   85THR      H  844   5.352   5.627   3.230
   85THR     CA  845   5.414   5.715   3.416
   85THR     CB  846   5.318   5.833   3.396
   85THR    OG1  847   5.185   5.786   3.375
   85THR    HG1  848   5.131   5.799   3.458
   85THR    CG2  849   5.356   5.924   3.279
   85THR      C  850   5.403   5.651   3.554
   85THR      O  851   5.366   5.535   3.574
   86ILE      N  852   5.434   5.722   3.662
   86ILE      H  853   5.480   5.811   3.656
   86ILE     CA  854   5.429   5.678   3.802
   86ILE     CB  855   5.496   5.790   3.882
   86ILE    CG1  856   5.649   5.793   3.873
   86ILE    CG2  857   5.467   5.753   4.028
   86ILE     CD  858   5.695   5.930   3.922
   86ILE      C  859   5.281   5.652   3.831
   86ILE      O  860   5.198   5.738   3.799
   87GLY      N  861   5.253   5.540   3.896
   87GLY      H  862   5.325   5.476   3.922
   87GLY     CA  863   5.115   5.503   3.932
   87GLY      C  864   5.042   5.441   3.813
   87GLY      O  865   5.109   5.395   3.721
   88ASN      N  866   4.909   5.439   3.805
   88ASN      H  867   4.850   5.485   3.872
   88ASN     CA  868   4.834   5.383   3.692
   88ASN     CB  869   4.685   5.372   3.724
   88ASN     CG  870   4.641   5.289   3.844
   88ASN    OD1  871   4.685   5.307   3.958
   88ASN    ND2  872   4.566   5.182   3.818
   88ASN   HD21  873   4.534   5.167   3.724
   88ASN   HD22  874   4.537   5.122   3.892
   88ASN      C  875   4.852   5.467   3.565
   88ASN      O  876   4.864   5.589   3.561
   89SER      N  877   4.876   5.390   3.459
   89SER      H  878   4.867   5.291   3.459
   89SER     CA  879   4.933   5.450   3.338
   89SER     CB  880   5.083   5.421   3.331
   89SER     OG  881   5.116   5.283   3.319
   89SER     HG  882   5.069   5.236   3.394
   89SER      C  883   4.877   5.407   3.202
   89SER      O  884   4.880   5.476   3.100
   90CYS      N  885   4.834   5.281   3.200
   90CYS      H  886   4.858   5.220   3.275
   90CYS     CA  887   4.781   5.220   3.077
   90CYS     CB  888   4.702   5.092   3.107
   90CYS     SG  889   4.555   5.080   3.216
   90CYS     HG  890   4.636   5.086   3.321
   90CYS      C  891   4.699   5.300   2.976
   90CYS      O  892   4.746   5.325   2.864
   91GLY      N  893   4.586   5.355   3.020
   91GLY      H  894   4.556   5.340   3.114
   91GLY     CA  895   4.499   5.444   2.943
   91GLY      C  896   4.560   5.571   2.882
   91GLY      O  897   4.534   5.600   2.766
   92THR      N  898   4.639   5.639   2.965
   92THR      H  899   4.651   5.626   3.063
   92THR     CA  900   4.712   5.760   2.925
   92THR     CB  901   4.742   5.855   3.042
   92THR    OG1  902   4.812   5.781   3.141
   92THR    HG1  903   4.880   5.842   3.182
   92THR    CG2  904   4.619   5.925   3.100
   92THR      C  905   4.835   5.736   2.838
   92THR      O  906   4.842   5.797   2.731
   93ILE      N  907   4.907   5.627   2.861
   93ILE      H  908   4.911   5.609   2.959
   93ILE     CA  909   5.013   5.585   2.768
   93ILE     CB  910   5.121   5.501   2.838
   93ILE    CG1  911   5.202   5.600   2.922
   93ILE    CG2  912   5.214   5.420   2.748
   93ILE     CD  913   5.303   5.685   2.845
   93ILE      C  914   4.962   5.523   2.638
   93ILE      O  915   4.994   5.566   2.527
   94GLY      N  916   4.855   5.444   2.641
   94GLY      H  917   4.820   5.410   2.729
   94GLY     CA  918   4.800   5.394   2.514
   94GLY      C  919   4.745   5.502   2.421
   94GLY      O  920   4.791   5.505   2.307
   95LEU      N  921   4.663   5.590   2.476
   95LEU      H  922   4.632   5.570   2.569
   95LEU     CA  923   4.613   5.709   2.405
   95LEU     CB  924   4.518   5.777   2.504
   95LEU     CG  925   4.440   5.906   2.473
   95LEU    CD1  926   4.310   5.857   2.409
   95LEU    CD2  927   4.418   5.975   2.608
   95LEU      C  928   4.728   5.799   2.359
   95LEU      O  929   4.739   5.829   2.241
   96ILE      N  930   4.831   5.820   2.441
   96ILE      H  931   4.855   5.781   2.530
   96ILE     CA  932   4.945   5.897   2.389
   96ILE     CB  933   5.029   5.966   2.496
   96ILE    CG1  934   4.949   6.050   2.595
   96ILE    CG2  935   5.120   6.070   2.429
   96ILE     CD  936   4.849   6.134   2.515
   96ILE      C  937   5.039   5.827   2.291
   96ILE      O  938   5.055   5.878   2.180
   97HISE     N  939   5.076   5.701   2.314
   97HISE     H  940   5.030   5.636   2.374
   97HISE    CA  941   5.175   5.630   2.233
   97HISE    CB  942   5.206   5.489   2.284
   97HISE    CG  943   5.357   5.471   2.300
   97HISE   ND1  944   5.451   5.476   2.206
   97HISE   CD2  945   5.411   5.419   2.410
   97HISE   HD2  946   5.365   5.410   2.508
   97HISE   CE1  947   5.561   5.425   2.260
   97HISE   HE1  948   5.659   5.421   2.212
   97HISE   NE2  949   5.538   5.389   2.386
   97HISE   HE2  950   5.606   5.340   2.442
   97HISE     C  951   5.118   5.613   2.092
   97HISE     O  952   5.184   5.657   1.998
   98ALA      N  953   4.986   5.600   2.082
   98ALA      H  954   4.925   5.578   2.158
   98ALA     CA  955   4.914   5.597   1.953
   98ALA     CB  956   4.771   5.545   1.964
   98ALA      C  957   4.908   5.728   1.875
   98ALA      O  958   4.960   5.733   1.764
   99VAL      N  959   4.873   5.833   1.949
   99VAL      H  960   4.841   5.825   2.043
   99VAL     CA  961   4.867   5.967   1.888
   99VAL     CB  962   4.778   6.062   1.969
   99VAL    CG1  963   4.634   6.012   1.980
   99VAL    CG2  964   4.825   6.092   2.111
   99VAL      C  965   5.003   6.030   1.857
   99VAL      O  966   5.017   6.096   1.755
  100ALA      N  967   5.104   5.991   1.935
  100ALA      H  968   5.088   5.958   2.028
  100ALA     CA  969   5.243   6.021   1.898
  100ALA     CB  970   5.331   5.973   2.013
  100ALA      C  971   5.291   5.954   1.769
  100ALA      O  972   5.326   6.022   1.672
  101ASN      N  973   5.284   5.822   1.773
  101ASN      H  974   5.268   5.777   1.861
  101ASN     CA  975   5.318   5.727   1.666
  101ASN     CB  976   5.328   5.582   1.714
  101ASN     CG  977   5.462   5.556   1.782
  101ASN    OD1  978   5.566   5.518   1.729
  101ASN    ND2  979   5.462   5.565   1.915
  101ASN   HD21  980   5.376   5.585   1.961
  101ASN   HD22  981   5.554   5.568   1.954
  101ASN      C  982   5.230   5.722   1.541
  101ASN      O  983   5.277   5.696   1.430
  102ASN      N  984   5.120   5.796   1.550
  102ASN      H  985   5.067   5.783   1.634
  102ASN     CA  986   5.025   5.828   1.441
  102ASN     CB  987   4.903   5.737   1.459
  102ASN     CG  988   4.926   5.586   1.451
  102ASN    OD1  989   4.993   5.538   1.359
  102ASN    ND2  990   4.867   5.512   1.543
  102ASN   HD21  991   4.801   5.545   1.610
  102ASN   HD22  992   4.894   5.416   1.534
  102ASN      C  993   4.993   5.976   1.427
  102ASN      O  994   4.888   6.013   1.374
  103GLN      N  995   5.097   6.058   1.444
  103GLN      H  996   5.190   6.023   1.456
  103GLN     CA  997   5.082   6.204   1.438
  103GLN     CB  998   5.214   6.273   1.472
  103GLN     CG  999   5.226   6.296   1.622
  103GLN     CD 1000   5.347   6.386   1.651
  103GLN    OE1 1001   5.342   6.508   1.637
  103GLN    NE2 1002   5.453   6.312   1.680
  103GLN   HE21 1003   5.442   6.213   1.690
  103GLN   HE22 1004   5.544   6.353   1.685
  103GLN      C 1005   5.039   6.274   1.309
  103GLN      O 1006   4.960   6.369   1.316
  104ASP      N 1007   5.099   6.247   1.193
  104ASP      H 1008   5.171   6.177   1.199
  104ASP     CA 1009   5.048   6.297   1.065
  104ASP     CB 1010   5.149   6.275   0.952
  104ASP     CG 1011   5.212   6.137   0.932
  104ASP    OD1 1012   5.128   6.045   0.920
  104ASP    OD2 1013   5.336   6.126   0.922
  104ASP      C 1014   4.905   6.250   1.038
  104ASP      O 1015   4.832   6.320   0.969
  105LYS      N 1016   4.883   6.121   1.064
  105LYS      H 1017   4.954   6.051   1.069
  105LYS     CA 1018   4.751   6.062   1.037
  105LYS     CB 1019   4.764   5.915   1.080
  105LYS     CG 1020   4.886   5.834   1.036
  105LYS     CD 1021   4.862   5.685   1.054
  105LYS     CE 1022   4.978   5.592   1.017
  105LYS     NZ 1023   4.935   5.458   1.060
  105LYS    HZ1 1024   5.020   5.405   1.063
  105LYS    HZ2 1025   4.899   5.464   1.153
  105LYS    HZ3 1026   4.861   5.425   1.003
  105LYS      C 1027   4.629   6.127   1.102
  105LYS      O 1028   4.527   6.124   1.034
  106LEU      N 1029   4.641   6.161   1.230
  106LEU      H 1030   4.722   6.140   1.285
  106LEU     CA 1031   4.523   6.210   1.302
  106LEU     CB 1032   4.533   6.188   1.453
  106LEU     CG 1033   4.463   6.056   1.485
  106LEU    CD1 1034   4.572   5.958   1.529
  106LEU    CD2 1035   4.364   6.081   1.599
  106LEU      C 1036   4.509   6.362   1.285
  106LEU      O 1037   4.602   6.441   1.275
  107GLY      N 1038   4.385   6.398   1.254
  107GLY      H 1039   4.318   6.325   1.240
  107GLY     CA 1040   4.342   6.536   1.224
  107GLY      C 1041   4.274   6.605   1.343
  107GLY      O 1042   4.165   6.570   1.388
  108PHE      N 1043   4.325   6.727   1.361
  108PHE      H 1044   4.387   6.776   1.300
  108PHE     CA 1045   4.280   6.803   1.478
  108PHE     CB 1046   4.415   6.832   1.544
  108PHE     CG 1047   4.513   6.719   1.578
  108PHE    CD1 1048   4.638   6.716   1.517
  108PHE    HD1 1049   4.679   6.799   1.460
  108PHE    CD2 1050   4.475   6.614   1.660
  108PHE    HD2 1051   4.377   6.613   1.708
  108PHE    CE1 1052   4.724   6.609   1.537
  108PHE    HE1 1053   4.818   6.603   1.482
  108PHE    CE2 1054   4.559   6.506   1.682
  108PHE    HE2 1055   4.514   6.418   1.728
  108PHE     CZ 1056   4.685   6.507   1.623
  108PHE     HZ 1057   4.758   6.427   1.637
  108PHE      C 1058   4.193   6.925   1.447
  108PHE      O 1059   4.197   6.997   1.347
  109GLU      N 1060   4.098   6.937   1.538
  109GLU      H 1061   4.086   6.883   1.622
  109GLU     CA 1062   4.000   7.047   1.538
  109GLU     CB 1063   3.887   7.023   1.638
  109GLU     CG 1064   3.781   6.932   1.576
  109GLU     CD 1065   3.673   6.883   1.672
  109GLU    OE1 1066   3.696   6.774   1.730
  109GLU    OE2 1067   3.563   6.942   1.679
  109GLU      C 1068   4.071   7.180   1.564
  109GLU      O 1069   4.187   7.183   1.606
  110ASP      N 1070   4.000   7.285   1.525
  110ASP      H 1071   3.902   7.278   1.507
  110ASP     CA 1072   4.060   7.416   1.558
  110ASP     CB 1073   3.966   7.520   1.497
  110ASP     CG 1074   3.944   7.522   1.346
  110ASP    OD1 1075   3.824   7.517   1.308
  110ASP    OD2 1076   4.041   7.547   1.271
  110ASP      C 1077   4.078   7.436   1.708
  110ASP      O 1078   3.984   7.421   1.786
  111GLY      N 1079   4.197   7.482   1.746
  111GLY      H 1080   4.256   7.530   1.681
  111GLY     CA 1081   4.243   7.486   1.886
  111GLY      C 1082   4.245   7.356   1.967
  111GLY      O 1083   4.183   7.346   2.073
  112SER      N 1084   4.294   7.252   1.901
  112SER      H 1085   4.335   7.271   1.812
  112SER     CA 1086   4.302   7.115   1.955
  112SER     CB 1087   4.350   7.027   1.840
  112SER     OG 1088   4.371   6.894   1.890
  112SER     HG 1089   4.284   6.844   1.892
  112SER      C 1090   4.400   7.109   2.072
  112SER      O 1091   4.503   7.176   2.079
  113VAL      N 1092   4.338   7.077   2.185
  113VAL      H 1093   4.238   7.088   2.192
  113VAL     CA 1094   4.419   7.065   2.307
  113VAL     CB 1095   4.324   7.049   2.426
  113VAL    CG1 1096   4.269   7.185   2.469
  113VAL    CG2 1097   4.219   6.937   2.418
  113VAL      C 1098   4.515   6.946   2.302
  113VAL      O 1099   4.621   6.946   2.364
  114LEU      N 1100   4.489   6.855   2.208
  114LEU      H 1101   4.393   6.826   2.200
  114LEU     CA 1102   4.584   6.746   2.181
  114LEU     CB 1103   4.508   6.632   2.113
  114LEU     CG 1104   4.592   6.507   2.088
  114LEU    CD1 1105   4.644   6.437   2.214
  114LEU    CD2 1106   4.506   6.411   2.006
  114LEU      C 1107   4.701   6.801   2.099
  114LEU      O 1108   4.811   6.796   2.152
  115LYS      N 1109   4.664   6.878   1.997
  115LYS      H 1110   4.575   6.868   1.953
  115LYS     CA 1111   4.769   6.950   1.923
  115LYS     CB 1112   4.715   7.027   1.802
  115LYS     CG 1113   4.818   7.074   1.700
  115LYS     CD 1114   4.898   6.962   1.634
  115LYS     CE 1115   5.012   7.011   1.544
  115LYS     NZ 1116   5.121   6.917   1.514
  115LYS    HZ1 1117   5.155   6.878   1.600
  115LYS    HZ2 1118   5.091   6.852   1.444
  115LYS    HZ3 1119   5.189   6.976   1.471
  115LYS      C 1120   4.864   7.039   2.004
  115LYS      O 1121   4.983   7.007   2.002
  116GLN      N 1122   4.811   7.116   2.098
  116GLN      H 1123   4.711   7.126   2.101
  116GLN     CA 1124   4.889   7.201   2.189
  116GLN     CB 1125   4.806   7.276   2.293
  116GLN     CG 1126   4.882   7.372   2.384
  116GLN     CD 1127   4.964   7.317   2.501
  116GLN    OE1 1128   4.912   7.231   2.571
  116GLN    NE2 1129   5.080   7.374   2.535
  116GLN   HE21 1130   5.115   7.451   2.482
  116GLN   HE22 1131   5.133   7.335   2.610
  116GLN      C 1132   4.971   7.099   2.270
  116GLN      O 1133   5.092   7.116   2.259
  117PHE      N 1134   4.910   7.004   2.339
  117PHE      H 1135   4.817   7.017   2.373
  117PHE     CA 1136   4.988   6.901   2.411
  117PHE     CB 1137   4.893   6.800   2.476
  117PHE     CG 1138   4.958   6.677   2.539
  117PHE    CD1 1139   4.965   6.563   2.460
  117PHE    HD1 1140   4.882   6.552   2.389
  117PHE    CD2 1141   5.047   6.692   2.645
  117PHE    HD2 1142   5.033   6.769   2.721
  117PHE    CE1 1143   5.060   6.464   2.480
  117PHE    HE1 1144   5.058   6.378   2.412
  117PHE    CE2 1145   5.144   6.595   2.665
  117PHE    HE2 1146   5.217   6.607   2.745
  117PHE     CZ 1147   5.151   6.482   2.583
  117PHE     HZ 1148   5.217   6.400   2.611
  117PHE      C 1149   5.103   6.830   2.340
  117PHE      O 1150   5.217   6.828   2.386
  118LEU      N 1151   5.077   6.777   2.221
  118LEU      H 1152   4.982   6.792   2.192
  118LEU     CA 1153   5.179   6.713   2.137
  118LEU     CB 1154   5.120   6.663   2.005
  118LEU     CG 1155   5.049   6.528   2.015
  118LEU    CD1 1156   4.957   6.521   1.893
  118LEU    CD2 1157   5.126   6.397   2.032
  118LEU      C 1158   5.299   6.806   2.118
  118LEU      O 1159   5.410   6.759   2.143
  119SER      N 1160   5.272   6.928   2.072
  119SER      H 1161   5.181   6.960   2.044
  119SER     CA 1162   5.381   7.023   2.044
  119SER     CB 1163   5.337   7.127   1.942
  119SER     OG 1164   5.445   7.218   1.915
  119SER     HG 1165   5.531   7.177   1.885
  119SER      C 1166   5.454   7.076   2.167
  119SER      O 1167   5.576   7.088   2.179
  120GLU      N 1168   5.380   7.078   2.277
  120GLU      H 1169   5.282   7.062   2.272
  120GLU     CA 1170   5.443   7.113   2.406
  120GLU     CB 1171   5.339   7.134   2.516
  120GLU     CG 1172   5.396   7.174   2.652
  120GLU     CD 1173   5.297   7.198   2.766
  120GLU    OE1 1174   5.239   7.309   2.755
  120GLU    OE2 1175   5.287   7.116   2.860
  120GLU      C 1176   5.539   7.004   2.456
  120GLU      O 1177   5.650   7.043   2.491
  121THR      N 1178   5.509   6.878   2.428
  121THR      H 1179   5.413   6.852   2.416
  121THR     CA 1180   5.593   6.760   2.452
  121THR     CB 1181   5.531   6.623   2.482
  121THR    OG1 1182   5.440   6.588   2.377
  121THR    HG1 1183   5.355   6.641   2.379
  121THR    CG2 1184   5.464   6.624   2.620
  121THR      C 1185   5.712   6.745   2.358
  121THR      O 1186   5.819   6.692   2.390
  122GLU      N 1187   5.697   6.785   2.232
  122GLU      H 1188   5.606   6.788   2.192
  122GLU     CA 1189   5.809   6.796   2.137
  122GLU     CB 1190   5.760   6.843   2.000
  122GLU     CG 1191   5.669   6.748   1.921
  122GLU     CD 1192   5.671   6.795   1.776
  122GLU    OE1 1193   5.762   6.747   1.705
  122GLU    OE2 1194   5.578   6.863   1.726
  122GLU      C 1195   5.924   6.887   2.180
  122GLU      O 1196   6.038   6.865   2.137
  123LYS      N 1197   5.885   7.003   2.232
  123LYS      H 1198   5.793   7.039   2.217
  123LYS     CA 1199   5.973   7.105   2.291
  123LYS     CB 1200   5.886   7.220   2.342
  123LYS     CG 1201   5.970   7.344   2.374
  123LYS     CD 1202   5.859   7.445   2.402
  123LYS     CE 1203   5.785   7.494   2.277
  123LYS     NZ 1204   5.691   7.598   2.322
  123LYS    HZ1 1205   5.725   7.691   2.335
  123LYS    HZ2 1206   5.611   7.603   2.262
  123LYS    HZ3 1207   5.655   7.565   2.410
  123LYS      C 1208   6.055   7.059   2.411
  123LYS      O 1209   6.178   7.064   2.413
  124MET      N 1210   5.982   7.004   2.508
  124MET      H 1211   5.884   7.019   2.498
  124MET     CA 1212   6.043   6.951   2.631
  124MET     CB 1213   5.947   6.937   2.749
  124MET     CG 1214   5.878   7.067   2.794
  124MET     SD 1215   5.989   7.212   2.806
  124MET     CE 1216   5.847   7.319   2.801
  124MET      C 1217   6.132   6.827   2.621
  124MET      O 1218   6.113   6.742   2.535
  125SER      N 1219   6.218   6.811   2.722
  125SER      H 1220   6.223   6.893   2.779
  125SER     CA 1221   6.309   6.709   2.775
  125SER     CB 1222   6.407   6.760   2.881
  125SER     OG 1223   6.350   6.778   3.011
  125SER     HG 1224   6.412   6.828   3.072
  125SER      C 1225   6.232   6.591   2.836
  125SER      O 1226   6.125   6.616   2.891
  126PRO      N 1227   6.297   6.479   2.866
  126PRO     CA 1228   6.233   6.372   2.943
  126PRO     CB 1229   6.337   6.260   2.956
  126PRO     CG 1230   6.404   6.264   2.819
  126PRO     CD 1231   6.409   6.415   2.795
  126PRO      C 1232   6.179   6.426   3.075
  126PRO      O 1233   6.063   6.404   3.111
  127GLU      N 1234   6.260   6.492   3.157
  127GLU      H 1235   6.357   6.505   3.137
  127GLU     CA 1236   6.223   6.538   3.292
  127GLU     CB 1237   6.340   6.590   3.375
  127GLU     CG 1238   6.465   6.502   3.382
  127GLU     CD 1239   6.599   6.568   3.415
  127GLU    OE1 1240   6.663   6.618   3.320
  127GLU    OE2 1241   6.647   6.563   3.530
  127GLU      C 1242   6.108   6.638   3.288
  127GLU      O 1243   6.004   6.619   3.351
  128ASP      N 1244   6.122   6.739   3.202
  128ASP      H 1245   6.202   6.769   3.150
  128ASP     CA 1246   6.008   6.826   3.170
  128ASP     CB 1247   6.057   6.957   3.109
  128ASP     CG 1248   6.123   7.056   3.205
  128ASP    OD1 1249   6.248   7.065   3.204
  128ASP    OD2 1250   6.049   7.129   3.273
  128ASP      C 1251   5.884   6.770   3.100
  128ASP      O 1252   5.780   6.835   3.108
  129ARG      N 1253   5.909   6.671   3.015
  129ARG      H 1254   5.996   6.636   2.979
  129ARG     CA 1255   5.796   6.589   2.966
  129ARG     CB 1256   5.833   6.483   2.862
  129ARG     CG 1257   5.867   6.527   2.720
  129ARG     CD 1258   5.930   6.417   2.635
  129ARG     NE 1259   5.948   6.464   2.497
  129ARG     HE 1260   5.919   6.557   2.477
  129ARG     CZ 1261   5.968   6.385   2.390
  129ARG    NH1 1262   5.969   6.251   2.394
  129ARG   HH11 1263   5.979   6.190   2.473
  129ARG   HH12 1264   5.978   6.211   2.303
  129ARG    NH2 1265   5.976   6.447   2.272
  129ARG   HH21 1266   5.973   6.547   2.266
  129ARG   HH22 1267   6.019   6.400   2.195
  129ARG      C 1268   5.719   6.512   3.073
  129ARG      O 1269   5.597   6.510   3.067
  130ALA      N 1270   5.785   6.463   3.178
  130ALA      H 1271   5.884   6.453   3.168
  130ALA     CA 1272   5.721   6.403   3.295
  130ALA     CB 1273   5.825   6.332   3.383
  130ALA      C 1274   5.641   6.508   3.373
  130ALA      O 1275   5.521   6.490   3.395
  131LYS      N 1276   5.696   6.629   3.376
  131LYS      H 1277   5.795   6.643   3.376
  131LYS     CA 1278   5.622   6.739   3.439
  131LYS     CB 1279   5.722   6.847   3.480
  131LYS     CG 1280   5.838   6.792   3.562
  131LYS     CD 1281   5.890   6.902   3.655
  131LYS     CE 1282   5.998   6.837   3.742
  131LYS     NZ 1283   6.036   6.914   3.862
  131LYS    HZ1 1284   6.095   6.853   3.914
  131LYS    HZ2 1285   6.087   6.998   3.844
  131LYS    HZ3 1286   5.962   6.938   3.925
  131LYS      C 1287   5.511   6.792   3.348
  131LYS      O 1288   5.400   6.816   3.396
  132CYS      N 1289   5.530   6.787   3.216
  132CYS      H 1290   5.622   6.792   3.176
  132CYS     CA 1291   5.419   6.807   3.122
  132CYS     CB 1292   5.479   6.835   2.984
  132CYS     SG 1293   5.353   6.848   2.852
  132CYS     HG 1294   5.318   6.970   2.894
  132CYS      C 1295   5.309   6.702   3.136
  132CYS      O 1296   5.194   6.742   3.155
  133PHE      N 1297   5.345   6.574   3.133
  133PHE      H 1298   5.443   6.558   3.125
  133PHE     CA 1299   5.250   6.463   3.152
  133PHE     CB 1300   5.319   6.326   3.144
  133PHE     CG 1301   5.304   6.265   3.004
  133PHE    CD1 1302   5.383   6.299   2.895
  133PHE    HD1 1303   5.424   6.399   2.911
  133PHE    CD2 1304   5.232   6.146   2.999
  133PHE    HD2 1305   5.175   6.121   3.088
  133PHE    CE1 1306   5.409   6.211   2.791
  133PHE    HE1 1307   5.490   6.230   2.721
  133PHE    CE2 1308   5.242   6.061   2.890
  133PHE    HE2 1309   5.196   5.962   2.885
  133PHE     CZ 1310   5.333   6.094   2.790
  133PHE     HZ 1311   5.357   6.020   2.714
  133PHE      C 1312   5.165   6.464   3.279
  133PHE      O 1313   5.054   6.411   3.286
  134GLU      N 1314   5.219   6.518   3.388
  134GLU      H 1315   5.319   6.524   3.389
  134GLU     CA 1316   5.151   6.545   3.515
  134GLU     CB 1317   5.253   6.543   3.629
  134GLU     CG 1318   5.294   6.400   3.661
  134GLU     CD 1319   5.208   6.316   3.755
  134GLU    OE1 1320   5.108   6.257   3.709
  134GLU    OE2 1321   5.252   6.282   3.867
  134GLU      C 1322   5.076   6.677   3.530
  134GLU      O 1323   4.970   6.678   3.593
  135LYS      N 1324   5.134   6.785   3.478
  135LYS      H 1325   5.231   6.779   3.454
  135LYS     CA 1326   5.077   6.920   3.492
  135LYS     CB 1327   5.186   7.016   3.538
  135LYS     CG 1328   5.233   6.991   3.682
  135LYS     CD 1329   5.125   7.002   3.789
  135LYS     CE 1330   5.181   6.955   3.923
  135LYS     NZ 1331   5.082   6.924   4.027
  135LYS    HZ1 1332   5.015   6.855   4.000
  135LYS    HZ2 1333   5.121   6.896   4.115
  135LYS    HZ3 1334   5.031   7.009   4.038
  135LYS      C 1335   4.990   6.988   3.386
  135LYS      O 1336   4.926   7.090   3.411
  136ASN      N 1337   4.983   6.939   3.263
  136ASN      H 1338   5.053   6.873   3.234
  136ASN     CA 1339   4.902   7.000   3.156
  136ASN     CB 1340   4.973   6.980   3.022
  136ASN     CG 1341   4.916   7.039   2.893
  136ASN    OD1 1342   4.799   7.018   2.861
  136ASN    ND2 1343   4.996   7.089   2.799
  136ASN   HD21 1344   5.093   7.089   2.823
  136ASN   HD22 1345   4.961   7.142   2.721
  136ASN      C 1346   4.754   6.963   3.159
  136ASN      O 1347   4.719   6.845   3.166
  137GLU      N 1348   4.674   7.065   3.129
  137GLU      H 1349   4.713   7.157   3.118
  137GLU     CA 1350   4.527   7.062   3.128
  137GLU     CB 1351   4.478   7.205   3.102
  137GLU     CG 1352   4.486   7.299   3.222
  137GLU     CD 1353   4.438   7.435   3.169
  137GLU    OE1 1354   4.316   7.445   3.149
  137GLU    OE2 1355   4.519   7.526   3.141
  137GLU      C 1356   4.465   6.960   3.033
  137GLU      O 1357   4.375   6.892   3.081
  138ALA      N 1358   4.529   6.934   2.919
  138ALA      H 1359   4.610   6.983   2.889
  138ALA     CA 1360   4.475   6.836   2.823
  138ALA     CB 1361   4.532   6.877   2.688
  138ALA      C 1362   4.496   6.690   2.865
  138ALA      O 1363   4.415   6.608   2.820
  139ILE      N 1364   4.613   6.664   2.923
  139ILE      H 1365   4.696   6.716   2.903
  139ILE     CA 1366   4.641   6.534   2.985
  139ILE     CB 1367   4.790   6.501   2.980
  139ILE    CG1 1368   4.818   6.358   3.028
  139ILE    CG2 1369   4.868   6.608   3.057
  139ILE     CD 1370   4.775   6.248   2.932
  139ILE      C 1371   4.584   6.506   3.124
  139ILE      O 1372   4.532   6.397   3.150
  140GLN      N 1373   4.553   6.617   3.189
  140GLN      H 1374   4.605   6.703   3.185
  140GLN     CA 1375   4.457   6.615   3.301
  140GLN     CB 1376   4.434   6.751   3.367
  140GLN     CG 1377   4.563   6.792   3.439
  140GLN     CD 1378   4.523   6.907   3.531
  140GLN    OE1 1379   4.548   7.023   3.499
  140GLN    NE2 1380   4.452   6.885   3.641
  140GLN   HE21 1381   4.425   6.793   3.670
  140GLN   HE22 1382   4.417   6.957   3.701
  140GLN      C 1383   4.315   6.566   3.271
  140GLN      O 1384   4.262   6.472   3.329
  141ALA      N 1385   4.257   6.621   3.164
  141ALA      H 1386   4.283   6.716   3.144
  141ALA     CA 1387   4.130   6.577   3.106
  141ALA     CB 1388   4.099   6.654   2.977
  141ALA      C 1389   4.132   6.433   3.055
  141ALA      O 1390   4.035   6.360   3.078
  142ALA      N 1391   4.237   6.388   2.987
  142ALA      H 1392   4.313   6.449   2.965
  142ALA     CA 1393   4.251   6.247   2.949
  142ALA     CB 1394   4.368   6.229   2.853
  142ALA      C 1395   4.255   6.140   3.059
  142ALA      O 1396   4.189   6.038   3.040
  143HISE     N 1397   4.331   6.171   3.164
  143HISE     H 1398   4.400   6.243   3.168
  143HISE    CA 1399   4.343   6.091   3.287
  143HISE    CB 1400   4.438   6.160   3.385
  143HISE    CG 1401   4.578   6.105   3.414
  143HISE   ND1 1402   4.603   5.982   3.459
  143HISE   CD2 1403   4.695   6.161   3.389
  143HISE   HD2 1404   4.712   6.246   3.322
  143HISE   CE1 1405   4.734   5.971   3.482
  143HISE   HE1 1406   4.786   5.883   3.519
  143HISE   NE2 1407   4.790   6.085   3.442
  143HISE   HE2 1408   4.881   6.120   3.464
  143HISE     C 1409   4.215   6.064   3.367
  143HISE     O 1410   4.167   5.951   3.372
  144ASP      N 1411   4.140   6.171   3.389
  144ASP      H 1412   4.176   6.260   3.360
  144ASP     CA 1413   4.004   6.170   3.446
  144ASP     CB 1414   3.967   6.317   3.464
  144ASP     CG 1415   3.844   6.339   3.552
  144ASP    OD1 1416   3.857   6.317   3.674
  144ASP    OD2 1417   3.738   6.374   3.496
  144ASP      C 1418   3.908   6.095   3.353
  144ASP      O 1419   3.814   6.033   3.402
  145ALA      N 1420   3.917   6.113   3.222
  145ALA      H 1421   3.962   6.195   3.186
  145ALA     CA 1422   3.823   6.045   3.132
  145ALA     CB 1423   3.832   6.117   2.998
  145ALA      C 1424   3.848   5.894   3.121
  145ALA      O 1425   3.750   5.819   3.119
  146VAL      N 1426   3.973   5.854   3.100
  146VAL      H 1427   4.045   5.914   3.064
  146VAL     CA 1428   4.006   5.712   3.083
  146VAL     CB 1429   4.141   5.678   3.020
  146VAL    CG1 1430   4.155   5.741   2.881
  146VAL    CG2 1431   4.264   5.727   3.098
  146VAL      C 1432   3.996   5.643   3.219
  146VAL      O 1433   3.962   5.525   3.227
  147ALA      N 1434   4.017   5.704   3.336
  147ALA      H 1435   4.032   5.802   3.347
  147ALA     CA 1436   4.001   5.641   3.468
  147ALA     CB 1437   4.062   5.737   3.570
  147ALA      C 1438   3.855   5.612   3.504
  147ALA      O 1439   3.776   5.706   3.503
  148GLN      N 1440   3.832   5.484   3.531
  148GLN      H 1441   3.911   5.424   3.547
  148GLN     CA 1442   3.699   5.424   3.553
  148GLN     CB 1443   3.624   5.435   3.420
  148GLN     CG 1444   3.495   5.353   3.415
  148GLN     CD 1445   3.401   5.374   3.296
  148GLN    OE1 1446   3.309   5.455   3.297
  148GLN    NE2 1447   3.428   5.291   3.195
  148GLN   HE21 1448   3.485   5.210   3.210
  148GLN   HE22 1449   3.362   5.286   3.120
  148GLN      C 1450   3.726   5.279   3.594
  148GLN      O 1451   3.818   5.209   3.554
  149GLU      N 1452   3.670   5.239   3.708
  149GLU      H 1453   3.655   5.311   3.776
  149GLU     CA 1454   3.654   5.102   3.760
  149GLU     CB 1455   3.638   5.104   3.912
  149GLU     CG 1456   3.756   5.174   3.981
  149GLU     CD 1457   3.738   5.187   4.132
  149GLU    OE1 1458   3.677   5.282   4.186
  149GLU    OE2 1459   3.791   5.097   4.201
  149GLU      C 1460   3.528   5.044   3.696
  149GLU      O 1461   3.431   5.006   3.761
  150GLY      N 1462   3.533   5.013   3.567
  150GLY      H 1463   3.617   5.012   3.512
  150GLY     CA 1464   3.414   4.956   3.502
  150GLY      C 1465   3.434   4.814   3.447
  150GLY      O 1466   3.405   4.721   3.523
  151GLN      N 1467   3.465   4.812   3.318
  151GLN      H 1468   3.501   4.893   3.271
  151GLN     CA 1469   3.462   4.681   3.252
  151GLN     CB 1470   3.385   4.696   3.120
  151GLN     CG 1471   3.237   4.712   3.153
  151GLN     CD 1472   3.188   4.612   3.257
  151GLN    OE1 1473   3.170   4.640   3.376
  151GLN    NE2 1474   3.171   4.484   3.223
  151GLN   HE21 1475   3.189   4.455   3.129
  151GLN   HE22 1476   3.130   4.434   3.299
  151GLN      C 1477   3.597   4.608   3.256
  151GLN      O 1478   3.610   4.495   3.302
  152CYS      N 1479   3.699   4.690   3.232
  152CYS      H 1480   3.685   4.779   3.189
  152CYS     CA 1481   3.838   4.645   3.220
  152CYS     CB 1482   3.927   4.746   3.147
  152CYS     SG 1483   3.875   4.793   2.978
  152CYS     HG 1484   3.778   4.872   3.021
  152CYS      C 1485   3.909   4.615   3.352
  152CYS      O 1486   3.962   4.504   3.364
  153ARG      N 1487   3.895   4.709   3.445
  153ARG      H 1488   3.844   4.794   3.431
  153ARG     CA 1489   3.949   4.697   3.581
  153ARG     CB 1490   3.856   4.608   3.664
  153ARG     CG 1491   3.744   4.689   3.729
  153ARG     CD 1492   3.616   4.605   3.741
  153ARG     NE 1493   3.505   4.692   3.785
  153ARG     HE 1494   3.461   4.740   3.710
  153ARG     CZ 1495   3.486   4.721   3.914
  153ARG    NH1 1496   3.562   4.677   4.015
  153ARG   HH11 1497   3.639   4.617   3.993
  153ARG   HH12 1498   3.551   4.720   4.104
  153ARG    NH2 1499   3.383   4.796   3.956
  153ARG   HH21 1500   3.323   4.850   3.896
  153ARG   HH22 1501   3.370   4.790   4.055
  153ARG      C 1502   4.097   4.667   3.600
  153ARG      O 1503   4.138   4.645   3.714
  154VAL      N 1504   4.166   4.692   3.489
  154VAL      H 1505   4.140   4.733   3.402
  154VAL     CA 1506   4.308   4.659   3.470
  154VAL     CB 1507   4.342   4.656   3.321
  154VAL    CG1 1508   4.493   4.643   3.304
  154VAL    CG2 1509   4.280   4.533   3.256
  154VAL      C 1510   4.395   4.755   3.552
  154VAL      O 1511   4.418   4.869   3.512
  155ASP      N 1512   4.438   4.714   3.671
  155ASP      H 1513   4.421   4.618   3.696
  155ASP     CA 1514   4.529   4.799   3.750
  155ASP     CB 1515   4.488   4.784   3.896
  155ASP     CG 1516   4.557   4.893   3.978
  155ASP    OD1 1517   4.679   4.882   4.004
  155ASP    OD2 1518   4.494   4.998   4.004
  155ASP      C 1519   4.675   4.764   3.719
  155ASP      O 1520   4.722   4.657   3.756
  156ASP      N 1521   4.724   4.832   3.617
  156ASP      H 1522   4.659   4.897   3.575
  156ASP     CA 1523   4.856   4.813   3.556
  156ASP     CB 1524   4.855   4.894   3.426
  156ASP     CG 1525   4.845   5.045   3.446
  156ASP    OD1 1526   4.951   5.106   3.472
  156ASP    OD2 1527   4.740   5.103   3.407
  156ASP      C 1528   4.974   4.847   3.647
  156ASP      O 1529   5.083   4.805   3.607
  157LYS      N 1530   4.946   4.875   3.774
  157LYS      H 1531   4.852   4.884   3.806
  157LYS     CA 1532   5.054   4.902   3.869
  157LYS     CB 1533   5.005   4.970   3.998
  157LYS     CG 1534   4.977   5.119   3.985
  157LYS     CD 1535   4.969   5.185   4.123
  157LYS     CE 1536   4.860   5.136   4.218
  157LYS     NZ 1537   4.723   5.141   4.164
  157LYS    HZ1 1538   4.722   5.212   4.093
  157LYS    HZ2 1539   4.691   5.053   4.129
  157LYS    HZ3 1540   4.663   5.162   4.241
  157LYS      C 1541   5.131   4.773   3.895
  157LYS      O 1542   5.254   4.767   3.885
  158VAL      N 1543   5.058   4.667   3.927
  158VAL      H 1544   4.959   4.668   3.911
  158VAL     CA 1545   5.114   4.534   3.954
  158VAL     CB 1546   5.046   4.454   4.065
  158VAL    CG1 1547   5.108   4.315   4.080
  158VAL    CG2 1548   5.042   4.525   4.201
  158VAL      C 1549   5.105   4.459   3.820
  158VAL      O 1550   5.003   4.463   3.752
  159ASN      N 1551   5.207   4.379   3.790
  159ASN      H 1552   5.285   4.385   3.851
  159ASN     CA 1553   5.226   4.286   3.677
  159ASN     CB 1554   5.125   4.171   3.668
  159ASN     CG 1555   5.131   4.087   3.795
  159ASN    OD1 1556   5.230   4.039   3.850
  159ASN    ND2 1557   5.012   4.071   3.852
  159ASN   HD21 1558   4.933   4.120   3.814
  159ASN   HD22 1559   4.997   4.003   3.923
  159ASN      C 1560   5.243   4.336   3.534
  159ASN      O 1561   5.343   4.311   3.465
  160PHE      N 1562   5.145   4.412   3.487
  160PHE      H 1563   5.081   4.451   3.554
  160PHE     CA 1564   5.127   4.460   3.349
  160PHE     CB 1565   4.987   4.521   3.346
  160PHE     CG 1566   4.875   4.416   3.344
  160PHE    CD1 1567   4.825   4.363   3.226
  160PHE    HD1 1568   4.881   4.366   3.133
  160PHE    CD2 1569   4.793   4.407   3.456
  160PHE    HD2 1570   4.838   4.427   3.553
  160PHE    CE1 1571   4.696   4.312   3.213
  160PHE    HE1 1572   4.659   4.298   3.112
  160PHE    CE2 1573   4.666   4.353   3.446
  160PHE    HE2 1574   4.597   4.364   3.529
  160PHE     CZ 1575   4.618   4.299   3.327
  160PHE     HZ 1576   4.515   4.262   3.321
  160PHE      C 1577   5.233   4.560   3.303
  160PHE      O 1578   5.264   4.654   3.375
  161HISE     N 1579   5.268   4.554   3.174
  161HISE     H 1580   5.244   4.470   3.126
  161HISE    CA 1581   5.356   4.644   3.098
  161HISE    CB 1582   5.492   4.573   3.095
  161HISE    CG 1583   5.615   4.646   3.042
  161HISE   ND1 1584   5.712   4.709   3.109
  161HISE   CD2 1585   5.653   4.639   2.915
  161HISE   HD2 1586   5.611   4.576   2.836
  161HISE   CE1 1587   5.811   4.732   3.024
  161HISE   HE1 1588   5.906   4.783   3.044
  161HISE   NE2 1589   5.774   4.694   2.902
  161HISE   HE2 1590   5.826   4.717   2.820
  161HISE     C 1591   5.305   4.666   2.955
  161HISE     O 1592   5.282   4.568   2.886
  162PHE      N 1593   5.296   4.793   2.915
  162PHE      H 1594   5.349   4.865   2.959
  162PHE     CA 1595   5.225   4.825   2.790
  162PHE     CB 1596   5.196   4.974   2.805
  162PHE     CG 1597   5.132   5.038   2.681
  162PHE    CD1 1598   5.216   5.085   2.580
  162PHE    HD1 1599   5.320   5.104   2.606
  162PHE    CD2 1600   4.997   5.017   2.658
  162PHE    HD2 1601   4.946   4.955   2.732
  162PHE    CE1 1602   5.157   5.123   2.460
  162PHE    HE1 1603   5.216   5.169   2.381
  162PHE    CE2 1604   4.944   5.048   2.534
  162PHE    HE2 1605   4.841   5.021   2.508
  162PHE     CZ 1606   5.021   5.105   2.433
  162PHE     HZ 1607   4.989   5.151   2.340
  162PHE      C 1608   5.319   4.804   2.672
  162PHE      O 1609   5.434   4.848   2.663
  163ILE      N 1610   5.258   4.754   2.565
  163ILE      H 1611   5.161   4.733   2.577
  163ILE     CA 1612   5.314   4.725   2.432
  163ILE     CB 1613   5.322   4.575   2.401
  163ILE    CG1 1614   5.400   4.507   2.512
  163ILE    CG2 1615   5.405   4.561   2.273
  163ILE     CD 1616   5.426   4.359   2.483
  163ILE      C 1617   5.212   4.785   2.335
  163ILE      O 1618   5.091   4.789   2.356
  164LEU      N 1619   5.268   4.834   2.224
  164LEU      H 1620   5.367   4.846   2.218
  164LEU     CA 1621   5.187   4.892   2.116
  164LEU     CB 1622   5.210   5.043   2.115
  164LEU     CG 1623   5.126   5.120   2.012
  164LEU    CD1 1624   4.985   5.121   2.072
  164LEU    CD2 1625   5.173   5.263   1.985
  164LEU      C 1626   5.248   4.831   1.990
  164LEU      O 1627   5.367   4.852   1.971
  165PHE      N 1628   5.158   4.773   1.910
  165PHE      H 1629   5.077   4.731   1.951
  165PHE     CA 1630   5.200   4.733   1.775
  165PHE     CB 1631   5.168   4.584   1.755
  165PHE     CG 1632   5.185   4.488   1.873
  165PHE    CD1 1633   5.075   4.413   1.912
  165PHE    HD1 1634   4.975   4.441   1.879
  165PHE    CD2 1635   5.311   4.457   1.921
  165PHE    HD2 1636   5.397   4.517   1.891
  165PHE    CE1 1637   5.098   4.302   1.994
  165PHE    HE1 1638   5.010   4.246   2.025
  165PHE    CE2 1639   5.335   4.356   2.013
  165PHE    HE2 1640   5.430   4.345   2.065
  165PHE     CZ 1641   5.225   4.277   2.044
  165PHE     HZ 1642   5.248   4.182   2.093
  165PHE      C 1643   5.124   4.818   1.673
  165PHE      O 1644   5.003   4.813   1.649
  166ASN      N 1645   5.206   4.896   1.603
  166ASN      H 1646   5.304   4.883   1.615
  166ASN     CA 1647   5.167   4.996   1.503
  166ASN     CB 1648   5.208   5.135   1.553
  166ASN     CG 1649   5.120   5.254   1.512
  166ASN    OD1 1650   4.998   5.249   1.504
  166ASN    ND2 1651   5.179   5.366   1.472
  166ASN   HD21 1652   5.279   5.371   1.470
  166ASN   HD22 1653   5.119   5.440   1.441
  166ASN      C 1654   5.225   4.978   1.362
  166ASN      O 1655   5.343   4.994   1.333
  167ASN      N 1656   5.127   4.965   1.273
  167ASN      H 1657   5.034   4.947   1.305
  167ASN     CA 1658   5.156   4.975   1.129
  167ASN     CB 1659   5.041   4.915   1.048
  167ASN     CG 1660   5.077   4.847   0.917
  167ASN    OD1 1661   5.133   4.915   0.831
  167ASN    ND2 1662   5.025   4.730   0.880
  167ASN   HD21 1663   4.971   4.665   0.933
  167ASN   HD22 1664   5.059   4.696   0.792
  167ASN      C 1665   5.197   5.106   1.062
  167ASN      O 1666   5.114   5.197   1.053
  168VAL      N 1667   5.328   5.121   1.080
  168VAL      H 1668   5.368   5.066   1.153
  168VAL     CA 1669   5.402   5.235   1.023
  168VAL     CB 1670   5.505   5.292   1.121
  168VAL    CG1 1671   5.615   5.375   1.054
  168VAL    CG2 1672   5.436   5.375   1.229
  168VAL      C 1673   5.456   5.203   0.884
  168VAL      O 1674   5.557   5.135   0.866
  169ASP      N 1675   5.371   5.239   0.789
  169ASP      H 1676   5.285   5.286   0.811
  169ASP     CA 1677   5.394   5.213   0.646
  169ASP     CB 1678   5.493   5.315   0.590
  169ASP     CG 1679   5.428   5.453   0.573
  169ASP    OD1 1680   5.323   5.467   0.507
  169ASP    OD2 1681   5.475   5.550   0.636
  169ASP      C 1682   5.423   5.067   0.611
  169ASP      O 1683   5.541   5.031   0.608
  170GLY      N 1684   5.327   4.979   0.640
  170GLY      H 1685   5.248   5.004   0.696
  170GLY     CA 1686   5.348   4.835   0.617
  170GLY      C 1687   5.425   4.754   0.721
  170GLY      O 1688   5.406   4.633   0.730
  171HISE     N 1689   5.490   4.820   0.817
  171HISE     H 1690   5.512   4.917   0.805
  171HISE    CA 1691   5.571   4.748   0.916
  171HISE    CB 1692   5.711   4.811   0.911
  171HISE    CG 1693   5.795   4.742   0.803
  171HISE   ND1 1694   5.793   4.780   0.676
  171HISE   CD2 1695   5.893   4.653   0.812
  171HISE   HD2 1696   5.914   4.595   0.902
  171HISE   CE1 1697   5.890   4.716   0.611
  171HISE   HE1 1698   5.913   4.721   0.505
  171HISE   NE2 1699   5.954   4.636   0.695
  171HISE   HE2 1700   6.015   4.560   0.671
  171HISE     C 1701   5.516   4.755   1.058
  171HISE     O 1702   5.485   4.861   1.114
  172LEU      N 1703   5.517   4.635   1.115
  172LEU      H 1704   5.584   4.565   1.093
  172LEU     CA 1705   5.452   4.613   1.245
  172LEU     CB 1706   5.380   4.479   1.264
  172LEU     CG 1707   5.227   4.475   1.260
  172LEU    CD1 1708   5.168   4.344   1.312
  172LEU    CD2 1709   5.171   4.600   1.328
  172LEU      C 1710   5.538   4.643   1.368
  172LEU      O 1711   5.616   4.554   1.401
  173TYR      N 1712   5.557   4.772   1.396
  173TYR      H 1713   5.522   4.847   1.340
  173TYR     CA 1714   5.644   4.824   1.501
  173TYR     CB 1715   5.664   4.975   1.483
  173TYR     CG 1716   5.775   5.010   1.384
  173TYR    CD1 1717   5.751   5.021   1.247
  173TYR    HD1 1718   5.647   5.017   1.217
  173TYR    CD2 1719   5.899   5.049   1.432
  173TYR    HD2 1720   5.930   5.019   1.532
  173TYR    CE1 1721   5.850   5.057   1.156
  173TYR    HE1 1722   5.831   5.046   1.049
  173TYR    CE2 1723   5.994   5.099   1.343
  173TYR    HE2 1724   6.082   5.145   1.387
  173TYR     CZ 1725   5.974   5.094   1.206
  173TYR     OH 1726   6.083   5.064   1.130
  173TYR     HH 1727   6.047   5.052   1.038
  173TYR      C 1728   5.605   4.793   1.646
  173TYR      O 1729   5.503   4.840   1.697
  174GLU      N 1730   5.694   4.729   1.720
  174GLU      H 1731   5.785   4.698   1.692
  174GLU     CA 1732   5.682   4.701   1.864
  174GLU     CB 1733   5.764   4.576   1.897
  174GLU     CG 1734   5.675   4.466   1.839
  174GLU     CD 1735   5.735   4.331   1.879
  174GLU    OE1 1736   5.665   4.264   1.958
  174GLU    OE2 1737   5.853   4.297   1.851
  174GLU      C 1738   5.727   4.817   1.953
  174GLU      O 1739   5.842   4.823   1.995
  175LEU      N 1740   5.636   4.905   1.994
  175LEU      H 1741   5.540   4.879   1.986
  175LEU     CA 1742   5.664   5.017   2.085
  175LEU     CB 1743   5.577   5.138   2.051
  175LEU     CG 1744   5.585   5.208   1.915
  175LEU    CD1 1745   5.723   5.274   1.909
  175LEU    CD2 1746   5.553   5.129   1.788
  175LEU      C 1747   5.661   4.972   2.231
  175LEU      O 1748   5.585   4.882   2.268
  176ASP      N 1749   5.759   5.015   2.309
  176ASP      H 1750   5.849   5.037   2.273
  176ASP     CA 1751   5.749   4.973   2.450
  176ASP     CB 1752   5.887   4.933   2.504
  176ASP     CG 1753   5.888   4.837   2.623
  176ASP    OD1 1754   5.845   4.721   2.606
  176ASP    OD2 1755   5.928   4.875   2.736
  176ASP      C 1756   5.681   5.080   2.534
  176ASP      O 1757   5.684   5.198   2.498
  177GLY      N 1758   5.639   5.043   2.655
  177GLY      H 1759   5.594   4.954   2.663
  177GLY     CA 1760   5.602   5.144   2.755
  177GLY      C 1761   5.717   5.195   2.842
  177GLY      O 1762   5.696   5.282   2.926
  178ARG      N 1763   5.832   5.128   2.839
  178ARG      H 1764   5.834   5.041   2.789
  178ARG     CA 1765   5.951   5.164   2.918
  178ARG     CB 1766   5.961   5.085   3.048
  178ARG     CG 1767   5.867   5.124   3.162
  178ARG     CD 1768   5.856   5.014   3.268
  178ARG     NE 1769   5.745   5.062   3.352
  178ARG     HE 1770   5.773   5.148   3.396
  178ARG     CZ 1771   5.636   4.988   3.374
  178ARG    NH1 1772   5.595   4.884   3.301
  178ARG   HH11 1773   5.640   4.865   3.214
  178ARG   HH12 1774   5.550   4.807   3.346
  178ARG    NH2 1775   5.579   5.014   3.492
  178ARG   HH21 1776   5.597   5.090   3.554
  178ARG   HH22 1777   5.503   4.955   3.521
  178ARG      C 1778   6.082   5.187   2.842
  178ARG      O 1779   6.159   5.278   2.872
  179MET      N 1780   6.120   5.087   2.763
  179MET      H 1781   6.071   5.001   2.772
  179MET     CA 1782   6.245   5.079   2.686
  179MET     CB 1783   6.286   4.935   2.656
  179MET     CG 1784   6.339   4.858   2.777
  179MET     SD 1785   6.237   4.821   2.925
  179MET     CE 1786   6.133   4.706   2.838
  179MET      C 1787   6.236   5.151   2.551
  179MET      O 1788   6.143   5.126   2.474
  180PRO      N 1789   6.336   5.232   2.518
  180PRO     CA 1790   6.345   5.304   2.390
  180PRO     CB 1791   6.448   5.416   2.407
  180PRO     CG 1792   6.532   5.371   2.527
  180PRO     CD 1793   6.438   5.283   2.610
  180PRO      C 1794   6.398   5.218   2.276
  180PRO      O 1795   6.426   5.100   2.297
  181PHE      N 1796   6.387   5.275   2.157
  181PHE      H 1797   6.369   5.373   2.145
  181PHE     CA 1798   6.400   5.204   2.028
  181PHE     CB 1799   6.543   5.151   2.012
  181PHE     CG 1800   6.644   5.262   1.983
  181PHE    CD1 1801   6.690   5.287   1.854
  181PHE    HD1 1802   6.621   5.263   1.773
  181PHE    CD2 1803   6.711   5.314   2.093
  181PHE    HD2 1804   6.675   5.324   2.195
  181PHE    CE1 1805   6.802   5.366   1.830
  181PHE    HE1 1806   6.825   5.392   1.727
  181PHE    CE2 1807   6.823   5.393   2.065
  181PHE    HE2 1808   6.877   5.445   2.144
  181PHE     CZ 1809   6.872   5.419   1.937
  181PHE     HZ 1810   6.975   5.453   1.927
  181PHE      C 1811   6.305   5.087   2.002
  181PHE      O 1812   6.315   4.984   2.067
  182PRO      N 1813   6.203   5.106   1.919
  182PRO     CA 1814   6.124   4.994   1.864
  182PRO     CB 1815   5.999   5.060   1.806
  182PRO     CG 1816   6.046   5.199   1.763
  182PRO     CD 1817   6.161   5.233   1.858
  182PRO      C 1818   6.193   4.901   1.764
  182PRO      O 1819   6.239   4.943   1.658
  183VAL      N 1820   6.184   4.774   1.801
  183VAL      H 1821   6.145   4.749   1.889
  183VAL     CA 1822   6.187   4.664   1.703
  183VAL     CB 1823   6.206   4.535   1.782
  183VAL    CG1 1824   6.150   4.409   1.715
  183VAL    CG2 1825   6.354   4.520   1.817
  183VAL      C 1826   6.062   4.672   1.615
  183VAL      O 1827   5.953   4.704   1.662
  184ASN      N 1828   6.079   4.632   1.489
  184ASN      H 1829   6.172   4.597   1.476
  184ASN     CA 1830   5.982   4.609   1.381
  184ASN     CB 1831   6.016   4.704   1.266
  184ASN     CG 1832   6.156   4.700   1.203
  184ASN    OD1 1833   6.196   4.587   1.176
  184ASN    ND2 1834   6.207   4.814   1.159
  184ASN   HD21 1835   6.164   4.902   1.181
  184ASN   HD22 1836   6.293   4.817   1.109
  184ASN      C 1837   5.964   4.467   1.325
  184ASN      O 1838   6.051   4.380   1.325
  185HISE     N 1839   5.838   4.438   1.295
  185HISE     H 1840   5.765   4.500   1.324
  185HISE    CA 1841   5.808   4.319   1.214
  185HISE    CB 1842   5.681   4.254   1.269
  185HISE    CG 1843   5.710   4.193   1.407
  185HISE   ND1 1844   5.725   4.064   1.435
  185HISE   CD2 1845   5.726   4.263   1.519
  185HISE   HD2 1846   5.716   4.370   1.535
  185HISE   CE1 1847   5.762   4.053   1.563
  185HISE   HE1 1848   5.770   3.954   1.608
  185HISE   NE2 1849   5.767   4.176   1.612
  185HISE   HE2 1850   5.803   4.202   1.701
  185HISE     C 1851   5.784   4.339   1.064
  185HISE     O 1852   5.728   4.436   1.014
  186GLY      N 1853   5.826   4.242   0.983
  186GLY      H 1854   5.860   4.157   1.023
  186GLY     CA 1855   5.818   4.246   0.836
  186GLY      C 1856   5.678   4.283   0.788
  186GLY      O 1857   5.578   4.272   0.858
  187ALA      N 1858   5.666   4.315   0.659
  187ALA      H 1859   5.739   4.302   0.592
  187ALA     CA 1860   5.551   4.387   0.601
  187ALA     CB 1861   5.571   4.404   0.451
  187ALA      C 1862   5.417   4.324   0.639
  187ALA      O 1863   5.401   4.203   0.624
  188SER      N 1864   5.319   4.401   0.686
  188SER      H 1865   5.334   4.494   0.720
  188SER     CA 1866   5.185   4.356   0.725
  188SER     CB 1867   5.183   4.345   0.878
  188SER     OG 1868   5.061   4.293   0.930
  188SER     HG 1869   5.064   4.196   0.951
  188SER      C 1870   5.070   4.442   0.672
  188SER      O 1871   5.087   4.563   0.660
  189SER      N 1872   4.970   4.376   0.612
  189SER      H 1873   4.955   4.278   0.618
  189SER     CA 1874   4.858   4.452   0.554
  189SER     CB 1875   4.774   4.366   0.460
  189SER     OG 1876   4.676   4.440   0.388
  189SER     HG 1877   4.584   4.414   0.418
  189SER      C 1878   4.772   4.509   0.667
  189SER      O 1879   4.739   4.442   0.764
  190GLU      N 1880   4.725   4.629   0.633
  190GLU      H 1881   4.750   4.686   0.555
  190GLU     CA 1882   4.635   4.700   0.725
  190GLU     CB 1883   4.609   4.844   0.680
  190GLU     CG 1884   4.698   4.953   0.740
  190GLU     CD 1885   4.676   5.091   0.677
  190GLU    OE1 1886   4.729   5.123   0.568
  190GLU    OE2 1887   4.603   5.170   0.741
  190GLU      C 1888   4.501   4.643   0.770
  190GLU      O 1889   4.452   4.665   0.881
  191ASP      N 1890   4.438   4.564   0.684
  191ASP      H 1891   4.466   4.546   0.590
  191ASP     CA 1892   4.304   4.506   0.697
  191ASP     CB 1893   4.254   4.468   0.558
  191ASP     CG 1894   4.327   4.355   0.486
  191ASP    OD1 1895   4.449   4.363   0.461
  191ASP    OD2 1896   4.248   4.266   0.449
  191ASP      C 1897   4.318   4.386   0.792
  191ASP      O 1898   4.247   4.371   0.891
  192THR      N 1899   4.422   4.306   0.769
  192THR      H 1900   4.493   4.337   0.706
  192THR     CA 1901   4.435   4.173   0.829
  192THR     CB 1902   4.492   4.068   0.733
  192THR    OG1 1903   4.552   4.123   0.615
  192THR    HG1 1904   4.480   4.136   0.547
  192THR    CG2 1905   4.389   3.961   0.700
  192THR      C 1906   4.506   4.157   0.964
  192THR      O 1907   4.510   4.049   1.023
  193LEU      N 1908   4.507   4.271   1.032
  193LEU      H 1909   4.436   4.340   1.016
  193LEU     CA 1910   4.596   4.292   1.147
  193LEU     CB 1911   4.603   4.430   1.212
  193LEU     CG 1912   4.669   4.533   1.120
  193LEU    CD1 1913   4.650   4.672   1.179
  193LEU    CD2 1914   4.821   4.523   1.112
  193LEU      C 1915   4.602   4.189   1.261
  193LEU      O 1916   4.710   4.145   1.299
  194LEU      N 1917   4.482   4.156   1.310
  194LEU      H 1918   4.404   4.167   1.250
  194LEU     CA 1919   4.477   4.067   1.427
  194LEU     CB 1920   4.332   4.036   1.465
  194LEU     CG 1921   4.240   4.149   1.511
  194LEU    CD1 1922   4.093   4.109   1.502
  194LEU    CD2 1923   4.272   4.169   1.659
  194LEU      C 1924   4.549   3.933   1.409
  194LEU      O 1925   4.612   3.883   1.502
  195LYS      N 1926   4.549   3.876   1.289
  195LYS      H 1927   4.501   3.922   1.214
  195LYS     CA 1928   4.628   3.763   1.238
  195LYS     CB 1929   4.608   3.741   1.088
  195LYS     CG 1930   4.470   3.686   1.054
  195LYS     CD 1931   4.451   3.640   0.909
  195LYS     CE 1932   4.318   3.567   0.887
  195LYS     NZ 1933   4.298   3.441   0.961
  195LYS    HZ1 1934   4.340   3.446   1.052
  195LYS    HZ2 1935   4.201   3.421   0.960
  195LYS    HZ3 1936   4.353   3.375   0.910
  195LYS      C 1937   4.777   3.768   1.271
  195LYS      O 1938   4.815   3.687   1.356
  196ASP      N 1939   4.840   3.870   1.213
  196ASP      H 1940   4.805   3.936   1.147
  196ASP     CA 1941   4.980   3.901   1.246
  196ASP     CB 1942   5.035   4.012   1.157
  196ASP     CG 1943   5.009   4.008   1.007
  196ASP    OD1 1944   4.888   3.995   0.978
  196ASP    OD2 1945   5.103   4.012   0.925
  196ASP      C 1946   5.001   3.943   1.392
  196ASP      O 1947   5.101   3.893   1.445
  197ALA      N 1948   4.907   4.016   1.451
  197ALA      H 1949   4.825   4.046   1.403
  197ALA     CA 1950   4.916   4.056   1.592
  197ALA     CB 1951   4.801   4.154   1.615
  197ALA      C 1952   4.918   3.942   1.694
  197ALA      O 1953   5.009   3.931   1.777
  198ALA      N 1954   4.826   3.849   1.671
  198ALA      H 1955   4.747   3.877   1.615
  198ALA     CA 1956   4.816   3.721   1.742
  198ALA     CB 1957   4.690   3.644   1.703
  198ALA      C 1958   4.937   3.629   1.725
  198ALA      O 1959   4.975   3.556   1.816
  199LYS      N 1960   5.000   3.625   1.608
  199LYS      H 1961   4.941   3.646   1.530
  199LYS     CA 1962   5.128   3.561   1.573
  199LYS     CB 1963   5.156   3.561   1.423
  199LYS     CG 1964   5.073   3.457   1.348
  199LYS     CD 1965   5.067   3.499   1.201
  199LYS     CE 1966   4.958   3.425   1.123
  199LYS     NZ 1967   4.991   3.450   0.982
  199LYS    HZ1 1968   4.988   3.547   0.957
  199LYS    HZ2 1969   5.083   3.415   0.962
  199LYS    HZ3 1970   4.918   3.409   0.926
  199LYS      C 1971   5.246   3.626   1.645
  199LYS      O 1972   5.337   3.558   1.691
  200VAL      N 1973   5.249   3.758   1.662
  200VAL      H 1974   5.208   3.825   1.600
  200VAL     CA 1975   5.350   3.825   1.745
  200VAL     CB 1976   5.347   3.974   1.712
  200VAL    CG1 1977   5.446   4.051   1.799
  200VAL    CG2 1978   5.388   4.003   1.567
  200VAL      C 1979   5.330   3.801   1.895
  200VAL      O 1980   5.425   3.764   1.965
  201CYS      N 1981   5.206   3.777   1.935
  201CYS      H 1982   5.130   3.790   1.872
  201CYS     CA 1983   5.172   3.743   2.075
  201CYS     CB 1984   5.026   3.783   2.095
  201CYS     SG 1985   4.985   3.960   2.074
  201CYS     HG 1986   5.015   3.965   1.945
  201CYS      C 1987   5.204   3.597   2.108
  201CYS      O 1988   5.273   3.584   2.209
  202ARG      N 1989   5.191   3.512   2.007
  202ARG      H 1990   5.143   3.540   1.923
  202ARG     CA 1991   5.245   3.375   2.002
  202ARG     CB 1992   5.213   3.283   1.885
  202ARG     CG 1993   5.068   3.236   1.888
  202ARG     CD 1994   5.046   3.127   1.783
  202ARG     NE 1995   4.901   3.104   1.790
  202ARG     HE 1996   4.846   3.170   1.741
  202ARG     CZ 1997   4.849   3.005   1.864
  202ARG    NH1 1998   4.924   2.908   1.919
  202ARG   HH11 1999   5.021   2.889   1.906
  202ARG   HH12 2000   4.874   2.826   1.946
  202ARG    NH2 2001   4.717   2.980   1.856
  202ARG   HH21 2002   4.665   3.048   1.805
  202ARG   HH22 2003   4.679   2.900   1.902
  202ARG      C 2004   5.397   3.372   2.024
  202ARG      O 2005   5.444   3.290   2.103
  203GLU      N 2006   5.474   3.456   1.955
  203GLU      H 2007   5.439   3.508   1.877
  203GLU     CA 2008   5.618   3.470   1.976
  203GLU     CB 2009   5.670   3.586   1.891
  203GLU     CG 2010   5.702   3.539   1.749
  203GLU     CD 2011   5.816   3.438   1.759
  203GLU    OE1 2012   5.795   3.321   1.719
  203GLU    OE2 2013   5.931   3.480   1.782
  203GLU      C 2014   5.665   3.489   2.121
  203GLU      O 2015   5.760   3.426   2.168
  204PHE      N 2016   5.589   3.570   2.194
  204PHE      H 2017   5.523   3.636   2.159
  204PHE     CA 2018   5.614   3.577   2.339
  204PHE     CB 2019   5.533   3.690   2.402
  204PHE     CG 2020   5.567   3.825   2.338
  204PHE    CD1 2021   5.696   3.876   2.337
  204PHE    HD1 2022   5.787   3.817   2.327
  204PHE    CD2 2023   5.457   3.907   2.319
  204PHE    HD2 2024   5.360   3.866   2.348
  204PHE    CE1 2025   5.719   4.013   2.323
  204PHE    HE1 2026   5.822   4.047   2.323
  204PHE    CE2 2027   5.481   4.043   2.310
  204PHE    HE2 2028   5.393   4.107   2.323
  204PHE     CZ 2029   5.609   4.097   2.304
  204PHE     HZ 2030   5.624   4.199   2.269
  204PHE      C 2031   5.581   3.452   2.421
  204PHE      O 2032   5.660   3.404   2.502
  205THR      N 2033   5.451   3.423   2.413
  205THR      H 2034   5.396   3.465   2.342
  205THR     CA 2035   5.393   3.314   2.493
  205THR     CB 2036   5.242   3.293   2.479
  205THR    OG1 2037   5.209   3.259   2.344
  205THR    HG1 2038   5.118   3.291   2.319
  205THR    CG2 2039   5.153   3.400   2.542
  205THR      C 2040   5.456   3.175   2.481
  205THR      O 2041   5.467   3.117   2.588
  206GLU      N 2042   5.513   3.144   2.364
  206GLU      H 2043   5.479   3.172   2.275
  206GLU     CA 2044   5.589   3.020   2.345
  206GLU     CB 2045   5.623   3.002   2.196
  206GLU     CG 2046   5.511   2.958   2.102
  206GLU     CD 2047   5.492   2.807   2.084
  206GLU    OE1 2048   5.509   2.733   2.183
  206GLU    OE2 2049   5.474   2.761   1.969
  206GLU      C 2050   5.721   3.020   2.423
  206GLU      O 2051   5.762   2.920   2.481
  207ARG      N 2052   5.790   3.133   2.437
  207ARG      H 2053   5.766   3.214   2.383
  207ARG     CA 2054   5.912   3.143   2.518
  207ARG     CB 2055   5.996   3.261   2.472
  207ARG     CG 2056   6.008   3.270   2.319
  207ARG     CD 2057   6.124   3.363   2.284
  207ARG     NE 2058   6.100   3.506   2.302
  207ARG     HE 2059   6.090   3.525   2.399
  207ARG     CZ 2060   6.063   3.591   2.204
  207ARG    NH1 2061   6.038   3.553   2.078
  207ARG   HH11 2062   6.033   3.456   2.057
  207ARG   HH12 2063   6.044   3.619   2.003
  207ARG    NH2 2064   6.067   3.720   2.242
  207ARG   HH21 2065   6.092   3.749   2.334
  207ARG   HH22 2066   6.027   3.794   2.189
  207ARG      C 2067   5.888   3.132   2.669
  207ARG      O 2068   5.965   3.079   2.749
  208GLU      N 2069   5.777   3.194   2.708
  208GLU      H 2070   5.732   3.261   2.649
  208GLU     CA 2071   5.738   3.215   2.848
  208GLU     CB 2072   5.836   3.306   2.922
  208GLU     CG 2073   5.841   3.297   3.074
  208GLU     CD 2074   5.950   3.370   3.153
  208GLU    OE1 2075   5.987   3.321   3.262
  208GLU    OE2 2076   6.004   3.475   3.111
  208GLU      C 2077   5.597   3.272   2.865
  208GLU      O 2078   5.570   3.371   2.797
  209GLN      N 2079   5.516   3.220   2.957
  209GLN      H 2080   5.534   3.144   3.019
  209GLN     CA 2081   5.378   3.267   2.981
  209GLN     CB 2082   5.335   3.194   3.109
  209GLN     CG 2083   5.408   3.245   3.233
  209GLN     CD 2084   5.355   3.182   3.362
  209GLN    OE1 2085   5.426   3.104   3.426
  209GLN    NE2 2086   5.239   3.233   3.404
  209GLN   HE21 2087   5.185   3.308   3.367
  209GLN   HE22 2088   5.213   3.216   3.500
  209GLN      C 2089   5.342   3.415   2.986
  209GLN      O 2090   5.415   3.500   3.036
  210GLY      N 2091   5.214   3.441   2.960
  210GLY      H 2092   5.155   3.368   2.925
  210GLY     CA 2093   5.169   3.581   2.952
  210GLY      C 2094   5.033   3.584   2.884
  210GLY      O 2095   5.009   3.522   2.780
  211GLU      N 2096   4.937   3.643   2.954
  211GLU      H 2097   4.950   3.662   3.051
  211GLU     CA 2098   4.798   3.669   2.912
  211GLU     CB 2099   4.711   3.673   3.038
  211GLU     CG 2100   4.563   3.696   3.006
  211GLU     CD 2101   4.495   3.595   2.914
  211GLU    OE1 2102   4.498   3.615   2.790
  211GLU    OE2 2103   4.431   3.503   2.969
  211GLU      C 2104   4.774   3.784   2.813
  211GLU      O 2105   4.815   3.899   2.828
  212VAL      N 2106   4.710   3.746   2.703
  212VAL      H 2107   4.648   3.669   2.693
  212VAL     CA 2108   4.702   3.829   2.583
  212VAL     CB 2109   4.710   3.755   2.450
  212VAL    CG1 2110   4.840   3.675   2.439
  212VAL    CG2 2111   4.587   3.667   2.432
  212VAL      C 2112   4.589   3.932   2.595
  212VAL      O 2113   4.588   4.032   2.525
  213ARG      N 2114   4.485   3.895   2.670
  213ARG      H 2115   4.480   3.801   2.705
  213ARG     CA 2116   4.361   3.966   2.706
  213ARG     CB 2117   4.251   3.866   2.743
  213ARG     CG 2118   4.231   3.767   2.627
  213ARG     CD 2119   4.143   3.649   2.666
  213ARG     NE 2120   4.009   3.701   2.698
  213ARG     HE 2121   3.984   3.685   2.793
  213ARG     CZ 2122   3.916   3.711   2.602
  213ARG    NH1 2123   3.942   3.693   2.472
  213ARG   HH11 2124   4.038   3.675   2.451
  213ARG   HH12 2125   3.881   3.701   2.393
  213ARG    NH2 2126   3.804   3.776   2.637
  213ARG   HH21 2127   3.789   3.805   2.731
  213ARG   HH22 2128   3.731   3.796   2.571
  213ARG      C 2129   4.375   4.058   2.828
  213ARG      O 2130   4.421   4.015   2.933
  214PHE      N 2131   4.310   4.174   2.815
  214PHE      H 2132   4.296   4.201   2.720
  214PHE     CA 2133   4.288   4.279   2.915
  214PHE     CB 2134   4.406   4.377   2.922
  214PHE     CG 2135   4.431   4.430   2.781
  214PHE    CD1 2136   4.512   4.354   2.697
  214PHE    HD1 2137   4.585   4.292   2.750
  214PHE    CD2 2138   4.363   4.540   2.731
  214PHE    HD2 2139   4.311   4.607   2.800
  214PHE    CE1 2140   4.520   4.377   2.560
  214PHE    HE1 2141   4.573   4.305   2.498
  214PHE    CE2 2142   4.373   4.568   2.595
  214PHE    HE2 2143   4.344   4.663   2.549
  214PHE     CZ 2144   4.446   4.484   2.512
  214PHE     HZ 2145   4.442   4.493   2.403
  214PHE      C 2146   4.155   4.354   2.918
  214PHE      O 2147   4.088   4.347   3.021
  215SER      N 2148   4.118   4.418   2.807
  215SER      H 2149   4.163   4.408   2.719
  215SER     CA 2150   3.994   4.494   2.786
  215SER     CB 2151   3.997   4.572   2.655
  215SER     OG 2152   4.037   4.485   2.549
  215SER     HG 2153   4.035   4.539   2.465
  215SER      C 2154   3.868   4.407   2.777
  215SER      O 2155   3.879   4.284   2.775
  216ALA      N 2156   3.756   4.473   2.803
  216ALA      H 2157   3.748   4.572   2.795
  216ALA     CA 2158   3.625   4.407   2.820
  216ALA     CB 2159   3.599   4.369   2.966
  216ALA      C 2160   3.513   4.506   2.789
  216ALA     O1 2161   3.543   4.622   2.752
  216ALA     O2 2162   3.408   4.447   2.756
   6.92889   6.92889   4.89947   0.00000   0.00000   0.00000   0.00000   3.46446   3.46446
