# Supplementary material for: Is There a Functional Role for the Knotted Topology in Protein UCH-L1?
Source: J Chem Inf Model. 2024 Jul 24;64(17):6827–37. doi: 10.1021/acs.jcim.4c00880 (PMC11388461; doi:10.1021/acs.jcim.4c00880)
Supplement: Supplementary file 2 — ci4c00880_si_002.zip [file ci4c00880_si_002.zip › UCH-L1_files/APO/APO_delta217/REP_2/traj_initial.gro]

Protein in water t=   0.00000 step= 0
 2162
    1MET      N    1   6.141   3.489   3.314
    1MET     H1    2   6.155   3.400   3.357
    1MET     H2    3   6.220   3.547   3.332
    1MET     H3    4   6.068   3.534   3.366
    1MET     CA    5   6.108   3.472   3.172
    1MET     CB    6   6.082   3.327   3.132
    1MET     CG    7   6.213   3.248   3.129
    1MET     SD    8   6.285   3.218   3.294
    1MET     CE    9   6.425   3.114   3.254
    1MET      C   10   5.987   3.550   3.120
    1MET      O   11   5.995   3.615   3.015
    2GLN      N   12   5.877   3.546   3.194
    2GLN      H   13   5.875   3.481   3.270
    2GLN     CA   14   5.756   3.628   3.177
    2GLN     CB   15   5.649   3.546   3.104
    2GLN     CG   16   5.615   3.420   3.184
    2GLN     CD   17   5.478   3.373   3.134
    2GLN    OE1   18   5.461   3.274   3.063
    2GLN    NE2   19   5.381   3.456   3.171
    2GLN   HE21   20   5.392   3.538   3.227
    2GLN   HE22   21   5.286   3.430   3.153
    2GLN      C   22   5.702   3.672   3.313
    2GLN      O   23   5.726   3.607   3.416
    3LEU      N   24   5.653   3.795   3.304
    3LEU      H   25   5.667   3.850   3.222
    3LEU     CA   26   5.567   3.852   3.409
    3LEU     CB   27   5.577   4.002   3.379
    3LEU     CG   28   5.705   4.072   3.422
    3LEU    CD1   29   5.722   4.200   3.339
    3LEU    CD2   30   5.732   4.068   3.573
    3LEU      C   31   5.423   3.801   3.415
    3LEU      O   32   5.388   3.709   3.341
    4LYS      N   33   5.352   3.847   3.517
    4LYS      H   34   5.392   3.900   3.592
    4LYS     CA   35   5.206   3.827   3.526
    4LYS     CB   36   5.150   3.861   3.664
    4LYS     CG   37   5.197   3.753   3.762
    4LYS     CD   38   5.126   3.783   3.894
    4LYS     CE   39   5.114   3.665   3.990
    4LYS     NZ   40   5.251   3.617   4.018
    4LYS    HZ1   41   5.296   3.685   4.076
    4LYS    HZ2   42   5.246   3.526   4.058
    4LYS    HZ3   43   5.302   3.614   3.932
    4LYS      C   44   5.133   3.908   3.420
    4LYS      O   45   5.183   4.014   3.382
    5PRO      N   46   5.028   3.855   3.358
    5PRO     CA   47   4.949   3.935   3.263
    5PRO     CB   48   4.843   3.834   3.220
    5PRO     CG   49   4.923   3.704   3.207
    5PRO     CD   50   5.015   3.712   3.329
    5PRO      C   51   4.885   4.056   3.333
    5PRO      O   52   4.846   4.062   3.449
    6MET      N   53   4.854   4.148   3.242
    6MET      H   54   4.911   4.156   3.160
    6MET     CA   55   4.786   4.272   3.280
    6MET     CB   56   4.886   4.387   3.266
    6MET     CG   57   4.832   4.520   3.320
    6MET     SD   58   4.824   4.544   3.501
    6MET     CE   59   4.997   4.519   3.534
    6MET      C   60   4.653   4.300   3.210
    6MET      O   61   4.646   4.296   3.087
    7GLU      N   62   4.555   4.355   3.281
    7GLU      H   63   4.569   4.363   3.380
    7GLU     CA   64   4.422   4.393   3.232
    7GLU     CB   65   4.317   4.412   3.342
    7GLU     CG   66   4.174   4.403   3.288
    7GLU     CD   67   4.053   4.423   3.380
    7GLU    OE1   68   3.947   4.472   3.336
    7GLU    OE2   69   4.071   4.379   3.496
    7GLU      C   70   4.432   4.531   3.166
    7GLU      O   71   4.483   4.626   3.225
    8ILE      N   72   4.446   4.513   3.035
    8ILE      H   73   4.419   4.423   3.001
    8ILE     CA   74   4.477   4.623   2.944
    8ILE     CB   75   4.527   4.573   2.808
    8ILE    CG1   76   4.636   4.466   2.817
    8ILE    CG2   77   4.578   4.694   2.730
    8ILE     CD   78   4.755   4.519   2.898
    8ILE      C   79   4.354   4.712   2.928
    8ILE      O   80   4.268   4.699   2.841
    9ASN      N   81   4.338   4.786   3.038
    9ASN      H   82   4.359   4.762   3.133
    9ASN     CA   83   4.246   4.900   3.032
    9ASN     CB   84   4.115   4.860   3.101
    9ASN     CG   85   4.108   4.849   3.253
    9ASN    OD1   86   4.163   4.930   3.328
    9ASN    ND2   87   4.041   4.749   3.308
    9ASN   HD21   88   3.991   4.672   3.268
    9ASN   HD22   89   4.022   4.764   3.405
    9ASN      C   90   4.300   5.033   3.084
    9ASN      O   91   4.406   5.031   3.147
   10PRO      N   92   4.241   5.148   3.052
   10PRO     CA   93   4.290   5.275   3.108
   10PRO     CB   94   4.211   5.380   3.029
   10PRO     CG   95   4.197   5.314   2.892
   10PRO     CD   96   4.164   5.169   2.929
   10PRO      C   97   4.295   5.306   3.258
   10PRO      O   98   4.389   5.371   3.302
   11GLU      N   99   4.198   5.256   3.334
   11GLU      H  100   4.107   5.246   3.292
   11GLU     CA  101   4.208   5.249   3.480
   11GLU     CB  102   4.087   5.176   3.539
   11GLU     CG  103   4.049   5.215   3.682
   11GLU     CD  104   3.946   5.115   3.735
   11GLU    OE1  105   3.983   5.001   3.769
   11GLU    OE2  106   3.828   5.153   3.721
   11GLU      C  107   4.335   5.188   3.541
   11GLU      O  108   4.404   5.251   3.621
   12MET      N  109   4.374   5.072   3.489
   12MET      H  110   4.318   5.020   3.425
   12MET     CA  111   4.496   5.000   3.527
   12MET     CB  112   4.503   4.859   3.468
   12MET     CG  113   4.392   4.762   3.507
   12MET     SD  114   4.394   4.727   3.687
   12MET     CE  115   4.231   4.792   3.716
   12MET      C  116   4.625   5.073   3.488
   12MET      O  117   4.712   5.081   3.574
   13LEU      N  118   4.624   5.133   3.370
   13LEU      H  119   4.550   5.118   3.304
   13LEU     CA  120   4.729   5.228   3.329
   13LEU     CB  121   4.709   5.266   3.182
   13LEU     CG  122   4.731   5.157   3.076
   13LEU    CD1  123   4.708   5.219   2.938
   13LEU    CD2  124   4.880   5.127   3.072
   13LEU      C  125   4.739   5.350   3.421
   13LEU      O  126   4.852   5.388   3.453
   14ASN      N  127   4.635   5.432   3.435
   14ASN      H  128   4.547   5.407   3.395
   14ASN     CA  129   4.628   5.544   3.530
   14ASN     CB  130   4.483   5.593   3.522
   14ASN     CG  131   4.453   5.652   3.384
   14ASN    OD1  132   4.530   5.686   3.294
   14ASN    ND2  133   4.323   5.679   3.369
   14ASN   HD21  134   4.251   5.675   3.438
   14ASN   HD22  135   4.292   5.701   3.277
   14ASN      C  136   4.663   5.515   3.676
   14ASN      O  137   4.734   5.587   3.746
   15LYS      N  138   4.636   5.391   3.715
   15LYS      H  139   4.558   5.343   3.674
   15LYS     CA  140   4.679   5.342   3.846
   15LYS     CB  141   4.604   5.213   3.882
   15LYS     CG  142   4.465   5.258   3.929
   15LYS     CD  143   4.378   5.138   3.968
   15LYS     CE  144   4.246   5.202   4.011
   15LYS     NZ  145   4.143   5.104   4.051
   15LYS    HZ1  146   4.085   5.148   4.119
   15LYS    HZ2  147   4.084   5.076   3.975
   15LYS    HZ3  148   4.179   5.019   4.089
   15LYS      C  149   4.829   5.312   3.856
   15LYS      O  150   4.881   5.322   3.967
   16VAL      N  151   4.891   5.258   3.751
   16VAL      H  152   4.839   5.215   3.678
   16VAL     CA  153   5.036   5.237   3.741
   16VAL     CB  154   5.080   5.159   3.617
   16VAL    CG1  155   5.230   5.129   3.607
   16VAL    CG2  156   5.006   5.025   3.617
   16VAL      C  157   5.111   5.370   3.737
   16VAL      O  158   5.209   5.384   3.810
   17LEU      N  159   5.059   5.473   3.671
   17LEU      H  160   4.989   5.454   3.602
   17LEU     CA  161   5.118   5.608   3.674
   17LEU     CB  162   5.041   5.708   3.587
   17LEU     CG  163   5.054   5.675   3.438
   17LEU    CD1  164   4.961   5.759   3.350
   17LEU    CD2  165   5.193   5.697   3.380
   17LEU      C  166   5.118   5.666   3.815
   17LEU      O  167   5.211   5.731   3.863
   18SER      N  168   5.010   5.641   3.889
   18SER      H  169   4.930   5.602   3.844
   18SER     CA  170   4.987   5.673   4.031
   18SER     CB  171   4.848   5.616   4.060
   18SER     OG  172   4.790   5.641   4.188
   18SER     HG  173   4.867   5.640   4.251
   18SER      C  174   5.095   5.601   4.113
   18SER      O  175   5.175   5.668   4.178
   19ARG      N  176   5.103   5.470   4.096
   19ARG      H  177   5.033   5.410   4.057
   19ARG     CA  178   5.204   5.394   4.171
   19ARG     CB  179   5.175   5.244   4.178
   19ARG     CG  180   5.056   5.186   4.253
   19ARG     CD  181   5.048   5.034   4.235
   19ARG     NE  182   4.920   4.982   4.286
   19ARG     HE  183   4.836   4.982   4.232
   19ARG     CZ  184   4.904   4.940   4.412
   19ARG    NH1  185   4.988   4.947   4.516
   19ARG   HH11  186   5.079   4.987   4.501
   19ARG   HH12  187   4.972   4.904   4.605
   19ARG    NH2  188   4.783   4.892   4.446
   19ARG   HH21  189   4.709   4.888   4.379
   19ARG   HH22  190   4.759   4.867   4.540
   19ARG      C  191   5.352   5.423   4.144
   19ARG      O  192   5.446   5.402   4.220
   20LEU      N  193   5.382   5.466   4.022
   20LEU      H  194   5.309   5.462   3.953
   20LEU     CA  195   5.510   5.511   3.965
   20LEU     CB  196   5.512   5.490   3.813
   20LEU     CG  197   5.546   5.346   3.773
   20LEU    CD1  198   5.521   5.340   3.622
   20LEU    CD2  199   5.692   5.305   3.792
   20LEU      C  200   5.542   5.659   3.987
   20LEU      O  201   5.657   5.700   3.991
   21GLY      N  202   5.440   5.740   4.015
   21GLY      H  203   5.347   5.702   4.014
   21GLY     CA  204   5.454   5.878   4.064
   21GLY      C  205   5.451   5.997   3.969
   21GLY      O  206   5.541   6.081   3.961
   22VAL      N  207   5.352   5.999   3.879
   22VAL      H  208   5.279   5.931   3.876
   22VAL     CA  209   5.339   6.110   3.785
   22VAL     CB  210   5.346   6.047   3.645
   22VAL    CG1  211   5.361   6.156   3.539
   22VAL    CG2  212   5.451   5.939   3.621
   22VAL      C  213   5.206   6.182   3.809
   22VAL      O  214   5.107   6.110   3.821
   23ALA      N  215   5.211   6.315   3.807
   23ALA      H  216   5.299   6.355   3.784
   23ALA     CA  217   5.088   6.392   3.831
   23ALA     CB  218   5.110   6.539   3.794
   23ALA      C  219   4.966   6.352   3.748
   23ALA      O  220   4.972   6.340   3.626
   24GLY      N  221   4.847   6.359   3.807
   24GLY      H  222   4.843   6.397   3.900
   24GLY     CA  223   4.717   6.325   3.749
   24GLY      C  224   4.662   6.418   3.640
   24GLY      O  225   4.544   6.408   3.608
   25GLN      N  226   4.751   6.496   3.579
   25GLN      H  227   4.847   6.491   3.607
   25GLN     CA  228   4.717   6.594   3.475
   25GLN     CB  229   4.804   6.719   3.456
   25GLN     CG  230   4.821   6.783   3.594
   25GLN     CD  231   4.937   6.883   3.585
   25GLN    OE1  232   5.038   6.864   3.653
   25GLN    NE2  233   4.924   6.991   3.510
   25GLN   HE21  234   4.837   7.015   3.466
   25GLN   HE22  235   5.000   7.039   3.466
   25GLN      C  236   4.688   6.532   3.338
   25GLN      O  237   4.579   6.546   3.282
   26TRP      N  238   4.791   6.468   3.285
   26TRP      H  239   4.879   6.515   3.295
   26TRP     CA  240   4.782   6.379   3.168
   26TRP     CB  241   4.905   6.380   3.076
   26TRP     CG  242   4.961   6.521   3.053
   26TRP    CD1  243   5.055   6.580   3.126
   26TRP    HD1  244   5.126   6.517   3.180
   26TRP    CD2  245   4.929   6.609   2.951
   26TRP    NE1  246   5.088   6.698   3.075
   26TRP    HE1  247   5.132   6.767   3.131
   26TRP    CE2  248   5.007   6.722   2.971
   26TRP    CE3  249   4.832   6.608   2.851
   26TRP    HE3  250   4.788   6.514   2.817
   26TRP    CZ2  251   4.998   6.831   2.885
   26TRP    HZ2  252   5.056   6.919   2.911
   26TRP    CZ3  253   4.821   6.721   2.771
   26TRP    HZ3  254   4.743   6.720   2.694
   26TRP    CH2  255   4.907   6.830   2.781
   26TRP    HH2  256   4.890   6.925   2.731
   26TRP      C  257   4.735   6.241   3.214
   26TRP      O  258   4.811   6.176   3.285
   27ARG      N  259   4.612   6.208   3.176
   27ARG      H  260   4.538   6.275   3.171
   27ARG     CA  261   4.562   6.072   3.199
   27ARG     CB  262   4.471   6.062   3.321
   27ARG     CG  263   4.546   6.086   3.452
   27ARG     CD  264   4.621   5.958   3.493
   27ARG     NE  265   4.725   5.971   3.595
   27ARG     HE  266   4.809   6.023   3.578
   27ARG     CZ  267   4.716   5.939   3.725
   27ARG    NH1  268   4.605   5.900   3.789
   27ARG   HH11  269   4.521   5.887   3.736
   27ARG   HH12  270   4.606   5.875   3.886
   27ARG    NH2  271   4.826   5.964   3.798
   27ARG   HH21  272   4.915   5.984   3.758
   27ARG   HH22  273   4.822   5.956   3.897
   27ARG      C  274   4.501   6.006   3.075
   27ARG      O  275   4.457   6.075   2.983
   28PHE      N  276   4.495   5.874   3.070
   28PHE      H  277   4.540   5.821   3.142
   28PHE     CA  278   4.442   5.790   2.961
   28PHE     CB  279   4.513   5.655   2.955
   28PHE     CG  280   4.663   5.671   2.928
   28PHE    CD1  281   4.751   5.675   3.035
   28PHE    HD1  282   4.708   5.664   3.135
   28PHE    CD2  283   4.711   5.700   2.801
   28PHE    HD2  284   4.642   5.698   2.717
   28PHE    CE1  285   4.889   5.692   3.024
   28PHE    HE1  286   4.960   5.656   3.098
   28PHE    CE2  287   4.849   5.709   2.782
   28PHE    HE2  288   4.873   5.740   2.680
   28PHE     CZ  289   4.932   5.693   2.892
   28PHE     HZ  290   5.038   5.704   2.867
   28PHE      C  291   4.292   5.762   2.968
   28PHE      O  292   4.237   5.744   3.077
   29VAL      N  293   4.230   5.758   2.851
   29VAL      H  294   4.284   5.772   2.768
   29VAL     CA  295   4.087   5.734   2.827
   29VAL     CB  296   4.008   5.863   2.800
   29VAL    CG1  297   4.016   5.961   2.917
   29VAL    CG2  298   4.055   5.928   2.669
   29VAL      C  299   4.055   5.620   2.731
   29VAL      O  300   4.143   5.570   2.660
   30ASP      N  301   3.939   5.561   2.760
   30ASP      H  302   3.895   5.589   2.845
   30ASP     CA  303   3.879   5.463   2.669
   30ASP     CB  304   3.770   5.377   2.735
   30ASP     CG  305   3.788   5.345   2.883
   30ASP    OD1  306   3.762   5.433   2.967
   30ASP    OD2  307   3.841   5.236   2.915
   30ASP      C  308   3.819   5.531   2.546
   30ASP      O  309   3.728   5.610   2.568
   31VAL      N  310   3.885   5.519   2.431
   31VAL      H  311   3.976   5.479   2.419
   31VAL     CA  312   3.821   5.582   2.315
   31VAL     CB  313   3.938   5.627   2.227
   31VAL    CG1  314   3.889   5.688   2.096
   31VAL    CG2  315   4.035   5.723   2.296
   31VAL      C  316   3.721   5.489   2.247
   31VAL      O  317   3.752   5.376   2.209
   32LEU      N  318   3.600   5.541   2.267
   32LEU      H  319   3.597   5.633   2.307
   32LEU     CA  320   3.470   5.480   2.238
   32LEU     CB  321   3.355   5.554   2.305
   32LEU     CG  322   3.324   5.559   2.455
   32LEU    CD1  323   3.200   5.647   2.474
   32LEU    CD2  324   3.293   5.421   2.514
   32LEU      C  325   3.437   5.450   2.091
   32LEU      O  326   3.373   5.348   2.066
   33GLY      N  327   3.498   5.527   2.002
   33GLY      H  328   3.566   5.594   2.032
   33GLY     CA  329   3.452   5.526   1.862
   33GLY      C  330   3.555   5.592   1.770
   33GLY      O  331   3.585   5.708   1.796
   34LEU      N  332   3.626   5.511   1.692
   34LEU      H  333   3.622   5.412   1.703
   34LEU     CA  334   3.746   5.548   1.616
   34LEU     CB  335   3.838   5.428   1.594
   34LEU     CG  336   3.898   5.378   1.726
   34LEU    CD1  337   3.967   5.242   1.711
   34LEU    CD2  338   4.001   5.480   1.776
   34LEU      C  339   3.718   5.616   1.482
   34LEU      O  340   3.737   5.562   1.373
   35GLU      N  341   3.643   5.726   1.486
   35GLU      H  342   3.647   5.765   1.578
   35GLU     CA  343   3.578   5.801   1.377
   35GLU     CB  344   3.430   5.823   1.411
   35GLU     CG  345   3.365   5.686   1.430
   35GLU     CD  346   3.223   5.688   1.486
   35GLU    OE1  347   3.148   5.776   1.438
   35GLU    OE2  348   3.188   5.582   1.542
   35GLU      C  349   3.633   5.942   1.360
   35GLU      O  350   3.728   5.971   1.433
   36GLU      N  351   3.596   6.013   1.254
   36GLU      H  352   3.546   5.969   1.179
   36GLU     CA  353   3.620   6.156   1.235
   36GLU     CB  354   3.592   6.200   1.091
   36GLU     CG  355   3.712   6.152   1.009
   36GLU     CD  356   3.808   6.271   0.994
   36GLU    OE1  357   3.918   6.261   1.053
   36GLU    OE2  358   3.780   6.351   0.902
   36GLU      C  359   3.532   6.231   1.335
   36GLU      O  360   3.566   6.338   1.384
   37GLU      N  361   3.409   6.181   1.349
   37GLU      H  362   3.375   6.115   1.282
   37GLU     CA  363   3.318   6.204   1.462
   37GLU     CB  364   3.179   6.157   1.420
   37GLU     CG  365   3.060   6.176   1.514
   37GLU     CD  366   3.031   6.325   1.534
   37GLU    OE1  367   2.935   6.375   1.471
   37GLU    OE2  368   3.081   6.392   1.627
   37GLU      C  369   3.381   6.147   1.590
   37GLU      O  370   3.501   6.120   1.583
   38SER      N  371   3.321   6.165   1.707
   38SER      H  372   3.252   6.234   1.727
   38SER     CA  373   3.367   6.098   1.830
   38SER     CB  374   3.363   5.946   1.811
   38SER     OG  375   3.406   5.860   1.916
   38SER     HG  376   3.465   5.790   1.875
   38SER      C  377   3.501   6.136   1.894
   38SER      O  378   3.501   6.158   2.015
   39LEU      N  379   3.612   6.161   1.826
   39LEU      H  380   3.612   6.147   1.727
   39LEU     CA  381   3.737   6.210   1.884
   39LEU     CB  382   3.842   6.225   1.774
   39LEU     CG  383   3.898   6.087   1.740
   39LEU    CD1  384   3.994   6.107   1.622
   39LEU    CD2  385   3.980   6.019   1.850
   39LEU      C  386   3.726   6.342   1.961
   39LEU      O  387   3.804   6.357   2.055
   40GLY      N  388   3.619   6.417   1.937
   40GLY      H  389   3.562   6.408   1.855
   40GLY     CA  390   3.579   6.530   2.022
   40GLY      C  391   3.569   6.499   2.171
   40GLY      O  392   3.610   6.583   2.251
   41SER      N  393   3.530   6.373   2.194
   41SER      H  394   3.497   6.327   2.111
   41SER     CA  395   3.515   6.314   2.327
   41SER     CB  396   3.435   6.184   2.333
   41SER     OG  397   3.412   6.173   2.474
   41SER     HG  398   3.335   6.227   2.506
   41SER      C  399   3.646   6.306   2.406
   41SER      O  400   3.655   6.345   2.522
   42VAL      N  401   3.758   6.276   2.340
   42VAL      H  402   3.753   6.269   2.240
   42VAL     CA  403   3.894   6.259   2.393
   42VAL     CB  404   3.988   6.200   2.288
   42VAL    CG1  405   4.124   6.174   2.351
   42VAL    CG2  406   3.934   6.069   2.231
   42VAL      C  407   3.937   6.398   2.441
   42VAL      O  408   3.937   6.492   2.362
   43PRO      N  409   3.963   6.417   2.570
   43PRO     CA  410   3.988   6.550   2.628
   43PRO     CB  411   3.991   6.530   2.780
   43PRO     CG  412   4.033   6.383   2.792
   43PRO     CD  413   3.973   6.311   2.671
   43PRO      C  414   4.106   6.631   2.574
   43PRO      O  415   4.213   6.585   2.532
   44ALA      N  416   4.064   6.751   2.535
   44ALA      H  417   3.972   6.760   2.496
   44ALA     CA  418   4.163   6.856   2.506
   44ALA     CB  419   4.103   6.969   2.422
   44ALA      C  420   4.230   6.910   2.632
   44ALA      O  421   4.168   6.980   2.712
   45PRO      N  422   4.363   6.905   2.638
   45PRO     CA  423   4.443   6.853   2.527
   45PRO     CB  424   4.542   6.969   2.515
   45PRO     CG  425   4.576   7.011   2.658
   45PRO     CD  426   4.439   6.997   2.724
   45PRO      C  427   4.502   6.713   2.544
   45PRO      O  428   4.495   6.653   2.651
   46ALA      N  429   4.547   6.659   2.432
   46ALA      H  430   4.565   6.713   2.350
   46ALA     CA  431   4.592   6.518   2.430
   46ALA     CB  432   4.507   6.447   2.325
   46ALA      C  433   4.743   6.510   2.410
   46ALA      O  434   4.793   6.579   2.322
   47CYS      N  435   4.802   6.395   2.443
   47CYS      H  436   4.738   6.321   2.466
   47CYS     CA  437   4.946   6.369   2.450
   47CYS     CB  438   4.999   6.407   2.589
   47CYS     SG  439   4.952   6.281   2.713
   47CYS     HG  440   4.853   6.360   2.754
   47CYS      C  441   4.997   6.233   2.402
   47CYS      O  442   5.106   6.225   2.346
   48ALA      N  443   4.930   6.120   2.425
   48ALA      H  444   4.848   6.112   2.481
   48ALA     CA  445   4.972   5.983   2.389
   48ALA     CB  446   5.051   5.924   2.506
   48ALA      C  447   4.859   5.888   2.350
   48ALA      O  448   4.808   5.813   2.433
   49LEU      N  449   4.833   5.876   2.220
   49LEU      H  450   4.855   5.955   2.163
   49LEU     CA  451   4.738   5.779   2.164
   49LEU     CB  452   4.675   5.839   2.038
   49LEU     CG  453   4.539   5.780   2.000
   49LEU    CD1  454   4.428   5.787   2.106
   49LEU    CD2  455   4.492   5.861   1.879
   49LEU      C  456   4.792   5.638   2.140
   49LEU      O  457   4.873   5.613   2.051
   50LEU      N  458   4.762   5.553   2.238
   50LEU      H  459   4.738   5.598   2.324
   50LEU     CA  460   4.781   5.407   2.245
   50LEU     CB  461   4.804   5.355   2.387
   50LEU     CG  462   4.933   5.394   2.459
   50LEU    CD1  463   4.916   5.362   2.608
   50LEU    CD2  464   5.056   5.320   2.405
   50LEU      C  465   4.677   5.324   2.170
   50LEU      O  466   4.556   5.336   2.186
   51LEU      N  467   4.728   5.220   2.103
   51LEU      H  468   4.825   5.199   2.091
   51LEU     CA  469   4.643   5.129   2.025
   51LEU     CB  470   4.667   5.157   1.877
   51LEU     CG  471   4.565   5.097   1.780
   51LEU    CD1  472   4.425   5.159   1.788
   51LEU    CD2  473   4.635   5.072   1.646
   51LEU      C  474   4.677   4.983   2.054
   51LEU      O  475   4.793   4.943   2.065
   52LEU      N  476   4.571   4.903   2.061
   52LEU      H  477   4.482   4.949   2.057
   52LEU     CA  478   4.577   4.758   2.087
   52LEU     CB  479   4.515   4.734   2.224
   52LEU     CG  480   4.519   4.589   2.271
   52LEU    CD1  481   4.659   4.533   2.298
   52LEU    CD2  482   4.438   4.566   2.398
   52LEU      C  483   4.510   4.685   1.971
   52LEU      O  484   4.390   4.675   1.948
   53PHE      N  485   4.602   4.619   1.901
   53PHE      H  486   4.700   4.629   1.916
   53PHE     CA  487   4.562   4.530   1.791
   53PHE     CB  488   4.597   4.598   1.659
   53PHE     CG  489   4.551   4.525   1.532
   53PHE    CD1  490   4.418   4.525   1.490
   53PHE    HD1  491   4.345   4.580   1.549
   53PHE    CD2  492   4.647   4.485   1.440
   53PHE    HD2  493   4.751   4.506   1.461
   53PHE    CE1  494   4.383   4.480   1.363
   53PHE    HE1  495   4.280   4.470   1.329
   53PHE    CE2  496   4.611   4.437   1.314
   53PHE    HE2  497   4.685   4.421   1.236
   53PHE     CZ  498   4.478   4.433   1.273
   53PHE     HZ  499   4.461   4.388   1.176
   53PHE      C  500   4.625   4.390   1.797
   53PHE      O  501   4.746   4.380   1.812
   54PRO      N  502   4.545   4.288   1.769
   54PRO     CA  503   4.588   4.153   1.731
   54PRO     CB  504   4.472   4.055   1.753
   54PRO     CG  505   4.349   4.145   1.748
   54PRO     CD  506   4.403   4.276   1.805
   54PRO      C  507   4.644   4.149   1.589
   54PRO      O  508   4.577   4.183   1.491
   55LEU      N  509   4.765   4.094   1.583
   55LEU      H  510   4.804   4.068   1.671
   55LEU     CA  511   4.843   4.069   1.461
   55LEU     CB  512   4.985   4.118   1.489
   55LEU     CG  513   5.009   4.263   1.448
   55LEU    CD1  514   5.158   4.289   1.472
   55LEU    CD2  515   5.000   4.273   1.296
   55LEU      C  516   4.841   3.921   1.422
   55LEU      O  517   4.841   3.835   1.509
   56THR      N  518   4.855   3.892   1.293
   56THR      H  519   4.829   3.963   1.228
   56THR     CA  520   4.892   3.758   1.244
   56THR     CB  521   4.838   3.723   1.105
   56THR    OG1  522   4.893   3.828   1.026
   56THR    HG1  523   4.857   3.916   1.058
   56THR    CG2  524   4.686   3.731   1.093
   56THR      C  525   5.043   3.736   1.234
   56THR      O  526   5.113   3.828   1.193
   57ALA      N  527   5.090   3.612   1.243
   57ALA      H  528   5.027   3.536   1.259
   57ALA     CA  529   5.229   3.564   1.233
   57ALA     CB  530   5.234   3.417   1.277
   57ALA      C  531   5.295   3.590   1.097
   57ALA      O  532   5.410   3.630   1.079
   58GLN      N  533   5.212   3.574   0.995
   58GLN      H  534   5.126   3.524   1.005
   58GLN     CA  535   5.246   3.603   0.855
   58GLN     CB  536   5.137   3.562   0.756
   58GLN     CG  537   5.082   3.420   0.770
   58GLN     CD  538   4.958   3.405   0.858
   58GLN    OE1  539   4.969   3.389   0.980
   58GLN    NE2  540   4.844   3.380   0.794
   58GLN   HE21  541   4.836   3.364   0.696
   58GLN   HE22  542   4.765   3.396   0.853
   58GLN      C  543   5.290   3.748   0.835
   58GLN      O  544   5.397   3.767   0.777
   59HISE     N  545   5.210   3.846   0.877
   59HISE     H  546   5.112   3.827   0.884
   59HISE    CA  547   5.242   3.988   0.891
   59HISE    CB  548   5.106   4.055   0.910
   59HISE    CG  549   5.103   4.207   0.887
   59HISE   ND1  550   5.086   4.299   0.981
   59HISE   CD2  551   5.159   4.270   0.785
   59HISE   HD2  552   5.200   4.223   0.695
   59HISE   CE1  553   5.116   4.418   0.930
   59HISE   HE1  554   5.106   4.515   0.979
   59HISE   NE2  555   5.171   4.400   0.810
   59HISE   HE2  556   5.199   4.473   0.747
   59HISE     C  557   5.357   4.041   0.976
   59HISE     O  558   5.446   4.116   0.935
   60GLU      N  559   5.354   3.991   1.099
   60GLU      H  560   5.269   3.947   1.127
   60GLU     CA  561   5.450   4.033   1.203
   60GLU     CB  562   5.424   3.972   1.341
   60GLU     CG  563   5.534   4.009   1.440
   60GLU     CD  564   5.564   3.907   1.550
   60GLU    OE1  565   5.644   3.812   1.536
   60GLU    OE2  566   5.489   3.905   1.650
   60GLU      C  567   5.595   4.006   1.162
   60GLU      O  568   5.670   4.103   1.148
   61ASN      N  569   5.620   3.892   1.098
   61ASN      H  570   5.540   3.832   1.095
   61ASN     CA  571   5.751   3.853   1.043
   61ASN     CB  572   5.748   3.704   1.009
   61ASN     CG  573   5.775   3.628   1.139
   61ASN    OD1  574   5.883   3.615   1.196
   61ASN    ND2  575   5.673   3.555   1.184
   61ASN   HD21  576   5.583   3.551   1.141
   61ASN   HD22  577   5.682   3.512   1.274
   61ASN      C  578   5.792   3.921   0.913
   61ASN      O  579   5.911   3.943   0.893
   62PHE      N  580   5.696   3.953   0.826
   62PHE      H  581   5.605   3.943   0.866
   62PHE     CA  582   5.722   4.034   0.706
   62PHE     CB  583   5.604   4.004   0.613
   62PHE     CG  584   5.628   4.063   0.473
   62PHE    CD1  585   5.564   4.180   0.434
   62PHE    HD1  586   5.493   4.217   0.507
   62PHE    CD2  587   5.727   4.015   0.388
   62PHE    HD2  588   5.790   3.942   0.439
   62PHE    CE1  589   5.597   4.243   0.314
   62PHE    HE1  590   5.551   4.340   0.295
   62PHE    CE2  591   5.763   4.075   0.269
   62PHE    HE2  592   5.817   4.015   0.195
   62PHE     CZ  593   5.696   4.191   0.232
   62PHE     HZ  594   5.724   4.248   0.143
   62PHE      C  595   5.757   4.178   0.744
   62PHE      O  596   5.864   4.218   0.698
   63ARG      N  597   5.672   4.237   0.828
   63ARG      H  598   5.577   4.207   0.827
   63ARG     CA  599   5.692   4.375   0.874
   63ARG     CB  600   5.564   4.420   0.945
   63ARG     CG  601   5.555   4.573   0.941
   63ARG     CD  602   5.430   4.630   1.009
   63ARG     NE  603   5.444   4.775   0.988
   63ARG     HE  604   5.449   4.799   0.891
   63ARG     CZ  605   5.451   4.872   1.080
   63ARG    NH1  606   5.463   4.831   1.207
   63ARG   HH11  607   5.463   4.735   1.234
   63ARG   HH12  608   5.490   4.898   1.276
   63ARG    NH2  609   5.431   5.000   1.048
   63ARG   HH21  610   5.413   5.017   0.951
   63ARG   HH22  611   5.420   5.077   1.111
   63ARG      C  612   5.807   4.398   0.973
   63ARG      O  613   5.879   4.494   0.945
   64LYS      N  614   5.841   4.295   1.049
   64LYS      H  615   5.772   4.226   1.068
   64LYS     CA  616   5.966   4.294   1.127
   64LYS     CB  617   5.971   4.168   1.214
   64LYS     CG  618   5.907   4.198   1.350
   64LYS     CD  619   5.957   4.088   1.445
   64LYS     CE  620   5.894   4.104   1.584
   64LYS     NZ  621   5.953   4.001   1.671
   64LYS    HZ1  622   5.980   3.921   1.617
   64LYS    HZ2  623   6.032   4.046   1.713
   64LYS    HZ3  624   5.889   3.976   1.744
   64LYS      C  625   6.093   4.287   1.042
   64LYS      O  626   6.182   4.367   1.068
   65LYS      N  627   6.092   4.208   0.935
   65LYS      H  628   6.020   4.151   0.895
   65LYS     CA  629   6.206   4.212   0.842
   65LYS     CB  630   6.209   4.096   0.742
   65LYS     CG  631   6.242   3.971   0.824
   65LYS     CD  632   6.278   3.855   0.731
   65LYS     CE  633   6.231   3.726   0.798
   65LYS     NZ  634   6.321   3.616   0.760
   65LYS    HZ1  635   6.417   3.636   0.778
   65LYS    HZ2  636   6.288   3.531   0.801
   65LYS    HZ3  637   6.306   3.607   0.662
   65LYS      C  638   6.214   4.343   0.765
   65LYS      O  639   6.321   4.404   0.774
   66GLN      N  640   6.106   4.407   0.720
   66GLN      H  641   6.012   4.373   0.725
   66GLN     CA  642   6.107   4.539   0.655
   66GLN     CB  643   5.963   4.566   0.612
   66GLN     CG  644   5.908   4.462   0.514
   66GLN     CD  645   5.774   4.512   0.459
   66GLN    OE1  646   5.675   4.528   0.530
   66GLN    NE2  647   5.774   4.562   0.335
   66GLN   HE21  648   5.867   4.577   0.303
   66GLN   HE22  649   5.693   4.598   0.289
   66GLN      C  650   6.165   4.657   0.734
   66GLN      O  651   6.226   4.744   0.673
   67ILE      N  652   6.126   4.669   0.861
   67ILE      H  653   6.037   4.629   0.883
   67ILE     CA  654   6.174   4.762   0.963
   67ILE     CB  655   6.079   4.777   1.082
   67ILE    CG1  656   5.945   4.813   1.018
   67ILE    CG2  657   6.103   4.887   1.185
   67ILE     CD  658   5.816   4.802   1.100
   67ILE      C  659   6.320   4.748   1.009
   67ILE      O  660   6.398   4.842   1.025
   68GLU      N  661   6.364   4.623   1.012
   68GLU      H  662   6.297   4.549   1.019
   68GLU     CA  663   6.505   4.583   1.021
   68GLU     CB  664   6.525   4.433   1.038
   68GLU     CG  665   6.656   4.385   1.102
   68GLU     CD  666   6.659   4.408   1.253
   68GLU    OE1  667   6.597   4.319   1.316
   68GLU    OE2  668   6.715   4.511   1.297
   68GLU      C  669   6.588   4.639   0.904
   68GLU      O  670   6.681   4.716   0.928
   69GLU      N  671   6.524   4.632   0.788
   69GLU      H  672   6.454   4.562   0.771
   69GLU     CA  673   6.586   4.671   0.660
   69GLU     CB  674   6.514   4.604   0.543
   69GLU     CG  675   6.594   4.585   0.414
   69GLU     CD  676   6.508   4.514   0.309
   69GLU    OE1  677   6.420   4.583   0.253
   69GLU    OE2  678   6.519   4.389   0.302
   69GLU      C  679   6.591   4.822   0.638
   69GLU      O  680   6.679   4.871   0.567
   70LEU      N  681   6.499   4.900   0.694
   70LEU      H  682   6.413   4.857   0.722
   70LEU     CA  683   6.506   5.047   0.697
   70LEU     CB  684   6.373   5.108   0.740
   70LEU     CG  685   6.268   5.097   0.629
   70LEU    CD1  686   6.134   5.122   0.698
   70LEU    CD2  687   6.284   5.201   0.518
   70LEU      C  688   6.623   5.098   0.781
   70LEU      O  689   6.665   5.212   0.762
   71LYS      N  690   6.666   5.028   0.886
   71LYS      H  691   6.618   4.949   0.924
   71LYS     CA  692   6.780   5.066   0.971
   71LYS     CB  693   6.911   5.024   0.904
   71LYS     CG  694   6.932   4.873   0.889
   71LYS     CD  695   6.965   4.807   1.023
   71LYS     CE  696   6.997   4.660   0.998
   71LYS     NZ  697   6.992   4.586   1.125
   71LYS    HZ1  698   7.019   4.490   1.127
   71LYS    HZ2  699   7.050   4.627   1.195
   71LYS    HZ3  700   6.897   4.587   1.156
   71LYS      C  701   6.793   5.191   1.058
   71LYS      O  702   6.900   5.250   1.067
   72GLY      N  703   6.677   5.240   1.103
   72GLY      H  704   6.590   5.194   1.085
   72GLY     CA  705   6.651   5.356   1.188
   72GLY      C  706   6.678   5.496   1.133
   72GLY      O  707   6.655   5.599   1.198
   73GLN      N  708   6.708   5.495   1.004
   73GLN      H  709   6.692   5.415   0.946
   73GLN     CA  710   6.752   5.613   0.928
   73GLN     CB  711   6.784   5.562   0.787
   73GLN     CG  712   6.843   5.670   0.696
   73GLN     CD  713   6.890   5.620   0.559
   73GLN    OE1  714   6.992   5.556   0.536
   73GLN    NE2  715   6.810   5.651   0.457
   73GLN   HE21  716   6.725   5.698   0.479
   73GLN   HE22  717   6.842   5.663   0.363
   73GLN      C  718   6.660   5.735   0.920
   73GLN      O  719   6.696   5.853   0.922
   74GLU      N  720   6.532   5.700   0.921
   74GLU      H  721   6.498   5.608   0.903
   74GLU     CA  722   6.427   5.801   0.939
   74GLU     CB  723   6.302   5.754   0.864
   74GLU     CG  724   6.300   5.753   0.711
   74GLU     CD  725   6.243   5.633   0.635
   74GLU    OE1  726   6.141   5.656   0.566
   74GLU    OE2  727   6.288   5.518   0.648
   74GLU      C  728   6.402   5.861   1.077
   74GLU      O  729   6.327   5.958   1.091
   75VAL      N  730   6.449   5.793   1.181
   75VAL      H  731   6.513   5.716   1.178
   75VAL     CA  732   6.413   5.826   1.320
   75VAL     CB  733   6.405   5.695   1.400
   75VAL    CG1  734   6.359   5.726   1.542
   75VAL    CG2  735   6.325   5.585   1.331
   75VAL      C  736   6.516   5.914   1.391
   75VAL      O  737   6.636   5.902   1.370
   76SER      N  738   6.471   6.027   1.445
   76SER      H  739   6.380   6.060   1.421
   76SER     CA  740   6.543   6.131   1.519
   76SER     CB  741   6.452   6.242   1.571
   76SER     OG  742   6.520   6.341   1.649
   76SER     HG  743   6.583   6.407   1.610
   76SER      C  744   6.601   6.073   1.648
   76SER      O  745   6.524   6.021   1.728
   77PRO      N  746   6.731   6.093   1.669
   77PRO     CA  747   6.793   6.032   1.788
   77PRO     CB  748   6.944   6.051   1.771
   77PRO     CG  749   6.961   6.062   1.620
   77PRO     CD  750   6.833   6.129   1.569
   77PRO      C  751   6.741   6.092   1.919
   77PRO      O  752   6.774   6.027   2.018
   78LYS      N  753   6.673   6.206   1.918
   78LYS      H  754   6.675   6.259   1.834
   78LYS     CA  755   6.593   6.248   2.034
   78LYS     CB  756   6.517   6.377   2.005
   78LYS     CG  757   6.616   6.489   1.974
   78LYS     CD  758   6.560   6.630   1.951
   78LYS     CE  759   6.504   6.655   1.811
   78LYS     NZ  760   6.418   6.774   1.803
   78LYS    HZ1  761   6.347   6.761   1.873
   78LYS    HZ2  762   6.469   6.858   1.823
   78LYS    HZ3  763   6.388   6.767   1.708
   78LYS      C  764   6.491   6.146   2.086
   78LYS      O  765   6.447   6.140   2.201
   79VAL      N  766   6.433   6.073   1.991
   79VAL      H  767   6.442   6.089   1.893
   79VAL     CA  768   6.330   5.973   2.020
   79VAL     CB  769   6.264   5.916   1.895
   79VAL    CG1  770   6.153   5.817   1.930
   79VAL    CG2  771   6.199   6.032   1.819
   79VAL      C  772   6.396   5.857   2.096
   79VAL      O  773   6.515   5.834   2.078
   80TYR      N  774   6.338   5.849   2.215
   80TYR      H  775   6.280   5.923   2.250
   80TYR     CA  776   6.359   5.743   2.314
   80TYR     CB  777   6.308   5.784   2.453
   80TYR     CG  778   6.341   5.685   2.565
   80TYR    CD1  779   6.256   5.577   2.585
   80TYR    HD1  780   6.163   5.569   2.529
   80TYR    CD2  781   6.441   5.705   2.660
   80TYR    HD2  782   6.507   5.791   2.652
   80TYR    CE1  783   6.273   5.500   2.699
   80TYR    HE1  784   6.189   5.442   2.736
   80TYR    CE2  785   6.459   5.630   2.775
   80TYR    HE2  786   6.543   5.657   2.840
   80TYR     CZ  787   6.367   5.529   2.798
   80TYR     OH  788   6.355   5.466   2.918
   80TYR     HH  789   6.445   5.471   2.962
   80TYR      C  790   6.294   5.611   2.271
   80TYR      O  791   6.173   5.594   2.258
   81PHE      N  792   6.381   5.520   2.228
   81PHE      H  793   6.472   5.545   2.193
   81PHE     CA  794   6.344   5.381   2.201
   81PHE     CB  795   6.370   5.364   2.051
   81PHE     CG  796   6.305   5.235   2.002
   81PHE    CD1  797   6.166   5.226   2.008
   81PHE    HD1  798   6.105   5.308   2.047
   81PHE    CD2  799   6.381   5.127   1.957
   81PHE    HD2  800   6.480   5.144   1.914
   81PHE    CE1  801   6.096   5.116   1.961
   81PHE    HE1  802   5.988   5.114   1.944
   81PHE    CE2  803   6.309   5.017   1.913
   81PHE    HE2  804   6.372   4.929   1.897
   81PHE     CZ  805   6.170   5.010   1.909
   81PHE     HZ  806   6.106   4.931   1.870
   81PHE      C  807   6.405   5.273   2.291
   81PHE      O  808   6.522   5.288   2.325
   82MET      N  809   6.321   5.182   2.338
   82MET      H  810   6.222   5.193   2.345
   82MET     CA  811   6.363   5.057   2.404
   82MET     CB  812   6.338   5.056   2.554
   82MET     CG  813   6.194   5.078   2.602
   82MET     SD  814   6.158   5.093   2.781
   82MET     CE  815   6.218   4.935   2.837
   82MET      C  816   6.277   4.947   2.343
   82MET      O  817   6.160   4.955   2.303
   83LYS      N  818   6.338   4.829   2.355
   83LYS      H  819   6.420   4.826   2.412
   83LYS     CA  820   6.296   4.702   2.293
   83LYS     CB  821   6.423   4.649   2.226
   83LYS     CG  822   6.464   4.711   2.092
   83LYS     CD  823   6.594   4.646   2.046
   83LYS     CE  824   6.630   4.700   1.907
   83LYS     NZ  825   6.752   4.630   1.865
   83LYS    HZ1  826   6.771   4.644   1.768
   83LYS    HZ2  827   6.829   4.682   1.903
   83LYS    HZ3  828   6.750   4.535   1.895
   83LYS      C  829   6.242   4.609   2.402
   83LYS      O  830   6.293   4.599   2.513
   84GLN      N  831   6.136   4.535   2.370
   84GLN      H  832   6.108   4.546   2.275
   84GLN     CA  833   6.066   4.437   2.454
   84GLN     CB  834   5.920   4.408   2.416
   84GLN     CG  835   5.842   4.325   2.519
   84GLN     CD  836   5.692   4.307   2.495
   84GLN    OE1  837   5.601   4.387   2.476
   84GLN    NE2  838   5.665   4.178   2.511
   84GLN   HE21  839   5.743   4.116   2.515
   84GLN   HE22  840   5.570   4.152   2.530
   84GLN      C  841   6.146   4.308   2.440
   84GLN      O  842   6.157   4.246   2.334
   85THR      N  843   6.155   4.244   2.557
   85THR      H  844   6.156   4.298   2.641
   85THR     CA  845   6.227   4.116   2.567
   85THR     CB  846   6.369   4.142   2.618
   85THR    OG1  847   6.376   4.216   2.740
   85THR    HG1  848   6.447   4.181   2.801
   85THR    CG2  849   6.465   4.195   2.511
   85THR      C  850   6.164   4.023   2.671
   85THR      O  851   6.209   3.908   2.666
   86ILE      N  852   6.085   4.074   2.765
   86ILE      H  853   6.060   4.171   2.770
   86ILE     CA  854   6.021   3.988   2.865
   86ILE     CB  855   6.058   4.027   3.008
   86ILE    CG1  856   6.208   4.002   3.025
   86ILE    CG2  857   5.972   3.964   3.118
   86ILE     CD  858   6.254   3.856   3.015
   86ILE      C  859   5.871   3.967   2.840
   86ILE      O  860   5.812   4.049   2.770
   87GLY      N  861   5.829   3.841   2.849
   87GLY      H  862   5.898   3.769   2.855
   87GLY     CA  863   5.690   3.799   2.829
   87GLY      C  864   5.586   3.880   2.907
   87GLY      O  865   5.600   3.920   3.022
   88ASN      N  866   5.476   3.904   2.836
   88ASN      H  867   5.463   3.853   2.751
   88ASN     CA  868   5.360   3.984   2.879
   88ASN     CB  869   5.267   3.906   2.974
   88ASN     CG  870   5.226   3.771   2.915
   88ASN    OD1  871   5.277   3.665   2.951
   88ASN    ND2  872   5.138   3.785   2.816
   88ASN   HD21  873   5.120   3.875   2.776
   88ASN   HD22  874   5.110   3.709   2.758
   88ASN      C  875   5.393   4.120   2.940
   88ASN      O  876   5.332   4.157   3.041
   89SER      N  877   5.479   4.202   2.882
   89SER      H  878   5.527   4.174   2.799
   89SER     CA  879   5.519   4.335   2.932
   89SER     CB  880   5.668   4.339   2.965
   89SER     OG  881   5.747   4.325   2.846
   89SER     HG  882   5.763   4.228   2.829
   89SER      C  883   5.458   4.453   2.857
   89SER      O  884   5.494   4.567   2.887
   90CYS      N  885   5.344   4.440   2.790
   90CYS      H  886   5.266   4.400   2.838
   90CYS     CA  887   5.304   4.547   2.697
   90CYS     CB  888   5.209   4.487   2.593
   90CYS     SG  889   5.040   4.455   2.657
   90CYS     HG  890   4.970   4.483   2.548
   90CYS      C  891   5.276   4.688   2.750
   90CYS      O  892   5.320   4.786   2.690
   91GLY      N  893   5.194   4.686   2.855
   91GLY      H  894   5.168   4.599   2.897
   91GLY     CA  895   5.143   4.812   2.911
   91GLY      C  896   5.259   4.893   2.968
   91GLY      O  897   5.295   4.995   2.910
   92THR      N  898   5.344   4.832   3.050
   92THR      H  899   5.318   4.751   3.104
   92THR     CA  900   5.474   4.885   3.094
   92THR     CB  901   5.565   4.793   3.177
   92THR    OG1  902   5.479   4.702   3.246
   92THR    HG1  903   5.524   4.632   3.301
   92THR    CG2  904   5.644   4.874   3.279
   92THR      C  905   5.561   4.939   2.981
   92THR      O  906   5.609   5.052   2.985
   93ILE      N  907   5.579   4.858   2.877
   93ILE      H  908   5.544   4.765   2.866
   93ILE     CA  909   5.654   4.907   2.760
   93ILE     CB  910   5.687   4.795   2.662
   93ILE    CG1  911   5.773   4.681   2.718
   93ILE    CG2  912   5.732   4.839   2.522
   93ILE     CD  913   5.917   4.722   2.752
   93ILE      C  914   5.589   5.030   2.697
   93ILE      O  915   5.653   5.136   2.694
   94GLY      N  916   5.460   5.029   2.665
   94GLY      H  917   5.411   4.942   2.672
   94GLY     CA  918   5.381   5.140   2.609
   94GLY      C  919   5.379   5.270   2.689
   94GLY      O  920   5.417   5.374   2.634
   95LEU      N  921   5.384   5.258   2.821
   95LEU      H  922   5.351   5.171   2.858
   95LEU     CA  923   5.379   5.359   2.928
   95LEU     CB  924   5.359   5.296   3.066
   95LEU     CG  925   5.315   5.396   3.174
   95LEU    CD1  926   5.167   5.430   3.153
   95LEU    CD2  927   5.338   5.312   3.300
   95LEU      C  928   5.510   5.437   2.941
   95LEU      O  929   5.519   5.556   2.909
   96ILE      N  930   5.619   5.362   2.938
   96ILE      H  931   5.614   5.262   2.928
   96ILE     CA  932   5.755   5.417   2.938
   96ILE     CB  933   5.864   5.320   2.986
   96ILE    CG1  934   5.819   5.239   3.108
   96ILE    CG2  935   6.000   5.389   3.001
   96ILE     CD  936   5.922   5.137   3.157
   96ILE      C  937   5.791   5.479   2.803
   96ILE      O  938   5.831   5.595   2.803
   97HISE     N  939   5.753   5.403   2.700
   97HISE     H  940   5.704   5.316   2.710
   97HISE    CA  941   5.760   5.448   2.561
   97HISE    CB  942   5.699   5.353   2.457
   97HISE    CG  943   5.785   5.244   2.392
   97HISE   ND1  944   5.792   5.234   2.260
   97HISE   CD2  945   5.862   5.149   2.445
   97HISE   HD2  946   5.875   5.119   2.549
   97HISE   CE1  947   5.869   5.129   2.230
   97HISE   HE1  948   5.859   5.069   2.140
   97HISE   NE2  949   5.917   5.082   2.345
   97HISE   HE2  950   6.001   5.027   2.346
   97HISE     C  951   5.699   5.586   2.538
   97HISE     O  952   5.765   5.678   2.489
   98ALA      N  953   5.583   5.599   2.600
   98ALA      H  954   5.538   5.516   2.635
   98ALA     CA  955   5.510   5.727   2.602
   98ALA     CB  956   5.359   5.717   2.623
   98ALA      C  957   5.576   5.834   2.689
   98ALA      O  958   5.612   5.939   2.637
   99VAL      N  959   5.584   5.804   2.819
   99VAL      H  960   5.582   5.706   2.837
   99VAL     CA  961   5.625   5.896   2.926
   99VAL     CB  962   5.602   5.842   3.067
   99VAL    CG1  963   5.670   5.929   3.173
   99VAL    CG2  964   5.452   5.814   3.087
   99VAL      C  965   5.758   5.968   2.903
   99VAL      O  966   5.764   6.090   2.898
  100ALA      N  967   5.853   5.891   2.850
  100ALA      H  968   5.841   5.792   2.850
  100ALA     CA  969   5.989   5.932   2.814
  100ALA     CB  970   6.062   5.804   2.772
  100ALA      C  971   5.991   6.041   2.707
  100ALA      O  972   6.057   6.144   2.725
  101ASN      N  973   5.907   6.025   2.605
  101ASN      H  974   5.848   5.945   2.597
  101ASN     CA  975   5.888   6.116   2.491
  101ASN     CB  976   5.863   6.031   2.366
  101ASN     CG  977   5.975   5.935   2.326
  101ASN    OD1  978   6.092   5.967   2.306
  101ASN    ND2  979   5.941   5.806   2.319
  101ASN   HD21  980   5.851   5.776   2.350
  101ASN   HD22  981   6.015   5.744   2.294
  101ASN      C  982   5.780   6.219   2.521
  101ASN      O  983   5.758   6.299   2.429
  102ASN      N  984   5.729   6.237   2.642
  102ASN      H  985   5.722   6.159   2.705
  102ASN     CA  986   5.643   6.351   2.676
  102ASN     CB  987   5.494   6.318   2.682
  102ASN     CG  988   5.427   6.289   2.548
  102ASN    OD1  989   5.416   6.382   2.467
  102ASN    ND2  990   5.352   6.180   2.540
  102ASN   HD21  991   5.346   6.113   2.614
  102ASN   HD22  992   5.285   6.184   2.465
  102ASN      C  993   5.681   6.415   2.809
  102ASN      O  994   5.609   6.492   2.873
  103GLN      N  995   5.812   6.429   2.832
  103GLN      H  996   5.872   6.429   2.752
  103GLN     CA  997   5.870   6.477   2.958
  103GLN     CB  998   6.006   6.410   2.978
  103GLN     CG  999   6.021   6.276   3.049
  103GLN     CD 1000   6.169   6.251   3.077
  103GLN    OE1 1001   6.230   6.278   3.181
  103GLN    NE2 1002   6.228   6.180   2.982
  103GLN   HE21 1003   6.179   6.157   2.898
  103GLN   HE22 1004   6.325   6.162   2.997
  103GLN      C 1005   5.877   6.630   2.969
  103GLN      O 1006   5.879   6.672   3.084
  104ASP      N 1007   5.856   6.703   2.860
  104ASP      H 1008   5.867   6.663   2.769
  104ASP     CA 1009   5.821   6.845   2.876
  104ASP     CB 1010   5.848   6.919   2.745
  104ASP     CG 1011   5.761   6.880   2.625
  104ASP    OD1 1012   5.784   6.937   2.516
  104ASP    OD2 1013   5.687   6.780   2.638
  104ASP      C 1014   5.682   6.862   2.938
  104ASP      O 1015   5.661   6.967   2.998
  105LYS      N 1016   5.583   6.783   2.898
  105LYS      H 1017   5.589   6.744   2.806
  105LYS     CA 1018   5.444   6.786   2.946
  105LYS     CB 1019   5.370   6.704   2.841
  105LYS     CG 1020   5.341   6.772   2.707
  105LYS     CD 1021   5.298   6.683   2.590
  105LYS     CE 1022   5.313   6.755   2.456
  105LYS     NZ 1023   5.420   6.697   2.375
  105LYS    HZ1 1024   5.388   6.678   2.282
  105LYS    HZ2 1025   5.494   6.764   2.367
  105LYS    HZ3 1026   5.447   6.609   2.415
  105LYS      C 1027   5.422   6.726   3.085
  105LYS      O 1028   5.363   6.788   3.173
  106LEU      N 1029   5.481   6.610   3.110
  106LEU      H 1030   5.550   6.585   3.042
  106LEU     CA 1031   5.466   6.523   3.228
  106LEU     CB 1032   5.481   6.376   3.188
  106LEU     CG 1033   5.347   6.309   3.157
  106LEU    CD1 1034   5.299   6.346   3.016
  106LEU    CD2 1035   5.350   6.160   3.188
  106LEU      C 1036   5.546   6.546   3.357
  106LEU      O 1037   5.669   6.537   3.364
  107GLY      N 1038   5.468   6.585   3.457
  107GLY      H 1039   5.373   6.612   3.445
  107GLY     CA 1040   5.523   6.604   3.592
  107GLY      C 1041   5.543   6.489   3.691
  107GLY      O 1042   5.446   6.416   3.710
  108PHE      N 1043   5.664   6.494   3.747
  108PHE      H 1044   5.728   6.569   3.733
  108PHE     CA 1045   5.702   6.392   3.847
  108PHE     CB 1046   5.832   6.326   3.800
  108PHE     CG 1047   5.830   6.268   3.658
  108PHE    CD1 1048   5.810   6.133   3.633
  108PHE    HD1 1049   5.786   6.071   3.719
  108PHE    CD2 1050   5.850   6.356   3.552
  108PHE    HD2 1051   5.836   6.464   3.563
  108PHE    CE1 1052   5.817   6.089   3.501
  108PHE    HE1 1053   5.780   5.990   3.473
  108PHE    CE2 1054   5.863   6.308   3.423
  108PHE    HE2 1055   5.892   6.380   3.346
  108PHE     CZ 1056   5.844   6.173   3.394
  108PHE     HZ 1057   5.828   6.133   3.294
  108PHE      C 1058   5.710   6.444   3.990
  108PHE      O 1059   5.733   6.563   4.014
  109GLU      N 1060   5.676   6.355   4.083
  109GLU      H 1061   5.643   6.263   4.061
  109GLU     CA 1062   5.690   6.381   4.227
  109GLU     CB 1063   5.585   6.302   4.304
  109GLU     CG 1064   5.593   6.151   4.283
  109GLU     CD 1065   5.491   6.082   4.374
  109GLU    OE1 1066   5.373   6.076   4.334
  109GLU    OE2 1067   5.538   6.063   4.488
  109GLU      C 1068   5.832   6.356   4.278
  109GLU      O 1069   5.915   6.299   4.207
  110ASP      N 1070   5.864   6.407   4.397
  110ASP      H 1071   5.800   6.464   4.448
  110ASP     CA 1072   5.997   6.396   4.458
  110ASP     CB 1073   5.993   6.490   4.579
  110ASP     CG 1074   6.128   6.535   4.636
  110ASP    OD1 1075   6.160   6.509   4.753
  110ASP    OD2 1076   6.190   6.625   4.576
  110ASP      C 1077   6.042   6.254   4.492
  110ASP      O 1078   5.970   6.178   4.557
  111GLY      N 1079   6.151   6.214   4.428
  111GLY      H 1080   6.214   6.285   4.398
  111GLY     CA 1081   6.205   6.077   4.426
  111GLY      C 1082   6.123   5.977   4.344
  111GLY      O 1083   6.125   5.859   4.379
  112SER      N 1084   6.054   6.020   4.238
  112SER      H 1085   6.045   6.118   4.223
  112SER     CA 1086   5.980   5.925   4.155
  112SER     CB 1087   5.904   6.006   4.049
  112SER     OG 1088   5.841   5.937   3.941
  112SER     HG 1089   5.748   5.970   3.927
  112SER      C 1090   6.056   5.807   4.094
  112SER      O 1091   6.161   5.827   4.033
  113VAL      N 1092   5.983   5.697   4.079
  113VAL      H 1093   5.888   5.707   4.108
  113VAL     CA 1094   6.025   5.566   4.027
  113VAL     CB 1095   5.924   5.458   4.066
  113VAL    CG1 1096   5.979   5.318   4.034
  113VAL    CG2 1097   5.888   5.461   4.214
  113VAL      C 1098   6.048   5.571   3.875
  113VAL      O 1099   6.162   5.550   3.835
  114LEU      N 1100   5.946   5.625   3.809
  114LEU      H 1101   5.857   5.648   3.849
  114LEU     CA 1102   5.957   5.650   3.665
  114LEU     CB 1103   5.821   5.694   3.611
  114LEU     CG 1104   5.794   5.661   3.464
  114LEU    CD1 1105   5.839   5.522   3.418
  114LEU    CD2 1106   5.645   5.677   3.434
  114LEU      C 1107   6.076   5.739   3.629
  114LEU      O 1108   6.157   5.701   3.545
  115LYS      N 1109   6.093   5.847   3.705
  115LYS      H 1110   6.026   5.886   3.767
  115LYS     CA 1111   6.204   5.943   3.688
  115LYS     CB 1112   6.185   6.069   3.772
  115LYS     CG 1113   6.256   6.192   3.715
  115LYS     CD 1114   6.195   6.228   3.579
  115LYS     CE 1115   6.233   6.374   3.552
  115LYS     NZ 1116   6.375   6.401   3.527
  115LYS    HZ1 1117   6.439   6.375   3.600
  115LYS    HZ2 1118   6.394   6.336   3.453
  115LYS    HZ3 1119   6.391   6.490   3.485
  115LYS      C 1120   6.342   5.879   3.698
  115LYS      O 1121   6.439   5.919   3.633
  116GLN      N 1122   6.357   5.787   3.793
  116GLN      H 1123   6.284   5.753   3.852
  116GLN     CA 1124   6.480   5.710   3.814
  116GLN     CB 1125   6.463   5.621   3.937
  116GLN     CG 1126   6.600   5.561   3.969
  116GLN     CD 1127   6.617   5.422   3.906
  116GLN    OE1 1128   6.531   5.336   3.894
  116GLN    NE2 1129   6.743   5.388   3.880
  116GLN   HE21 1130   6.818   5.437   3.925
  116GLN   HE22 1131   6.766   5.306   3.827
  116GLN      C 1132   6.515   5.623   3.693
  116GLN      O 1133   6.614   5.652   3.627
  117PHE      N 1134   6.420   5.541   3.650
  117PHE      H 1135   6.332   5.524   3.695
  117PHE     CA 1136   6.435   5.463   3.526
  117PHE     CB 1137   6.317   5.368   3.509
  117PHE     CG 1138   6.341   5.262   3.401
  117PHE    CD1 1139   6.441   5.165   3.403
  117PHE    HD1 1140   6.496   5.141   3.494
  117PHE    CD2 1141   6.274   5.288   3.282
  117PHE    HD2 1142   6.215   5.379   3.274
  117PHE    CE1 1143   6.469   5.086   3.292
  117PHE    HE1 1144   6.574   5.060   3.277
  117PHE    CE2 1145   6.297   5.202   3.175
  117PHE    HE2 1146   6.245   5.218   3.081
  117PHE     CZ 1147   6.394   5.103   3.176
  117PHE     HZ 1148   6.398   5.043   3.085
  117PHE      C 1149   6.473   5.551   3.407
  117PHE      O 1150   6.550   5.516   3.317
  118LEU      N 1151   6.401   5.662   3.396
  118LEU      H 1152   6.342   5.694   3.470
  118LEU     CA 1153   6.419   5.761   3.290
  118LEU     CB 1154   6.303   5.858   3.264
  118LEU     CG 1155   6.176   5.780   3.230
  118LEU    CD1 1156   6.060   5.879   3.220
  118LEU    CD2 1157   6.190   5.692   3.105
  118LEU      C 1158   6.556   5.829   3.285
  118LEU      O 1159   6.597   5.876   3.179
  119SER      N 1160   6.612   5.849   3.404
  119SER      H 1161   6.550   5.850   3.483
  119SER     CA 1162   6.748   5.904   3.415
  119SER     CB 1163   6.760   5.989   3.541
  119SER     OG 1164   6.888   6.049   3.564
  119SER     HG 1165   6.940   6.076   3.483
  119SER      C 1166   6.863   5.803   3.413
  119SER      O 1167   6.963   5.823   3.344
  120GLU      N 1168   6.836   5.679   3.450
  120GLU      H 1169   6.754   5.656   3.502
  120GLU     CA 1170   6.922   5.563   3.419
  120GLU     CB 1171   6.852   5.455   3.501
  120GLU     CG 1172   6.913   5.315   3.496
  120GLU     CD 1173   6.850   5.213   3.591
  120GLU    OE1 1174   6.759   5.139   3.547
  120GLU    OE2 1175   6.896   5.203   3.707
  120GLU      C 1176   6.924   5.530   3.270
  120GLU      O 1177   7.027   5.522   3.203
  121THR      N 1178   6.805   5.519   3.211
  121THR      H 1179   6.715   5.510   3.253
  121THR     CA 1180   6.802   5.488   3.067
  121THR     CB 1181   6.693   5.388   3.028
  121THR    OG1 1182   6.564   5.445   3.053
  121THR    HG1 1183   6.543   5.448   3.151
  121THR    CG2 1184   6.706   5.262   3.115
  121THR      C 1185   6.798   5.597   2.960
  121THR      O 1186   6.810   5.558   2.843
  122GLU      N 1187   6.832   5.720   2.996
  122GLU      H 1188   6.874   5.742   3.084
  122GLU     CA 1189   6.823   5.837   2.908
  122GLU     CB 1190   6.852   5.964   2.988
  122GLU     CG 1191   6.798   6.071   2.893
  122GLU     CD 1192   6.773   6.207   2.958
  122GLU    OE1 1193   6.866   6.249   3.030
  122GLU    OE2 1194   6.672   6.276   2.933
  122GLU      C 1195   6.924   5.831   2.792
  122GLU      O 1196   6.872   5.839   2.681
  123LYS      N 1197   7.051   5.795   2.808
  123LYS      H 1198   7.100   5.774   2.892
  123LYS     CA 1199   7.147   5.797   2.697
  123LYS     CB 1200   7.258   5.896   2.732
  123LYS     CG 1201   7.205   6.038   2.750
  123LYS     CD 1202   7.318   6.137   2.779
  123LYS     CE 1203   7.381   6.185   2.648
  123LYS     NZ 1204   7.291   6.260   2.559
  123LYS    HZ1 1205   7.224   6.197   2.519
  123LYS    HZ2 1206   7.246   6.333   2.610
  123LYS    HZ3 1207   7.348   6.295   2.485
  123LYS      C 1208   7.218   5.662   2.688
  123LYS      O 1209   7.327   5.630   2.735
  124MET      N 1210   7.163   5.573   2.606
  124MET      H 1211   7.105   5.602   2.530
  124MET     CA 1212   7.205   5.434   2.582
  124MET     CB 1213   7.220   5.337   2.700
  124MET     CG 1214   7.107   5.312   2.800
  124MET     SD 1215   7.144   5.205   2.944
  124MET     CE 1216   7.291   5.276   3.015
  124MET      C 1217   7.110   5.378   2.476
  124MET      O 1218   6.992   5.410   2.462
  125SER      N 1219   7.170   5.282   2.407
  125SER      H 1220   7.266   5.263   2.431
  125SER     CA 1221   7.108   5.200   2.302
  125SER     CB 1222   7.208   5.091   2.266
  125SER     OG 1223   7.242   4.997   2.368
  125SER     HG 1224   7.333   5.017   2.404
  125SER      C 1225   6.979   5.129   2.345
  125SER      O 1226   6.962   5.091   2.461
  126PRO      N 1227   6.889   5.104   2.250
  126PRO     CA 1228   6.762   5.034   2.275
  126PRO     CB 1229   6.686   5.037   2.142
  126PRO     CG 1230   6.729   5.175   2.091
  126PRO     CD 1231   6.877   5.184   2.128
  126PRO      C 1232   6.772   4.895   2.338
  126PRO      O 1233   6.715   4.861   2.442
  127GLU      N 1234   6.876   4.826   2.291
  127GLU      H 1235   6.910   4.843   2.199
  127GLU     CA 1236   6.925   4.708   2.362
  127GLU     CB 1237   7.036   4.638   2.282
  127GLU     CG 1238   6.981   4.613   2.142
  127GLU     CD 1239   7.022   4.723   2.044
  127GLU    OE1 1240   6.955   4.827   2.029
  127GLU    OE2 1241   7.135   4.718   1.991
  127GLU      C 1242   6.971   4.712   2.508
  127GLU      O 1243   6.913   4.649   2.596
  128ASP      N 1244   7.063   4.803   2.537
  128ASP      H 1245   7.120   4.842   2.465
  128ASP     CA 1246   7.094   4.843   2.676
  128ASP     CB 1247   7.220   4.928   2.692
  128ASP     CG 1248   7.353   4.853   2.693
  128ASP    OD1 1249   7.358   4.740   2.746
  128ASP    OD2 1250   7.452   4.912   2.644
  128ASP      C 1251   6.981   4.888   2.768
  128ASP      O 1252   6.983   4.866   2.889
  129ARG      N 1253   6.895   4.974   2.714
  129ARG      H 1254   6.912   5.014   2.624
  129ARG     CA 1255   6.771   5.021   2.778
  129ARG     CB 1256   6.694   5.116   2.686
  129ARG     CG 1257   6.759   5.252   2.662
  129ARG     CD 1258   6.646   5.345   2.617
  129ARG     NE 1259   6.719   5.472   2.602
  129ARG     HE 1260   6.771   5.497   2.684
  129ARG     CZ 1261   6.733   5.546   2.491
  129ARG    NH1 1262   6.698   5.493   2.374
  129ARG   HH11 1263   6.665   5.398   2.377
  129ARG   HH12 1264   6.697   5.540   2.286
  129ARG    NH2 1265   6.757   5.678   2.499
  129ARG   HH21 1266   6.783   5.728   2.582
  129ARG   HH22 1267   6.747   5.737   2.419
  129ARG      C 1268   6.682   4.906   2.824
  129ARG      O 1269   6.657   4.894   2.944
  130ALA      N 1270   6.676   4.802   2.741
  130ALA      H 1271   6.732   4.808   2.658
  130ALA     CA 1272   6.619   4.670   2.767
  130ALA     CB 1273   6.615   4.596   2.633
  130ALA      C 1274   6.700   4.596   2.874
  130ALA      O 1275   6.643   4.561   2.977
  131LYS      N 1276   6.832   4.584   2.865
  131LYS      H 1277   6.883   4.607   2.782
  131LYS     CA 1278   6.912   4.512   2.965
  131LYS     CB 1279   7.061   4.525   2.931
  131LYS     CG 1280   7.104   4.466   2.797
  131LYS     CD 1281   7.098   4.313   2.791
  131LYS     CE 1282   7.153   4.252   2.662
  131LYS     NZ 1283   7.294   4.290   2.642
  131LYS    HZ1 1284   7.352   4.273   2.722
  131LYS    HZ2 1285   7.333   4.244   2.562
  131LYS    HZ3 1286   7.292   4.390   2.632
  131LYS      C 1287   6.896   4.573   3.104
  131LYS      O 1288   6.890   4.500   3.203
  132CYS      N 1289   6.876   4.704   3.106
  132CYS      H 1290   6.917   4.754   3.029
  132CYS     CA 1291   6.848   4.780   3.229
  132CYS     CB 1292   6.870   4.928   3.200
  132CYS     SG 1293   7.045   4.980   3.196
  132CYS     HG 1294   7.026   5.075   3.105
  132CYS      C 1295   6.706   4.755   3.280
  132CYS      O 1296   6.694   4.705   3.392
  133PHE      N 1297   6.611   4.768   3.188
  133PHE      H 1298   6.625   4.836   3.117
  133PHE     CA 1299   6.473   4.724   3.217
  133PHE     CB 1300   6.381   4.733   3.096
  133PHE     CG 1301   6.235   4.703   3.131
  133PHE    CD1 1302   6.158   4.801   3.194
  133PHE    HD1 1303   6.208   4.881   3.248
  133PHE    CD2 1304   6.171   4.592   3.077
  133PHE    HD2 1305   6.232   4.516   3.028
  133PHE    CE1 1306   6.022   4.779   3.212
  133PHE    HE1 1307   5.959   4.855   3.258
  133PHE    CE2 1308   6.035   4.574   3.093
  133PHE    HE2 1309   5.993   4.493   3.033
  133PHE     CZ 1310   5.958   4.664   3.166
  133PHE     HZ 1311   5.851   4.646   3.167
  133PHE      C 1312   6.463   4.588   3.287
  133PHE      O 1313   6.395   4.577   3.389
  134GLU      N 1314   6.527   4.490   3.223
  134GLU      H 1315   6.565   4.496   3.131
  134GLU     CA 1316   6.530   4.355   3.281
  134GLU     CB 1317   6.608   4.258   3.191
  134GLU     CG 1318   6.540   4.226   3.058
  134GLU     CD 1319   6.619   4.122   2.979
  134GLU    OE1 1320   6.695   4.042   3.038
  134GLU    OE2 1321   6.635   4.147   2.857
  134GLU      C 1322   6.585   4.343   3.423
  134GLU      O 1323   6.517   4.289   3.511
  135LYS      N 1324   6.695   4.415   3.444
  135LYS      H 1325   6.736   4.478   3.378
  135LYS     CA 1326   6.761   4.423   3.575
  135LYS     CB 1327   6.907   4.465   3.562
  135LYS     CG 1328   6.982   4.350   3.494
  135LYS     CD 1329   7.131   4.381   3.482
  135LYS     CE 1330   7.169   4.515   3.418
  135LYS     NZ 1331   7.314   4.529   3.399
  135LYS    HZ1 1332   7.344   4.469   3.325
  135LYS    HZ2 1333   7.342   4.624   3.390
  135LYS    HZ3 1334   7.352   4.497   3.486
  135LYS      C 1335   6.692   4.499   3.688
  135LYS      O 1336   6.706   4.450   3.800
  136ASN      N 1337   6.619   4.606   3.658
  136ASN      H 1338   6.593   4.634   3.566
  136ASN     CA 1339   6.568   4.700   3.759
  136ASN     CB 1340   6.519   4.826   3.687
  136ASN     CG 1341   6.474   4.941   3.777
  136ASN    OD1 1342   6.391   4.932   3.867
  136ASN    ND2 1343   6.548   5.052   3.773
  136ASN   HD21 1344   6.633   5.051   3.720
  136ASN   HD22 1345   6.519   5.143   3.801
  136ASN      C 1346   6.447   4.637   3.830
  136ASN      O 1347   6.345   4.600   3.772
  137GLU      N 1348   6.461   4.637   3.962
  137GLU      H 1349   6.548   4.650   4.010
  137GLU     CA 1350   6.372   4.554   4.044
  137GLU     CB 1351   6.432   4.533   4.183
  137GLU     CG 1352   6.547   4.433   4.186
  137GLU     CD 1353   6.494   4.290   4.182
  137GLU    OE1 1354   6.527   4.202   4.100
  137GLU    OE2 1355   6.424   4.248   4.278
  137GLU      C 1356   6.230   4.609   4.064
  137GLU      O 1357   6.137   4.540   4.022
  138ALA      N 1358   6.228   4.742   4.072
  138ALA      H 1359   6.305   4.801   4.094
  138ALA     CA 1360   6.103   4.811   4.107
  138ALA     CB 1361   6.128   4.962   4.115
  138ALA      C 1362   5.984   4.796   4.011
  138ALA      O 1363   5.876   4.757   4.054
  139ILE      N 1364   6.018   4.799   3.883
  139ILE      H 1365   6.115   4.807   3.861
  139ILE     CA 1366   5.923   4.786   3.771
  139ILE     CB 1367   5.983   4.836   3.639
  139ILE    CG1 1368   6.055   4.969   3.660
  139ILE    CG2 1369   5.860   4.844   3.548
  139ILE     CD 1370   6.106   5.019   3.524
  139ILE      C 1371   5.857   4.648   3.768
  139ILE      O 1372   5.737   4.636   3.742
  140GLN      N 1373   5.928   4.545   3.815
  140GLN      H 1374   6.020   4.560   3.851
  140GLN     CA 1375   5.878   4.407   3.803
  140GLN     CB 1376   5.991   4.305   3.815
  140GLN     CG 1377   6.056   4.256   3.686
  140GLN     CD 1378   6.195   4.201   3.717
  140GLN    OE1 1379   6.220   4.084   3.689
  140GLN    NE2 1380   6.287   4.297   3.711
  140GLN   HE21 1381   6.262   4.392   3.690
  140GLN   HE22 1382   6.378   4.283   3.751
  140GLN      C 1383   5.780   4.380   3.918
  140GLN      O 1384   5.665   4.344   3.891
  141ALA      N 1385   5.818   4.429   4.036
  141ALA      H 1386   5.909   4.459   4.065
  141ALA     CA 1387   5.734   4.433   4.156
  141ALA     CB 1388   5.810   4.488   4.277
  141ALA      C 1389   5.605   4.513   4.136
  141ALA      O 1390   5.498   4.456   4.155
  142ALA      N 1391   5.609   4.632   4.077
  142ALA      H 1392   5.699   4.674   4.067
  142ALA     CA 1393   5.492   4.715   4.044
  142ALA     CB 1394   5.547   4.854   4.015
  142ALA      C 1395   5.387   4.661   3.946
  142ALA      O 1396   5.269   4.665   3.980
  143HISE     N 1397   5.443   4.593   3.847
  143HISE     H 1398   5.542   4.589   3.836
  143HISE    CA 1399   5.377   4.524   3.735
  143HISE    CB 1400   5.487   4.455   3.654
  143HISE    CG 1401   5.421   4.390   3.532
  143HISE   ND1 1402   5.387   4.453   3.420
  143HISE   CD2 1403   5.376   4.265   3.530
  143HISE   HD2 1404   5.359   4.199   3.615
  143HISE   CE1 1405   5.337   4.359   3.340
  143HISE   HE1 1406   5.312   4.371   3.235
  143HISE   NE2 1407   5.329   4.244   3.407
  143HISE   HE2 1408   5.298   4.157   3.368
  143HISE     C 1409   5.283   4.419   3.795
  143HISE     O 1410   5.162   4.437   3.788
  144ASP      N 1411   5.337   4.319   3.864
  144ASP      H 1412   5.436   4.305   3.864
  144ASP     CA 1413   5.261   4.218   3.939
  144ASP     CB 1414   5.358   4.106   3.978
  144ASP     CG 1415   5.425   4.016   3.874
  144ASP    OD1 1416   5.490   3.920   3.919
  144ASP    OD2 1417   5.408   4.040   3.752
  144ASP      C 1418   5.169   4.262   4.053
  144ASP      O 1419   5.062   4.205   4.070
  145ALA      N 1420   5.190   4.374   4.121
  145ALA      H 1421   5.264   4.433   4.090
  145ALA     CA 1422   5.108   4.436   4.227
  145ALA     CB 1423   5.168   4.555   4.303
  145ALA      C 1424   4.978   4.485   4.164
  145ALA      O 1425   4.876   4.425   4.196
  146VAL      N 1426   4.974   4.572   4.063
  146VAL      H 1427   5.060   4.615   4.036
  146VAL     CA 1428   4.850   4.601   3.988
  146VAL     CB 1429   4.883   4.719   3.897
  146VAL    CG1 1430   4.748   4.759   3.836
  146VAL    CG2 1431   4.960   4.835   3.961
  146VAL      C 1432   4.789   4.481   3.915
  146VAL      O 1433   4.667   4.469   3.903
  147ALA      N 1434   4.871   4.386   3.873
  147ALA      H 1435   4.969   4.408   3.869
  147ALA     CA 1436   4.826   4.263   3.807
  147ALA     CB 1437   4.944   4.183   3.751
  147ALA      C 1438   4.746   4.173   3.902
  147ALA      O 1439   4.654   4.103   3.860
  148GLN      N 1440   4.774   4.171   4.032
  148GLN      H 1441   4.866   4.191   4.066
  148GLN     CA 1442   4.693   4.100   4.132
  148GLN     CB 1443   4.782   4.069   4.252
  148GLN     CG 1444   4.870   3.947   4.221
  148GLN     CD 1445   4.986   3.927   4.319
  148GLN    OE1 1446   5.040   3.819   4.347
  148GLN    NE2 1447   5.050   4.039   4.351
  148GLN   HE21 1448   5.030   4.130   4.315
  148GLN   HE22 1449   5.123   4.032   4.419
  148GLN      C 1450   4.558   4.159   4.175
  148GLN      O 1451   4.474   4.076   4.208
  149GLU      N 1452   4.566   4.290   4.195
  149GLU      H 1453   4.661   4.320   4.193
  149GLU     CA 1454   4.460   4.387   4.228
  149GLU     CB 1455   4.517   4.526   4.260
  149GLU     CG 1456   4.421   4.611   4.344
  149GLU     CD 1457   4.485   4.740   4.396
  149GLU    OE1 1458   4.518   4.733   4.516
  149GLU    OE2 1459   4.485   4.843   4.324
  149GLU      C 1460   4.354   4.397   4.118
  149GLU      O 1461   4.241   4.424   4.160
  150GLY      N 1462   4.394   4.410   3.992
  150GLY      H 1463   4.490   4.426   3.968
  150GLY     CA 1464   4.291   4.405   3.887
  150GLY      C 1465   4.219   4.270   3.878
  150GLY      O 1466   4.278   4.162   3.874
  151GLN      N 1467   4.100   4.277   3.818
  151GLN      H 1468   4.076   4.344   3.748
  151GLN     CA 1469   4.006   4.167   3.842
  151GLN     CB 1470   3.871   4.228   3.881
  151GLN     CG 1471   3.783   4.274   3.765
  151GLN     CD 1472   3.663   4.347   3.825
  151GLN    OE1 1473   3.555   4.289   3.834
  151GLN    NE2 1474   3.669   4.479   3.840
  151GLN   HE21 1475   3.755   4.526   3.820
  151GLN   HE22 1476   3.595   4.525   3.890
  151GLN      C 1477   3.998   4.068   3.726
  151GLN      O 1478   3.972   3.954   3.763
  152CYS      N 1479   4.034   4.095   3.600
  152CYS      H 1480   4.064   4.184   3.567
  152CYS     CA 1481   4.020   3.992   3.496
  152CYS     CB 1482   3.986   4.054   3.361
  152CYS     SG 1483   3.848   4.174   3.368
  152CYS     HG 1484   3.932   4.269   3.407
  152CYS      C 1485   4.151   3.916   3.471
  152CYS      O 1486   4.256   3.975   3.498
  153ARG      N 1487   4.145   3.795   3.417
  153ARG      H 1488   4.063   3.740   3.432
  153ARG     CA 1489   4.258   3.718   3.362
  153ARG     CB 1490   4.290   3.601   3.454
  153ARG     CG 1491   4.437   3.565   3.431
  153ARG     CD 1492   4.529   3.677   3.482
  153ARG     NE 1493   4.506   3.727   3.618
  153ARG     HE 1494   4.441   3.668   3.666
  153ARG     CZ 1495   4.562   3.837   3.669
  153ARG    NH1 1496   4.648   3.918   3.605
  153ARG   HH11 1497   4.682   3.879   3.520
  153ARG   HH12 1498   4.680   4.005   3.643
  153ARG    NH2 1499   4.503   3.888   3.778
  153ARG   HH21 1500   4.428   3.837   3.819
  153ARG   HH22 1501   4.525   3.982   3.806
  153ARG      C 1502   4.235   3.677   3.216
  153ARG      O 1503   4.229   3.771   3.136
  154VAL      N 1504   4.219   3.551   3.177
  154VAL      H 1505   4.211   3.480   3.246
  154VAL     CA 1506   4.202   3.494   3.042
  154VAL     CB 1507   4.080   3.549   2.969
  154VAL    CG1 1508   4.058   3.507   2.823
  154VAL    CG2 1509   3.948   3.510   3.037
  154VAL      C 1510   4.329   3.517   2.960
  154VAL      O 1511   4.353   3.631   2.921
  155ASP      N 1512   4.432   3.433   2.961
  155ASP      H 1513   4.445   3.371   3.039
  155ASP     CA 1514   4.544   3.439   2.866
  155ASP     CB 1515   4.667   3.430   2.957
  155ASP     CG 1516   4.801   3.443   2.885
  155ASP    OD1 1517   4.806   3.461   2.761
  155ASP    OD2 1518   4.897   3.398   2.951
  155ASP      C 1519   4.537   3.328   2.762
  155ASP      O 1520   4.591   3.218   2.777
  156ASP      N 1521   4.461   3.353   2.656
  156ASP      H 1522   4.427   3.445   2.639
  156ASP     CA 1523   4.435   3.250   2.554
  156ASP     CB 1524   4.290   3.258   2.504
  156ASP     CG 1525   4.241   3.394   2.455
  156ASP    OD1 1526   4.329   3.468   2.407
  156ASP    OD2 1527   4.121   3.421   2.477
  156ASP      C 1528   4.525   3.258   2.430
  156ASP      O 1529   4.486   3.206   2.325
  157LYS      N 1530   4.640   3.321   2.449
  157LYS      H 1531   4.638   3.401   2.510
  157LYS     CA 1532   4.764   3.305   2.372
  157LYS     CB 1533   4.830   3.166   2.377
  157LYS     CG 1534   4.895   3.107   2.502
  157LYS     CD 1535   5.018   3.193   2.533
  157LYS     CE 1536   5.069   3.151   2.671
  157LYS     NZ 1537   4.964   3.140   2.773
  157LYS    HZ1 1538   4.952   3.220   2.831
  157LYS    HZ2 1539   4.886   3.116   2.715
  157LYS    HZ3 1540   4.977   3.063   2.835
  157LYS      C 1541   4.763   3.364   2.231
  157LYS      O 1542   4.824   3.310   2.138
  158VAL      N 1543   4.691   3.475   2.219
  158VAL      H 1544   4.626   3.499   2.291
  158VAL     CA 1545   4.683   3.559   2.099
  158VAL     CB 1546   4.544   3.621   2.085
  158VAL    CG1 1547   4.529   3.710   1.961
  158VAL    CG2 1548   4.439   3.510   2.079
  158VAL      C 1549   4.793   3.666   2.094
  158VAL      O 1550   4.830   3.730   2.192
  159ASN      N 1551   4.841   3.682   1.971
  159ASN      H 1552   4.792   3.651   1.890
  159ASN     CA 1553   4.957   3.769   1.948
  159ASN     CB 1554   5.030   3.732   1.819
  159ASN     CG 1555   5.173   3.782   1.798
  159ASN    OD1 1556   5.240   3.839   1.885
  159ASN    ND2 1557   5.220   3.737   1.682
  159ASN   HD21 1558   5.175   3.687   1.608
  159ASN   HD22 1559   5.312   3.772   1.664
  159ASN      C 1560   4.924   3.919   1.946
  159ASN      O 1561   4.922   3.990   1.846
  160PHE      N 1562   4.872   3.969   2.058
  160PHE      H 1563   4.863   3.910   2.138
  160PHE     CA 1564   4.817   4.103   2.084
  160PHE     CB 1565   4.734   4.109   2.213
  160PHE     CG 1566   4.588   4.064   2.202
  160PHE    CD1 1567   4.499   4.163   2.162
  160PHE    HD1 1568   4.542   4.256   2.124
  160PHE    CD2 1569   4.541   3.940   2.243
  160PHE    HD2 1570   4.604   3.860   2.282
  160PHE    CE1 1571   4.363   4.138   2.172
  160PHE    HE1 1572   4.292   4.222   2.172
  160PHE    CE2 1573   4.404   3.916   2.253
  160PHE    HE2 1574   4.369   3.820   2.292
  160PHE     CZ 1575   4.315   4.015   2.214
  160PHE     HZ 1576   4.207   4.002   2.217
  160PHE      C 1577   4.936   4.194   2.113
  160PHE      O 1578   5.030   4.174   2.190
  161HISE     N 1579   4.929   4.300   2.033
  161HISE     H 1580   4.861   4.319   1.962
  161HISE    CA 1581   5.034   4.403   2.032
  161HISE    CB 1582   5.116   4.410   1.903
  161HISE    CG 1583   5.213   4.295   1.875
  161HISE   ND1 1584   5.335   4.311   1.826
  161HISE   CD2 1585   5.178   4.173   1.835
  161HISE   HD2 1586   5.078   4.130   1.829
  161HISE   CE1 1587   5.381   4.197   1.773
  161HISE   HE1 1588   5.476   4.183   1.722
  161HISE   NE2 1589   5.281   4.110   1.779
  161HISE   HE2 1590   5.294   4.015   1.751
  161HISE     C 1591   4.987   4.543   2.070
  161HISE     O 1592   4.883   4.591   2.026
  162PHE      N 1593   5.086   4.617   2.122
  162PHE      H 1594   5.181   4.587   2.118
  162PHE     CA 1595   5.051   4.745   2.185
  162PHE     CB 1596   5.064   4.730   2.337
  162PHE     CG 1597   4.974   4.827   2.413
  162PHE    CD1 1598   4.840   4.848   2.384
  162PHE    HD1 1599   4.797   4.793   2.300
  162PHE    CD2 1600   5.039   4.898   2.513
  162PHE    HD2 1601   5.147   4.910   2.508
  162PHE    CE1 1602   4.770   4.943   2.458
  162PHE    HE1 1603   4.667   4.963   2.427
  162PHE    CE2 1604   4.961   4.981   2.593
  162PHE    HE2 1605   5.014   5.036   2.671
  162PHE     CZ 1606   4.826   5.006   2.568
  162PHE     HZ 1607   4.762   5.076   2.622
  162PHE      C 1608   5.136   4.865   2.143
  162PHE      O 1609   5.255   4.874   2.175
  163ILE      N 1610   5.071   4.953   2.068
  163ILE      H 1611   4.971   4.951   2.067
  163ILE     CA 1612   5.137   5.055   1.986
  163ILE     CB 1613   5.101   5.040   1.838
  163ILE    CG1 1614   5.056   4.900   1.797
  163ILE    CG2 1615   5.224   5.068   1.752
  163ILE     CD 1616   4.995   4.886   1.657
  163ILE      C 1617   5.121   5.200   2.032
  163ILE      O 1618   5.015   5.238   2.082
  164LEU      N 1619   5.218   5.288   2.007
  164LEU      H 1620   5.301   5.260   1.959
  164LEU     CA 1621   5.212   5.429   2.048
  164LEU     CB 1622   5.332   5.440   2.142
  164LEU     CG 1623   5.351   5.586   2.186
  164LEU    CD1 1624   5.242   5.631   2.285
  164LEU    CD2 1625   5.495   5.619   2.225
  164LEU      C 1626   5.222   5.515   1.922
  164LEU      O 1627   5.324   5.520   1.854
  165PHE      N 1628   5.128   5.609   1.909
  165PHE      H 1629   5.047   5.605   1.967
  165PHE     CA 1630   5.115   5.704   1.797
  165PHE     CB 1631   4.981   5.682   1.727
  165PHE     CG 1632   4.967   5.557   1.640
  165PHE    CD1 1633   4.914   5.440   1.693
  165PHE    HD1 1634   4.825   5.454   1.754
  165PHE    CD2 1635   5.032   5.544   1.518
  165PHE    HD2 1636   5.092   5.627   1.480
  165PHE    CE1 1637   4.927   5.316   1.630
  165PHE    HE1 1638   4.914   5.230   1.696
  165PHE    CE2 1639   5.041   5.421   1.453
  165PHE    HE2 1640   5.108   5.411   1.368
  165PHE     CZ 1641   4.987   5.304   1.506
  165PHE     HZ 1642   4.962   5.227   1.433
  165PHE      C 1643   5.133   5.848   1.845
  165PHE      O 1644   5.036   5.921   1.865
  166ASN      N 1645   5.257   5.897   1.851
  166ASN      H 1646   5.339   5.841   1.842
  166ASN     CA 1647   5.276   6.031   1.908
  166ASN     CB 1648   5.332   6.016   2.049
  166ASN     CG 1649   5.477   5.967   2.063
  166ASN    OD1 1650   5.509   5.857   2.019
  166ASN    ND2 1651   5.572   6.049   2.108
  166ASN   HD21 1652   5.549   6.135   2.152
  166ASN   HD22 1653   5.666   6.018   2.094
  166ASN      C 1654   5.352   6.126   1.815
  166ASN      O 1655   5.404   6.071   1.718
  167ASN      N 1656   5.369   6.254   1.846
  167ASN      H 1657   5.317   6.294   1.921
  167ASN     CA 1658   5.457   6.348   1.773
  167ASN     CB 1659   5.361   6.463   1.743
  167ASN     CG 1660   5.419   6.563   1.642
  167ASN    OD1 1661   5.516   6.634   1.665
  167ASN    ND2 1662   5.333   6.603   1.549
  167ASN   HD21 1663   5.237   6.574   1.550
  167ASN   HD22 1664   5.376   6.656   1.476
  167ASN      C 1665   5.578   6.392   1.855
  167ASN      O 1666   5.565   6.455   1.960
  168VAL      N 1667   5.689   6.409   1.783
  168VAL      H 1668   5.690   6.395   1.684
  168VAL     CA 1669   5.820   6.456   1.831
  168VAL     CB 1670   5.904   6.335   1.872
  168VAL    CG1 1671   6.035   6.381   1.937
  168VAL    CG2 1672   5.839   6.240   1.972
  168VAL      C 1673   5.886   6.512   1.705
  168VAL      O 1674   5.877   6.455   1.596
  169ASP      N 1675   5.938   6.634   1.719
  169ASP      H 1676   5.930   6.685   1.804
  169ASP     CA 1677   6.025   6.701   1.621
  169ASP     CB 1678   6.150   6.616   1.598
  169ASP     CG 1679   6.269   6.682   1.527
  169ASP    OD1 1680   6.282   6.807   1.528
  169ASP    OD2 1681   6.365   6.612   1.488
  169ASP      C 1682   5.954   6.737   1.490
  169ASP      O 1683   6.015   6.775   1.390
  170GLY      N 1684   5.824   6.756   1.504
  170GLY      H 1685   5.783   6.764   1.595
  170GLY     CA 1686   5.735   6.785   1.390
  170GLY      C 1687   5.685   6.665   1.309
  170GLY      O 1688   5.609   6.690   1.216
  171HISE     N 1689   5.742   6.549   1.341
  171HISE     H 1690   5.818   6.528   1.402
  171HISE    CA 1691   5.697   6.424   1.277
  171HISE    CB 1692   5.827   6.347   1.251
  171HISE    CG 1693   5.923   6.388   1.140
  171HISE   ND1 1694   6.022   6.477   1.144
  171HISE   CD2 1695   5.912   6.339   1.017
  171HISE   HD2 1696   5.842   6.263   0.980
  171HISE   CE1 1697   6.079   6.477   1.024
  171HISE   HE1 1698   6.177   6.509   0.988
  171HISE   NE2 1699   6.013   6.390   0.948
  171HISE   HE2 1700   6.041   6.368   0.854
  171HISE     C 1701   5.603   6.342   1.365
  171HISE     O 1702   5.597   6.370   1.485
  172LEU      N 1703   5.530   6.254   1.296
  172LEU      H 1704   5.507   6.272   1.201
  172LEU     CA 1705   5.459   6.152   1.374
  172LEU     CB 1706   5.335   6.112   1.293
  172LEU     CG 1707   5.226   6.038   1.372
  172LEU    CD1 1708   5.259   5.893   1.409
  172LEU    CD2 1709   5.167   6.132   1.477
  172LEU      C 1710   5.562   6.041   1.394
  172LEU      O 1711   5.626   5.993   1.301
  173TYR      N 1712   5.550   5.975   1.510
  173TYR      H 1713   5.494   6.009   1.585
  173TYR     CA 1714   5.636   5.861   1.544
  173TYR     CB 1715   5.754   5.908   1.628
  173TYR     CG 1716   5.867   5.972   1.546
  173TYR    CD1 1717   5.958   5.897   1.472
  173TYR    HD1 1718   5.927   5.799   1.437
  173TYR    CD2 1719   5.897   6.106   1.564
  173TYR    HD2 1720   5.835   6.170   1.627
  173TYR    CE1 1721   6.072   5.955   1.418
  173TYR    HE1 1722   6.135   5.894   1.353
  173TYR    CE2 1723   6.011   6.166   1.511
  173TYR    HE2 1724   6.020   6.274   1.518
  173TYR     CZ 1725   6.103   6.088   1.442
  173TYR     OH 1726   6.216   6.137   1.383
  173TYR     HH 1727   6.200   6.234   1.367
  173TYR      C 1728   5.565   5.745   1.614
  173TYR      O 1729   5.503   5.759   1.719
  174GLU      N 1730   5.576   5.633   1.542
  174GLU      H 1731   5.657   5.618   1.485
  174GLU     CA 1732   5.494   5.513   1.564
  174GLU     CB 1733   5.437   5.460   1.432
  174GLU     CG 1734   5.393   5.314   1.442
  174GLU     CD 1735   5.356   5.248   1.309
  174GLU    OE1 1736   5.253   5.280   1.247
  174GLU    OE2 1737   5.449   5.176   1.266
  174GLU      C 1738   5.581   5.411   1.638
  174GLU      O 1739   5.666   5.347   1.577
  175LEU      N 1740   5.573   5.411   1.771
  175LEU      H 1741   5.511   5.469   1.823
  175LEU     CA 1742   5.663   5.332   1.856
  175LEU     CB 1743   5.703   5.427   1.969
  175LEU     CG 1744   5.836   5.500   1.952
  175LEU    CD1 1745   5.830   5.611   1.847
  175LEU    CD2 1746   5.875   5.563   2.085
  175LEU      C 1747   5.607   5.205   1.920
  175LEU      O 1748   5.501   5.201   1.983
  176ASP      N 1749   5.665   5.091   1.882
  176ASP      H 1750   5.721   5.110   1.801
  176ASP     CA 1751   5.632   4.954   1.922
  176ASP     CB 1752   5.580   4.879   1.799
  176ASP     CG 1753   5.575   4.729   1.825
  176ASP    OD1 1754   5.652   4.654   1.760
  176ASP    OD2 1755   5.518   4.689   1.928
  176ASP      C 1756   5.760   4.890   1.978
  176ASP      O 1757   5.863   4.892   1.910
  177GLY      N 1758   5.747   4.825   2.093
  177GLY      H 1759   5.661   4.838   2.143
  177GLY     CA 1760   5.858   4.758   2.162
  177GLY      C 1761   5.912   4.631   2.096
  177GLY      O 1762   6.027   4.593   2.119
  178ARG      N 1763   5.834   4.574   2.005
  178ARG      H 1764   5.765   4.631   1.960
  178ARG     CA 1765   5.843   4.437   1.954
  178ARG     CB 1766   5.705   4.376   1.932
  178ARG     CG 1767   5.606   4.356   2.048
  178ARG     CD 1768   5.641   4.229   2.125
  178ARG     NE 1769   5.608   4.103   2.058
  178ARG     HE 1770   5.671   4.060   1.994
  178ARG     CZ 1771   5.486   4.048   2.068
  178ARG    NH1 1772   5.381   4.098   2.136
  178ARG   HH11 1773   5.377   4.180   2.192
  178ARG   HH12 1774   5.296   4.046   2.140
  178ARG    NH2 1775   5.465   3.928   2.011
  178ARG   HH21 1776   5.528   3.872   1.957
  178ARG   HH22 1777   5.376   3.884   2.013
  178ARG      C 1778   5.928   4.440   1.826
  178ARG      O 1779   6.019   4.358   1.817
  179MET      N 1780   5.905   4.545   1.748
  179MET      H 1781   5.825   4.605   1.755
  179MET     CA 1782   5.980   4.596   1.632
  179MET     CB 1783   5.903   4.718   1.581
  179MET     CG 1784   5.775   4.687   1.504
  179MET     SD 1785   5.820   4.581   1.362
  179MET     CE 1786   5.683   4.466   1.364
  179MET      C 1787   6.122   4.643   1.663
  179MET      O 1788   6.167   4.662   1.776
  180PRO      N 1789   6.202   4.643   1.556
  180PRO     CA 1790   6.347   4.666   1.558
  180PRO     CB 1791   6.397   4.614   1.423
  180PRO     CG 1792   6.300   4.500   1.393
  180PRO     CD 1793   6.168   4.567   1.435
  180PRO      C 1794   6.382   4.813   1.578
  180PRO      O 1795   6.467   4.853   1.657
  181PHE      N 1796   6.303   4.896   1.510
  181PHE      H 1797   6.232   4.861   1.450
  181PHE     CA 1798   6.314   5.043   1.511
  181PHE     CB 1799   6.406   5.097   1.401
  181PHE     CG 1800   6.545   5.039   1.372
  181PHE    CD1 1801   6.565   4.921   1.300
  181PHE    HD1 1802   6.477   4.879   1.252
  181PHE    CD2 1803   6.652   5.108   1.427
  181PHE    HD2 1804   6.641   5.205   1.476
  181PHE    CE1 1805   6.691   4.862   1.295
  181PHE    HE1 1806   6.713   4.766   1.248
  181PHE    CE2 1807   6.780   5.057   1.416
  181PHE    HE2 1808   6.864   5.126   1.425
  181PHE     CZ 1809   6.795   4.932   1.356
  181PHE     HZ 1810   6.885   4.873   1.369
  181PHE      C 1811   6.174   5.104   1.508
  181PHE      O 1812   6.079   5.027   1.512
  182PRO      N 1813   6.155   5.232   1.538
  182PRO     CA 1814   6.039   5.319   1.514
  182PRO     CB 1815   6.070   5.456   1.574
  182PRO     CG 1816   6.153   5.417   1.696
  182PRO     CD 1817   6.236   5.303   1.638
  182PRO      C 1818   6.015   5.328   1.363
  182PRO      O 1819   6.107   5.313   1.284
  183VAL      N 1820   5.888   5.339   1.324
  183VAL      H 1821   5.812   5.331   1.388
  183VAL     CA 1822   5.857   5.363   1.182
  183VAL     CB 1823   5.746   5.274   1.125
  183VAL    CG1 1824   5.769   5.260   0.975
  183VAL    CG2 1825   5.756   5.133   1.184
  183VAL      C 1826   5.811   5.508   1.166
  183VAL      O 1827   5.737   5.560   1.249
  184ASN      N 1828   5.876   5.581   1.075
  184ASN      H 1829   5.945   5.544   1.012
  184ASN     CA 1830   5.839   5.720   1.046
  184ASN     CB 1831   5.971   5.797   1.050
  184ASN     CG 1832   5.955   5.949   1.046
  184ASN    OD1 1833   5.869   5.996   0.972
  184ASN    ND2 1834   6.042   6.034   1.101
  184ASN   HD21 1835   6.125   5.991   1.137
  184ASN   HD22 1836   6.024   6.128   1.130
  184ASN      C 1837   5.742   5.741   0.929
  184ASN      O 1838   5.774   5.697   0.819
  185HISE     N 1839   5.622   5.784   0.969
  185HISE     H 1840   5.590   5.789   1.063
  185HISE    CA 1841   5.521   5.828   0.872
  185HISE    CB 1842   5.384   5.785   0.925
  185HISE    CG 1843   5.370   5.635   0.953
  185HISE   ND1 1844   5.409   5.538   0.870
  185HISE   CD2 1845   5.334   5.577   1.067
  185HISE   HD2 1846   5.298   5.628   1.157
  185HISE   CE1 1847   5.420   5.428   0.944
  185HISE   HE1 1848   5.443   5.328   0.906
  185HISE   NE2 1849   5.372   5.450   1.066
  185HISE   HE2 1850   5.364   5.380   1.137
  185HISE     C 1851   5.524   5.971   0.820
  185HISE     O 1852   5.433   6.021   0.753
  186GLY      N 1853   5.624   6.054   0.846
  186GLY      H 1854   5.695   6.043   0.915
  186GLY     CA 1855   5.635   6.193   0.800
  186GLY      C 1856   5.566   6.297   0.889
  186GLY      O 1857   5.555   6.274   1.009
  187ALA      N 1858   5.563   6.420   0.839
  187ALA      H 1859   5.575   6.429   0.740
  187ALA     CA 1860   5.525   6.540   0.915
  187ALA     CB 1861   5.531   6.669   0.832
  187ALA      C 1862   5.382   6.539   0.970
  187ALA      O 1863   5.291   6.486   0.906
  188SER      N 1864   5.374   6.584   1.095
  188SER      H 1865   5.455   6.634   1.124
  188SER     CA 1866   5.246   6.591   1.166
  188SER     CB 1867   5.230   6.467   1.255
  188SER     OG 1868   5.136   6.467   1.363
  188SER     HG 1869   5.044   6.458   1.325
  188SER      C 1870   5.230   6.713   1.257
  188SER      O 1871   5.331   6.778   1.283
  189SER      N 1872   5.111   6.748   1.305
  189SER      H 1873   5.035   6.689   1.276
  189SER     CA 1874   5.084   6.864   1.391
  189SER     CB 1875   4.995   6.969   1.324
  189SER     OG 1876   4.966   7.074   1.417
  189SER     HG 1877   4.959   7.161   1.368
  189SER      C 1878   5.025   6.831   1.528
  189SER      O 1879   4.933   6.749   1.532
  190GLU      N 1880   5.078   6.894   1.632
  190GLU      H 1881   5.164   6.943   1.619
  190GLU     CA 1882   5.034   6.892   1.773
  190GLU     CB 1883   5.100   7.008   1.846
  190GLU     CG 1884   5.107   6.995   1.999
  190GLU     CD 1885   5.185   7.116   2.050
  190GLU    OE1 1886   5.308   7.103   2.073
  190GLU    OE2 1887   5.112   7.208   2.091
  190GLU      C 1888   4.883   6.904   1.792
  190GLU      O 1889   4.825   6.846   1.884
  191ASP      N 1890   4.833   6.992   1.706
  191ASP      H 1891   4.886   7.054   1.649
  191ASP     CA 1892   4.690   7.026   1.700
  191ASP     CB 1893   4.674   7.158   1.623
  191ASP     CG 1894   4.538   7.225   1.645
  191ASP    OD1 1895   4.529   7.324   1.720
  191ASP    OD2 1896   4.434   7.189   1.586
  191ASP      C 1897   4.603   6.914   1.643
  191ASP      O 1898   4.500   6.879   1.699
  192THR      N 1899   4.669   6.857   1.542
  192THR      H 1900   4.754   6.884   1.498
  192THR     CA 1901   4.591   6.753   1.472
  192THR     CB 1902   4.592   6.768   1.320
  192THR    OG1 1903   4.728   6.761   1.274
  192THR    HG1 1904   4.770   6.670   1.276
  192THR    CG2 1905   4.535   6.904   1.281
  192THR      C 1906   4.625   6.608   1.507
  192THR      O 1907   4.597   6.510   1.439
  193LEU      N 1908   4.695   6.599   1.619
  193LEU      H 1909   4.718   6.685   1.664
  193LEU     CA 1910   4.765   6.482   1.675
  193LEU     CB 1911   4.800   6.512   1.821
  193LEU     CG 1912   4.885   6.405   1.889
  193LEU    CD1 1913   5.028   6.388   1.839
  193LEU    CD2 1914   4.876   6.441   2.038
  193LEU      C 1915   4.680   6.355   1.674
  193LEU      O 1916   4.739   6.251   1.647
  194LEU      N 1917   4.558   6.366   1.726
  194LEU      H 1918   4.536   6.452   1.771
  194LEU     CA 1919   4.450   6.266   1.733
  194LEU     CB 1920   4.323   6.320   1.797
  194LEU     CG 1921   4.323   6.337   1.949
  194LEU    CD1 1922   4.187   6.402   1.978
  194LEU    CD2 1923   4.338   6.202   2.019
  194LEU      C 1924   4.409   6.223   1.592
  194LEU      O 1925   4.420   6.105   1.557
  195LYS      N 1926   4.388   6.321   1.505
  195LYS      H 1927   4.392   6.414   1.542
  195LYS     CA 1928   4.355   6.307   1.362
  195LYS     CB 1929   4.320   6.441   1.296
  195LYS     CG 1930   4.258   6.431   1.156
  195LYS     CD 1931   4.255   6.556   1.069
  195LYS     CE 1932   4.177   6.548   0.937
  195LYS     NZ 1933   4.033   6.544   0.966
  195LYS    HZ1 1934   4.012   6.480   1.040
  195LYS    HZ2 1935   3.995   6.635   0.984
  195LYS    HZ3 1936   3.990   6.518   0.879
  195LYS      C 1937   4.465   6.233   1.285
  195LYS      O 1938   4.444   6.139   1.209
  196ASP      N 1939   4.588   6.280   1.302
  196ASP      H 1940   4.596   6.366   1.354
  196ASP     CA 1941   4.712   6.224   1.248
  196ASP     CB 1942   4.836   6.307   1.285
  196ASP     CG 1943   4.845   6.430   1.195
  196ASP    OD1 1944   4.894   6.537   1.239
  196ASP    OD2 1945   4.797   6.420   1.080
  196ASP      C 1946   4.761   6.085   1.287
  196ASP      O 1947   4.803   5.999   1.210
  197ALA      N 1948   4.750   6.058   1.417
  197ALA      H 1949   4.741   6.134   1.481
  197ALA     CA 1950   4.754   5.923   1.476
  197ALA     CB 1951   4.747   5.951   1.626
  197ALA      C 1952   4.636   5.834   1.435
  197ALA      O 1953   4.663   5.720   1.398
  198ALA      N 1954   4.516   5.890   1.426
  198ALA      H 1955   4.500   5.974   1.477
  198ALA     CA 1956   4.395   5.817   1.383
  198ALA     CB 1957   4.266   5.900   1.379
  198ALA      C 1958   4.405   5.759   1.242
  198ALA      O 1959   4.377   5.641   1.220
  199LYS      N 1960   4.453   5.843   1.151
  199LYS      H 1961   4.474   5.938   1.173
  199LYS     CA 1962   4.475   5.798   1.013
  199LYS     CB 1963   4.553   5.909   0.942
  199LYS     CG 1964   4.561   5.908   0.789
  199LYS     CD 1965   4.654   6.017   0.733
  199LYS     CE 1966   4.797   5.975   0.768
  199LYS     NZ 1967   4.896   6.071   0.718
  199LYS    HZ1 1968   4.900   6.082   0.619
  199LYS    HZ2 1969   4.870   6.158   0.761
  199LYS    HZ3 1970   4.991   6.042   0.733
  199LYS      C 1971   4.559   5.670   1.009
  199LYS      O 1972   4.494   5.573   0.968
  200VAL      N 1973   4.675   5.664   1.073
  200VAL      H 1974   4.732   5.743   1.093
  200VAL     CA 1975   4.765   5.547   1.074
  200VAL     CB 1976   4.908   5.581   1.114
  200VAL    CG1 1977   4.995   5.458   1.086
  200VAL    CG2 1978   4.967   5.691   1.025
  200VAL      C 1979   4.714   5.430   1.158
  200VAL      O 1980   4.723   5.315   1.117
  201CYS      N 1981   4.648   5.463   1.269
  201CYS      H 1982   4.616   5.557   1.275
  201CYS     CA 1983   4.573   5.367   1.352
  201CYS     CB 1984   4.488   5.423   1.466
  201CYS     SG 1985   4.589   5.491   1.604
  201CYS     HG 1986   4.667   5.576   1.538
  201CYS      C 1987   4.467   5.292   1.271
  201CYS      O 1988   4.477   5.173   1.243
  202ARG      N 1989   4.382   5.372   1.208
  202ARG      H 1990   4.385   5.471   1.195
  202ARG     CA 1991   4.278   5.321   1.117
  202ARG     CB 1992   4.184   5.431   1.069
  202ARG     CG 1993   4.075   5.477   1.166
  202ARG     CD 1994   3.997   5.604   1.131
  202ARG     NE 1995   4.044   5.665   1.007
  202ARG     HE 1996   4.077   5.599   0.939
  202ARG     CZ 1997   4.043   5.790   0.958
  202ARG    NH1 1998   4.007   5.889   1.042
  202ARG   HH11 1999   4.007   5.877   1.141
  202ARG   HH12 2000   3.976   5.972   0.996
  202ARG    NH2 2001   4.115   5.822   0.849
  202ARG   HH21 2002   4.172   5.752   0.807
  202ARG   HH22 2003   4.112   5.915   0.814
  202ARG      C 2004   4.315   5.236   0.995
  202ARG      O 2005   4.255   5.129   0.990
  203GLU      N 2006   4.423   5.278   0.930
  203GLU      H 2007   4.458   5.371   0.939
  203GLU     CA 2008   4.486   5.194   0.828
  203GLU     CB 2009   4.563   5.265   0.716
  203GLU     CG 2010   4.685   5.328   0.783
  203GLU     CD 2011   4.778   5.364   0.666
  203GLU    OE1 2012   4.747   5.469   0.606
  203GLU    OE2 2013   4.875   5.296   0.628
  203GLU      C 2014   4.539   5.053   0.855
  203GLU      O 2015   4.557   4.972   0.764
  204PHE      N 2016   4.582   5.051   0.981
  204PHE      H 2017   4.587   5.138   1.030
  204PHE     CA 2018   4.616   4.924   1.047
  204PHE     CB 2019   4.677   4.957   1.183
  204PHE     CG 2020   4.801   4.873   1.215
  204PHE    CD1 2021   4.933   4.915   1.200
  204PHE    HD1 2022   4.954   5.022   1.205
  204PHE    CD2 2023   4.785   4.736   1.230
  204PHE    HD2 2024   4.687   4.706   1.267
  204PHE    CE1 2025   5.039   4.826   1.188
  204PHE    HE1 2026   5.128   4.852   1.130
  204PHE    CE2 2027   4.888   4.642   1.223
  204PHE    HE2 2028   4.882   4.547   1.276
  204PHE     CZ 2029   5.016   4.689   1.196
  204PHE     HZ 2030   5.095   4.615   1.184
  204PHE      C 2031   4.499   4.826   1.049
  204PHE      O 2032   4.480   4.738   0.965
  205THR      N 2033   4.400   4.871   1.125
  205THR      H 2034   4.404   4.954   1.180
  205THR     CA 2035   4.281   4.792   1.159
  205THR     CB 2036   4.216   4.821   1.295
  205THR    OG1 2037   4.089   4.756   1.302
  205THR    HG1 2038   4.024   4.790   1.369
  205THR    CG2 2039   4.212   4.970   1.328
  205THR      C 2040   4.191   4.758   1.040
  205THR      O 2041   4.143   4.645   1.033
  206GLU      N 2042   4.154   4.851   0.952
  206GLU      H 2043   4.163   4.945   0.984
  206GLU     CA 2044   4.085   4.837   0.823
  206GLU     CB 2045   4.056   4.973   0.760
  206GLU     CG 2046   3.981   5.072   0.850
  206GLU     CD 2047   3.955   5.211   0.791
  206GLU    OE1 2048   4.014   5.306   0.848
  206GLU    OE2 2049   3.880   5.221   0.692
  206GLU      C 2050   4.144   4.741   0.719
  206GLU      O 2051   4.076   4.711   0.621
  207ARG      N 2052   4.257   4.680   0.752
  207ARG      H 2053   4.307   4.707   0.835
  207ARG     CA 2054   4.308   4.573   0.665
  207ARG     CB 2055   4.460   4.564   0.671
  207ARG     CG 2056   4.518   4.689   0.602
  207ARG     CD 2057   4.670   4.697   0.585
  207ARG     NE 2058   4.746   4.671   0.709
  207ARG     HE 2059   4.713   4.600   0.772
  207ARG     CZ 2060   4.849   4.744   0.751
  207ARG    NH1 2061   4.884   4.857   0.688
  207ARG   HH11 2062   4.817   4.896   0.626
  207ARG   HH12 2063   4.975   4.898   0.693
  207ARG    NH2 2064   4.926   4.708   0.855
  207ARG   HH21 2065   4.896   4.638   0.920
  207ARG   HH22 2066   5.020   4.741   0.855
  207ARG      C 2067   4.243   4.439   0.700
  207ARG      O 2068   4.206   4.373   0.603
  208GLU      N 2069   4.273   4.389   0.819
  208GLU      H 2070   4.361   4.399   0.866
  208GLU     CA 2071   4.210   4.261   0.855
  208GLU     CB 2072   4.290   4.203   0.972
  208GLU     CG 2073   4.420   4.132   0.934
  208GLU     CD 2074   4.547   4.217   0.919
  208GLU    OE1 2075   4.601   4.256   1.025
  208GLU    OE2 2076   4.565   4.272   0.809
  208GLU      C 2077   4.059   4.262   0.878
  208GLU      O 2078   4.012   4.283   0.990
  209GLN      N 2079   3.990   4.261   0.764
  209GLN      H 2080   4.027   4.287   0.675
  209GLN     CA 2081   3.843   4.260   0.760
  209GLN     CB 2082   3.777   4.264   0.622
  209GLN     CG 2083   3.810   4.401   0.561
  209GLN     CD 2084   3.790   4.391   0.410
  209GLN    OE1 2085   3.874   4.359   0.326
  209GLN    NE2 2086   3.664   4.420   0.380
  209GLN   HE21 2087   3.598   4.437   0.453
  209GLN   HE22 2088   3.635   4.411   0.285
  209GLN      C 2089   3.780   4.153   0.850
  209GLN      O 2090   3.676   4.180   0.909
  210GLY      N 2091   3.847   4.038   0.856
  210GLY      H 2092   3.901   4.015   0.775
  210GLY     CA 2093   3.816   3.931   0.952
  210GLY      C 2094   3.843   3.954   1.100
  210GLY      O 2095   3.791   3.877   1.181
  211GLU      N 2096   3.921   4.054   1.139
  211GLU      H 2097   3.962   4.119   1.074
  211GLU     CA 2098   3.942   4.070   1.284
  211GLU     CB 2099   4.081   4.131   1.301
  211GLU     CG 2100   4.121   4.122   1.449
  211GLU     CD 2101   4.108   3.989   1.523
  211GLU    OE1 2102   4.019   3.966   1.608
  211GLU    OE2 2103   4.174   3.891   1.481
  211GLU      C 2104   3.835   4.147   1.360
  211GLU      O 2105   3.777   4.239   1.303
  212VAL      N 2106   3.795   4.089   1.473
  212VAL      H 2107   3.853   4.010   1.495
  212VAL     CA 2108   3.694   4.136   1.569
  212VAL     CB 2109   3.594   4.022   1.586
  212VAL    CG1 2110   3.513   3.984   1.462
  212VAL    CG2 2111   3.665   3.893   1.628
  212VAL      C 2112   3.734   4.199   1.702
  212VAL      O 2113   3.651   4.280   1.746
  213ARG      N 2114   3.860   4.180   1.740
  213ARG      H 2115   3.929   4.151   1.674
  213ARG     CA 2116   3.917   4.238   1.862
  213ARG     CB 2117   3.995   4.130   1.937
  213ARG     CG 2118   3.920   4.016   2.006
  213ARG     CD 2119   4.012   3.894   2.007
  213ARG     NE 2120   4.065   3.848   1.878
  213ARG     HE 2121   4.039   3.902   1.798
  213ARG     CZ 2122   4.125   3.732   1.848
  213ARG    NH1 2123   4.145   3.631   1.934
  213ARG   HH11 2124   4.118   3.638   2.030
  213ARG   HH12 2125   4.173   3.538   1.909
  213ARG    NH2 2126   4.164   3.701   1.724
  213ARG   HH21 2127   4.144   3.768   1.653
  213ARG   HH22 2128   4.206   3.614   1.698
  213ARG      C 2129   4.006   4.354   1.817
  213ARG      O 2130   4.087   4.346   1.725
  214PHE      N 2131   3.986   4.462   1.891
  214PHE      H 2132   3.911   4.463   1.958
  214PHE     CA 2133   4.056   4.590   1.876
  214PHE     CB 2134   4.018   4.659   1.745
  214PHE     CG 2135   3.882   4.728   1.742
  214PHE    CD1 2136   3.889   4.865   1.764
  214PHE    HD1 2137   3.986   4.909   1.789
  214PHE    CD2 2138   3.758   4.668   1.724
  214PHE    HD2 2139   3.749   4.562   1.701
  214PHE    CE1 2140   3.776   4.946   1.758
  214PHE    HE1 2141   3.796   5.052   1.769
  214PHE    CE2 2142   3.645   4.749   1.712
  214PHE    HE2 2143   3.550   4.701   1.688
  214PHE     CZ 2144   3.654   4.886   1.727
  214PHE     HZ 2145   3.562   4.938   1.700
  214PHE      C 2146   4.029   4.672   2.002
  214PHE      O 2147   3.915   4.685   2.049
  215SER      N 2148   4.127   4.744   2.056
  215SER      H 2149   4.224   4.723   2.041
  215SER     CA 2150   4.099   4.835   2.168
  215SER     CB 2151   4.137   4.763   2.298
  215SER     OG 2152   4.048   4.787   2.407
  215SER     HG 2153   4.106   4.840   2.470
  215SER      C 2154   4.173   4.968   2.158
  215SER      O 2155   4.291   4.970   2.123
  216ALA      N 2156   4.116   5.064   2.230
  216ALA      H 2157   4.032   5.048   2.283
  216ALA     CA 2158   4.155   5.205   2.225
  216ALA     CB 2159   4.111   5.292   2.107
  216ALA      C 2160   4.096   5.268   2.351
  216ALA     O1 2161   3.984   5.233   2.393
  216ALA     O2 2162   4.148   5.372   2.396
   6.92436   6.92436   4.89626   0.00000   0.00000   0.00000   0.00000   3.46217   3.46217
