# Supplementary material for: Is There a Functional Role for the Knotted Topology in Protein UCH-L1?
Source: J Chem Inf Model. 2024 Jul 24;64(17):6827–37. doi: 10.1021/acs.jcim.4c00880 (PMC11388461; doi:10.1021/acs.jcim.4c00880)
Supplement: Supplementary file 2 — ci4c00880_si_002.zip [file ci4c00880_si_002.zip › UCH-L1_files/APO/APO_delta217/REP_3/traj_final.gro]

Protein in water t= 500000.00000 step= 5000000
 2162
    1MET      N    1   3.967   5.304   4.119
    1MET     H1    2   3.938   5.219   4.163
    1MET     H2    3   4.058   5.323   4.157
    1MET     H3    4   3.895   5.366   4.149
    1MET     CA    5   3.976   5.300   3.973
    1MET     CB    6   4.071   5.186   3.935
    1MET     CG    7   4.169   5.224   3.824
    1MET     SD    8   4.089   5.263   3.664
    1MET     CE    9   4.043   5.101   3.608
    1MET      C   10   3.837   5.296   3.909
    1MET      O   11   3.748   5.229   3.960
    2GLN      N   12   3.813   5.383   3.810
    2GLN      H   13   3.889   5.432   3.769
    2GLN     CA   14   3.681   5.394   3.748
    2GLN     CB   15   3.628   5.531   3.791
    2GLN     CG   16   3.502   5.573   3.716
    2GLN     CD   17   3.437   5.700   3.771
    2GLN    OE1   18   3.458   5.808   3.716
    2GLN    NE2   19   3.348   5.691   3.869
    2GLN   HE21   20   3.322   5.597   3.892
    2GLN   HE22   21   3.325   5.766   3.930
    2GLN      C   22   3.698   5.383   3.596
    2GLN      O   23   3.805   5.417   3.547
    3LEU      N   24   3.616   5.297   3.538
    3LEU      H   25   3.531   5.277   3.587
    3LEU     CA   26   3.613   5.284   3.391
    3LEU     CB   27   3.516   5.173   3.350
    3LEU     CG   28   3.589   5.039   3.354
    3LEU    CD1   29   3.484   4.935   3.316
    3LEU    CD2   30   3.709   5.028   3.260
    3LEU      C   31   3.588   5.406   3.302
    3LEU      O   32   3.482   5.468   3.299
    4LYS      N   33   3.701   5.445   3.243
    4LYS      H   34   3.789   5.402   3.265
    4LYS     CA   35   3.716   5.565   3.160
    4LYS     CB   36   3.842   5.646   3.190
    4LYS     CG   37   3.856   5.674   3.340
    4LYS     CD   38   3.996   5.714   3.387
    4LYS     CE   39   4.094   5.598   3.368
    4LYS     NZ   40   4.086   5.502   3.479
    4LYS    HZ1   41   4.082   5.545   3.569
    4LYS    HZ2   42   4.004   5.451   3.455
    4LYS    HZ3   43   4.168   5.445   3.474
    4LYS      C   44   3.709   5.539   3.010
    4LYS      O   45   3.743   5.433   2.957
    5PRO      N   46   3.661   5.638   2.936
    5PRO     CA   47   3.683   5.652   2.791
    5PRO     CB   48   3.554   5.713   2.734
    5PRO     CG   49   3.503   5.799   2.849
    5PRO     CD   50   3.557   5.733   2.977
    5PRO      C   51   3.807   5.732   2.751
    5PRO      O   52   3.815   5.845   2.798
    6MET      N   53   3.905   5.679   2.678
    6MET      H   54   3.903   5.582   2.656
    6MET     CA   55   4.024   5.752   2.632
    6MET     CB   56   4.149   5.667   2.657
    6MET     CG   57   4.179   5.669   2.807
    6MET     SD   58   4.259   5.823   2.863
    6MET     CE   59   4.428   5.805   2.807
    6MET      C   60   4.030   5.782   2.482
    6MET      O   61   3.953   5.726   2.405
    7GLU      N   62   4.105   5.879   2.431
    7GLU      H   63   4.147   5.946   2.494
    7GLU     CA   64   4.126   5.903   2.288
    7GLU     CB   65   4.096   6.050   2.257
    7GLU     CG   66   4.056   6.095   2.116
    7GLU     CD   67   3.988   6.231   2.125
    7GLU    OE1   68   4.049   6.331   2.081
    7GLU    OE2   69   3.867   6.246   2.151
    7GLU      C   70   4.258   5.852   2.231
    7GLU      O   71   4.364   5.915   2.236
    8ILE      N   72   4.237   5.758   2.140
    8ILE      H   73   4.143   5.730   2.120
    8ILE     CA   74   4.336   5.667   2.080
    8ILE     CB   75   4.274   5.530   2.054
    8ILE    CG1   76   4.146   5.531   1.970
    8ILE    CG2   77   4.265   5.450   2.184
    8ILE     CD   78   4.154   5.408   1.879
    8ILE      C   79   4.414   5.736   1.968
    8ILE      O   80   4.399   5.709   1.848
    9ASN      N   81   4.508   5.821   2.008
    9ASN      H   82   4.529   5.831   2.105
    9ASN     CA   83   4.586   5.916   1.926
    9ASN     CB   84   4.492   6.028   1.881
    9ASN     CG   85   4.558   6.156   1.829
    9ASN    OD1   86   4.586   6.250   1.904
    9ASN    ND2   87   4.581   6.157   1.698
    9ASN   HD21   88   4.540   6.080   1.649
    9ASN   HD22   89   4.634   6.232   1.659
    9ASN      C   90   4.705   5.978   1.999
    9ASN      O   91   4.688   6.028   2.110
   10PRO      N   92   4.820   5.974   1.933
   10PRO     CA   93   4.951   6.015   1.986
   10PRO     CB   94   5.052   6.018   1.871
   10PRO     CG   95   4.989   5.924   1.767
   10PRO     CD   96   4.839   5.943   1.790
   10PRO      C   97   4.949   6.159   2.036
   10PRO      O   98   4.988   6.173   2.152
   11GLU      N   99   4.882   6.257   1.975
   11GLU      H  100   4.851   6.247   1.881
   11GLU     CA  101   4.881   6.395   2.025
   11GLU     CB  102   4.826   6.485   1.915
   11GLU     CG  103   4.942   6.564   1.854
   11GLU     CD  104   4.885   6.652   1.743
   11GLU    OE1  105   4.829   6.761   1.765
   11GLU    OE2  106   4.898   6.610   1.625
   11GLU      C  107   4.798   6.407   2.153
   11GLU      O  108   4.843   6.465   2.252
   12MET      N  109   4.689   6.331   2.159
   12MET      H  110   4.645   6.293   2.077
   12MET     CA  111   4.612   6.321   2.283
   12MET     CB  112   4.466   6.288   2.254
   12MET     CG  113   4.380   6.292   2.380
   12MET     SD  114   4.329   6.460   2.432
   12MET     CE  115   4.174   6.481   2.348
   12MET      C  116   4.658   6.230   2.398
   12MET      O  117   4.645   6.272   2.513
   13LEU      N  118   4.740   6.130   2.371
   13LEU      H  119   4.753   6.088   2.281
   13LEU     CA  120   4.820   6.058   2.471
   13LEU     CB  121   4.873   5.923   2.423
   13LEU     CG  122   4.780   5.804   2.448
   13LEU    CD1  123   4.670   5.783   2.344
   13LEU    CD2  124   4.856   5.672   2.450
   13LEU      C  125   4.933   6.138   2.535
   13LEU      O  126   4.929   6.153   2.657
   14ASN      N  127   5.002   6.220   2.455
   14ASN      H  128   5.010   6.221   2.355
   14ASN     CA  129   5.088   6.324   2.513
   14ASN     CB  130   5.178   6.371   2.398
   14ASN     CG  131   5.311   6.434   2.438
   14ASN    OD1  132   5.420   6.380   2.456
   14ASN    ND2  133   5.305   6.565   2.458
   14ASN   HD21  134   5.225   6.625   2.455
   14ASN   HD22  135   5.397   6.599   2.476
   14ASN      C  136   5.019   6.439   2.588
   14ASN      O  137   5.065   6.485   2.692
   15LYS      N  138   4.900   6.476   2.542
   15LYS      H  139   4.873   6.476   2.445
   15LYS     CA  140   4.811   6.564   2.617
   15LYS     CB  141   4.700   6.637   2.540
   15LYS     CG  142   4.749   6.735   2.433
   15LYS     CD  143   4.641   6.759   2.329
   15LYS     CE  144   4.709   6.820   2.206
   15LYS     NZ  145   4.636   6.937   2.155
   15LYS    HZ1  146   4.539   6.912   2.161
   15LYS    HZ2  147   4.663   7.020   2.205
   15LYS    HZ3  148   4.641   6.947   2.055
   15LYS      C  149   4.760   6.513   2.752
   15LYS      O  150   4.763   6.583   2.852
   16VAL      N  151   4.726   6.384   2.760
   16VAL      H  152   4.692   6.341   2.676
   16VAL     CA  153   4.699   6.308   2.882
   16VAL     CB  154   4.634   6.170   2.866
   16VAL    CG1  155   4.558   6.141   2.995
   16VAL    CG2  156   4.522   6.167   2.761
   16VAL      C  157   4.818   6.284   2.975
   16VAL      O  158   4.821   6.323   3.092
   17LEU      N  159   4.932   6.251   2.914
   17LEU      H  160   4.918   6.201   2.828
   17LEU     CA  161   5.065   6.239   2.975
   17LEU     CB  162   5.155   6.207   2.856
   17LEU     CG  163   5.297   6.187   2.909
   17LEU    CD1  164   5.360   6.052   2.875
   17LEU    CD2  165   5.390   6.304   2.875
   17LEU      C  166   5.106   6.367   3.048
   17LEU      O  167   5.117   6.367   3.170
   18SER      N  168   5.079   6.477   2.978
   18SER      H  169   5.066   6.478   2.879
   18SER     CA  170   5.090   6.616   3.025
   18SER     CB  171   5.048   6.708   2.910
   18SER     OG  172   5.039   6.850   2.923
   18SER     HG  173   4.986   6.896   2.852
   18SER      C  174   5.007   6.653   3.149
   18SER      O  175   5.048   6.734   3.232
   19ARG      N  176   4.889   6.592   3.161
   19ARG      H  177   4.856   6.528   3.092
   19ARG     CA  178   4.799   6.607   3.276
   19ARG     CB  179   4.655   6.561   3.248
   19ARG     CG  180   4.587   6.616   3.123
   19ARG     CD  181   4.558   6.766   3.125
   19ARG     NE  182   4.517   6.804   2.989
   19ARG     HE  183   4.426   6.772   2.962
   19ARG     CZ  184   4.587   6.886   2.910
   19ARG    NH1  185   4.699   6.941   2.960
   19ARG   HH11  186   4.715   6.929   3.058
   19ARG   HH12  187   4.758   7.011   2.919
   19ARG    NH2  188   4.540   6.939   2.797
   19ARG   HH21  189   4.448   6.909   2.773
   19ARG   HH22  190   4.598   7.006   2.750
   19ARG      C  191   4.846   6.542   3.406
   19ARG      O  192   4.819   6.594   3.514
   20LEU      N  193   4.914   6.428   3.398
   20LEU      H  194   4.948   6.394   3.310
   20LEU     CA  195   4.990   6.362   3.506
   20LEU     CB  196   5.043   6.224   3.468
   20LEU     CG  197   4.946   6.110   3.433
   20LEU    CD1  198   5.027   5.998   3.367
   20LEU    CD2  199   4.876   6.074   3.564
   20LEU      C  200   5.104   6.454   3.547
   20LEU      O  201   5.152   6.533   3.466
   21GLY      N  202   5.163   6.416   3.660
   21GLY      H  203   5.120   6.340   3.709
   21GLY     CA  204   5.289   6.462   3.720
   21GLY      C  205   5.420   6.464   3.640
   21GLY      O  206   5.523   6.414   3.684
   22VAL      N  207   5.415   6.493   3.510
   22VAL      H  208   5.328   6.503   3.464
   22VAL     CA  209   5.522   6.487   3.409
   22VAL     CB  210   5.488   6.427   3.273
   22VAL    CG1  211   5.604   6.421   3.173
   22VAL    CG2  212   5.405   6.301   3.298
   22VAL      C  213   5.573   6.630   3.391
   22VAL      O  214   5.502   6.718   3.341
   23ALA      N  215   5.705   6.635   3.392
   23ALA      H  216   5.760   6.557   3.423
   23ALA     CA  217   5.781   6.761   3.394
   23ALA     CB  218   5.892   6.758   3.499
   23ALA      C  219   5.845   6.773   3.256
   23ALA      O  220   5.881   6.674   3.192
   24GLY      N  221   5.860   6.897   3.212
   24GLY      H  222   5.881   6.968   3.280
   24GLY     CA  223   5.884   6.933   3.071
   24GLY      C  224   5.766   6.927   2.973
   24GLY      O  225   5.676   6.845   2.988
   25GLN      N  226   5.785   6.989   2.857
   25GLN      H  227   5.869   7.028   2.820
   25GLN     CA  228   5.680   6.985   2.755
   25GLN     CB  229   5.643   7.123   2.701
   25GLN     CG  230   5.555   7.208   2.793
   25GLN     CD  231   5.569   7.356   2.756
   25GLN    OE1  232   5.480   7.420   2.700
   25GLN    NE2  233   5.690   7.406   2.776
   25GLN   HE21  234   5.759   7.352   2.824
   25GLN   HE22  235   5.709   7.503   2.757
   25GLN      C  236   5.699   6.887   2.639
   25GLN      O  237   5.716   6.923   2.522
   26TRP      N  238   5.733   6.763   2.672
   26TRP      H  239   5.711   6.738   2.766
   26TRP     CA  240   5.767   6.651   2.582
   26TRP     CB  241   5.780   6.522   2.663
   26TRP     CG  242   5.886   6.544   2.772
   26TRP    CD1  243   5.857   6.588   2.894
   26TRP    HD1  244   5.757   6.613   2.927
   26TRP    CD2  245   6.020   6.509   2.762
   26TRP    NE1  246   5.970   6.579   2.964
   26TRP    HE1  247   5.971   6.597   3.062
   26TRP    CE2  248   6.069   6.530   2.890
   26TRP    CE3  249   6.111   6.456   2.670
   26TRP    HE3  250   6.092   6.452   2.563
   26TRP    CZ2  251   6.195   6.481   2.925
   26TRP    HZ2  252   6.236   6.493   3.025
   26TRP    CZ3  253   6.235   6.407   2.707
   26TRP    HZ3  254   6.292   6.358   2.627
   26TRP    CH2  255   6.282   6.416   2.838
   26TRP    HH2  256   6.380   6.375   2.861
   26TRP      C  257   5.666   6.634   2.468
   26TRP      O  258   5.554   6.683   2.480
   27ARG      N  259   5.721   6.594   2.353
   27ARG      H  260   5.819   6.602   2.334
   27ARG     CA  261   5.634   6.559   2.240
   27ARG     CB  262   5.676   6.639   2.118
   27ARG     CG  263   5.584   6.755   2.077
   27ARG     CD  264   5.620   6.878   2.161
   27ARG     NE  265   5.525   6.990   2.163
   27ARG     HE  266   5.535   7.045   2.080
   27ARG     CZ  267   5.429   7.017   2.252
   27ARG    NH1  268   5.405   6.949   2.365
   27ARG   HH11  269   5.472   6.880   2.393
   27ARG   HH12  270   5.325   6.973   2.420
   27ARG    NH2  271   5.383   7.143   2.254
   27ARG   HH21  272   5.438   7.202   2.194
   27ARG   HH22  273   5.304   7.170   2.308
   27ARG      C  274   5.633   6.409   2.209
   27ARG      O  275   5.735   6.344   2.188
   28PHE      N  276   5.516   6.352   2.181
   28PHE      H  277   5.432   6.405   2.173
   28PHE     CA  278   5.490   6.209   2.156
   28PHE     CB  279   5.351   6.155   2.190
   28PHE     CG  280   5.353   6.032   2.280
   28PHE    CD1  281   5.408   6.037   2.408
   28PHE    HD1  282   5.436   6.136   2.444
   28PHE    CD2  283   5.296   5.914   2.233
   28PHE    HD2  284   5.263   5.907   2.129
   28PHE    CE1  285   5.396   5.932   2.498
   28PHE    HE1  286   5.453   5.932   2.591
   28PHE    CE2  287   5.286   5.805   2.318
   28PHE    HE2  288   5.252   5.708   2.282
   28PHE     CZ  289   5.333   5.818   2.448
   28PHE     HZ  290   5.335   5.731   2.514
   28PHE      C  291   5.547   6.145   2.029
   28PHE      O  292   5.529   6.197   1.919
   29VAL      N  293   5.593   6.020   2.041
   29VAL      H  294   5.575   5.959   2.118
   29VAL     CA  295   5.659   5.941   1.937
   29VAL     CB  296   5.730   5.823   2.002
   29VAL    CG1  297   5.871   5.868   2.041
   29VAL    CG2  298   5.648   5.749   2.108
   29VAL      C  299   5.573   5.892   1.820
   29VAL      O  300   5.521   5.781   1.831
   30ASP      N  301   5.543   5.981   1.725
   30ASP      H  302   5.571   6.077   1.720
   30ASP     CA  303   5.455   5.964   1.609
   30ASP     CB  304   5.393   6.102   1.586
   30ASP     CG  305   5.266   6.090   1.502
   30ASP    OD1  306   5.272   6.106   1.378
   30ASP    OD2  307   5.160   6.062   1.563
   30ASP      C  308   5.524   5.900   1.488
   30ASP      O  309   5.601   5.963   1.417
   31VAL      N  310   5.494   5.773   1.461
   31VAL      H  311   5.441   5.716   1.525
   31VAL     CA  312   5.521   5.719   1.327
   31VAL     CB  313   5.510   5.567   1.317
   31VAL    CG1  314   5.369   5.517   1.351
   31VAL    CG2  315   5.572   5.512   1.188
   31VAL      C  316   5.448   5.797   1.218
   31VAL      O  317   5.335   5.770   1.179
   32LEU      N  318   5.535   5.881   1.162
   32LEU      H  319   5.596   5.934   1.220
   32LEU     CA  320   5.499   5.937   1.030
   32LEU     CB  321   5.543   6.080   0.998
   32LEU     CG  322   5.484   6.203   1.067
   32LEU    CD1  323   5.334   6.210   1.036
   32LEU    CD2  324   5.510   6.212   1.217
   32LEU      C  325   5.545   5.850   0.913
   32LEU      O  326   5.487   5.862   0.805
   33GLY      N  327   5.653   5.773   0.925
   33GLY      H  328   5.721   5.794   0.995
   33GLY     CA  329   5.705   5.696   0.810
   33GLY      C  330   5.822   5.613   0.862
   33GLY      O  331   5.940   5.647   0.865
   34LEU      N  332   5.790   5.484   0.877
   34LEU      H  333   5.697   5.450   0.865
   34LEU     CA  334   5.884   5.375   0.904
   34LEU     CB  335   5.803   5.256   0.955
   34LEU     CG  336   5.878   5.145   1.029
   34LEU    CD1  337   5.939   5.196   1.160
   34LEU    CD2  338   5.777   5.035   1.062
   34LEU      C  339   5.976   5.338   0.787
   34LEU      O  340   5.955   5.260   0.694
   35GLU      N  341   6.096   5.393   0.807
   35GLU      H  342   6.131   5.421   0.897
   35GLU     CA  343   6.211   5.368   0.719
   35GLU     CB  344   6.258   5.504   0.665
   35GLU     CG  345   6.169   5.528   0.543
   35GLU     CD  346   6.206   5.655   0.466
   35GLU    OE1  347   6.156   5.659   0.352
   35GLU    OE2  348   6.273   5.748   0.516
   35GLU      C  349   6.319   5.300   0.804
   35GLU      O  350   6.310   5.315   0.925
   36GLU      N  351   6.416   5.227   0.749
   36GLU      H  352   6.437   5.221   0.651
   36GLU     CA  353   6.510   5.147   0.828
   36GLU     CB  354   6.600   5.063   0.737
   36GLU     CG  355   6.650   5.128   0.608
   36GLU     CD  356   6.562   5.101   0.486
   36GLU    OE1  357   6.476   5.190   0.470
   36GLU    OE2  358   6.575   4.999   0.414
   36GLU      C  359   6.594   5.208   0.941
   36GLU      O  360   6.639   5.134   1.028
   37GLU      N  361   6.616   5.339   0.930
   37GLU      H  362   6.586   5.388   0.848
   37GLU     CA  363   6.669   5.422   1.038
   37GLU     CB  364   6.810   5.466   0.999
   37GLU     CG  365   6.918   5.359   0.982
   37GLU     CD  366   7.060   5.414   0.962
   37GLU    OE1  367   7.108   5.469   1.063
   37GLU    OE2  368   7.131   5.370   0.869
   37GLU      C  369   6.585   5.544   1.077
   37GLU      O  370   6.641   5.636   1.136
   38SER      N  371   6.463   5.565   1.028
   38SER      H  372   6.418   5.485   0.988
   38SER     CA  373   6.375   5.678   1.062
   38SER     CB  374   6.390   5.792   0.962
   38SER     OG  375   6.313   5.907   0.999
   38SER     HG  376   6.364   5.984   0.961
   38SER      C  377   6.225   5.654   1.079
   38SER      O  378   6.153   5.586   1.006
   39LEU      N  379   6.177   5.692   1.197
   39LEU      H  380   6.227   5.695   1.284
   39LEU     CA  381   6.033   5.715   1.215
   39LEU     CB  382   5.997   5.721   1.364
   39LEU     CG  383   6.018   5.588   1.435
   39LEU    CD1  384   6.005   5.605   1.587
   39LEU    CD2  385   5.907   5.491   1.394
   39LEU      C  386   5.962   5.822   1.132
   39LEU      O  387   5.841   5.809   1.116
   40GLY      N  388   6.038   5.917   1.078
   40GLY      H  389   6.135   5.900   1.065
   40GLY     CA  390   5.971   6.033   1.019
   40GLY      C  391   5.990   6.160   1.102
   40GLY      O  392   6.070   6.152   1.194
   41SER      N  393   5.911   6.266   1.084
   41SER      H  394   5.854   6.269   1.002
   41SER     CA  395   5.928   6.386   1.167
   41SER     CB  396   5.873   6.500   1.082
   41SER     OG  397   5.913   6.621   1.148
   41SER     HG  398   5.849   6.689   1.112
   41SER      C  399   5.861   6.379   1.305
   41SER      O  400   5.771   6.454   1.340
   42VAL      N  401   5.905   6.278   1.381
   42VAL      H  402   5.960   6.204   1.344
   42VAL     CA  403   5.885   6.262   1.526
   42VAL     CB  404   5.951   6.129   1.563
   42VAL    CG1  405   6.098   6.117   1.525
   42VAL    CG2  406   5.907   6.074   1.699
   42VAL      C  407   5.943   6.389   1.589
   42VAL      O  408   6.060   6.426   1.580
   43PRO      N  409   5.852   6.466   1.648
   43PRO     CA  410   5.878   6.597   1.708
   43PRO     CB  411   5.739   6.660   1.720
   43PRO     CG  412   5.656   6.536   1.755
   43PRO     CD  413   5.711   6.426   1.665
   43PRO      C  414   5.959   6.599   1.837
   43PRO      O  415   5.936   6.521   1.930
   44ALA      N  416   6.046   6.699   1.848
   44ALA      H  417   6.069   6.752   1.767
   44ALA     CA  418   6.130   6.717   1.968
   44ALA     CB  419   6.229   6.829   1.937
   44ALA      C  420   6.052   6.769   2.089
   44ALA      O  421   5.973   6.861   2.070
   45PRO      N  422   6.085   6.730   2.211
   45PRO     CA  423   6.190   6.633   2.247
   45PRO     CB  424   6.248   6.681   2.380
   45PRO     CG  425   6.133   6.757   2.448
   45PRO     CD  426   6.051   6.810   2.329
   45PRO      C  427   6.116   6.500   2.263
   45PRO      O  428   6.023   6.495   2.343
   46ALA      N  429   6.171   6.394   2.205
   46ALA      H  430   6.249   6.401   2.142
   46ALA     CA  431   6.113   6.259   2.205
   46ALA     CB  432   6.199   6.152   2.138
   46ALA      C  433   6.093   6.202   2.345
   46ALA      O  434   6.191   6.193   2.420
   47CYS      N  435   5.966   6.189   2.379
   47CYS      H  436   5.900   6.227   2.314
   47CYS     CA  437   5.909   6.127   2.501
   47CYS     CB  438   5.761   6.162   2.486
   47CYS     SG  439   5.659   6.158   2.638
   47CYS     HG  440   5.679   6.289   2.648
   47CYS      C  441   5.930   5.976   2.508
   47CYS      O  442   6.039   5.936   2.467
   48ALA      N  443   5.849   5.916   2.595
   48ALA      H  444   5.759   5.960   2.597
   48ALA     CA  445   5.858   5.772   2.623
   48ALA     CB  446   5.779   5.743   2.750
   48ALA      C  447   5.799   5.689   2.508
   48ALA      O  448   5.701   5.724   2.443
   49LEU      N  449   5.881   5.586   2.493
   49LEU      H  450   5.932   5.542   2.567
   49LEU     CA  451   5.903   5.510   2.369
   49LEU     CB  452   6.047   5.461   2.371
   49LEU     CG  453   6.146   5.575   2.343
   49LEU    CD1  454   6.283   5.521   2.383
   49LEU    CD2  455   6.143   5.626   2.199
   49LEU      C  456   5.788   5.418   2.327
   49LEU      O  457   5.804   5.302   2.290
   50LEU      N  458   5.669   5.476   2.319
   50LEU      H  459   5.669   5.572   2.348
   50LEU     CA  460   5.542   5.402   2.312
   50LEU     CB  461   5.447   5.435   2.427
   50LEU     CG  462   5.310   5.374   2.457
   50LEU    CD1  463   5.297   5.235   2.518
   50LEU    CD2  464   5.212   5.475   2.518
   50LEU      C  465   5.477   5.415   2.174
   50LEU      O  466   5.397   5.503   2.142
   51LEU      N  467   5.529   5.334   2.082
   51LEU      H  468   5.591   5.257   2.102
   51LEU     CA  469   5.487   5.345   1.941
   51LEU     CB  470   5.581   5.270   1.845
   51LEU     CG  471   5.674   5.366   1.771
   51LEU    CD1  472   5.788   5.293   1.701
   51LEU    CD2  473   5.600   5.460   1.674
   51LEU      C  474   5.348   5.282   1.932
   51LEU      O  475   5.327   5.164   1.961
   52LEU      N  476   5.245   5.362   1.908
   52LEU      H  477   5.264   5.459   1.923
   52LEU     CA  478   5.111   5.319   1.864
   52LEU     CB  479   5.007   5.423   1.906
   52LEU     CG  480   4.989   5.418   2.058
   52LEU    CD1  481   4.979   5.563   2.107
   52LEU    CD2  482   4.848   5.359   2.071
   52LEU      C  483   5.108   5.298   1.713
   52LEU      O  484   5.166   5.379   1.641
   53PHE      N  485   5.054   5.180   1.682
   53PHE      H  486   4.995   5.123   1.738
   53PHE     CA  487   5.048   5.134   1.543
   53PHE     CB  488   5.175   5.051   1.524
   53PHE     CG  489   5.286   5.134   1.458
   53PHE    CD1  490   5.284   5.143   1.319
   53PHE    HD1  491   5.189   5.160   1.270
   53PHE    CD2  492   5.406   5.129   1.527
   53PHE    HD2  493   5.404   5.144   1.635
   53PHE    CE1  494   5.403   5.141   1.246
   53PHE    HE1  495   5.420   5.132   1.139
   53PHE    CE2  496   5.525   5.123   1.455
   53PHE    HE2  497   5.619   5.095   1.502
   53PHE     CZ  498   5.522   5.127   1.316
   53PHE     HZ  499   5.620   5.123   1.270
   53PHE      C  500   4.928   5.045   1.510
   53PHE      O  501   4.865   4.992   1.602
   54PRO      N  502   4.877   5.047   1.388
   54PRO     CA  503   4.778   4.952   1.334
   54PRO     CB  504   4.710   5.027   1.220
   54PRO     CG  505   4.821   5.120   1.171
   54PRO     CD  506   4.899   5.160   1.296
   54PRO      C  507   4.844   4.820   1.296
   54PRO      O  508   4.861   4.783   1.180
   55LEU      N  509   4.849   4.724   1.389
   55LEU      H  510   4.790   4.736   1.469
   55LEU     CA  511   4.907   4.591   1.370
   55LEU     CB  512   4.997   4.560   1.490
   55LEU     CG  513   5.117   4.653   1.506
   55LEU    CD1  514   5.213   4.594   1.610
   55LEU    CD2  515   5.180   4.695   1.373
   55LEU      C  516   4.817   4.472   1.337
   55LEU      O  517   4.712   4.460   1.400
   56THR      N  518   4.866   4.371   1.265
   56THR      H  519   4.964   4.372   1.241
   56THR     CA  520   4.789   4.254   1.222
   56THR     CB  521   4.840   4.193   1.091
   56THR    OG1  522   4.968   4.131   1.108
   56THR    HG1  523   5.039   4.201   1.107
   56THR    CG2  524   4.841   4.307   0.988
   56THR      C  525   4.790   4.143   1.327
   56THR      O  526   4.875   4.142   1.416
   57ALA      N  527   4.680   4.070   1.316
   57ALA      H  528   4.609   4.107   1.256
   57ALA     CA  529   4.659   3.940   1.381
   57ALA     CB  530   4.541   3.870   1.313
   57ALA      C  531   4.777   3.848   1.352
   57ALA      O  532   4.835   3.779   1.437
   58GLN      N  533   4.832   3.844   1.231
   58GLN      H  534   4.787   3.887   1.153
   58GLN     CA  535   4.950   3.762   1.199
   58GLN     CB  536   4.990   3.752   1.051
   58GLN     CG  537   4.908   3.642   0.983
   58GLN     CD  538   4.938   3.612   0.836
   58GLN    OE1  539   4.856   3.636   0.749
   58GLN    NE2  540   5.069   3.614   0.810
   58GLN   HE21  541   5.146   3.621   0.873
   58GLN   HE22  542   5.094   3.605   0.714
   58GLN      C  543   5.070   3.807   1.283
   58GLN      O  544   5.147   3.724   1.330
   59HISE     N  545   5.091   3.938   1.292
   59HISE     H  546   5.045   4.003   1.231
   59HISE    CA  547   5.191   4.003   1.377
   59HISE    CB  548   5.181   4.155   1.367
   59HISE    CG  549   5.233   4.218   1.238
   59HISE   ND1  550   5.158   4.307   1.172
   59HISE   CD2  551   5.337   4.188   1.162
   59HISE   HD2  552   5.433   4.155   1.201
   59HISE   CE1  553   5.213   4.329   1.053
   59HISE   HE1  554   5.177   4.398   0.977
   59HISE   NE2  555   5.322   4.253   1.047
   59HISE   HE2  556   5.383   4.234   0.970
   59HISE     C  557   5.169   3.982   1.527
   59HISE     O  558   5.259   3.972   1.610
   60GLU      N  559   5.042   3.978   1.567
   60GLU      H  560   4.965   4.022   1.521
   60GLU     CA  561   5.009   3.933   1.703
   60GLU     CB  562   4.862   3.960   1.733
   60GLU     CG  563   4.839   3.978   1.884
   60GLU     CD  564   4.692   3.965   1.921
   60GLU    OE1  565   4.655   3.848   1.945
   60GLU    OE2  566   4.632   4.071   1.951
   60GLU      C  567   5.051   3.788   1.728
   60GLU      O  568   5.119   3.767   1.828
   61ASN      N  569   5.034   3.699   1.631
   61ASN      H  570   4.994   3.728   1.544
   61ASN     CA  571   5.078   3.559   1.645
   61ASN     CB  572   5.023   3.471   1.532
   61ASN     CG  573   4.871   3.482   1.534
   61ASN    OD1  574   4.794   3.476   1.631
   61ASN    ND2  575   4.812   3.485   1.415
   61ASN   HD21  576   4.870   3.478   1.334
   61ASN   HD22  577   4.713   3.491   1.410
   61ASN      C  578   5.231   3.556   1.661
   61ASN      O  579   5.275   3.485   1.751
   62PHE      N  580   5.291   3.640   1.577
   62PHE      H  581   5.239   3.679   1.502
   62PHE     CA  582   5.438   3.657   1.578
   62PHE     CB  583   5.496   3.732   1.458
   62PHE     CG  584   5.642   3.712   1.418
   62PHE    CD1  585   5.661   3.604   1.332
   62PHE    HD1  586   5.576   3.539   1.309
   62PHE    CD2  587   5.755   3.778   1.465
   62PHE    HD2  588   5.750   3.849   1.547
   62PHE    CE1  589   5.788   3.561   1.297
   62PHE    HE1  590   5.799   3.470   1.238
   62PHE    CE2  591   5.883   3.741   1.427
   62PHE    HE2  592   5.967   3.806   1.449
   62PHE     CZ  593   5.899   3.633   1.340
   62PHE     HZ  594   6.000   3.596   1.323
   62PHE      C  595   5.500   3.709   1.707
   62PHE      O  596   5.596   3.653   1.760
   63ARG      N  597   5.430   3.809   1.762
   63ARG      H  598   5.337   3.831   1.732
   63ARG     CA  599   5.464   3.872   1.890
   63ARG     CB  600   5.390   4.006   1.903
   63ARG     CG  601   5.442   4.092   2.018
   63ARG     CD  602   5.582   4.148   1.993
   63ARG     NE  603   5.561   4.274   1.920
   63ARG     HE  604   5.468   4.311   1.921
   63ARG     CZ  605   5.648   4.349   1.851
   63ARG    NH1  606   5.777   4.316   1.838
   63ARG   HH11  607   5.805   4.233   1.886
   63ARG   HH12  608   5.840   4.373   1.785
   63ARG    NH2  609   5.613   4.463   1.791
   63ARG   HH21  610   5.517   4.489   1.781
   63ARG   HH22  611   5.689   4.510   1.746
   63ARG      C  612   5.424   3.779   2.005
   63ARG      O  613   5.507   3.760   2.093
   64LYS      N  614   5.319   3.698   1.999
   64LYS      H  615   5.252   3.703   1.924
   64LYS     CA  616   5.293   3.585   2.089
   64LYS     CB  617   5.151   3.527   2.082
   64LYS     CG  618   5.059   3.629   2.149
   64LYS     CD  619   4.908   3.608   2.135
   64LYS     CE  620   4.827   3.676   2.245
   64LYS     NZ  621   4.828   3.821   2.219
   64LYS    HZ1  622   4.800   3.824   2.123
   64LYS    HZ2  623   4.765   3.868   2.280
   64LYS    HZ3  624   4.922   3.855   2.230
   64LYS      C  625   5.403   3.479   2.102
   64LYS      O  626   5.402   3.408   2.202
   65LYS      N  627   5.464   3.441   1.990
   65LYS      H  628   5.418   3.463   1.904
   65LYS     CA  629   5.582   3.353   1.986
   65LYS     CB  630   5.621   3.322   1.842
   65LYS     CG  631   5.515   3.235   1.774
   65LYS     CD  632   5.529   3.233   1.622
   65LYS     CE  633   5.423   3.139   1.563
   65LYS     NZ  634   5.440   3.134   1.418
   65LYS    HZ1  635   5.522   3.082   1.392
   65LYS    HZ2  636   5.370   3.081   1.370
   65LYS    HZ3  637   5.465   3.222   1.378
   65LYS      C  638   5.701   3.420   2.055
   65LYS      O  639   5.778   3.354   2.125
   66GLN      N  640   5.723   3.545   2.017
   66GLN      H  641   5.676   3.600   1.947
   66GLN     CA  642   5.839   3.621   2.066
   66GLN     CB  643   5.836   3.764   2.012
   66GLN     CG  644   5.903   3.784   1.875
   66GLN     CD  645   5.900   3.931   1.834
   66GLN    OE1  646   5.808   4.008   1.863
   66GLN    NE2  647   6.007   3.965   1.763
   66GLN   HE21  648   6.072   3.895   1.733
   66GLN   HE22  649   6.032   4.061   1.751
   66GLN      C  650   5.854   3.625   2.218
   66GLN      O  651   5.944   3.563   2.275
   67ILE      N  652   5.742   3.656   2.282
   67ILE      H  653   5.667   3.705   2.239
   67ILE     CA  654   5.728   3.677   2.427
   67ILE     CB  655   5.610   3.758   2.480
   67ILE    CG1  656   5.483   3.704   2.415
   67ILE    CG2  657   5.616   3.906   2.442
   67ILE     CD  658   5.357   3.715   2.500
   67ILE      C  659   5.740   3.542   2.499
   67ILE      O  660   5.772   3.548   2.618
   68GLU      N  661   5.724   3.432   2.426
   68GLU      H  662   5.676   3.427   2.338
   68GLU     CA  663   5.767   3.302   2.477
   68GLU     CB  664   5.675   3.187   2.433
   68GLU     CG  665   5.529   3.194   2.479
   68GLU     CD  666   5.512   3.207   2.631
   68GLU    OE1  667   5.580   3.131   2.705
   68GLU    OE2  668   5.411   3.269   2.669
   68GLU      C  669   5.915   3.271   2.456
   68GLU      O  670   5.984   3.258   2.556
   69GLU      N  671   5.954   3.256   2.329
   69GLU      H  672   5.911   3.281   2.243
   69GLU     CA  673   6.087   3.208   2.289
   69GLU     CB  674   6.102   3.185   2.138
   69GLU     CG  675   6.002   3.080   2.089
   69GLU     CD  676   6.025   2.937   2.140
   69GLU    OE1  677   5.967   2.887   2.239
   69GLU    OE2  678   6.120   2.883   2.079
   69GLU      C  679   6.205   3.296   2.331
   69GLU      O  680   6.301   3.249   2.391
   70LEU      N  681   6.202   3.424   2.296
   70LEU      H  682   6.124   3.468   2.251
   70LEU     CA  683   6.313   3.517   2.322
   70LEU     CB  684   6.323   3.617   2.207
   70LEU     CG  685   6.363   3.572   2.067
   70LEU    CD1  686   6.374   3.678   1.956
   70LEU    CD2  687   6.497   3.499   2.067
   70LEU      C  688   6.294   3.585   2.458
   70LEU      O  689   6.289   3.707   2.472
   71LYS      N  690   6.260   3.511   2.563
   71LYS      H  691   6.274   3.413   2.550
   71LYS     CA  692   6.215   3.558   2.695
   71LYS     CB  693   6.138   3.444   2.762
   71LYS     CG  694   6.047   3.490   2.876
   71LYS     CD  695   5.973   3.373   2.941
   71LYS     CE  696   5.871   3.294   2.859
   71LYS     NZ  697   5.742   3.363   2.846
   71LYS    HZ1  698   5.753   3.447   2.792
   71LYS    HZ2  699   5.674   3.311   2.795
   71LYS    HZ3  700   5.699   3.370   2.936
   71LYS      C  701   6.315   3.629   2.786
   71LYS      O  702   6.406   3.569   2.844
   72GLY      N  703   6.296   3.759   2.802
   72GLY      H  704   6.221   3.796   2.747
   72GLY     CA  705   6.375   3.850   2.887
   72GLY      C  706   6.339   3.809   3.030
   72GLY      O  707   6.225   3.776   3.059
   73GLN      N  708   6.430   3.825   3.126
   73GLN      H  709   6.507   3.888   3.122
   73GLN     CA  710   6.395   3.796   3.266
   73GLN     CB  711   6.501   3.717   3.343
   73GLN     CG  712   6.527   3.580   3.280
   73GLN     CD  713   6.604   3.499   3.384
   73GLN    OE1  714   6.709   3.444   3.351
   73GLN    NE2  715   6.557   3.491   3.508
   73GLN   HE21  716   6.467   3.531   3.525
   73GLN   HE22  717   6.592   3.421   3.570
   73GLN      C  718   6.359   3.916   3.355
   73GLN      O  719   6.428   4.018   3.360
   74GLU      N  720   6.257   3.886   3.435
   74GLU      H  721   6.254   3.794   3.474
   74GLU     CA  722   6.189   3.980   3.525
   74GLU     CB  723   6.072   3.907   3.591
   74GLU     CG  724   6.082   3.782   3.679
   74GLU     CD  725   6.164   3.677   3.604
   74GLU    OE1  726   6.113   3.600   3.520
   74GLU    OE2  727   6.289   3.688   3.613
   74GLU      C  728   6.281   4.042   3.630
   74GLU      O  729   6.252   4.149   3.684
   75VAL      N  730   6.395   3.976   3.651
   75VAL      H  731   6.405   3.879   3.631
   75VAL     CA  732   6.502   4.024   3.740
   75VAL     CB  733   6.595   3.910   3.780
   75VAL    CG1  734   6.544   3.827   3.898
   75VAL    CG2  735   6.629   3.813   3.666
   75VAL      C  736   6.580   4.145   3.687
   75VAL      O  737   6.648   4.211   3.764
   76SER      N  738   6.577   4.164   3.555
   76SER      H  739   6.539   4.084   3.509
   76SER     CA  740   6.638   4.271   3.474
   76SER     CB  741   6.617   4.262   3.323
   76SER     OG  742   6.737   4.196   3.282
   76SER     HG  743   6.816   4.253   3.306
   76SER      C  744   6.574   4.407   3.503
   76SER      O  745   6.453   4.421   3.520
   77PRO      N  746   6.661   4.503   3.534
   77PRO     CA  747   6.636   4.647   3.544
   77PRO     CB  748   6.774   4.709   3.564
   77PRO     CG  749   6.852   4.604   3.642
   77PRO     CD  750   6.800   4.477   3.574
   77PRO      C  751   6.555   4.707   3.429
   77PRO      O  752   6.523   4.644   3.328
   78LYS      N  753   6.490   4.819   3.460
   78LYS      H  754   6.498   4.854   3.553
   78LYS     CA  755   6.404   4.899   3.372
   78LYS     CB  756   6.484   4.990   3.278
   78LYS     CG  757   6.547   5.107   3.354
   78LYS     CD  758   6.670   5.168   3.287
   78LYS     CE  759   6.621   5.278   3.194
   78LYS     NZ  760   6.717   5.308   3.086
   78LYS    HZ1  761   6.795   5.359   3.121
   78LYS    HZ2  762   6.749   5.227   3.038
   78LYS    HZ3  763   6.670   5.370   3.023
   78LYS      C  764   6.282   4.839   3.302
   78LYS      O  765   6.174   4.897   3.310
   79VAL      N  766   6.288   4.716   3.250
   79VAL      H  767   6.367   4.658   3.266
   79VAL     CA  768   6.185   4.640   3.178
   79VAL     CB  769   6.253   4.533   3.092
   79VAL    CG1  770   6.358   4.598   3.003
   79VAL    CG2  771   6.298   4.396   3.145
   79VAL      C  772   6.064   4.585   3.254
   79VAL      O  773   6.060   4.476   3.311
   80TYR      N  774   5.970   4.675   3.281
   80TYR      H  775   5.988   4.773   3.273
   80TYR     CA  776   5.840   4.641   3.341
   80TYR     CB  777   5.787   4.744   3.439
   80TYR     CG  778   5.902   4.792   3.528
   80TYR    CD1  779   5.946   4.704   3.626
   80TYR    HD1  780   5.898   4.609   3.651
   80TYR    CD2  781   5.942   4.925   3.523
   80TYR    HD2  782   5.915   4.988   3.439
   80TYR    CE1  783   6.049   4.750   3.707
   80TYR    HE1  784   6.088   4.689   3.787
   80TYR    CE2  785   6.035   4.972   3.615
   80TYR    HE2  786   6.067   5.076   3.606
   80TYR     CZ  787   6.098   4.880   3.699
   80TYR     OH  788   6.211   4.906   3.770
   80TYR     HH  789   6.216   4.841   3.845
   80TYR      C  790   5.735   4.614   3.233
   80TYR      O  791   5.745   4.644   3.114
   81PHE      N  792   5.638   4.536   3.278
   81PHE      H  793   5.643   4.476   3.358
   81PHE     CA  794   5.526   4.494   3.192
   81PHE     CB  795   5.567   4.374   3.106
   81PHE     CG  796   5.644   4.258   3.169
   81PHE    CD1  797   5.587   4.176   3.266
   81PHE    HD1  798   5.488   4.202   3.304
   81PHE    CD2  799   5.781   4.252   3.149
   81PHE    HD2  800   5.832   4.338   3.106
   81PHE    CE1  801   5.660   4.080   3.334
   81PHE    HE1  802   5.621   4.015   3.412
   81PHE    CE2  803   5.853   4.156   3.218
   81PHE    HE2  804   5.959   4.141   3.194
   81PHE     CZ  805   5.797   4.071   3.313
   81PHE     HZ  806   5.841   3.972   3.331
   81PHE      C  807   5.390   4.474   3.259
   81PHE      O  808   5.390   4.464   3.381
   82MET      N  809   5.282   4.462   3.182
   82MET      H  810   5.295   4.474   3.083
   82MET     CA  811   5.146   4.459   3.237
   82MET     CB  812   5.079   4.597   3.229
   82MET     CG  813   5.123   4.682   3.348
   82MET     SD  814   5.073   4.858   3.342
   82MET     CE  815   5.173   4.908   3.481
   82MET      C  816   5.056   4.359   3.165
   82MET      O  817   5.097   4.325   3.054
   83LYS      N  818   4.930   4.354   3.207
   83LYS      H  819   4.883   4.438   3.234
   83LYS     CA  820   4.836   4.257   3.149
   83LYS     CB  821   4.851   4.131   3.234
   83LYS     CG  822   4.813   4.157   3.380
   83LYS     CD  823   4.886   4.059   3.472
   83LYS     CE  824   4.816   3.924   3.457
   83LYS     NZ  825   4.871   3.820   3.544
   83LYS    HZ1  826   4.963   3.795   3.513
   83LYS    HZ2  827   4.876   3.858   3.637
   83LYS    HZ3  828   4.808   3.742   3.540
   83LYS      C  829   4.691   4.305   3.150
   83LYS      O  830   4.656   4.397   3.225
   84GLN      N  831   4.615   4.260   3.051
   84GLN      H  832   4.644   4.177   3.002
   84GLN     CA  833   4.479   4.298   3.011
   84GLN     CB  834   4.433   4.223   2.886
   84GLN     CG  835   4.495   4.307   2.774
   84GLN     CD  836   4.406   4.293   2.650
   84GLN    OE1  837   4.421   4.201   2.570
   84GLN    NE2  838   4.300   4.374   2.643
   84GLN   HE21  839   4.278   4.452   2.701
   84GLN   HE22  840   4.229   4.355   2.575
   84GLN      C  841   4.372   4.276   3.118
   84GLN      O  842   4.253   4.288   3.087
   85THR      N  843   4.398   4.266   3.248
   85THR      H  844   4.493   4.265   3.279
   85THR     CA  845   4.303   4.261   3.360
   85THR     CB  846   4.370   4.204   3.486
   85THR    OG1  847   4.499   4.262   3.507
   85THR    HG1  848   4.532   4.251   3.601
   85THR    CG2  849   4.390   4.056   3.455
   85THR      C  850   4.226   4.391   3.387
   85THR      O  851   4.103   4.404   3.381
   86ILE      N  852   4.300   4.497   3.414
   86ILE      H  853   4.399   4.499   3.397
   86ILE     CA  854   4.243   4.620   3.470
   86ILE     CB  855   4.341   4.686   3.567
   86ILE    CG1  856   4.283   4.796   3.657
   86ILE    CG2  857   4.468   4.716   3.488
   86ILE     CD  858   4.147   4.751   3.709
   86ILE      C  859   4.176   4.712   3.368
   86ILE      O  860   4.237   4.805   3.316
   87GLY      N  861   4.068   4.659   3.311
   87GLY      H  862   4.025   4.574   3.341
   87GLY     CA  863   3.981   4.730   3.215
   87GLY      C  864   4.039   4.741   3.074
   87GLY      O  865   4.156   4.711   3.054
   88ASN      N  866   3.979   4.832   2.997
   88ASN      H  867   3.937   4.909   3.043
   88ASN     CA  868   4.009   4.866   2.857
   88ASN     CB  869   3.907   4.969   2.807
   88ASN     CG  870   3.882   5.098   2.887
   88ASN    OD1  871   3.902   5.111   3.007
   88ASN    ND2  872   3.840   5.206   2.822
   88ASN   HD21  873   3.828   5.208   2.723
   88ASN   HD22  874   3.809   5.291   2.866
   88ASN      C  875   4.154   4.911   2.841
   88ASN      O  876   4.186   5.006   2.912
   89SER      N  877   4.224   4.853   2.743
   89SER      H  878   4.175   4.806   2.670
   89SER     CA  879   4.370   4.857   2.726
   89SER     CB  880   4.400   4.736   2.637
   89SER     OG  881   4.348   4.740   2.504
   89SER     HG  882   4.252   4.767   2.500
   89SER      C  883   4.428   4.987   2.671
   89SER      O  884   4.529   5.041   2.717
   90CYS      N  885   4.341   5.052   2.594
   90CYS      H  886   4.255   5.006   2.572
   90CYS     CA  887   4.363   5.180   2.524
   90CYS     CB  888   4.233   5.213   2.449
   90CYS     SG  889   4.214   5.102   2.304
   90CYS     HG  890   4.163   5.000   2.372
   90CYS      C  891   4.384   5.295   2.622
   90CYS      O  892   4.289   5.344   2.683
   91GLY      N  893   4.490   5.369   2.588
   91GLY      H  894   4.530   5.353   2.498
   91GLY     CA  895   4.526   5.497   2.651
   91GLY      C  896   4.595   5.463   2.783
   91GLY      O  897   4.714   5.487   2.804
   92THR      N  898   4.505   5.427   2.874
   92THR      H  899   4.410   5.407   2.850
   92THR     CA  900   4.540   5.390   3.012
   92THR     CB  901   4.421   5.324   3.083
   92THR    OG1  902   4.384   5.208   3.009
   92THR    HG1  903   4.322   5.147   3.059
   92THR    CG2  904   4.311   5.429   3.102
   92THR      C  905   4.661   5.300   3.033
   92THR      O  906   4.766   5.349   3.075
   93ILE      N  907   4.654   5.172   2.996
   93ILE      H  908   4.567   5.132   2.967
   93ILE     CA  909   4.761   5.073   3.014
   93ILE     CB  910   4.719   4.937   2.959
   93ILE    CG1  911   4.614   4.889   3.059
   93ILE    CG2  912   4.830   4.831   2.958
   93ILE     CD  913   4.550   4.755   3.024
   93ILE      C  914   4.890   5.123   2.948
   93ILE      O  915   4.999   5.131   3.004
   94GLY      N  916   4.873   5.172   2.826
   94GLY      H  917   4.783   5.170   2.782
   94GLY     CA  918   4.973   5.243   2.745
   94GLY      C  919   5.057   5.352   2.813
   94GLY      O  920   5.175   5.328   2.837
   95LEU      N  921   4.992   5.456   2.863
   95LEU      H  922   4.892   5.469   2.857
   95LEU     CA  923   5.051   5.578   2.921
   95LEU     CB  924   4.930   5.670   2.938
   95LEU     CG  925   4.968   5.813   2.976
   95LEU    CD1  926   5.059   5.878   2.871
   95LEU    CD2  927   4.849   5.905   3.002
   95LEU      C  928   5.133   5.540   3.044
   95LEU      O  929   5.246   5.589   3.054
   96ILE      N  930   5.080   5.459   3.136
   96ILE      H  931   4.988   5.421   3.127
   96ILE     CA  932   5.151   5.419   3.258
   96ILE     CB  933   5.069   5.385   3.382
   96ILE    CG1  934   4.970   5.268   3.375
   96ILE    CG2  935   4.994   5.509   3.432
   96ILE     CD  936   4.889   5.237   3.501
   96ILE      C  937   5.267   5.321   3.242
   96ILE      O  938   5.364   5.322   3.317
   97HISE     N  939   5.258   5.242   3.135
   97HISE     H  940   5.171   5.240   3.085
   97HISE    CA  941   5.357   5.140   3.098
   97HISE    CB  942   5.297   5.033   3.006
   97HISE    CG  943   5.382   4.912   2.966
   97HISE   ND1  944   5.506   4.906   2.918
   97HISE   CD2  945   5.335   4.788   2.954
   97HISE   HD2  946   5.239   4.757   2.995
   97HISE   CE1  947   5.534   4.782   2.877
   97HISE   HE1  948   5.626   4.750   2.828
   97HISE   NE2  949   5.421   4.712   2.887
   97HISE   HE2  950   5.396   4.629   2.837
   97HISE     C  951   5.479   5.210   3.039
   97HISE     O  952   5.589   5.203   3.094
   98ALA      N  953   5.452   5.294   2.939
   98ALA      H  954   5.362   5.303   2.897
   98ALA     CA  955   5.552   5.388   2.887
   98ALA     CB  956   5.483   5.478   2.784
   98ALA      C  957   5.626   5.466   2.996
   98ALA      O  958   5.748   5.477   2.981
   99VAL      N  959   5.555   5.518   3.095
   99VAL      H  960   5.459   5.533   3.068
   99VAL     CA  961   5.609   5.586   3.213
   99VAL     CB  962   5.502   5.665   3.289
   99VAL    CG1  963   5.528   5.676   3.439
   99VAL    CG2  964   5.475   5.799   3.220
   99VAL      C  965   5.707   5.517   3.309
   99VAL      O  966   5.819   5.562   3.333
  100ALA      N  967   5.668   5.394   3.340
  100ALA      H  968   5.576   5.363   3.315
  100ALA     CA  969   5.755   5.301   3.414
  100ALA     CB  970   5.681   5.177   3.464
  100ALA      C  971   5.886   5.261   3.346
  100ALA      O  972   5.994   5.250   3.404
  101ASN      N  973   5.864   5.245   3.216
  101ASN      H  974   5.774   5.238   3.173
  101ASN     CA  975   5.972   5.201   3.126
  101ASN     CB  976   5.920   5.127   3.002
  101ASN     CG  977   5.893   4.981   3.037
  101ASN    OD1  978   5.984   4.902   3.059
  101ASN    ND2  979   5.764   4.948   3.038
  101ASN   HD21  980   5.686   5.008   3.020
  101ASN   HD22  981   5.749   4.850   3.055
  101ASN      C  982   6.077   5.307   3.092
  101ASN      O  983   6.183   5.300   3.154
  102ASN      N  984   6.025   5.423   3.054
  102ASN      H  985   5.927   5.440   3.041
  102ASN     CA  986   6.115   5.534   3.022
  102ASN     CB  987   6.073   5.586   2.884
  102ASN     CG  988   6.066   5.478   2.776
  102ASN    OD1  989   5.963   5.429   2.730
  102ASN    ND2  990   6.180   5.457   2.710
  102ASN   HD21  991   6.256   5.510   2.746
  102ASN   HD22  992   6.189   5.362   2.679
  102ASN      C  993   6.118   5.642   3.130
  102ASN      O  994   6.156   5.756   3.103
  103GLN      N  995   6.140   5.593   3.252
  103GLN      H  996   6.149   5.495   3.268
  103GLN     CA  997   6.166   5.682   3.365
  103GLN     CB  998   6.128   5.613   3.496
  103GLN     CG  999   6.217   5.493   3.528
  103GLN     CD 1000   6.190   5.433   3.665
  103GLN    OE1 1001   6.263   5.442   3.764
  103GLN    NE2 1002   6.114   5.325   3.646
  103GLN   HE21 1003   6.082   5.298   3.555
  103GLN   HE22 1004   6.112   5.262   3.724
  103GLN      C 1005   6.297   5.760   3.383
  103GLN      O 1006   6.301   5.865   3.447
  104ASP      N 1007   6.399   5.718   3.308
  104ASP      H 1008   6.387   5.654   3.232
  104ASP     CA 1009   6.524   5.792   3.287
  104ASP     CB 1010   6.611   5.678   3.234
  104ASP     CG 1011   6.574   5.637   3.092
  104ASP    OD1 1012   6.465   5.576   3.083
  104ASP    OD2 1013   6.656   5.653   2.998
  104ASP      C 1014   6.515   5.918   3.201
  104ASP      O 1015   6.583   6.020   3.215
  105LYS      N 1016   6.419   5.917   3.109
  105LYS      H 1017   6.382   5.828   3.083
  105LYS     CA 1018   6.399   6.027   3.014
  105LYS     CB 1019   6.345   5.973   2.882
  105LYS     CG 1020   6.447   5.879   2.816
  105LYS     CD 1021   6.386   5.821   2.688
  105LYS     CE 1022   6.314   5.922   2.598
  105LYS     NZ 1023   6.391   6.016   2.515
  105LYS    HZ1 1024   6.452   6.076   2.566
  105LYS    HZ2 1025   6.440   5.956   2.452
  105LYS    HZ3 1026   6.330   6.084   2.475
  105LYS      C 1027   6.292   6.118   3.076
  105LYS      O 1028   6.302   6.241   3.070
  106LEU      N 1029   6.178   6.068   3.122
  106LEU      H 1030   6.150   5.976   3.093
  106LEU     CA 1031   6.070   6.140   3.191
  106LEU     CB 1032   5.941   6.058   3.186
  106LEU     CG 1033   5.880   6.058   3.046
  106LEU    CD1 1034   5.740   5.997   3.043
  106LEU    CD2 1035   5.883   6.193   2.976
  106LEU      C 1036   6.100   6.187   3.333
  106LEU      O 1037   6.152   6.110   3.415
  107GLY      N 1038   6.068   6.314   3.357
  107GLY      H 1039   6.028   6.378   3.291
  107GLY     CA 1040   6.092   6.372   3.490
  107GLY      C 1041   5.959   6.379   3.566
  107GLY      O 1042   5.859   6.424   3.511
  108PHE      N 1043   5.958   6.344   3.694
  108PHE      H 1044   6.042   6.334   3.747
  108PHE     CA 1045   5.831   6.333   3.769
  108PHE     CB 1046   5.811   6.197   3.837
  108PHE     CG 1047   5.818   6.079   3.739
  108PHE    CD1 1048   5.938   6.017   3.708
  108PHE    HD1 1049   6.032   6.031   3.762
  108PHE    CD2 1050   5.710   6.060   3.654
  108PHE    HD2 1051   5.627   6.131   3.661
  108PHE    CE1 1052   5.950   5.929   3.601
  108PHE    HE1 1053   6.047   5.885   3.577
  108PHE    CE2 1054   5.719   5.978   3.542
  108PHE    HE2 1055   5.659   6.002   3.454
  108PHE     CZ 1056   5.837   5.909   3.522
  108PHE     HZ 1057   5.822   5.836   3.442
  108PHE      C 1058   5.820   6.440   3.877
  108PHE      O 1059   5.922   6.475   3.937
  109GLU      N 1060   5.701   6.496   3.895
  109GLU      H 1061   5.617   6.468   3.848
  109GLU     CA 1062   5.677   6.599   3.997
  109GLU     CB 1063   5.538   6.651   3.963
  109GLU     CG 1064   5.530   6.751   3.847
  109GLU     CD 1065   5.574   6.895   3.871
  109GLU    OE1 1066   5.693   6.933   3.873
  109GLU    OE2 1067   5.473   6.966   3.894
  109GLU      C 1068   5.682   6.542   4.139
  109GLU      O 1069   5.618   6.442   4.172
  110ASP      N 1070   5.761   6.615   4.217
  110ASP      H 1071   5.800   6.701   4.184
  110ASP     CA 1072   5.772   6.592   4.361
  110ASP     CB 1073   5.865   6.701   4.414
  110ASP     CG 1074   5.926   6.667   4.550
  110ASP    OD1 1075   6.040   6.614   4.549
  110ASP    OD2 1076   5.871   6.710   4.653
  110ASP      C 1077   5.634   6.604   4.426
  110ASP      O 1078   5.563   6.703   4.404
  111GLY      N 1079   5.590   6.501   4.497
  111GLY      H 1080   5.651   6.430   4.533
  111GLY     CA 1081   5.450   6.496   4.543
  111GLY      C 1082   5.352   6.408   4.466
  111GLY      O 1083   5.240   6.389   4.514
  112SER      N 1084   5.383   6.389   4.338
  112SER      H 1085   5.472   6.408   4.298
  112SER     CA 1086   5.301   6.306   4.250
  112SER     CB 1087   5.343   6.317   4.103
  112SER     OG 1088   5.272   6.228   4.017
  112SER     HG 1089   5.183   6.270   3.998
  112SER      C 1090   5.286   6.159   4.290
  112SER      O 1091   5.384   6.089   4.315
  113VAL      N 1092   5.168   6.108   4.253
  113VAL      H 1093   5.090   6.169   4.245
  113VAL     CA 1094   5.151   5.962   4.259
  113VAL     CB 1095   5.010   5.909   4.232
  113VAL    CG1 1096   4.955   5.921   4.089
  113VAL    CG2 1097   4.975   5.777   4.300
  113VAL      C 1098   5.252   5.882   4.176
  113VAL      O 1099   5.294   5.773   4.214
  114LEU      N 1100   5.315   5.948   4.079
  114LEU      H 1101   5.281   6.035   4.044
  114LEU     CA 1102   5.416   5.882   3.996
  114LEU     CB 1103   5.438   5.956   3.863
  114LEU     CG 1104   5.307   5.954   3.784
  114LEU    CD1 1105   5.309   6.047   3.662
  114LEU    CD2 1106   5.255   5.814   3.753
  114LEU      C 1107   5.547   5.840   4.064
  114LEU      O 1108   5.607   5.737   4.032
  115LYS      N 1109   5.579   5.915   4.169
  115LYS      H 1110   5.521   5.993   4.191
  115LYS     CA 1111   5.690   5.883   4.260
  115LYS     CB 1112   5.741   6.002   4.341
  115LYS     CG 1113   5.794   6.104   4.240
  115LYS     CD 1114   5.927   6.053   4.183
  115LYS     CE 1115   6.006   6.170   4.124
  115LYS     NZ 1116   6.127   6.192   4.205
  115LYS    HZ1 1117   6.104   6.197   4.302
  115LYS    HZ2 1118   6.196   6.125   4.177
  115LYS    HZ3 1119   6.160   6.284   4.187
  115LYS      C 1120   5.664   5.765   4.353
  115LYS      O 1121   5.746   5.673   4.355
  116GLN      N 1122   5.545   5.748   4.409
  116GLN      H 1123   5.477   5.818   4.388
  116GLN     CA 1124   5.492   5.628   4.476
  116GLN     CB 1125   5.351   5.645   4.532
  116GLN     CG 1126   5.365   5.693   4.676
  116GLN     CD 1127   5.233   5.738   4.740
  116GLN    OE1 1128   5.162   5.656   4.798
  116GLN    NE2 1129   5.205   5.867   4.734
  116GLN   HE21 1130   5.260   5.928   4.676
  116GLN   HE22 1131   5.131   5.901   4.793
  116GLN      C 1132   5.481   5.503   4.389
  116GLN      O 1133   5.557   5.409   4.410
  117PHE      N 1134   5.435   5.530   4.267
  117PHE      H 1135   5.382   5.612   4.245
  117PHE     CA 1136   5.424   5.422   4.168
  117PHE     CB 1137   5.337   5.474   4.053
  117PHE     CG 1138   5.347   5.400   3.920
  117PHE    CD1 1139   5.442   5.439   3.825
  117PHE    HD1 1140   5.517   5.514   3.853
  117PHE    CD2 1141   5.254   5.301   3.891
  117PHE    HD2 1142   5.164   5.296   3.952
  117PHE    CE1 1143   5.434   5.381   3.699
  117PHE    HE1 1144   5.502   5.400   3.616
  117PHE    CE2 1145   5.261   5.238   3.767
  117PHE    HE2 1146   5.194   5.153   3.755
  117PHE     CZ 1147   5.352   5.274   3.669
  117PHE     HZ 1148   5.351   5.211   3.579
  117PHE      C 1149   5.564   5.378   4.124
  117PHE      O 1150   5.586   5.258   4.118
  118LEU      N 1151   5.664   5.465   4.116
  118LEU      H 1152   5.633   5.558   4.093
  118LEU     CA 1153   5.804   5.427   4.093
  118LEU     CB 1154   5.879   5.537   4.018
  118LEU     CG 1155   5.828   5.552   3.875
  118LEU    CD1 1156   5.925   5.648   3.805
  118LEU    CD2 1157   5.839   5.418   3.800
  118LEU      C 1158   5.884   5.367   4.209
  118LEU      O 1159   5.944   5.260   4.204
  119SER      N 1160   5.854   5.414   4.330
  119SER      H 1161   5.815   5.505   4.341
  119SER     CA 1162   5.893   5.344   4.454
  119SER     CB 1163   5.831   5.412   4.576
  119SER     OG 1164   5.901   5.377   4.696
  119SER     HG 1165   5.909   5.450   4.764
  119SER      C 1166   5.853   5.196   4.459
  119SER      O 1167   5.933   5.102   4.456
  120GLU      N 1168   5.723   5.174   4.440
  120GLU      H 1169   5.653   5.245   4.443
  120GLU     CA 1170   5.671   5.039   4.415
  120GLU     CB 1171   5.519   5.031   4.401
  120GLU     CG 1172   5.437   5.112   4.502
  120GLU     CD 1173   5.454   5.059   4.644
  120GLU    OE1 1174   5.535   5.124   4.714
  120GLU    OE2 1175   5.373   4.970   4.677
  120GLU      C 1176   5.726   4.947   4.307
  120GLU      O 1177   5.745   4.830   4.341
  121THR      N 1178   5.742   4.992   4.183
  121THR      H 1179   5.722   5.084   4.149
  121THR     CA 1180   5.795   4.906   4.076
  121THR     CB 1181   5.788   4.977   3.941
  121THR    OG1 1182   5.854   5.104   3.947
  121THR    HG1 1183   5.786   5.177   3.945
  121THR    CG2 1184   5.644   4.991   3.892
  121THR      C 1185   5.937   4.854   4.097
  121THR      O 1186   5.975   4.737   4.095
  122GLU      N 1187   6.016   4.945   4.153
  122GLU      H 1188   5.985   5.041   4.154
  122GLU     CA 1189   6.153   4.920   4.197
  122GLU     CB 1190   6.229   5.046   4.240
  122GLU     CG 1191   6.378   5.056   4.205
  122GLU     CD 1192   6.436   5.178   4.276
  122GLU    OE1 1193   6.394   5.292   4.246
  122GLU    OE2 1194   6.509   5.164   4.377
  122GLU      C 1195   6.152   4.824   4.316
  122GLU      O 1196   6.221   4.722   4.315
  123LYS      N 1197   6.082   4.865   4.422
  123LYS      H 1198   6.037   4.953   4.415
  123LYS     CA 1199   6.068   4.798   4.552
  123LYS     CB 1200   5.962   4.865   4.640
  123LYS     CG 1201   6.010   4.885   4.784
  123LYS     CD 1202   6.125   4.985   4.803
  123LYS     CE 1203   6.067   5.126   4.794
  123LYS     NZ 1204   6.173   5.223   4.764
  123LYS    HZ1 1205   6.127   5.305   4.731
  123LYS    HZ2 1206   6.212   5.243   4.854
  123LYS    HZ3 1207   6.247   5.187   4.706
  123LYS      C 1208   6.027   4.650   4.554
  123LYS      O 1209   6.084   4.579   4.637
  124MET      N 1210   5.926   4.619   4.474
  124MET      H 1211   5.883   4.701   4.436
  124MET     CA 1212   5.872   4.485   4.451
  124MET     CB 1213   5.751   4.494   4.358
  124MET     CG 1214   5.618   4.522   4.430
  124MET     SD 1215   5.473   4.513   4.319
  124MET     CE 1216   5.443   4.687   4.296
  124MET      C 1217   5.968   4.379   4.397
  124MET      O 1218   6.040   4.402   4.299
  125SER      N 1219   5.942   4.259   4.448
  125SER      H 1220   5.886   4.260   4.531
  125SER     CA 1221   6.015   4.137   4.412
  125SER     CB 1222   5.975   4.016   4.496
  125SER     OG 1223   6.081   3.920   4.490
  125SER     HG 1224   6.041   3.839   4.448
  125SER      C 1225   5.992   4.100   4.265
  125SER      O 1226   5.874   4.081   4.239
  126PRO      N 1227   6.089   4.059   4.183
  126PRO     CA 1228   6.061   4.027   4.043
  126PRO     CB 1229   6.201   3.980   4.001
  126PRO     CG 1230   6.306   4.060   4.078
  126PRO     CD 1231   6.232   4.081   4.210
  126PRO      C 1232   5.945   3.934   4.005
  126PRO      O 1233   5.857   3.986   3.938
  127GLU      N 1234   5.944   3.815   4.064
  127GLU      H 1235   6.000   3.786   4.142
  127GLU     CA 1236   5.835   3.719   4.042
  127GLU     CB 1237   5.867   3.582   4.102
  127GLU     CG 1238   5.878   3.566   4.254
  127GLU     CD 1239   5.939   3.686   4.325
  127GLU    OE1 1240   6.055   3.733   4.313
  127GLU    OE2 1241   5.858   3.746   4.399
  127GLU      C 1242   5.698   3.769   4.088
  127GLU      O 1243   5.603   3.759   4.011
  128ASP      N 1244   5.689   3.845   4.197
  128ASP      H 1245   5.753   3.841   4.274
  128ASP     CA 1246   5.569   3.916   4.244
  128ASP     CB 1247   5.587   3.959   4.390
  128ASP     CG 1248   5.472   4.033   4.458
  128ASP    OD1 1249   5.462   4.157   4.453
  128ASP    OD2 1250   5.384   3.962   4.511
  128ASP      C 1251   5.520   4.027   4.151
  128ASP      O 1252   5.401   4.040   4.122
  129ARG      N 1253   5.606   4.120   4.109
  129ARG      H 1254   5.697   4.124   4.150
  129ARG     CA 1255   5.570   4.222   4.009
  129ARG     CB 1256   5.672   4.336   4.020
  129ARG     CG 1257   5.813   4.309   3.968
  129ARG     CD 1258   5.904   4.431   3.987
  129ARG     NE 1259   6.025   4.419   3.906
  129ARG     HE 1260   6.003   4.388   3.814
  129ARG     CZ 1261   6.154   4.443   3.936
  129ARG    NH1 1262   6.189   4.480   4.059
  129ARG   HH11 1263   6.124   4.471   4.135
  129ARG   HH12 1264   6.268   4.539   4.074
  129ARG    NH2 1265   6.239   4.459   3.833
  129ARG   HH21 1266   6.212   4.442   3.739
  129ARG   HH22 1267   6.333   4.494   3.838
  129ARG      C 1268   5.544   4.177   3.865
  129ARG      O 1269   5.459   4.224   3.790
  130ALA      N 1270   5.599   4.061   3.829
  130ALA      H 1271   5.681   4.034   3.880
  130ALA     CA 1272   5.563   3.992   3.705
  130ALA     CB 1273   5.679   3.898   3.669
  130ALA      C 1274   5.426   3.925   3.697
  130ALA      O 1275   5.354   3.906   3.599
  131LYS      N 1276   5.396   3.869   3.814
  131LYS      H 1277   5.470   3.850   3.877
  131LYS     CA 1278   5.259   3.829   3.849
  131LYS     CB 1279   5.249   3.754   3.982
  131LYS     CG 1280   5.313   3.616   3.967
  131LYS     CD 1281   5.340   3.566   4.109
  131LYS     CE 1282   5.410   3.430   4.117
  131LYS     NZ 1283   5.397   3.365   4.248
  131LYS    HZ1 1284   5.460   3.288   4.254
  131LYS    HZ2 1285   5.431   3.431   4.315
  131LYS    HZ3 1286   5.305   3.332   4.268
  131LYS      C 1287   5.154   3.941   3.851
  131LYS      O 1288   5.047   3.927   3.792
  132CYS      N 1289   5.186   4.046   3.926
  132CYS      H 1290   5.240   4.037   4.010
  132CYS     CA 1291   5.092   4.158   3.933
  132CYS     CB 1292   4.980   4.109   4.026
  132CYS     SG 1293   4.836   4.218   4.054
  132CYS     HG 1294   4.808   4.255   3.929
  132CYS      C 1295   5.139   4.291   3.993
  132CYS      O 1296   5.219   4.292   4.087
  133PHE      N 1297   5.084   4.393   3.929
  133PHE      H 1298   5.065   4.387   3.831
  133PHE     CA 1299   5.083   4.532   3.977
  133PHE     CB 1300   5.128   4.622   3.862
  133PHE     CG 1301   5.279   4.616   3.836
  133PHE    CD1 1302   5.386   4.635   3.922
  133PHE    HD1 1303   5.369   4.633   4.029
  133PHE    CD2 1304   5.314   4.623   3.702
  133PHE    HD2 1305   5.243   4.592   3.625
  133PHE    CE1 1306   5.519   4.667   3.896
  133PHE    HE1 1307   5.592   4.680   3.975
  133PHE    CE2 1308   5.444   4.658   3.666
  133PHE    HE2 1309   5.472   4.669   3.561
  133PHE     CZ 1310   5.544   4.679   3.760
  133PHE     HZ 1311   5.644   4.697   3.721
  133PHE      C 1312   4.949   4.568   4.042
  133PHE      O 1313   4.943   4.615   4.155
  134GLU      N 1314   4.841   4.541   3.969
  134GLU      H 1315   4.844   4.461   3.910
  134GLU     CA 1316   4.702   4.580   4.000
  134GLU     CB 1317   4.604   4.479   3.939
  134GLU     CG 1318   4.625   4.447   3.791
  134GLU     CD 1319   4.704   4.321   3.757
  134GLU    OE1 1320   4.645   4.216   3.725
  134GLU    OE2 1321   4.825   4.329   3.787
  134GLU      C 1322   4.665   4.591   4.148
  134GLU      O 1323   4.618   4.692   4.199
  135LYS      N 1324   4.706   4.492   4.226
  135LYS      H 1325   4.746   4.407   4.192
  135LYS     CA 1326   4.669   4.490   4.369
  135LYS     CB 1327   4.717   4.360   4.432
  135LYS     CG 1328   4.860   4.338   4.482
  135LYS     CD 1329   4.972   4.322   4.379
  135LYS     CE 1330   5.105   4.280   4.442
  135LYS     NZ 1331   5.216   4.343   4.369
  135LYS    HZ1 1332   5.219   4.307   4.276
  135LYS    HZ2 1333   5.198   4.441   4.359
  135LYS    HZ3 1334   5.302   4.316   4.414
  135LYS      C 1335   4.704   4.611   4.455
  135LYS      O 1336   4.618   4.668   4.522
  136ASN      N 1337   4.825   4.665   4.442
  136ASN      H 1338   4.870   4.644   4.355
  136ASN     CA 1339   4.877   4.788   4.504
  136ASN     CB 1340   5.017   4.820   4.451
  136ASN     CG 1341   5.120   4.714   4.489
  136ASN    OD1 1342   5.123   4.597   4.451
  136ASN    ND2 1343   5.224   4.753   4.563
  136ASN   HD21 1344   5.251   4.848   4.579
  136ASN   HD22 1345   5.262   4.682   4.622
  136ASN      C 1346   4.799   4.914   4.467
  136ASN      O 1347   4.792   4.954   4.351
  137GLU      N 1348   4.786   4.989   4.576
  137GLU      H 1349   4.802   4.937   4.660
  137GLU     CA 1350   4.727   5.122   4.599
  137GLU     CB 1351   4.746   5.183   4.738
  137GLU     CG 1352   4.730   5.077   4.847
  137GLU     CD 1353   4.850   4.984   4.869
  137GLU    OE1 1354   4.827   4.863   4.851
  137GLU    OE2 1355   4.963   5.037   4.877
  137GLU      C 1356   4.777   5.223   4.495
  137GLU      O 1357   4.694   5.259   4.412
  138ALA      N 1358   4.907   5.222   4.466
  138ALA      H 1359   4.968   5.161   4.516
  138ALA     CA 1360   4.968   5.322   4.377
  138ALA     CB 1361   5.117   5.308   4.409
  138ALA      C 1362   4.942   5.304   4.227
  138ALA      O 1363   4.915   5.397   4.150
  139ILE      N 1364   4.957   5.183   4.174
  139ILE      H 1365   4.992   5.115   4.239
  139ILE     CA 1366   4.939   5.142   4.035
  139ILE     CB 1367   4.973   4.995   4.012
  139ILE    CG1 1368   5.094   4.941   4.087
  139ILE    CG2 1369   4.966   4.946   3.867
  139ILE     CD 1370   5.230   4.939   4.018
  139ILE      C 1371   4.793   5.162   3.991
  139ILE      O 1372   4.765   5.218   3.885
  140GLN      N 1373   4.699   5.134   4.080
  140GLN      H 1374   4.720   5.073   4.157
  140GLN     CA 1375   4.557   5.167   4.066
  140GLN     CB 1376   4.474   5.102   4.177
  140GLN     CG 1377   4.450   4.954   4.144
  140GLN     CD 1378   4.364   4.893   4.255
  140GLN    OE1 1379   4.254   4.934   4.290
  140GLN    NE2 1380   4.424   4.800   4.330
  140GLN   HE21 1381   4.521   4.782   4.316
  140GLN   HE22 1382   4.369   4.730   4.375
  140GLN      C 1383   4.526   5.316   4.051
  140GLN      O 1384   4.461   5.363   3.957
  141ALA      N 1385   4.584   5.391   4.144
  141ALA      H 1386   4.614   5.345   4.228
  141ALA     CA 1387   4.589   5.537   4.135
  141ALA     CB 1388   4.639   5.609   4.261
  141ALA      C 1389   4.658   5.596   4.012
  141ALA      O 1390   4.586   5.679   3.957
  142ALA      N 1391   4.765   5.545   3.951
  142ALA      H 1392   4.824   5.486   4.006
  142ALA     CA 1393   4.823   5.591   3.825
  142ALA     CB 1394   4.960   5.524   3.806
  142ALA      C 1395   4.728   5.564   3.709
  142ALA      O 1396   4.695   5.657   3.635
  143HISE     N 1397   4.669   5.445   3.712
  143HISE     H 1398   4.699   5.394   3.793
  143HISE    CA 1399   4.553   5.405   3.630
  143HISE    CB 1400   4.506   5.263   3.662
  143HISE    CG 1401   4.539   5.169   3.545
  143HISE   ND1 1402   4.509   5.201   3.419
  143HISE   CD2 1403   4.594   5.048   3.542
  143HISE   HD2 1404   4.630   4.995   3.631
  143HISE   CE1 1405   4.550   5.102   3.341
  143HISE   HE1 1406   4.522   5.082   3.237
  143HISE   NE2 1407   4.603   5.006   3.417
  143HISE   HE2 1408   4.599   4.908   3.402
  143HISE     C 1409   4.430   5.496   3.632
  143HISE     O 1410   4.387   5.538   3.524
  144ASP      N 1411   4.376   5.530   3.748
  144ASP      H 1412   4.389   5.485   3.836
  144ASP     CA 1413   4.266   5.628   3.754
  144ASP     CB 1414   4.203   5.616   3.893
  144ASP     CG 1415   4.059   5.666   3.875
  144ASP    OD1 1416   4.004   5.622   3.771
  144ASP    OD2 1417   4.023   5.751   3.959
  144ASP      C 1418   4.293   5.775   3.723
  144ASP      O 1419   4.221   5.837   3.645
  145ALA      N 1420   4.419   5.806   3.755
  145ALA      H 1421   4.474   5.736   3.800
  145ALA     CA 1422   4.483   5.936   3.734
  145ALA     CB 1423   4.616   5.951   3.809
  145ALA      C 1424   4.501   5.977   3.588
  145ALA      O 1425   4.501   6.090   3.539
  146VAL      N 1426   4.515   5.870   3.510
  146VAL      H 1427   4.532   5.781   3.552
  146VAL     CA 1428   4.512   5.876   3.363
  146VAL     CB 1429   4.562   5.753   3.287
  146VAL    CG1 1430   4.553   5.760   3.134
  146VAL    CG2 1431   4.702   5.714   3.335
  146VAL      C 1432   4.379   5.928   3.308
  146VAL      O 1433   4.285   5.854   3.280
  147ALA      N 1434   4.371   6.058   3.284
  147ALA      H 1435   4.440   6.120   3.323
  147ALA     CA 1436   4.252   6.118   3.222
  147ALA     CB 1437   4.134   6.115   3.319
  147ALA      C 1438   4.275   6.265   3.187
  147ALA      O 1439   4.382   6.319   3.218
  148GLN      N 1440   4.182   6.320   3.109
  148GLN      H 1441   4.102   6.263   3.094
  148GLN     CA 1442   4.184   6.449   3.039
  148GLN     CB 1443   4.253   6.423   2.905
  148GLN     CG 1444   4.348   6.531   2.854
  148GLN     CD 1445   4.288   6.654   2.785
  148GLN    OE1 1446   4.270   6.754   2.854
  148GLN    NE2 1447   4.275   6.651   2.652
  148GLN   HE21 1448   4.301   6.578   2.589
  148GLN   HE22 1449   4.234   6.734   2.615
  148GLN      C 1450   4.042   6.503   3.024
  148GLN      O 1451   3.942   6.432   3.033
  149GLU      N 1452   4.036   6.624   2.969
  149GLU      H 1453   4.114   6.680   2.943
  149GLU     CA 1454   3.914   6.700   2.937
  149GLU     CB 1455   3.942   6.848   2.912
  149GLU     CG 1456   3.994   6.920   3.037
  149GLU     CD 1457   4.007   7.069   3.004
  149GLU    OE1 1458   3.899   7.126   2.978
  149GLU    OE2 1459   4.115   7.127   3.032
  149GLU      C 1460   3.858   6.637   2.809
  149GLU      O 1461   3.915   6.664   2.704
  150GLY      N 1462   3.743   6.574   2.829
  150GLY      H 1463   3.709   6.556   2.921
  150GLY     CA 1464   3.642   6.538   2.728
  150GLY      C 1465   3.686   6.444   2.616
  150GLY      O 1466   3.634   6.461   2.506
  151GLN      N 1467   3.752   6.332   2.644
  151GLN      H 1468   3.757   6.298   2.737
  151GLN     CA 1469   3.801   6.241   2.539
  151GLN     CB 1470   3.920   6.152   2.576
  151GLN     CG 1471   4.048   6.222   2.622
  151GLN     CD 1472   4.148   6.117   2.670
  151GLN    OE1 1473   4.226   6.051   2.601
  151GLN    NE2 1474   4.116   6.064   2.787
  151GLN   HE21 1475   4.045   6.103   2.847
  151GLN   HE22 1476   4.150   5.975   2.818
  151GLN      C 1477   3.684   6.157   2.486
  151GLN      O 1478   3.577   6.137   2.543
  152CYS      N 1479   3.709   6.110   2.364
  152CYS      H 1480   3.785   6.143   2.308
  152CYS     CA 1481   3.609   6.028   2.295
  152CYS     CB 1482   3.664   5.997   2.155
  152CYS     SG 1483   3.642   6.144   2.049
  152CYS     HG 1484   3.758   6.195   2.091
  152CYS      C 1485   3.566   5.897   2.362
  152CYS      O 1486   3.641   5.829   2.432
  153ARG      N 1487   3.446   5.849   2.332
  153ARG      H 1488   3.376   5.899   2.280
  153ARG     CA 1489   3.393   5.725   2.390
  153ARG     CB 1490   3.246   5.731   2.430
  153ARG     CG 1491   3.216   5.765   2.576
  153ARG     CD 1492   3.072   5.739   2.620
  153ARG     NE 1493   3.070   5.746   2.767
  153ARG     HE 1494   3.106   5.827   2.813
  153ARG     CZ 1495   3.002   5.659   2.842
  153ARG    NH1 1496   2.940   5.556   2.783
  153ARG   HH11 1497   2.946   5.540   2.684
  153ARG   HH12 1498   2.885   5.491   2.834
  153ARG    NH2 1499   3.030   5.644   2.973
  153ARG   HH21 1500   3.107   5.695   3.012
  153ARG   HH22 1501   2.997   5.560   3.014
  153ARG      C 1502   3.409   5.612   2.288
  153ARG      O 1503   3.321   5.557   2.222
  154VAL      N 1504   3.536   5.589   2.253
  154VAL      H 1505   3.609   5.654   2.276
  154VAL     CA 1506   3.569   5.474   2.169
  154VAL     CB 1507   3.696   5.522   2.097
  154VAL    CG1 1508   3.832   5.534   2.165
  154VAL    CG2 1509   3.715   5.429   1.977
  154VAL      C 1510   3.582   5.344   2.249
  154VAL      O 1511   3.618   5.339   2.366
  155ASP      N 1512   3.538   5.237   2.183
  155ASP      H 1513   3.482   5.238   2.100
  155ASP     CA 1514   3.561   5.099   2.226
  155ASP     CB 1515   3.499   5.006   2.122
  155ASP     CG 1516   3.346   5.010   2.124
  155ASP    OD1 1517   3.278   5.012   2.229
  155ASP    OD2 1518   3.286   5.031   2.017
  155ASP      C 1519   3.708   5.056   2.237
  155ASP      O 1520   3.806   5.124   2.206
  156ASP      N 1521   3.734   4.946   2.307
  156ASP      H 1522   3.657   4.887   2.329
  156ASP     CA 1523   3.869   4.888   2.319
  156ASP     CB 1524   3.891   4.799   2.441
  156ASP     CG 1525   4.038   4.802   2.483
  156ASP    OD1 1526   4.082   4.707   2.551
  156ASP    OD2 1527   4.108   4.899   2.446
  156ASP      C 1528   3.918   4.811   2.196
  156ASP      O 1529   3.893   4.694   2.169
  157LYS      N 1530   3.990   4.891   2.118
  157LYS      H 1531   3.997   4.989   2.137
  157LYS     CA 1532   4.046   4.862   1.986
  157LYS     CB 1533   4.082   4.997   1.923
  157LYS     CG 1534   3.964   5.092   1.903
  157LYS     CD 1535   3.875   5.027   1.797
  157LYS     CE 1536   3.767   5.127   1.755
  157LYS     NZ 1537   3.724   5.095   1.618
  157LYS    HZ1 1538   3.636   5.140   1.609
  157LYS    HZ2 1539   3.791   5.130   1.552
  157LYS    HZ3 1540   3.702   5.000   1.595
  157LYS      C 1541   4.178   4.784   1.992
  157LYS      O 1542   4.287   4.823   2.034
  158VAL      N 1543   4.162   4.664   1.938
  158VAL      H 1544   4.099   4.653   1.860
  158VAL     CA 1545   4.261   4.556   1.958
  158VAL     CB 1546   4.200   4.416   1.956
  158VAL    CG1 1547   4.309   4.308   1.954
  158VAL    CG2 1548   4.104   4.391   2.072
  158VAL      C 1549   4.367   4.581   1.852
  158VAL      O 1550   4.481   4.605   1.893
  159ASN      N 1551   4.332   4.601   1.725
  159ASN      H 1552   4.235   4.602   1.698
  159ASN     CA 1553   4.429   4.620   1.617
  159ASN     CB 1554   4.333   4.633   1.498
  159ASN     CG 1555   4.377   4.628   1.352
  159ASN    OD1 1556   4.403   4.730   1.289
  159ASN    ND2 1557   4.402   4.507   1.301
  159ASN   HD21 1558   4.396   4.421   1.352
  159ASN   HD22 1559   4.436   4.511   1.207
  159ASN      C 1560   4.521   4.742   1.616
  159ASN      O 1561   4.636   4.742   1.572
  160PHE      N 1562   4.466   4.841   1.685
  160PHE      H 1563   4.369   4.864   1.671
  160PHE     CA 1564   4.548   4.952   1.735
  160PHE     CB 1565   4.451   5.062   1.779
  160PHE     CG 1566   4.506   5.195   1.727
  160PHE    CD1 1567   4.614   5.256   1.789
  160PHE    HD1 1568   4.658   5.219   1.882
  160PHE    CD2 1569   4.472   5.234   1.598
  160PHE    HD2 1570   4.379   5.194   1.558
  160PHE    CE1 1571   4.686   5.356   1.726
  160PHE    HE1 1572   4.772   5.399   1.779
  160PHE    CE2 1573   4.545   5.334   1.534
  160PHE    HE2 1574   4.489   5.380   1.454
  160PHE     CZ 1575   4.651   5.397   1.598
  160PHE     HZ 1576   4.704   5.479   1.549
  160PHE      C 1577   4.638   4.915   1.853
  160PHE      O 1578   4.611   4.946   1.969
  161HISE     N 1579   4.755   4.865   1.814
  161HISE     H 1580   4.783   4.864   1.718
  161HISE    CA 1581   4.856   4.804   1.902
  161HISE    CB 1582   4.914   4.685   1.824
  161HISE    CG 1583   4.842   4.558   1.869
  161HISE   ND1 1584   4.857   4.483   1.979
  161HISE   CD2 1585   4.771   4.483   1.786
  161HISE   HD2 1586   4.742   4.518   1.687
  161HISE   CE1 1587   4.785   4.372   1.966
  161HISE   HE1 1588   4.790   4.283   2.029
  161HISE   NE2 1589   4.730   4.371   1.845
  161HISE   HE2 1590   4.699   4.294   1.790
  161HISE     C 1591   4.966   4.894   1.960
  161HISE     O 1592   4.988   4.999   1.901
  162PHE      N 1593   5.032   4.867   2.072
  162PHE      H 1594   5.016   4.780   2.119
  162PHE     CA 1595   5.125   4.961   2.136
  162PHE     CB 1596   5.057   5.043   2.246
  162PHE     CG 1597   4.935   4.979   2.312
  162PHE    CD1 1598   4.806   5.010   2.270
  162PHE    HD1 1599   4.787   5.022   2.163
  162PHE    CD2 1600   4.958   4.952   2.446
  162PHE    HD2 1601   5.050   4.895   2.462
  162PHE    CE1 1602   4.698   5.006   2.357
  162PHE    HE1 1603   4.600   5.035   2.318
  162PHE    CE2 1604   4.854   4.952   2.538
  162PHE    HE2 1605   4.870   4.919   2.641
  162PHE     CZ 1606   4.726   4.973   2.489
  162PHE     HZ 1607   4.650   4.919   2.545
  162PHE      C 1608   5.254   4.897   2.187
  162PHE      O 1609   5.256   4.804   2.267
  163ILE      N 1610   5.366   4.948   2.136
  163ILE      H 1611   5.362   5.042   2.103
  163ILE     CA 1612   5.496   4.880   2.146
  163ILE     CB 1613   5.551   4.835   2.010
  163ILE    CG1 1614   5.469   4.892   1.894
  163ILE    CG2 1615   5.593   4.688   2.004
  163ILE     CD 1616   5.526   4.861   1.755
  163ILE      C 1617   5.605   4.968   2.208
  163ILE      O 1618   5.614   5.084   2.169
  164LEU      N 1619   5.694   4.911   2.289
  164LEU      H 1620   5.702   4.812   2.297
  164LEU     CA 1621   5.798   4.979   2.368
  164LEU     CB 1622   5.767   4.955   2.516
  164LEU     CG 1623   5.775   5.072   2.614
  164LEU    CD1 1624   5.915   5.134   2.618
  164LEU    CD2 1625   5.657   5.162   2.576
  164LEU      C 1626   5.935   4.928   2.322
  164LEU      O 1627   5.967   4.811   2.305
  165PHE      N 1628   6.022   5.029   2.326
  165PHE      H 1629   6.004   5.127   2.312
  165PHE     CA 1630   6.166   5.006   2.306
  165PHE     CB 1631   6.219   5.054   2.171
  165PHE     CG 1632   6.128   5.021   2.052
  165PHE    CD1 1633   6.037   5.122   2.026
  165PHE    HD1 1634   6.080   5.221   2.041
  165PHE    CD2 1635   6.104   4.892   2.007
  165PHE    HD2 1636   6.178   4.812   2.019
  165PHE    CE1 1637   5.911   5.101   1.969
  165PHE    HE1 1638   5.828   5.170   1.976
  165PHE    CE2 1639   5.981   4.874   1.946
  165PHE    HE2 1640   5.951   4.774   1.915
  165PHE     CZ 1641   5.885   4.973   1.922
  165PHE     HZ 1642   5.788   4.948   1.880
  165PHE      C 1643   6.245   5.063   2.423
  165PHE      O 1644   6.255   5.184   2.443
  166ASN      N 1645   6.286   4.975   2.515
  166ASN      H 1646   6.270   4.877   2.503
  166ASN     CA 1647   6.361   5.013   2.635
  166ASN     CB 1648   6.262   4.981   2.747
  166ASN     CG 1649   6.326   5.037   2.875
  166ASN    OD1 1650   6.433   5.097   2.878
  166ASN    ND2 1651   6.255   5.024   2.987
  166ASN   HD21 1652   6.163   4.985   2.982
  166ASN   HD22 1653   6.290   5.057   3.075
  166ASN      C 1654   6.491   4.931   2.637
  166ASN      O 1655   6.503   4.827   2.572
  167ASN      N 1656   6.593   4.996   2.692
  167ASN      H 1657   6.576   5.080   2.742
  167ASN     CA 1658   6.734   4.956   2.705
  167ASN     CB 1659   6.811   5.023   2.591
  167ASN     CG 1660   6.955   4.980   2.563
  167ASN    OD1 1661   7.033   4.931   2.646
  167ASN    ND2 1662   6.985   4.980   2.434
  167ASN   HD21 1663   6.916   5.005   2.365
  167ASN   HD22 1664   7.081   4.958   2.414
  167ASN      C 1665   6.790   4.975   2.846
  167ASN      O 1666   6.781   5.085   2.902
  168VAL      N 1667   6.872   4.874   2.873
  168VAL      H 1668   6.884   4.793   2.816
  168VAL     CA 1669   6.943   4.866   3.001
  168VAL     CB 1670   6.893   4.741   3.074
  168VAL    CG1 1671   6.977   4.694   3.193
  168VAL    CG2 1672   6.751   4.761   3.125
  168VAL      C 1673   7.094   4.862   2.976
  168VAL      O 1674   7.140   4.751   2.951
  169ASP      N 1675   7.160   4.976   2.959
  169ASP      H 1676   7.115   5.065   2.957
  169ASP     CA 1677   7.307   4.982   2.951
  169ASP     CB 1678   7.381   4.967   3.084
  169ASP     CG 1679   7.382   5.100   3.160
  169ASP    OD1 1680   7.297   5.119   3.250
  169ASP    OD2 1681   7.485   5.170   3.150
  169ASP      C 1682   7.373   4.895   2.844
  169ASP      O 1683   7.490   4.859   2.845
  170GLY      N 1684   7.290   4.883   2.740
  170GLY      H 1685   7.194   4.908   2.736
  170GLY     CA 1686   7.326   4.787   2.634
  170GLY      C 1687   7.217   4.691   2.587
  170GLY      O 1688   7.186   4.682   2.468
  171HISE     N 1689   7.155   4.629   2.687
  171HISE     H 1690   7.156   4.660   2.782
  171HISE    CA 1691   7.059   4.522   2.656
  171HISE    CB 1692   7.050   4.425   2.774
  171HISE    CG 1693   7.183   4.362   2.815
  171HISE   ND1 1694   7.234   4.370   2.937
  171HISE   CD2 1695   7.284   4.310   2.745
  171HISE   HD2 1696   7.269   4.273   2.644
  171HISE   CE1 1697   7.366   4.354   2.933
  171HISE   HE1 1698   7.445   4.366   3.007
  171HISE   NE2 1699   7.398   4.308   2.813
  171HISE   HE2 1700   7.483   4.255   2.803
  171HISE     C 1701   6.922   4.578   2.615
  171HISE     O 1702   6.842   4.631   2.692
  172LEU      N 1703   6.907   4.589   2.483
  172LEU      H 1704   6.985   4.577   2.423
  172LEU     CA 1705   6.780   4.628   2.420
  172LEU     CB 1706   6.797   4.674   2.275
  172LEU     CG 1707   6.670   4.719   2.201
  172LEU    CD1 1708   6.618   4.857   2.239
  172LEU    CD2 1709   6.682   4.699   2.050
  172LEU      C 1710   6.671   4.521   2.428
  172LEU      O 1711   6.693   4.402   2.408
  173TYR      N 1712   6.557   4.570   2.476
  173TYR      H 1713   6.553   4.670   2.482
  173TYR     CA 1714   6.433   4.492   2.480
  173TYR     CB 1715   6.398   4.475   2.628
  173TYR     CG 1716   6.504   4.401   2.710
  173TYR    CD1 1717   6.502   4.262   2.713
  173TYR    HD1 1718   6.441   4.196   2.650
  173TYR    CD2 1719   6.600   4.473   2.779
  173TYR    HD2 1720   6.587   4.581   2.787
  173TYR    CE1 1721   6.591   4.201   2.800
  173TYR    HE1 1722   6.605   4.093   2.788
  173TYR    CE2 1723   6.685   4.412   2.870
  173TYR    HE2 1724   6.738   4.479   2.938
  173TYR     CZ 1725   6.678   4.273   2.880
  173TYR     OH 1726   6.783   4.210   2.939
  173TYR     HH 1727   6.832   4.286   2.984
  173TYR      C 1728   6.316   4.551   2.401
  173TYR      O 1729   6.293   4.671   2.395
  174GLU      N 1730   6.231   4.465   2.345
  174GLU      H 1731   6.247   4.372   2.377
  174GLU     CA 1732   6.113   4.494   2.261
  174GLU     CB 1733   6.125   4.428   2.124
  174GLU     CG 1734   6.057   4.494   2.004
  174GLU     CD 1735   6.070   4.416   1.873
  174GLU    OE1 1736   6.097   4.295   1.887
  174GLU    OE2 1737   6.036   4.460   1.761
  174GLU      C 1738   5.987   4.450   2.336
  174GLU      O 1739   5.975   4.333   2.371
  175LEU      N 1740   5.926   4.551   2.397
  175LEU      H 1741   5.950   4.645   2.376
  175LEU     CA 1742   5.811   4.532   2.487
  175LEU     CB 1743   5.840   4.621   2.608
  175LEU     CG 1744   5.918   4.562   2.726
  175LEU    CD1 1745   5.915   4.661   2.842
  175LEU    CD2 1746   5.849   4.436   2.778
  175LEU      C 1747   5.671   4.552   2.429
  175LEU      O 1748   5.655   4.644   2.349
  176ASP      N 1749   5.573   4.466   2.459
  176ASP      H 1750   5.586   4.379   2.506
  176ASP     CA 1751   5.435   4.493   2.417
  176ASP     CB 1752   5.364   4.361   2.387
  176ASP     CG 1753   5.217   4.353   2.346
  176ASP    OD1 1754   5.146   4.284   2.423
  176ASP    OD2 1755   5.184   4.413   2.242
  176ASP      C 1756   5.355   4.543   2.537
  176ASP      O 1757   5.406   4.532   2.648
  177GLY      N 1758   5.265   4.638   2.514
  177GLY      H 1759   5.282   4.709   2.446
  177GLY     CA 1760   5.172   4.687   2.617
  177GLY      C 1761   5.085   4.590   2.698
  177GLY      O 1762   5.088   4.596   2.821
  178ARG      N 1763   5.038   4.481   2.637
  178ARG      H 1764   5.076   4.453   2.549
  178ARG     CA 1765   4.920   4.403   2.676
  178ARG     CB 1766   4.833   4.404   2.550
  178ARG     CG 1767   4.756   4.532   2.517
  178ARG     CD 1768   4.671   4.494   2.396
  178ARG     NE 1769   4.585   4.610   2.368
  178ARG     HE 1770   4.528   4.647   2.441
  178ARG     CZ 1771   4.570   4.681   2.255
  178ARG    NH1 1772   4.644   4.659   2.146
  178ARG   HH11 1773   4.720   4.593   2.141
  178ARG   HH12 1774   4.623   4.712   2.063
  178ARG    NH2 1775   4.457   4.751   2.244
  178ARG   HH21 1776   4.387   4.740   2.314
  178ARG   HH22 1777   4.438   4.808   2.163
  178ARG      C 1778   4.958   4.263   2.724
  178ARG      O 1779   4.880   4.199   2.795
  179MET      N 1780   5.076   4.215   2.687
  179MET      H 1781   5.109   4.244   2.597
  179MET     CA 1782   5.128   4.085   2.733
  179MET     CB 1783   5.163   3.999   2.612
  179MET     CG 1784   5.049   3.989   2.510
  179MET     SD 1785   5.099   3.921   2.348
  179MET     CE 1786   5.251   4.007   2.313
  179MET      C 1787   5.254   4.102   2.818
  179MET      O 1788   5.350   4.158   2.765
  180PRO      N 1789   5.268   4.027   2.927
  180PRO     CA 1790   5.387   4.021   3.012
  180PRO     CB 1791   5.350   3.929   3.127
  180PRO     CG 1792   5.201   3.961   3.142
  180PRO     CD 1793   5.151   3.971   2.997
  180PRO      C 1794   5.509   3.959   2.943
  180PRO      O 1795   5.494   3.874   2.856
  181PHE      N 1796   5.629   4.000   2.985
  181PHE      H 1797   5.637   4.048   3.072
  181PHE     CA 1798   5.762   3.957   2.940
  181PHE     CB 1799   5.780   3.805   2.941
  181PHE     CG 1800   5.783   3.737   3.077
  181PHE    CD1 1801   5.672   3.686   3.143
  181PHE    HD1 1802   5.578   3.691   3.088
  181PHE    CD2 1803   5.899   3.740   3.155
  181PHE    HD2 1804   5.996   3.773   3.118
  181PHE    CE1 1805   5.671   3.654   3.278
  181PHE    HE1 1806   5.576   3.638   3.330
  181PHE    CE2 1807   5.898   3.706   3.290
  181PHE    HE2 1808   5.986   3.729   3.350
  181PHE     CZ 1809   5.784   3.665   3.358
  181PHE     HZ 1810   5.771   3.635   3.462
  181PHE      C 1811   5.827   4.009   2.812
  181PHE      O 1812   5.761   4.015   2.708
  182PRO      N 1813   5.955   4.044   2.814
  182PRO     CA 1814   6.033   4.102   2.703
  182PRO     CB 1815   6.125   4.201   2.773
  182PRO     CG 1816   6.145   4.155   2.917
  182PRO     CD 1817   6.029   4.058   2.940
  182PRO      C 1818   6.110   4.012   2.606
  182PRO      O 1819   6.145   3.897   2.632
  183VAL      N 1820   6.098   4.067   2.485
  183VAL      H 1821   6.057   4.157   2.472
  183VAL     CA 1822   6.152   4.010   2.360
  183VAL     CB 1823   6.082   4.052   2.231
  183VAL    CG1 1824   6.145   3.994   2.104
  183VAL    CG2 1825   5.933   4.016   2.243
  183VAL      C 1826   6.299   4.052   2.353
  183VAL      O 1827   6.336   4.159   2.307
  184ASN      N 1828   6.383   3.965   2.408
  184ASN      H 1829   6.346   3.890   2.463
  184ASN     CA 1830   6.528   3.987   2.418
  184ASN     CB 1831   6.586   3.868   2.495
  184ASN     CG 1832   6.728   3.880   2.550
  184ASN    OD1 1833   6.738   3.935   2.659
  184ASN    ND2 1834   6.824   3.829   2.473
  184ASN   HD21 1835   6.788   3.787   2.390
  184ASN   HD22 1836   6.922   3.837   2.493
  184ASN      C 1837   6.599   4.020   2.287
  184ASN      O 1838   6.640   3.919   2.230
  185HISE     N 1839   6.670   4.133   2.282
  185HISE     H 1840   6.659   4.210   2.345
  185HISE    CA 1841   6.748   4.175   2.165
  185HISE    CB 1842   6.672   4.287   2.094
  185HISE    CG 1843   6.563   4.229   2.004
  185HISE   ND1 1844   6.572   4.158   1.892
  185HISE   CD2 1845   6.434   4.249   2.027
  185HISE   HD2 1846   6.396   4.317   2.104
  185HISE   CE1 1847   6.450   4.138   1.844
  185HISE   HE1 1848   6.412   4.086   1.756
  185HISE   NE2 1849   6.364   4.198   1.927
  185HISE   HE2 1850   6.264   4.195   1.926
  185HISE     C 1851   6.895   4.206   2.196
  185HISE     O 1852   6.971   4.223   2.101
  186GLY      N 1853   6.929   4.229   2.323
  186GLY      H 1854   6.855   4.238   2.389
  186GLY     CA 1855   7.068   4.262   2.357
  186GLY      C 1856   7.140   4.387   2.303
  186GLY      O 1857   7.075   4.483   2.262
  187ALA      N 1858   7.269   4.370   2.276
  187ALA      H 1859   7.313   4.281   2.278
  187ALA     CA 1860   7.366   4.478   2.252
  187ALA     CB 1861   7.501   4.408   2.232
  187ALA      C 1862   7.328   4.588   2.153
  187ALA      O 1863   7.310   4.559   2.035
  188SER      N 1864   7.305   4.709   2.205
  188SER      H 1865   7.299   4.722   2.304
  188SER     CA 1866   7.297   4.836   2.132
  188SER     CB 1867   7.178   4.834   2.036
  188SER     OG 1868   7.181   4.954   1.958
  188SER     HG 1869   7.102   4.965   1.898
  188SER      C 1870   7.284   4.952   2.231
  188SER      O 1871   7.234   4.944   2.343
  189SER      N 1872   7.342   5.065   2.190
  189SER      H 1873   7.378   5.076   2.098
  189SER     CA 1874   7.334   5.190   2.266
  189SER     CB 1875   7.438   5.285   2.207
  189SER     OG 1876   7.493   5.376   2.304
  189SER     HG 1877   7.474   5.469   2.273
  189SER      C 1878   7.201   5.263   2.286
  189SER      O 1879   7.135   5.308   2.193
  190GLU      N 1880   7.202   5.306   2.412
  190GLU      H 1881   7.278   5.275   2.468
  190GLU     CA 1882   7.095   5.389   2.469
  190GLU     CB 1883   7.117   5.409   2.619
  190GLU     CG 1884   7.092   5.290   2.712
  190GLU     CD 1885   7.131   5.327   2.855
  190GLU    OE1 1886   7.042   5.329   2.943
  190GLU    OE2 1887   7.249   5.365   2.874
  190GLU      C 1888   7.066   5.522   2.399
  190GLU      O 1889   6.960   5.578   2.426
  191ASP      N 1890   7.167   5.577   2.332
  191ASP      H 1891   7.261   5.544   2.336
  191ASP     CA 1892   7.156   5.696   2.246
  191ASP     CB 1893   7.292   5.761   2.220
  191ASP     CG 1894   7.407   5.661   2.204
  191ASP    OD1 1895   7.470   5.636   2.309
  191ASP    OD2 1896   7.428   5.601   2.096
  191ASP      C 1897   7.101   5.670   2.105
  191ASP      O 1898   7.024   5.750   2.053
  192THR      N 1899   7.117   5.551   2.047
  192THR      H 1900   7.171   5.484   2.098
  192THR     CA 1901   7.065   5.520   1.913
  192THR     CB 1902   7.147   5.423   1.829
  192THR    OG1 1903   7.164   5.294   1.889
  192THR    HG1 1904   7.080   5.242   1.875
  192THR    CG2 1905   7.283   5.485   1.795
  192THR      C 1906   6.915   5.490   1.913
  192THR      O 1907   6.860   5.516   1.806
  193LEU      N 1908   6.853   5.478   2.030
  193LEU      H 1909   6.875   5.529   2.113
  193LEU     CA 1910   6.722   5.414   2.053
  193LEU     CB 1911   6.676   5.441   2.197
  193LEU     CG 1912   6.679   5.324   2.296
  193LEU    CD1 1913   6.666   5.367   2.442
  193LEU    CD2 1914   6.571   5.226   2.249
  193LEU      C 1915   6.613   5.437   1.949
  193LEU      O 1916   6.567   5.338   1.892
  194LEU      N 1917   6.590   5.559   1.901
  194LEU      H 1918   6.639   5.635   1.946
  194LEU     CA 1919   6.482   5.596   1.808
  194LEU     CB 1920   6.467   5.746   1.784
  194LEU     CG 1921   6.367   5.811   1.880
  194LEU    CD1 1922   6.364   5.963   1.861
  194LEU    CD2 1923   6.227   5.761   1.845
  194LEU      C 1924   6.510   5.523   1.676
  194LEU      O 1925   6.413   5.495   1.606
  195LYS      N 1926   6.636   5.521   1.633
  195LYS      H 1927   6.708   5.572   1.680
  195LYS     CA 1928   6.673   5.438   1.518
  195LYS     CB 1929   6.818   5.465   1.476
  195LYS     CG 1930   6.842   5.611   1.441
  195LYS     CD 1931   6.981   5.626   1.378
  195LYS     CE 1932   7.002   5.766   1.320
  195LYS     NZ 1933   6.916   5.792   1.204
  195LYS    HZ1 1934   6.892   5.889   1.211
  195LYS    HZ2 1935   6.966   5.784   1.118
  195LYS    HZ3 1936   6.836   5.732   1.217
  195LYS      C 1937   6.654   5.287   1.537
  195LYS      O 1938   6.595   5.229   1.447
  196ASP      N 1939   6.699   5.229   1.648
  196ASP      H 1940   6.733   5.282   1.725
  196ASP     CA 1941   6.664   5.088   1.672
  196ASP     CB 1942   6.717   5.049   1.810
  196ASP     CG 1943   6.867   5.079   1.815
  196ASP    OD1 1944   6.904   5.175   1.885
  196ASP    OD2 1945   6.948   4.999   1.762
  196ASP      C 1946   6.515   5.055   1.684
  196ASP      O 1947   6.479   4.950   1.631
  197ALA      N 1948   6.441   5.151   1.739
  197ALA      H 1949   6.480   5.221   1.798
  197ALA     CA 1950   6.295   5.141   1.735
  197ALA     CB 1951   6.230   5.270   1.786
  197ALA      C 1952   6.243   5.131   1.591
  197ALA      O 1953   6.149   5.056   1.563
  198ALA      N 1954   6.304   5.210   1.504
  198ALA      H 1955   6.363   5.285   1.533
  198ALA     CA 1956   6.271   5.204   1.360
  198ALA     CB 1957   6.335   5.320   1.283
  198ALA      C 1958   6.317   5.077   1.290
  198ALA      O 1959   6.225   5.004   1.253
  199LYS      N 1960   6.440   5.035   1.321
  199LYS      H 1961   6.490   5.085   1.392
  199LYS     CA 1962   6.499   4.909   1.276
  199LYS     CB 1963   6.634   4.893   1.347
  199LYS     CG 1964   6.746   4.922   1.248
  199LYS     CD 1965   6.885   4.934   1.311
  199LYS     CE 1966   6.970   5.022   1.220
  199LYS     NZ 1967   7.108   5.042   1.266
  199LYS    HZ1 1968   7.158   4.960   1.294
  199LYS    HZ2 1969   7.161   5.084   1.192
  199LYS    HZ3 1970   7.106   5.098   1.350
  199LYS      C 1971   6.414   4.786   1.312
  199LYS      O 1972   6.368   4.709   1.228
  200VAL      N 1973   6.385   4.776   1.441
  200VAL      H 1974   6.414   4.847   1.506
  200VAL     CA 1975   6.313   4.661   1.496
  200VAL     CB 1976   6.337   4.627   1.644
  200VAL    CG1 1977   6.483   4.599   1.678
  200VAL    CG2 1978   6.269   4.721   1.745
  200VAL      C 1979   6.164   4.656   1.465
  200VAL      O 1980   6.128   4.551   1.411
  201CYS      N 1981   6.106   4.775   1.452
  201CYS      H 1982   6.144   4.864   1.478
  201CYS     CA 1983   5.971   4.784   1.394
  201CYS     CB 1984   5.886   4.911   1.408
  201CYS     SG 1985   5.852   4.959   1.582
  201CYS     HG 1986   5.975   5.004   1.602
  201CYS      C 1987   5.969   4.750   1.245
  201CYS      O 1988   5.886   4.668   1.208
  202ARG      N 1989   6.055   4.809   1.163
  202ARG      H 1990   6.114   4.878   1.206
  202ARG     CA 1991   6.086   4.771   1.024
  202ARG     CB 1992   6.212   4.841   0.972
  202ARG     CG 1993   6.232   4.825   0.821
  202ARG     CD 1994   6.124   4.904   0.748
  202ARG     NE 1995   6.132   4.858   0.608
  202ARG     HE 1996   6.199   4.906   0.551
  202ARG     CZ 1997   6.055   4.769   0.545
  202ARG    NH1 1998   5.940   4.720   0.594
  202ARG   HH11 1999   5.903   4.762   0.677
  202ARG   HH12 2000   5.903   4.638   0.551
  202ARG    NH2 2001   6.088   4.750   0.416
  202ARG   HH21 2002   6.157   4.805   0.369
  202ARG   HH22 2003   6.031   4.681   0.372
  202ARG      C 2004   6.101   4.619   1.012
  202ARG      O 2005   6.016   4.551   0.955
  203GLU      N 2006   6.190   4.556   1.088
  203GLU      H 2007   6.246   4.610   1.151
  203GLU     CA 2008   6.220   4.413   1.076
  203GLU     CB 2009   6.342   4.389   1.165
  203GLU     CG 2010   6.432   4.265   1.162
  203GLU     CD 2011   6.518   4.259   1.036
  203GLU    OE1 2012   6.583   4.361   1.004
  203GLU    OE2 2013   6.555   4.146   0.998
  203GLU      C 2014   6.108   4.317   1.118
  203GLU      O 2015   6.061   4.231   1.043
  204PHE      N 2016   6.045   4.350   1.230
  204PHE      H 2017   6.083   4.402   1.307
  204PHE     CA 2018   5.916   4.288   1.264
  204PHE     CB 2019   5.874   4.351   1.397
  204PHE     CG 2020   5.745   4.300   1.463
  204PHE    CD1 2021   5.748   4.177   1.528
  204PHE    HD1 2022   5.834   4.116   1.552
  204PHE    CD2 2023   5.632   4.380   1.456
  204PHE    HD2 2024   5.638   4.482   1.419
  204PHE    CE1 2025   5.633   4.129   1.590
  204PHE    HE1 2026   5.644   4.034   1.642
  204PHE    CE2 2027   5.518   4.329   1.517
  204PHE    HE2 2028   5.421   4.378   1.510
  204PHE     CZ 2029   5.517   4.205   1.580
  204PHE     HZ 2030   5.426   4.146   1.582
  204PHE      C 2031   5.798   4.278   1.168
  204PHE      O 2032   5.719   4.183   1.164
  205THR      N 2033   5.774   4.389   1.099
  205THR      H 2034   5.826   4.473   1.114
  205THR     CA 2035   5.677   4.393   0.989
  205THR     CB 2036   5.608   4.530   0.983
  205THR    OG1 2037   5.704   4.636   0.975
  205THR    HG1 2038   5.730   4.659   1.068
  205THR    CG2 2039   5.509   4.537   1.099
  205THR      C 2040   5.721   4.339   0.852
  205THR      O 2041   5.646   4.348   0.755
  206GLU      N 2042   5.852   4.316   0.850
  206GLU      H 2043   5.915   4.375   0.900
  206GLU     CA 2044   5.913   4.256   0.731
  206GLU     CB 2045   6.048   4.324   0.707
  206GLU     CG 2046   6.088   4.337   0.560
  206GLU     CD 2047   6.233   4.377   0.536
  206GLU    OE1 2048   6.298   4.400   0.640
  206GLU    OE2 2049   6.263   4.386   0.415
  206GLU      C 2050   5.935   4.105   0.732
  206GLU      O 2051   5.929   4.037   0.629
  207ARG      N 2052   5.941   4.049   0.852
  207ARG      H 2053   5.983   4.107   0.922
  207ARG     CA 2054   5.932   3.907   0.889
  207ARG     CB 2055   5.975   3.880   1.033
  207ARG     CG 2056   6.119   3.918   1.067
  207ARG     CD 2057   6.232   3.841   0.997
  207ARG     NE 2058   6.202   3.701   1.030
  207ARG     HE 2059   6.112   3.664   1.008
  207ARG     CZ 2060   6.290   3.617   1.084
  207ARG    NH1 2061   6.420   3.641   1.111
  207ARG   HH11 2062   6.462   3.725   1.078
  207ARG   HH12 2063   6.472   3.571   1.160
  207ARG    NH2 2064   6.246   3.492   1.104
  207ARG   HH21 2065   6.158   3.469   1.063
  207ARG   HH22 2066   6.285   3.438   1.179
  207ARG      C 2067   5.791   3.849   0.872
  207ARG      O 2068   5.781   3.740   0.814
  208GLU      N 2069   5.706   3.903   0.958
  208GLU      H 2070   5.742   3.951   1.037
  208GLU     CA 2071   5.562   3.871   0.950
  208GLU     CB 2072   5.504   3.855   1.091
  208GLU     CG 2073   5.374   3.776   1.097
  208GLU     CD 2074   5.379   3.645   1.019
  208GLU    OE1 2075   5.414   3.546   1.087
  208GLU    OE2 2076   5.363   3.631   0.896
  208GLU      C 2077   5.487   3.961   0.852
  208GLU      O 2078   5.503   4.083   0.849
  209GLN      N 2079   5.397   3.898   0.777
  209GLN      H 2080   5.367   3.804   0.793
  209GLN     CA 2081   5.335   3.968   0.663
  209GLN     CB 2082   5.260   3.849   0.603
  209GLN     CG 2083   5.198   3.885   0.467
  209GLN     CD 2084   5.085   3.782   0.463
  209GLN    OE1 2085   4.970   3.805   0.497
  209GLN    NE2 2086   5.112   3.660   0.416
  209GLN   HE21 2087   5.193   3.641   0.361
  209GLN   HE22 2088   5.063   3.580   0.451
  209GLN      C 2089   5.248   4.084   0.710
  209GLN      O 2090   5.182   4.067   0.812
  210GLY      N 2091   5.250   4.202   0.649
  210GLY      H 2092   5.307   4.204   0.567
  210GLY     CA 2093   5.194   4.332   0.689
  210GLY      C 2094   5.298   4.444   0.677
  210GLY      O 2095   5.360   4.482   0.777
  211GLU      N 2096   5.288   4.508   0.562
  211GLU      H 2097   5.219   4.471   0.499
  211GLU     CA 2098   5.352   4.632   0.515
  211GLU     CB 2099   5.331   4.637   0.364
  211GLU     CG 2100   5.432   4.551   0.286
  211GLU     CD 2101   5.469   4.620   0.155
  211GLU    OE1 2102   5.386   4.611   0.062
  211GLU    OE2 2103   5.572   4.692   0.156
  211GLU      C 2104   5.304   4.756   0.590
  211GLU      O 2105   5.230   4.838   0.536
  212VAL      N 2106   5.325   4.752   0.721
  212VAL      H 2107   5.355   4.669   0.768
  212VAL     CA 2108   5.302   4.868   0.808
  212VAL     CB 2109   5.296   4.828   0.956
  212VAL    CG1 2110   5.226   4.939   1.035
  212VAL    CG2 2111   5.221   4.697   0.980
  212VAL      C 2112   5.399   4.984   0.785
  212VAL      O 2113   5.521   4.976   0.798
  213ARG      N 2114   5.336   5.100   0.764
  213ARG      H 2115   5.236   5.091   0.758
  213ARG     CA 2116   5.409   5.224   0.735
  213ARG     CB 2117   5.366   5.267   0.594
  213ARG     CG 2118   5.431   5.191   0.478
  213ARG     CD 2119   5.381   5.229   0.339
  213ARG     NE 2120   5.455   5.175   0.224
  213ARG     HE 2121   5.504   5.246   0.173
  213ARG     CZ 2122   5.454   5.046   0.187
  213ARG    NH1 2123   5.378   4.956   0.250
  213ARG   HH11 2124   5.307   4.990   0.312
  213ARG   HH12 2125   5.387   4.856   0.250
  213ARG    NH2 2126   5.513   5.012   0.072
  213ARG   HH21 2127   5.557   5.085   0.019
  213ARG   HH22 2128   5.522   4.915   0.049
  213ARG      C 2129   5.389   5.344   0.827
  213ARG      O 2130   5.493   5.404   0.852
  214PHE      N 2131   5.267   5.381   0.865
  214PHE      H 2132   5.182   5.353   0.819
  214PHE     CA 2133   5.247   5.482   0.970
  214PHE     CB 2134   5.253   5.624   0.913
  214PHE     CG 2135   5.177   5.662   0.785
  214PHE    CD1 2136   5.040   5.683   0.786
  214PHE    HD1 2137   4.988   5.702   0.881
  214PHE    CD2 2138   5.244   5.660   0.663
  214PHE    HD2 2139   5.342   5.614   0.657
  214PHE    CE1 2140   4.966   5.678   0.669
  214PHE    HE1 2141   4.861   5.649   0.673
  214PHE    CE2 2142   5.170   5.651   0.546
  214PHE    HE2 2143   5.221   5.639   0.450
  214PHE     CZ 2144   5.032   5.656   0.549
  214PHE     HZ 2145   4.972   5.630   0.461
  214PHE      C 2146   5.115   5.447   1.039
  214PHE      O 2147   5.057   5.339   1.032
  215SER      N 2148   5.081   5.530   1.137
  215SER      H 2149   5.149   5.594   1.175
  215SER     CA 2150   4.954   5.527   1.210
  215SER     CB 2151   4.972   5.608   1.339
  215SER     OG 2152   5.022   5.739   1.312
  215SER     HG 2153   5.095   5.768   1.373
  215SER      C 2154   4.832   5.580   1.134
  215SER      O 2155   4.844   5.681   1.065
  216ALA      N 2156   4.736   5.488   1.126
  216ALA      H 2157   4.723   5.425   1.202
  216ALA     CA 2158   4.615   5.520   1.049
  216ALA     CB 2159   4.596   5.396   0.961
  216ALA      C 2160   4.488   5.533   1.133
  216ALA     O1 2161   4.392   5.605   1.099
  216ALA     O2 2162   4.496   5.480   1.246
   6.92397   6.92397   4.89594   0.00000   0.00000   0.00000   0.00000   3.46193   3.46193
