# Supplementary material for: Is There a Functional Role for the Knotted Topology in Protein UCH-L1?
Source: J Chem Inf Model. 2024 Jul 24;64(17):6827–37. doi: 10.1021/acs.jcim.4c00880 (PMC11388461; doi:10.1021/acs.jcim.4c00880)
Supplement: Supplementary file 2 — ci4c00880_si_002.zip [file ci4c00880_si_002.zip › UCH-L1_files/APO/APO_delta217/REP_3/traj_initial.gro]

Protein in water t=   0.00000 step= 0
 2162
    1MET      N    1   6.106   3.476   3.333
    1MET     H1    2   6.043   3.538   3.379
    1MET     H2    3   6.115   3.391   3.384
    1MET     H3    4   6.192   3.526   3.322
    1MET     CA    5   6.056   3.440   3.199
    1MET     CB    6   6.036   3.290   3.178
    1MET     CG    7   6.157   3.197   3.190
    1MET     SD    8   6.212   3.206   3.364
    1MET     CE    9   6.380   3.161   3.326
    1MET      C   10   5.932   3.521   3.161
    1MET      O   11   5.931   3.601   3.068
    2GLN      N   12   5.820   3.488   3.224
    2GLN      H   13   5.816   3.411   3.288
    2GLN     CA   14   5.694   3.562   3.211
    2GLN     CB   15   5.600   3.480   3.123
    2GLN     CG   16   5.550   3.346   3.179
    2GLN     CD   17   5.404   3.332   3.137
    2GLN    OE1   18   5.370   3.240   3.062
    2GLN    NE2   19   5.310   3.395   3.206
    2GLN   HE21   20   5.347   3.445   3.284
    2GLN   HE22   21   5.219   3.407   3.167
    2GLN      C   22   5.624   3.610   3.339
    2GLN      O   23   5.592   3.527   3.424
    3LEU      N   24   5.583   3.736   3.335
    3LEU      H   25   5.609   3.804   3.266
    3LEU     CA   26   5.505   3.802   3.440
    3LEU     CB   27   5.505   3.955   3.431
    3LEU     CG   28   5.640   4.019   3.465
    3LEU    CD1   29   5.610   4.167   3.492
    3LEU    CD2   30   5.699   3.960   3.593
    3LEU      C   31   5.364   3.747   3.461
    3LEU      O   32   5.321   3.661   3.385
    4LYS      N   33   5.281   3.805   3.547
    4LYS      H   34   5.318   3.880   3.601
    4LYS     CA   35   5.136   3.782   3.554
    4LYS     CB   36   5.083   3.826   3.690
    4LYS     CG   37   5.133   3.721   3.789
    4LYS     CD   38   5.053   3.742   3.917
    4LYS     CE   39   5.067   3.631   4.020
    4LYS     NZ   40   5.202   3.573   4.030
    4LYS    HZ1   41   5.217   3.514   3.950
    4LYS    HZ2   42   5.281   3.634   4.022
    4LYS    HZ3   43   5.221   3.517   4.111
    4LYS      C   44   5.053   3.852   3.445
    4LYS      O   45   5.094   3.961   3.405
    5PRO      N   46   4.947   3.792   3.393
    5PRO     CA   47   4.853   3.862   3.305
    5PRO     CB   48   4.746   3.758   3.269
    5PRO     CG   49   4.815   3.622   3.283
    5PRO     CD   50   4.916   3.648   3.395
    5PRO      C   51   4.783   3.985   3.363
    5PRO      O   52   4.765   3.983   3.484
    6MET      N   53   4.764   4.084   3.275
    6MET      H   54   4.803   4.078   3.183
    6MET     CA   55   4.699   4.209   3.315
    6MET     CB   56   4.798   4.320   3.277
    6MET     CG   57   4.753   4.453   3.338
    6MET     SD   58   4.780   4.485   3.516
    6MET     CE   59   4.958   4.481   3.521
    6MET      C   60   4.570   4.231   3.235
    6MET      O   61   4.566   4.218   3.113
    7GLU      N   62   4.470   4.287   3.302
    7GLU      H   63   4.482   4.296   3.401
    7GLU     CA   64   4.342   4.333   3.246
    7GLU     CB   65   4.241   4.353   3.359
    7GLU     CG   66   4.099   4.354   3.302
    7GLU     CD   67   3.984   4.362   3.402
    7GLU    OE1   68   3.875   4.420   3.384
    7GLU    OE2   69   3.996   4.301   3.511
    7GLU      C   70   4.359   4.471   3.182
    7GLU      O   71   4.373   4.578   3.242
    8ILE      N   72   4.361   4.461   3.050
    8ILE      H   73   4.336   4.383   2.993
    8ILE     CA   74   4.383   4.581   2.968
    8ILE     CB   75   4.444   4.573   2.828
    8ILE    CG1   76   4.572   4.489   2.820
    8ILE    CG2   77   4.478   4.707   2.763
    8ILE     CD   78   4.677   4.548   2.914
    8ILE      C   79   4.258   4.669   2.954
    8ILE      O   80   4.167   4.642   2.876
    9ASN      N   81   4.248   4.758   3.053
    9ASN      H   82   4.271   4.730   3.146
    9ASN     CA   83   4.163   4.878   3.051
    9ASN     CB   84   4.032   4.847   3.125
    9ASN     CG   85   4.058   4.780   3.260
    9ASN    OD1   86   4.122   4.837   3.349
    9ASN    ND2   87   3.980   4.676   3.289
    9ASN   HD21   88   3.898   4.650   3.237
    9ASN   HD22   89   4.012   4.603   3.349
    9ASN      C   90   4.234   5.000   3.109
    9ASN      O   91   4.349   4.991   3.153
   10PRO      N   92   4.174   5.112   3.072
   10PRO     CA   93   4.206   5.246   3.125
   10PRO     CB   94   4.097   5.335   3.064
   10PRO     CG   95   4.097   5.281   2.921
   10PRO     CD   96   4.093   5.130   2.950
   10PRO      C   97   4.208   5.247   3.278
   10PRO      O   98   4.313   5.280   3.333
   11GLU      N   99   4.104   5.203   3.348
   11GLU      H  100   4.017   5.188   3.301
   11GLU     CA  101   4.102   5.193   3.495
   11GLU     CB  102   3.975   5.122   3.541
   11GLU     CG  103   3.961   5.107   3.693
   11GLU     CD  104   3.831   5.034   3.727
   11GLU    OE1  105   3.840   4.919   3.776
   11GLU    OE2  106   3.720   5.091   3.723
   11GLU      C  107   4.235   5.139   3.548
   11GLU      O  108   4.301   5.203   3.630
   12MET      N  109   4.276   5.028   3.488
   12MET      H  110   4.213   4.966   3.441
   12MET     CA  111   4.410   4.973   3.516
   12MET     CB  112   4.424   4.830   3.463
   12MET     CG  113   4.334   4.735   3.543
   12MET     SD  114   4.382   4.698   3.715
   12MET     CE  115   4.219   4.675   3.782
   12MET      C  116   4.536   5.054   3.486
   12MET      O  117   4.615   5.075   3.577
   13LEU      N  118   4.549   5.115   3.368
   13LEU      H  119   4.478   5.110   3.298
   13LEU     CA  120   4.660   5.206   3.336
   13LEU     CB  121   4.646   5.249   3.190
   13LEU     CG  122   4.702   5.162   3.078
   13LEU    CD1  123   4.711   5.247   2.951
   13LEU    CD2  124   4.837   5.102   3.118
   13LEU      C  125   4.660   5.328   3.428
   13LEU      O  126   4.767   5.387   3.441
   14ASN      N  127   4.544   5.387   3.454
   14ASN      H  128   4.467   5.368   3.393
   14ASN     CA  129   4.536   5.491   3.557
   14ASN     CB  130   4.406   5.571   3.545
   14ASN     CG  131   4.385   5.629   3.405
   14ASN    OD1  132   4.477   5.692   3.354
   14ASN    ND2  133   4.260   5.617   3.360
   14ASN   HD21  134   4.196   5.576   3.424
   14ASN   HD22  135   4.224   5.660   3.277
   14ASN      C  136   4.566   5.458   3.703
   14ASN      O  137   4.657   5.522   3.756
   15LYS      N  138   4.529   5.335   3.737
   15LYS      H  139   4.458   5.281   3.691
   15LYS     CA  140   4.578   5.276   3.862
   15LYS     CB  141   4.508   5.150   3.912
   15LYS     CG  142   4.360   5.170   3.946
   15LYS     CD  143   4.302   5.038   3.995
   15LYS     CE  144   4.178   5.053   4.084
   15LYS     NZ  145   4.145   4.935   4.165
   15LYS    HZ1  146   4.096   4.868   4.109
   15LYS    HZ2  147   4.228   4.881   4.181
   15LYS    HZ3  148   4.100   4.955   4.252
   15LYS      C  149   4.730   5.255   3.870
   15LYS      O  150   4.795   5.303   3.962
   16VAL      N  151   4.790   5.220   3.756
   16VAL      H  152   4.747   5.165   3.685
   16VAL     CA  153   4.935   5.208   3.735
   16VAL     CB  154   4.966   5.122   3.613
   16VAL    CG1  155   5.113   5.146   3.579
   16VAL    CG2  156   4.961   4.971   3.641
   16VAL      C  157   5.005   5.344   3.730
   16VAL      O  158   5.100   5.360   3.807
   17LEU      N  159   4.948   5.443   3.662
   17LEU      H  160   4.865   5.426   3.609
   17LEU     CA  161   4.987   5.585   3.674
   17LEU     CB  162   4.906   5.677   3.582
   17LEU     CG  163   4.954   5.656   3.438
   17LEU    CD1  164   4.874   5.754   3.352
   17LEU    CD2  165   5.105   5.677   3.424
   17LEU      C  166   4.986   5.646   3.814
   17LEU      O  167   5.074   5.725   3.847
   18SER      N  168   4.890   5.601   3.894
   18SER      H  169   4.820   5.546   3.847
   18SER     CA  170   4.883   5.626   4.038
   18SER     CB  171   4.743   5.616   4.100
   18SER     OG  172   4.713   5.678   4.226
   18SER     HG  173   4.771   5.756   4.249
   18SER      C  174   4.990   5.554   4.121
   18SER      O  175   5.083   5.620   4.167
   19ARG      N  176   4.993   5.422   4.109
   19ARG      H  177   4.945   5.368   4.040
   19ARG     CA  178   5.093   5.345   4.184
   19ARG     CB  179   5.071   5.194   4.183
   19ARG     CG  180   4.948   5.149   4.262
   19ARG     CD  181   4.929   4.997   4.257
   19ARG     NE  182   4.803   4.957   4.322
   19ARG     HE  183   4.720   5.009   4.304
   19ARG     CZ  184   4.795   4.872   4.426
   19ARG    NH1  185   4.898   4.803   4.475
   19ARG   HH11  186   4.990   4.798   4.435
   19ARG   HH12  187   4.881   4.747   4.556
   19ARG    NH2  188   4.672   4.846   4.472
   19ARG   HH21  189   4.599   4.897   4.426
   19ARG   HH22  190   4.652   4.793   4.554
   19ARG      C  191   5.240   5.366   4.147
   19ARG      O  192   5.328   5.324   4.222
   20LEU      N  193   5.264   5.414   4.025
   20LEU      H  194   5.203   5.394   3.948
   20LEU     CA  195   5.390   5.474   3.979
   20LEU     CB  196   5.419   5.434   3.834
   20LEU     CG  197   5.441   5.283   3.830
   20LEU    CD1  198   5.458   5.251   3.682
   20LEU    CD2  199   5.556   5.232   3.917
   20LEU      C  200   5.425   5.622   3.998
   20LEU      O  201   5.540   5.655   3.972
   21GLY      N  202   5.326   5.704   4.034
   21GLY      H  203   5.236   5.668   4.060
   21GLY     CA  204   5.325   5.845   4.072
   21GLY      C  205   5.349   5.951   3.964
   21GLY      O  206   5.437   6.037   3.965
   22VAL      N  207   5.256   5.954   3.869
   22VAL      H  208   5.203   5.871   3.851
   22VAL     CA  209   5.253   6.054   3.762
   22VAL     CB  210   5.258   5.980   3.628
   22VAL    CG1  211   5.265   6.077   3.510
   22VAL    CG2  212   5.379   5.886   3.629
   22VAL      C  213   5.123   6.135   3.772
   22VAL      O  214   5.023   6.090   3.828
   23ALA      N  215   5.137   6.264   3.742
   23ALA      H  216   5.223   6.291   3.698
   23ALA     CA  217   5.041   6.369   3.778
   23ALA     CB  218   5.103   6.503   3.738
   23ALA      C  219   4.894   6.354   3.738
   23ALA      O  220   4.873   6.337   3.618
   24GLY      N  221   4.808   6.391   3.832
   24GLY      H  222   4.850   6.419   3.919
   24GLY     CA  223   4.662   6.375   3.833
   24GLY      C  224   4.593   6.463   3.728
   24GLY      O  225   4.474   6.451   3.700
   25GLN      N  226   4.666   6.558   3.671
   25GLN      H  227   4.748   6.594   3.715
   25GLN     CA  228   4.628   6.631   3.549
   25GLN     CB  229   4.734   6.740   3.527
   25GLN     CG  230   4.758   6.832   3.647
   25GLN     CD  231   4.901   6.886   3.652
   25GLN    OE1  232   4.988   6.837   3.724
   25GLN    NE2  233   4.938   6.985   3.572
   25GLN   HE21  234   4.882   7.045   3.515
   25GLN   HE22  235   5.036   6.995   3.557
   25GLN      C  236   4.607   6.551   3.420
   25GLN      O  237   4.540   6.599   3.329
   26TRP      N  238   4.680   6.443   3.396
   26TRP      H  239   4.745   6.411   3.465
   26TRP     CA  240   4.668   6.361   3.274
   26TRP     CB  241   4.796   6.375   3.191
   26TRP     CG  242   4.830   6.516   3.141
   26TRP    CD1  243   4.942   6.571   3.187
   26TRP    HD1  244   4.995   6.546   3.279
   26TRP    CD2  245   4.799   6.585   3.024
   26TRP    NE1  246   4.983   6.670   3.108
   26TRP    HE1  247   5.060   6.729   3.134
   26TRP    CE2  248   4.902   6.676   3.003
   26TRP    CE3  249   4.712   6.553   2.921
   26TRP    HE3  250   4.633   6.478   2.932
   26TRP    CZ2  251   4.919   6.737   2.879
   26TRP    HZ2  252   4.985   6.823   2.868
   26TRP    CZ3  253   4.726   6.617   2.799
   26TRP    HZ3  254   4.669   6.593   2.709
   26TRP    CH2  255   4.834   6.702   2.775
   26TRP    HH2  256   4.850   6.737   2.673
   26TRP      C  257   4.633   6.216   3.306
   26TRP      O  258   4.716   6.147   3.364
   27ARG      N  259   4.528   6.164   3.243
   27ARG      H  260   4.465   6.224   3.194
   27ARG     CA  261   4.479   6.026   3.259
   27ARG     CB  262   4.355   6.019   3.348
   27ARG     CG  263   4.369   6.078   3.488
   27ARG     CD  264   4.430   5.977   3.585
   27ARG     NE  265   4.575   5.965   3.564
   27ARG     HE  266   4.607   5.960   3.470
   27ARG     CZ  267   4.654   5.930   3.667
   27ARG    NH1  268   4.615   5.879   3.784
   27ARG   HH11  269   4.518   5.857   3.793
   27ARG   HH12  270   4.670   5.898   3.865
   27ARG    NH2  271   4.782   5.967   3.654
   27ARG   HH21  272   4.807   6.016   3.570
   27ARG   HH22  273   4.837   5.975   3.737
   27ARG      C  274   4.434   5.961   3.128
   27ARG      O  275   4.458   6.022   3.024
   28PHE      N  276   4.416   5.829   3.131
   28PHE      H  277   4.444   5.779   3.213
   28PHE     CA  278   4.370   5.755   3.012
   28PHE     CB  279   4.449   5.625   2.999
   28PHE     CG  280   4.588   5.638   2.937
   28PHE    CD1  281   4.690   5.615   3.029
   28PHE    HD1  282   4.671   5.601   3.135
   28PHE    CD2  283   4.610   5.690   2.810
   28PHE    HD2  284   4.531   5.734   2.748
   28PHE    CE1  285   4.819   5.644   2.985
   28PHE    HE1  286   4.901   5.612   3.050
   28PHE    CE2  287   4.740   5.711   2.765
   28PHE    HE2  288   4.747   5.767   2.672
   28PHE     CZ  289   4.843   5.686   2.855
   28PHE     HZ  290   4.947   5.706   2.829
   28PHE      C  291   4.220   5.728   3.012
   28PHE      O  292   4.158   5.692   3.112
   29VAL      N  293   4.164   5.755   2.894
   29VAL      H  294   4.226   5.776   2.818
   29VAL     CA  295   4.020   5.742   2.868
   29VAL     CB  296   3.954   5.872   2.822
   29VAL    CG1  297   3.957   5.978   2.932
   29VAL    CG2  298   4.000   5.917   2.683
   29VAL      C  299   3.999   5.631   2.764
   29VAL      O  300   4.079   5.590   2.681
   30ASP      N  301   3.884   5.567   2.785
   30ASP      H  302   3.850   5.572   2.879
   30ASP     CA  303   3.828   5.457   2.706
   30ASP     CB  304   3.718   5.390   2.789
   30ASP     CG  305   3.750   5.364   2.936
   30ASP    OD1  306   3.752   5.463   3.011
   30ASP    OD2  307   3.762   5.245   2.974
   30ASP      C  308   3.777   5.519   2.576
   30ASP      O  309   3.705   5.618   2.590
   31VAL      N  310   3.829   5.478   2.461
   31VAL      H  311   3.903   5.411   2.451
   31VAL     CA  312   3.768   5.524   2.335
   31VAL     CB  313   3.887   5.565   2.247
   31VAL    CG1  314   3.839   5.645   2.126
   31VAL    CG2  315   3.993   5.647   2.321
   31VAL      C  316   3.659   5.437   2.272
   31VAL      O  317   3.676   5.356   2.181
   32LEU      N  318   3.538   5.485   2.301
   32LEU      H  319   3.525   5.581   2.324
   32LEU     CA  320   3.419   5.414   2.253
   32LEU     CB  321   3.293   5.470   2.319
   32LEU     CG  322   3.298   5.451   2.471
   32LEU    CD1  323   3.172   5.511   2.533
   32LEU    CD2  324   3.312   5.304   2.509
   32LEU      C  325   3.392   5.392   2.104
   32LEU      O  326   3.313   5.303   2.072
   33GLY      N  327   3.459   5.465   2.016
   33GLY      H  328   3.551   5.497   2.037
   33GLY     CA  329   3.435   5.485   1.872
   33GLY      C  330   3.547   5.557   1.796
   33GLY      O  331   3.581   5.673   1.821
   34LEU      N  332   3.598   5.488   1.695
   34LEU      H  333   3.559   5.403   1.659
   34LEU     CA  334   3.716   5.525   1.614
   34LEU     CB  335   3.796   5.400   1.578
   34LEU     CG  336   3.842   5.306   1.690
   34LEU    CD1  337   3.938   5.205   1.626
   34LEU    CD2  338   3.919   5.388   1.792
   34LEU      C  339   3.667   5.596   1.488
   34LEU      O  340   3.671   5.547   1.376
   35GLU      N  341   3.604   5.712   1.506
   35GLU      H  342   3.600   5.760   1.594
   35GLU     CA  343   3.541   5.791   1.399
   35GLU     CB  344   3.396   5.806   1.445
   35GLU     CG  345   3.318   5.676   1.426
   35GLU     CD  346   3.190   5.668   1.509
   35GLU    OE1  347   3.112   5.765   1.502
   35GLU    OE2  348   3.157   5.556   1.554
   35GLU      C  349   3.603   5.930   1.383
   35GLU      O  350   3.707   5.960   1.441
   36GLU      N  351   3.552   5.989   1.275
   36GLU      H  352   3.531   5.935   1.194
   36GLU     CA  353   3.554   6.136   1.264
   36GLU     CB  354   3.535   6.184   1.120
   36GLU     CG  355   3.665   6.198   1.041
   36GLU     CD  356   3.749   6.318   1.085
   36GLU    OE1  357   3.834   6.289   1.173
   36GLU    OE2  358   3.721   6.436   1.057
   36GLU      C  359   3.462   6.208   1.363
   36GLU      O  360   3.502   6.311   1.417
   37GLU      N  361   3.338   6.164   1.383
   37GLU      H  362   3.288   6.108   1.317
   37GLU     CA  363   3.254   6.189   1.500
   37GLU     CB  364   3.114   6.147   1.454
   37GLU     CG  365   2.992   6.146   1.546
   37GLU     CD  366   2.961   6.286   1.600
   37GLU    OE1  367   2.911   6.378   1.532
   37GLU    OE2  368   3.008   6.313   1.713
   37GLU      C  369   3.313   6.118   1.622
   37GLU      O  370   3.429   6.077   1.614
   38SER      N  371   3.241   6.113   1.734
   38SER      H  372   3.160   6.171   1.741
   38SER     CA  373   3.276   6.041   1.857
   38SER     CB  374   3.287   5.889   1.836
   38SER     OG  375   3.267   5.801   1.947
   38SER     HG  376   3.233   5.719   1.901
   38SER      C  377   3.397   6.090   1.938
   38SER      O  378   3.390   6.106   2.060
   39LEU      N  379   3.505   6.098   1.861
   39LEU      H  380   3.501   6.104   1.761
   39LEU     CA  381   3.633   6.144   1.917
   39LEU     CB  382   3.737   6.147   1.806
   39LEU     CG  383   3.807   6.013   1.780
   39LEU    CD1  384   3.910   6.037   1.670
   39LEU    CD2  385   3.869   5.956   1.908
   39LEU      C  386   3.632   6.279   1.989
   39LEU      O  387   3.703   6.295   2.088
   40GLY      N  388   3.531   6.363   1.968
   40GLY      H  389   3.474   6.348   1.887
   40GLY     CA  390   3.511   6.487   2.045
   40GLY      C  391   3.491   6.464   2.195
   40GLY      O  392   3.526   6.549   2.276
   41SER      N  393   3.441   6.344   2.224
   41SER      H  394   3.414   6.276   2.156
   41SER     CA  395   3.419   6.298   2.362
   41SER     CB  396   3.341   6.167   2.367
   41SER     OG  397   3.251   6.154   2.477
   41SER     HG  398   3.301   6.111   2.552
   41SER      C  399   3.540   6.289   2.454
   41SER      O  400   3.536   6.333   2.569
   42VAL      N  401   3.653   6.257   2.392
   42VAL      H  402   3.651   6.255   2.292
   42VAL     CA  403   3.782   6.238   2.460
   42VAL     CB  404   3.864   6.148   2.368
   42VAL    CG1  405   4.015   6.139   2.393
   42VAL    CG2  406   3.796   6.013   2.390
   42VAL      C  407   3.851   6.369   2.499
   42VAL      O  408   3.834   6.458   2.416
   43PRO      N  409   3.899   6.390   2.622
   43PRO     CA  410   3.939   6.522   2.673
   43PRO     CB  411   3.994   6.498   2.813
   43PRO     CG  412   3.914   6.375   2.856
   43PRO     CD  413   3.913   6.290   2.729
   43PRO      C  414   4.031   6.609   2.588
   43PRO      O  415   4.114   6.559   2.512
   44ALA      N  416   4.020   6.740   2.606
   44ALA      H  417   3.969   6.778   2.683
   44ALA     CA  418   4.098   6.850   2.546
   44ALA     CB  419   4.013   6.939   2.456
   44ALA      C  420   4.194   6.920   2.642
   44ALA      O  421   4.147   6.971   2.743
   45PRO      N  422   4.325   6.900   2.630
   45PRO     CA  423   4.398   6.807   2.543
   45PRO     CB  424   4.539   6.865   2.530
   45PRO     CG  425   4.561   6.918   2.672
   45PRO     CD  426   4.425   6.984   2.697
   45PRO      C  427   4.407   6.664   2.595
   45PRO      O  428   4.385   6.640   2.714
   46ALA      N  429   4.435   6.583   2.493
   46ALA      H  430   4.390   6.593   2.404
   46ALA     CA  431   4.489   6.447   2.512
   46ALA     CB  432   4.425   6.348   2.415
   46ALA      C  433   4.640   6.450   2.486
   46ALA      O  434   4.688   6.556   2.446
   47CYS      N  435   4.712   6.340   2.503
   47CYS      H  436   4.664   6.256   2.529
   47CYS     CA  437   4.856   6.334   2.475
   47CYS     CB  438   4.934   6.388   2.595
   47CYS     SG  439   4.927   6.289   2.748
   47CYS     HG  440   4.934   6.385   2.840
   47CYS      C  441   4.922   6.205   2.424
   47CYS      O  442   5.029   6.204   2.363
   48ALA      N  443   4.849   6.095   2.439
   48ALA      H  444   4.770   6.088   2.500
   48ALA     CA  445   4.888   5.962   2.391
   48ALA     CB  446   4.981   5.893   2.492
   48ALA      C  447   4.779   5.858   2.362
   48ALA      O  448   4.697   5.831   2.450
   49LEU      N  449   4.787   5.790   2.248
   49LEU      H  450   4.869   5.788   2.191
   49LEU     CA  451   4.669   5.716   2.199
   49LEU     CB  452   4.607   5.771   2.070
   49LEU     CG  453   4.458   5.742   2.058
   49LEU    CD1  454   4.387   5.805   2.178
   49LEU    CD2  455   4.398   5.806   1.933
   49LEU      C  456   4.715   5.572   2.176
   49LEU      O  457   4.778   5.540   2.076
   50LEU      N  458   4.657   5.488   2.262
   50LEU      H  459   4.588   5.522   2.326
   50LEU     CA  460   4.686   5.345   2.275
   50LEU     CB  461   4.716   5.317   2.423
   50LEU     CG  462   4.858   5.353   2.467
   50LEU    CD1  463   4.871   5.361   2.619
   50LEU    CD2  464   4.975   5.268   2.418
   50LEU      C  465   4.577   5.254   2.219
   50LEU      O  466   4.464   5.246   2.267
   51LEU      N  467   4.615   5.166   2.127
   51LEU      H  468   4.711   5.141   2.115
   51LEU     CA  469   4.519   5.080   2.056
   51LEU     CB  470   4.536   5.114   1.908
   51LEU     CG  471   4.445   5.038   1.812
   51LEU    CD1  472   4.298   5.080   1.812
   51LEU    CD2  473   4.501   5.050   1.670
   51LEU      C  474   4.564   4.935   2.081
   51LEU      O  475   4.685   4.915   2.070
   52LEU      N  476   4.471   4.852   2.128
   52LEU      H  477   4.378   4.880   2.150
   52LEU     CA  478   4.486   4.707   2.147
   52LEU     CB  479   4.412   4.671   2.276
   52LEU     CG  480   4.433   4.525   2.317
   52LEU    CD1  481   4.580   4.489   2.337
   52LEU    CD2  482   4.336   4.479   2.426
   52LEU      C  483   4.427   4.636   2.025
   52LEU      O  484   4.311   4.657   1.990
   53PHE      N  485   4.509   4.550   1.965
   53PHE      H  486   4.604   4.540   1.994
   53PHE     CA  487   4.474   4.467   1.850
   53PHE     CB  488   4.480   4.557   1.726
   53PHE     CG  489   4.448   4.498   1.588
   53PHE    CD1  490   4.319   4.498   1.538
   53PHE    HD1  491   4.241   4.557   1.585
   53PHE    CD2  492   4.543   4.425   1.518
   53PHE    HD2  493   4.646   4.419   1.555
   53PHE    CE1  494   4.286   4.424   1.425
   53PHE    HE1  495   4.181   4.421   1.394
   53PHE    CE2  496   4.512   4.347   1.407
   53PHE    HE2  497   4.588   4.275   1.376
   53PHE     CZ  498   4.384   4.354   1.355
   53PHE     HZ  499   4.360   4.317   1.255
   53PHE      C  500   4.547   4.333   1.841
   53PHE      O  501   4.667   4.332   1.868
   54PRO      N  502   4.475   4.231   1.794
   54PRO     CA  503   4.542   4.106   1.756
   54PRO     CB  504   4.440   4.000   1.799
   54PRO     CG  505   4.307   4.072   1.778
   54PRO     CD  506   4.336   4.211   1.836
   54PRO      C  507   4.593   4.085   1.613
   54PRO      O  508   4.520   4.081   1.514
   55LEU      N  509   4.708   4.018   1.621
   55LEU      H  510   4.735   3.969   1.704
   55LEU     CA  511   4.793   3.995   1.504
   55LEU     CB  512   4.928   4.067   1.511
   55LEU     CG  513   4.922   4.220   1.501
   55LEU    CD1  514   5.058   4.280   1.538
   55LEU    CD2  515   4.876   4.289   1.373
   55LEU      C  516   4.827   3.852   1.462
   55LEU      O  517   4.887   3.780   1.542
   56THR      N  518   4.830   3.837   1.330
   56THR      H  519   4.816   3.911   1.264
   56THR     CA  520   4.867   3.712   1.262
   56THR     CB  521   4.799   3.677   1.130
   56THR    OG1  522   4.825   3.785   1.040
   56THR    HG1  523   4.774   3.861   1.079
   56THR    CG2  524   4.649   3.649   1.123
   56THR      C  525   5.017   3.698   1.238
   56THR      O  526   5.083   3.800   1.216
   57ALA      N  527   5.070   3.580   1.268
   57ALA      H  528   5.006   3.506   1.290
   57ALA     CA  529   5.209   3.532   1.257
   57ALA     CB  530   5.211   3.383   1.292
   57ALA      C  531   5.287   3.565   1.130
   57ALA      O  532   5.384   3.640   1.139
   58GLN      N  533   5.210   3.549   1.023
   58GLN      H  534   5.130   3.490   1.037
   58GLN     CA  535   5.242   3.596   0.887
   58GLN     CB  536   5.124   3.558   0.797
   58GLN     CG  537   5.069   3.416   0.807
   58GLN     CD  538   4.962   3.392   0.914
   58GLN    OE1  539   4.997   3.370   1.030
   58GLN    NE2  540   4.844   3.359   0.862
   58GLN   HE21  541   4.823   3.360   0.764
   58GLN   HE22  542   4.767   3.345   0.926
   58GLN      C  543   5.270   3.746   0.872
   58GLN      O  544   5.387   3.782   0.864
   59HISE     N  545   5.173   3.829   0.908
   59HISE     H  546   5.080   3.806   0.937
   59HISE    CA  547   5.178   3.976   0.903
   59HISE    CB  548   5.034   4.025   0.921
   59HISE    CG  549   5.005   4.175   0.931
   59HISE   ND1  550   4.952   4.232   1.038
   59HISE   CD2  551   5.039   4.267   0.841
   59HISE   HD2  552   5.058   4.248   0.735
   59HISE   CE1  553   4.942   4.363   1.013
   59HISE   HE1  554   4.915   4.434   1.091
   59HISE   NE2  555   4.997   4.382   0.893
   59HISE   HE2  556   4.986   4.469   0.845
   59HISE     C  557   5.271   4.036   1.009
   59HISE     O  558   5.353   4.119   0.970
   60GLU      N  559   5.292   3.978   1.126
   60GLU      H  560   5.213   3.934   1.170
   60GLU     CA  561   5.399   4.008   1.223
   60GLU     CB  562   5.369   3.938   1.355
   60GLU     CG  563   5.466   3.944   1.474
   60GLU     CD  564   5.424   3.849   1.586
   60GLU    OE1  565   5.490   3.744   1.599
   60GLU    OE2  566   5.346   3.893   1.674
   60GLU      C  567   5.542   3.982   1.175
   60GLU      O  568   5.622   4.075   1.171
   61ASN      N  569   5.567   3.864   1.120
   61ASN      H  570   5.497   3.793   1.124
   61ASN     CA  571   5.699   3.830   1.064
   61ASN     CB  572   5.705   3.681   1.028
   61ASN     CG  573   5.741   3.595   1.149
   61ASN    OD1  574   5.856   3.559   1.171
   61ASN    ND2  575   5.640   3.535   1.212
   61ASN   HD21  576   5.545   3.553   1.188
   61ASN   HD22  577   5.658   3.465   1.281
   61ASN      C  578   5.732   3.915   0.941
   61ASN      O  579   5.837   3.981   0.942
   62PHE      N  580   5.631   3.937   0.858
   62PHE      H  581   5.553   3.874   0.860
   62PHE     CA  582   5.644   4.015   0.734
   62PHE     CB  583   5.519   3.985   0.651
   62PHE     CG  584   5.527   4.035   0.507
   62PHE    CD1  585   5.479   4.165   0.496
   62PHE    HD1  586   5.433   4.204   0.587
   62PHE    CD2  587   5.575   3.967   0.396
   62PHE    HD2  588   5.619   3.868   0.404
   62PHE    CE1  589   5.472   4.231   0.374
   62PHE    HE1  590   5.400   4.312   0.363
   62PHE    CE2  591   5.571   4.031   0.272
   62PHE    HE2  592   5.588   3.978   0.179
   62PHE     CZ  593   5.526   4.163   0.266
   62PHE     HZ  594   5.503   4.201   0.166
   62PHE      C  595   5.673   4.163   0.758
   62PHE      O  596   5.779   4.219   0.729
   63ARG      N  597   5.592   4.213   0.851
   63ARG      H  598   5.504   4.168   0.866
   63ARG     CA  599   5.616   4.348   0.904
   63ARG     CB  600   5.490   4.396   0.976
   63ARG     CG  601   5.480   4.547   0.958
   63ARG     CD  602   5.350   4.613   1.004
   63ARG     NE  603   5.388   4.755   0.994
   63ARG     HE  604   5.412   4.785   0.902
   63ARG     CZ  605   5.385   4.847   1.091
   63ARG    NH1  606   5.347   4.824   1.218
   63ARG   HH11  607   5.329   4.731   1.251
   63ARG   HH12  608   5.354   4.904   1.278
   63ARG    NH2  609   5.419   4.973   1.061
   63ARG   HH21  610   5.458   5.003   0.974
   63ARG   HH22  611   5.399   5.042   1.130
   63ARG      C  612   5.735   4.372   0.998
   63ARG      O  613   5.803   4.471   0.972
   64LYS      N  614   5.778   4.265   1.064
   64LYS      H  615   5.723   4.183   1.078
   64LYS     CA  616   5.898   4.267   1.149
   64LYS     CB  617   5.922   4.150   1.245
   64LYS     CG  618   5.840   4.155   1.374
   64LYS     CD  619   5.890   4.036   1.456
   64LYS     CE  620   5.847   4.048   1.603
   64LYS     NZ  621   5.919   3.951   1.686
   64LYS    HZ1  622   6.018   3.962   1.691
   64LYS    HZ2  623   5.885   3.960   1.780
   64LYS    HZ3  624   5.893   3.864   1.645
   64LYS      C  625   6.019   4.285   1.058
   64LYS      O  626   6.090   4.385   1.069
   65LYS      N  627   6.030   4.196   0.961
   65LYS      H  628   5.977   4.111   0.971
   65LYS     CA  629   6.125   4.204   0.849
   65LYS     CB  630   6.102   4.096   0.743
   65LYS     CG  631   6.137   3.959   0.800
   65LYS     CD  632   6.124   3.850   0.693
   65LYS     CE  633   6.132   3.713   0.760
   65LYS     NZ  634   6.162   3.598   0.673
   65LYS    HZ1  635   6.088   3.581   0.608
   65LYS    HZ2  636   6.245   3.624   0.623
   65LYS    HZ3  637   6.175   3.511   0.721
   65LYS      C  638   6.130   4.337   0.772
   65LYS      O  639   6.241   4.383   0.745
   66GLN      N  640   6.015   4.390   0.732
   66GLN      H  641   5.932   4.336   0.747
   66GLN     CA  642   6.001   4.522   0.668
   66GLN     CB  643   5.859   4.565   0.633
   66GLN     CG  644   5.777   4.486   0.531
   66GLN     CD  645   5.632   4.533   0.520
   66GLN    OE1  646   5.558   4.517   0.617
   66GLN    NE2  647   5.600   4.604   0.413
   66GLN   HE21  648   5.660   4.594   0.333
   66GLN   HE22  649   5.532   4.678   0.412
   66GLN      C  650   6.066   4.631   0.755
   66GLN      O  651   6.150   4.705   0.705
   67ILE      N  652   6.028   4.637   0.882
   67ILE      H  653   5.942   4.592   0.904
   67ILE     CA  654   6.082   4.727   0.985
   67ILE     CB  655   5.989   4.730   1.107
   67ILE    CG1  656   5.861   4.789   1.048
   67ILE    CG2  657   6.053   4.824   1.209
   67ILE     CD  658   5.744   4.769   1.145
   67ILE      C  659   6.233   4.716   1.009
   67ILE      O  660   6.303   4.817   1.017
   68GLU      N  661   6.287   4.595   1.007
   68GLU      H  662   6.237   4.508   1.013
   68GLU     CA  663   6.429   4.559   1.021
   68GLU     CB  664   6.455   4.409   1.039
   68GLU     CG  665   6.595   4.383   1.092
   68GLU     CD  666   6.591   4.394   1.245
   68GLU    OE1  667   6.548   4.300   1.315
   68GLU    OE2  668   6.667   4.481   1.293
   68GLU      C  669   6.510   4.608   0.901
   68GLU      O  670   6.596   4.693   0.924
   69GLU      N  671   6.467   4.575   0.779
   69GLU      H  672   6.396   4.508   0.761
   69GLU     CA  673   6.529   4.630   0.658
   69GLU     CB  674   6.472   4.592   0.521
   69GLU     CG  675   6.468   4.442   0.491
   69GLU     CD  676   6.436   4.411   0.345
   69GLU    OE1  677   6.507   4.449   0.250
   69GLU    OE2  678   6.337   4.336   0.328
   69GLU      C  679   6.543   4.782   0.650
   69GLU      O  680   6.627   4.824   0.571
   70LEU      N  681   6.447   4.861   0.698
   70LEU      H  682   6.355   4.832   0.724
   70LEU     CA  683   6.466   5.005   0.723
   70LEU     CB  684   6.328   5.063   0.758
   70LEU     CG  685   6.225   5.081   0.647
   70LEU    CD1  686   6.095   5.113   0.720
   70LEU    CD2  687   6.270   5.183   0.542
   70LEU      C  688   6.571   5.044   0.827
   70LEU      O  689   6.621   5.156   0.811
   71LYS      N  690   6.602   4.973   0.935
   71LYS      H  691   6.558   4.887   0.961
   71LYS     CA  692   6.706   5.017   1.028
   71LYS     CB  693   6.848   4.997   0.974
   71LYS     CG  694   6.877   4.851   0.939
   71LYS     CD  695   6.881   4.755   1.058
   71LYS     CE  696   6.877   4.611   1.007
   71LYS     NZ  697   6.913   4.506   1.103
   71LYS    HZ1  698   6.925   4.423   1.048
   71LYS    HZ2  699   6.993   4.524   1.161
   71LYS    HZ3  700   6.843   4.500   1.174
   71LYS      C  701   6.682   5.152   1.096
   71LYS      O  702   6.779   5.223   1.122
   72GLY      N  703   6.553   5.184   1.108
   72GLY      H  704   6.488   5.115   1.076
   72GLY     CA  705   6.500   5.300   1.181
   72GLY      C  706   6.552   5.437   1.135
   72GLY      O  707   6.563   5.532   1.211
   73GLN      N  708   6.574   5.453   1.004
   73GLN      H  709   6.556   5.382   0.936
   73GLN     CA  710   6.646   5.569   0.950
   73GLN     CB  711   6.687   5.530   0.808
   73GLN     CG  712   6.772   5.638   0.740
   73GLN     CD  713   6.822   5.595   0.602
   73GLN    OE1  714   6.944   5.601   0.584
   73GLN    NE2  715   6.740   5.558   0.504
   73GLN   HE21  716   6.641   5.561   0.519
   73GLN   HE22  717   6.779   5.527   0.418
   73GLN      C  718   6.559   5.695   0.958
   73GLN      O  719   6.603   5.803   0.998
   74GLU      N  720   6.428   5.676   0.945
   74GLU      H  721   6.392   5.599   0.892
   74GLU     CA  722   6.323   5.778   0.956
   74GLU     CB  723   6.192   5.744   0.884
   74GLU     CG  724   6.209   5.718   0.734
   74GLU     CD  725   6.122   5.606   0.679
   74GLU    OE1  726   5.998   5.618   0.691
   74GLU    OE2  727   6.174   5.515   0.611
   74GLU      C  728   6.294   5.819   1.100
   74GLU      O  729   6.226   5.919   1.124
   75VAL      N  730   6.362   5.766   1.202
   75VAL      H  731   6.446   5.716   1.184
   75VAL     CA  732   6.337   5.785   1.345
   75VAL     CB  733   6.321   5.650   1.416
   75VAL    CG1  734   6.326   5.637   1.569
   75VAL    CG2  735   6.194   5.585   1.361
   75VAL      C  736   6.435   5.877   1.418
   75VAL      O  737   6.556   5.858   1.412
   76SER      N  738   6.382   5.994   1.454
   76SER      H  739   6.285   6.011   1.439
   76SER     CA  740   6.470   6.087   1.526
   76SER     CB  741   6.391   6.212   1.565
   76SER     OG  742   6.462   6.287   1.665
   76SER     HG  743   6.442   6.379   1.631
   76SER      C  744   6.533   6.026   1.651
   76SER      O  745   6.454   5.967   1.725
   77PRO      N  746   6.655   6.073   1.675
   77PRO     CA  747   6.747   6.038   1.784
   77PRO     CB  748   6.876   6.118   1.767
   77PRO     CG  749   6.889   6.119   1.614
   77PRO     CD  750   6.742   6.139   1.577
   77PRO      C  751   6.697   6.073   1.924
   77PRO      O  752   6.709   5.995   2.018
   78LYS      N  753   6.606   6.170   1.917
   78LYS      H  754   6.604   6.242   1.848
   78LYS     CA  755   6.546   6.224   2.040
   78LYS     CB  756   6.483   6.359   2.008
   78LYS     CG  757   6.593   6.462   1.981
   78LYS     CD  758   6.532   6.595   1.936
   78LYS     CE  759   6.452   6.597   1.806
   78LYS     NZ  760   6.388   6.728   1.786
   78LYS    HZ1  761   6.461   6.784   1.747
   78LYS    HZ2  762   6.310   6.723   1.724
   78LYS    HZ3  763   6.367   6.763   1.877
   78LYS      C  764   6.436   6.135   2.099
   78LYS      O  765   6.437   6.117   2.221
   79VAL      N  766   6.361   6.062   2.018
   79VAL      H  767   6.389   6.045   1.923
   79VAL     CA  768   6.246   5.981   2.062
   79VAL     CB  769   6.159   5.934   1.945
   79VAL    CG1  770   6.035   5.855   1.989
   79VAL    CG2  771   6.116   6.057   1.865
   79VAL      C  772   6.290   5.859   2.143
   79VAL      O  773   6.393   5.797   2.117
   80TYR      N  774   6.217   5.832   2.251
   80TYR      H  775   6.148   5.899   2.278
   80TYR     CA  776   6.248   5.717   2.336
   80TYR     CB  777   6.197   5.749   2.477
   80TYR     CG  778   6.239   5.649   2.585
   80TYR    CD1  779   6.171   5.528   2.592
   80TYR    HD1  780   6.082   5.517   2.530
   80TYR    CD2  781   6.339   5.690   2.673
   80TYR    HD2  782   6.410   5.771   2.656
   80TYR    CE1  783   6.194   5.453   2.706
   80TYR    HE1  784   6.141   5.359   2.724
   80TYR    CE2  785   6.366   5.609   2.782
   80TYR    HE2  786   6.428   5.635   2.868
   80TYR     CZ  787   6.290   5.493   2.797
   80TYR     OH  788   6.319   5.401   2.893
   80TYR     HH  789   6.383   5.439   2.960
   80TYR      C  790   6.207   5.578   2.287
   80TYR      O  791   6.089   5.552   2.265
   81PHE      N  792   6.304   5.492   2.257
   81PHE      H  793   6.392   5.524   2.222
   81PHE     CA  794   6.273   5.353   2.222
   81PHE     CB  795   6.309   5.327   2.076
   81PHE     CG  796   6.240   5.204   2.016
   81PHE    CD1  797   6.101   5.197   2.021
   81PHE    HD1  798   6.036   5.266   2.074
   81PHE    CD2  799   6.316   5.097   1.971
   81PHE    HD2  800   6.425   5.094   1.966
   81PHE    CE1  801   6.042   5.084   1.966
   81PHE    HE1  802   5.943   5.095   1.922
   81PHE    CE2  803   6.249   4.985   1.923
   81PHE    HE2  804   6.311   4.904   1.883
   81PHE     CZ  805   6.111   4.973   1.920
   81PHE     HZ  806   6.066   4.875   1.903
   81PHE      C  807   6.322   5.243   2.317
   81PHE      O  808   6.435   5.243   2.366
   82MET      N  809   6.232   5.150   2.349
   82MET      H  810   6.137   5.177   2.332
   82MET     CA  811   6.257   5.027   2.425
   82MET     CB  812   6.256   5.061   2.574
   82MET     CG  813   6.123   5.096   2.641
   82MET     SD  814   6.004   4.962   2.680
   82MET     CE  815   6.086   4.905   2.827
   82MET      C  816   6.167   4.910   2.384
   82MET      O  817   6.046   4.929   2.377
   83LYS      N  818   6.241   4.800   2.371
   83LYS      H  819   6.338   4.790   2.393
   83LYS     CA  820   6.193   4.676   2.307
   83LYS     CB  821   6.297   4.607   2.219
   83LYS     CG  822   6.336   4.693   2.099
   83LYS     CD  823   6.412   4.591   2.014
   83LYS     CE  824   6.545   4.649   1.966
   83LYS     NZ  825   6.605   4.558   1.867
   83LYS    HZ1  826   6.704   4.561   1.856
   83LYS    HZ2  827   6.578   4.466   1.896
   83LYS    HZ3  828   6.557   4.568   1.780
   83LYS      C  829   6.151   4.575   2.414
   83LYS      O  830   6.206   4.571   2.524
   84GLN      N  831   6.043   4.504   2.382
   84GLN      H  832   6.002   4.486   2.293
   84GLN     CA  833   5.990   4.407   2.479
   84GLN     CB  834   5.845   4.391   2.435
   84GLN     CG  835   5.756   4.334   2.546
   84GLN     CD  836   5.615   4.280   2.520
   84GLN    OE1  837   5.549   4.317   2.422
   84GLN    NE2  838   5.564   4.211   2.621
   84GLN   HE21  839   5.611   4.217   2.709
   84GLN   HE22  840   5.473   4.172   2.607
   84GLN      C  841   6.050   4.267   2.467
   84GLN      O  842   6.027   4.183   2.380
   85THR      N  843   6.114   4.235   2.580
   85THR      H  844   6.125   4.304   2.651
   85THR     CA  845   6.195   4.114   2.593
   85THR     CB  846   6.346   4.136   2.603
   85THR    OG1  847   6.367   4.216   2.720
   85THR    HG1  848   6.418   4.157   2.783
   85THR    CG2  849   6.411   4.207   2.485
   85THR      C  850   6.150   4.004   2.690
   85THR      O  851   6.202   3.893   2.683
   86ILE      N  852   6.042   4.031   2.762
   86ILE      H  853   6.005   4.123   2.751
   86ILE     CA  854   5.983   3.946   2.866
   86ILE     CB  855   5.998   4.021   2.999
   86ILE    CG1  856   6.140   3.993   3.048
   86ILE    CG2  857   5.896   4.005   3.112
   86ILE     CD  858   6.172   3.849   3.089
   86ILE      C  859   5.835   3.924   2.832
   86ILE      O  860   5.767   4.005   2.770
   87GLY      N  861   5.778   3.818   2.888
   87GLY      H  862   5.837   3.742   2.914
   87GLY     CA  863   5.635   3.785   2.877
   87GLY      C  864   5.537   3.865   2.963
   87GLY      O  865   5.561   3.888   3.081
   88ASN      N  866   5.423   3.898   2.903
   88ASN      H  867   5.404   3.871   2.808
   88ASN     CA  868   5.310   3.969   2.964
   88ASN     CB  869   5.243   3.877   3.066
   88ASN     CG  870   5.160   3.772   2.993
   88ASN    OD1  871   5.202   3.659   2.971
   88ASN    ND2  872   5.031   3.792   2.968
   88ASN   HD21  873   4.973   3.866   3.003
   88ASN   HD22  874   4.990   3.719   2.913
   88ASN      C  875   5.334   4.110   3.019
   88ASN      O  876   5.245   4.173   3.076
   89SER      N  877   5.436   4.171   2.960
   89SER      H  878   5.498   4.126   2.895
   89SER     CA  879   5.468   4.310   2.995
   89SER     CB  880   5.619   4.332   2.991
   89SER     OG  881   5.667   4.279   2.868
   89SER     HG  882   5.763   4.305   2.856
   89SER      C  883   5.393   4.409   2.906
   89SER      O  884   5.411   4.528   2.931
   90CYS      N  885   5.302   4.372   2.816
   90CYS      H  886   5.264   4.279   2.816
   90CYS     CA  887   5.251   4.458   2.709
   90CYS     CB  888   5.144   4.382   2.629
   90CYS     SG  889   5.001   4.322   2.725
   90CYS     HG  890   4.938   4.261   2.625
   90CYS      C  891   5.189   4.593   2.745
   90CYS      O  892   5.220   4.696   2.686
   91GLY      N  893   5.113   4.606   2.854
   91GLY      H  894   5.074   4.525   2.899
   91GLY     CA  895   5.060   4.736   2.897
   91GLY      C  896   5.161   4.836   2.954
   91GLY      O  897   5.152   4.954   2.920
   92THR      N  898   5.245   4.787   3.044
   92THR      H  899   5.231   4.694   3.077
   92THR     CA  900   5.362   4.856   3.101
   92THR     CB  901   5.443   4.750   3.176
   92THR    OG1  902   5.363   4.659   3.252
   92THR    HG1  903   5.424   4.592   3.294
   92THR    CG2  904   5.528   4.819   3.284
   92THR      C  905   5.453   4.913   2.992
   92THR      O  906   5.494   5.026   3.016
   93ILE      N  907   5.471   4.835   2.885
   93ILE      H  908   5.441   4.740   2.875
   93ILE     CA  909   5.560   4.887   2.780
   93ILE     CB  910   5.590   4.772   2.684
   93ILE    CG1  911   5.653   4.646   2.742
   93ILE    CG2  912   5.663   4.823   2.559
   93ILE     CD  913   5.787   4.671   2.812
   93ILE      C  914   5.497   5.012   2.717
   93ILE      O  915   5.558   5.118   2.724
   94GLY      N  916   5.372   5.002   2.673
   94GLY      H  917   5.322   4.916   2.682
   94GLY     CA  918   5.299   5.116   2.615
   94GLY      C  919   5.299   5.239   2.706
   94GLY      O  920   5.320   5.353   2.664
   95LEU      N  921   5.289   5.214   2.836
   95LEU      H  922   5.266   5.121   2.865
   95LEU     CA  923   5.294   5.319   2.939
   95LEU     CB  924   5.231   5.263   3.067
   95LEU     CG  925   5.214   5.361   3.184
   95LEU    CD1  926   5.102   5.303   3.270
   95LEU    CD2  927   5.343   5.369   3.266
   95LEU      C  928   5.430   5.389   2.944
   95LEU      O  929   5.442   5.510   2.925
   96ILE      N  930   5.538   5.314   2.962
   96ILE      H  931   5.528   5.216   2.945
   96ILE     CA  932   5.675   5.368   2.963
   96ILE     CB  933   5.773   5.255   2.996
   96ILE    CG1  934   5.733   5.184   3.125
   96ILE    CG2  935   5.918   5.304   3.002
   96ILE     CD  936   5.807   5.051   3.140
   96ILE      C  937   5.706   5.450   2.838
   96ILE      O  938   5.729   5.571   2.849
   97HISE     N  939   5.669   5.393   2.724
   97HISE     H  940   5.648   5.295   2.732
   97HISE    CA  941   5.658   5.445   2.588
   97HISE    CB  942   5.593   5.348   2.490
   97HISE    CG  943   5.687   5.239   2.437
   97HISE   ND1  944   5.695   5.198   2.311
   97HISE   CD2  945   5.765   5.159   2.510
   97HISE   HD2  946   5.801   5.164   2.613
   97HISE   CE1  947   5.776   5.092   2.313
   97HISE   HE1  948   5.818   5.044   2.225
   97HISE   NE2  949   5.829   5.072   2.434
   97HISE   HE2  950   5.913   5.022   2.456
   97HISE     C  951   5.584   5.579   2.581
   97HISE     O  952   5.646   5.677   2.541
   98ALA      N  953   5.456   5.583   2.619
   98ALA      H  954   5.404   5.500   2.635
   98ALA     CA  955   5.386   5.712   2.624
   98ALA     CB  956   5.238   5.683   2.653
   98ALA      C  957   5.440   5.816   2.723
   98ALA      O  958   5.472   5.928   2.685
   99VAL      N  959   5.466   5.774   2.846
   99VAL      H  960   5.445   5.679   2.867
   99VAL     CA  961   5.512   5.873   2.945
   99VAL     CB  962   5.510   5.815   3.087
   99VAL    CG1  963   5.573   5.915   3.184
   99VAL    CG2  964   5.365   5.782   3.124
   99VAL      C  965   5.646   5.938   2.910
   99VAL      O  966   5.653   6.061   2.901
  100ALA      N  967   5.745   5.855   2.880
  100ALA      H  968   5.721   5.758   2.871
  100ALA     CA  969   5.883   5.893   2.848
  100ALA     CB  970   5.958   5.764   2.816
  100ALA      C  971   5.886   6.001   2.740
  100ALA      O  972   5.978   6.083   2.745
  101ASN      N  973   5.797   5.994   2.642
  101ASN      H  974   5.723   5.927   2.639
  101ASN     CA  975   5.791   6.090   2.530
  101ASN     CB  976   5.758   6.023   2.396
  101ASN     CG  977   5.875   5.934   2.354
  101ASN    OD1  978   5.987   5.980   2.333
  101ASN    ND2  979   5.878   5.807   2.394
  101ASN   HD21  980   5.808   5.778   2.459
  101ASN   HD22  981   5.961   5.757   2.367
  101ASN      C  982   5.710   6.219   2.544
  101ASN      O  983   5.687   6.292   2.448
  102ASN      N  984   5.650   6.225   2.662
  102ASN      H  985   5.647   6.148   2.726
  102ASN     CA  986   5.584   6.350   2.704
  102ASN     CB  987   5.431   6.343   2.699
  102ASN     CG  988   5.364   6.344   2.562
  102ASN    OD1  989   5.378   6.430   2.474
  102ASN    ND2  990   5.272   6.249   2.550
  102ASN   HD21  991   5.242   6.187   2.622
  102ASN   HD22  992   5.244   6.221   2.458
  102ASN      C  993   5.616   6.410   2.840
  102ASN      O  994   5.538   6.490   2.892
  103GLN      N  995   5.742   6.404   2.883
  103GLN      H  996   5.821   6.376   2.828
  103GLN     CA  997   5.782   6.444   3.019
  103GLN     CB  998   5.919   6.392   3.061
  103GLN     CG  999   5.927   6.240   3.062
  103GLN     CD 1000   6.068   6.193   3.102
  103GLN    OE1 1001   6.132   6.213   3.205
  103GLN    NE2 1002   6.128   6.133   3.000
  103GLN   HE21 1003   6.100   6.122   2.904
  103GLN   HE22 1004   6.216   6.095   3.028
  103GLN      C 1005   5.772   6.594   3.050
  103GLN      O 1006   5.765   6.630   3.168
  104ASP      N 1007   5.779   6.678   2.948
  104ASP      H 1008   5.798   6.643   2.856
  104ASP     CA 1009   5.758   6.824   2.955
  104ASP     CB 1010   5.787   6.879   2.815
  104ASP     CG 1011   5.693   6.835   2.703
  104ASP    OD1 1012   5.616   6.929   2.675
  104ASP    OD2 1013   5.677   6.717   2.667
  104ASP      C 1014   5.613   6.855   2.990
  104ASP      O 1015   5.581   6.947   3.065
  105LYS      N 1016   5.524   6.766   2.947
  105LYS      H 1017   5.547   6.688   2.889
  105LYS     CA 1018   5.382   6.774   2.985
  105LYS     CB 1019   5.290   6.713   2.879
  105LYS     CG 1020   5.280   6.795   2.750
  105LYS     CD 1021   5.234   6.708   2.633
  105LYS     CE 1022   5.290   6.757   2.500
  105LYS     NZ 1023   5.429   6.721   2.466
  105LYS    HZ1 1024   5.490   6.748   2.541
  105LYS    HZ2 1025   5.433   6.623   2.449
  105LYS    HZ3 1026   5.464   6.758   2.380
  105LYS      C 1027   5.331   6.723   3.120
  105LYS      O 1028   5.228   6.771   3.167
  106LEU      N 1029   5.364   6.597   3.145
  106LEU      H 1030   5.404   6.537   3.075
  106LEU     CA 1031   5.328   6.526   3.269
  106LEU     CB 1032   5.344   6.377   3.240
  106LEU     CG 1033   5.234   6.309   3.158
  106LEU    CD1 1034   5.222   6.362   3.015
  106LEU    CD2 1035   5.239   6.157   3.180
  106LEU      C 1036   5.428   6.566   3.378
  106LEU      O 1037   5.544   6.595   3.349
  107GLY      N 1038   5.379   6.569   3.501
  107GLY      H 1039   5.294   6.620   3.510
  107GLY     CA 1040   5.470   6.568   3.617
  107GLY      C 1041   5.499   6.431   3.680
  107GLY      O 1042   5.431   6.331   3.656
  108PHE      N 1043   5.592   6.430   3.775
  108PHE      H 1044   5.634   6.517   3.801
  108PHE     CA 1045   5.617   6.308   3.852
  108PHE     CB 1046   5.754   6.252   3.814
  108PHE     CG 1047   5.771   6.218   3.666
  108PHE    CD1 1048   5.721   6.095   3.625
  108PHE    HD1 1049   5.689   6.018   3.695
  108PHE    CD2 1050   5.824   6.308   3.573
  108PHE    HD2 1051   5.828   6.412   3.604
  108PHE    CE1 1052   5.718   6.065   3.489
  108PHE    HE1 1053   5.672   5.970   3.462
  108PHE    CE2 1054   5.823   6.273   3.439
  108PHE    HE2 1055   5.859   6.351   3.372
  108PHE     CZ 1056   5.764   6.155   3.394
  108PHE     HZ 1057   5.755   6.145   3.286
  108PHE      C 1058   5.635   6.354   3.997
  108PHE      O 1059   5.700   6.456   4.020
  109GLU      N 1060   5.578   6.282   4.093
  109GLU      H 1061   5.540   6.192   4.068
  109GLU     CA 1062   5.587   6.298   4.238
  109GLU     CB 1063   5.480   6.226   4.320
  109GLU     CG 1064   5.474   6.073   4.311
  109GLU     CD 1065   5.424   6.016   4.444
  109GLU    OE1 1066   5.311   6.044   4.488
  109GLU    OE2 1067   5.482   5.920   4.499
  109GLU      C 1068   5.724   6.287   4.306
  109GLU      O 1069   5.804   6.225   4.235
  110ASP      N 1070   5.743   6.336   4.428
  110ASP      H 1071   5.666   6.381   4.473
  110ASP     CA 1072   5.875   6.322   4.492
  110ASP     CB 1073   5.857   6.385   4.630
  110ASP     CG 1074   5.990   6.442   4.681
  110ASP    OD1 1075   6.064   6.358   4.735
  110ASP    OD2 1076   6.006   6.565   4.696
  110ASP      C 1077   5.906   6.174   4.517
  110ASP      O 1078   5.817   6.103   4.564
  111GLY      N 1079   6.020   6.124   4.469
  111GLY      H 1080   6.069   6.180   4.402
  111GLY     CA 1081   6.055   5.982   4.479
  111GLY      C 1082   5.988   5.883   4.383
  111GLY      O 1083   5.991   5.767   4.425
  112SER      N 1084   5.934   5.934   4.273
  112SER      H 1085   5.925   6.033   4.259
  112SER     CA 1086   5.873   5.849   4.170
  112SER     CB 1087   5.838   5.930   4.045
  112SER     OG 1088   5.798   5.841   3.939
  112SER     HG 1089   5.704   5.810   3.951
  112SER      C 1090   5.959   5.732   4.122
  112SER      O 1091   6.069   5.747   4.069
  113VAL      N 1092   5.895   5.616   4.132
  113VAL      H 1093   5.802   5.613   4.169
  113VAL     CA 1094   5.946   5.486   4.086
  113VAL     CB 1095   5.858   5.368   4.130
  113VAL    CG1 1096   5.884   5.229   4.073
  113VAL    CG2 1097   5.852   5.362   4.282
  113VAL      C 1098   5.970   5.492   3.935
  113VAL      O 1099   6.075   5.456   3.882
  114LEU      N 1100   5.874   5.556   3.869
  114LEU      H 1101   5.783   5.575   3.905
  114LEU     CA 1102   5.884   5.574   3.723
  114LEU     CB 1103   5.743   5.605   3.672
  114LEU     CG 1104   5.731   5.599   3.520
  114LEU    CD1 1105   5.775   5.462   3.467
  114LEU    CD2 1106   5.587   5.625   3.473
  114LEU      C 1107   5.995   5.670   3.680
  114LEU      O 1108   6.068   5.641   3.585
  115LYS      N 1109   6.009   5.783   3.749
  115LYS      H 1110   5.934   5.812   3.809
  115LYS     CA 1111   6.116   5.881   3.724
  115LYS     CB 1112   6.106   6.013   3.800
  115LYS     CG 1113   6.204   6.125   3.764
  115LYS     CD 1114   6.199   6.159   3.615
  115LYS     CE 1115   6.195   6.312   3.607
  115LYS     NZ 1116   6.330   6.371   3.610
  115LYS    HZ1 1117   6.382   6.331   3.685
  115LYS    HZ2 1118   6.374   6.349   3.523
  115LYS    HZ3 1119   6.323   6.471   3.615
  115LYS      C 1120   6.255   5.821   3.744
  115LYS      O 1121   6.337   5.836   3.653
  116GLN      N 1122   6.263   5.726   3.836
  116GLN      H 1123   6.191   5.711   3.904
  116GLN     CA 1124   6.386   5.649   3.858
  116GLN     CB 1125   6.365   5.559   3.980
  116GLN     CG 1126   6.472   5.465   4.034
  116GLN     CD 1127   6.493   5.337   3.953
  116GLN    OE1 1128   6.429   5.235   3.979
  116GLN    NE2 1129   6.591   5.342   3.863
  116GLN   HE21 1130   6.642   5.424   3.837
  116GLN   HE22 1131   6.605   5.268   3.797
  116GLN      C 1132   6.429   5.573   3.732
  116GLN      O 1133   6.534   5.603   3.676
  117PHE      N 1134   6.336   5.490   3.686
  117PHE      H 1135   6.249   5.471   3.731
  117PHE     CA 1136   6.358   5.417   3.560
  117PHE     CB 1137   6.244   5.316   3.544
  117PHE     CG 1138   6.253   5.229   3.418
  117PHE    CD1 1139   6.363   5.145   3.408
  117PHE    HD1 1140   6.449   5.165   3.472
  117PHE    CD2 1141   6.144   5.213   3.334
  117PHE    HD2 1142   6.059   5.281   3.332
  117PHE    CE1 1143   6.372   5.036   3.322
  117PHE    HE1 1144   6.459   4.971   3.315
  117PHE    CE2 1145   6.155   5.108   3.243
  117PHE    HE2 1146   6.074   5.094   3.171
  117PHE     CZ 1147   6.263   5.021   3.236
  117PHE     HZ 1148   6.272   4.946   3.157
  117PHE      C 1149   6.384   5.506   3.439
  117PHE      O 1150   6.476   5.474   3.364
  118LEU      N 1151   6.311   5.616   3.419
  118LEU      H 1152   6.231   5.627   3.477
  118LEU     CA 1153   6.332   5.708   3.306
  118LEU     CB 1154   6.216   5.809   3.308
  118LEU     CG 1155   6.084   5.748   3.261
  118LEU    CD1 1156   5.974   5.854   3.247
  118LEU    CD2 1157   6.102   5.666   3.132
  118LEU      C 1158   6.467   5.780   3.311
  118LEU      O 1159   6.522   5.809   3.205
  119SER      N 1160   6.505   5.816   3.433
  119SER      H 1161   6.436   5.826   3.504
  119SER     CA 1162   6.643   5.862   3.459
  119SER     CB 1163   6.647   5.938   3.592
  119SER     OG 1164   6.762   6.022   3.598
  119SER     HG 1165   6.747   6.100   3.537
  119SER      C 1166   6.755   5.760   3.440
  119SER      O 1167   6.852   5.785   3.369
  120GLU      N 1168   6.729   5.636   3.482
  120GLU      H 1169   6.659   5.622   3.551
  120GLU     CA 1170   6.818   5.522   3.458
  120GLU     CB 1171   6.752   5.409   3.537
  120GLU     CG 1172   6.823   5.273   3.545
  120GLU     CD 1173   6.771   5.180   3.655
  120GLU    OE1 1174   6.650   5.153   3.670
  120GLU    OE2 1175   6.856   5.143   3.739
  120GLU      C 1176   6.845   5.484   3.312
  120GLU      O 1177   6.955   5.447   3.272
  121THR      N 1178   6.734   5.497   3.239
  121THR      H 1179   6.644   5.511   3.279
  121THR     CA 1180   6.735   5.456   3.098
  121THR     CB 1181   6.623   5.359   3.058
  121THR    OG1 1182   6.496   5.411   3.099
  121THR    HG1 1183   6.488   5.409   3.199
  121THR    CG2 1184   6.645   5.222   3.121
  121THR      C 1185   6.742   5.570   2.996
  121THR      O 1186   6.740   5.537   2.877
  122GLU      N 1187   6.752   5.698   3.029
  122GLU      H 1188   6.758   5.719   3.127
  122GLU     CA 1189   6.757   5.810   2.935
  122GLU     CB 1190   6.786   5.943   3.005
  122GLU     CG 1191   6.741   6.050   2.904
  122GLU     CD 1192   6.771   6.188   2.962
  122GLU    OE1 1193   6.772   6.204   3.086
  122GLU    OE2 1194   6.781   6.289   2.888
  122GLU      C 1195   6.861   5.790   2.825
  122GLU      O 1196   6.825   5.806   2.708
  123LYS      N 1197   6.987   5.766   2.861
  123LYS      H 1198   7.013   5.754   2.957
  123LYS     CA 1199   7.099   5.762   2.765
  123LYS     CB 1200   7.195   5.875   2.802
  123LYS     CG 1201   7.128   6.010   2.778
  123LYS     CD 1202   7.223   6.129   2.795
  123LYS     CE 1203   7.342   6.109   2.702
  123LYS     NZ 1204   7.406   6.239   2.676
  123LYS    HZ1 1205   7.436   6.283   2.760
  123LYS    HZ2 1206   7.486   6.230   2.617
  123LYS    HZ3 1207   7.345   6.305   2.631
  123LYS      C 1208   7.170   5.628   2.743
  123LYS      O 1209   7.292   5.617   2.751
  124MET      N 1210   7.095   5.551   2.664
  124MET      H 1211   7.018   5.586   2.611
  124MET     CA 1212   7.137   5.416   2.624
  124MET     CB 1213   7.136   5.319   2.742
  124MET     CG 1214   7.003   5.314   2.819
  124MET     SD 1215   6.990   5.171   2.932
  124MET     CE 1216   7.126   5.191   3.046
  124MET      C 1217   7.052   5.357   2.511
  124MET      O 1218   6.933   5.386   2.500
  125SER      N 1219   7.108   5.251   2.452
  125SER      H 1220   7.198   5.222   2.484
  125SER     CA 1221   7.030   5.179   2.351
  125SER     CB 1222   7.113   5.079   2.270
  125SER     OG 1223   7.122   4.954   2.339
  125SER     HG 1224   7.191   4.942   2.410
  125SER      C 1225   6.898   5.109   2.386
  125SER      O 1226   6.887   5.062   2.499
  126PRO      N 1227   6.801   5.095   2.295
  126PRO     CA 1228   6.680   5.013   2.303
  126PRO     CB 1229   6.647   4.984   2.157
  126PRO     CG 1230   6.663   5.130   2.113
  126PRO     CD 1231   6.787   5.187   2.182
  126PRO      C 1232   6.702   4.875   2.366
  126PRO      O 1233   6.631   4.836   2.458
  127GLU      N 1234   6.809   4.810   2.320
  127GLU      H 1235   6.856   4.844   2.238
  127GLU     CA 1236   6.854   4.678   2.366
  127GLU     CB 1237   6.959   4.620   2.271
  127GLU     CG 1238   6.896   4.604   2.132
  127GLU     CD 1239   6.958   4.710   2.040
  127GLU    OE1 1240   6.893   4.816   2.030
  127GLU    OE2 1241   7.058   4.684   1.970
  127GLU      C 1242   6.908   4.686   2.509
  127GLU      O 1243   6.852   4.617   2.594
  128ASP      N 1244   6.988   4.786   2.546
  128ASP      H 1245   7.040   4.831   2.473
  128ASP     CA 1246   7.034   4.814   2.683
  128ASP     CB 1247   7.143   4.921   2.693
  128ASP     CG 1248   7.273   4.868   2.632
  128ASP    OD1 1249   7.323   4.771   2.694
  128ASP    OD2 1250   7.320   4.909   2.524
  128ASP      C 1251   6.918   4.854   2.775
  128ASP      O 1252   6.904   4.818   2.891
  129ARG      N 1253   6.822   4.931   2.724
  129ARG      H 1254   6.844   4.996   2.651
  129ARG     CA 1255   6.697   4.962   2.795
  129ARG     CB 1256   6.618   5.064   2.713
  129ARG     CG 1257   6.678   5.204   2.694
  129ARG     CD 1258   6.575   5.288   2.617
  129ARG     NE 1259   6.633   5.423   2.618
  129ARG     HE 1260   6.652   5.453   2.711
  129ARG     CZ 1261   6.668   5.499   2.513
  129ARG    NH1 1262   6.647   5.454   2.388
  129ARG   HH11 1263   6.589   5.373   2.381
  129ARG   HH12 1264   6.699   5.479   2.307
  129ARG    NH2 1265   6.721   5.620   2.530
  129ARG   HH21 1266   6.712   5.675   2.613
  129ARG   HH22 1267   6.773   5.664   2.457
  129ARG      C 1268   6.607   4.841   2.824
  129ARG      O 1269   6.571   4.831   2.942
  130ALA      N 1270   6.589   4.760   2.721
  130ALA      H 1271   6.589   4.799   2.629
  130ALA     CA 1272   6.526   4.628   2.736
  130ALA     CB 1273   6.523   4.544   2.608
  130ALA      C 1274   6.593   4.545   2.846
  130ALA      O 1275   6.516   4.509   2.935
  131LYS      N 1276   6.726   4.537   2.847
  131LYS      H 1277   6.777   4.583   2.774
  131LYS     CA 1278   6.796   4.479   2.962
  131LYS     CB 1279   6.947   4.465   2.946
  131LYS     CG 1280   6.990   4.373   2.831
  131LYS     CD 1281   6.964   4.223   2.841
  131LYS     CE 1282   7.006   4.141   2.719
  131LYS     NZ 1283   7.151   4.123   2.712
  131LYS    HZ1 1284   7.192   4.075   2.790
  131LYS    HZ2 1285   7.165   4.065   2.632
  131LYS    HZ3 1286   7.200   4.210   2.702
  131LYS      C 1287   6.776   4.536   3.103
  131LYS      O 1288   6.753   4.463   3.199
  132CYS      N 1289   6.768   4.669   3.110
  132CYS      H 1290   6.792   4.735   3.039
  132CYS     CA 1291   6.741   4.734   3.239
  132CYS     CB 1292   6.749   4.886   3.226
  132CYS     SG 1293   6.920   4.936   3.185
  132CYS     HG 1294   6.889   4.967   3.059
  132CYS      C 1295   6.602   4.707   3.298
  132CYS      O 1296   6.592   4.726   3.419
  133PHE      N 1297   6.507   4.688   3.207
  133PHE      H 1298   6.514   4.701   3.108
  133PHE     CA 1299   6.370   4.647   3.240
  133PHE     CB 1300   6.261   4.683   3.139
  133PHE     CG 1301   6.118   4.647   3.178
  133PHE    CD1 1302   6.029   4.739   3.232
  133PHE    HD1 1303   6.063   4.826   3.288
  133PHE    CD2 1304   6.073   4.525   3.128
  133PHE    HD2 1305   6.132   4.469   3.055
  133PHE    CE1 1306   5.892   4.713   3.238
  133PHE    HE1 1307   5.824   4.792   3.270
  133PHE    CE2 1308   5.937   4.498   3.138
  133PHE    HE2 1309   5.893   4.422   3.073
  133PHE     CZ 1310   5.847   4.590   3.192
  133PHE     HZ 1311   5.741   4.565   3.200
  133PHE      C 1312   6.356   4.505   3.295
  133PHE      O 1313   6.279   4.474   3.386
  134GLU      N 1314   6.439   4.413   3.246
  134GLU      H 1315   6.487   4.431   3.160
  134GLU     CA 1316   6.451   4.279   3.305
  134GLU     CB 1317   6.525   4.182   3.213
  134GLU     CG 1318   6.452   4.166   3.079
  134GLU     CD 1319   6.519   4.053   3.000
  134GLU    OE1 1320   6.631   4.013   3.038
  134GLU    OE2 1321   6.483   4.022   2.884
  134GLU      C 1322   6.509   4.283   3.447
  134GLU      O 1323   6.462   4.213   3.536
  135LYS      N 1324   6.612   4.367   3.458
  135LYS      H 1325   6.657   4.406   3.378
  135LYS     CA 1326   6.680   4.408   3.581
  135LYS     CB 1327   6.802   4.492   3.545
  135LYS     CG 1328   6.898   4.384   3.495
  135LYS     CD 1329   7.020   4.438   3.419
  135LYS     CE 1330   7.111   4.525   3.506
  135LYS     NZ 1331   7.217   4.600   3.438
  135LYS    HZ1 1332   7.181   4.667   3.373
  135LYS    HZ2 1333   7.267   4.649   3.509
  135LYS    HZ3 1334   7.284   4.538   3.397
  135LYS      C 1335   6.595   4.485   3.683
  135LYS      O 1336   6.618   4.461   3.801
  136ASN      N 1337   6.514   4.583   3.645
  136ASN      H 1338   6.526   4.622   3.554
  136ASN     CA 1339   6.434   4.657   3.743
  136ASN     CB 1340   6.367   4.771   3.667
  136ASN     CG 1341   6.311   4.868   3.771
  136ASN    OD1 1342   6.202   4.858   3.827
  136ASN    ND2 1343   6.375   4.984   3.766
  136ASN   HD21 1344   6.462   4.999   3.719
  136ASN   HD22 1345   6.338   5.059   3.822
  136ASN      C 1346   6.342   4.558   3.816
  136ASN      O 1347   6.240   4.527   3.755
  137GLU      N 1348   6.357   4.563   3.948
  137GLU      H 1349   6.414   4.633   3.992
  137GLU     CA 1350   6.284   4.478   4.043
  137GLU     CB 1351   6.369   4.482   4.170
  137GLU     CG 1352   6.499   4.402   4.157
  137GLU     CD 1353   6.477   4.256   4.199
  137GLU    OE1 1354   6.541   4.173   4.131
  137GLU    OE2 1355   6.403   4.229   4.296
  137GLU      C 1356   6.149   4.535   4.087
  137GLU      O 1357   6.049   4.475   4.048
  138ALA      N 1358   6.154   4.668   4.095
  138ALA      H 1359   6.238   4.720   4.086
  138ALA     CA 1360   6.041   4.753   4.136
  138ALA     CB 1361   6.086   4.899   4.145
  138ALA      C 1362   5.914   4.742   4.050
  138ALA      O 1363   5.800   4.731   4.094
  139ILE      N 1364   5.931   4.767   3.920
  139ILE      H 1365   6.018   4.786   3.875
  139ILE     CA 1366   5.825   4.753   3.819
  139ILE     CB 1367   5.869   4.807   3.683
  139ILE    CG1 1368   5.935   4.944   3.699
  139ILE    CG2 1369   5.751   4.815   3.586
  139ILE     CD 1370   6.006   4.992   3.572
  139ILE      C 1371   5.763   4.613   3.814
  139ILE      O 1372   5.644   4.601   3.785
  140GLN      N 1373   5.847   4.510   3.811
  140GLN      H 1374   5.944   4.522   3.789
  140GLN     CA 1375   5.796   4.373   3.820
  140GLN     CB 1376   5.919   4.283   3.831
  140GLN     CG 1377   5.993   4.262   3.699
  140GLN     CD 1378   6.117   4.181   3.737
  140GLN    OE1 1379   6.110   4.059   3.721
  140GLN    NE2 1380   6.232   4.245   3.752
  140GLN   HE21 1381   6.229   4.345   3.749
  140GLN   HE22 1382   6.316   4.201   3.784
  140GLN      C 1383   5.704   4.354   3.941
  140GLN      O 1384   5.589   4.311   3.933
  141ALA      N 1385   5.735   4.413   4.056
  141ALA      H 1386   5.813   4.473   4.073
  141ALA     CA 1387   5.648   4.411   4.174
  141ALA     CB 1388   5.719   4.481   4.290
  141ALA      C 1389   5.516   4.488   4.160
  141ALA      O 1390   5.412   4.430   4.192
  142ALA      N 1391   5.525   4.615   4.122
  142ALA      H 1392   5.611   4.666   4.120
  142ALA     CA 1393   5.407   4.700   4.096
  142ALA     CB 1394   5.450   4.843   4.062
  142ALA      C 1395   5.311   4.654   3.986
  142ALA      O 1396   5.192   4.646   4.015
  143HISE     N 1397   5.373   4.583   3.892
  143HISE     H 1398   5.466   4.593   3.856
  143HISE    CA 1399   5.292   4.503   3.799
  143HISE    CB 1400   5.377   4.431   3.695
  143HISE    CG 1401   5.302   4.354   3.586
  143HISE   ND1 1402   5.267   4.404   3.468
  143HISE   CD2 1403   5.268   4.225   3.592
  143HISE   HD2 1404   5.267   4.162   3.681
  143HISE   CE1 1405   5.215   4.303   3.398
  143HISE   HE1 1406   5.203   4.302   3.290
  143HISE   NE2 1407   5.212   4.195   3.476
  143HISE   HE2 1408   5.167   4.108   3.453
  143HISE     C 1409   5.207   4.392   3.861
  143HISE     O 1410   5.085   4.394   3.841
  144ASP      N 1411   5.266   4.302   3.939
  144ASP      H 1412   5.363   4.320   3.952
  144ASP     CA 1413   5.197   4.183   3.991
  144ASP     CB 1414   5.300   4.085   4.047
  144ASP     CG 1415   5.373   3.997   3.945
  144ASP    OD1 1416   5.372   3.875   3.975
  144ASP    OD2 1417   5.409   4.044   3.835
  144ASP      C 1418   5.095   4.216   4.101
  144ASP      O 1419   4.982   4.168   4.096
  145ALA      N 1420   5.118   4.328   4.168
  145ALA      H 1421   5.202   4.381   4.156
  145ALA     CA 1422   5.032   4.394   4.267
  145ALA     CB 1423   5.102   4.503   4.348
  145ALA      C 1424   4.904   4.451   4.206
  145ALA      O 1425   4.798   4.410   4.252
  146VAL      N 1426   4.916   4.527   4.097
  146VAL      H 1427   5.006   4.566   4.079
  146VAL     CA 1428   4.803   4.568   4.012
  146VAL     CB 1429   4.842   4.669   3.904
  146VAL    CG1 1430   4.724   4.728   3.826
  146VAL    CG2 1431   4.914   4.783   3.976
  146VAL      C 1432   4.733   4.450   3.944
  146VAL      O 1433   4.610   4.442   3.944
  147ALA      N 1434   4.808   4.363   3.877
  147ALA      H 1435   4.904   4.387   3.863
  147ALA     CA 1436   4.752   4.240   3.820
  147ALA     CB 1437   4.872   4.169   3.758
  147ALA      C 1438   4.673   4.154   3.919
  147ALA      O 1439   4.572   4.099   3.876
  148GLN      N 1440   4.713   4.148   4.046
  148GLN      H 1441   4.805   4.176   4.076
  148GLN     CA 1442   4.634   4.081   4.150
  148GLN     CB 1443   4.725   4.039   4.265
  148GLN     CG 1444   4.818   3.926   4.218
  148GLN     CD 1445   4.916   3.883   4.327
  148GLN    OE1 1446   4.888   3.818   4.428
  148GLN    NE2 1447   5.032   3.947   4.315
  148GLN   HE21 1448   5.038   4.010   4.237
  148GLN   HE22 1449   5.098   3.936   4.390
  148GLN      C 1450   4.505   4.149   4.196
  148GLN      O 1451   4.415   4.080   4.244
  149GLU      N 1452   4.510   4.282   4.199
  149GLU      H 1453   4.591   4.339   4.195
  149GLU     CA 1454   4.388   4.364   4.203
  149GLU     CB 1455   4.427   4.511   4.221
  149GLU     CG 1456   4.315   4.614   4.237
  149GLU     CD 1457   4.361   4.738   4.313
  149GLU    OE1 1458   4.342   4.741   4.437
  149GLU    OE2 1459   4.414   4.827   4.244
  149GLU      C 1460   4.290   4.352   4.086
  149GLU      O 1461   4.171   4.346   4.119
  150GLY      N 1462   4.343   4.352   3.965
  150GLY      H 1463   4.430   4.398   3.947
  150GLY     CA 1464   4.260   4.327   3.846
  150GLY      C 1465   4.168   4.205   3.848
  150GLY      O 1466   4.215   4.094   3.874
  151GLN      N 1467   4.037   4.219   3.835
  151GLN      H 1468   3.993   4.307   3.814
  151GLN     CA 1469   3.943   4.107   3.851
  151GLN     CB 1470   3.807   4.159   3.896
  151GLN     CG 1471   3.728   4.235   3.789
  151GLN     CD 1472   3.582   4.258   3.828
  151GLN    OE1 1473   3.510   4.162   3.856
  151GLN    NE2 1474   3.520   4.370   3.792
  151GLN   HE21 1475   3.564   4.452   3.755
  151GLN   HE22 1476   3.420   4.371   3.789
  151GLN      C 1477   3.931   4.004   3.739
  151GLN      O 1478   3.911   3.888   3.774
  152CYS      N 1479   3.930   4.039   3.610
  152CYS      H 1480   3.956   4.133   3.586
  152CYS     CA 1481   3.922   3.946   3.497
  152CYS     CB 1482   3.874   4.022   3.373
  152CYS     SG 1483   3.740   4.142   3.408
  152CYS     HG 1484   3.812   4.244   3.452
  152CYS      C 1485   4.050   3.875   3.453
  152CYS      O 1486   4.150   3.941   3.422
  153ARG      N 1487   4.036   3.743   3.440
  153ARG      H 1488   3.955   3.691   3.465
  153ARG     CA 1489   4.145   3.664   3.382
  153ARG     CB 1490   4.192   3.554   3.477
  153ARG     CG 1491   4.330   3.491   3.460
  153ARG     CD 1492   4.440   3.596   3.466
  153ARG     NE 1493   4.448   3.675   3.590
  153ARG     HE 1494   4.419   3.625   3.672
  153ARG     CZ 1495   4.453   3.807   3.611
  153ARG    NH1 1496   4.463   3.881   3.500
  153ARG   HH11 1497   4.470   3.837   3.410
  153ARG   HH12 1498   4.442   3.978   3.513
  153ARG    NH2 1499   4.447   3.858   3.735
  153ARG   HH21 1500   4.444   3.799   3.815
  153ARG   HH22 1501   4.469   3.954   3.755
  153ARG      C 1502   4.143   3.620   3.235
  153ARG      O 1503   4.149   3.702   3.143
  154VAL      N 1504   4.115   3.495   3.201
  154VAL      H 1505   4.123   3.429   3.275
  154VAL     CA 1506   4.109   3.431   3.069
  154VAL     CB 1507   3.975   3.439   2.995
  154VAL    CG1 1508   3.961   3.351   2.871
  154VAL    CG2 1509   3.863   3.392   3.088
  154VAL      C 1510   4.229   3.467   2.980
  154VAL      O 1511   4.228   3.552   2.891
  155ASP      N 1512   4.337   3.394   3.004
  155ASP      H 1513   4.352   3.342   3.088
  155ASP     CA 1514   4.452   3.384   2.914
  155ASP     CB 1515   4.582   3.348   2.987
  155ASP     CG 1516   4.712   3.370   2.910
  155ASP    OD1 1517   4.699   3.379   2.786
  155ASP    OD2 1518   4.820   3.369   2.973
  155ASP      C 1519   4.431   3.297   2.790
  155ASP      O 1520   4.470   3.181   2.781
  156ASP      N 1521   4.347   3.347   2.700
  156ASP      H 1522   4.318   3.443   2.704
  156ASP     CA 1523   4.312   3.274   2.577
  156ASP     CB 1524   4.187   3.339   2.517
  156ASP     CG 1525   4.213   3.488   2.496
  156ASP    OD1 1526   4.280   3.527   2.399
  156ASP    OD2 1527   4.157   3.565   2.577
  156ASP      C 1528   4.415   3.255   2.465
  156ASP      O 1529   4.389   3.219   2.350
  157LYS      N 1530   4.540   3.289   2.496
  157LYS      H 1531   4.560   3.292   2.594
  157LYS     CA 1532   4.659   3.292   2.410
  157LYS     CB 1533   4.712   3.150   2.392
  157LYS     CG 1534   4.774   3.083   2.514
  157LYS     CD 1535   4.898   3.159   2.560
  157LYS     CE 1536   4.960   3.102   2.687
  157LYS     NZ 1537   4.860   3.107   2.795
  157LYS    HZ1 1538   4.889   3.059   2.878
  157LYS    HZ2 1539   4.855   3.200   2.830
  157LYS    HZ3 1540   4.770   3.070   2.770
  157LYS      C 1541   4.657   3.369   2.278
  157LYS      O 1542   4.762   3.386   2.216
  158VAL      N 1543   4.547   3.439   2.251
  158VAL      H 1544   4.457   3.427   2.293
  158VAL     CA 1545   4.538   3.506   2.120
  158VAL     CB 1546   4.393   3.525   2.077
  158VAL    CG1 1547   4.382   3.610   1.950
  158VAL    CG2 1548   4.329   3.388   2.052
  158VAL      C 1549   4.624   3.632   2.112
  158VAL      O 1550   4.642   3.691   2.219
  159ASN      N 1551   4.711   3.631   2.011
  159ASN      H 1552   4.680   3.580   1.931
  159ASN     CA 1553   4.829   3.718   2.000
  159ASN     CB 1554   4.920   3.666   1.888
  159ASN     CG 1555   5.057   3.732   1.877
  159ASN    OD1 1556   5.123   3.764   1.976
  159ASN    ND2 1557   5.085   3.779   1.756
  159ASN   HD21 1558   5.020   3.789   1.681
  159ASN   HD22 1559   5.182   3.792   1.735
  159ASN      C 1560   4.805   3.867   1.977
  159ASN      O 1561   4.790   3.907   1.861
  160PHE      N 1562   4.758   3.923   2.088
  160PHE      H 1563   4.708   3.867   2.154
  160PHE     CA 1564   4.748   4.067   2.117
  160PHE     CB 1565   4.676   4.083   2.251
  160PHE     CG 1566   4.524   4.067   2.256
  160PHE    CD1 1567   4.443   4.160   2.192
  160PHE    HD1 1568   4.492   4.248   2.150
  160PHE    CD2 1569   4.462   3.967   2.329
  160PHE    HD2 1570   4.519   3.892   2.385
  160PHE    CE1 1571   4.304   4.150   2.191
  160PHE    HE1 1572   4.247   4.227   2.140
  160PHE    CE2 1573   4.324   3.952   2.325
  160PHE    HE2 1574   4.270   3.863   2.357
  160PHE     CZ 1575   4.244   4.043   2.256
  160PHE     HZ 1576   4.137   4.022   2.259
  160PHE      C 1577   4.882   4.141   2.126
  160PHE      O 1578   4.980   4.095   2.184
  161HISE     N 1579   4.871   4.264   2.076
  161HISE     H 1580   4.788   4.288   2.027
  161HISE    CA 1581   4.986   4.355   2.080
  161HISE    CB 1582   5.047   4.373   1.940
  161HISE    CG 1583   5.145   4.259   1.915
  161HISE   ND1 1584   5.275   4.283   1.897
  161HISE   CD2 1585   5.119   4.135   1.873
  161HISE   HD2 1586   5.021   4.088   1.866
  161HISE   CE1 1587   5.324   4.178   1.832
  161HISE   HE1 1588   5.420   4.178   1.780
  161HISE   NE2 1589   5.230   4.085   1.821
  161HISE   HE2 1590   5.247   4.010   1.756
  161HISE     C 1591   4.932   4.488   2.133
  161HISE     O 1592   4.816   4.524   2.113
  162PHE      N 1593   5.029   4.575   2.164
  162PHE      H 1594   5.127   4.558   2.160
  162PHE     CA 1595   4.990   4.707   2.215
  162PHE     CB 1596   4.998   4.700   2.368
  162PHE     CG 1597   4.916   4.811   2.435
  162PHE    CD1 1598   4.786   4.843   2.398
  162PHE    HD1 1599   4.754   4.819   2.297
  162PHE    CD2 1600   4.962   4.863   2.556
  162PHE    HD2 1601   5.054   4.821   2.596
  162PHE    CE1 1602   4.719   4.938   2.474
  162PHE    HE1 1603   4.637   4.984   2.418
  162PHE    CE2 1604   4.892   4.948   2.640
  162PHE    HE2 1605   4.938   4.988   2.730
  162PHE     CZ 1606   4.765   4.984   2.596
  162PHE     HZ 1607   4.701   5.050   2.655
  162PHE      C 1608   5.064   4.823   2.149
  162PHE      O 1609   5.185   4.817   2.165
  163ILE      N 1610   4.996   4.891   2.057
  163ILE      H 1611   4.898   4.883   2.038
  163ILE     CA 1612   5.054   5.004   1.982
  163ILE     CB 1613   5.023   5.001   1.833
  163ILE    CG1 1614   4.892   4.927   1.806
  163ILE    CG2 1615   5.148   4.952   1.759
  163ILE     CD 1616   4.857   4.936   1.657
  163ILE      C 1617   5.019   5.143   2.035
  163ILE      O 1618   4.903   5.174   2.062
  164LEU      N 1619   5.119   5.230   2.048
  164LEU      H 1620   5.213   5.196   2.044
  164LEU     CA 1621   5.115   5.374   2.080
  164LEU     CB 1622   5.218   5.408   2.187
  164LEU     CG 1623   5.238   5.557   2.213
  164LEU    CD1 1624   5.129   5.617   2.302
  164LEU    CD2 1625   5.379   5.583   2.265
  164LEU      C 1626   5.139   5.460   1.956
  164LEU      O 1627   5.229   5.438   1.874
  165PHE      N 1628   5.049   5.557   1.942
  165PHE      H 1629   4.971   5.555   2.005
  165PHE     CA 1630   5.048   5.666   1.844
  165PHE     CB 1631   4.929   5.660   1.748
  165PHE     CG 1632   4.921   5.520   1.686
  165PHE    CD1 1633   4.839   5.424   1.745
  165PHE    HD1 1634   4.804   5.447   1.845
  165PHE    CD2 1635   4.985   5.493   1.566
  165PHE    HD2 1636   5.054   5.571   1.535
  165PHE    CE1 1637   4.816   5.302   1.681
  165PHE    HE1 1638   4.774   5.215   1.731
  165PHE    CE2 1639   4.962   5.372   1.502
  165PHE    HE2 1640   4.998   5.352   1.401
  165PHE     CZ 1641   4.875   5.279   1.558
  165PHE     HZ 1642   4.867   5.185   1.502
  165PHE      C 1643   5.041   5.806   1.906
  165PHE      O 1644   4.948   5.835   1.981
  166ASN      N 1645   5.155   5.875   1.895
  166ASN      H 1646   5.237   5.838   1.852
  166ASN     CA 1647   5.172   6.013   1.942
  166ASN     CB 1648   5.246   6.015   2.076
  166ASN     CG 1649   5.381   5.943   2.070
  166ASN    OD1 1650   5.396   5.829   2.027
  166ASN    ND2 1651   5.491   5.996   2.123
  166ASN   HD21 1652   5.492   6.085   2.168
  166ASN   HD22 1653   5.579   5.948   2.128
  166ASN      C 1654   5.253   6.099   1.844
  166ASN      O 1655   5.304   6.053   1.742
  167ASN      N 1656   5.268   6.227   1.877
  167ASN      H 1657   5.241   6.259   1.968
  167ASN     CA 1658   5.327   6.330   1.791
  167ASN     CB 1659   5.238   6.454   1.795
  167ASN     CG 1660   5.277   6.570   1.703
  167ASN    OD1 1661   5.315   6.679   1.747
  167ASN    ND2 1662   5.220   6.567   1.582
  167ASN   HD21 1663   5.156   6.496   1.555
  167ASN   HD22 1664   5.236   6.648   1.526
  167ASN      C 1665   5.454   6.373   1.864
  167ASN      O 1666   5.450   6.385   1.986
  168VAL      N 1667   5.564   6.359   1.790
  168VAL      H 1668   5.548   6.335   1.694
  168VAL     CA 1669   5.690   6.417   1.838
  168VAL     CB 1670   5.796   6.329   1.905
  168VAL    CG1 1671   5.895   6.410   1.988
  168VAL    CG2 1672   5.727   6.234   2.003
  168VAL      C 1673   5.764   6.476   1.718
  168VAL      O 1674   5.767   6.428   1.605
  169ASP      N 1675   5.815   6.597   1.739
  169ASP      H 1676   5.800   6.637   1.830
  169ASP     CA 1677   5.895   6.674   1.643
  169ASP     CB 1678   6.042   6.632   1.645
  169ASP     CG 1679   6.139   6.717   1.563
  169ASP    OD1 1680   6.152   6.836   1.598
  169ASP    OD2 1681   6.224   6.656   1.495
  169ASP      C 1682   5.834   6.696   1.505
  169ASP      O 1683   5.897   6.673   1.402
  170GLY      N 1684   5.705   6.729   1.497
  170GLY      H 1685   5.650   6.731   1.581
  170GLY     CA 1686   5.626   6.743   1.374
  170GLY      C 1687   5.615   6.612   1.296
  170GLY      O 1688   5.556   6.612   1.188
  171HISE     N 1689   5.650   6.498   1.356
  171HISE     H 1690   5.671   6.500   1.454
  171HISE    CA 1691   5.618   6.368   1.297
  171HISE    CB 1692   5.745   6.299   1.246
  171HISE    CG 1693   5.824   6.367   1.134
  171HISE   ND1 1694   5.956   6.382   1.140
  171HISE   CD2 1695   5.786   6.380   1.007
  171HISE   HD2 1696   5.683   6.373   0.971
  171HISE   CE1 1697   5.999   6.399   1.016
  171HISE   HE1 1698   6.100   6.417   0.979
  171HISE   NE2 1699   5.894   6.407   0.935
  171HISE   HE2 1700   5.893   6.442   0.841
  171HISE     C 1701   5.539   6.269   1.384
  171HISE     O 1702   5.546   6.279   1.506
  172LEU      N 1703   5.451   6.191   1.323
  172LEU      H 1704   5.450   6.193   1.223
  172LEU     CA 1705   5.361   6.095   1.388
  172LEU     CB 1706   5.232   6.085   1.305
  172LEU     CG 1707   5.116   6.017   1.378
  172LEU    CD1 1708   5.145   5.871   1.416
  172LEU    CD2 1709   5.081   6.105   1.498
  172LEU      C 1710   5.451   5.973   1.408
  172LEU      O 1711   5.507   5.916   1.314
  173TYR      N 1712   5.449   5.931   1.534
  173TYR      H 1713   5.397   5.969   1.610
  173TYR     CA 1714   5.531   5.815   1.571
  173TYR     CB 1715   5.639   5.854   1.672
  173TYR     CG 1716   5.750   5.925   1.594
  173TYR    CD1 1717   5.840   5.839   1.533
  173TYR    HD1 1718   5.816   5.734   1.517
  173TYR    CD2 1719   5.767   6.063   1.591
  173TYR    HD2 1720   5.679   6.126   1.604
  173TYR    CE1 1721   5.952   5.897   1.476
  173TYR    HE1 1722   6.014   5.831   1.415
  173TYR    CE2 1723   5.885   6.116   1.540
  173TYR    HE2 1724   5.904   6.222   1.555
  173TYR     CZ 1725   5.979   6.034   1.479
  173TYR     OH 1726   6.099   6.075   1.431
  173TYR     HH 1727   6.091   6.174   1.422
  173TYR      C 1728   5.443   5.703   1.627
  173TYR      O 1729   5.342   5.736   1.690
  174GLU      N 1730   5.469   5.590   1.563
  174GLU      H 1731   5.532   5.604   1.486
  174GLU     CA 1732   5.417   5.457   1.601
  174GLU     CB 1733   5.374   5.392   1.470
  174GLU     CG 1734   5.312   5.255   1.497
  174GLU     CD 1735   5.292   5.188   1.361
  174GLU    OE1 1736   5.186   5.209   1.298
  174GLU    OE2 1737   5.385   5.123   1.307
  174GLU      C 1738   5.507   5.361   1.679
  174GLU      O 1739   5.611   5.324   1.625
  175LEU      N 1740   5.496   5.370   1.811
  175LEU      H 1741   5.418   5.414   1.854
  175LEU     CA 1742   5.573   5.291   1.909
  175LEU     CB 1743   5.609   5.372   2.034
  175LEU     CG 1744   5.744   5.442   2.017
  175LEU    CD1 1745   5.752   5.532   1.893
  175LEU    CD2 1746   5.791   5.510   2.146
  175LEU      C 1747   5.500   5.161   1.943
  175LEU      O 1748   5.403   5.146   2.017
  176ASP      N 1749   5.591   5.065   1.930
  176ASP      H 1750   5.671   5.087   1.875
  176ASP     CA 1751   5.577   4.922   1.961
  176ASP     CB 1752   5.514   4.851   1.840
  176ASP     CG 1753   5.498   4.700   1.861
  176ASP    OD1 1754   5.528   4.628   1.764
  176ASP    OD2 1755   5.490   4.655   1.977
  176ASP      C 1756   5.705   4.853   2.008
  176ASP      O 1757   5.813   4.883   1.956
  177GLY      N 1758   5.706   4.784   2.121
  177GLY      H 1759   5.624   4.753   2.170
  177GLY     CA 1760   5.832   4.717   2.158
  177GLY      C 1761   5.860   4.579   2.097
  177GLY      O 1762   5.957   4.513   2.134
  178ARG      N 1763   5.763   4.524   2.025
  178ARG      H 1764   5.675   4.570   2.015
  178ARG     CA 1765   5.768   4.396   1.952
  178ARG     CB 1766   5.627   4.337   1.941
  178ARG     CG 1767   5.547   4.310   2.069
  178ARG     CD 1768   5.602   4.178   2.122
  178ARG     NE 1769   5.522   4.070   2.063
  178ARG     HE 1770   5.554   4.053   1.970
  178ARG     CZ 1771   5.410   4.015   2.113
  178ARG    NH1 1772   5.339   4.064   2.215
  178ARG   HH11 1773   5.368   4.150   2.258
  178ARG   HH12 1774   5.254   4.025   2.252
  178ARG    NH2 1775   5.370   3.899   2.059
  178ARG   HH21 1776   5.420   3.860   1.981
  178ARG   HH22 1777   5.301   3.845   2.107
  178ARG      C 1778   5.830   4.411   1.813
  178ARG      O 1779   5.911   4.323   1.784
  179MET      N 1780   5.793   4.522   1.750
  179MET      H 1781   5.708   4.570   1.772
  179MET     CA 1782   5.859   4.564   1.626
  179MET     CB 1783   5.787   4.667   1.539
  179MET     CG 1784   5.655   4.613   1.485
  179MET     SD 1785   5.680   4.478   1.363
  179MET     CE 1786   5.522   4.398   1.383
  179MET      C 1787   6.000   4.613   1.659
  179MET      O 1788   6.018   4.678   1.762
  180PRO      N 1789   6.100   4.570   1.582
  180PRO     CA 1790   6.240   4.603   1.611
  180PRO     CB 1791   6.316   4.542   1.493
  180PRO     CG 1792   6.218   4.533   1.376
  180PRO     CD 1793   6.089   4.502   1.452
  180PRO      C 1794   6.283   4.749   1.629
  180PRO      O 1795   6.391   4.773   1.684
  181PHE      N 1796   6.226   4.839   1.550
  181PHE      H 1797   6.138   4.809   1.513
  181PHE     CA 1798   6.240   4.985   1.537
  181PHE     CB 1799   6.302   5.016   1.401
  181PHE     CG 1800   6.450   4.979   1.385
  181PHE    CD1 1801   6.481   4.855   1.331
  181PHE    HD1 1802   6.409   4.792   1.279
  181PHE    CD2 1803   6.550   5.063   1.434
  181PHE    HD2 1804   6.527   5.168   1.451
  181PHE    CE1 1805   6.614   4.813   1.324
  181PHE    HE1 1806   6.637   4.718   1.277
  181PHE    CE2 1807   6.681   5.017   1.424
  181PHE    HE2 1808   6.760   5.085   1.457
  181PHE     CZ 1809   6.717   4.895   1.368
  181PHE     HZ 1810   6.817   4.873   1.330
  181PHE      C 1811   6.105   5.057   1.542
  181PHE      O 1812   6.005   4.988   1.523
  182PRO      N 1813   6.102   5.187   1.568
  182PRO     CA 1814   5.983   5.271   1.551
  182PRO     CB 1815   6.013   5.406   1.618
  182PRO     CG 1816   6.120   5.373   1.722
  182PRO     CD 1817   6.199   5.264   1.649
  182PRO      C 1818   5.976   5.302   1.401
  182PRO      O 1819   6.075   5.311   1.329
  183VAL      N 1820   5.854   5.335   1.359
  183VAL      H 1821   5.777   5.325   1.421
  183VAL     CA 1822   5.820   5.377   1.222
  183VAL     CB 1823   5.694   5.302   1.178
  183VAL    CG1 1824   5.637   5.343   1.043
  183VAL    CG2 1825   5.702   5.149   1.193
  183VAL      C 1826   5.791   5.527   1.217
  183VAL      O 1827   5.735   5.577   1.314
  184ASN      N 1828   5.808   5.594   1.103
  184ASN      H 1829   5.842   5.557   1.016
  184ASN     CA 1830   5.762   5.733   1.096
  184ASN     CB 1831   5.884   5.818   1.057
  184ASN     CG 1832   5.847   5.966   1.072
  184ASN    OD1 1833   5.766   6.038   1.012
  184ASN    ND2 1834   5.942   6.038   1.130
  184ASN   HD21 1835   6.029   5.990   1.142
  184ASN   HD22 1836   5.928   6.136   1.144
  184ASN      C 1837   5.658   5.755   0.986
  184ASN      O 1838   5.687   5.734   0.868
  185HISE     N 1839   5.537   5.770   1.038
  185HISE     H 1840   5.527   5.720   1.124
  185HISE    CA 1841   5.416   5.784   0.956
  185HISE    CB 1842   5.287   5.745   1.029
  185HISE    CG 1843   5.273   5.593   1.036
  185HISE   ND1 1844   5.307   5.510   0.938
  185HISE   CD2 1845   5.243   5.522   1.145
  185HISE   HD2 1846   5.196   5.559   1.236
  185HISE   CE1 1847   5.303   5.387   0.990
  185HISE   HE1 1848   5.325   5.294   0.937
  185HISE   NE2 1849   5.275   5.396   1.119
  185HISE   HE2 1850   5.277   5.325   1.190
  185HISE     C 1851   5.393   5.918   0.886
  185HISE     O 1852   5.299   5.938   0.810
  186GLY      N 1853   5.487   6.012   0.901
  186GLY      H 1854   5.565   6.004   0.963
  186GLY     CA 1855   5.488   6.140   0.829
  186GLY      C 1856   5.447   6.256   0.921
  186GLY      O 1857   5.425   6.240   1.041
  187ALA      N 1858   5.406   6.360   0.849
  187ALA      H 1859   5.405   6.362   0.749
  187ALA     CA 1860   5.364   6.494   0.894
  187ALA     CB 1861   5.316   6.576   0.775
  187ALA      C 1862   5.246   6.482   0.990
  187ALA      O 1863   5.163   6.394   0.968
  188SER      N 1864   5.237   6.574   1.087
  188SER      H 1865   5.310   6.642   1.083
  188SER     CA 1866   5.135   6.574   1.193
  188SER     CB 1867   5.163   6.462   1.294
  188SER     OG 1868   5.056   6.439   1.385
  188SER     HG 1869   4.968   6.431   1.337
  188SER      C 1870   5.155   6.696   1.282
  188SER      O 1871   5.262   6.754   1.304
  189SER      N 1872   5.039   6.733   1.335
  189SER      H 1873   4.951   6.694   1.307
  189SER     CA 1874   5.022   6.849   1.424
  189SER     CB 1875   4.914   6.937   1.362
  189SER     OG 1876   4.873   7.046   1.446
  189SER     HG 1877   4.825   7.106   1.382
  189SER      C 1878   4.967   6.809   1.561
  189SER      O 1879   4.881   6.721   1.562
  190GLU      N 1880   4.999   6.875   1.671
  190GLU      H 1881   5.068   6.947   1.675
  190GLU     CA 1882   4.937   6.861   1.804
  190GLU     CB 1883   5.013   6.952   1.901
  190GLU     CG 1884   4.981   6.933   2.049
  190GLU     CD 1885   5.090   6.992   2.139
  190GLU    OE1 1886   5.164   6.907   2.193
  190GLU    OE2 1887   5.097   7.117   2.150
  190GLU      C 1888   4.785   6.875   1.799
  190GLU      O 1889   4.706   6.804   1.861
  191ASP      N 1890   4.737   6.974   1.724
  191ASP      H 1891   4.783   7.032   1.657
  191ASP     CA 1892   4.593   7.004   1.720
  191ASP     CB 1893   4.568   7.131   1.638
  191ASP     CG 1894   4.466   7.224   1.704
  191ASP    OD1 1895   4.372   7.181   1.774
  191ASP    OD2 1896   4.460   7.338   1.653
  191ASP      C 1897   4.523   6.887   1.651
  191ASP      O 1898   4.406   6.863   1.683
  192THR      N 1899   4.573   6.835   1.540
  192THR      H 1900   4.652   6.881   1.499
  192THR     CA 1901   4.522   6.720   1.465
  192THR     CB 1902   4.556   6.721   1.315
  192THR    OG1 1903   4.695   6.714   1.286
  192THR    HG1 1904   4.714   6.621   1.254
  192THR    CG2 1905   4.499   6.847   1.250
  192THR      C 1906   4.563   6.582   1.517
  192THR      O 1907   4.530   6.479   1.458
  193LEU      N 1908   4.628   6.578   1.633
  193LEU      H 1909   4.678   6.660   1.663
  193LEU     CA 1910   4.666   6.460   1.712
  193LEU     CB 1911   4.664   6.511   1.856
  193LEU     CG 1912   4.730   6.414   1.954
  193LEU    CD1 1913   4.881   6.408   1.929
  193LEU    CD2 1914   4.714   6.473   2.094
  193LEU      C 1915   4.586   6.332   1.691
  193LEU      O 1916   4.639   6.235   1.637
  194LEU      N 1917   4.459   6.344   1.731
  194LEU      H 1918   4.430   6.434   1.762
  194LEU     CA 1919   4.363   6.233   1.731
  194LEU     CB 1920   4.239   6.273   1.812
  194LEU     CG 1921   4.256   6.310   1.960
  194LEU    CD1 1922   4.127   6.351   2.030
  194LEU    CD2 1923   4.338   6.203   2.033
  194LEU      C 1924   4.320   6.186   1.592
  194LEU      O 1925   4.336   6.069   1.558
  195LYS      N 1926   4.292   6.285   1.508
  195LYS      H 1927   4.250   6.365   1.550
  195LYS     CA 1928   4.277   6.267   1.362
  195LYS     CB 1929   4.252   6.405   1.300
  195LYS     CG 1930   4.198   6.381   1.159
  195LYS     CD 1931   4.144   6.520   1.124
  195LYS     CE 1932   4.097   6.528   0.978
  195LYS     NZ 1933   4.205   6.508   0.881
  195LYS    HZ1 1934   4.215   6.411   0.858
  195LYS    HZ2 1935   4.199   6.552   0.791
  195LYS    HZ3 1936   4.291   6.528   0.928
  195LYS      C 1937   4.394   6.188   1.304
  195LYS      O 1938   4.369   6.088   1.238
  196ASP      N 1939   4.518   6.234   1.323
  196ASP      H 1940   4.526   6.325   1.362
  196ASP     CA 1941   4.638   6.169   1.268
  196ASP     CB 1942   4.760   6.260   1.280
  196ASP     CG 1943   4.731   6.394   1.211
  196ASP    OD1 1944   4.814   6.486   1.232
  196ASP    OD2 1945   4.666   6.394   1.105
  196ASP      C 1946   4.669   6.032   1.328
  196ASP      O 1947   4.672   5.941   1.245
  197ALA      N 1948   4.658   6.019   1.460
  197ALA      H 1949   4.655   6.095   1.525
  197ALA     CA 1950   4.658   5.884   1.518
  197ALA     CB 1951   4.652   5.903   1.670
  197ALA      C 1952   4.547   5.791   1.469
  197ALA      O 1953   4.584   5.693   1.404
  198ALA      N 1954   4.424   5.841   1.474
  198ALA      H 1955   4.412   5.937   1.497
  198ALA     CA 1956   4.307   5.762   1.430
  198ALA     CB 1957   4.175   5.825   1.474
  198ALA      C 1958   4.297   5.719   1.284
  198ALA      O 1959   4.285   5.600   1.257
  199LYS      N 1960   4.352   5.806   1.199
  199LYS      H 1961   4.369   5.904   1.213
  199LYS     CA 1962   4.379   5.765   1.061
  199LYS     CB 1963   4.445   5.880   0.984
  199LYS     CG 1964   4.452   5.866   0.832
  199LYS     CD 1965   4.553   5.971   0.782
  199LYS     CE 1966   4.698   5.958   0.827
  199LYS     NZ 1967   4.792   6.032   0.741
  199LYS    HZ1 1968   4.884   6.008   0.771
  199LYS    HZ2 1969   4.792   6.012   0.643
  199LYS    HZ3 1970   4.784   6.132   0.745
  199LYS      C 1971   4.464   5.639   1.045
  199LYS      O 1972   4.422   5.547   0.975
  200VAL      N 1973   4.574   5.617   1.117
  200VAL      H 1974   4.601   5.680   1.190
  200VAL     CA 1975   4.661   5.499   1.109
  200VAL     CB 1976   4.799   5.531   1.166
  200VAL    CG1 1977   4.888   5.406   1.166
  200VAL    CG2 1978   4.861   5.655   1.101
  200VAL      C 1979   4.596   5.381   1.182
  200VAL      O 1980   4.586   5.271   1.127
  201CYS      N 1981   4.528   5.407   1.293
  201CYS      H 1982   4.505   5.501   1.318
  201CYS     CA 1983   4.439   5.310   1.360
  201CYS     CB 1984   4.368   5.367   1.482
  201CYS     SG 1985   4.478   5.427   1.616
  201CYS     HG 1986   4.581   5.442   1.533
  201CYS      C 1987   4.324   5.252   1.277
  201CYS      O 1988   4.315   5.131   1.262
  202ARG      N 1989   4.253   5.334   1.201
  202ARG      H 1990   4.249   5.434   1.212
  202ARG     CA 1991   4.145   5.291   1.110
  202ARG     CB 1992   4.081   5.411   1.041
  202ARG     CG 1993   3.984   5.472   1.142
  202ARG     CD 1994   3.877   5.558   1.075
  202ARG     NE 1995   3.936   5.641   0.969
  202ARG     HE 1996   3.956   5.602   0.879
  202ARG     CZ 1997   3.954   5.773   0.981
  202ARG    NH1 1998   3.913   5.843   1.088
  202ARG   HH11 1999   3.865   5.799   1.164
  202ARG   HH12 2000   3.952   5.933   1.105
  202ARG    NH2 2001   4.039   5.831   0.895
  202ARG   HH21 2002   4.066   5.781   0.813
  202ARG   HH22 2003   4.093   5.906   0.934
  202ARG      C 2004   4.200   5.204   0.997
  202ARG      O 2005   4.152   5.093   0.975
  203GLU      N 2006   4.292   5.254   0.915
  203GLU      H 2007   4.338   5.341   0.933
  203GLU     CA 2008   4.354   5.176   0.807
  203GLU     CB 2009   4.443   5.265   0.719
  203GLU     CG 2010   4.570   5.324   0.781
  203GLU     CD 2011   4.658   5.375   0.667
  203GLU    OE1 2012   4.636   5.485   0.612
  203GLU    OE2 2013   4.739   5.286   0.634
  203GLU      C 2014   4.424   5.044   0.837
  203GLU      O 2015   4.397   4.950   0.762
  204PHE      N 2016   4.483   5.034   0.956
  204PHE      H 2017   4.530   5.114   0.994
  204PHE     CA 2018   4.516   4.908   1.025
  204PHE     CB 2019   4.566   4.940   1.166
  204PHE     CG 2020   4.691   4.864   1.210
  204PHE    CD1 2021   4.814   4.892   1.152
  204PHE    HD1 2022   4.834   4.993   1.115
  204PHE    CD2 2023   4.682   4.745   1.281
  204PHE    HD2 2024   4.585   4.715   1.321
  204PHE    CE1 2025   4.926   4.813   1.171
  204PHE    HE1 2026   5.021   4.858   1.143
  204PHE    CE2 2027   4.791   4.659   1.289
  204PHE    HE2 2028   4.787   4.568   1.348
  204PHE     CZ 2029   4.915   4.689   1.234
  204PHE     HZ 2030   5.001   4.625   1.253
  204PHE      C 2031   4.397   4.812   1.027
  204PHE      O 2032   4.379   4.728   0.938
  205THR      N 2033   4.296   4.842   1.108
  205THR      H 2034   4.294   4.937   1.140
  205THR     CA 2035   4.184   4.753   1.142
  205THR     CB 2036   4.118   4.789   1.275
  205THR    OG1 2037   3.999   4.714   1.299
  205THR    HG1 2038   3.948   4.736   1.382
  205THR    CG2 2039   4.064   4.932   1.284
  205THR      C 2040   4.077   4.741   1.033
  205THR      O 2041   4.018   4.634   1.018
  206GLU      N 2042   4.071   4.834   0.939
  206GLU      H 2043   4.099   4.930   0.947
  206GLU     CA 2044   4.002   4.806   0.812
  206GLU     CB 2045   3.990   4.931   0.725
  206GLU     CG 2046   3.885   5.019   0.793
  206GLU     CD 2047   3.848   5.149   0.721
  206GLU    OE1 2048   3.799   5.245   0.784
  206GLU    OE2 2049   3.849   5.148   0.596
  206GLU      C 2050   4.049   4.692   0.722
  206GLU      O 2051   3.964   4.640   0.649
  207ARG      N 2052   4.168   4.639   0.746
  207ARG      H 2053   4.229   4.676   0.817
  207ARG     CA 2054   4.224   4.533   0.662
  207ARG     CB 2055   4.377   4.524   0.669
  207ARG     CG 2056   4.453   4.640   0.605
  207ARG     CD 2057   4.604   4.616   0.600
  207ARG     NE 2058   4.656   4.584   0.734
  207ARG     HE 2059   4.630   4.497   0.776
  207ARG     CZ 2060   4.740   4.666   0.798
  207ARG    NH1 2061   4.780   4.781   0.740
  207ARG   HH11 2062   4.744   4.817   0.654
  207ARG   HH12 2063   4.841   4.841   0.792
  207ARG    NH2 2064   4.765   4.650   0.928
  207ARG   HH21 2065   4.717   4.574   0.973
  207ARG   HH22 2066   4.827   4.710   0.978
  207ARG      C 2067   4.164   4.395   0.693
  207ARG      O 2068   4.119   4.321   0.606
  208GLU      N 2069   4.186   4.350   0.816
  208GLU      H 2070   4.272   4.369   0.864
  208GLU     CA 2071   4.120   4.234   0.877
  208GLU     CB 2072   4.189   4.192   1.007
  208GLU     CG 2073   4.323   4.121   0.988
  208GLU     CD 2074   4.444   4.207   0.951
  208GLU    OE1 2075   4.428   4.330   0.935
  208GLU    OE2 2076   4.555   4.150   0.950
  208GLU      C 2077   3.969   4.233   0.903
  208GLU      O 2078   3.928   4.232   1.019
  209GLN      N 2079   3.900   4.206   0.792
  209GLN      H 2080   3.947   4.162   0.716
  209GLN     CA 2081   3.753   4.206   0.786
  209GLN     CB 2082   3.709   4.202   0.639
  209GLN     CG 2083   3.762   4.334   0.582
  209GLN     CD 2084   3.697   4.350   0.445
  209GLN    OE1 2085   3.764   4.339   0.343
  209GLN    NE2 2086   3.583   4.419   0.452
  209GLN   HE21 2087   3.543   4.445   0.540
  209GLN   HE22 2088   3.539   4.433   0.364
  209GLN      C 2089   3.667   4.100   0.854
  209GLN      O 2090   3.551   4.120   0.892
  210GLY      N 2091   3.740   3.991   0.877
  210GLY      H 2092   3.816   3.971   0.816
  210GLY     CA 2093   3.690   3.880   0.960
  210GLY      C 2094   3.711   3.905   1.110
  210GLY      O 2095   3.656   3.821   1.181
  211GLU      N 2096   3.790   4.003   1.152
  211GLU      H 2097   3.864   4.044   1.099
  211GLU     CA 2098   3.821   4.021   1.295
  211GLU     CB 2099   3.963   4.076   1.308
  211GLU     CG 2100   4.020   4.081   1.450
  211GLU     CD 2101   4.019   3.947   1.524
  211GLU    OE1 2102   3.932   3.908   1.605
  211GLU    OE2 2103   4.124   3.881   1.508
  211GLU      C 2104   3.722   4.099   1.382
  211GLU      O 2105   3.642   4.175   1.328
  212VAL      N 2106   3.695   4.035   1.496
  212VAL      H 2107   3.730   3.945   1.522
  212VAL     CA 2108   3.611   4.085   1.605
  212VAL     CB 2109   3.538   3.974   1.681
  212VAL    CG1 2110   3.436   3.914   1.584
  212VAL    CG2 2111   3.633   3.864   1.731
  212VAL      C 2112   3.676   4.178   1.708
  212VAL      O 2113   3.613   4.277   1.745
  213ARG      N 2114   3.794   4.134   1.749
  213ARG      H 2115   3.847   4.067   1.698
  213ARG     CA 2116   3.868   4.199   1.859
  213ARG     CB 2117   3.978   4.107   1.912
  213ARG     CG 2118   3.931   3.981   1.985
  213ARG     CD 2119   4.039   3.873   1.979
  213ARG     NE 2120   4.012   3.788   1.861
  213ARG     HE 2121   3.990   3.827   1.772
  213ARG     CZ 2122   4.004   3.655   1.869
  213ARG    NH1 2123   4.031   3.584   1.979
  213ARG   HH11 2124   4.073   3.622   2.061
  213ARG   HH12 2125   4.015   3.485   1.972
  213ARG    NH2 2126   3.993   3.585   1.755
  213ARG   HH21 2127   3.988   3.627   1.664
  213ARG   HH22 2128   3.995   3.485   1.754
  213ARG      C 2129   3.919   4.338   1.821
  213ARG      O 2130   3.997   4.331   1.726
  214PHE      N 2131   3.904   4.440   1.905
  214PHE      H 2132   3.850   4.425   1.988
  214PHE     CA 2133   3.978   4.567   1.900
  214PHE     CB 2134   3.940   4.643   1.773
  214PHE     CG 2135   3.804   4.711   1.756
  214PHE    CD1 2136   3.799   4.848   1.782
  214PHE    HD1 2137   3.886   4.889   1.833
  214PHE    CD2 2138   3.692   4.640   1.716
  214PHE    HD2 2139   3.706   4.548   1.659
  214PHE    CE1 2140   3.680   4.917   1.763
  214PHE    HE1 2141   3.678   5.026   1.771
  214PHE    CE2 2142   3.574   4.711   1.695
  214PHE    HE2 2143   3.491   4.655   1.652
  214PHE     CZ 2144   3.567   4.847   1.721
  214PHE     HZ 2145   3.480   4.906   1.690
  214PHE      C 2146   3.942   4.652   2.022
  214PHE      O 2147   3.836   4.628   2.080
  215SER      N 2148   4.038   4.723   2.082
  215SER      H 2149   4.134   4.724   2.054
  215SER     CA 2150   4.011   4.803   2.202
  215SER     CB 2151   4.018   4.727   2.335
  215SER     OG 2152   3.947   4.789   2.442
  215SER     HG 2153   3.994   4.770   2.528
  215SER      C 2154   4.092   4.933   2.210
  215SER      O 2155   4.203   4.927   2.158
  216ALA      N 2156   4.034   5.034   2.274
  216ALA      H 2157   3.965   5.021   2.345
  216ALA     CA 2158   4.101   5.164   2.289
  216ALA     CB 2159   4.081   5.257   2.169
  216ALA      C 2160   4.040   5.240   2.407
  216ALA     O1 2161   3.941   5.186   2.461
  216ALA     O2 2162   4.091   5.343   2.455
   6.93148   6.93148   4.90129   0.00000   0.00000   0.00000   0.00000   3.46573   3.46573
