# Supplementary material for: Is There a Functional Role for the Knotted Topology in Protein UCH-L1?
Source: J Chem Inf Model. 2024 Jul 24;64(17):6827–37. doi: 10.1021/acs.jcim.4c00880 (PMC11388461; doi:10.1021/acs.jcim.4c00880)
Supplement: Supplementary file 2 — ci4c00880_si_002.zip [file ci4c00880_si_002.zip › UCH-L1_files/APO/APO_delta217/REP_4/traj_final.gro]

Protein in water t= 500000.00000 step= 5000000
 2162
    1MET      N    1   3.960   6.783   1.978
    1MET     H1    2   3.977   6.867   1.927
    1MET     H2    3   3.893   6.799   2.051
    1MET     H3    4   4.045   6.766   2.027
    1MET     CA    5   3.919   6.664   1.902
    1MET     CB    6   4.045   6.605   1.839
    1MET     CG    7   4.050   6.661   1.696
    1MET     SD    8   4.071   6.842   1.696
    1MET     CE    9   4.094   6.863   1.521
    1MET      C   10   3.848   6.561   1.991
    1MET      O   11   3.839   6.589   2.111
    2GLN      N   12   3.824   6.446   1.929
    2GLN      H   13   3.856   6.424   1.837
    2GLN     CA   14   3.737   6.348   1.995
    2GLN     CB   15   3.635   6.287   1.898
    2GLN     CG   16   3.526   6.203   1.964
    2GLN     CD   17   3.466   6.098   1.870
    2GLN    OE1   18   3.534   6.033   1.790
    2GLN    NE2   19   3.338   6.111   1.841
    2GLN   HE21   20   3.274   6.184   1.867
    2GLN   HE22   21   3.306   6.038   1.780
    2GLN      C   22   3.821   6.239   2.061
    2GLN      O   23   3.787   6.192   2.169
    3LEU      N   24   3.914   6.180   1.986
    3LEU      H   25   3.925   6.206   1.891
    3LEU     CA   26   4.013   6.083   2.036
    3LEU     CB   27   4.126   6.146   2.116
    3LEU     CG   28   4.207   6.247   2.034
    3LEU    CD1   29   4.245   6.372   2.113
    3LEU    CD2   30   4.330   6.190   1.963
    3LEU      C   31   3.958   5.959   2.107
    3LEU      O   32   3.965   5.937   2.227
    4LYS      N   33   3.902   5.871   2.023
    4LYS      H   34   3.885   5.904   1.930
    4LYS     CA   35   3.849   5.740   2.061
    4LYS     CB   36   3.755   5.680   1.955
    4LYS     CG   37   3.615   5.741   1.950
    4LYS     CD   38   3.541   5.743   2.084
    4LYS     CE   39   3.390   5.740   2.062
    4LYS     NZ   40   3.300   5.726   2.178
    4LYS    HZ1   41   3.327   5.789   2.251
    4LYS    HZ2   42   3.206   5.743   2.148
    4LYS    HZ3   43   3.298   5.632   2.210
    4LYS      C   44   3.953   5.634   2.098
    4LYS      O   45   4.070   5.638   2.062
    5PRO      N   46   3.913   5.531   2.172
    5PRO     CA   47   3.995   5.410   2.193
    5PRO     CB   48   3.909   5.322   2.284
    5PRO     CG   49   3.824   5.419   2.365
    5PRO     CD   50   3.811   5.544   2.277
    5PRO      C   51   4.011   5.341   2.057
    5PRO      O   52   3.907   5.302   2.003
    6MET      N   53   4.130   5.284   2.042
    6MET      H   54   4.181   5.264   2.126
    6MET     CA   55   4.195   5.260   1.912
    6MET     CB   56   4.326   5.339   1.903
    6MET     CG   57   4.340   5.426   1.778
    6MET     SD   58   4.349   5.322   1.628
    6MET     CE   59   4.522   5.280   1.622
    6MET      C   60   4.221   5.111   1.890
    6MET      O   61   4.287   5.044   1.970
    7GLU      N   62   4.198   5.054   1.773
    7GLU      H   63   4.142   5.098   1.703
    7GLU     CA   64   4.227   4.912   1.749
    7GLU     CB   65   4.136   4.847   1.645
    7GLU     CG   66   3.994   4.815   1.691
    7GLU     CD   67   3.929   4.694   1.625
    7GLU    OE1   68   3.853   4.704   1.526
    7GLU    OE2   69   3.971   4.584   1.667
    7GLU      C   70   4.376   4.878   1.743
    7GLU      O   71   4.444   4.930   1.655
    8ILE      N   72   4.409   4.772   1.817
    8ILE      H   73   4.340   4.711   1.857
    8ILE     CA   74   4.545   4.720   1.840
    8ILE     CB   75   4.553   4.681   1.988
    8ILE    CG1   76   4.445   4.586   2.039
    8ILE    CG2   77   4.590   4.802   2.074
    8ILE     CD   78   4.501   4.519   2.165
    8ILE      C   79   4.591   4.611   1.742
    8ILE      O   80   4.585   4.489   1.756
    9ASN      N   81   4.634   4.668   1.630
    9ASN      H   82   4.628   4.767   1.615
    9ASN     CA   83   4.697   4.592   1.521
    9ASN     CB   84   4.595   4.573   1.409
    9ASN     CG   85   4.519   4.688   1.342
    9ASN    OD1   86   4.547   4.726   1.230
    9ASN    ND2   87   4.407   4.725   1.406
    9ASN   HD21   88   4.366   4.658   1.467
    9ASN   HD22   89   4.357   4.808   1.381
    9ASN      C   90   4.813   4.667   1.454
    9ASN      O   91   4.805   4.790   1.448
   10PRO      N   92   4.903   4.599   1.383
   10PRO     CA   93   5.005   4.671   1.307
   10PRO     CB   94   5.092   4.561   1.244
   10PRO     CG   95   5.001   4.438   1.240
   10PRO     CD   96   4.913   4.453   1.363
   10PRO      C   97   4.951   4.770   1.204
   10PRO      O   98   4.986   4.886   1.224
   11GLU      N   99   4.850   4.742   1.123
   11GLU      H  100   4.827   4.649   1.093
   11GLU     CA  101   4.798   4.841   1.027
   11GLU     CB  102   4.704   4.769   0.931
   11GLU     CG  103   4.764   4.668   0.833
   11GLU     CD  104   4.839   4.741   0.722
   11GLU    OE1  105   4.779   4.816   0.642
   11GLU    OE2  106   4.964   4.733   0.730
   11GLU      C  107   4.744   4.977   1.074
   11GLU      O  108   4.776   5.083   1.021
   12MET      N  109   4.671   4.972   1.185
   12MET      H  110   4.633   4.889   1.225
   12MET     CA  111   4.620   5.096   1.248
   12MET     CB  112   4.502   5.066   1.340
   12MET     CG  113   4.387   5.020   1.250
   12MET     SD  114   4.221   4.984   1.317
   12MET     CE  115   4.169   5.145   1.374
   12MET      C  116   4.738   5.172   1.309
   12MET      O  117   4.725   5.293   1.291
   13LEU      N  118   4.844   5.114   1.365
   13LEU      H  119   4.853   5.014   1.368
   13LEU     CA  120   4.968   5.181   1.407
   13LEU     CB  121   5.053   5.082   1.487
   13LEU     CG  122   5.002   5.071   1.631
   13LEU    CD1  123   5.070   4.961   1.712
   13LEU    CD2  124   5.037   5.194   1.716
   13LEU      C  125   5.057   5.236   1.296
   13LEU      O  126   5.085   5.356   1.297
   14ASN      N  127   5.064   5.161   1.186
   14ASN      H  128   5.018   5.073   1.177
   14ASN     CA  129   5.124   5.192   1.056
   14ASN     CB  130   5.110   5.069   0.966
   14ASN     CG  131   5.213   4.963   1.007
   14ASN    OD1  132   5.291   4.969   1.102
   14ASN    ND2  133   5.183   4.848   0.947
   14ASN   HD21  134   5.112   4.844   0.877
   14ASN   HD22  135   5.253   4.777   0.944
   14ASN      C  136   5.078   5.321   0.987
   14ASN      O  137   5.159   5.409   0.959
   15LYS      N  138   4.946   5.333   0.993
   15LYS      H  139   4.884   5.256   1.004
   15LYS     CA  140   4.868   5.456   0.973
   15LYS     CB  141   4.717   5.433   0.978
   15LYS     CG  142   4.672   5.364   0.849
   15LYS     CD  143   4.538   5.292   0.868
   15LYS     CE  144   4.465   5.270   0.737
   15LYS     NZ  145   4.340   5.199   0.765
   15LYS    HZ1  146   4.291   5.269   0.817
   15LYS    HZ2  147   4.294   5.171   0.682
   15LYS    HZ3  148   4.354   5.127   0.835
   15LYS      C  149   4.901   5.585   1.048
   15LYS      O  150   4.920   5.691   0.988
   16VAL      N  151   4.903   5.567   1.181
   16VAL      H  152   4.890   5.477   1.223
   16VAL     CA  153   4.938   5.677   1.270
   16VAL     CB  154   4.915   5.639   1.416
   16VAL    CG1  155   4.906   5.774   1.487
   16VAL    CG2  156   4.782   5.566   1.438
   16VAL      C  157   5.083   5.719   1.245
   16VAL      O  158   5.098   5.832   1.201
   17LEU      N  159   5.178   5.627   1.230
   17LEU      H  160   5.160   5.534   1.263
   17LEU     CA  161   5.318   5.655   1.196
   17LEU     CB  162   5.408   5.532   1.202
   17LEU     CG  163   5.556   5.571   1.194
   17LEU    CD1  164   5.619   5.667   1.296
   17LEU    CD2  165   5.626   5.435   1.203
   17LEU      C  166   5.333   5.728   1.061
   17LEU      O  167   5.375   5.844   1.059
   18SER      N  168   5.266   5.683   0.955
   18SER      H  169   5.211   5.600   0.967
   18SER     CA  170   5.262   5.747   0.823
   18SER     CB  171   5.200   5.666   0.710
   18SER     OG  172   5.059   5.646   0.729
   18SER     HG  173   5.049   5.547   0.737
   18SER      C  174   5.202   5.888   0.821
   18SER      O  175   5.238   5.970   0.737
   19ARG      N  176   5.101   5.911   0.905
   19ARG      H  177   5.041   5.837   0.935
   19ARG     CA  178   5.036   6.041   0.926
   19ARG     CB  179   4.894   6.028   0.980
   19ARG     CG  180   4.804   5.973   0.869
   19ARG     CD  181   4.676   5.910   0.923
   19ARG     NE  182   4.575   5.892   0.817
   19ARG     HE  183   4.571   5.802   0.776
   19ARG     CZ  184   4.473   5.975   0.789
   19ARG    NH1  185   4.439   6.081   0.864
   19ARG   HH11  186   4.483   6.114   0.947
   19ARG   HH12  187   4.357   6.125   0.828
   19ARG    NH2  188   4.414   5.952   0.671
   19ARG   HH21  189   4.434   5.866   0.625
   19ARG   HH22  190   4.347   6.005   0.620
   19ARG      C  191   5.120   6.140   1.007
   19ARG      O  192   5.117   6.259   0.975
   20LEU      N  193   5.198   6.095   1.105
   20LEU      H  194   5.164   6.018   1.158
   20LEU     CA  195   5.297   6.175   1.179
   20LEU     CB  196   5.307   6.150   1.329
   20LEU     CG  197   5.185   6.192   1.413
   20LEU    CD1  198   5.219   6.192   1.561
   20LEU    CD2  199   5.135   6.335   1.389
   20LEU      C  200   5.434   6.202   1.117
   20LEU      O  201   5.493   6.306   1.144
   21GLY      N  202   5.489   6.103   1.047
   21GLY      H  203   5.444   6.014   1.043
   21GLY     CA  204   5.623   6.114   0.990
   21GLY      C  205   5.688   5.992   0.925
   21GLY      O  206   5.727   5.899   0.994
   22VAL      N  207   5.693   5.993   0.791
   22VAL      H  208   5.680   6.078   0.738
   22VAL     CA  209   5.752   5.878   0.723
   22VAL     CB  210   5.705   5.875   0.576
   22VAL    CG1  211   5.735   5.739   0.513
   22VAL    CG2  212   5.555   5.904   0.562
   22VAL      C  213   5.904   5.867   0.737
   22VAL      O  214   5.978   5.953   0.691
   23ALA      N  215   5.946   5.779   0.828
   23ALA      H  216   5.878   5.751   0.895
   23ALA     CA  217   6.079   5.716   0.827
   23ALA     CB  218   6.119   5.691   0.972
   23ALA      C  219   6.099   5.584   0.751
   23ALA      O  220   6.008   5.501   0.755
   24GLY      N  221   6.210   5.573   0.681
   24GLY      H  222   6.276   5.647   0.668
   24GLY     CA  223   6.235   5.452   0.601
   24GLY      C  224   6.227   5.312   0.663
   24GLY      O  225   6.325   5.267   0.722
   25GLN      N  226   6.129   5.240   0.609
   25GLN      H  227   6.079   5.276   0.530
   25GLN     CA  228   6.081   5.106   0.645
   25GLN     CB  229   6.182   5.001   0.598
   25GLN     CG  230   6.195   5.011   0.446
   25GLN     CD  231   6.294   4.908   0.389
   25GLN    OE1  232   6.244   4.806   0.342
   25GLN    NE2  233   6.424   4.933   0.402
   25GLN   HE21  234   6.449   5.018   0.448
   25GLN   HE22  235   6.495   4.877   0.359
   25GLN      C  236   6.039   5.078   0.789
   25GLN      O  237   5.984   4.970   0.813
   26TRP      N  238   6.067   5.173   0.877
   26TRP      H  239   6.141   5.237   0.862
   26TRP     CA  240   6.032   5.174   1.020
   26TRP     CB  241   6.080   5.302   1.090
   26TRP     CG  242   6.232   5.298   1.104
   26TRP    CD1  243   6.315   5.360   1.020
   26TRP    HD1  244   6.282   5.414   0.932
   26TRP    CD2  245   6.304   5.238   1.207
   26TRP    NE1  246   6.437   5.347   1.069
   26TRP    HE1  247   6.518   5.367   1.013
   26TRP    CE2  248   6.436   5.272   1.178
   26TRP    CE3  249   6.268   5.152   1.309
   26TRP    HE3  250   6.165   5.136   1.341
   26TRP    CZ2  251   6.537   5.219   1.257
   26TRP    HZ2  252   6.640   5.230   1.223
   26TRP    CZ3  253   6.368   5.098   1.388
   26TRP    HZ3  254   6.353   5.019   1.464
   26TRP    CH2  255   6.499   5.134   1.361
   26TRP    HH2  256   6.580   5.090   1.419
   26TRP      C  257   5.880   5.175   1.043
   26TRP      O  258   5.817   5.279   1.026
   27ARG      N  259   5.823   5.057   1.070
   27ARG      H  260   5.877   4.981   1.105
   27ARG     CA  261   5.681   5.033   1.097
   27ARG     CB  262   5.630   4.951   0.978
   27ARG     CG  263   5.526   5.001   0.876
   27ARG     CD  264   5.523   4.898   0.763
   27ARG     NE  265   5.649   4.902   0.688
   27ARG     HE  266   5.731   4.923   0.743
   27ARG     CZ  267   5.653   4.924   0.556
   27ARG    NH1  268   5.547   4.962   0.484
   27ARG   HH11  269   5.455   4.969   0.523
   27ARG   HH12  270   5.556   4.976   0.385
   27ARG    NH2  271   5.773   4.896   0.503
   27ARG   HH21  272   5.848   4.856   0.556
   27ARG   HH22  273   5.799   4.926   0.411
   27ARG      C  274   5.652   4.976   1.236
   27ARG      O  275   5.728   5.008   1.327
   28PHE      N  276   5.538   4.911   1.260
   28PHE      H  277   5.468   4.912   1.189
   28PHE     CA  278   5.490   4.843   1.381
   28PHE     CB  279   5.379   4.922   1.451
   28PHE     CG  280   5.418   5.046   1.531
   28PHE    CD1  281   5.437   5.047   1.669
   28PHE    HD1  282   5.395   4.959   1.719
   28PHE    CD2  283   5.448   5.161   1.460
   28PHE    HD2  284   5.420   5.175   1.355
   28PHE    CE1  285   5.495   5.153   1.738
   28PHE    HE1  286   5.510   5.146   1.845
   28PHE    CE2  287   5.507   5.268   1.525
   28PHE    HE2  288   5.545   5.349   1.462
   28PHE     CZ  289   5.526   5.266   1.663
   28PHE     HZ  290   5.555   5.355   1.720
   28PHE      C  291   5.450   4.701   1.342
   28PHE      O  292   5.413   4.668   1.230
   29VAL      N  293   5.457   4.608   1.438
   29VAL      H  294   5.506   4.618   1.523
   29VAL     CA  295   5.435   4.464   1.415
   29VAL     CB  296   5.562   4.406   1.353
   29VAL    CG1  297   5.680   4.392   1.448
   29VAL    CG2  298   5.532   4.280   1.271
   29VAL      C  299   5.386   4.400   1.545
   29VAL      O  300   5.418   4.449   1.653
   30ASP      N  301   5.316   4.288   1.526
   30ASP      H  302   5.284   4.247   1.441
   30ASP     CA  303   5.252   4.210   1.633
   30ASP     CB  304   5.120   4.158   1.577
   30ASP     CG  305   5.127   4.077   1.447
   30ASP    OD1  306   5.144   3.955   1.468
   30ASP    OD2  307   5.161   4.132   1.341
   30ASP      C  308   5.345   4.109   1.702
   30ASP      O  309   5.444   4.060   1.648
   31VAL      N  310   5.322   4.094   1.832
   31VAL      H  311   5.281   4.167   1.888
   31VAL     CA  312   5.384   3.981   1.901
   31VAL     CB  313   5.487   4.019   2.008
   31VAL    CG1  314   5.556   3.901   2.077
   31VAL    CG2  315   5.604   4.091   1.941
   31VAL      C  316   5.272   3.908   1.976
   31VAL      O  317   5.215   3.948   2.078
   32LEU      N  318   5.248   3.789   1.922
   32LEU      H  319   5.278   3.773   1.828
   32LEU     CA  320   5.154   3.688   1.973
   32LEU     CB  321   5.041   3.686   1.870
   32LEU     CG  322   4.909   3.625   1.918
   32LEU    CD1  323   4.856   3.675   2.052
   32LEU    CD2  324   4.810   3.644   1.803
   32LEU      C  325   5.223   3.552   1.990
   32LEU      O  326   5.240   3.470   1.900
   33GLY      N  327   5.292   3.551   2.104
   33GLY      H  328   5.313   3.629   2.163
   33GLY     CA  329   5.364   3.430   2.146
   33GLY      C  330   5.438   3.437   2.280
   33GLY      O  331   5.419   3.535   2.352
   34LEU      N  332   5.503   3.329   2.323
   34LEU      H  333   5.491   3.239   2.283
   34LEU     CA  334   5.585   3.329   2.445
   34LEU     CB  335   5.498   3.319   2.570
   34LEU     CG  336   5.390   3.211   2.582
   34LEU    CD1  337   5.402   3.157   2.725
   34LEU    CD2  338   5.255   3.278   2.558
   34LEU      C  339   5.699   3.226   2.442
   34LEU      O  340   5.783   3.234   2.530
   35GLU      N  341   5.702   3.127   2.353
   35GLU      H  342   5.617   3.092   2.314
   35GLU     CA  343   5.810   3.028   2.341
   35GLU     CB  344   5.747   2.902   2.281
   35GLU     CG  345   5.841   2.784   2.304
   35GLU     CD  346   5.780   2.658   2.243
   35GLU    OE1  347   5.816   2.630   2.126
   35GLU    OE2  348   5.710   2.587   2.319
   35GLU      C  349   5.934   3.084   2.272
   35GLU      O  350   5.939   3.091   2.149
   36GLU      N  351   6.030   3.105   2.361
   36GLU      H  352   6.029   3.045   2.441
   36GLU     CA  353   6.166   3.146   2.324
   36GLU     CB  354   6.257   3.146   2.447
   36GLU     CG  355   6.398   3.197   2.416
   36GLU     CD  356   6.516   3.200   2.514
   36GLU    OE1  357   6.631   3.212   2.468
   36GLU    OE2  358   6.485   3.197   2.635
   36GLU      C  359   6.236   3.073   2.209
   36GLU      O  360   6.258   3.135   2.104
   37GLU      N  361   6.247   2.942   2.224
   37GLU      H  362   6.197   2.906   2.303
   37GLU     CA  363   6.301   2.849   2.123
   37GLU     CB  364   6.322   2.709   2.181
   37GLU     CG  365   6.223   2.654   2.283
   37GLU     CD  366   6.217   2.717   2.422
   37GLU    OE1  367   6.125   2.799   2.441
   37GLU    OE2  368   6.314   2.688   2.495
   37GLU      C  369   6.241   2.852   1.983
   37GLU      O  370   6.315   2.906   1.900
   38SER      N  371   6.109   2.840   1.969
   38SER      H  372   6.044   2.832   2.045
   38SER     CA  373   6.038   2.843   1.841
   38SER     CB  374   5.893   2.794   1.850
   38SER     OG  375   5.807   2.844   1.953
   38SER     HG  376   5.811   2.783   2.032
   38SER      C  377   6.033   2.979   1.771
   38SER      O  378   6.047   2.980   1.649
   39LEU      N  379   5.993   3.088   1.835
   39LEU      H  380   5.978   3.101   1.933
   39LEU     CA  381   5.979   3.215   1.764
   39LEU     CB  382   5.930   3.332   1.850
   39LEU     CG  383   5.782   3.350   1.885
   39LEU    CD1  384   5.711   3.230   1.947
   39LEU    CD2  385   5.763   3.474   1.972
   39LEU      C  386   6.117   3.262   1.715
   39LEU      O  387   6.224   3.235   1.769
   40GLY      N  388   6.102   3.316   1.594
   40GLY      H  389   6.015   3.342   1.552
   40GLY     CA  390   6.220   3.354   1.514
   40GLY      C  391   6.320   3.443   1.588
   40GLY      O  392   6.302   3.482   1.703
   41SER      N  393   6.429   3.487   1.524
   41SER      H  394   6.471   3.436   1.449
   41SER     CA  395   6.509   3.600   1.573
   41SER     CB  396   6.648   3.589   1.508
   41SER     OG  397   6.640   3.623   1.370
   41SER     HG  398   6.670   3.542   1.321
   41SER      C  399   6.441   3.735   1.549
   41SER      O  400   6.435   3.814   1.643
   42VAL      N  401   6.404   3.775   1.428
   42VAL      H  402   6.403   3.710   1.352
   42VAL     CA  403   6.371   3.915   1.396
   42VAL     CB  404   6.472   3.985   1.307
   42VAL    CG1  405   6.587   4.048   1.385
   42VAL    CG2  406   6.515   3.903   1.184
   42VAL      C  407   6.229   3.924   1.342
   42VAL      O  408   6.211   3.846   1.248
   43PRO      N  409   6.137   4.011   1.383
   43PRO     CA  410   6.011   4.034   1.310
   43PRO     CB  411   5.926   4.102   1.418
   43PRO     CG  412   6.026   4.182   1.501
   43PRO     CD  413   6.147   4.089   1.507
   43PRO      C  414   6.040   4.116   1.184
   43PRO      O  415   6.145   4.116   1.122
   44ALA      N  416   5.942   4.200   1.152
   44ALA      H  417   5.845   4.188   1.177
   44ALA     CA  418   5.953   4.322   1.072
   44ALA     CB  419   5.809   4.358   1.035
   44ALA      C  420   6.028   4.428   1.152
   44ALA      O  421   6.039   4.423   1.276
   45PRO      N  422   6.089   4.524   1.085
   45PRO     CA  423   6.155   4.637   1.151
   45PRO     CB  424   6.251   4.699   1.048
   45PRO     CG  425   6.177   4.663   0.920
   45PRO     CD  426   6.123   4.521   0.941
   45PRO      C  427   6.069   4.742   1.223
   45PRO      O  428   6.024   4.838   1.161
   46ALA      N  429   6.042   4.712   1.349
   46ALA      H  430   6.108   4.659   1.401
   46ALA     CA  431   5.954   4.793   1.434
   46ALA     CB  432   5.862   4.714   1.529
   46ALA      C  433   6.019   4.907   1.512
   46ALA      O  434   6.115   4.901   1.587
   47CYS      N  435   5.948   5.019   1.499
   47CYS      H  436   5.876   5.025   1.429
   47CYS     CA  437   5.953   5.137   1.585
   47CYS     CB  438   5.871   5.255   1.532
   47CYS     SG  439   5.898   5.396   1.647
   47CYS     HG  440   5.980   5.328   1.727
   47CYS      C  441   5.930   5.105   1.733
   47CYS      O  442   5.995   5.159   1.822
   48ALA      N  443   5.857   4.995   1.747
   48ALA      H  444   5.786   4.980   1.678
   48ALA     CA  445   5.834   4.925   1.875
   48ALA     CB  446   5.782   5.018   1.985
   48ALA      C  447   5.731   4.813   1.857
   48ALA      O  448   5.640   4.831   1.776
   49LEU      N  449   5.755   4.701   1.925
   49LEU      H  450   5.814   4.701   2.006
   49LEU     CA  451   5.674   4.580   1.906
   49LEU     CB  452   5.766   4.458   1.915
   49LEU     CG  453   5.875   4.431   1.810
   49LEU    CD1  454   5.989   4.532   1.822
   49LEU    CD2  455   5.933   4.295   1.849
   49LEU      C  456   5.552   4.567   1.998
   49LEU      O  457   5.557   4.594   2.118
   50LEU      N  458   5.440   4.540   1.932
   50LEU      H  459   5.437   4.541   1.832
   50LEU     CA  460   5.308   4.523   1.996
   50LEU     CB  461   5.204   4.561   1.891
   50LEU     CG  462   5.060   4.585   1.938
   50LEU    CD1  463   5.051   4.695   2.044
   50LEU    CD2  464   4.969   4.611   1.818
   50LEU      C  465   5.281   4.391   2.069
   50LEU      O  466   5.254   4.291   2.002
   51LEU      N  467   5.288   4.388   2.202
   51LEU      H  468   5.312   4.470   2.253
   51LEU     CA  469   5.256   4.269   2.282
   51LEU     CB  470   5.321   4.285   2.420
   51LEU     CG  471   5.473   4.305   2.421
   51LEU    CD1  472   5.512   4.344   2.564
   51LEU    CD2  473   5.552   4.180   2.384
   51LEU      C  474   5.105   4.245   2.285
   51LEU      O  475   5.038   4.309   2.366
   52LEU      N  476   5.052   4.150   2.210
   52LEU      H  477   5.106   4.083   2.158
   52LEU     CA  478   4.905   4.136   2.203
   52LEU     CB  479   4.866   4.100   2.060
   52LEU     CG  480   4.878   4.209   1.953
   52LEU    CD1  481   4.858   4.144   1.815
   52LEU    CD2  482   4.766   4.309   1.983
   52LEU      C  483   4.831   4.040   2.296
   52LEU      O  484   4.739   3.963   2.265
   53PHE      N  485   4.865   4.057   2.423
   53PHE      H  486   4.931   4.129   2.444
   53PHE     CA  487   4.799   4.005   2.543
   53PHE     CB  488   4.908   3.956   2.639
   53PHE     CG  489   4.861   3.878   2.762
   53PHE    CD1  490   4.813   3.748   2.748
   53PHE    HD1  491   4.812   3.690   2.656
   53PHE    CD2  492   4.876   3.929   2.890
   53PHE    HD2  493   4.904   4.034   2.897
   53PHE    CE1  494   4.776   3.679   2.863
   53PHE    HE1  495   4.746   3.574   2.857
   53PHE    CE2  496   4.855   3.855   3.006
   53PHE    HE2  497   4.897   3.894   3.098
   53PHE     CZ  498   4.796   3.730   2.990
   53PHE     HZ  499   4.797   3.666   3.079
   53PHE      C  500   4.704   4.105   2.609
   53PHE      O  501   4.740   4.220   2.634
   54PRO      N  502   4.579   4.065   2.631
   54PRO     CA  503   4.480   4.134   2.715
   54PRO     CB  504   4.352   4.049   2.709
   54PRO     CG  505   4.367   3.973   2.577
   54PRO     CD  506   4.517   3.944   2.574
   54PRO      C  507   4.523   4.140   2.861
   54PRO      O  508   4.560   4.036   2.915
   55LEU      N  509   4.508   4.260   2.916
   55LEU      H  510   4.458   4.336   2.873
   55LEU     CA  511   4.548   4.289   3.055
   55LEU     CB  512   4.626   4.420   3.070
   55LEU     CG  513   4.762   4.418   2.999
   55LEU    CD1  514   4.827   4.551   3.037
   55LEU    CD2  515   4.866   4.313   3.035
   55LEU      C  516   4.420   4.299   3.138
   55LEU      O  517   4.321   4.358   3.094
   56THR      N  518   4.419   4.243   3.259
   56THR      H  519   4.489   4.174   3.270
   56THR     CA  520   4.321   4.278   3.363
   56THR     CB  521   4.344   4.203   3.494
   56THR    OG1  522   4.473   4.222   3.553
   56THR    HG1  523   4.523   4.146   3.512
   56THR    CG2  524   4.292   4.059   3.486
   56THR      C  525   4.322   4.428   3.393
   56THR      O  526   4.417   4.497   3.357
   57ALA      N  527   4.200   4.469   3.426
   57ALA      H  528   4.118   4.412   3.418
   57ALA     CA  529   4.177   4.599   3.490
   57ALA     CB  530   4.044   4.603   3.565
   57ALA      C  531   4.287   4.650   3.584
   57ALA      O  532   4.316   4.769   3.581
   58GLN      N  533   4.343   4.567   3.671
   58GLN      H  534   4.297   4.481   3.694
   58GLN     CA  535   4.442   4.613   3.769
   58GLN     CB  536   4.447   4.511   3.883
   58GLN     CG  537   4.342   4.538   3.992
   58GLN     CD  538   4.338   4.421   4.091
   58GLN    OE1  539   4.439   4.363   4.130
   58GLN    NE2  540   4.221   4.357   4.092
   58GLN   HE21  541   4.137   4.386   4.047
   58GLN   HE22  542   4.223   4.276   4.150
   58GLN      C  543   4.588   4.647   3.737
   58GLN      O  544   4.663   4.705   3.816
   59HISE     N  545   4.624   4.626   3.611
   59HISE     H  546   4.570   4.571   3.548
   59HISE    CA  547   4.756   4.672   3.565
   59HISE    CB  548   4.777   4.629   3.420
   59HISE    CG  549   4.815   4.481   3.404
   59HISE   ND1  550   4.933   4.427   3.376
   59HISE   CD2  551   4.732   4.381   3.431
   59HISE   HD2  552   4.628   4.394   3.461
   59HISE   CE1  553   4.921   4.295   3.370
   59HISE   HE1  554   4.997   4.226   3.335
   59HISE   NE2  555   4.797   4.267   3.408
   59HISE   HE2  556   4.756   4.176   3.417
   59HISE     C  557   4.766   4.825   3.563
   59HISE     O  558   4.870   4.872   3.609
   60GLU      N  559   4.659   4.895   3.527
   60GLU      H  560   4.571   4.855   3.503
   60GLU     CA  561   4.653   5.042   3.527
   60GLU     CB  562   4.510   5.089   3.500
   60GLU     CG  563   4.525   5.234   3.456
   60GLU     CD  564   4.430   5.329   3.382
   60GLU    OE1  565   4.316   5.353   3.428
   60GLU    OE2  566   4.464   5.355   3.265
   60GLU      C  567   4.693   5.101   3.663
   60GLU      O  568   4.785   5.180   3.682
   61ASN      N  569   4.631   5.053   3.771
   61ASN      H  570   4.548   4.999   3.765
   61ASN     CA  571   4.667   5.092   3.908
   61ASN     CB  572   4.566   5.026   4.002
   61ASN     CG  573   4.421   5.072   3.985
   61ASN    OD1  574   4.350   5.038   3.890
   61ASN    ND2  575   4.368   5.148   4.080
   61ASN   HD21  576   4.422   5.181   4.157
   61ASN   HD22  577   4.270   5.168   4.076
   61ASN      C  578   4.807   5.048   3.951
   61ASN      O  579   4.872   5.127   4.019
   62PHE      N  580   4.853   4.929   3.914
   62PHE      H  581   4.801   4.864   3.858
   62PHE     CA  582   4.992   4.883   3.931
   62PHE     CB  583   4.999   4.736   3.891
   62PHE     CG  584   5.129   4.669   3.935
   62PHE    CD1  585   5.137   4.621   4.065
   62PHE    HD1  586   5.059   4.653   4.134
   62PHE    CD2  587   5.222   4.630   3.840
   62PHE    HD2  588   5.217   4.641   3.731
   62PHE    CE1  589   5.242   4.541   4.109
   62PHE    HE1  590   5.272   4.553   4.213
   62PHE    CE2  591   5.326   4.550   3.888
   62PHE    HE2  592   5.416   4.540   3.828
   62PHE     CZ  593   5.341   4.506   4.019
   62PHE     HZ  594   5.432   4.453   4.047
   62PHE      C  595   5.091   4.975   3.858
   62PHE      O  596   5.195   5.011   3.913
   63ARG      N  597   5.054   5.025   3.741
   63ARG      H  598   4.974   4.993   3.690
   63ARG     CA  599   5.143   5.112   3.663
   63ARG     CB  600   5.101   5.122   3.516
   63ARG     CG  601   5.192   5.042   3.422
   63ARG     CD  602   5.313   5.130   3.391
   63ARG     NE  603   5.391   5.082   3.276
   63ARG     HE  604   5.373   4.989   3.243
   63ARG     CZ  605   5.508   5.133   3.236
   63ARG    NH1  606   5.554   5.250   3.283
   63ARG   HH11  607   5.497   5.305   3.345
   63ARG   HH12  608   5.648   5.278   3.266
   63ARG    NH2  609   5.584   5.066   3.149
   63ARG   HH21  610   5.561   4.979   3.104
   63ARG   HH22  611   5.672   5.104   3.121
   63ARG      C  612   5.147   5.252   3.726
   63ARG      O  613   5.261   5.294   3.741
   64LYS      N  614   5.037   5.318   3.760
   64LYS      H  615   4.949   5.279   3.734
   64LYS     CA  616   5.030   5.443   3.838
   64LYS     CB  617   4.882   5.472   3.862
   64LYS     CG  618   4.795   5.514   3.743
   64LYS     CD  619   4.661   5.561   3.799
   64LYS     CE  620   4.566   5.576   3.680
   64LYS     NZ  621   4.427   5.588   3.726
   64LYS    HZ1  622   4.433   5.631   3.816
   64LYS    HZ2  623   4.380   5.636   3.652
   64LYS    HZ3  624   4.392   5.494   3.735
   64LYS      C  625   5.117   5.437   3.963
   64LYS      O  626   5.209   5.517   3.980
   65LYS      N  627   5.125   5.324   4.033
   65LYS      H  628   5.064   5.249   4.010
   65LYS     CA  629   5.213   5.299   4.149
   65LYS     CB  630   5.169   5.182   4.237
   65LYS     CG  631   5.041   5.222   4.311
   65LYS     CD  632   5.009   5.127   4.427
   65LYS     CE  633   4.896   5.182   4.513
   65LYS     NZ  634   4.914   5.145   4.654
   65LYS    HZ1  635   4.924   5.046   4.652
   65LYS    HZ2  636   4.984   5.198   4.701
   65LYS    HZ3  637   4.824   5.165   4.693
   65LYS      C  638   5.359   5.289   4.105
   65LYS      O  639   5.446   5.357   4.160
   66GLN      N  640   5.388   5.212   4.001
   66GLN      H  641   5.320   5.154   3.957
   66GLN     CA  642   5.520   5.192   3.939
   66GLN     CB  643   5.517   5.107   3.812
   66GLN     CG  644   5.507   4.960   3.853
   66GLN     CD  645   5.516   4.884   3.720
   66GLN    OE1  646   5.415   4.850   3.660
   66GLN    NE2  647   5.633   4.837   3.676
   66GLN   HE21  648   5.712   4.864   3.730
   66GLN   HE22  649   5.639   4.774   3.599
   66GLN      C  650   5.598   5.318   3.901
   66GLN      O  651   5.713   5.338   3.940
   67ILE      N  652   5.522   5.419   3.858
   67ILE      H  653   5.426   5.399   3.841
   67ILE     CA  654   5.561   5.557   3.825
   67ILE     CB  655   5.451   5.634   3.753
   67ILE    CG1  656   5.412   5.558   3.626
   67ILE    CG2  657   5.493   5.777   3.721
   67ILE     CD  658   5.266   5.585   3.590
   67ILE      C  659   5.619   5.634   3.944
   67ILE      O  660   5.738   5.665   3.933
   68GLU      N  661   5.545   5.635   4.054
   68GLU      H  662   5.478   5.561   4.057
   68GLU     CA  663   5.593   5.692   4.181
   68GLU     CB  664   5.471   5.724   4.269
   68GLU     CG  665   5.412   5.848   4.203
   68GLU     CD  666   5.281   5.897   4.264
   68GLU    OE1  667   5.181   5.834   4.223
   68GLU    OE2  668   5.265   6.007   4.321
   68GLU      C  669   5.705   5.625   4.261
   68GLU      O  670   5.792   5.692   4.317
   69GLU      N  671   5.717   5.494   4.243
   69GLU      H  672   5.647   5.432   4.208
   69GLU     CA  673   5.836   5.415   4.278
   69GLU     CB  674   5.817   5.266   4.247
   69GLU     CG  675   5.696   5.213   4.325
   69GLU     CD  676   5.709   5.216   4.477
   69GLU    OE1  677   5.614   5.272   4.536
   69GLU    OE2  678   5.807   5.160   4.531
   69GLU      C  679   5.964   5.456   4.205
   69GLU      O  680   6.070   5.424   4.258
   70LEU      N  681   5.954   5.497   4.079
   70LEU      H  682   5.876   5.484   4.018
   70LEU     CA  683   6.072   5.538   4.002
   70LEU     CB  684   6.058   5.472   3.864
   70LEU     CG  685   6.091   5.323   3.858
   70LEU    CD1  686   6.016   5.241   3.752
   70LEU    CD2  687   6.243   5.306   3.854
   70LEU      C  688   6.088   5.690   3.999
   70LEU      O  689   6.202   5.717   4.034
   71LYS      N  690   5.983   5.771   4.014
   71LYS      H  691   5.890   5.745   3.990
   71LYS     CA  692   6.007   5.916   4.013
   71LYS     CB  693   5.875   5.993   4.018
   71LYS     CG  694   5.892   6.132   3.955
   71LYS     CD  695   5.783   6.228   4.001
   71LYS     CE  696   5.642   6.197   3.950
   71LYS     NZ  697   5.544   6.288   4.011
   71LYS    HZ1  698   5.531   6.275   4.109
   71LYS    HZ2  699   5.575   6.380   3.990
   71LYS    HZ3  700   5.455   6.279   3.966
   71LYS      C  701   6.090   5.961   4.134
   71LYS      O  702   6.079   5.925   4.251
   72GLY      N  703   6.212   6.000   4.099
   72GLY      H  704   6.251   5.966   4.013
   72GLY     CA  705   6.308   6.062   4.192
   72GLY      C  706   6.276   6.209   4.223
   72GLY      O  707   6.162   6.254   4.221
   73GLN      N  708   6.383   6.287   4.233
   73GLN      H  709   6.466   6.251   4.190
   73GLN     CA  710   6.386   6.429   4.272
   73GLN     CB  711   6.514   6.485   4.332
   73GLN     CG  712   6.553   6.405   4.457
   73GLN     CD  713   6.682   6.460   4.518
   73GLN    OE1  714   6.791   6.449   4.462
   73GLN    NE2  715   6.683   6.522   4.636
   73GLN   HE21  716   6.609   6.536   4.702
   73GLN   HE22  717   6.764   6.577   4.657
   73GLN      C  718   6.338   6.527   4.165
   73GLN      O  719   6.415   6.603   4.106
   74GLU      N  720   6.208   6.527   4.137
   74GLU      H  721   6.149   6.453   4.168
   74GLU     CA  722   6.138   6.625   4.052
   74GLU     CB  723   6.142   6.767   4.109
   74GLU     CG  724   6.041   6.860   4.042
   74GLU     CD  725   6.055   7.002   4.098
   74GLU    OE1  726   6.125   7.010   4.201
   74GLU    OE2  727   5.973   7.085   4.054
   74GLU      C  728   6.159   6.618   3.901
   74GLU      O  729   6.070   6.628   3.817
   75VAL      N  730   6.288   6.634   3.871
   75VAL      H  731   6.354   6.626   3.946
   75VAL     CA  732   6.350   6.661   3.741
   75VAL     CB  733   6.498   6.696   3.758
   75VAL    CG1  734   6.515   6.825   3.840
   75VAL    CG2  735   6.575   6.575   3.810
   75VAL      C  736   6.321   6.561   3.628
   75VAL      O  737   6.327   6.442   3.657
   76SER      N  738   6.304   6.605   3.504
   76SER      H  739   6.300   6.703   3.485
   76SER     CA  740   6.300   6.510   3.392
   76SER     CB  741   6.227   6.571   3.272
   76SER     OG  742   6.180   6.462   3.192
   76SER     HG  743   6.247   6.445   3.121
   76SER      C  744   6.432   6.437   3.363
   76SER      O  745   6.518   6.512   3.317
   77PRO      N  746   6.435   6.306   3.345
   77PRO     CA  747   6.553   6.238   3.289
   77PRO     CB  748   6.541   6.102   3.358
   77PRO     CG  749   6.391   6.073   3.364
   77PRO     CD  750   6.352   6.210   3.420
   77PRO      C  751   6.570   6.216   3.138
   77PRO      O  752   6.477   6.237   3.060
   78LYS      N  753   6.685   6.161   3.102
   78LYS      H  754   6.741   6.108   3.166
   78LYS     CA  755   6.721   6.163   2.959
   78LYS     CB  756   6.867   6.119   2.946
   78LYS     CG  757   6.922   6.175   2.814
   78LYS     CD  758   6.963   6.322   2.824
   78LYS     CE  759   7.025   6.384   2.699
   78LYS     NZ  760   6.937   6.371   2.582
   78LYS    HZ1  761   6.959   6.448   2.523
   78LYS    HZ2  762   6.943   6.279   2.542
   78LYS    HZ3  763   6.842   6.384   2.610
   78LYS      C  764   6.631   6.082   2.866
   78LYS      O  765   6.583   6.137   2.766
   79VAL      N  766   6.573   5.975   2.919
   79VAL      H  767   6.573   5.965   3.018
   79VAL     CA  768   6.481   5.890   2.842
   79VAL     CB  769   6.472   5.749   2.903
   79VAL    CG1  770   6.430   5.750   3.050
   79VAL    CG2  771   6.379   5.650   2.832
   79VAL      C  772   6.346   5.951   2.807
   79VAL      O  773   6.271   6.001   2.891
   80TYR      N  774   6.326   5.967   2.676
   80TYR      H  775   6.401   5.967   2.610
   80TYR     CA  776   6.199   6.022   2.628
   80TYR     CB  777   6.217   6.067   2.483
   80TYR     CG  778   6.114   6.174   2.447
   80TYR    CD1  779   6.139   6.309   2.468
   80TYR    HD1  780   6.240   6.349   2.474
   80TYR    CD2  781   5.995   6.130   2.389
   80TYR    HD2  782   5.986   6.031   2.344
   80TYR    CE1  783   6.041   6.404   2.443
   80TYR    HE1  784   6.037   6.491   2.508
   80TYR    CE2  785   5.899   6.227   2.363
   80TYR    HE2  786   5.801   6.197   2.325
   80TYR     CZ  787   5.921   6.362   2.388
   80TYR     OH  788   5.832   6.454   2.342
   80TYR     HH  789   5.875   6.544   2.331
   80TYR      C  790   6.074   5.934   2.637
   80TYR      O  791   6.072   5.817   2.598
   81PHE      N  792   5.989   5.973   2.732
   81PHE      H  793   6.013   6.046   2.795
   81PHE     CA  794   5.850   5.930   2.754
   81PHE     CB  795   5.839   5.849   2.884
   81PHE     CG  796   5.907   5.912   3.006
   81PHE    CD1  797   6.036   5.879   3.044
   81PHE    HD1  798   6.108   5.843   2.971
   81PHE    CD2  799   5.831   5.993   3.090
   81PHE    HD2  800   5.745   6.043   3.046
   81PHE    CE1  801   6.084   5.913   3.170
   81PHE    HE1  802   6.175   5.872   3.214
   81PHE    CE2  803   5.877   6.026   3.217
   81PHE    HE2  804   5.803   6.068   3.285
   81PHE     CZ  805   6.003   5.984   3.257
   81PHE     HZ  806   6.035   6.025   3.353
   81PHE      C  807   5.745   6.040   2.742
   81PHE      O  808   5.774   6.153   2.783
   82MET      N  809   5.621   6.014   2.700
   82MET      H  810   5.595   5.928   2.658
   82MET     CA  811   5.515   6.115   2.704
   82MET     CB  812   5.443   6.119   2.568
   82MET     CG  813   5.452   6.251   2.492
   82MET     SD  814   5.388   6.389   2.594
   82MET     CE  815   5.342   6.495   2.458
   82MET      C  816   5.407   6.084   2.807
   82MET      O  817   5.420   5.997   2.893
   83LYS      N  818   5.303   6.168   2.810
   83LYS      H  819   5.305   6.243   2.744
   83LYS     CA  820   5.192   6.154   2.905
   83LYS     CB  821   5.221   6.233   3.033
   83LYS     CG  822   5.114   6.251   3.140
   83LYS     CD  823   5.150   6.380   3.215
   83LYS     CE  824   5.026   6.415   3.297
   83LYS     NZ  825   5.023   6.549   3.360
   83LYS    HZ1  826   5.072   6.537   3.446
   83LYS    HZ2  827   5.065   6.614   3.297
   83LYS    HZ3  828   4.926   6.568   3.375
   83LYS      C  829   5.051   6.187   2.854
   83LYS      O  830   5.028   6.293   2.798
   84GLN      N  831   4.948   6.105   2.875
   84GLN      H  832   4.961   6.031   2.941
   84GLN     CA  833   4.810   6.130   2.832
   84GLN     CB  834   4.734   5.998   2.828
   84GLN     CG  835   4.598   6.023   2.762
   84GLN     CD  836   4.523   5.890   2.760
   84GLN    OE1  837   4.504   5.824   2.658
   84GLN    NE2  838   4.466   5.848   2.873
   84GLN   HE21  839   4.477   5.904   2.954
   84GLN   HE22  840   4.444   5.751   2.889
   84GLN      C  841   4.733   6.230   2.919
   84GLN      O  842   4.731   6.210   3.040
   85THR      N  843   4.660   6.319   2.853
   85THR      H  844   4.678   6.347   2.758
   85THR     CA  845   4.573   6.417   2.920
   85THR     CB  846   4.630   6.557   2.935
   85THR    OG1  847   4.672   6.606   2.807
   85THR    HG1  848   4.711   6.698   2.820
   85THR    CG2  849   4.727   6.583   3.051
   85THR      C  850   4.439   6.420   2.845
   85THR      O  851   4.336   6.411   2.911
   86ILE      N  852   4.437   6.417   2.712
   86ILE      H  853   4.527   6.407   2.669
   86ILE     CA  854   4.316   6.437   2.632
   86ILE     CB  855   4.329   6.547   2.527
   86ILE    CG1  856   4.468   6.555   2.463
   86ILE    CG2  857   4.284   6.677   2.595
   86ILE     CD  858   4.469   6.653   2.346
   86ILE      C  859   4.270   6.311   2.558
   86ILE      O  860   4.344   6.233   2.500
   87GLY      N  861   4.137   6.297   2.564
   87GLY      H  862   4.078   6.375   2.583
   87GLY     CA  863   4.069   6.183   2.501
   87GLY      C  864   4.126   6.046   2.538
   87GLY      O  865   4.165   6.031   2.653
   88ASN      N  866   4.115   5.953   2.444
   88ASN      H  867   4.061   5.968   2.362
   88ASN     CA  868   4.191   5.827   2.457
   88ASN     CB  869   4.095   5.709   2.453
   88ASN     CG  870   4.172   5.583   2.494
   88ASN    OD1  871   4.285   5.556   2.454
   88ASN    ND2  872   4.099   5.490   2.556
   88ASN   HD21  873   4.012   5.502   2.603
   88ASN   HD22  874   4.149   5.405   2.570
   88ASN      C  875   4.303   5.819   2.353
   88ASN      O  876   4.288   5.758   2.247
   89SER      N  877   4.405   5.898   2.385
   89SER      H  878   4.412   5.948   2.471
   89SER     CA  879   4.524   5.916   2.300
   89SER     CB  880   4.568   6.063   2.294
   89SER     OG  881   4.574   6.116   2.426
   89SER     HG  882   4.487   6.158   2.453
   89SER      C  883   4.644   5.826   2.329
   89SER      O  884   4.747   5.835   2.262
   90CYS      N  885   4.618   5.731   2.418
   90CYS      H  886   4.537   5.733   2.477
   90CYS     CA  887   4.713   5.624   2.451
   90CYS     CB  888   4.634   5.511   2.516
   90CYS     SG  889   4.712   5.348   2.545
   90CYS     HG  890   4.602   5.282   2.579
   90CYS      C  891   4.791   5.569   2.331
   90CYS      O  892   4.913   5.566   2.337
   91GLY      N  893   4.723   5.553   2.217
   91GLY      H  894   4.624   5.538   2.216
   91GLY     CA  895   4.782   5.509   2.090
   91GLY      C  896   4.892   5.603   2.039
   91GLY      O  897   5.008   5.564   2.046
   92THR      N  898   4.855   5.728   2.012
   92THR      H  899   4.757   5.739   1.996
   92THR     CA  900   4.946   5.834   1.968
   92THR     CB  901   4.881   5.969   1.934
   92THR    OG1  902   4.752   6.001   1.987
   92THR    HG1  903   4.685   5.936   1.952
   92THR    CG2  904   4.854   5.974   1.783
   92THR      C  905   5.057   5.863   2.069
   92THR      O  906   5.172   5.891   2.035
   93ILE      N  907   5.021   5.872   2.197
   93ILE      H  908   4.924   5.855   2.216
   93ILE     CA  909   5.115   5.890   2.308
   93ILE     CB  910   5.037   5.906   2.439
   93ILE    CG1  911   4.938   6.023   2.442
   93ILE    CG2  912   5.135   5.909   2.556
   93ILE     CD  913   5.010   6.157   2.429
   93ILE      C  914   5.218   5.777   2.307
   93ILE      O  915   5.336   5.800   2.334
   94GLY      N  916   5.170   5.656   2.281
   94GLY      H  917   5.075   5.626   2.294
   94GLY     CA  918   5.248   5.535   2.249
   94GLY      C  919   5.348   5.548   2.135
   94GLY      O  920   5.453   5.484   2.136
   95LEU      N  921   5.299   5.610   2.027
   95LEU      H  922   5.200   5.605   2.013
   95LEU     CA  923   5.379   5.638   1.907
   95LEU     CB  924   5.310   5.726   1.803
   95LEU     CG  925   5.367   5.724   1.661
   95LEU    CD1  926   5.347   5.585   1.600
   95LEU    CD2  927   5.312   5.844   1.584
   95LEU      C  928   5.502   5.719   1.951
   95LEU      O  929   5.618   5.683   1.933
   96ILE      N  930   5.476   5.832   2.016
   96ILE      H  931   5.382   5.867   2.013
   96ILE     CA  932   5.576   5.930   2.062
   96ILE     CB  933   5.519   6.064   2.106
   96ILE    CG1  934   5.399   6.107   2.021
   96ILE    CG2  935   5.619   6.179   2.099
   96ILE     CD  936   5.312   6.214   2.088
   96ILE      C  937   5.681   5.872   2.156
   96ILE      O  938   5.797   5.915   2.155
   97HISE     N  939   5.637   5.780   2.242
   97HISE     H  940   5.540   5.783   2.265
   97HISE    CA  941   5.725   5.697   2.326
   97HISE    CB  942   5.641   5.596   2.404
   97HISE    CG  943   5.547   5.647   2.513
   97HISE   ND1  944   5.572   5.730   2.614
   97HISE   CD2  945   5.435   5.581   2.540
   97HISE   HD2  946   5.388   5.505   2.478
   97HISE   CE1  947   5.481   5.714   2.710
   97HISE   HE1  948   5.470   5.783   2.793
   97HISE   NE2  949   5.395   5.627   2.659
   97HISE   HE2  950   5.305   5.605   2.696
   97HISE     C  951   5.815   5.601   2.248
   97HISE     O  952   5.936   5.593   2.271
   98ALA      N  953   5.766   5.545   2.139
   98ALA      H  954   5.682   5.576   2.094
   98ALA     CA  955   5.849   5.457   2.055
   98ALA     CB  956   5.764   5.367   1.965
   98ALA      C  957   5.953   5.534   1.973
   98ALA      O  958   6.052   5.472   1.935
   99VAL      N  959   5.933   5.661   1.940
   99VAL      H  960   5.857   5.725   1.950
   99VAL     CA  961   6.036   5.731   1.860
   99VAL     CB  962   5.969   5.824   1.759
   99VAL    CG1  963   5.901   5.745   1.646
   99VAL    CG2  964   5.887   5.934   1.826
   99VAL      C  965   6.139   5.806   1.945
   99VAL      O  966   6.218   5.884   1.891
  100ALA      N  967   6.153   5.776   2.074
  100ALA      H  968   6.077   5.735   2.123
  100ALA     CA  969   6.255   5.820   2.170
  100ALA     CB  970   6.220   5.757   2.305
  100ALA      C  971   6.402   5.789   2.141
  100ALA      O  972   6.488   5.795   2.229
  101ASN      N  973   6.432   5.765   2.014
  101ASN      H  974   6.358   5.744   1.951
  101ASN     CA  975   6.570   5.751   1.964
  101ASN     CB  976   6.582   5.613   1.900
  101ASN     CG  977   6.713   5.533   1.906
  101ASN    OD1  978   6.816   5.600   1.916
  101ASN    ND2  979   6.710   5.401   1.891
  101ASN   HD21  980   6.623   5.352   1.879
  101ASN   HD22  981   6.797   5.353   1.880
  101ASN      C  982   6.604   5.866   1.868
  101ASN      O  983   6.518   5.926   1.804
  102ASN      N  984   6.729   5.859   1.824
  102ASN      H  985   6.777   5.774   1.847
  102ASN     CA  986   6.789   5.957   1.732
  102ASN     CB  987   6.936   5.926   1.706
  102ASN     CG  988   7.015   6.027   1.623
  102ASN    OD1  989   7.031   5.995   1.506
  102ASN    ND2  990   7.063   6.143   1.667
  102ASN   HD21  991   7.056   6.178   1.760
  102ASN   HD22  992   7.080   6.210   1.594
  102ASN      C  993   6.718   5.972   1.597
  102ASN      O  994   6.718   5.885   1.511
  103GLN      N  995   6.696   6.099   1.566
  103GLN      H  996   6.734   6.176   1.617
  103GLN     CA  997   6.617   6.138   1.448
  103GLN     CB  998   6.593   6.290   1.451
  103GLN     CG  999   6.482   6.321   1.551
  103GLN     CD 1000   6.453   6.471   1.561
  103GLN    OE1 1001   6.466   6.548   1.466
  103GLN    NE2 1002   6.449   6.525   1.683
  103GLN   HE21 1003   6.445   6.472   1.768
  103GLN   HE22 1004   6.447   6.625   1.686
  103GLN      C 1005   6.686   6.105   1.316
  103GLN      O 1006   6.612   6.058   1.230
  104ASP      N 1007   6.819   6.110   1.316
  104ASP      H 1008   6.867   6.107   1.405
  104ASP     CA 1009   6.903   6.067   1.204
  104ASP     CB 1010   7.042   6.126   1.230
  104ASP     CG 1011   7.067   6.266   1.172
  104ASP    OD1 1012   7.173   6.286   1.111
  104ASP    OD2 1013   6.982   6.355   1.197
  104ASP      C 1014   6.914   5.920   1.164
  104ASP      O 1015   6.961   5.885   1.056
  105LYS      N 1016   6.885   5.840   1.267
  105LYS      H 1017   6.879   5.874   1.361
  105LYS     CA 1018   6.859   5.697   1.251
  105LYS     CB 1019   6.854   5.628   1.388
  105LYS     CG 1020   6.917   5.488   1.392
  105LYS     CD 1021   6.858   5.418   1.514
  105LYS     CE 1022   6.826   5.271   1.490
  105LYS     NZ 1023   6.933   5.178   1.529
  105LYS    HZ1 1024   6.899   5.085   1.522
  105LYS    HZ2 1025   7.019   5.191   1.479
  105LYS    HZ3 1026   6.962   5.192   1.623
  105LYS      C 1027   6.730   5.678   1.171
  105LYS      O 1028   6.734   5.609   1.069
  106LEU      N 1029   6.621   5.736   1.222
  106LEU      H 1030   6.622   5.775   1.314
  106LEU     CA 1031   6.488   5.711   1.165
  106LEU     CB 1032   6.388   5.759   1.270
  106LEU     CG 1033   6.395   5.673   1.396
  106LEU    CD1 1034   6.336   5.743   1.519
  106LEU    CD2 1035   6.307   5.548   1.390
  106LEU      C 1036   6.470   5.773   1.026
  106LEU      O 1037   6.423   5.703   0.936
  107GLY      N 1038   6.510   5.900   1.019
  107GLY      H 1039   6.552   5.946   1.097
  107GLY     CA 1040   6.493   5.979   0.895
  107GLY      C 1041   6.353   6.012   0.844
  107GLY      O 1042   6.303   5.957   0.747
  108PHE      N 1043   6.299   6.109   0.919
  108PHE      H 1044   6.347   6.162   0.987
  108PHE     CA 1045   6.167   6.166   0.888
  108PHE     CB 1046   6.117   6.235   1.014
  108PHE     CG 1047   6.110   6.148   1.139
  108PHE    CD1 1048   6.209   6.167   1.237
  108PHE    HD1 1049   6.292   6.233   1.214
  108PHE    CD2 1050   6.001   6.065   1.158
  108PHE    HD2 1051   5.914   6.055   1.093
  108PHE    CE1 1052   6.189   6.108   1.361
  108PHE    HE1 1053   6.264   6.117   1.440
  108PHE    CE2 1054   5.983   6.011   1.286
  108PHE    HE2 1055   5.902   5.940   1.307
  108PHE     CZ 1056   6.077   6.031   1.387
  108PHE     HZ 1057   6.062   5.998   1.490
  108PHE      C 1058   6.157   6.255   0.763
  108PHE      O 1059   6.184   6.375   0.776
  109GLU      N 1060   6.110   6.200   0.652
  109GLU      H 1061   6.071   6.108   0.650
  109GLU     CA 1062   6.109   6.258   0.517
  109GLU     CB 1063   6.136   6.141   0.423
  109GLU     CG 1064   6.283   6.102   0.411
  109GLU     CD 1065   6.287   5.988   0.309
  109GLU    OE1 1066   6.218   6.001   0.204
  109GLU    OE2 1067   6.376   5.901   0.319
  109GLU      C 1068   5.983   6.338   0.487
  109GLU      O 1069   5.981   6.459   0.512
  110ASP      N 1070   5.879   6.260   0.458
  110ASP      H 1071   5.873   6.160   0.464
  110ASP     CA 1072   5.754   6.328   0.423
  110ASP     CB 1073   5.694   6.265   0.296
  110ASP     CG 1074   5.578   6.349   0.243
  110ASP    OD1 1075   5.477   6.285   0.207
  110ASP    OD2 1076   5.597   6.472   0.230
  110ASP      C 1077   5.658   6.332   0.542
  110ASP      O 1078   5.669   6.246   0.627
  111GLY      N 1079   5.574   6.435   0.545
  111GLY      H 1080   5.599   6.515   0.490
  111GLY     CA 1081   5.472   6.467   0.645
  111GLY      C 1082   5.522   6.486   0.789
  111GLY      O 1083   5.450   6.467   0.887
  112SER      N 1084   5.642   6.542   0.800
  112SER      H 1085   5.662   6.630   0.756
  112SER     CA 1086   5.734   6.519   0.912
  112SER     CB 1087   5.881   6.537   0.872
  112SER     OG 1088   5.903   6.663   0.808
  112SER     HG 1089   6.002   6.659   0.790
  112SER      C 1090   5.706   6.574   1.052
  112SER      O 1091   5.800   6.577   1.130
  113VAL      N 1092   5.577   6.583   1.085
  113VAL      H 1093   5.510   6.527   1.034
  113VAL     CA 1094   5.534   6.656   1.204
  113VAL     CB 1095   5.381   6.655   1.207
  113VAL    CG1 1096   5.317   6.717   1.332
  113VAL    CG2 1097   5.316   6.707   1.079
  113VAL      C 1098   5.595   6.607   1.336
  113VAL      O 1099   5.660   6.690   1.400
  114LEU      N 1100   5.618   6.476   1.342
  114LEU      H 1101   5.591   6.414   1.269
  114LEU     CA 1102   5.687   6.419   1.459
  114LEU     CB 1103   5.670   6.268   1.441
  114LEU     CG 1104   5.696   6.179   1.563
  114LEU    CD1 1105   5.603   6.222   1.676
  114LEU    CD2 1106   5.669   6.032   1.528
  114LEU      C 1107   5.833   6.460   1.485
  114LEU      O 1108   5.860   6.487   1.601
  115LYS      N 1109   5.912   6.485   1.381
  115LYS      H 1110   5.874   6.509   1.291
  115LYS     CA 1111   6.049   6.536   1.398
  115LYS     CB 1112   6.098   6.564   1.256
  115LYS     CG 1113   6.235   6.625   1.224
  115LYS     CD 1114   6.256   6.656   1.077
  115LYS     CE 1115   6.380   6.745   1.064
  115LYS     NZ 1116   6.377   6.809   0.932
  115LYS    HZ1 1117   6.394   6.905   0.954
  115LYS    HZ2 1118   6.453   6.772   0.877
  115LYS    HZ3 1119   6.295   6.799   0.875
  115LYS      C 1120   6.068   6.659   1.487
  115LYS      O 1121   6.137   6.650   1.588
  116GLN      N 1122   5.980   6.757   1.470
  116GLN      H 1123   5.909   6.743   1.401
  116GLN     CA 1124   5.968   6.883   1.543
  116GLN     CB 1125   5.878   6.971   1.457
  116GLN     CG 1126   5.860   7.118   1.493
  116GLN     CD 1127   5.771   7.129   1.618
  116GLN    OE1 1128   5.665   7.067   1.624
  116GLN    NE2 1129   5.805   7.211   1.717
  116GLN   HE21 1130   5.888   7.265   1.707
  116GLN   HE22 1131   5.745   7.205   1.797
  116GLN      C 1132   5.933   6.878   1.692
  116GLN      O 1133   6.005   6.932   1.776
  117PHE      N 1134   5.824   6.804   1.712
  117PHE      H 1135   5.758   6.804   1.637
  117PHE     CA 1136   5.770   6.763   1.842
  117PHE     CB 1137   5.669   6.650   1.820
  117PHE     CG 1138   5.559   6.641   1.926
  117PHE    CD1 1139   5.464   6.742   1.938
  117PHE    HD1 1140   5.441   6.812   1.857
  117PHE    CD2 1141   5.562   6.540   2.021
  117PHE    HD2 1142   5.640   6.464   2.029
  117PHE    CE1 1143   5.385   6.754   2.051
  117PHE    HE1 1144   5.336   6.846   2.081
  117PHE    CE2 1145   5.480   6.541   2.133
  117PHE    HE2 1146   5.509   6.493   2.226
  117PHE     CZ 1147   5.396   6.652   2.146
  117PHE     HZ 1148   5.329   6.655   2.232
  117PHE      C 1149   5.880   6.704   1.929
  117PHE      O 1150   5.897   6.752   2.041
  118LEU      N 1151   5.967   6.620   1.873
  118LEU      H 1152   5.957   6.573   1.785
  118LEU     CA 1153   6.075   6.564   1.955
  118LEU     CB 1154   6.146   6.451   1.879
  118LEU     CG 1155   6.054   6.333   1.851
  118LEU    CD1 1156   6.130   6.230   1.767
  118LEU    CD2 1157   5.985   6.284   1.978
  118LEU      C 1158   6.179   6.660   2.012
  118LEU      O 1159   6.177   6.683   2.133
  119SER      N 1160   6.218   6.748   1.920
  119SER      H 1161   6.187   6.739   1.825
  119SER     CA 1162   6.318   6.855   1.933
  119SER     CB 1163   6.364   6.927   1.806
  119SER     OG 1164   6.432   6.831   1.725
  119SER     HG 1165   6.530   6.839   1.744
  119SER      C 1166   6.272   6.972   2.021
  119SER      O 1167   6.357   7.035   2.083
  120GLU      N 1168   6.145   7.009   2.004
  120GLU      H 1169   6.092   6.974   1.927
  120GLU     CA 1170   6.091   7.110   2.096
  120GLU     CB 1171   5.964   7.174   2.041
  120GLU     CG 1172   5.839   7.087   2.054
  120GLU     CD 1173   5.719   7.182   2.066
  120GLU    OE1 1174   5.654   7.216   1.965
  120GLU    OE2 1175   5.704   7.233   2.179
  120GLU      C 1176   6.060   7.072   2.241
  120GLU      O 1177   6.074   7.156   2.330
  121THR      N 1178   6.036   6.943   2.264
  121THR      H 1179   6.046   6.873   2.194
  121THR     CA 1180   5.990   6.900   2.397
  121THR     CB 1181   5.859   6.822   2.383
  121THR    OG1 1182   5.891   6.708   2.303
  121THR    HG1 1183   5.859   6.728   2.210
  121THR    CG2 1184   5.744   6.902   2.322
  121THR      C 1185   6.086   6.814   2.479
  121THR      O 1186   6.050   6.785   2.593
  122GLU      N 1187   6.212   6.795   2.443
  122GLU      H 1188   6.239   6.821   2.350
  122GLU     CA 1189   6.309   6.721   2.525
  122GLU     CB 1190   6.439   6.676   2.460
  122GLU     CG 1191   6.407   6.600   2.331
  122GLU     CD 1192   6.540   6.569   2.264
  122GLU    OE1 1193   6.566   6.617   2.151
  122GLU    OE2 1194   6.613   6.483   2.318
  122GLU      C 1195   6.339   6.770   2.667
  122GLU      O 1196   6.357   6.685   2.754
  123LYS      N 1197   6.365   6.899   2.689
  123LYS      H 1198   6.356   6.969   2.619
  123LYS     CA 1199   6.391   6.957   2.822
  123LYS     CB 1200   6.470   7.087   2.811
  123LYS     CG 1201   6.608   7.071   2.747
  123LYS     CD 1202   6.601   7.087   2.595
  123LYS     CE 1203   6.737   7.071   2.527
  123LYS     NZ 1204   6.721   7.035   2.385
  123LYS    HZ1 1205   6.625   7.033   2.357
  123LYS    HZ2 1206   6.776   7.089   2.321
  123LYS    HZ3 1207   6.751   6.940   2.381
  123LYS      C 1208   6.270   6.965   2.916
  123LYS      O 1209   6.284   6.935   3.035
  124MET      N 1210   6.154   6.972   2.853
  124MET      H 1211   6.148   6.966   2.753
  124MET     CA 1212   6.023   6.986   2.918
  124MET     CB 1213   5.913   7.002   2.813
  124MET     CG 1214   5.894   7.146   2.766
  124MET     SD 1215   5.748   7.172   2.659
  124MET     CE 1216   5.814   7.312   2.571
  124MET      C 1217   5.983   6.868   3.006
  124MET      O 1218   5.999   6.755   2.960
  125SER      N 1219   5.941   6.895   3.129
  125SER      H 1220   5.943   6.987   3.170
  125SER     CA 1221   5.890   6.793   3.222
  125SER     CB 1222   5.842   6.873   3.343
  125SER     OG 1223   5.720   6.943   3.317
  125SER     HG 1224   5.699   6.974   3.410
  125SER      C 1225   5.775   6.725   3.149
  125SER      O 1226   5.717   6.774   3.052
  126PRO      N 1227   5.747   6.598   3.180
  126PRO     CA 1228   5.623   6.535   3.132
  126PRO     CB 1229   5.614   6.413   3.224
  126PRO     CG 1230   5.755   6.394   3.282
  126PRO     CD 1231   5.845   6.492   3.205
  126PRO      C 1232   5.492   6.611   3.154
  126PRO      O 1233   5.401   6.596   3.072
  127GLU      N 1234   5.481   6.695   3.256
  127GLU      H 1235   5.540   6.691   3.336
  127GLU     CA 1236   5.369   6.791   3.259
  127GLU     CB 1237   5.358   6.856   3.396
  127GLU     CG 1238   5.262   6.793   3.498
  127GLU     CD 1239   5.327   6.672   3.564
  127GLU    OE1 1240   5.408   6.689   3.658
  127GLU    OE2 1241   5.298   6.558   3.522
  127GLU      C 1242   5.361   6.898   3.150
  127GLU      O 1243   5.259   6.912   3.083
  128ASP      N 1244   5.475   6.963   3.127
  128ASP      H 1245   5.563   6.949   3.172
  128ASP     CA 1246   5.487   7.061   3.018
  128ASP     CB 1247   5.608   7.152   3.039
  128ASP     CG 1248   5.570   7.258   3.143
  128ASP    OD1 1249   5.457   7.311   3.152
  128ASP    OD2 1250   5.664   7.283   3.221
  128ASP      C 1251   5.488   7.003   2.876
  128ASP      O 1252   5.425   7.073   2.798
  129ARG      N 1253   5.522   6.876   2.857
  129ARG      H 1254   5.583   6.825   2.919
  129ARG     CA 1255   5.504   6.806   2.729
  129ARG     CB 1256   5.576   6.672   2.717
  129ARG     CG 1257   5.729   6.671   2.726
  129ARG     CD 1258   5.791   6.532   2.729
  129ARG     NE 1259   5.937   6.546   2.742
  129ARG     HE 1260   5.980   6.608   2.676
  129ARG     CZ 1261   6.017   6.470   2.817
  129ARG    NH1 1262   5.982   6.351   2.870
  129ARG   HH11 1263   5.894   6.311   2.842
  129ARG   HH12 1264   6.044   6.306   2.933
  129ARG    NH2 1265   6.130   6.522   2.867
  129ARG   HH21 1266   6.153   6.618   2.857
  129ARG   HH22 1267   6.205   6.466   2.902
  129ARG      C 1268   5.359   6.788   2.685
  129ARG      O 1269   5.330   6.807   2.567
  130ALA      N 1270   5.266   6.757   2.775
  130ALA      H 1271   5.307   6.709   2.852
  130ALA     CA 1272   5.121   6.739   2.753
  130ALA     CB 1273   5.054   6.675   2.875
  130ALA      C 1274   5.047   6.857   2.691
  130ALA      O 1275   4.983   6.849   2.587
  131LYS      N 1276   5.114   6.969   2.716
  131LYS      H 1277   5.185   6.966   2.787
  131LYS     CA 1278   5.065   7.098   2.664
  131LYS     CB 1279   5.124   7.213   2.746
  131LYS     CG 1280   5.098   7.187   2.895
  131LYS     CD 1281   5.117   7.310   2.983
  131LYS     CE 1282   5.096   7.275   3.131
  131LYS     NZ 1283   4.962   7.224   3.161
  131LYS    HZ1 1284   4.939   7.239   3.257
  131LYS    HZ2 1285   4.896   7.274   3.105
  131LYS    HZ3 1286   4.948   7.126   3.146
  131LYS      C 1287   5.089   7.121   2.515
  131LYS      O 1288   5.002   7.181   2.451
  132CYS      N 1289   5.206   7.081   2.467
  132CYS      H 1290   5.259   7.017   2.523
  132CYS     CA 1291   5.239   7.070   2.324
  132CYS     CB 1292   5.387   7.037   2.308
  132CYS     SG 1293   5.504   7.168   2.359
  132CYS     HG 1294   5.609   7.144   2.281
  132CYS      C 1295   5.152   6.988   2.228
  132CYS      O 1296   5.095   7.036   2.131
  133PHE      N 1297   5.112   6.873   2.282
  133PHE      H 1298   5.151   6.844   2.370
  133PHE     CA 1299   5.009   6.781   2.232
  133PHE     CB 1300   5.013   6.658   2.323
  133PHE     CG 1301   4.958   6.539   2.243
  133PHE    CD1 1302   5.036   6.453   2.168
  133PHE    HD1 1303   5.136   6.477   2.132
  133PHE    CD2 1304   4.824   6.507   2.262
  133PHE    HD2 1305   4.754   6.571   2.315
  133PHE    CE1 1306   4.976   6.341   2.112
  133PHE    HE1 1307   5.024   6.276   2.039
  133PHE    CE2 1308   4.762   6.395   2.206
  133PHE    HE2 1309   4.654   6.398   2.194
  133PHE     CZ 1310   4.842   6.310   2.132
  133PHE     HZ 1311   4.795   6.224   2.085
  133PHE      C 1312   4.869   6.842   2.226
  133PHE      O 1313   4.798   6.841   2.125
  134GLU      N 1314   4.833   6.904   2.338
  134GLU      H 1315   4.860   6.867   2.427
  134GLU     CA 1316   4.712   6.985   2.358
  134GLU     CB 1317   4.696   7.035   2.502
  134GLU     CG 1318   4.662   6.916   2.593
  134GLU     CD 1319   4.691   6.952   2.739
  134GLU    OE1 1320   4.649   7.059   2.787
  134GLU    OE2 1321   4.756   6.869   2.807
  134GLU      C 1322   4.703   7.109   2.268
  134GLU      O 1323   4.597   7.147   2.218
  135LYS      N 1324   4.820   7.164   2.239
  135LYS      H 1325   4.878   7.176   2.319
  135LYS     CA 1326   4.848   7.253   2.125
  135LYS     CB 1327   4.976   7.333   2.150
  135LYS     CG 1328   4.952   7.433   2.264
  135LYS     CD 1329   5.079   7.513   2.295
  135LYS     CE 1330   5.048   7.662   2.312
  135LYS     NZ 1331   5.170   7.741   2.335
  135LYS    HZ1 1332   5.209   7.763   2.245
  135LYS    HZ2 1333   5.151   7.821   2.391
  135LYS    HZ3 1334   5.234   7.687   2.389
  135LYS      C 1335   4.841   7.210   1.978
  135LYS      O 1336   4.770   7.274   1.899
  136ASN      N 1337   4.906   7.098   1.950
  136ASN      H 1338   4.963   7.058   2.021
  136ASN     CA 1339   4.907   7.040   1.814
  136ASN     CB 1340   5.004   6.922   1.812
  136ASN     CG 1341   5.055   6.887   1.672
  136ASN    OD1 1342   4.987   6.821   1.594
  136ASN    ND2 1343   5.170   6.943   1.637
  136ASN   HD21 1344   5.227   6.998   1.698
  136ASN   HD22 1345   5.189   6.931   1.539
  136ASN      C 1346   4.771   6.990   1.764
  136ASN      O 1347   4.699   6.912   1.826
  137GLU      N 1348   4.746   7.024   1.638
  137GLU      H 1349   4.816   7.067   1.581
  137GLU     CA 1350   4.622   6.976   1.573
  137GLU     CB 1351   4.557   7.098   1.507
  137GLU     CG 1352   4.407   7.076   1.487
  137GLU     CD 1353   4.331   7.186   1.414
  137GLU    OE1 1354   4.308   7.169   1.293
  137GLU    OE2 1355   4.308   7.293   1.475
  137GLU      C 1356   4.633   6.855   1.481
  137GLU      O 1357   4.563   6.755   1.497
  138ALA      N 1358   4.750   6.846   1.420
  138ALA      H 1359   4.817   6.920   1.408
  138ALA     CA 1360   4.784   6.733   1.332
  138ALA     CB 1361   4.920   6.749   1.263
  138ALA      C 1362   4.793   6.597   1.401
  138ALA      O 1363   4.733   6.503   1.350
  139ILE      N 1364   4.852   6.586   1.520
  139ILE      H 1365   4.901   6.664   1.559
  139ILE     CA 1366   4.852   6.462   1.598
  139ILE     CB 1367   4.945   6.461   1.720
  139ILE    CG1 1368   5.082   6.527   1.704
  139ILE    CG2 1369   4.948   6.315   1.766
  139ILE     CD 1370   5.204   6.497   1.791
  139ILE      C 1371   4.713   6.419   1.645
  139ILE      O 1372   4.676   6.305   1.622
  140GLN      N 1373   4.633   6.516   1.690
  140GLN      H 1374   4.652   6.611   1.664
  140GLN     CA 1375   4.497   6.484   1.736
  140GLN     CB 1376   4.439   6.611   1.798
  140GLN     CG 1377   4.486   6.653   1.938
  140GLN     CD 1378   4.406   6.762   2.010
  140GLN    OE1 1379   4.283   6.753   2.019
  140GLN    NE2 1380   4.489   6.862   2.039
  140GLN   HE21 1381   4.584   6.865   2.009
  140GLN   HE22 1382   4.455   6.934   2.099
  140GLN      C 1383   4.406   6.423   1.629
  140GLN      O 1384   4.370   6.306   1.631
  141ALA      N 1385   4.411   6.497   1.519
  141ALA      H 1386   4.451   6.589   1.513
  141ALA     CA 1387   4.354   6.449   1.393
  141ALA     CB 1388   4.365   6.561   1.289
  141ALA      C 1389   4.404   6.321   1.327
  141ALA      O 1390   4.318   6.240   1.289
  142ALA      N 1391   4.530   6.282   1.347
  142ALA      H 1392   4.600   6.347   1.376
  142ALA     CA 1393   4.582   6.156   1.293
  142ALA     CB 1394   4.734   6.161   1.309
  142ALA      C 1395   4.525   6.033   1.362
  142ALA      O 1396   4.456   5.951   1.303
  143HISE     N 1397   4.528   6.033   1.495
  143HISE     H 1398   4.592   6.096   1.540
  143HISE    CA 1399   4.469   5.932   1.585
  143HISE    CB 1400   4.507   5.974   1.728
  143HISE    CG 1401   4.482   5.875   1.842
  143HISE   ND1 1402   4.569   5.789   1.894
  143HISE   CD2 1403   4.361   5.855   1.894
  143HISE   HD2 1404   4.273   5.915   1.875
  143HISE   CE1 1405   4.497   5.710   1.974
  143HISE   HE1 1406   4.526   5.615   2.019
  143HISE   NE2 1407   4.373   5.755   1.982
  143HISE   HE2 1408   4.295   5.723   2.037
  143HISE     C 1409   4.317   5.926   1.568
  143HISE     O 1410   4.262   5.818   1.549
  144ASP      N 1411   4.250   6.039   1.554
  144ASP      H 1412   4.299   6.125   1.571
  144ASP     CA 1413   4.105   6.058   1.538
  144ASP     CB 1414   4.080   6.209   1.526
  144ASP     CG 1415   3.945   6.258   1.579
  144ASP    OD1 1416   3.863   6.312   1.501
  144ASP    OD2 1417   3.943   6.256   1.704
  144ASP      C 1418   4.056   5.977   1.419
  144ASP      O 1419   3.961   5.898   1.421
  145ALA      N 1420   4.109   6.002   1.300
  145ALA      H 1421   4.182   6.069   1.286
  145ALA     CA 1422   4.086   5.924   1.177
  145ALA     CB 1423   4.170   5.976   1.059
  145ALA      C 1424   4.095   5.772   1.183
  145ALA      O 1425   3.996   5.709   1.145
  146VAL      N 1426   4.200   5.722   1.248
  146VAL      H 1427   4.268   5.780   1.293
  146VAL     CA 1428   4.219   5.577   1.265
  146VAL     CB 1429   4.367   5.542   1.283
  146VAL    CG1 1430   4.425   5.569   1.144
  146VAL    CG2 1431   4.441   5.621   1.392
  146VAL      C 1432   4.125   5.523   1.374
  146VAL      O 1433   4.041   5.436   1.354
  147ALA      N 1434   4.108   5.608   1.474
  147ALA      H 1435   4.160   5.692   1.492
  147ALA     CA 1436   4.006   5.585   1.578
  147ALA     CB 1437   4.013   5.686   1.693
  147ALA      C 1438   3.861   5.575   1.530
  147ALA      O 1439   3.798   5.472   1.556
  148GLN      N 1440   3.810   5.670   1.452
  148GLN      H 1441   3.852   5.760   1.460
  148GLN     CA 1442   3.683   5.674   1.379
  148GLN     CB 1443   3.673   5.812   1.314
  148GLN     CG 1444   3.538   5.835   1.244
  148GLN     CD 1445   3.518   5.975   1.185
  148GLN    OE1 1446   3.441   6.055   1.238
  148GLN    NE2 1447   3.591   6.013   1.081
  148GLN   HE21 1448   3.656   5.950   1.038
  148GLN   HE22 1449   3.563   6.097   1.035
  148GLN      C 1450   3.655   5.556   1.284
  148GLN      O 1451   3.539   5.513   1.280
  149GLU      N 1452   3.755   5.508   1.211
  149GLU      H 1453   3.834   5.569   1.198
  149GLU     CA 1454   3.739   5.381   1.140
  149GLU     CB 1455   3.841   5.389   1.027
  149GLU     CG 1456   3.768   5.446   0.906
  149GLU     CD 1457   3.873   5.481   0.801
  149GLU    OE1 1458   3.952   5.395   0.757
  149GLU    OE2 1459   3.907   5.600   0.783
  149GLU      C 1460   3.746   5.252   1.224
  149GLU      O 1461   3.709   5.147   1.171
  150GLY      N 1462   3.782   5.252   1.352
  150GLY      H 1463   3.828   5.330   1.395
  150GLY     CA 1464   3.799   5.129   1.429
  150GLY      C 1465   3.810   5.160   1.579
  150GLY      O 1466   3.921   5.159   1.632
  151GLN      N 1467   3.697   5.161   1.649
  151GLN      H 1468   3.613   5.146   1.596
  151GLN     CA 1469   3.669   5.181   1.792
  151GLN     CB 1470   3.525   5.223   1.821
  151GLN     CG 1471   3.491   5.369   1.789
  151GLN     CD 1472   3.343   5.394   1.817
  151GLN    OE1 1473   3.305   5.408   1.933
  151GLN    NE2 1474   3.266   5.402   1.709
  151GLN   HE21 1475   3.315   5.416   1.623
  151GLN   HE22 1476   3.166   5.406   1.713
  151GLN      C 1477   3.701   5.052   1.868
  151GLN      O 1478   3.632   4.951   1.855
  152CYS      N 1479   3.794   5.062   1.963
  152CYS      H 1480   3.836   5.152   1.977
  152CYS     CA 1481   3.831   4.952   2.052
  152CYS     CB 1482   3.971   4.980   2.106
  152CYS     SG 1483   4.028   4.837   2.206
  152CYS     HG 1484   4.056   4.751   2.108
  152CYS      C 1485   3.736   4.940   2.172
  152CYS      O 1486   3.725   5.026   2.259
  153ARG      N 1487   3.685   4.817   2.176
  153ARG      H 1488   3.727   4.757   2.109
  153ARG     CA 1489   3.574   4.770   2.261
  153ARG     CB 1490   3.495   4.654   2.202
  153ARG     CG 1491   3.583   4.531   2.176
  153ARG     CD 1492   3.499   4.420   2.111
  153ARG     NE 1493   3.584   4.300   2.111
  153ARG     HE 1494   3.611   4.268   2.201
  153ARG     CZ 1495   3.640   4.229   2.013
  153ARG    NH1 1496   3.627   4.262   1.884
  153ARG   HH11 1497   3.567   4.337   1.856
  153ARG   HH12 1498   3.693   4.227   1.817
  153ARG    NH2 1499   3.709   4.117   2.039
  153ARG   HH21 1500   3.715   4.089   2.135
  153ARG   HH22 1501   3.737   4.059   1.962
  153ARG      C 1502   3.608   4.746   2.408
  153ARG      O 1503   3.550   4.659   2.472
  154VAL      N 1504   3.688   4.838   2.462
  154VAL      H 1505   3.713   4.921   2.411
  154VAL     CA 1506   3.728   4.844   2.603
  154VAL     CB 1507   3.827   4.955   2.639
  154VAL    CG1 1508   3.965   4.933   2.578
  154VAL    CG2 1509   3.795   5.102   2.610
  154VAL      C 1510   3.608   4.836   2.698
  154VAL      O 1511   3.515   4.916   2.694
  155ASP      N 1512   3.631   4.742   2.790
  155ASP      H 1513   3.692   4.665   2.776
  155ASP     CA 1514   3.534   4.728   2.900
  155ASP     CB 1515   3.463   4.593   2.890
  155ASP     CG 1516   3.561   4.480   2.919
  155ASP    OD1 1517   3.620   4.427   2.822
  155ASP    OD2 1518   3.564   4.436   3.036
  155ASP      C 1519   3.586   4.767   3.038
  155ASP      O 1520   3.707   4.758   3.058
  156ASP      N 1521   3.498   4.751   3.137
  156ASP      H 1522   3.404   4.743   3.105
  156ASP     CA 1523   3.530   4.762   3.280
  156ASP     CB 1524   3.400   4.778   3.359
  156ASP     CG 1525   3.305   4.659   3.344
  156ASP    OD1 1526   3.299   4.572   3.434
  156ASP    OD2 1527   3.226   4.670   3.247
  156ASP      C 1528   3.629   4.670   3.352
  156ASP      O 1529   3.713   4.714   3.430
  157LYS      N 1530   3.649   4.548   3.302
  157LYS      H 1531   3.610   4.519   3.215
  157LYS     CA 1532   3.727   4.441   3.365
  157LYS     CB 1533   3.654   4.313   3.406
  157LYS     CG 1534   3.519   4.335   3.473
  157LYS     CD 1535   3.482   4.206   3.546
  157LYS     CE 1536   3.338   4.201   3.597
  157LYS     NZ 1537   3.321   4.282   3.718
  157LYS    HZ1 1538   3.335   4.381   3.709
  157LYS    HZ2 1539   3.237   4.265   3.770
  157LYS    HZ3 1540   3.394   4.257   3.782
  157LYS      C 1541   3.845   4.396   3.279
  157LYS      O 1542   3.951   4.367   3.335
  158VAL      N 1543   3.836   4.395   3.146
  158VAL      H 1544   3.748   4.396   3.099
  158VAL     CA 1545   3.946   4.356   3.058
  158VAL     CB 1546   3.912   4.257   2.946
  158VAL    CG1 1547   4.026   4.213   2.853
  158VAL    CG2 1548   3.831   4.137   2.995
  158VAL      C 1549   3.994   4.485   2.991
  158VAL      O 1550   3.910   4.567   2.955
  159ASN      N 1551   4.125   4.506   2.982
  159ASN      H 1552   4.191   4.441   3.021
  159ASN     CA 1553   4.178   4.605   2.886
  159ASN     CB 1554   4.257   4.716   2.955
  159ASN     CG 1555   4.237   4.853   2.891
  159ASN    OD1 1556   4.303   4.889   2.793
  159ASN    ND2 1557   4.128   4.919   2.929
  159ASN   HD21 1558   4.060   4.878   2.989
  159ASN   HD22 1559   4.124   5.014   2.898
  159ASN      C 1560   4.258   4.538   2.775
  159ASN      O 1561   4.348   4.455   2.790
  160PHE      N 1562   4.230   4.598   2.660
  160PHE      H 1563   4.166   4.675   2.654
  160PHE     CA 1564   4.309   4.577   2.538
  160PHE     CB 1565   4.216   4.563   2.418
  160PHE     CG 1566   4.118   4.445   2.429
  160PHE    CD1 1567   4.000   4.452   2.502
  160PHE    HD1 1568   3.967   4.550   2.536
  160PHE    CD2 1569   4.163   4.324   2.379
  160PHE    HD2 1570   4.269   4.307   2.360
  160PHE    CE1 1571   3.927   4.336   2.527
  160PHE    HE1 1572   3.843   4.347   2.595
  160PHE    CE2 1573   4.082   4.213   2.399
  160PHE    HE2 1574   4.128   4.122   2.358
  160PHE     CZ 1575   3.966   4.214   2.475
  160PHE     HZ 1576   3.906   4.125   2.493
  160PHE      C 1577   4.398   4.700   2.522
  160PHE      O 1578   4.345   4.811   2.518
  161HISE     N 1579   4.528   4.673   2.524
  161HISE     H 1580   4.564   4.583   2.500
  161HISE    CA 1581   4.616   4.786   2.559
  161HISE    CB 1582   4.667   4.781   2.703
  161HISE    CG 1583   4.738   4.910   2.746
  161HISE   ND1 1584   4.725   5.028   2.688
  161HISE   CD2 1585   4.832   4.910   2.840
  161HISE   HD2 1586   4.867   4.826   2.900
  161HISE   CE1 1587   4.814   5.102   2.755
  161HISE   HE1 1588   4.820   5.211   2.754
  161HISE   NE2 1589   4.882   5.033   2.846
  161HISE   HE2 1590   4.952   5.065   2.910
  161HISE     C 1591   4.736   4.788   2.464
  161HISE     O 1592   4.806   4.687   2.455
  162PHE      N 1593   4.785   4.910   2.445
  162PHE      H 1594   4.762   4.973   2.520
  162PHE     CA 1595   4.911   4.928   2.372
  162PHE     CB 1596   4.917   5.073   2.322
  162PHE     CG 1597   4.826   5.112   2.206
  162PHE    CD1 1598   4.702   5.165   2.240
  162PHE    HD1 1599   4.683   5.192   2.344
  162PHE    CD2 1600   4.863   5.093   2.073
  162PHE    HD2 1601   4.946   5.026   2.054
  162PHE    CE1 1602   4.620   5.208   2.137
  162PHE    HE1 1603   4.519   5.241   2.164
  162PHE    CE2 1604   4.778   5.129   1.969
  162PHE    HE2 1605   4.805   5.105   1.866
  162PHE     CZ 1606   4.658   5.189   2.004
  162PHE     HZ 1607   4.581   5.207   1.929
  162PHE      C 1608   5.031   4.897   2.461
  162PHE      O 1609   5.106   4.987   2.501
  163ILE      N 1610   5.056   4.770   2.493
  163ILE      H 1611   4.988   4.698   2.478
  163ILE     CA 1612   5.183   4.733   2.556
  163ILE     CB 1613   5.175   4.622   2.661
  163ILE    CG1 1614   5.037   4.563   2.690
  163ILE    CG2 1615   5.238   4.679   2.788
  163ILE     CD 1616   5.043   4.410   2.690
  163ILE      C 1617   5.292   4.708   2.452
  163ILE      O 1618   5.297   4.601   2.392
  164LEU      N 1619   5.390   4.798   2.461
  164LEU      H 1620   5.417   4.834   2.550
  164LEU     CA 1621   5.494   4.809   2.358
  164LEU     CB 1622   5.506   4.951   2.301
  164LEU     CG 1623   5.374   5.003   2.244
  164LEU    CD1 1624   5.380   5.155   2.234
  164LEU    CD2 1625   5.349   4.949   2.103
  164LEU      C 1626   5.635   4.775   2.407
  164LEU      O 1627   5.684   4.831   2.505
  165PHE      N 1628   5.705   4.697   2.325
  165PHE      H 1629   5.663   4.633   2.261
  165PHE     CA 1630   5.848   4.672   2.347
  165PHE     CB 1631   5.866   4.520   2.355
  165PHE     CG 1632   6.013   4.479   2.365
  165PHE    CD1 1633   6.071   4.483   2.492
  165PHE    HD1 1634   6.025   4.555   2.559
  165PHE    CD2 1635   6.079   4.413   2.263
  165PHE    HD2 1636   6.034   4.392   2.166
  165PHE    CE1 1637   6.189   4.416   2.520
  165PHE    HE1 1638   6.230   4.409   2.621
  165PHE    CE2 1639   6.200   4.351   2.292
  165PHE    HE2 1640   6.253   4.295   2.214
  165PHE     CZ 1641   6.257   4.350   2.418
  165PHE     HZ 1642   6.332   4.274   2.441
  165PHE      C 1643   5.939   4.737   2.243
  165PHE      O 1644   5.915   4.711   2.125
  166ASN      N 1645   6.026   4.826   2.289
  166ASN      H 1646   6.035   4.867   2.380
  166ASN     CA 1647   6.131   4.884   2.204
  166ASN     CB 1648   6.099   5.033   2.188
  166ASN     CG 1649   6.170   5.120   2.085
  166ASN    OD1 1650   6.251   5.075   2.004
  166ASN    ND2 1651   6.170   5.253   2.095
  166ASN   HD21 1652   6.199   5.298   2.011
  166ASN   HD22 1653   6.144   5.292   2.183
  166ASN      C 1654   6.277   4.874   2.251
  166ASN      O 1655   6.317   4.928   2.354
  167ASN      N 1656   6.357   4.794   2.182
  167ASN      H 1657   6.332   4.769   2.089
  167ASN     CA 1658   6.498   4.780   2.223
  167ASN     CB 1659   6.556   4.643   2.190
  167ASN     CG 1660   6.692   4.626   2.258
  167ASN    OD1 1661   6.783   4.707   2.237
  167ASN    ND2 1662   6.727   4.513   2.319
  167ASN   HD21 1663   6.668   4.435   2.338
  167ASN   HD22 1664   6.825   4.492   2.320
  167ASN      C 1665   6.574   4.899   2.165
  167ASN      O 1666   6.574   4.920   2.043
  168VAL      N 1667   6.623   4.979   2.259
  168VAL      H 1668   6.619   4.945   2.353
  168VAL     CA 1669   6.718   5.087   2.228
  168VAL     CB 1670   6.691   5.220   2.300
  168VAL    CG1 1671   6.764   5.325   2.215
  168VAL    CG2 1672   6.542   5.247   2.285
  168VAL      C 1673   6.858   5.035   2.259
  168VAL      O 1674   6.889   5.028   2.378
  169ASP      N 1675   6.943   4.993   2.166
  169ASP      H 1676   6.912   5.001   2.071
  169ASP     CA 1677   7.082   4.945   2.176
  169ASP     CB 1678   7.180   5.061   2.170
  169ASP     CG 1679   7.158   5.161   2.057
  169ASP    OD1 1680   7.226   5.130   1.956
  169ASP    OD2 1681   7.068   5.247   2.068
  169ASP      C 1682   7.122   4.839   2.279
  169ASP      O 1683   7.242   4.812   2.287
  170GLY      N 1684   7.027   4.756   2.321
  170GLY      H 1685   6.940   4.737   2.274
  170GLY     CA 1686   7.048   4.664   2.433
  170GLY      C 1687   6.933   4.677   2.533
  170GLY      O 1688   6.871   4.579   2.573
  171HISE     N 1689   6.885   4.796   2.568
  171HISE     H 1690   6.907   4.877   2.514
  171HISE    CA 1691   6.785   4.829   2.671
  171HISE    CB 1692   6.781   4.980   2.696
  171HISE    CG 1693   6.887   5.025   2.797
  171HISE   ND1 1694   7.004   4.969   2.824
  171HISE   CD2 1695   6.885   5.140   2.865
  171HISE   HD2 1696   6.807   5.211   2.839
  171HISE   CE1 1697   7.072   5.048   2.906
  171HISE   HE1 1698   7.155   5.032   2.974
  171HISE   NE2 1699   6.997   5.155   2.935
  171HISE   HE2 1700   7.018   5.222   3.006
  171HISE     C 1701   6.646   4.775   2.640
  171HISE     O 1702   6.575   4.827   2.554
  172LEU      N 1703   6.609   4.670   2.713
  172LEU      H 1704   6.675   4.648   2.785
  172LEU     CA 1705   6.477   4.604   2.710
  172LEU     CB 1706   6.480   4.471   2.785
  172LEU     CG 1707   6.573   4.359   2.739
  172LEU    CD1 1708   6.557   4.239   2.832
  172LEU    CD2 1709   6.547   4.316   2.594
  172LEU      C 1710   6.366   4.693   2.765
  172LEU      O 1711   6.307   4.661   2.868
  173TYR      N 1712   6.316   4.786   2.684
  173TYR      H 1713   6.352   4.815   2.595
  173TYR     CA 1714   6.213   4.882   2.727
  173TYR     CB 1715   6.239   5.021   2.668
  173TYR     CG 1716   6.348   5.103   2.738
  173TYR    CD1 1717   6.350   5.109   2.876
  173TYR    HD1 1718   6.275   5.062   2.940
  173TYR    CD2 1719   6.424   5.187   2.657
  173TYR    HD2 1720   6.398   5.186   2.551
  173TYR    CE1 1721   6.438   5.199   2.935
  173TYR    HE1 1722   6.437   5.216   3.043
  173TYR    CE2 1723   6.514   5.274   2.716
  173TYR    HE2 1724   6.570   5.348   2.658
  173TYR     CZ 1725   6.519   5.278   2.854
  173TYR     OH 1726   6.598   5.375   2.909
  173TYR     HH 1727   6.640   5.425   2.833
  173TYR      C 1728   6.069   4.839   2.698
  173TYR      O 1729   6.020   4.837   2.585
  174GLU      N 1730   6.008   4.789   2.805
  174GLU      H 1731   6.054   4.781   2.894
  174GLU     CA 1732   5.863   4.772   2.821
  174GLU     CB 1733   5.829   4.671   2.932
  174GLU     CG 1734   5.680   4.655   2.965
  174GLU     CD 1735   5.656   4.586   3.099
  174GLU    OE1 1736   5.612   4.652   3.196
  174GLU    OE2 1737   5.687   4.465   3.111
  174GLU      C 1738   5.803   4.911   2.842
  174GLU      O 1739   5.817   4.966   2.951
  175LEU      N 1740   5.745   4.967   2.736
  175LEU      H 1741   5.726   4.923   2.648
  175LEU     CA 1742   5.668   5.092   2.743
  175LEU     CB 1743   5.668   5.163   2.608
  175LEU     CG 1744   5.806   5.165   2.541
  175LEU    CD1 1745   5.792   5.247   2.413
  175LEU    CD2 1746   5.915   5.232   2.625
  175LEU      C 1747   5.520   5.060   2.760
  175LEU      O 1748   5.471   4.956   2.715
  176ASP      N 1749   5.449   5.156   2.818
  176ASP      H 1750   5.498   5.219   2.879
  176ASP     CA 1751   5.303   5.159   2.822
  176ASP     CB 1752   5.262   5.190   2.966
  176ASP     CG 1753   5.111   5.182   2.989
  176ASP    OD1 1754   5.069   5.095   3.068
  176ASP    OD2 1755   5.034   5.274   2.953
  176ASP      C 1756   5.263   5.285   2.745
  176ASP      O 1757   5.286   5.402   2.773
  177GLY      N 1758   5.171   5.253   2.654
  177GLY      H 1759   5.169   5.159   2.619
  177GLY     CA 1760   5.100   5.355   2.576
  177GLY      C 1761   5.066   5.490   2.640
  177GLY      O 1762   5.114   5.596   2.599
  178ARG      N 1763   5.003   5.485   2.757
  178ARG      H 1764   4.986   5.398   2.803
  178ARG     CA 1765   4.953   5.606   2.825
  178ARG     CB 1766   4.817   5.584   2.893
  178ARG     CG 1767   4.800   5.460   2.981
  178ARG     CD 1768   4.654   5.432   2.947
  178ARG     NE 1769   4.607   5.295   2.975
  178ARG     HE 1770   4.670   5.243   3.033
  178ARG     CZ 1771   4.493   5.236   2.940
  178ARG    NH1 1772   4.396   5.307   2.880
  178ARG   HH11 1773   4.399   5.404   2.857
  178ARG   HH12 1774   4.313   5.258   2.853
  178ARG    NH2 1775   4.485   5.105   2.969
  178ARG   HH21 1776   4.552   5.055   3.022
  178ARG   HH22 1777   4.413   5.053   2.922
  178ARG      C 1778   5.049   5.664   2.928
  178ARG      O 1779   5.061   5.786   2.943
  179MET      N 1780   5.120   5.573   2.994
  179MET      H 1781   5.148   5.494   2.940
  179MET     CA 1782   5.200   5.606   3.113
  179MET     CB 1783   5.195   5.491   3.214
  179MET     CG 1784   5.059   5.431   3.252
  179MET     SD 1785   4.968   5.539   3.369
  179MET     CE 1786   4.815   5.448   3.363
  179MET      C 1787   5.346   5.639   3.082
  179MET      O 1788   5.411   5.582   2.994
  180PRO      N 1789   5.392   5.726   3.171
  180PRO     CA 1790   5.533   5.768   3.176
  180PRO     CB 1791   5.543   5.908   3.237
  180PRO     CG 1792   5.422   5.901   3.330
  180PRO     CD 1793   5.317   5.819   3.256
  180PRO      C 1794   5.625   5.672   3.252
  180PRO      O 1795   5.578   5.568   3.297
  181PHE      N 1796   5.756   5.698   3.244
  181PHE      H 1797   5.781   5.789   3.213
  181PHE     CA 1798   5.854   5.610   3.308
  181PHE     CB 1799   5.847   5.616   3.461
  181PHE     CG 1800   5.900   5.748   3.519
  181PHE    CD1 1801   6.029   5.765   3.566
  181PHE    HD1 1802   6.085   5.676   3.593
  181PHE    CD2 1803   5.807   5.849   3.539
  181PHE    HD2 1804   5.702   5.838   3.511
  181PHE    CE1 1805   6.065   5.887   3.624
  181PHE    HE1 1806   6.169   5.913   3.642
  181PHE    CE2 1807   5.840   5.963   3.612
  181PHE    HE2 1808   5.764   6.036   3.639
  181PHE     CZ 1809   5.971   5.985   3.654
  181PHE     HZ 1810   6.006   6.077   3.699
  181PHE      C 1811   5.858   5.463   3.265
  181PHE      O 1812   5.809   5.370   3.329
  182PRO      N 1813   5.931   5.431   3.158
  182PRO     CA 1814   5.936   5.296   3.102
  182PRO     CB 1815   6.008   5.314   2.968
  182PRO     CG 1816   6.096   5.438   2.984
  182PRO     CD 1817   6.017   5.523   3.083
  182PRO      C 1818   6.006   5.195   3.193
  182PRO      O 1819   6.103   5.229   3.260
  183VAL      N 1820   5.962   5.069   3.183
  183VAL      H 1821   5.892   5.047   3.115
  183VAL     CA 1822   6.026   4.955   3.250
  183VAL     CB 1823   5.914   4.861   3.295
  183VAL    CG1 1824   5.984   4.741   3.359
  183VAL    CG2 1825   5.809   4.924   3.387
  183VAL      C 1826   6.144   4.889   3.179
  183VAL      O 1827   6.112   4.822   3.081
  184ASN      N 1828   6.267   4.916   3.220
  184ASN      H 1829   6.297   4.975   3.295
  184ASN     CA 1830   6.376   4.841   3.155
  184ASN     CB 1831   6.502   4.925   3.177
  184ASN     CG 1832   6.624   4.876   3.098
  184ASN    OD1 1833   6.620   4.762   3.051
  184ASN    ND2 1834   6.735   4.949   3.096
  184ASN   HD21 1835   6.737   5.043   3.132
  184ASN   HD22 1836   6.820   4.908   3.064
  184ASN      C 1837   6.395   4.711   3.234
  184ASN      O 1838   6.426   4.699   3.352
  185HISE     N 1839   6.371   4.608   3.153
  185HISE     H 1840   6.347   4.635   3.060
  185HISE    CA 1841   6.389   4.468   3.192
  185HISE    CB 1842   6.305   4.379   3.101
  185HISE    CG 1843   6.159   4.371   3.146
  185HISE   ND1 1844   6.120   4.286   3.240
  185HISE   CD2 1845   6.057   4.448   3.108
  185HISE   HD2 1846   6.046   4.512   3.021
  185HISE   CE1 1847   5.991   4.310   3.264
  185HISE   HE1 1848   5.923   4.238   3.311
  185HISE   NE2 1849   5.955   4.408   3.183
  185HISE   HE2 1850   5.859   4.433   3.168
  185HISE     C 1851   6.533   4.419   3.209
  185HISE     O 1852   6.556   4.335   3.296
  186GLY      N 1853   6.621   4.482   3.132
  186GLY      H 1854   6.592   4.553   3.067
  186GLY     CA 1855   6.760   4.436   3.120
  186GLY      C 1856   6.838   4.499   3.005
  186GLY      O 1857   6.804   4.598   2.940
  187ALA      N 1858   6.943   4.429   2.964
  187ALA      H 1859   7.012   4.383   3.021
  187ALA     CA 1860   7.002   4.439   2.829
  187ALA     CB 1861   7.147   4.485   2.821
  187ALA      C 1862   7.002   4.305   2.755
  187ALA      O 1863   7.052   4.203   2.802
  188SER      N 1864   6.984   4.323   2.625
  188SER      H 1865   6.960   4.411   2.586
  188SER     CA 1866   6.988   4.209   2.532
  188SER     CB 1867   6.849   4.147   2.520
  188SER     OG 1868   6.868   4.014   2.472
  188SER     HG 1869   6.781   3.967   2.456
  188SER      C 1870   7.013   4.254   2.388
  188SER      O 1871   6.967   4.363   2.352
  189SER      N 1872   7.069   4.172   2.300
  189SER      H 1873   7.074   4.073   2.315
  189SER     CA 1874   7.111   4.220   2.167
  189SER     CB 1875   7.233   4.144   2.114
  189SER     OG 1876   7.208   4.003   2.121
  189SER     HG 1877   7.212   3.960   2.031
  189SER      C 1878   7.006   4.211   2.056
  189SER      O 1879   6.928   4.119   2.032
  190GLU      N 1880   7.010   4.314   1.972
  190GLU      H 1881   7.091   4.370   1.961
  190GLU     CA 1882   6.911   4.343   1.867
  190GLU     CB 1883   6.948   4.472   1.794
  190GLU     CG 1884   6.900   4.594   1.874
  190GLU     CD 1885   6.934   4.716   1.787
  190GLU    OE1 1886   6.844   4.748   1.706
  190GLU    OE2 1887   7.047   4.769   1.793
  190GLU      C 1888   6.876   4.233   1.766
  190GLU      O 1889   6.767   4.232   1.709
  191ASP      N 1890   6.970   4.144   1.736
  191ASP      H 1891   7.058   4.139   1.784
  191ASP     CA 1892   6.950   4.022   1.657
  191ASP     CB 1893   7.087   3.959   1.634
  191ASP     CG 1894   7.159   3.903   1.757
  191ASP    OD1 1895   7.188   3.986   1.845
  191ASP    OD2 1896   7.217   3.793   1.743
  191ASP      C 1897   6.850   3.916   1.707
  191ASP      O 1898   6.811   3.824   1.635
  192THR      N 1899   6.812   3.927   1.833
  192THR      H 1900   6.858   3.979   1.906
  192THR     CA 1901   6.710   3.833   1.882
  192THR     CB 1902   6.772   3.753   1.997
  192THR    OG1 1903   6.814   3.842   2.101
  192THR    HG1 1904   6.747   3.884   2.162
  192THR    CG2 1905   6.886   3.665   1.947
  192THR      C 1906   6.572   3.888   1.920
  192THR      O 1907   6.496   3.811   1.978
  193LEU      N 1908   6.520   3.993   1.856
  193LEU      H 1909   6.572   4.037   1.782
  193LEU     CA 1910   6.407   4.076   1.899
  193LEU     CB 1911   6.393   4.182   1.789
  193LEU     CG 1912   6.431   4.327   1.819
  193LEU    CD1 1913   6.407   4.427   1.705
  193LEU    CD2 1914   6.353   4.372   1.942
  193LEU      C 1915   6.273   4.007   1.926
  193LEU      O 1916   6.205   4.024   2.027
  194LEU      N 1917   6.253   3.903   1.846
  194LEU      H 1918   6.320   3.865   1.782
  194LEU     CA 1919   6.127   3.829   1.861
  194LEU     CB 1920   6.079   3.778   1.725
  194LEU     CG 1921   5.931   3.751   1.702
  194LEU    CD1 1922   5.845   3.872   1.740
  194LEU    CD2 1923   5.915   3.713   1.555
  194LEU      C 1924   6.125   3.714   1.962
  194LEU      O 1925   6.029   3.695   2.036
  195LYS      N 1926   6.245   3.680   2.008
  195LYS      H 1927   6.331   3.719   1.974
  195LYS     CA 1928   6.265   3.601   2.130
  195LYS     CB 1929   6.401   3.533   2.116
  195LYS     CG 1930   6.411   3.426   2.007
  195LYS     CD 1931   6.546   3.373   1.958
  195LYS     CE 1932   6.533   3.253   1.864
  195LYS     NZ 1933   6.479   3.136   1.934
  195LYS    HZ1 1934   6.381   3.153   1.941
  195LYS    HZ2 1935   6.489   3.050   1.884
  195LYS    HZ3 1936   6.528   3.127   2.021
  195LYS      C 1937   6.256   3.684   2.258
  195LYS      O 1938   6.192   3.633   2.350
  196ASP      N 1939   6.316   3.802   2.273
  196ASP      H 1940   6.406   3.808   2.229
  196ASP     CA 1941   6.302   3.901   2.381
  196ASP     CB 1942   6.421   3.996   2.374
  196ASP     CG 1943   6.561   3.937   2.397
  196ASP    OD1 1944   6.589   3.871   2.499
  196ASP    OD2 1945   6.646   3.961   2.309
  196ASP      C 1946   6.163   3.964   2.388
  196ASP      O 1947   6.111   3.984   2.497
  197ALA      N 1948   6.098   3.985   2.274
  197ALA      H 1949   6.127   3.998   2.179
  197ALA     CA 1950   5.952   4.003   2.278
  197ALA     CB 1951   5.900   4.016   2.135
  197ALA      C 1952   5.879   3.894   2.356
  197ALA      O 1953   5.785   3.920   2.430
  198ALA      N 1954   5.909   3.769   2.319
  198ALA      H 1955   5.955   3.748   2.233
  198ALA     CA 1956   5.861   3.649   2.388
  198ALA     CB 1957   5.908   3.520   2.322
  198ALA      C 1958   5.890   3.650   2.538
  198ALA      O 1959   5.798   3.638   2.619
  199LYS      N 1960   6.011   3.699   2.567
  199LYS      H 1961   6.072   3.705   2.489
  199LYS     CA 1962   6.053   3.696   2.708
  199LYS     CB 1963   6.204   3.687   2.728
  199LYS     CG 1964   6.234   3.537   2.720
  199LYS     CD 1965   6.381   3.499   2.737
  199LYS     CE 1966   6.468   3.546   2.619
  199LYS     NZ 1967   6.607   3.499   2.631
  199LYS    HZ1 1968   6.648   3.535   2.715
  199LYS    HZ2 1969   6.605   3.400   2.643
  199LYS    HZ3 1970   6.665   3.526   2.555
  199LYS      C 1971   5.985   3.806   2.790
  199LYS      O 1972   5.946   3.794   2.906
  200VAL      N 1973   5.948   3.919   2.728
  200VAL      H 1974   5.968   3.936   2.632
  200VAL     CA 1975   5.861   4.023   2.784
  200VAL     CB 1976   5.889   4.159   2.719
  200VAL    CG1 1977   5.795   4.270   2.767
  200VAL    CG2 1978   6.028   4.213   2.754
  200VAL      C 1979   5.716   3.975   2.794
  200VAL      O 1980   5.638   4.013   2.881
  201CYS      N 1981   5.672   3.902   2.692
  201CYS      H 1982   5.701   3.907   2.597
  201CYS     CA 1983   5.544   3.831   2.700
  201CYS     CB 1984   5.508   3.771   2.564
  201CYS     SG 1985   5.338   3.703   2.557
  201CYS     HG 1986   5.373   3.606   2.474
  201CYS      C 1987   5.523   3.727   2.811
  201CYS      O 1988   5.410   3.706   2.855
  202ARG      N 1989   5.625   3.645   2.830
  202ARG      H 1990   5.689   3.635   2.753
  202ARG     CA 1991   5.627   3.546   2.939
  202ARG     CB 1992   5.762   3.476   2.934
  202ARG     CG 1993   5.781   3.344   2.857
  202ARG     CD 1994   5.920   3.281   2.858
  202ARG     NE 1995   5.914   3.139   2.820
  202ARG     HE 1996   5.823   3.105   2.796
  202ARG     CZ 1997   6.018   3.058   2.799
  202ARG    NH1 1998   6.145   3.097   2.819
  202ARG   HH11 1999   6.167   3.182   2.868
  202ARG   HH12 2000   6.220   3.054   2.770
  202ARG    NH2 2001   6.004   2.929   2.766
  202ARG   HH21 2002   5.920   2.879   2.743
  202ARG   HH22 2003   6.089   2.876   2.759
  202ARG      C 2004   5.610   3.618   3.073
  202ARG      O 2005   5.541   3.566   3.160
  203GLU      N 2006   5.663   3.739   3.085
  203GLU      H 2007   5.746   3.760   3.034
  203GLU     CA 2008   5.645   3.821   3.206
  203GLU     CB 2009   5.737   3.944   3.206
  203GLU     CG 2010   5.880   3.925   3.256
  203GLU     CD 2011   5.900   3.945   3.406
  203GLU    OE1 2012   5.923   3.837   3.465
  203GLU    OE2 2013   5.915   4.061   3.452
  203GLU      C 2014   5.499   3.855   3.236
  203GLU      O 2015   5.440   3.807   3.333
  204PHE      N 2016   5.431   3.910   3.135
  204PHE      H 2017   5.474   3.924   3.046
  204PHE     CA 2018   5.290   3.950   3.143
  204PHE     CB 2019   5.260   4.023   3.012
  204PHE     CG 2020   5.285   4.174   3.014
  204PHE    CD1 2021   5.379   4.238   2.934
  204PHE    HD1 2022   5.460   4.182   2.889
  204PHE    CD2 2023   5.212   4.257   3.098
  204PHE    HD2 2024   5.147   4.210   3.171
  204PHE    CE1 2025   5.384   4.377   2.928
  204PHE    HE1 2026   5.455   4.428   2.863
  204PHE    CE2 2027   5.215   4.396   3.093
  204PHE    HE2 2028   5.138   4.454   3.143
  204PHE     CZ 2029   5.305   4.459   3.007
  204PHE     HZ 2030   5.331   4.564   3.017
  204PHE      C 2031   5.195   3.835   3.179
  204PHE      O 2032   5.104   3.844   3.261
  205THR      N 2033   5.223   3.721   3.117
  205THR      H 2034   5.297   3.713   3.050
  205THR     CA 2035   5.148   3.598   3.149
  205THR     CB 2036   5.170   3.488   3.045
  205THR    OG1 2037   5.306   3.477   3.002
  205THR    HG1 2038   5.331   3.546   2.934
  205THR    CG2 2039   5.082   3.506   2.921
  205THR      C 2040   5.184   3.531   3.281
  205THR      O 2041   5.087   3.488   3.344
  206GLU      N 2042   5.308   3.519   3.326
  206GLU      H 2043   5.383   3.533   3.261
  206GLU     CA 2044   5.352   3.470   3.458
  206GLU     CB 2045   5.500   3.501   3.476
  206GLU     CG 2046   5.562   3.420   3.590
  206GLU     CD 2047   5.691   3.465   3.659
  206GLU    OE1 2048   5.693   3.550   3.751
  206GLU    OE2 2049   5.795   3.401   3.635
  206GLU      C 2050   5.279   3.551   3.565
  206GLU      O 2051   5.257   3.504   3.677
  207ARG      N 2052   5.253   3.676   3.529
  207ARG      H 2053   5.293   3.716   3.447
  207ARG     CA 2054   5.176   3.765   3.617
  207ARG     CB 2055   5.196   3.913   3.583
  207ARG     CG 2056   5.323   3.979   3.636
  207ARG     CD 2057   5.304   4.131   3.641
  207ARG     NE 2058   5.213   4.153   3.754
  207ARG     HE 2059   5.119   4.161   3.722
  207ARG     CZ 2060   5.255   4.184   3.878
  207ARG    NH1 2061   5.382   4.172   3.917
  207ARG   HH11 2062   5.459   4.145   3.859
  207ARG   HH12 2063   5.407   4.178   4.014
  207ARG    NH2 2064   5.154   4.218   3.960
  207ARG   HH21 2065   5.062   4.240   3.928
  207ARG   HH22 2066   5.174   4.204   4.057
  207ARG      C 2067   5.026   3.738   3.632
  207ARG      O 2068   4.975   3.719   3.742
  208GLU      N 2069   4.953   3.727   3.522
  208GLU      H 2070   4.997   3.748   3.435
  208GLU     CA 2071   4.811   3.689   3.518
  208GLU     CB 2072   4.746   3.743   3.391
  208GLU     CG 2073   4.769   3.889   3.348
  208GLU     CD 2074   4.668   3.985   3.410
  208GLU    OE1 2075   4.686   4.016   3.530
  208GLU    OE2 2076   4.582   4.039   3.337
  208GLU      C 2077   4.784   3.541   3.545
  208GLU      O 2078   4.850   3.445   3.502
  209GLN      N 2079   4.687   3.526   3.634
  209GLN      H 2080   4.646   3.612   3.664
  209GLN     CA 2081   4.646   3.394   3.685
  209GLN     CB 2082   4.566   3.409   3.815
  209GLN     CG 2083   4.666   3.444   3.925
  209GLN     CD 2084   4.593   3.428   4.059
  209GLN    OE1 2085   4.480   3.471   4.083
  209GLN    NE2 2086   4.658   3.358   4.152
  209GLN   HE21 2087   4.755   3.337   4.157
  209GLN   HE22 2088   4.593   3.314   4.214
  209GLN      C 2089   4.544   3.330   3.591
  209GLN      O 2090   4.481   3.402   3.514
  210GLY      N 2091   4.512   3.205   3.622
  210GLY      H 2092   4.543   3.168   3.710
  210GLY     CA 2093   4.411   3.117   3.561
  210GLY      C 2094   4.431   3.097   3.411
  210GLY      O 2095   4.538   3.097   3.351
  211GLU      N 2096   4.317   3.086   3.343
  211GLU      H 2097   4.226   3.086   3.384
  211GLU     CA 2098   4.319   3.044   3.202
  211GLU     CB 2099   4.207   2.948   3.163
  211GLU     CG 2100   4.226   2.820   3.244
  211GLU     CD 2101   4.093   2.746   3.251
  211GLU    OE1 2102   4.084   2.631   3.203
  211GLU    OE2 2103   4.003   2.800   3.320
  211GLU      C 2104   4.302   3.167   3.113
  211GLU      O 2105   4.205   3.199   3.045
  212VAL      N 2106   4.414   3.239   3.109
  212VAL      H 2107   4.493   3.207   3.162
  212VAL     CA 2108   4.440   3.358   3.027
  212VAL     CB 2109   4.563   3.433   3.081
  212VAL    CG1 2110   4.518   3.503   3.209
  212VAL    CG2 2111   4.683   3.343   3.112
  212VAL      C 2112   4.461   3.331   2.878
  212VAL      O 2113   4.544   3.245   2.847
  213ARG      N 2114   4.411   3.426   2.799
  213ARG      H 2115   4.403   3.520   2.834
  213ARG     CA 2116   4.401   3.417   2.653
  213ARG     CB 2117   4.253   3.434   2.619
  213ARG     CG 2118   4.161   3.319   2.659
  213ARG     CD 2119   4.029   3.311   2.583
  213ARG     NE 2120   3.941   3.419   2.632
  213ARG     HE 2121   3.974   3.512   2.622
  213ARG     CZ 2122   3.835   3.418   2.714
  213ARG    NH1 2123   3.804   3.307   2.783
  213ARG   HH11 2124   3.850   3.219   2.775
  213ARG   HH12 2125   3.721   3.306   2.839
  213ARG    NH2 2126   3.748   3.519   2.711
  213ARG   HH21 2127   3.771   3.600   2.656
  213ARG   HH22 2128   3.652   3.501   2.735
  213ARG      C 2129   4.482   3.529   2.587
  213ARG      O 2130   4.517   3.617   2.665
  214PHE      N 2131   4.480   3.532   2.454
  214PHE      H 2132   4.431   3.470   2.392
  214PHE     CA 2133   4.561   3.630   2.381
  214PHE     CB 2134   4.673   3.552   2.312
  214PHE     CG 2135   4.797   3.556   2.401
  214PHE    CD1 2136   4.896   3.652   2.384
  214PHE    HD1 2137   4.882   3.750   2.338
  214PHE    CD2 2138   4.818   3.450   2.488
  214PHE    HD2 2139   4.752   3.363   2.490
  214PHE    CE1 2140   5.010   3.639   2.462
  214PHE    HE1 2141   5.081   3.722   2.463
  214PHE    CE2 2142   4.930   3.441   2.570
  214PHE    HE2 2143   4.938   3.377   2.658
  214PHE     CZ 2144   5.024   3.544   2.562
  214PHE     HZ 2145   5.102   3.560   2.637
  214PHE      C 2146   4.474   3.681   2.266
  214PHE      O 2147   4.354   3.658   2.260
  215SER      N 2148   4.522   3.780   2.189
  215SER      H 2149   4.603   3.829   2.221
  215SER     CA 2150   4.451   3.834   2.073
  215SER     CB 2151   4.528   3.923   1.976
  215SER     OG 2152   4.464   4.051   1.967
  215SER     HG 2153   4.517   4.111   1.907
  215SER      C 2154   4.358   3.744   1.990
  215SER      O 2155   4.402   3.634   1.957
  216ALA      N 2156   4.266   3.809   1.919
  216ALA      H 2157   4.270   3.906   1.944
  216ALA     CA 2158   4.165   3.751   1.828
  216ALA     CB 2159   4.061   3.677   1.912
  216ALA      C 2160   4.101   3.860   1.742
  216ALA     O1 2161   4.156   3.971   1.728
  216ALA     O2 2162   3.990   3.835   1.690
   6.93907   6.93907   4.90665   0.00000   0.00000   0.00000   0.00000   3.46951   3.46951
