# Supplementary material for: Is There a Functional Role for the Knotted Topology in Protein UCH-L1?
Source: J Chem Inf Model. 2024 Jul 24;64(17):6827–37. doi: 10.1021/acs.jcim.4c00880 (PMC11388461; doi:10.1021/acs.jcim.4c00880)
Supplement: Supplementary file 2 — ci4c00880_si_002.zip [file ci4c00880_si_002.zip › UCH-L1_files/APO/APO_delta217/REP_4/traj_initial.gro]

Protein in water t=   0.00000 step= 0
 2162
    1MET      N    1   6.118   3.537   3.342
    1MET     H1    2   6.155   3.464   3.399
    1MET     H2    3   6.191   3.603   3.323
    1MET     H3    4   6.046   3.580   3.396
    1MET     CA    5   6.068   3.497   3.209
    1MET     CB    6   6.050   3.346   3.190
    1MET     CG    7   6.183   3.270   3.187
    1MET     SD    8   6.260   3.278   3.353
    1MET     CE    9   6.400   3.169   3.339
    1MET      C   10   5.949   3.582   3.165
    1MET      O   11   5.951   3.657   3.068
    2GLN      N   12   5.836   3.573   3.235
    2GLN      H   13   5.829   3.503   3.306
    2GLN     CA   14   5.718   3.661   3.224
    2GLN     CB   15   5.602   3.600   3.145
    2GLN     CG   16   5.530   3.482   3.210
    2GLN     CD   17   5.390   3.456   3.154
    2GLN    OE1   18   5.364   3.357   3.086
    2GLN    NE2   19   5.295   3.546   3.177
    2GLN   HE21   20   5.308   3.626   3.235
    2GLN   HE22   21   5.203   3.517   3.150
    2GLN      C   22   5.657   3.706   3.357
    2GLN      O   23   5.657   3.638   3.459
    3LEU      N   24   5.606   3.829   3.354
    3LEU      H   25   5.633   3.889   3.279
    3LEU     CA   26   5.526   3.883   3.465
    3LEU     CB   27   5.531   4.036   3.458
    3LEU     CG   28   5.672   4.094   3.475
    3LEU    CD1   29   5.676   4.231   3.407
    3LEU    CD2   30   5.718   4.087   3.621
    3LEU      C   31   5.380   3.836   3.473
    3LEU      O   32   5.335   3.758   3.389
    4LYS      N   33   5.309   3.882   3.575
    4LYS      H   34   5.354   3.941   3.642
    4LYS     CA   35   5.163   3.867   3.583
    4LYS     CB   36   5.123   3.911   3.724
    4LYS     CG   37   5.153   3.805   3.830
    4LYS     CD   38   5.090   3.855   3.960
    4LYS     CE   39   5.090   3.759   4.078
    4LYS     NZ   40   5.217   3.698   4.122
    4LYS    HZ1   41   5.242   3.616   4.070
    4LYS    HZ2   42   5.284   3.770   4.108
    4LYS    HZ3   43   5.211   3.671   4.218
    4LYS      C   44   5.083   3.947   3.479
    4LYS      O   45   5.111   4.063   3.451
    5PRO      N   46   4.973   3.892   3.428
    5PRO     CA   47   4.877   3.950   3.333
    5PRO     CB   48   4.767   3.848   3.306
    5PRO     CG   49   4.839   3.717   3.338
    5PRO     CD   50   4.941   3.750   3.448
    5PRO      C   51   4.819   4.079   3.392
    5PRO      O   52   4.759   4.087   3.499
    6MET      N   53   4.793   4.172   3.300
    6MET      H   54   4.820   4.161   3.205
    6MET     CA   55   4.735   4.302   3.339
    6MET     CB   56   4.845   4.407   3.317
    6MET     CG   57   4.806   4.548   3.360
    6MET     SD   58   4.809   4.556   3.543
    6MET     CE   59   4.984   4.567   3.571
    6MET      C   60   4.606   4.332   3.262
    6MET      O   61   4.605   4.324   3.140
    7GLU      N   62   4.503   4.373   3.336
    7GLU      H   63   4.508   4.345   3.432
    7GLU     CA   64   4.374   4.418   3.283
    7GLU     CB   65   4.262   4.422   3.387
    7GLU     CG   66   4.128   4.451   3.318
    7GLU     CD   67   3.999   4.454   3.400
    7GLU    OE1   68   3.902   4.513   3.347
    7GLU    OE2   69   3.980   4.376   3.496
    7GLU      C   70   4.402   4.549   3.209
    7GLU      O   71   4.398   4.657   3.268
    8ILE      N   72   4.418   4.546   3.077
    8ILE      H   73   4.382   4.475   3.017
    8ILE     CA   74   4.449   4.659   2.988
    8ILE     CB   75   4.526   4.615   2.863
    8ILE    CG1   76   4.660   4.548   2.896
    8ILE    CG2   77   4.562   4.739   2.781
    8ILE     CD   78   4.768   4.640   2.954
    8ILE      C   79   4.328   4.750   2.965
    8ILE      O   80   4.235   4.709   2.896
    9ASN      N   81   4.312   4.828   3.072
    9ASN      H   82   4.360   4.811   3.158
    9ASN     CA   83   4.210   4.934   3.078
    9ASN     CB   84   4.081   4.879   3.138
    9ASN     CG   85   4.091   4.880   3.291
    9ASN    OD1   86   4.145   4.968   3.358
    9ASN    ND2   87   4.032   4.778   3.351
    9ASN   HD21   88   3.986   4.704   3.301
    9ASN   HD22   89   4.008   4.794   3.447
    9ASN      C   90   4.273   5.063   3.131
    9ASN      O   91   4.382   5.070   3.188
   10PRO      N   92   4.203   5.170   3.096
   10PRO     CA   93   4.238   5.306   3.140
   10PRO     CB   94   4.138   5.398   3.071
   10PRO     CG   95   4.131   5.330   2.934
   10PRO     CD   96   4.117   5.184   2.978
   10PRO      C   97   4.251   5.326   3.291
   10PRO      O   98   4.350   5.384   3.335
   11GLU      N   99   4.159   5.267   3.366
   11GLU      H  100   4.069   5.257   3.324
   11GLU     CA  101   4.155   5.273   3.513
   11GLU     CB  102   4.024   5.217   3.570
   11GLU     CG  103   4.015   5.248   3.719
   11GLU     CD  104   3.929   5.147   3.796
   11GLU    OE1  105   3.982   5.036   3.817
   11GLU    OE2  106   3.814   5.178   3.835
   11GLU      C  107   4.279   5.204   3.570
   11GLU      O  108   4.347   5.256   3.659
   12MET      N  109   4.325   5.097   3.506
   12MET      H  110   4.261   5.054   3.443
   12MET     CA  111   4.448   5.023   3.542
   12MET     CB  112   4.445   4.882   3.482
   12MET     CG  113   4.348   4.799   3.566
   12MET     SD  114   4.377   4.798   3.746
   12MET     CE  115   4.204   4.807   3.788
   12MET      C  116   4.581   5.095   3.519
   12MET      O  117   4.651   5.124   3.616
   13LEU      N  118   4.595   5.156   3.401
   13LEU      H  119   4.527   5.149   3.328
   13LEU     CA  120   4.701   5.248   3.359
   13LEU     CB  121   4.669   5.283   3.213
   13LEU     CG  122   4.722   5.165   3.131
   13LEU    CD1  123   4.658   5.196   2.995
   13LEU    CD2  124   4.872   5.168   3.101
   13LEU      C  125   4.707   5.379   3.438
   13LEU      O  126   4.811   5.415   3.493
   14ASN      N  127   4.593   5.434   3.480
   14ASN      H  128   4.504   5.413   3.439
   14ASN     CA  129   4.583   5.552   3.567
   14ASN     CB  130   4.448   5.624   3.563
   14ASN     CG  131   4.403   5.693   3.434
   14ASN    OD1  132   4.481   5.757   3.365
   14ASN    ND2  133   4.272   5.714   3.419
   14ASN   HD21  134   4.212   5.700   3.498
   14ASN   HD22  135   4.243   5.765   3.338
   14ASN      C  136   4.627   5.515   3.709
   14ASN      O  137   4.693   5.593   3.776
   15LYS      N  138   4.577   5.403   3.762
   15LYS      H  139   4.495   5.358   3.727
   15LYS     CA  140   4.631   5.344   3.885
   15LYS     CB  141   4.564   5.210   3.915
   15LYS     CG  142   4.421   5.236   3.962
   15LYS     CD  143   4.344   5.108   3.994
   15LYS     CE  144   4.203   5.152   4.035
   15LYS     NZ  145   4.128   5.051   4.111
   15LYS    HZ1  146   4.143   5.065   4.209
   15LYS    HZ2  147   4.030   5.045   4.094
   15LYS    HZ3  148   4.173   4.963   4.095
   15LYS      C  149   4.784   5.335   3.893
   15LYS      O  150   4.843   5.347   4.000
   16VAL      N  151   4.838   5.289   3.781
   16VAL      H  152   4.780   5.243   3.713
   16VAL     CA  153   4.981   5.278   3.752
   16VAL     CB  154   5.003   5.203   3.621
   16VAL    CG1  155   5.148   5.186   3.575
   16VAL    CG2  156   4.952   5.060   3.637
   16VAL      C  157   5.051   5.413   3.770
   16VAL      O  158   5.145   5.420   3.850
   17LEU      N  159   5.011   5.512   3.692
   17LEU      H  160   4.943   5.496   3.619
   17LEU     CA  161   5.057   5.649   3.716
   17LEU     CB  162   4.988   5.737   3.612
   17LEU     CG  163   5.011   5.707   3.464
   17LEU    CD1  164   4.904   5.773   3.378
   17LEU    CD2  165   5.147   5.771   3.435
   17LEU      C  166   5.040   5.715   3.853
   17LEU      O  167   5.122   5.797   3.893
   18SER      N  168   4.935   5.677   3.926
   18SER      H  169   4.861   5.622   3.889
   18SER     CA  170   4.920   5.704   4.070
   18SER     CB  171   4.788   5.654   4.129
   18SER     OG  172   4.771   5.699   4.263
   18SER     HG  173   4.737   5.625   4.321
   18SER      C  174   5.037   5.647   4.150
   18SER      O  175   5.115   5.724   4.207
   19ARG      N  176   5.051   5.515   4.161
   19ARG      H  177   4.982   5.452   4.125
   19ARG     CA  178   5.161   5.459   4.240
   19ARG     CB  179   5.154   5.306   4.240
   19ARG     CG  180   5.024   5.236   4.282
   19ARG     CD  181   5.045   5.088   4.252
   19ARG     NE  182   4.922   5.023   4.301
   19ARG     HE  183   4.835   5.055   4.264
   19ARG     CZ  184   4.926   4.937   4.403
   19ARG    NH1  185   5.046   4.914   4.460
   19ARG   HH11  186   5.127   4.970   4.442
   19ARG   HH12  187   5.049   4.834   4.519
   19ARG    NH2  188   4.823   4.855   4.429
   19ARG   HH21  189   4.749   4.841   4.364
   19ARG   HH22  190   4.829   4.805   4.515
   19ARG      C  191   5.304   5.498   4.203
   19ARG      O  192   5.382   5.530   4.292
   20LEU      N  193   5.322   5.507   4.072
   20LEU      H  194   5.268   5.461   4.001
   20LEU     CA  195   5.447   5.564   4.021
   20LEU     CB  196   5.454   5.540   3.870
   20LEU     CG  197   5.463   5.396   3.821
   20LEU    CD1  198   5.399   5.392   3.682
   20LEU    CD2  199   5.607   5.344   3.818
   20LEU      C  200   5.473   5.712   4.053
   20LEU      O  201   5.590   5.749   4.061
   21GLY      N  202   5.366   5.780   4.091
   21GLY      H  203   5.276   5.740   4.078
   21GLY     CA  204   5.382   5.919   4.139
   21GLY      C  205   5.394   6.022   4.027
   21GLY      O  206   5.475   6.114   4.041
   22VAL      N  207   5.311   6.017   3.924
   22VAL      H  208   5.248   5.941   3.907
   22VAL     CA  209   5.307   6.115   3.814
   22VAL     CB  210   5.305   6.032   3.685
   22VAL    CG1  211   5.339   6.117   3.562
   22VAL    CG2  212   5.399   5.912   3.685
   22VAL      C  213   5.186   6.208   3.816
   22VAL      O  214   5.077   6.171   3.859
   23ALA      N  215   5.197   6.332   3.769
   23ALA      H  216   5.276   6.364   3.716
   23ALA     CA  217   5.099   6.440   3.788
   23ALA     CB  218   5.161   6.572   3.744
   23ALA      C  219   4.961   6.407   3.731
   23ALA      O  220   4.961   6.379   3.611
   24GLY      N  221   4.856   6.422   3.811
   24GLY      H  222   4.864   6.419   3.910
   24GLY     CA  223   4.718   6.384   3.774
   24GLY      C  224   4.642   6.480   3.683
   24GLY      O  225   4.541   6.433   3.630
   25GLN      N  226   4.707   6.589   3.642
   25GLN      H  227   4.779   6.624   3.702
   25GLN     CA  228   4.673   6.678   3.530
   25GLN     CB  229   4.778   6.785   3.501
   25GLN     CG  230   4.774   6.896   3.606
   25GLN     CD  231   4.901   6.983   3.613
   25GLN    OE1  232   5.003   6.933   3.661
   25GLN    NE2  233   4.916   7.089   3.535
   25GLN   HE21  234   4.845   7.123   3.473
   25GLN   HE22  235   4.998   7.142   3.558
   25GLN      C  236   4.631   6.615   3.397
   25GLN      O  237   4.555   6.668   3.316
   26TRP      N  238   4.688   6.498   3.369
   26TRP      H  239   4.764   6.463   3.424
   26TRP     CA  240   4.666   6.427   3.242
   26TRP     CB  241   4.793   6.425   3.157
   26TRP     CG  242   4.857   6.563   3.138
   26TRP    CD1  243   4.941   6.621   3.224
   26TRP    HD1  244   4.989   6.578   3.312
   26TRP    CD2  245   4.836   6.646   3.029
   26TRP    NE1  246   4.962   6.743   3.176
   26TRP    HE1  247   4.991   6.814   3.240
   26TRP    CE2  248   4.902   6.764   3.059
   26TRP    CE3  249   4.789   6.626   2.899
   26TRP    HE3  250   4.738   6.537   2.863
   26TRP    CZ2  251   4.929   6.858   2.960
   26TRP    HZ2  252   4.989   6.946   2.981
   26TRP    CZ3  253   4.814   6.723   2.803
   26TRP    HZ3  254   4.777   6.695   2.704
   26TRP    CH2  255   4.890   6.836   2.828
   26TRP    HH2  256   4.902   6.899   2.740
   26TRP      C  257   4.648   6.282   3.288
   26TRP      O  258   4.742   6.213   3.328
   27ARG      N  259   4.533   6.232   3.245
   27ARG      H  260   4.468   6.285   3.189
   27ARG     CA  261   4.485   6.096   3.270
   27ARG     CB  262   4.412   6.083   3.404
   27ARG     CG  263   4.489   6.109   3.534
   27ARG     CD  264   4.580   5.995   3.581
   27ARG     NE  265   4.686   6.037   3.674
   27ARG     HE  266   4.761   6.082   3.625
   27ARG     CZ  267   4.695   6.000   3.802
   27ARG    NH1  268   4.597   5.946   3.876
   27ARG   HH11  269   4.510   5.921   3.833
   27ARG   HH12  270   4.604   5.951   3.976
   27ARG    NH2  271   4.818   5.994   3.855
   27ARG   HH21  272   4.903   6.015   3.806
   27ARG   HH22  273   4.831   6.001   3.954
   27ARG      C  274   4.408   6.043   3.149
   27ARG      O  275   4.364   6.113   3.058
   28PHE      N  276   4.421   5.910   3.140
   28PHE      H  277   4.466   5.862   3.215
   28PHE     CA  278   4.370   5.833   3.026
   28PHE     CB  279   4.454   5.705   3.023
   28PHE     CG  280   4.600   5.731   2.987
   28PHE    CD1  281   4.699   5.680   3.070
   28PHE    HD1  282   4.666   5.616   3.152
   28PHE    CD2  283   4.639   5.784   2.865
   28PHE    HD2  284   4.573   5.852   2.811
   28PHE    CE1  285   4.834   5.673   3.036
   28PHE    HE1  286   4.911   5.627   3.097
   28PHE    CE2  287   4.773   5.779   2.829
   28PHE    HE2  288   4.805   5.799   2.727
   28PHE     CZ  289   4.871   5.724   2.912
   28PHE     HZ  290   4.965   5.701   2.862
   28PHE      C  291   4.219   5.810   3.038
   28PHE      O  292   4.166   5.780   3.145
   29VAL      N  293   4.154   5.819   2.923
   29VAL      H  294   4.207   5.833   2.839
   29VAL     CA  295   4.008   5.806   2.907
   29VAL     CB  296   3.936   5.940   2.892
   29VAL    CG1  297   3.960   6.029   3.014
   29VAL    CG2  298   3.956   6.007   2.755
   29VAL      C  299   3.970   5.703   2.800
   29VAL      O  300   4.044   5.686   2.703
   30ASP      N  301   3.859   5.635   2.825
   30ASP      H  302   3.801   5.646   2.906
   30ASP     CA  303   3.801   5.526   2.745
   30ASP     CB  304   3.693   5.454   2.826
   30ASP     CG  305   3.722   5.418   2.972
   30ASP    OD1  306   3.700   5.506   3.058
   30ASP    OD2  307   3.785   5.318   3.011
   30ASP      C  308   3.737   5.577   2.616
   30ASP      O  309   3.625   5.628   2.607
   31VAL      N  310   3.808   5.569   2.503
   31VAL      H  311   3.902   5.538   2.513
   31VAL     CA  312   3.756   5.616   2.374
   31VAL     CB  313   3.880   5.633   2.285
   31VAL    CG1  314   3.842   5.685   2.147
   31VAL    CG2  315   3.978   5.737   2.339
   31VAL      C  316   3.653   5.519   2.315
   31VAL      O  317   3.679   5.411   2.263
   32LEU      N  318   3.530   5.569   2.300
   32LEU      H  319   3.517   5.650   2.357
   32LEU     CA  320   3.417   5.484   2.260
   32LEU     CB  321   3.292   5.553   2.316
   32LEU     CG  322   3.284   5.558   2.469
   32LEU    CD1  323   3.203   5.670   2.535
   32LEU    CD2  324   3.224   5.422   2.504
   32LEU      C  325   3.410   5.452   2.111
   32LEU      O  326   3.325   5.376   2.065
   33GLY      N  327   3.482   5.527   2.028
   33GLY      H  328   3.528   5.611   2.057
   33GLY     CA  329   3.494   5.498   1.884
   33GLY      C  330   3.590   5.583   1.801
   33GLY      O  331   3.631   5.692   1.842
   34LEU      N  332   3.634   5.524   1.691
   34LEU      H  333   3.619   5.425   1.682
   34LEU     CA  334   3.735   5.585   1.603
   34LEU     CB  335   3.847   5.488   1.567
   34LEU     CG  336   3.931   5.452   1.689
   34LEU    CD1  337   4.018   5.327   1.673
   34LEU    CD2  338   4.013   5.577   1.724
   34LEU      C  339   3.662   5.623   1.474
   34LEU      O  340   3.666   5.572   1.362
   35GLU      N  341   3.622   5.749   1.486
   35GLU      H  342   3.642   5.800   1.570
   35GLU     CA  343   3.554   5.829   1.383
   35GLU     CB  344   3.412   5.848   1.436
   35GLU     CG  345   3.343   5.713   1.457
   35GLU     CD  346   3.206   5.732   1.523
   35GLU    OE1  347   3.130   5.819   1.476
   35GLU    OE2  348   3.174   5.646   1.608
   35GLU      C  349   3.621   5.967   1.379
   35GLU      O  350   3.713   5.989   1.457
   36GLU      N  351   3.593   6.038   1.270
   36GLU      H  352   3.596   6.000   1.177
   36GLU     CA  353   3.623   6.181   1.283
   36GLU     CB  354   3.599   6.249   1.148
   36GLU     CG  355   3.678   6.202   1.026
   36GLU     CD  356   3.804   6.289   1.016
   36GLU    OE1  357   3.895   6.272   1.101
   36GLU    OE2  358   3.795   6.392   0.947
   36GLU      C  359   3.530   6.251   1.382
   36GLU      O  360   3.557   6.368   1.409
   37GLU      N  361   3.412   6.196   1.411
   37GLU      H  362   3.384   6.105   1.382
   37GLU     CA  363   3.329   6.247   1.521
   37GLU     CB  364   3.186   6.214   1.477
   37GLU     CG  365   3.085   6.304   1.547
   37GLU     CD  366   3.056   6.435   1.474
   37GLU    OE1  367   3.124   6.473   1.376
   37GLU    OE2  368   2.981   6.515   1.533
   37GLU      C  369   3.367   6.168   1.646
   37GLU      O  370   3.452   6.080   1.636
   38SER      N  371   3.304   6.186   1.761
   38SER      H  372   3.222   6.244   1.758
   38SER     CA  373   3.316   6.115   1.889
   38SER     CB  374   3.299   5.964   1.869
   38SER     OG  375   3.262   5.891   1.986
   38SER     HG  376   3.207   5.812   1.959
   38SER      C  377   3.446   6.146   1.964
   38SER      O  378   3.455   6.138   2.087
   39LEU      N  379   3.555   6.169   1.891
   39LEU      H  380   3.543   6.179   1.792
   39LEU     CA  381   3.683   6.211   1.949
   39LEU     CB  382   3.800   6.190   1.852
   39LEU     CG  383   3.840   6.048   1.812
   39LEU    CD1  384   3.969   6.057   1.730
   39LEU    CD2  385   3.872   5.973   1.942
   39LEU      C  386   3.695   6.349   2.012
   39LEU      O  387   3.804   6.377   2.062
   40GLY      N  388   3.584   6.423   2.018
   40GLY      H  389   3.505   6.393   1.965
   40GLY     CA  390   3.564   6.545   2.097
   40GLY      C  391   3.552   6.515   2.246
   40GLY      O  392   3.588   6.599   2.329
   41SER      N  393   3.498   6.397   2.276
   41SER      H  394   3.473   6.334   2.203
   41SER     CA  395   3.482   6.350   2.414
   41SER     CB  396   3.400   6.222   2.432
   41SER     OG  397   3.359   6.219   2.569
   41SER     HG  398   3.404   6.145   2.620
   41SER      C  399   3.611   6.330   2.495
   41SER      O  400   3.607   6.326   2.617
   42VAL      N  401   3.728   6.318   2.433
   42VAL      H  402   3.730   6.287   2.338
   42VAL     CA  403   3.865   6.333   2.483
   42VAL     CB  404   3.959   6.296   2.368
   42VAL    CG1  405   4.106   6.294   2.410
   42VAL    CG2  406   3.926   6.157   2.312
   42VAL      C  407   3.903   6.472   2.535
   42VAL      O  408   3.897   6.566   2.456
   43PRO      N  409   3.927   6.480   2.665
   43PRO     CA  410   3.938   6.607   2.738
   43PRO     CB  411   3.973   6.559   2.879
   43PRO     CG  412   3.919   6.416   2.887
   43PRO     CD  413   3.951   6.361   2.748
   43PRO      C  414   4.054   6.689   2.681
   43PRO      O  415   4.162   6.634   2.661
   44ALA      N  416   4.019   6.813   2.647
   44ALA      H  417   3.924   6.843   2.658
   44ALA     CA  418   4.126   6.902   2.601
   44ALA     CB  419   4.054   7.012   2.523
   44ALA      C  420   4.218   6.968   2.705
   44ALA      O  421   4.168   7.014   2.807
   45PRO      N  422   4.350   6.965   2.688
   45PRO     CA  423   4.421   6.881   2.590
   45PRO     CB  424   4.546   6.965   2.561
   45PRO     CG  425   4.579   7.011   2.703
   45PRO     CD  426   4.443   7.059   2.753
   45PRO      C  427   4.450   6.733   2.616
   45PRO      O  428   4.467   6.689   2.730
   46ALA      N  429   4.474   6.664   2.505
   46ALA      H  430   4.469   6.701   2.412
   46ALA     CA  431   4.536   6.531   2.513
   46ALA     CB  432   4.474   6.438   2.409
   46ALA      C  433   4.687   6.540   2.488
   46ALA      O  434   4.733   6.639   2.431
   47CYS      N  435   4.760   6.434   2.522
   47CYS      H  436   4.712   6.350   2.546
   47CYS     CA  437   4.905   6.423   2.504
   47CYS     CB  438   4.969   6.440   2.642
   47CYS     SG  439   4.901   6.337   2.777
   47CYS     HG  440   4.884   6.445   2.853
   47CYS      C  441   4.960   6.294   2.442
   47CYS      O  442   5.056   6.296   2.366
   48ALA      N  443   4.902   6.180   2.480
   48ALA      H  444   4.824   6.184   2.542
   48ALA     CA  445   4.939   6.046   2.434
   48ALA     CB  446   5.024   5.975   2.540
   48ALA      C  447   4.827   5.949   2.396
   48ALA      O  448   4.759   5.900   2.487
   49LEU      N  449   4.799   5.925   2.268
   49LEU      H  450   4.831   5.984   2.194
   49LEU     CA  451   4.705   5.823   2.221
   49LEU     CB  452   4.646   5.866   2.086
   49LEU     CG  453   4.522   5.788   2.041
   49LEU    CD1  454   4.399   5.808   2.131
   49LEU    CD2  455   4.498   5.823   1.894
   49LEU      C  456   4.768   5.684   2.218
   49LEU      O  457   4.880   5.676   2.168
   50LEU      N  458   4.690   5.581   2.250
   50LEU      H  459   4.595   5.597   2.276
   50LEU     CA  460   4.743   5.444   2.248
   50LEU     CB  461   4.768   5.402   2.393
   50LEU     CG  462   4.904   5.453   2.442
   50LEU    CD1  463   4.876   5.563   2.545
   50LEU    CD2  464   4.987   5.341   2.505
   50LEU      C  465   4.638   5.346   2.195
   50LEU      O  466   4.518   5.362   2.214
   51LEU      N  467   4.677   5.235   2.133
   51LEU      H  468   4.771   5.217   2.104
   51LEU     CA  469   4.580   5.132   2.092
   51LEU     CB  470   4.551   5.149   1.943
   51LEU     CG  471   4.423   5.088   1.886
   51LEU    CD1  472   4.323   5.199   1.852
   51LEU    CD2  473   4.455   4.999   1.765
   51LEU      C  474   4.634   4.991   2.115
   51LEU      O  475   4.751   4.957   2.098
   52LEU      N  476   4.540   4.901   2.145
   52LEU      H  477   4.449   4.935   2.169
   52LEU     CA  478   4.570   4.758   2.163
   52LEU     CB  479   4.500   4.716   2.292
   52LEU     CG  480   4.525   4.572   2.337
   52LEU    CD1  481   4.671   4.550   2.378
   52LEU    CD2  482   4.421   4.541   2.446
   52LEU      C  483   4.499   4.688   2.047
   52LEU      O  484   4.377   4.700   2.037
   53PHE      N  485   4.586   4.640   1.959
   53PHE      H  486   4.684   4.655   1.972
   53PHE     CA  487   4.547   4.555   1.846
   53PHE     CB  488   4.573   4.636   1.719
   53PHE     CG  489   4.492   4.586   1.599
   53PHE    CD1  490   4.360   4.619   1.570
   53PHE    HD1  491   4.311   4.694   1.632
   53PHE    CD2  492   4.566   4.513   1.507
   53PHE    HD2  493   4.673   4.495   1.522
   53PHE    CE1  494   4.301   4.587   1.448
   53PHE    HE1  495   4.203   4.617   1.413
   53PHE    CE2  496   4.510   4.484   1.384
   53PHE    HE2  497   4.566   4.447   1.298
   53PHE     CZ  498   4.380   4.523   1.352
   53PHE     HZ  499   4.334   4.493   1.258
   53PHE      C  500   4.605   4.413   1.848
   53PHE      O  501   4.718   4.398   1.895
   54PRO      N  502   4.529   4.308   1.818
   54PRO     CA  503   4.589   4.175   1.797
   54PRO     CB  504   4.471   4.081   1.821
   54PRO     CG  505   4.358   4.159   1.753
   54PRO     CD  506   4.383   4.302   1.802
   54PRO      C  507   4.653   4.161   1.659
   54PRO      O  508   4.601   4.210   1.559
   55LEU      N  509   4.772   4.101   1.650
   55LEU      H  510   4.818   4.068   1.733
   55LEU     CA  511   4.847   4.079   1.526
   55LEU     CB  512   4.981   4.152   1.532
   55LEU     CG  513   4.991   4.303   1.510
   55LEU    CD1  514   5.140   4.335   1.500
   55LEU    CD2  515   4.923   4.319   1.374
   55LEU      C  516   4.855   3.931   1.487
   55LEU      O  517   4.822   3.846   1.569
   56THR      N  518   4.833   3.922   1.357
   56THR      H  519   4.800   4.002   1.306
   56THR     CA  520   4.859   3.801   1.278
   56THR     CB  521   4.789   3.787   1.142
   56THR    OG1  522   4.833   3.885   1.049
   56THR    HG1  523   4.820   3.973   1.094
   56THR    CG2  524   4.638   3.788   1.163
   56THR      C  525   5.007   3.773   1.250
   56THR      O  526   5.079   3.861   1.204
   57ALA      N  527   5.048   3.647   1.266
   57ALA      H  528   4.984   3.577   1.296
   57ALA     CA  529   5.186   3.598   1.273
   57ALA     CB  530   5.178   3.445   1.276
   57ALA      C  531   5.263   3.645   1.150
   57ALA      O  532   5.371   3.701   1.165
   58GLN      N  533   5.216   3.604   1.032
   58GLN      H  534   5.151   3.529   1.019
   58GLN     CA  535   5.261   3.631   0.895
   58GLN     CB  536   5.166   3.585   0.784
   58GLN     CG  537   5.097   3.449   0.773
   58GLN     CD  538   4.995   3.433   0.886
   58GLN    OE1  539   5.043   3.398   0.994
   58GLN    NE2  540   4.867   3.462   0.866
   58GLN   HE21  541   4.847   3.501   0.776
   58GLN   HE22  542   4.805   3.484   0.941
   58GLN      C  543   5.299   3.777   0.868
   58GLN      O  544   5.412   3.817   0.841
   59HISE     N  545   5.200   3.865   0.885
   59HISE     H  546   5.107   3.833   0.903
   59HISE    CA  547   5.222   4.010   0.884
   59HISE    CB  548   5.080   4.065   0.901
   59HISE    CG  549   5.062   4.217   0.905
   59HISE   ND1  550   5.009   4.288   1.004
   59HISE   CD2  551   5.122   4.300   0.821
   59HISE   HD2  552   5.170   4.273   0.727
   59HISE   CE1  553   5.051   4.413   0.984
   59HISE   HE1  554   5.036   4.494   1.056
   59HISE   NE2  555   5.114   4.424   0.868
   59HISE   HE2  556   5.129   4.511   0.821
   59HISE     C  557   5.316   4.049   0.999
   59HISE     O  558   5.405   4.129   0.975
   60GLU      N  559   5.283   4.021   1.125
   60GLU      H  560   5.200   3.971   1.150
   60GLU     CA  561   5.375   4.053   1.235
   60GLU     CB  562   5.346   3.965   1.357
   60GLU     CG  563   5.416   4.017   1.483
   60GLU     CD  564   5.436   3.904   1.584
   60GLU    OE1  565   5.516   3.809   1.568
   60GLU    OE2  566   5.379   3.909   1.695
   60GLU      C  567   5.524   4.037   1.202
   60GLU      O  568   5.611   4.123   1.203
   61ASN      N  569   5.559   3.917   1.158
   61ASN      H  570   5.494   3.844   1.133
   61ASN     CA  571   5.690   3.869   1.112
   61ASN     CB  572   5.688   3.722   1.070
   61ASN     CG  573   5.728   3.638   1.192
   61ASN    OD1  574   5.846   3.621   1.222
   61ASN    ND2  575   5.628   3.586   1.262
   61ASN   HD21  576   5.540   3.596   1.215
   61ASN   HD22  577   5.635   3.522   1.338
   61ASN      C  578   5.744   3.958   0.999
   61ASN      O  579   5.855   4.008   1.017
   62PHE      N  580   5.659   3.985   0.900
   62PHE      H  581   5.568   3.946   0.891
   62PHE     CA  582   5.691   4.064   0.781
   62PHE     CB  583   5.571   4.069   0.686
   62PHE     CG  584   5.592   4.119   0.543
   62PHE    CD1  585   5.540   4.244   0.510
   62PHE    HD1  586   5.514   4.317   0.586
   62PHE    CD2  587   5.659   4.045   0.447
   62PHE    HD2  588   5.672   3.939   0.469
   62PHE    CE1  589   5.564   4.290   0.381
   62PHE    HE1  590   5.526   4.386   0.348
   62PHE    CE2  591   5.689   4.095   0.320
   62PHE    HE2  592   5.725   4.028   0.242
   62PHE     CZ  593   5.639   4.220   0.287
   62PHE     HZ  594   5.678   4.276   0.202
   62PHE      C  595   5.723   4.209   0.819
   62PHE      O  596   5.815   4.268   0.763
   63ARG      N  597   5.637   4.263   0.905
   63ARG      H  598   5.550   4.220   0.925
   63ARG     CA  599   5.654   4.402   0.952
   63ARG     CB  600   5.528   4.462   1.015
   63ARG     CG  601   5.529   4.614   0.995
   63ARG     CD  602   5.393   4.679   1.019
   63ARG     NE  603   5.406   4.826   1.017
   63ARG     HE  604   5.430   4.864   0.928
   63ARG     CZ  605   5.381   4.917   1.111
   63ARG    NH1  606   5.338   4.892   1.236
   63ARG   HH11  607   5.333   4.796   1.263
   63ARG   HH12  608   5.313   4.975   1.287
   63ARG    NH2  609   5.404   5.047   1.088
   63ARG   HH21  610   5.432   5.088   1.001
   63ARG   HH22  611   5.398   5.114   1.162
   63ARG      C  612   5.783   4.425   1.031
   63ARG      O  613   5.856   4.515   0.990
   64LYS      N  614   5.828   4.315   1.092
   64LYS      H  615   5.774   4.238   1.125
   64LYS     CA  616   5.953   4.318   1.169
   64LYS     CB  617   5.969   4.201   1.266
   64LYS     CG  618   5.877   4.215   1.388
   64LYS     CD  619   5.868   4.077   1.453
   64LYS     CE  620   5.831   4.096   1.600
   64LYS     NZ  621   5.813   3.972   1.677
   64LYS    HZ1  622   5.739   3.924   1.631
   64LYS    HZ2  623   5.897   3.918   1.683
   64LYS    HZ3  624   5.764   3.997   1.761
   64LYS      C  625   6.080   4.328   1.084
   64LYS      O  626   6.157   4.424   1.094
   65LYS      N  627   6.079   4.257   0.972
   65LYS      H  628   6.017   4.179   0.964
   65LYS     CA  629   6.179   4.262   0.864
   65LYS     CB  630   6.162   4.145   0.767
   65LYS     CG  631   6.202   4.014   0.836
   65LYS     CD  632   6.218   3.910   0.725
   65LYS     CE  633   6.276   3.775   0.770
   65LYS     NZ  634   6.244   3.664   0.679
   65LYS    HZ1  635   6.268   3.575   0.717
   65LYS    HZ2  636   6.149   3.662   0.648
   65LYS    HZ3  637   6.314   3.667   0.608
   65LYS      C  638   6.175   4.390   0.780
   65LYS      O  639   6.286   4.440   0.758
   66GLN      N  640   6.059   4.452   0.763
   66GLN      H  641   5.972   4.402   0.769
   66GLN     CA  642   6.046   4.583   0.698
   66GLN     CB  643   5.897   4.615   0.679
   66GLN     CG  644   5.850   4.549   0.549
   66GLN     CD  645   5.704   4.585   0.524
   66GLN    OE1  646   5.615   4.545   0.599
   66GLN    NE2  647   5.672   4.612   0.398
   66GLN   HE21  648   5.750   4.616   0.336
   66GLN   HE22  649   5.583   4.607   0.352
   66GLN      C  650   6.096   4.701   0.781
   66GLN      O  651   6.168   4.789   0.733
   67ILE      N  652   6.060   4.696   0.909
   67ILE      H  653   5.977   4.642   0.924
   67ILE     CA  654   6.098   4.799   1.006
   67ILE     CB  655   5.995   4.821   1.117
   67ILE    CG1  656   5.847   4.815   1.079
   67ILE    CG2  657   6.025   4.949   1.195
   67ILE     CD  658   5.749   4.832   1.195
   67ILE      C  659   6.245   4.783   1.045
   67ILE      O  660   6.312   4.884   1.065
   68GLU      N  661   6.292   4.659   1.054
   68GLU      H  662   6.223   4.586   1.050
   68GLU     CA  663   6.437   4.637   1.062
   68GLU     CB  664   6.465   4.488   1.083
   68GLU     CG  665   6.611   4.461   1.120
   68GLU     CD  666   6.644   4.482   1.268
   68GLU    OE1  667   6.658   4.378   1.335
   68GLU    OE2  668   6.667   4.598   1.310
   68GLU      C  669   6.524   4.675   0.941
   68GLU      O  670   6.610   4.761   0.957
   69GLU      N  671   6.475   4.652   0.819
   69GLU      H  672   6.399   4.588   0.807
   69GLU     CA  673   6.552   4.697   0.702
   69GLU     CB  674   6.472   4.659   0.577
   69GLU     CG  675   6.572   4.623   0.467
   69GLU     CD  676   6.494   4.579   0.343
   69GLU    OE1  677   6.433   4.662   0.271
   69GLU    OE2  678   6.536   4.472   0.295
   69GLU      C  679   6.575   4.848   0.696
   69GLU      O  680   6.687   4.885   0.661
   70LEU      N  681   6.471   4.923   0.729
   70LEU      H  682   6.382   4.876   0.729
   70LEU     CA  683   6.475   5.070   0.739
   70LEU     CB  684   6.347   5.143   0.780
   70LEU     CG  685   6.244   5.128   0.668
   70LEU    CD1  686   6.105   5.177   0.711
   70LEU    CD2  687   6.298   5.193   0.541
   70LEU      C  688   6.588   5.134   0.819
   70LEU      O  689   6.613   5.254   0.803
   71LYS      N  690   6.639   5.054   0.912
   71LYS      H  691   6.592   4.966   0.921
   71LYS     CA  692   6.748   5.081   1.007
   71LYS     CB  693   6.883   5.076   0.936
   71LYS     CG  694   6.925   4.930   0.918
   71LYS     CD  695   6.937   4.854   1.051
   71LYS     CE  696   6.942   4.705   1.016
   71LYS     NZ  697   6.955   4.628   1.140
   71LYS    HZ1  698   7.035   4.658   1.191
   71LYS    HZ2  699   6.871   4.637   1.193
   71LYS    HZ3  700   6.972   4.530   1.127
   71LYS      C  701   6.746   5.207   1.093
   71LYS      O  702   6.853   5.257   1.127
   72GLY      N  703   6.627   5.257   1.127
   72GLY      H  704   6.542   5.213   1.097
   72GLY     CA  705   6.611   5.377   1.210
   72GLY      C  706   6.666   5.508   1.153
   72GLY      O  707   6.702   5.600   1.227
   73GLN      N  708   6.652   5.527   1.022
   73GLN      H  709   6.575   5.482   0.976
   73GLN     CA  710   6.699   5.649   0.954
   73GLN     CB  711   6.726   5.627   0.805
   73GLN     CG  712   6.791   5.734   0.717
   73GLN     CD  713   6.847   5.675   0.587
   73GLN    OE1  714   6.968   5.664   0.565
   73GLN    NE2  715   6.753   5.674   0.493
   73GLN   HE21  716   6.672   5.727   0.518
   73GLN   HE22  717   6.753   5.617   0.411
   73GLN      C  718   6.618   5.776   0.978
   73GLN      O  719   6.673   5.876   1.024
   74GLU      N  720   6.487   5.766   0.954
   74GLU      H  721   6.446   5.685   0.913
   74GLU     CA  722   6.389   5.874   0.973
   74GLU     CB  723   6.265   5.830   0.895
   74GLU     CG  724   6.296   5.808   0.746
   74GLU     CD  725   6.179   5.725   0.692
   74GLU    OE1  726   6.075   5.786   0.662
   74GLU    OE2  727   6.190   5.600   0.697
   74GLU      C  728   6.349   5.899   1.119
   74GLU      O  729   6.300   6.004   1.159
   75VAL      N  730   6.408   5.828   1.214
   75VAL      H  731   6.499   5.791   1.194
   75VAL     CA  732   6.378   5.827   1.358
   75VAL     CB  733   6.403   5.680   1.396
   75VAL    CG1  734   6.365   5.671   1.543
   75VAL    CG2  735   6.309   5.583   1.325
   75VAL      C  736   6.475   5.920   1.431
   75VAL      O  737   6.595   5.901   1.413
   76SER      N  738   6.421   6.021   1.498
   76SER      H  739   6.324   6.045   1.487
   76SER     CA  740   6.509   6.115   1.568
   76SER     CB  741   6.428   6.239   1.606
   76SER     OG  742   6.487   6.345   1.683
   76SER     HG  743   6.458   6.435   1.651
   76SER      C  744   6.586   6.066   1.690
   76SER      O  745   6.522   6.006   1.776
   77PRO      N  746   6.707   6.114   1.717
   77PRO     CA  747   6.776   6.094   1.846
   77PRO     CB  748   6.916   6.153   1.824
   77PRO     CG  749   6.938   6.153   1.672
   77PRO     CD  750   6.797   6.173   1.617
   77PRO      C  751   6.705   6.168   1.959
   77PRO      O  752   6.753   6.143   2.070
   78LYS      N  753   6.607   6.256   1.940
   78LYS      H  754   6.576   6.291   1.852
   78LYS     CA  755   6.534   6.304   2.058
   78LYS     CB  756   6.466   6.437   2.023
   78LYS     CG  757   6.565   6.549   2.056
   78LYS     CD  758   6.501   6.685   2.027
   78LYS     CE  759   6.472   6.716   1.881
   78LYS     NZ  760   6.390   6.837   1.860
   78LYS    HZ1  761   6.426   6.917   1.908
   78LYS    HZ2  762   6.390   6.849   1.761
   78LYS    HZ3  763   6.293   6.817   1.876
   78LYS      C  764   6.425   6.212   2.112
   78LYS      O  765   6.405   6.217   2.233
   79VAL      N  766   6.362   6.132   2.026
   79VAL      H  767   6.397   6.109   1.935
   79VAL     CA  768   6.255   6.040   2.066
   79VAL     CB  769   6.187   5.980   1.943
   79VAL    CG1  770   6.082   5.877   1.986
   79VAL    CG2  771   6.132   6.082   1.844
   79VAL      C  772   6.322   5.929   2.149
   79VAL      O  773   6.403   5.853   2.097
   80TYR      N  774   6.277   5.913   2.273
   80TYR      H  775   6.191   5.959   2.297
   80TYR     CA  776   6.310   5.794   2.353
   80TYR     CB  777   6.271   5.827   2.497
   80TYR     CG  778   6.309   5.725   2.604
   80TYR    CD1  779   6.215   5.624   2.626
   80TYR    HD1  780   6.130   5.615   2.559
   80TYR    CD2  781   6.404   5.750   2.702
   80TYR    HD2  782   6.445   5.851   2.709
   80TYR    CE1  783   6.213   5.552   2.745
   80TYR    HE1  784   6.125   5.495   2.775
   80TYR    CE2  785   6.410   5.679   2.822
   80TYR    HE2  786   6.470   5.710   2.908
   80TYR     CZ  787   6.314   5.580   2.836
   80TYR     OH  788   6.285   5.529   2.958
   80TYR     HH  789   6.370   5.543   3.010
   80TYR      C  790   6.237   5.669   2.304
   80TYR      O  791   6.119   5.651   2.333
   81PHE      N  792   6.325   5.585   2.250
   81PHE      H  793   6.420   5.608   2.228
   81PHE     CA  794   6.291   5.444   2.225
   81PHE     CB  795   6.318   5.418   2.077
   81PHE     CG  796   6.252   5.285   2.038
   81PHE    CD1  797   6.113   5.286   2.038
   81PHE    HD1  798   6.064   5.381   2.015
   81PHE    CD2  799   6.325   5.170   2.011
   81PHE    HD2  800   6.426   5.171   1.970
   81PHE    CE1  801   6.046   5.165   2.025
   81PHE    HE1  802   5.939   5.181   2.012
   81PHE    CE2  803   6.254   5.051   1.999
   81PHE    HE2  804   6.323   4.973   1.967
   81PHE     CZ  805   6.116   5.046   2.012
   81PHE     HZ  806   6.070   4.951   1.986
   81PHE      C  807   6.353   5.336   2.315
   81PHE      O  808   6.458   5.354   2.375
   82MET      N  809   6.262   5.247   2.353
   82MET      H  810   6.170   5.258   2.315
   82MET     CA  811   6.278   5.124   2.432
   82MET     CB  812   6.274   5.146   2.584
   82MET     CG  813   6.138   5.176   2.647
   82MET     SD  814   6.043   5.025   2.688
   82MET     CE  815   6.167   4.982   2.807
   82MET      C  816   6.211   4.998   2.378
   82MET      O  817   6.088   4.996   2.369
   83LYS      N  818   6.283   4.888   2.398
   83LYS      H  819   6.362   4.900   2.458
   83LYS     CA  820   6.246   4.756   2.346
   83LYS     CB  821   6.365   4.682   2.285
   83LYS     CG  822   6.389   4.745   2.147
   83LYS     CD  823   6.517   4.683   2.090
   83LYS     CE  824   6.568   4.761   1.969
   83LYS     NZ  825   6.673   4.704   1.883
   83LYS    HZ1  826   6.760   4.744   1.911
   83LYS    HZ2  827   6.682   4.605   1.897
   83LYS    HZ3  828   6.653   4.721   1.787
   83LYS      C  829   6.176   4.667   2.449
   83LYS      O  830   6.226   4.656   2.561
   84GLN      N  831   6.081   4.586   2.404
   84GLN      H  832   6.035   4.600   2.316
   84GLN     CA  833   6.015   4.498   2.502
   84GLN     CB  834   5.866   4.489   2.468
   84GLN     CG  835   5.793   4.419   2.583
   84GLN     CD  836   5.656   4.359   2.550
   84GLN    OE1  837   5.577   4.418   2.477
   84GLN    NE2  838   5.630   4.244   2.611
   84GLN   HE21  839   5.697   4.208   2.676
   84GLN   HE22  840   5.542   4.198   2.599
   84GLN      C  841   6.080   4.360   2.500
   84GLN      O  842   6.092   4.305   2.390
   85THR      N  843   6.132   4.312   2.613
   85THR      H  844   6.156   4.376   2.685
   85THR     CA  845   6.197   4.180   2.619
   85THR     CB  846   6.340   4.191   2.673
   85THR    OG1  847   6.341   4.260   2.799
   85THR    HG1  848   6.429   4.232   2.836
   85THR    CG2  849   6.433   4.251   2.568
   85THR      C  850   6.137   4.074   2.710
   85THR      O  851   6.158   3.955   2.684
   86ILE      N  852   6.070   4.116   2.817
   86ILE      H  853   6.074   4.210   2.850
   86ILE     CA  854   6.000   4.024   2.908
   86ILE     CB  855   6.030   4.075   3.049
   86ILE    CG1  856   6.180   4.066   3.080
   86ILE    CG2  857   5.962   3.985   3.151
   86ILE     CD  858   6.241   3.930   3.048
   86ILE      C  859   5.851   4.021   2.874
   86ILE      O  860   5.800   4.106   2.801
   87GLY      N  861   5.806   3.896   2.873
   87GLY      H  862   5.858   3.814   2.895
   87GLY     CA  863   5.663   3.866   2.854
   87GLY      C  864   5.568   3.944   2.944
   87GLY      O  865   5.609   3.979   3.055
   88ASN      N  866   5.448   3.971   2.893
   88ASN      H  867   5.423   3.917   2.813
   88ASN     CA  868   5.339   4.039   2.964
   88ASN     CB  869   5.265   3.946   3.060
   88ASN     CG  870   5.205   3.823   2.992
   88ASN    OD1  871   5.278   3.739   2.940
   88ASN    ND2  872   5.080   3.839   2.950
   88ASN   HD21  873   5.021   3.920   2.955
   88ASN   HD22  874   5.038   3.758   2.908
   88ASN      C  875   5.369   4.170   3.038
   88ASN      O  876   5.284   4.214   3.114
   89SER      N  877   5.474   4.237   2.991
   89SER      H  878   5.542   4.185   2.938
   89SER     CA  879   5.503   4.378   3.020
   89SER     CB  880   5.654   4.404   3.025
   89SER     OG  881   5.716   4.358   2.904
   89SER     HG  882   5.815   4.370   2.905
   89SER      C  883   5.441   4.485   2.930
   89SER      O  884   5.467   4.604   2.950
   90CYS      N  885   5.350   4.457   2.837
   90CYS      H  886   5.290   4.377   2.839
   90CYS     CA  887   5.304   4.554   2.737
   90CYS     CB  888   5.216   4.484   2.634
   90CYS     SG  889   5.084   4.369   2.689
   90CYS     HG  890   5.028   4.446   2.782
   90CYS      C  891   5.245   4.692   2.767
   90CYS      O  892   5.298   4.792   2.718
   91GLY      N  893   5.168   4.699   2.876
   91GLY      H  894   5.124   4.622   2.922
   91GLY     CA  895   5.114   4.826   2.925
   91GLY      C  896   5.208   4.911   3.011
   91GLY      O  897   5.217   5.031   2.986
   92THR      N  898   5.303   4.846   3.076
   92THR      H  899   5.277   4.770   3.136
   92THR     CA  900   5.416   4.927   3.124
   92THR     CB  901   5.506   4.831   3.202
   92THR    OG1  902   5.434   4.770   3.309
   92THR    HG1  903   5.497   4.749   3.384
   92THR    CG2  904   5.619   4.909   3.269
   92THR      C  905   5.499   4.983   3.008
   92THR      O  906   5.539   5.099   3.016
   93ILE      N  907   5.522   4.903   2.904
   93ILE      H  908   5.472   4.817   2.900
   93ILE     CA  909   5.602   4.944   2.788
   93ILE     CB  910   5.639   4.825   2.699
   93ILE    CG1  911   5.729   4.723   2.769
   93ILE    CG2  912   5.707   4.861   2.567
   93ILE     CD  913   5.857   4.763   2.842
   93ILE      C  914   5.535   5.065   2.722
   93ILE      O  915   5.593   5.173   2.727
   94GLY      N  916   5.407   5.057   2.686
   94GLY      H  917   5.367   4.966   2.696
   94GLY     CA  918   5.327   5.168   2.632
   94GLY      C  919   5.321   5.289   2.726
   94GLY      O  920   5.338   5.402   2.682
   95LEU      N  921   5.316   5.267   2.857
   95LEU      H  922   5.280   5.176   2.879
   95LEU     CA  923   5.320   5.372   2.959
   95LEU     CB  924   5.300   5.318   3.101
   95LEU     CG  925   5.250   5.427   3.196
   95LEU    CD1  926   5.107   5.403   3.244
   95LEU    CD2  927   5.346   5.426   3.315
   95LEU      C  928   5.455   5.443   2.957
   95LEU      O  929   5.459   5.565   2.973
   96ILE      N  930   5.567   5.372   2.972
   96ILE      H  931   5.555   5.273   2.972
   96ILE     CA  932   5.702   5.429   2.960
   96ILE     CB  933   5.811   5.327   2.993
   96ILE    CG1  934   5.792   5.237   3.115
   96ILE    CG2  935   5.945   5.399   2.995
   96ILE     CD  936   5.889   5.119   3.108
   96ILE      C  937   5.718   5.510   2.832
   96ILE      O  938   5.758   5.626   2.844
   97HISE     N  939   5.684   5.451   2.718
   97HISE     H  940   5.665   5.353   2.713
   97HISE    CA  941   5.681   5.516   2.586
   97HISE    CB  942   5.628   5.422   2.478
   97HISE    CG  943   5.713   5.302   2.436
   97HISE   ND1  944   5.740   5.284   2.307
   97HISE   CD2  945   5.779   5.214   2.510
   97HISE   HD2  946   5.800   5.219   2.617
   97HISE   CE1  947   5.827   5.183   2.300
   97HISE   HE1  948   5.857   5.137   2.206
   97HISE   NE2  949   5.849   5.140   2.424
   97HISE   HE2  950   5.905   5.061   2.449
   97HISE     C  951   5.611   5.652   2.585
   97HISE     O  952   5.676   5.750   2.550
   98ALA      N  953   5.491   5.656   2.642
   98ALA      H  954   5.451   5.573   2.681
   98ALA     CA  955   5.425   5.784   2.672
   98ALA     CB  956   5.279   5.759   2.711
   98ALA      C  957   5.494   5.885   2.764
   98ALA      O  958   5.542   5.985   2.711
   99VAL      N  959   5.524   5.846   2.888
   99VAL      H  960   5.528   5.748   2.908
   99VAL     CA  961   5.566   5.939   2.993
   99VAL     CB  962   5.567   5.864   3.127
   99VAL    CG1  963   5.630   5.954   3.233
   99VAL    CG2  964   5.421   5.833   3.158
   99VAL      C  965   5.706   5.985   2.952
   99VAL      O  966   5.733   6.105   2.959
  100ALA      N  967   5.803   5.905   2.908
  100ALA      H  968   5.785   5.807   2.908
  100ALA     CA  969   5.938   5.943   2.864
  100ALA     CB  970   6.004   5.812   2.821
  100ALA      C  971   5.938   6.047   2.752
  100ALA      O  972   6.012   6.145   2.749
  101ASN      N  973   5.844   6.034   2.659
  101ASN      H  974   5.785   5.956   2.639
  101ASN     CA  975   5.846   6.129   2.546
  101ASN     CB  976   5.805   6.055   2.419
  101ASN     CG  977   5.912   5.963   2.359
  101ASN    OD1  978   6.014   6.019   2.319
  101ASN    ND2  979   5.901   5.833   2.384
  101ASN   HD21  980   5.820   5.790   2.424
  101ASN   HD22  981   5.986   5.780   2.376
  101ASN      C  982   5.767   6.257   2.571
  101ASN      O  983   5.800   6.359   2.512
  102ASN      N  984   5.685   6.266   2.676
  102ASN      H  985   5.689   6.202   2.753
  102ASN     CA  986   5.606   6.384   2.714
  102ASN     CB  987   5.456   6.354   2.718
  102ASN     CG  988   5.388   6.368   2.582
  102ASN    OD1  989   5.429   6.442   2.493
  102ASN    ND2  990   5.295   6.277   2.554
  102ASN   HD21  991   5.289   6.195   2.612
  102ASN   HD22  992   5.224   6.284   2.483
  102ASN      C  993   5.659   6.453   2.840
  102ASN      O  994   5.592   6.532   2.906
  103GLN      N  995   5.788   6.440   2.869
  103GLN      H  996   5.855   6.394   2.811
  103GLN     CA  997   5.841   6.499   2.993
  103GLN     CB  998   5.979   6.436   3.014
  103GLN     CG  999   5.960   6.294   3.068
  103GLN     CD 1000   6.094   6.249   3.126
  103GLN    OE1 1001   6.128   6.257   3.244
  103GLN    NE2 1002   6.181   6.193   3.042
  103GLN   HE21 1003   6.164   6.166   2.947
  103GLN   HE22 1004   6.267   6.168   3.085
  103GLN      C 1005   5.839   6.650   3.015
  103GLN      O 1006   5.865   6.698   3.126
  104ASP      N 1007   5.832   6.730   2.909
  104ASP      H 1008   5.899   6.706   2.839
  104ASP     CA 1009   5.778   6.866   2.898
  104ASP     CB 1010   5.788   6.919   2.755
  104ASP     CG 1011   5.702   6.856   2.645
  104ASP    OD1 1012   5.630   6.922   2.567
  104ASP    OD2 1013   5.715   6.732   2.640
  104ASP      C 1014   5.639   6.905   2.950
  104ASP      O 1015   5.630   7.020   2.996
  105LYS      N 1016   5.555   6.803   2.963
  105LYS      H 1017   5.562   6.720   2.909
  105LYS     CA 1018   5.418   6.832   3.008
  105LYS     CB 1019   5.316   6.774   2.910
  105LYS     CG 1020   5.307   6.826   2.766
  105LYS     CD 1021   5.238   6.723   2.677
  105LYS     CE 1022   5.262   6.763   2.531
  105LYS     NZ 1023   5.396   6.717   2.489
  105LYS    HZ1 1024   5.416   6.622   2.511
  105LYS    HZ2 1025   5.403   6.731   2.390
  105LYS    HZ3 1026   5.463   6.781   2.526
  105LYS      C 1027   5.377   6.773   3.143
  105LYS      O 1028   5.335   6.850   3.229
  106LEU      N 1029   5.404   6.644   3.161
  106LEU      H 1030   5.480   6.615   3.103
  106LEU     CA 1031   5.364   6.569   3.281
  106LEU     CB 1032   5.335   6.419   3.264
  106LEU     CG 1033   5.222   6.380   3.169
  106LEU    CD1 1034   5.251   6.417   3.024
  106LEU    CD2 1035   5.182   6.233   3.187
  106LEU      C 1036   5.477   6.582   3.383
  106LEU      O 1037   5.590   6.551   3.345
  107GLY      N 1038   5.439   6.616   3.506
  107GLY      H 1039   5.343   6.639   3.523
  107GLY     CA 1040   5.535   6.620   3.618
  107GLY      C 1041   5.531   6.500   3.712
  107GLY      O 1042   5.450   6.410   3.693
  108PHE      N 1043   5.597   6.513   3.827
  108PHE      H 1044   5.650   6.593   3.854
  108PHE     CA 1045   5.612   6.396   3.915
  108PHE     CB 1046   5.734   6.318   3.867
  108PHE     CG 1047   5.744   6.265   3.724
  108PHE    CD1 1048   5.708   6.134   3.696
  108PHE    HD1 1049   5.641   6.079   3.762
  108PHE    CD2 1050   5.819   6.337   3.631
  108PHE    HD2 1051   5.830   6.445   3.636
  108PHE    CE1 1052   5.743   6.075   3.575
  108PHE    HE1 1053   5.733   5.967   3.563
  108PHE    CE2 1054   5.846   6.284   3.506
  108PHE    HE2 1055   5.881   6.350   3.426
  108PHE     CZ 1056   5.806   6.154   3.479
  108PHE     HZ 1057   5.819   6.122   3.376
  108PHE      C 1058   5.624   6.442   4.061
  108PHE      O 1059   5.660   6.557   4.085
  109GLU      N 1060   5.602   6.355   4.159
  109GLU      H 1061   5.545   6.276   4.136
  109GLU     CA 1062   5.622   6.383   4.302
  109GLU     CB 1063   5.522   6.309   4.392
  109GLU     CG 1064   5.523   6.156   4.385
  109GLU     CD 1065   5.425   6.086   4.479
  109GLU    OE1 1066   5.306   6.074   4.441
  109GLU    OE2 1067   5.472   6.049   4.588
  109GLU      C 1068   5.763   6.346   4.348
  109GLU      O 1069   5.841   6.288   4.273
  110ASP      N 1070   5.789   6.392   4.470
  110ASP      H 1071   5.713   6.410   4.532
  110ASP     CA 1072   5.919   6.390   4.539
  110ASP     CB 1073   5.925   6.467   4.672
  110ASP     CG 1074   6.051   6.553   4.683
  110ASP    OD1 1075   6.157   6.489   4.697
  110ASP    OD2 1076   6.038   6.678   4.678
  110ASP      C 1077   5.959   6.245   4.568
  110ASP      O 1078   5.881   6.166   4.620
  111GLY      N 1079   6.062   6.199   4.498
  111GLY      H 1080   6.110   6.256   4.431
  111GLY     CA 1081   6.107   6.059   4.505
  111GLY      C 1082   6.032   5.953   4.425
  111GLY      O 1083   6.025   5.834   4.456
  112SER      N 1084   5.971   5.990   4.313
  112SER      H 1085   5.979   6.088   4.296
  112SER     CA 1086   5.919   5.904   4.206
  112SER     CB 1087   5.896   5.980   4.075
  112SER     OG 1088   5.837   5.887   3.985
  112SER     HG 1089   5.747   5.859   4.018
  112SER      C 1090   6.006   5.784   4.169
  112SER      O 1091   6.126   5.796   4.142
  113VAL      N 1092   5.942   5.668   4.174
  113VAL      H 1093   5.853   5.658   4.219
  113VAL     CA 1094   6.003   5.549   4.113
  113VAL     CB 1095   5.916   5.429   4.151
  113VAL    CG1 1096   5.937   5.298   4.074
  113VAL    CG2 1097   5.925   5.397   4.300
  113VAL      C 1098   6.019   5.571   3.963
  113VAL      O 1099   6.115   5.522   3.903
  114LEU      N 1100   5.927   5.637   3.894
  114LEU      H 1101   5.833   5.648   3.928
  114LEU     CA 1102   5.937   5.644   3.747
  114LEU     CB 1103   5.797   5.674   3.692
  114LEU     CG 1104   5.776   5.651   3.543
  114LEU    CD1 1105   5.801   5.511   3.487
  114LEU    CD2 1106   5.634   5.691   3.499
  114LEU      C 1107   6.033   5.751   3.696
  114LEU      O 1108   6.121   5.714   3.618
  115LYS      N 1109   6.047   5.861   3.770
  115LYS      H 1110   5.994   5.869   3.855
  115LYS     CA 1111   6.155   5.957   3.742
  115LYS     CB 1112   6.128   6.091   3.810
  115LYS     CG 1113   6.225   6.205   3.780
  115LYS     CD 1114   6.198   6.266   3.642
  115LYS     CE 1115   6.304   6.371   3.608
  115LYS     NZ 1116   6.259   6.405   3.472
  115LYS    HZ1 1117   6.231   6.323   3.422
  115LYS    HZ2 1118   6.178   6.461   3.490
  115LYS    HZ3 1119   6.330   6.460   3.429
  115LYS      C 1120   6.297   5.903   3.757
  115LYS      O 1121   6.385   5.949   3.685
  116GLN      N 1122   6.317   5.821   3.860
  116GLN      H 1123   6.261   5.824   3.942
  116GLN     CA 1124   6.438   5.740   3.883
  116GLN     CB 1125   6.412   5.642   3.997
  116GLN     CG 1126   6.516   5.539   4.041
  116GLN     CD 1127   6.544   5.416   3.954
  116GLN    OE1 1128   6.477   5.313   3.952
  116GLN    NE2 1129   6.657   5.405   3.884
  116GLN   HE21 1130   6.722   5.481   3.880
  116GLN   HE22 1131   6.666   5.332   3.816
  116GLN      C 1132   6.470   5.659   3.757
  116GLN      O 1133   6.578   5.671   3.700
  117PHE      N 1134   6.372   5.579   3.716
  117PHE      H 1135   6.320   5.536   3.790
  117PHE     CA 1136   6.383   5.495   3.596
  117PHE     CB 1137   6.259   5.406   3.590
  117PHE     CG 1138   6.269   5.311   3.471
  117PHE    CD1 1139   6.355   5.201   3.469
  117PHE    HD1 1140   6.414   5.174   3.557
  117PHE    CD2 1141   6.190   5.331   3.359
  117PHE    HD2 1142   6.108   5.403   3.365
  117PHE    CE1 1143   6.381   5.122   3.358
  117PHE    HE1 1144   6.446   5.035   3.371
  117PHE    CE2 1145   6.212   5.254   3.246
  117PHE    HE2 1146   6.152   5.275   3.157
  117PHE     CZ 1147   6.310   5.155   3.244
  117PHE     HZ 1148   6.321   5.099   3.151
  117PHE      C 1149   6.414   5.577   3.471
  117PHE      O 1150   6.497   5.533   3.391
  118LEU      N 1151   6.351   5.694   3.459
  118LEU      H 1152   6.267   5.715   3.508
  118LEU     CA 1153   6.381   5.787   3.350
  118LEU     CB 1154   6.269   5.891   3.358
  118LEU     CG 1155   6.144   5.832   3.292
  118LEU    CD1 1156   6.020   5.919   3.314
  118LEU    CD2 1157   6.173   5.813   3.143
  118LEU      C 1158   6.518   5.855   3.351
  118LEU      O 1159   6.574   5.854   3.241
  119SER      N 1160   6.566   5.895   3.468
  119SER      H 1161   6.499   5.903   3.543
  119SER     CA 1162   6.704   5.942   3.478
  119SER     CB 1163   6.739   5.998   3.617
  119SER     OG 1164   6.877   6.030   3.629
  119SER     HG 1165   6.897   6.118   3.585
  119SER      C 1166   6.808   5.835   3.444
  119SER      O 1167   6.900   5.874   3.372
  120GLU      N 1168   6.777   5.717   3.498
  120GLU      H 1169   6.705   5.708   3.567
  120GLU     CA 1170   6.856   5.595   3.478
  120GLU     CB 1171   6.796   5.487   3.568
  120GLU     CG 1172   6.851   5.346   3.545
  120GLU     CD 1173   6.814   5.252   3.660
  120GLU    OE1 1174   6.707   5.189   3.665
  120GLU    OE2 1175   6.904   5.235   3.746
  120GLU      C 1176   6.853   5.555   3.331
  120GLU      O 1177   6.955   5.516   3.274
  121THR      N 1178   6.742   5.562   3.258
  121THR      H 1179   6.653   5.584   3.298
  121THR     CA 1180   6.736   5.523   3.116
  121THR     CB 1181   6.618   5.431   3.086
  121THR    OG1 1182   6.489   5.479   3.124
  121THR    HG1 1183   6.480   5.471   3.223
  121THR    CG2 1184   6.639   5.289   3.139
  121THR      C 1185   6.755   5.631   3.009
  121THR      O 1186   6.732   5.600   2.892
  122GLU      N 1187   6.791   5.754   3.042
  122GLU      H 1188   6.791   5.791   3.135
  122GLU     CA 1189   6.803   5.863   2.944
  122GLU     CB 1190   6.814   5.993   3.024
  122GLU     CG 1191   6.791   6.118   2.939
  122GLU     CD 1192   6.779   6.258   2.999
  122GLU    OE1 1193   6.810   6.287   3.117
  122GLU    OE2 1194   6.735   6.344   2.920
  122GLU      C 1195   6.907   5.859   2.832
  122GLU      O 1196   6.873   5.826   2.719
  123LYS      N 1197   7.036   5.851   2.864
  123LYS      H 1198   7.065   5.815   2.953
  123LYS     CA 1199   7.139   5.853   2.760
  123LYS     CB 1200   7.243   5.965   2.770
  123LYS     CG 1201   7.180   6.105   2.777
  123LYS     CD 1202   7.277   6.211   2.830
  123LYS     CE 1203   7.251   6.359   2.801
  123LYS     NZ 1204   7.319   6.426   2.689
  123LYS    HZ1 1205   7.265   6.399   2.609
  123LYS    HZ2 1206   7.317   6.525   2.706
  123LYS    HZ3 1207   7.413   6.393   2.687
  123LYS      C 1208   7.201   5.716   2.732
  123LYS      O 1209   7.323   5.707   2.746
  124MET      N 1210   7.123   5.626   2.672
  124MET      H 1211   7.027   5.645   2.651
  124MET     CA 1212   7.162   5.490   2.634
  124MET     CB 1213   7.155   5.397   2.755
  124MET     CG 1214   7.028   5.399   2.839
  124MET     SD 1215   7.033   5.285   2.983
  124MET     CE 1216   7.172   5.355   3.069
  124MET      C 1217   7.080   5.429   2.519
  124MET      O 1218   6.972   5.472   2.481
  125SER      N 1219   7.130   5.326   2.451
  125SER      H 1220   7.222   5.294   2.474
  125SER     CA 1221   7.064   5.249   2.345
  125SER     CB 1222   7.153   5.141   2.282
  125SER     OG 1223   7.160   5.031   2.373
  125SER     HG 1224   7.247   4.983   2.376
  125SER      C 1225   6.934   5.186   2.394
  125SER      O 1226   6.917   5.161   2.513
  126PRO      N 1227   6.836   5.162   2.307
  126PRO     CA 1228   6.712   5.085   2.327
  126PRO     CB 1229   6.649   5.072   2.189
  126PRO     CG 1230   6.683   5.209   2.129
  126PRO     CD 1231   6.820   5.244   2.186
  126PRO      C 1232   6.747   4.944   2.374
  126PRO      O 1233   6.671   4.898   2.459
  127GLU      N 1234   6.856   4.875   2.338
  127GLU      H 1235   6.883   4.889   2.243
  127GLU     CA 1236   6.898   4.744   2.389
  127GLU     CB 1237   7.021   4.693   2.314
  127GLU     CG 1238   6.993   4.661   2.167
  127GLU     CD 1239   6.990   4.791   2.086
  127GLU    OE1 1240   6.887   4.860   2.071
  127GLU    OE2 1241   7.091   4.802   2.013
  127GLU      C 1242   6.946   4.758   2.533
  127GLU      O 1243   6.910   4.683   2.624
  128ASP      N 1244   7.018   4.863   2.572
  128ASP      H 1245   7.078   4.903   2.503
  128ASP     CA 1246   7.057   4.900   2.709
  128ASP     CB 1247   7.165   5.008   2.704
  128ASP     CG 1248   7.304   4.947   2.720
  128ASP    OD1 1249   7.328   4.826   2.701
  128ASP    OD2 1250   7.397   5.030   2.736
  128ASP      C 1251   6.945   4.935   2.807
  128ASP      O 1252   6.942   4.883   2.918
  129ARG      N 1253   6.842   5.001   2.756
  129ARG      H 1254   6.851   5.037   2.663
  129ARG     CA 1255   6.724   5.050   2.829
  129ARG     CB 1256   6.639   5.144   2.743
  129ARG     CG 1257   6.706   5.281   2.731
  129ARG     CD 1258   6.614   5.374   2.651
  129ARG     NE 1259   6.666   5.508   2.620
  129ARG     HE 1260   6.674   5.569   2.699
  129ARG     CZ 1261   6.684   5.565   2.500
  129ARG    NH1 1262   6.688   5.490   2.389
  129ARG   HH11 1263   6.654   5.396   2.387
  129ARG   HH12 1264   6.725   5.535   2.308
  129ARG    NH2 1265   6.737   5.688   2.491
  129ARG   HH21 1266   6.772   5.738   2.570
  129ARG   HH22 1267   6.749   5.729   2.401
  129ARG      C 1268   6.637   4.926   2.855
  129ARG      O 1269   6.578   4.923   2.963
  130ALA      N 1270   6.632   4.826   2.767
  130ALA      H 1271   6.666   4.847   2.676
  130ALA     CA 1272   6.568   4.695   2.787
  130ALA     CB 1273   6.557   4.631   2.648
  130ALA      C 1274   6.650   4.613   2.886
  130ALA      O 1275   6.585   4.576   2.984
  131LYS      N 1276   6.783   4.621   2.879
  131LYS      H 1277   6.837   4.647   2.799
  131LYS     CA 1278   6.853   4.560   2.993
  131LYS     CB 1279   7.005   4.555   2.977
  131LYS     CG 1280   7.051   4.473   2.857
  131LYS     CD 1281   7.000   4.328   2.855
  131LYS     CE 1282   7.034   4.266   2.719
  131LYS     NZ 1283   7.178   4.250   2.692
  131LYS    HZ1 1284   7.224   4.177   2.743
  131LYS    HZ2 1285   7.195   4.219   2.598
  131LYS    HZ3 1286   7.225   4.338   2.693
  131LYS      C 1287   6.822   4.632   3.124
  131LYS      O 1288   6.779   4.570   3.222
  132CYS      N 1289   6.821   4.765   3.124
  132CYS      H 1290   6.869   4.818   3.055
  132CYS     CA 1291   6.792   4.842   3.245
  132CYS     CB 1292   6.814   4.991   3.218
  132CYS     SG 1293   6.986   5.050   3.195
  132CYS     HG 1294   6.955   5.152   3.115
  132CYS      C 1295   6.654   4.816   3.307
  132CYS      O 1296   6.646   4.823   3.430
  133PHE      N 1297   6.554   4.806   3.220
  133PHE      H 1298   6.571   4.835   3.126
  133PHE     CA 1299   6.419   4.760   3.254
  133PHE     CB 1300   6.320   4.805   3.146
  133PHE     CG 1301   6.179   4.750   3.170
  133PHE    CD1 1302   6.094   4.846   3.221
  133PHE    HD1 1303   6.133   4.926   3.284
  133PHE    CD2 1304   6.139   4.620   3.142
  133PHE    HD2 1305   6.209   4.537   3.127
  133PHE    CE1 1306   5.961   4.812   3.246
  133PHE    HE1 1307   5.895   4.890   3.283
  133PHE    CE2 1308   6.005   4.588   3.161
  133PHE    HE2 1309   5.973   4.489   3.128
  133PHE     CZ 1310   5.918   4.685   3.211
  133PHE     HZ 1311   5.815   4.657   3.234
  133PHE      C 1312   6.405   4.617   3.305
  133PHE      O 1313   6.343   4.588   3.408
  134GLU      N 1314   6.493   4.529   3.257
  134GLU      H 1315   6.538   4.552   3.171
  134GLU     CA 1316   6.496   4.387   3.296
  134GLU     CB 1317   6.584   4.301   3.206
  134GLU     CG 1318   6.528   4.267   3.068
  134GLU     CD 1319   6.612   4.164   2.992
  134GLU    OE1 1320   6.655   4.064   3.055
  134GLU    OE2 1321   6.634   4.185   2.871
  134GLU      C 1322   6.551   4.375   3.438
  134GLU      O 1323   6.497   4.311   3.528
  135LYS      N 1324   6.655   4.453   3.469
  135LYS      H 1325   6.699   4.505   3.395
  135LYS     CA 1326   6.728   4.464   3.596
  135LYS     CB 1327   6.854   4.546   3.569
  135LYS     CG 1328   6.955   4.469   3.484
  135LYS     CD 1329   7.099   4.520   3.490
  135LYS     CE 1330   7.146   4.645   3.415
  135LYS     NZ 1331   7.270   4.700   3.473
  135LYS    HZ1 1332   7.346   4.638   3.455
  135LYS    HZ2 1333   7.290   4.787   3.427
  135LYS    HZ3 1334   7.258   4.724   3.569
  135LYS      C 1335   6.644   4.528   3.706
  135LYS      O 1336   6.673   4.502   3.823
  136ASN      N 1337   6.559   4.622   3.665
  136ASN      H 1338   6.534   4.638   3.569
  136ASN     CA 1339   6.492   4.706   3.765
  136ASN     CB 1340   6.431   4.828   3.697
  136ASN     CG 1341   6.362   4.926   3.793
  136ASN    OD1 1342   6.251   4.902   3.841
  136ASN    ND2 1343   6.422   5.031   3.847
  136ASN   HD21 1344   6.516   5.060   3.830
  136ASN   HD22 1345   6.380   5.086   3.919
  136ASN      C 1346   6.393   4.632   3.855
  136ASN      O 1347   6.297   4.580   3.799
  137GLU      N 1348   6.407   4.646   3.987
  137GLU      H 1349   6.493   4.688   4.014
  137GLU     CA 1350   6.309   4.586   4.079
  137GLU     CB 1351   6.375   4.579   4.217
  137GLU     CG 1352   6.481   4.470   4.236
  137GLU     CD 1353   6.417   4.332   4.225
  137GLU    OE1 1354   6.471   4.253   4.145
  137GLU    OE2 1355   6.338   4.296   4.316
  137GLU      C 1356   6.173   4.655   4.087
  137GLU      O 1357   6.068   4.592   4.073
  138ALA      N 1358   6.171   4.785   4.114
  138ALA      H 1359   6.252   4.838   4.090
  138ALA     CA 1360   6.049   4.853   4.159
  138ALA     CB 1361   6.062   5.004   4.182
  138ALA      C 1362   5.942   4.836   4.052
  138ALA      O 1363   5.828   4.816   4.093
  139ILE      N 1364   5.970   4.843   3.922
  139ILE      H 1365   6.061   4.862   3.884
  139ILE     CA 1366   5.865   4.837   3.819
  139ILE     CB 1367   5.919   4.898   3.690
  139ILE    CG1 1368   5.948   5.048   3.696
  139ILE    CG2 1369   5.822   4.878   3.573
  139ILE     CD 1370   6.044   5.090   3.584
  139ILE      C 1371   5.805   4.696   3.812
  139ILE      O 1372   5.683   4.696   3.798
  140GLN      N 1373   5.886   4.592   3.828
  140GLN      H 1374   5.986   4.601   3.834
  140GLN     CA 1375   5.838   4.454   3.839
  140GLN     CB 1376   5.952   4.352   3.851
  140GLN     CG 1377   6.043   4.343   3.728
  140GLN     CD 1378   6.151   4.239   3.759
  140GLN    OE1 1379   6.128   4.124   3.796
  140GLN    NE2 1380   6.265   4.303   3.783
  140GLN   HE21 1381   6.273   4.403   3.782
  140GLN   HE22 1382   6.349   4.249   3.784
  140GLN      C 1383   5.744   4.432   3.958
  140GLN      O 1384   5.645   4.361   3.943
  141ALA      N 1385   5.771   4.496   4.072
  141ALA      H 1386   5.866   4.513   4.097
  141ALA     CA 1387   5.682   4.497   4.189
  141ALA     CB 1388   5.752   4.537   4.319
  141ALA      C 1389   5.561   4.590   4.179
  141ALA      O 1390   5.449   4.546   4.201
  142ALA      N 1391   5.579   4.704   4.112
  142ALA      H 1392   5.670   4.745   4.114
  142ALA     CA 1393   5.464   4.787   4.071
  142ALA     CB 1394   5.518   4.913   4.005
  142ALA      C 1395   5.373   4.719   3.969
  142ALA      O 1396   5.252   4.740   3.979
  143HISE     N 1397   5.426   4.636   3.880
  143HISE     H 1398   5.516   4.652   3.839
  143HISE    CA 1399   5.342   4.554   3.791
  143HISE    CB 1400   5.426   4.475   3.690
  143HISE    CG 1401   5.344   4.429   3.570
  143HISE   ND1 1402   5.362   4.474   3.446
  143HISE   CD2 1403   5.275   4.315   3.570
  143HISE   HD2 1404   5.276   4.239   3.648
  143HISE   CE1 1405   5.303   4.385   3.368
  143HISE   HE1 1406   5.294   4.390   3.259
  143HISE   NE2 1407   5.247   4.289   3.442
  143HISE   HE2 1408   5.207   4.202   3.416
  143HISE     C 1409   5.248   4.455   3.861
  143HISE     O 1410   5.126   4.462   3.847
  144ASP      N 1411   5.306   4.365   3.941
  144ASP      H 1412   5.403   4.342   3.935
  144ASP     CA 1413   5.236   4.263   4.019
  144ASP     CB 1414   5.339   4.179   4.095
  144ASP     CG 1415   5.387   4.058   4.015
  144ASP    OD1 1416   5.380   3.956   4.088
  144ASP    OD2 1417   5.409   4.057   3.892
  144ASP      C 1418   5.141   4.322   4.123
  144ASP      O 1419   5.026   4.280   4.136
  145ALA      N 1420   5.180   4.436   4.179
  145ALA      H 1421   5.274   4.470   4.176
  145ALA     CA 1422   5.086   4.510   4.265
  145ALA     CB 1423   5.161   4.622   4.337
  145ALA      C 1424   4.951   4.555   4.210
  145ALA      O 1425   4.847   4.502   4.249
  146VAL      N 1426   4.951   4.606   4.087
  146VAL      H 1427   5.039   4.620   4.041
  146VAL     CA 1428   4.835   4.650   4.009
  146VAL     CB 1429   4.874   4.743   3.894
  146VAL    CG1 1430   4.748   4.808   3.837
  146VAL    CG2 1431   4.961   4.861   3.938
  146VAL      C 1432   4.759   4.531   3.951
  146VAL      O 1433   4.645   4.508   3.992
  147ALA      N 1434   4.822   4.435   3.885
  147ALA      H 1435   4.909   4.468   3.848
  147ALA     CA 1436   4.764   4.310   3.835
  147ALA     CB 1437   4.877   4.225   3.777
  147ALA      C 1438   4.691   4.228   3.941
  147ALA      O 1439   4.593   4.157   3.915
  148GLN      N 1440   4.752   4.226   4.059
  148GLN      H 1441   4.851   4.241   4.062
  148GLN     CA 1442   4.691   4.164   4.177
  148GLN     CB 1443   4.789   4.145   4.293
  148GLN     CG 1444   4.860   4.011   4.275
  148GLN     CD 1445   4.977   3.995   4.372
  148GLN    OE1 1446   4.991   3.892   4.436
  148GLN    NE2 1447   5.087   4.054   4.325
  148GLN   HE21 1448   5.083   4.116   4.246
  148GLN   HE22 1449   5.175   4.023   4.360
  148GLN      C 1450   4.550   4.214   4.211
  148GLN      O 1451   4.461   4.141   4.253
  149GLU      N 1452   4.536   4.346   4.207
  149GLU      H 1453   4.607   4.399   4.160
  149GLU     CA 1454   4.413   4.424   4.231
  149GLU     CB 1455   4.452   4.568   4.266
  149GLU     CG 1456   4.346   4.634   4.354
  149GLU     CD 1457   4.395   4.761   4.425
  149GLU    OE1 1458   4.385   4.777   4.548
  149GLU    OE2 1459   4.461   4.842   4.357
  149GLU      C 1460   4.317   4.417   4.113
  149GLU      O 1461   4.197   4.419   4.142
  150GLY      N 1462   4.369   4.428   3.991
  150GLY      H 1463   4.465   4.453   3.976
  150GLY     CA 1464   4.289   4.430   3.868
  150GLY      C 1465   4.218   4.298   3.833
  150GLY      O 1466   4.282   4.199   3.799
  151GLN      N 1467   4.086   4.302   3.837
  151GLN      H 1468   4.036   4.388   3.846
  151GLN     CA 1469   3.998   4.191   3.878
  151GLN     CB 1470   3.860   4.241   3.920
  151GLN     CG 1471   3.764   4.294   3.813
  151GLN     CD 1472   3.638   4.335   3.889
  151GLN    OE1 1473   3.547   4.255   3.908
  151GLN    NE2 1474   3.628   4.464   3.920
  151GLN   HE21 1475   3.691   4.536   3.890
  151GLN   HE22 1476   3.544   4.498   3.962
  151GLN      C 1477   3.991   4.077   3.776
  151GLN      O 1478   3.979   3.960   3.812
  152CYS      N 1479   3.980   4.112   3.648
  152CYS      H 1480   3.981   4.207   3.618
  152CYS     CA 1481   3.966   4.011   3.542
  152CYS     CB 1482   3.919   4.065   3.407
  152CYS     SG 1483   3.778   4.181   3.419
  152CYS     HG 1484   3.850   4.285   3.460
  152CYS      C 1485   4.095   3.929   3.528
  152CYS      O 1486   4.197   3.965   3.586
  153ARG      N 1487   4.084   3.823   3.448
  153ARG      H 1488   3.994   3.780   3.439
  153ARG     CA 1489   4.205   3.756   3.399
  153ARG     CB 1490   4.249   3.644   3.494
  153ARG     CG 1491   4.383   3.579   3.460
  153ARG     CD 1492   4.494   3.685   3.471
  153ARG     NE 1493   4.508   3.751   3.601
  153ARG     HE 1494   4.480   3.691   3.676
  153ARG     CZ 1495   4.527   3.882   3.623
  153ARG    NH1 1496   4.494   3.971   3.528
  153ARG   HH11 1497   4.476   3.948   3.433
  153ARG   HH12 1498   4.492   4.066   3.560
  153ARG    NH2 1499   4.587   3.923   3.735
  153ARG   HH21 1500   4.632   3.852   3.788
  153ARG   HH22 1501   4.600   4.016   3.771
  153ARG      C 1502   4.187   3.714   3.253
  153ARG      O 1503   4.219   3.779   3.154
  154VAL      N 1504   4.148   3.588   3.236
  154VAL      H 1505   4.126   3.528   3.313
  154VAL     CA 1506   4.147   3.514   3.109
  154VAL     CB 1507   4.032   3.553   3.016
  154VAL    CG1 1508   4.006   3.460   2.897
  154VAL    CG2 1509   3.906   3.557   3.104
  154VAL      C 1510   4.277   3.522   3.029
  154VAL      O 1511   4.292   3.612   2.946
  155ASP      N 1512   4.370   3.429   3.050
  155ASP      H 1513   4.346   3.345   3.099
  155ASP     CA 1514   4.496   3.416   2.977
  155ASP     CB 1515   4.599   3.349   3.068
  155ASP     CG 1516   4.732   3.325   2.997
  155ASP    OD1 1517   4.755   3.359   2.879
  155ASP    OD2 1518   4.823   3.294   3.078
  155ASP      C 1519   4.472   3.337   2.848
  155ASP      O 1520   4.488   3.215   2.856
  156ASP      N 1521   4.394   3.384   2.751
  156ASP      H 1522   4.333   3.460   2.771
  156ASP     CA 1523   4.363   3.316   2.624
  156ASP     CB 1524   4.222   3.366   2.591
  156ASP     CG 1525   4.199   3.517   2.575
  156ASP    OD1 1526   4.294   3.590   2.539
  156ASP    OD2 1527   4.081   3.552   2.555
  156ASP      C 1528   4.456   3.334   2.505
  156ASP      O 1529   4.416   3.304   2.392
  157LYS      N 1530   4.575   3.385   2.537
  157LYS      H 1531   4.587   3.467   2.594
  157LYS     CA 1532   4.693   3.371   2.451
  157LYS     CB 1533   4.750   3.230   2.436
  157LYS     CG 1534   4.813   3.184   2.568
  157LYS     CD 1535   4.951   3.236   2.607
  157LYS     CE 1536   5.046   3.158   2.699
  157LYS     NZ 1537   4.992   3.166   2.835
  157LYS    HZ1 1538   4.893   3.154   2.830
  157LYS    HZ2 1539   5.035   3.093   2.888
  157LYS    HZ3 1540   5.003   3.258   2.874
  157LYS      C 1541   4.699   3.440   2.315
  157LYS      O 1542   4.808   3.461   2.261
  158VAL      N 1543   4.584   3.479   2.259
  158VAL      H 1544   4.496   3.452   2.298
  158VAL     CA 1545   4.577   3.559   2.136
  158VAL     CB 1546   4.438   3.622   2.134
  158VAL    CG1 1547   4.409   3.713   2.015
  158VAL    CG2 1548   4.326   3.520   2.115
  158VAL      C 1549   4.678   3.674   2.134
  158VAL      O 1550   4.698   3.742   2.234
  159ASN      N 1551   4.749   3.692   2.022
  159ASN      H 1552   4.722   3.648   1.936
  159ASN     CA 1553   4.873   3.769   2.011
  159ASN     CB 1554   4.969   3.722   1.902
  159ASN     CG 1555   5.103   3.791   1.875
  159ASN    OD1 1556   5.160   3.870   1.951
  159ASN    ND2 1557   5.150   3.772   1.752
  159ASN   HD21 1558   5.093   3.716   1.693
  159ASN   HD22 1559   5.237   3.810   1.720
  159ASN      C 1560   4.854   3.921   2.004
  159ASN      O 1561   4.865   3.985   1.899
  160PHE      N 1562   4.798   3.971   2.114
  160PHE      H 1563   4.769   3.902   2.180
  160PHE     CA 1564   4.776   4.115   2.132
  160PHE     CB 1565   4.709   4.142   2.267
  160PHE     CG 1566   4.558   4.119   2.258
  160PHE    CD1 1567   4.479   4.222   2.207
  160PHE    HD1 1568   4.527   4.313   2.172
  160PHE    CD2 1569   4.496   4.000   2.294
  160PHE    HD2 1570   4.557   3.914   2.322
  160PHE    CE1 1571   4.342   4.205   2.197
  160PHE    HE1 1572   4.272   4.278   2.157
  160PHE    CE2 1573   4.359   3.982   2.285
  160PHE    HE2 1574   4.316   3.895   2.335
  160PHE     CZ 1575   4.280   4.087   2.239
  160PHE     HZ 1576   4.173   4.068   2.236
  160PHE      C 1577   4.901   4.203   2.135
  160PHE      O 1578   5.007   4.164   2.184
  161HISE     N 1579   4.890   4.329   2.092
  161HISE     H 1580   4.807   4.361   2.047
  161HISE    CA 1581   5.001   4.425   2.088
  161HISE    CB 1582   5.071   4.418   1.952
  161HISE    CG 1583   5.170   4.303   1.928
  161HISE   ND1 1584   5.300   4.319   1.902
  161HISE   CD2 1585   5.138   4.180   1.890
  161HISE   HD2 1586   5.034   4.147   1.885
  161HISE   CE1 1587   5.350   4.209   1.845
  161HISE   HE1 1588   5.439   4.207   1.782
  161HISE   NE2 1589   5.249   4.122   1.845
  161HISE   HE2 1590   5.249   4.027   1.814
  161HISE     C 1591   4.949   4.564   2.123
  161HISE     O 1592   4.839   4.606   2.086
  162PHE      N 1593   5.040   4.651   2.167
  162PHE      H 1594   5.139   4.644   2.159
  162PHE     CA 1595   5.003   4.778   2.230
  162PHE     CB 1596   5.014   4.763   2.382
  162PHE     CG 1597   4.955   4.885   2.454
  162PHE    CD1 1598   4.817   4.891   2.469
  162PHE    HD1 1599   4.753   4.867   2.384
  162PHE    CD2 1600   5.032   4.951   2.550
  162PHE    HD2 1601   5.135   4.971   2.522
  162PHE    CE1 1602   4.761   4.960   2.576
  162PHE    HE1 1603   4.662   5.000   2.553
  162PHE    CE2 1604   4.976   5.007   2.664
  162PHE    HE2 1605   5.043   5.051   2.738
  162PHE     CZ 1606   4.838   5.016   2.677
  162PHE     HZ 1607   4.783   5.065   2.757
  162PHE      C 1608   5.097   4.887   2.179
  162PHE      O 1609   5.210   4.909   2.223
  163ILE      N 1610   5.037   4.975   2.099
  163ILE      H 1611   4.939   4.991   2.097
  163ILE     CA 1612   5.109   5.077   2.021
  163ILE     CB 1613   5.077   5.059   1.872
  163ILE    CG1 1614   5.088   4.918   1.815
  163ILE    CG2 1615   5.188   5.132   1.796
  163ILE     CD 1616   5.023   4.908   1.677
  163ILE      C 1617   5.069   5.220   2.058
  163ILE      O 1618   4.950   5.250   2.063
  164LEU      N 1619   5.161   5.305   2.102
  164LEU      H 1620   5.255   5.272   2.106
  164LEU     CA 1621   5.160   5.450   2.124
  164LEU     CB 1622   5.284   5.484   2.208
  164LEU     CG 1623   5.313   5.630   2.240
  164LEU    CD1 1624   5.232   5.677   2.361
  164LEU    CD2 1625   5.463   5.655   2.247
  164LEU      C 1626   5.167   5.518   1.987
  164LEU      O 1627   5.259   5.506   1.906
  165PHE      N 1628   5.087   5.624   1.990
  165PHE      H 1629   5.033   5.646   2.071
  165PHE     CA 1630   5.076   5.715   1.875
  165PHE     CB 1631   4.949   5.688   1.793
  165PHE     CG 1632   4.930   5.547   1.739
  165PHE    CD1 1633   4.867   5.444   1.808
  165PHE    HD1 1634   4.868   5.455   1.917
  165PHE    CD2 1635   4.967   5.520   1.608
  165PHE    HD2 1636   5.010   5.601   1.549
  165PHE    CE1 1637   4.840   5.324   1.744
  165PHE    HE1 1638   4.785   5.245   1.797
  165PHE    CE2 1639   4.950   5.396   1.546
  165PHE    HE2 1640   4.974   5.366   1.444
  165PHE     CZ 1641   4.884   5.296   1.616
  165PHE     HZ 1642   4.857   5.200   1.572
  165PHE      C 1643   5.087   5.860   1.922
  165PHE      O 1644   5.000   5.892   2.002
  166ASN      N 1645   5.187   5.934   1.873
  166ASN      H 1646   5.260   5.879   1.832
  166ASN     CA 1647   5.221   6.067   1.925
  166ASN     CB 1648   5.273   6.050   2.068
  166ASN     CG 1649   5.416   6.000   2.087
  166ASN    OD1 1650   5.454   5.894   2.039
  166ASN    ND2 1651   5.493   6.089   2.149
  166ASN   HD21 1652   5.457   6.175   2.187
  166ASN   HD22 1653   5.592   6.076   2.141
  166ASN      C 1654   5.297   6.166   1.836
  166ASN      O 1655   5.351   6.129   1.731
  167ASN      N 1656   5.298   6.292   1.878
  167ASN      H 1657   5.252   6.321   1.962
  167ASN     CA 1658   5.367   6.403   1.810
  167ASN     CB 1659   5.277   6.527   1.822
  167ASN     CG 1660   5.310   6.636   1.720
  167ASN    OD1 1661   5.376   6.734   1.756
  167ASN    ND2 1662   5.262   6.643   1.596
  167ASN   HD21 1663   5.202   6.581   1.546
  167ASN   HD22 1664   5.308   6.712   1.540
  167ASN      C 1665   5.501   6.430   1.879
  167ASN      O 1666   5.503   6.476   1.993
  168VAL      N 1667   5.608   6.420   1.801
  168VAL      H 1668   5.607   6.372   1.714
  168VAL     CA 1669   5.741   6.462   1.849
  168VAL     CB 1670   5.832   6.355   1.908
  168VAL    CG1 1671   5.958   6.415   1.971
  168VAL    CG2 1672   5.767   6.277   2.023
  168VAL      C 1673   5.811   6.523   1.728
  168VAL      O 1674   5.808   6.473   1.615
  169ASP      N 1675   5.877   6.636   1.752
  169ASP      H 1676   5.846   6.682   1.835
  169ASP     CA 1677   5.966   6.716   1.667
  169ASP     CB 1678   6.085   6.631   1.623
  169ASP     CG 1679   6.203   6.713   1.571
  169ASP    OD1 1680   6.223   6.832   1.603
  169ASP    OD2 1681   6.269   6.656   1.481
  169ASP      C 1682   5.902   6.779   1.543
  169ASP      O 1683   5.972   6.851   1.472
  170GLY      N 1684   5.771   6.798   1.557
  170GLY      H 1685   5.726   6.811   1.645
  170GLY     CA 1686   5.677   6.813   1.445
  170GLY      C 1687   5.630   6.694   1.362
  170GLY      O 1688   5.548   6.706   1.271
  171HISE     N 1689   5.670   6.572   1.397
  171HISE     H 1690   5.741   6.555   1.466
  171HISE    CA 1691   5.629   6.455   1.319
  171HISE    CB 1692   5.747   6.382   1.254
  171HISE    CG 1693   5.846   6.454   1.162
  171HISE   ND1 1694   5.954   6.525   1.193
  171HISE   CD2 1695   5.866   6.423   1.034
  171HISE   HD2 1696   5.806   6.369   0.961
  171HISE   CE1 1697   6.039   6.532   1.091
  171HISE   HE1 1698   6.134   6.585   1.098
  171HISE   NE2 1699   5.979   6.474   0.987
  171HISE   HE2 1700   6.027   6.463   0.900
  171HISE     C 1701   5.555   6.353   1.406
  171HISE     O 1702   5.551   6.333   1.528
  172LEU      N 1703   5.478   6.280   1.327
  172LEU      H 1704   5.487   6.306   1.231
  172LEU     CA 1705   5.400   6.167   1.381
  172LEU     CB 1706   5.282   6.138   1.289
  172LEU     CG 1707   5.155   6.077   1.348
  172LEU    CD1 1708   5.163   5.938   1.412
  172LEU    CD2 1709   5.101   6.176   1.452
  172LEU      C 1710   5.489   6.045   1.402
  172LEU      O 1711   5.543   5.986   1.308
  173TYR      N 1712   5.508   6.014   1.530
  173TYR      H 1713   5.473   6.075   1.601
  173TYR     CA 1714   5.583   5.896   1.578
  173TYR     CB 1715   5.703   5.929   1.666
  173TYR     CG 1716   5.814   5.981   1.574
  173TYR    CD1 1717   5.922   5.900   1.542
  173TYR    HD1 1718   5.927   5.796   1.575
  173TYR    CD2 1719   5.829   6.117   1.549
  173TYR    HD2 1720   5.743   6.183   1.559
  173TYR    CE1 1721   6.042   5.954   1.498
  173TYR    HE1 1722   6.109   5.884   1.447
  173TYR    CE2 1723   5.951   6.175   1.515
  173TYR    HE2 1724   5.965   6.282   1.529
  173TYR     CZ 1725   6.059   6.092   1.488
  173TYR     OH 1726   6.172   6.139   1.429
  173TYR     HH 1727   6.161   6.233   1.395
  173TYR      C 1728   5.497   5.790   1.646
  173TYR      O 1729   5.418   5.818   1.736
  174GLU      N 1730   5.502   5.679   1.572
  174GLU      H 1731   5.516   5.684   1.473
  174GLU     CA 1732   5.440   5.555   1.621
  174GLU     CB 1733   5.394   5.478   1.498
  174GLU     CG 1734   5.339   5.338   1.525
  174GLU     CD 1735   5.324   5.245   1.404
  174GLU    OE1 1736   5.307   5.301   1.294
  174GLU    OE2 1737   5.321   5.121   1.424
  174GLU      C 1738   5.554   5.477   1.688
  174GLU      O 1739   5.641   5.442   1.609
  175LEU      N 1740   5.534   5.451   1.817
  175LEU      H 1741   5.443   5.455   1.858
  175LEU     CA 1742   5.629   5.376   1.901
  175LEU     CB 1743   5.683   5.465   2.014
  175LEU     CG 1744   5.818   5.535   2.000
  175LEU    CD1 1745   5.806   5.664   1.917
  175LEU    CD2 1746   5.873   5.562   2.140
  175LEU      C 1747   5.574   5.243   1.953
  175LEU      O 1748   5.487   5.238   2.041
  176ASP      N 1749   5.627   5.129   1.911
  176ASP      H 1750   5.679   5.125   1.826
  176ASP     CA 1751   5.599   4.995   1.963
  176ASP     CB 1752   5.535   4.914   1.850
  176ASP     CG 1753   5.517   4.769   1.897
  176ASP    OD1 1754   5.577   4.683   1.829
  176ASP    OD2 1755   5.475   4.752   2.014
  176ASP      C 1756   5.728   4.924   2.006
  176ASP      O 1757   5.832   4.933   1.941
  177GLY      N 1758   5.727   4.871   2.128
  177GLY      H 1759   5.647   4.889   2.185
  177GLY     CA 1760   5.832   4.791   2.192
  177GLY      C 1761   5.866   4.660   2.120
  177GLY      O 1762   5.977   4.610   2.138
  178ARG      N 1763   5.771   4.589   2.059
  178ARG      H 1764   5.685   4.634   2.035
  178ARG     CA 1765   5.802   4.461   1.994
  178ARG     CB 1766   5.676   4.377   1.979
  178ARG     CG 1767   5.595   4.356   2.107
  178ARG     CD 1768   5.654   4.238   2.185
  178ARG     NE 1769   5.600   4.111   2.133
  178ARG     HE 1770   5.668   4.062   2.079
  178ARG     CZ 1771   5.477   4.059   2.145
  178ARG    NH1 1772   5.374   4.119   2.207
  178ARG   HH11 1773   5.395   4.210   2.241
  178ARG   HH12 1774   5.284   4.083   2.229
  178ARG    NH2 1775   5.463   3.945   2.077
  178ARG   HH21 1776   5.526   3.896   2.017
  178ARG   HH22 1777   5.372   3.905   2.090
  178ARG      C 1778   5.884   4.478   1.866
  178ARG      O 1779   5.976   4.400   1.842
  179MET      N 1780   5.838   4.571   1.784
  179MET      H 1781   5.744   4.600   1.804
  179MET     CA 1782   5.902   4.617   1.660
  179MET     CB 1783   5.818   4.715   1.578
  179MET     CG 1784   5.691   4.650   1.522
  179MET     SD 1785   5.724   4.511   1.409
  179MET     CE 1786   5.562   4.440   1.427
  179MET      C 1787   6.045   4.667   1.685
  179MET      O 1788   6.076   4.724   1.790
  180PRO      N 1789   6.138   4.649   1.592
  180PRO     CA 1790   6.280   4.687   1.605
  180PRO     CB 1791   6.355   4.638   1.481
  180PRO     CG 1792   6.267   4.517   1.450
  180PRO     CD 1793   6.121   4.551   1.484
  180PRO      C 1794   6.309   4.835   1.629
  180PRO      O 1795   6.409   4.870   1.692
  181PHE      N 1796   6.230   4.917   1.562
  181PHE      H 1797   6.140   4.890   1.527
  181PHE     CA 1798   6.250   5.062   1.545
  181PHE     CB 1799   6.330   5.099   1.420
  181PHE     CG 1800   6.476   5.055   1.421
  181PHE    CD1 1801   6.517   4.939   1.356
  181PHE    HD1 1802   6.443   4.866   1.323
  181PHE    CD2 1803   6.568   5.146   1.471
  181PHE    HD2 1804   6.536   5.243   1.508
  181PHE    CE1 1805   6.653   4.910   1.343
  181PHE    HE1 1806   6.685   4.837   1.269
  181PHE    CE2 1807   6.703   5.113   1.469
  181PHE    HE2 1808   6.769   5.196   1.492
  181PHE     CZ 1809   6.743   4.995   1.406
  181PHE     HZ 1810   6.849   4.977   1.393
  181PHE      C 1811   6.115   5.135   1.545
  181PHE      O 1812   6.012   5.074   1.515
  182PRO      N 1813   6.102   5.261   1.586
  182PRO     CA 1814   5.979   5.338   1.566
  182PRO     CB 1815   6.008   5.471   1.637
  182PRO     CG 1816   6.115   5.437   1.741
  182PRO     CD 1817   6.200   5.333   1.668
  182PRO      C 1818   5.966   5.358   1.415
  182PRO      O 1819   6.055   5.345   1.331
  183VAL      N 1820   5.843   5.394   1.378
  183VAL      H 1821   5.775   5.407   1.450
  183VAL     CA 1822   5.811   5.441   1.242
  183VAL     CB 1823   5.684   5.364   1.204
  183VAL    CG1 1824   5.620   5.396   1.069
  183VAL    CG2 1825   5.708   5.213   1.196
  183VAL      C 1826   5.777   5.590   1.249
  183VAL      O 1827   5.730   5.646   1.348
  184ASN      N 1828   5.808   5.657   1.139
  184ASN      H 1829   5.831   5.606   1.056
  184ASN     CA 1830   5.786   5.799   1.108
  184ASN     CB 1831   5.917   5.872   1.074
  184ASN     CG 1832   5.911   6.023   1.055
  184ASN    OD1 1833   5.808   6.082   1.024
  184ASN    ND2 1834   6.018   6.091   1.096
  184ASN   HD21 1835   6.092   6.049   1.148
  184ASN   HD22 1836   6.025   6.185   1.062
  184ASN      C 1837   5.684   5.811   0.994
  184ASN      O 1838   5.718   5.769   0.884
  185HISE     N 1839   5.571   5.875   1.021
  185HISE     H 1840   5.556   5.909   1.114
  185HISE    CA 1841   5.454   5.893   0.933
  185HISE    CB 1842   5.327   5.843   1.002
  185HISE    CG 1843   5.285   5.696   1.004
  185HISE   ND1 1844   5.324   5.607   0.913
  185HISE   CD2 1845   5.253   5.632   1.116
  185HISE   HD2 1846   5.243   5.681   1.213
  185HISE   CE1 1847   5.326   5.490   0.975
  185HISE   HE1 1848   5.339   5.391   0.931
  185HISE   NE2 1849   5.291   5.505   1.103
  185HISE   HE2 1850   5.279   5.437   1.176
  185HISE     C 1851   5.434   6.035   0.879
  185HISE     O 1852   5.318   6.064   0.848
  186GLY      N 1853   5.530   6.124   0.899
  186GLY      H 1854   5.592   6.117   0.977
  186GLY     CA 1855   5.528   6.255   0.831
  186GLY      C 1856   5.493   6.372   0.923
  186GLY      O 1857   5.484   6.352   1.044
  187ALA      N 1858   5.493   6.493   0.868
  187ALA      H 1859   5.551   6.510   0.788
  187ALA     CA 1860   5.447   6.613   0.939
  187ALA     CB 1861   5.451   6.719   0.829
  187ALA      C 1862   5.308   6.593   0.999
  187ALA      O 1863   5.207   6.557   0.938
  188SER      N 1864   5.305   6.644   1.122
  188SER      H 1865   5.389   6.659   1.174
  188SER     CA 1866   5.183   6.645   1.204
  188SER     CB 1867   5.175   6.518   1.289
  188SER     OG 1868   5.073   6.512   1.389
  188SER     HG 1869   4.983   6.537   1.354
  188SER      C 1870   5.181   6.763   1.301
  188SER      O 1871   5.283   6.809   1.352
  189SER      N 1872   5.062   6.822   1.310
  189SER      H 1873   4.987   6.778   1.261
  189SER     CA 1874   5.046   6.934   1.403
  189SER     CB 1875   4.933   7.029   1.362
  189SER     OG 1876   4.919   7.135   1.457
  189SER     HG 1877   4.995   7.199   1.447
  189SER      C 1878   5.018   6.885   1.546
  189SER      O 1879   4.937   6.794   1.559
  190GLU      N 1880   5.059   6.966   1.644
  190GLU      H 1881   5.135   7.030   1.631
  190GLU     CA 1882   5.014   6.954   1.783
  190GLU     CB 1883   5.081   7.065   1.866
  190GLU     CG 1884   5.088   7.011   2.009
  190GLU     CD 1885   5.112   7.106   2.127
  190GLU    OE1 1886   5.178   7.072   2.228
  190GLU    OE2 1887   5.065   7.221   2.114
  190GLU      C 1888   4.863   6.965   1.803
  190GLU      O 1889   4.798   6.890   1.877
  191ASP      N 1890   4.794   7.043   1.720
  191ASP      H 1891   4.825   7.088   1.636
  191ASP     CA 1892   4.650   7.073   1.732
  191ASP     CB 1893   4.617   7.190   1.639
  191ASP     CG 1894   4.480   7.241   1.685
  191ASP    OD1 1895   4.478   7.301   1.795
  191ASP    OD2 1896   4.392   7.238   1.597
  191ASP      C 1897   4.575   6.949   1.682
  191ASP      O 1898   4.486   6.897   1.748
  192THR      N 1899   4.578   6.916   1.553
  192THR      H 1900   4.616   6.974   1.480
  192THR     CA 1901   4.535   6.791   1.490
  192THR     CB 1902   4.547   6.793   1.338
  192THR    OG1 1903   4.677   6.816   1.284
  192THR    HG1 1904   4.724   6.728   1.275
  192THR    CG2 1905   4.438   6.878   1.271
  192THR      C 1906   4.602   6.661   1.536
  192THR      O 1907   4.579   6.555   1.478
  193LEU      N 1908   4.665   6.649   1.653
  193LEU      H 1909   4.712   6.730   1.689
  193LEU     CA 1910   4.701   6.528   1.728
  193LEU     CB 1911   4.704   6.566   1.876
  193LEU     CG 1912   4.778   6.466   1.965
  193LEU    CD1 1913   4.921   6.432   1.922
  193LEU    CD2 1914   4.773   6.498   2.114
  193LEU      C 1915   4.616   6.401   1.716
  193LEU      O 1916   4.670   6.298   1.676
  194LEU      N 1917   4.488   6.402   1.752
  194LEU      H 1918   4.441   6.482   1.789
  194LEU     CA 1919   4.401   6.284   1.750
  194LEU     CB 1920   4.275   6.311   1.833
  194LEU     CG 1921   4.288   6.345   1.982
  194LEU    CD1 1922   4.160   6.401   2.044
  194LEU    CD2 1923   4.330   6.216   2.052
  194LEU      C 1924   4.370   6.235   1.608
  194LEU      O 1925   4.410   6.122   1.582
  195LYS      N 1926   4.346   6.330   1.518
  195LYS      H 1927   4.325   6.425   1.539
  195LYS     CA 1928   4.307   6.300   1.379
  195LYS     CB 1929   4.271   6.435   1.318
  195LYS     CG 1930   4.184   6.438   1.193
  195LYS     CD 1931   4.183   6.583   1.143
  195LYS     CE 1932   4.103   6.601   1.014
  195LYS     NZ 1933   4.091   6.491   0.917
  195LYS    HZ1 1934   4.036   6.415   0.952
  195LYS    HZ2 1935   4.038   6.520   0.837
  195LYS    HZ3 1936   4.180   6.458   0.886
  195LYS      C 1937   4.428   6.247   1.300
  195LYS      O 1938   4.416   6.152   1.224
  196ASP      N 1939   4.545   6.308   1.318
  196ASP      H 1940   4.549   6.396   1.366
  196ASP     CA 1941   4.674   6.260   1.269
  196ASP     CB 1942   4.789   6.354   1.308
  196ASP     CG 1943   4.801   6.480   1.222
  196ASP    OD1 1944   4.852   6.585   1.267
  196ASP    OD2 1945   4.748   6.470   1.109
  196ASP      C 1946   4.704   6.114   1.305
  196ASP      O 1947   4.715   6.025   1.221
  197ALA      N 1948   4.716   6.095   1.436
  197ALA      H 1949   4.695   6.169   1.500
  197ALA     CA 1950   4.734   5.967   1.506
  197ALA     CB 1951   4.749   5.976   1.658
  197ALA      C 1952   4.626   5.862   1.480
  197ALA      O 1953   4.644   5.743   1.453
  198ALA      N 1954   4.499   5.900   1.488
  198ALA      H 1955   4.482   5.984   1.538
  198ALA     CA 1956   4.386   5.810   1.459
  198ALA     CB 1957   4.251   5.874   1.493
  198ALA      C 1958   4.379   5.772   1.312
  198ALA      O 1959   4.322   5.665   1.288
  199LYS      N 1960   4.426   5.856   1.220
  199LYS      H 1961   4.439   5.954   1.235
  199LYS     CA 1962   4.432   5.818   1.078
  199LYS     CB 1963   4.477   5.927   0.981
  199LYS     CG 1964   4.491   5.882   0.835
  199LYS     CD 1965   4.574   5.977   0.749
  199LYS     CE 1966   4.725   5.974   0.775
  199LYS     NZ 1967   4.806   6.044   0.674
  199LYS    HZ1 1968   4.769   6.134   0.651
  199LYS    HZ2 1969   4.900   6.054   0.707
  199LYS    HZ3 1970   4.801   6.003   0.583
  199LYS      C 1971   4.520   5.695   1.056
  199LYS      O 1972   4.482   5.601   0.985
  200VAL      N 1973   4.629   5.690   1.132
  200VAL      H 1974   4.668   5.765   1.185
  200VAL     CA 1975   4.716   5.572   1.142
  200VAL     CB 1976   4.850   5.610   1.205
  200VAL    CG1 1977   4.948   5.494   1.189
  200VAL    CG2 1978   4.903   5.740   1.143
  200VAL      C 1979   4.645   5.453   1.206
  200VAL      O 1980   4.644   5.348   1.141
  201CYS      N 1981   4.580   5.474   1.320
  201CYS      H 1982   4.595   5.551   1.382
  201CYS     CA 1983   4.502   5.367   1.383
  201CYS     CB 1984   4.433   5.406   1.514
  201CYS     SG 1985   4.542   5.498   1.629
  201CYS     HG 1986   4.620   5.391   1.636
  201CYS      C 1987   4.386   5.311   1.300
  201CYS      O 1988   4.369   5.191   1.279
  202ARG      N 1989   4.318   5.403   1.232
  202ARG      H 1990   4.327   5.501   1.250
  202ARG     CA 1991   4.212   5.360   1.141
  202ARG     CB 1992   4.120   5.467   1.081
  202ARG     CG 1993   4.015   5.491   1.190
  202ARG     CD 1994   3.964   5.635   1.181
  202ARG     NE 1995   3.919   5.670   1.045
  202ARG     HE 1996   3.834   5.624   1.021
  202ARG     CZ 1997   3.960   5.781   0.983
  202ARG    NH1 1998   4.033   5.873   1.046
  202ARG   HH11 1999   4.042   5.865   1.146
  202ARG   HH12 2000   4.066   5.947   0.988
  202ARG    NH2 2001   3.916   5.818   0.862
  202ARG   HH21 2002   3.854   5.757   0.812
  202ARG   HH22 2003   3.953   5.898   0.815
  202ARG      C 2004   4.273   5.273   1.031
  202ARG      O 2005   4.231   5.159   1.014
  203GLU      N 2006   4.364   5.330   0.953
  203GLU      H 2007   4.394   5.425   0.964
  203GLU     CA 2008   4.425   5.250   0.845
  203GLU     CB 2009   4.501   5.334   0.743
  203GLU     CG 2010   4.638   5.392   0.782
  203GLU     CD 2011   4.714   5.438   0.657
  203GLU    OE1 2012   4.664   5.532   0.592
  203GLU    OE2 2013   4.814   5.374   0.618
  203GLU      C 2014   4.493   5.117   0.878
  203GLU      O 2015   4.500   5.028   0.793
  204PHE      N 2016   4.536   5.105   1.003
  204PHE      H 2017   4.574   5.185   1.050
  204PHE     CA 2018   4.564   4.976   1.067
  204PHE     CB 2019   4.634   5.009   1.199
  204PHE     CG 2020   4.748   4.911   1.225
  204PHE    CD1 2021   4.873   4.946   1.174
  204PHE    HD1 2022   4.897   5.042   1.129
  204PHE    CD2 2023   4.734   4.780   1.271
  204PHE    HD2 2024   4.632   4.742   1.283
  204PHE    CE1 2025   4.978   4.856   1.186
  204PHE    HE1 2026   5.071   4.892   1.142
  204PHE    CE2 2027   4.839   4.690   1.280
  204PHE    HE2 2028   4.827   4.587   1.314
  204PHE     CZ 2029   4.966   4.731   1.244
  204PHE     HZ 2030   5.054   4.666   1.240
  204PHE      C 2031   4.442   4.883   1.072
  204PHE      O 2032   4.439   4.782   1.002
  205THR      N 2033   4.340   4.915   1.151
  205THR      H 2034   4.350   4.992   1.214
  205THR     CA 2035   4.220   4.831   1.162
  205THR     CB 2036   4.127   4.869   1.277
  205THR    OG1 2037   4.014   4.782   1.281
  205THR    HG1 2038   3.944   4.820   1.342
  205THR    CG2 2039   4.108   5.019   1.302
  205THR      C 2040   4.148   4.800   1.030
  205THR      O 2041   4.129   4.681   1.006
  206GLU      N 2042   4.134   4.903   0.947
  206GLU      H 2043   4.178   4.989   0.973
  206GLU     CA 2044   4.057   4.899   0.821
  206GLU     CB 2045   4.037   5.036   0.756
  206GLU     CG 2046   3.931   5.121   0.825
  206GLU     CD 2047   3.930   5.271   0.793
  206GLU    OE1 2048   3.847   5.342   0.853
  206GLU    OE2 2049   3.984   5.307   0.686
  206GLU      C 2050   4.087   4.787   0.722
  206GLU      O 2051   3.992   4.722   0.677
  207ARG      N 2052   4.211   4.741   0.709
  207ARG      H 2053   4.280   4.807   0.740
  207ARG     CA 2054   4.255   4.625   0.629
  207ARG     CB 2055   4.407   4.613   0.631
  207ARG     CG 2056   4.487   4.736   0.588
  207ARG     CD 2057   4.635   4.724   0.624
  207ARG     NE 2058   4.665   4.706   0.767
  207ARG     HE 2059   4.600   4.659   0.827
  207ARG     CZ 2060   4.771   4.760   0.828
  207ARG    NH1 2061   4.859   4.846   0.775
  207ARG   HH11 2062   4.849   4.876   0.680
  207ARG   HH12 2063   4.933   4.890   0.826
  207ARG    NH2 2064   4.798   4.728   0.956
  207ARG   HH21 2065   4.733   4.668   1.002
  207ARG   HH22 2066   4.881   4.754   1.004
  207ARG      C 2067   4.193   4.494   0.679
  207ARG      O 2068   4.124   4.432   0.599
  208GLU      N 2069   4.202   4.470   0.810
  208GLU      H 2070   4.220   4.547   0.870
  208GLU     CA 2071   4.169   4.346   0.882
  208GLU     CB 2072   4.242   4.350   1.016
  208GLU     CG 2073   4.313   4.220   1.057
  208GLU     CD 2074   4.460   4.205   1.019
  208GLU    OE1 2075   4.545   4.272   1.082
  208GLU    OE2 2076   4.480   4.136   0.917
  208GLU      C 2077   4.022   4.306   0.899
  208GLU      O 2078   3.978   4.281   1.011
  209GLN      N 2079   3.948   4.329   0.790
  209GLN      H 2080   3.983   4.359   0.701
  209GLN     CA 2081   3.802   4.317   0.783
  209GLN     CB 2082   3.748   4.319   0.640
  209GLN     CG 2083   3.798   4.447   0.574
  209GLN     CD 2084   3.770   4.462   0.424
  209GLN    OE1 2085   3.860   4.454   0.341
  209GLN    NE2 2086   3.648   4.504   0.390
  209GLN   HE21 2087   3.567   4.512   0.448
  209GLN   HE22 2088   3.644   4.531   0.294
  209GLN      C 2089   3.744   4.196   0.857
  209GLN      O 2090   3.627   4.199   0.894
  210GLY      N 2091   3.815   4.084   0.867
  210GLY      H 2092   3.908   4.081   0.832
  210GLY     CA 2093   3.762   3.970   0.944
  210GLY      C 2094   3.756   3.980   1.096
  210GLY      O 2095   3.660   3.942   1.162
  211GLU      N 2096   3.848   4.057   1.155
  211GLU      H 2097   3.935   4.081   1.112
  211GLU     CA 2098   3.861   4.072   1.301
  211GLU     CB 2099   4.009   4.106   1.319
  211GLU     CG 2100   4.072   4.125   1.457
  211GLU     CD 2101   4.062   4.008   1.556
  211GLU    OE1 2102   3.961   4.000   1.629
  211GLU    OE2 2103   4.151   3.921   1.551
  211GLU      C 2104   3.767   4.173   1.366
  211GLU      O 2105   3.699   4.252   1.301
  212VAL      N 2106   3.743   4.138   1.492
  212VAL      H 2107   3.789   4.059   1.533
  212VAL     CA 2108   3.658   4.210   1.588
  212VAL     CB 2109   3.546   4.118   1.638
  212VAL    CG1 2110   3.435   4.105   1.532
  212VAL    CG2 2111   3.592   3.983   1.692
  212VAL      C 2112   3.726   4.270   1.711
  212VAL      O 2113   3.671   4.368   1.759
  213ARG      N 2114   3.848   4.227   1.743
  213ARG      H 2115   3.905   4.161   1.694
  213ARG     CA 2116   3.929   4.284   1.852
  213ARG     CB 2117   4.027   4.181   1.909
  213ARG     CG 2118   3.965   4.066   1.988
  213ARG     CD 2119   4.045   3.938   2.013
  213ARG     NE 2120   4.074   3.874   1.884
  213ARG     HE 2121   4.068   3.932   1.803
  213ARG     CZ 2122   4.072   3.742   1.865
  213ARG    NH1 2123   4.058   3.659   1.969
  213ARG   HH11 2124   4.061   3.696   2.062
  213ARG   HH12 2125   4.033   3.564   1.951
  213ARG    NH2 2126   4.063   3.688   1.742
  213ARG   HH21 2127   4.051   3.755   1.669
  213ARG   HH22 2128   4.056   3.591   1.719
  213ARG      C 2129   3.998   4.416   1.819
  213ARG      O 2130   4.034   4.432   1.703
  214PHE      N 2131   3.988   4.511   1.912
  214PHE      H 2132   3.904   4.514   1.966
  214PHE     CA 2133   4.066   4.635   1.921
  214PHE     CB 2134   4.060   4.728   1.800
  214PHE     CG 2135   3.927   4.799   1.774
  214PHE    CD1 2136   3.920   4.935   1.799
  214PHE    HD1 2137   4.019   4.981   1.792
  214PHE    CD2 2138   3.810   4.738   1.728
  214PHE    HD2 2139   3.822   4.634   1.699
  214PHE    CE1 2140   3.803   5.009   1.787
  214PHE    HE1 2141   3.802   5.112   1.823
  214PHE    CE2 2142   3.697   4.814   1.701
  214PHE    HE2 2143   3.605   4.760   1.682
  214PHE     CZ 2144   3.692   4.951   1.726
  214PHE     HZ 2145   3.596   5.001   1.734
  214PHE      C 2146   4.027   4.704   2.052
  214PHE      O 2147   3.906   4.704   2.073
  215SER      N 2148   4.118   4.777   2.115
  215SER      H 2149   4.208   4.795   2.075
  215SER     CA 2150   4.082   4.847   2.240
  215SER     CB 2151   4.106   4.768   2.368
  215SER     OG 2152   4.016   4.799   2.475
  215SER     HG 2153   4.069   4.812   2.559
  215SER      C 2154   4.163   4.977   2.249
  215SER      O 2155   4.281   4.981   2.217
  216ALA      N 2156   4.110   5.070   2.327
  216ALA      H 2157   4.029   5.053   2.384
  216ALA     CA 2158   4.164   5.202   2.364
  216ALA     CB 2159   4.150   5.300   2.247
  216ALA      C 2160   4.078   5.261   2.476
  216ALA     O1 2161   4.019   5.183   2.555
  216ALA     O2 2162   4.045   5.382   2.480
   6.92941   6.92941   4.89983   0.00000   0.00000   0.00000   0.00000   3.46470   3.46470
