# Supplementary material for: Is There a Functional Role for the Knotted Topology in Protein UCH-L1?
Source: J Chem Inf Model. 2024 Jul 24;64(17):6827–37. doi: 10.1021/acs.jcim.4c00880 (PMC11388461; doi:10.1021/acs.jcim.4c00880)
Supplement: Supplementary file 2 — ci4c00880_si_002.zip [file ci4c00880_si_002.zip › UCH-L1_files/APO/APO_delta217/REP_5/traj_final.gro]

Protein in water t= 500000.00000 step= 5000000
 2162
    1MET      N    1   7.090   4.017   2.344
    1MET     H1    2   7.158   4.053   2.408
    1MET     H2    3   7.006   3.997   2.395
    1MET     H3    4   7.118   3.927   2.310
    1MET     CA    5   7.062   4.107   2.231
    1MET     CB    6   6.912   4.100   2.198
    1MET     CG    7   6.889   3.978   2.110
    1MET     SD    8   6.872   3.837   2.225
    1MET     CE    9   6.769   3.727   2.131
    1MET      C   10   7.111   4.248   2.263
    1MET      O   11   7.121   4.280   2.382
    2GLN      N   12   7.137   4.318   2.153
    2GLN      H   13   7.134   4.277   2.062
    2GLN     CA   14   7.189   4.455   2.164
    2GLN     CB   15   7.236   4.506   2.028
    2GLN     CG   16   7.342   4.429   1.949
    2GLN     CD   17   7.361   4.491   1.810
    2GLN    OE1   18   7.464   4.545   1.772
    2GLN    NE2   19   7.265   4.456   1.725
    2GLN   HE21   20   7.196   4.396   1.766
    2GLN   HE22   21   7.252   4.499   1.636
    2GLN      C   22   7.101   4.563   2.229
    2GLN      O   23   7.008   4.617   2.169
    3LEU      N   24   7.151   4.615   2.340
    3LEU      H   25   7.235   4.594   2.390
    3LEU     CA   26   7.077   4.727   2.400
    3LEU     CB   27   7.087   4.725   2.553
    3LEU     CG   28   7.015   4.613   2.628
    3LEU    CD1   29   7.067   4.584   2.769
    3LEU    CD2   30   6.867   4.614   2.591
    3LEU      C   31   7.101   4.870   2.353
    3LEU      O   32   7.119   4.967   2.425
    4LYS      N   33   7.069   4.882   2.224
    4LYS      H   34   7.020   4.805   2.182
    4LYS     CA   35   7.081   5.005   2.146
    4LYS     CB   36   7.159   4.972   2.018
    4LYS     CG   37   7.308   4.939   2.033
    4LYS     CD   38   7.366   4.901   1.896
    4LYS     CE   39   7.516   4.876   1.903
    4LYS     NZ   40   7.553   4.814   1.775
    4LYS    HZ1   41   7.513   4.722   1.786
    4LYS    HZ2   42   7.518   4.866   1.698
    4LYS    HZ3   43   7.652   4.802   1.770
    4LYS      C   44   6.949   5.063   2.096
    4LYS      O   45   6.861   4.984   2.062
    5PRO      N   46   6.942   5.196   2.091
    5PRO     CA   47   6.825   5.279   2.059
    5PRO     CB   48   6.873   5.424   2.074
    5PRO     CG   49   6.965   5.411   2.196
    5PRO     CD   50   7.039   5.283   2.158
    5PRO      C   51   6.785   5.249   1.915
    5PRO      O   52   6.860   5.243   1.818
    6MET      N   53   6.659   5.207   1.918
    6MET      H   54   6.602   5.197   2.000
    6MET     CA   55   6.592   5.182   1.790
    6MET     CB   56   6.475   5.085   1.810
    6MET     CG   57   6.511   4.956   1.883
    6MET     SD   58   6.372   4.843   1.920
    6MET     CE   59   6.391   4.798   2.091
    6MET      C   60   6.533   5.308   1.726
    6MET      O   61   6.478   5.392   1.798
    7GLU      N   62   6.528   5.301   1.594
    7GLU      H   63   6.574   5.230   1.540
    7GLU     CA   64   6.471   5.420   1.529
    7GLU     CB   65   6.563   5.456   1.412
    7GLU     CG   66   6.548   5.598   1.358
    7GLU     CD   67   6.555   5.707   1.465
    7GLU    OE1   68   6.451   5.760   1.509
    7GLU    OE2   69   6.669   5.755   1.486
    7GLU      C   70   6.326   5.395   1.488
    7GLU      O   71   6.294   5.301   1.416
    8ILE      N   72   6.245   5.496   1.520
    8ILE      H   73   6.274   5.558   1.592
    8ILE     CA   74   6.107   5.515   1.472
    8ILE     CB   75   6.013   5.593   1.565
    8ILE    CG1   76   6.089   5.716   1.615
    8ILE    CG2   77   5.956   5.501   1.673
    8ILE     CD   78   5.994   5.816   1.680
    8ILE      C   79   6.091   5.554   1.325
    8ILE      O   80   6.009   5.641   1.297
    9ASN      N   81   6.171   5.496   1.236
    9ASN      H   82   6.231   5.422   1.265
    9ASN     CA   83   6.162   5.517   1.091
    9ASN     CB   84   6.303   5.501   1.034
    9ASN     CG   85   6.322   5.513   0.882
    9ASN    OD1   86   6.262   5.431   0.814
    9ASN    ND2   87   6.402   5.608   0.834
    9ASN   HD21   88   6.451   5.668   0.897
    9ASN   HD22   89   6.386   5.627   0.737
    9ASN      C   90   6.060   5.417   1.035
    9ASN      O   91   6.085   5.297   1.042
   10PRO      N   92   5.965   5.464   0.956
   10PRO     CA   93   5.873   5.393   0.865
   10PRO     CB   94   5.797   5.498   0.785
   10PRO     CG   95   5.801   5.626   0.869
   10PRO     CD   96   5.922   5.605   0.960
   10PRO      C   97   5.915   5.282   0.768
   10PRO      O   98   5.866   5.171   0.788
   11GLU      N   99   6.021   5.304   0.691
   11GLU      H  100   6.078   5.386   0.694
   11GLU     CA  101   6.080   5.205   0.598
   11GLU     CB  102   6.185   5.272   0.510
   11GLU     CG  103   6.212   5.175   0.395
   11GLU     CD  104   6.284   5.237   0.274
   11GLU    OE1  105   6.406   5.211   0.263
   11GLU    OE2  106   6.211   5.298   0.192
   11GLU      C  107   6.148   5.091   0.672
   11GLU      O  108   6.135   4.971   0.644
   12MET      N  109   6.227   5.126   0.774
   12MET      H  110   6.257   5.220   0.784
   12MET     CA  111   6.299   5.038   0.867
   12MET     CB  112   6.387   5.119   0.962
   12MET     CG  113   6.481   5.024   1.039
   12MET     SD  114   6.609   4.945   0.935
   12MET     CE  115   6.698   5.100   0.926
   12MET      C  116   6.194   4.955   0.942
   12MET      O  117   6.211   4.834   0.947
   13LEU      N  118   6.095   5.017   1.005
   13LEU      H  119   6.091   5.116   1.016
   13LEU     CA  120   5.987   4.937   1.064
   13LEU     CB  121   5.892   5.034   1.133
   13LEU     CG  122   5.945   5.076   1.270
   13LEU    CD1  123   5.865   5.196   1.320
   13LEU    CD2  124   5.976   4.964   1.369
   13LEU      C  125   5.905   4.853   0.966
   13LEU      O  126   5.896   4.733   0.992
   14ASN      N  127   5.867   4.900   0.848
   14ASN      H  128   5.884   4.998   0.832
   14ASN     CA  129   5.793   4.821   0.749
   14ASN     CB  130   5.767   4.902   0.622
   14ASN     CG  131   5.657   4.839   0.537
   14ASN    OD1  132   5.613   4.724   0.537
   14ASN    ND2  133   5.585   4.925   0.466
   14ASN   HD21  134   5.604   5.023   0.470
   14ASN   HD22  135   5.511   4.896   0.405
   14ASN      C  136   5.871   4.693   0.717
   14ASN      O  137   5.826   4.580   0.734
   15LYS      N  138   5.999   4.706   0.682
   15LYS      H  139   6.033   4.790   0.641
   15LYS     CA  140   6.094   4.594   0.670
   15LYS     CB  141   6.229   4.633   0.610
   15LYS     CG  142   6.208   4.690   0.468
   15LYS     CD  143   6.331   4.742   0.395
   15LYS     CE  144   6.296   4.773   0.250
   15LYS     NZ  145   6.405   4.836   0.173
   15LYS    HZ1  146   6.467   4.774   0.126
   15LYS    HZ2  147   6.367   4.892   0.100
   15LYS    HZ3  148   6.450   4.902   0.235
   15LYS      C  149   6.124   4.495   0.783
   15LYS      O  150   6.183   4.391   0.753
   16VAL      N  151   6.101   4.538   0.907
   16VAL      H  152   6.126   4.629   0.938
   16VAL     CA  153   6.100   4.435   1.012
   16VAL     CB  154   6.172   4.506   1.127
   16VAL    CG1  155   6.169   4.420   1.253
   16VAL    CG2  156   6.318   4.538   1.098
   16VAL      C  157   5.961   4.379   1.038
   16VAL      O  158   5.951   4.260   1.067
   17LEU      N  159   5.858   4.463   1.055
   17LEU      H  160   5.870   4.557   1.026
   17LEU     CA  161   5.719   4.425   1.082
   17LEU     CB  162   5.638   4.553   1.102
   17LEU     CG  163   5.630   4.601   1.247
   17LEU    CD1  164   5.607   4.495   1.355
   17LEU    CD2  165   5.768   4.645   1.296
   17LEU      C  166   5.654   4.336   0.977
   17LEU      O  167   5.549   4.279   1.008
   18SER      N  168   5.692   4.333   0.850
   18SER      H  169   5.748   4.408   0.814
   18SER     CA  170   5.649   4.232   0.752
   18SER     CB  171   5.692   4.273   0.611
   18SER     OG  172   5.834   4.253   0.609
   18SER     HG  173   5.860   4.219   0.519
   18SER      C  174   5.686   4.084   0.764
   18SER      O  175   5.620   3.991   0.716
   19ARG      N  176   5.805   4.081   0.822
   19ARG      H  177   5.870   4.155   0.803
   19ARG     CA  178   5.875   3.958   0.861
   19ARG     CB  179   6.025   3.969   0.889
   19ARG     CG  180   6.106   4.032   0.776
   19ARG     CD  181   6.097   3.944   0.652
   19ARG     NE  182   6.203   3.989   0.559
   19ARG     HE  183   6.187   4.073   0.508
   19ARG     CZ  184   6.320   3.931   0.531
   19ARG    NH1  185   6.370   3.826   0.597
   19ARG   HH11  186   6.331   3.779   0.677
   19ARG   HH12  187   6.459   3.795   0.565
   19ARG    NH2  188   6.399   3.986   0.436
   19ARG   HH21  189   6.366   4.061   0.380
   19ARG   HH22  190   6.485   3.939   0.416
   19ARG      C  191   5.816   3.893   0.986
   19ARG      O  192   5.750   3.790   0.970
   20LEU      N  193   5.786   3.975   1.086
   20LEU      H  194   5.837   4.059   1.104
   20LEU     CA  195   5.707   3.938   1.204
   20LEU     CB  196   5.715   4.048   1.311
   20LEU     CG  197   5.852   4.061   1.376
   20LEU    CD1  198   5.865   4.198   1.444
   20LEU    CD2  199   5.859   3.957   1.488
   20LEU      C  200   5.560   3.910   1.175
   20LEU      O  201   5.498   3.822   1.233
   21GLY      N  202   5.501   3.974   1.074
   21GLY      H  203   5.552   4.025   1.005
   21GLY     CA  204   5.369   3.957   1.010
   21GLY      C  205   5.259   4.054   1.052
   21GLY      O  206   5.154   4.007   1.098
   22VAL      N  207   5.293   4.180   1.074
   22VAL      H  208   5.375   4.221   1.034
   22VAL     CA  209   5.194   4.279   1.119
   22VAL     CB  210   5.254   4.388   1.208
   22VAL    CG1  211   5.188   4.523   1.236
   22VAL    CG2  212   5.279   4.316   1.341
   22VAL      C  213   5.116   4.334   0.999
   22VAL      O  214   5.175   4.344   0.892
   23ALA      N  215   4.990   4.371   1.024
   23ALA      H  216   4.960   4.387   1.118
   23ALA     CA  217   4.892   4.410   0.922
   23ALA     CB  218   4.790   4.297   0.906
   23ALA      C  219   4.819   4.533   0.976
   23ALA      O  220   4.765   4.528   1.087
   24GLY      N  221   4.791   4.620   0.880
   24GLY      H  222   4.825   4.597   0.789
   24GLY     CA  223   4.702   4.737   0.897
   24GLY      C  224   4.781   4.867   0.878
   24GLY      O  225   4.898   4.860   0.842
   25GLN      N  226   4.719   4.985   0.886
   25GLN      H  227   4.623   5.008   0.872
   25GLN     CA  228   4.798   5.108   0.903
   25GLN     CB  229   4.726   5.229   0.844
   25GLN     CG  230   4.663   5.241   0.705
   25GLN     CD  231   4.542   5.154   0.670
   25GLN    OE1  232   4.428   5.168   0.713
   25GLN    NE2  233   4.557   5.074   0.564
   25GLN   HE21  234   4.641   5.058   0.512
   25GLN   HE22  235   4.476   5.023   0.534
   25GLN      C  236   4.818   5.145   1.050
   25GLN      O  237   4.728   5.158   1.133
   26TRP      N  238   4.945   5.134   1.087
   26TRP      H  239   5.009   5.083   1.030
   26TRP     CA  240   5.005   5.164   1.218
   26TRP     CB  241   5.093   5.052   1.274
   26TRP     CG  242   5.182   4.985   1.169
   26TRP    CD1  243   5.131   4.883   1.100
   26TRP    HD1  244   5.027   4.851   1.105
   26TRP    CD2  245   5.313   5.013   1.130
   26TRP    NE1  246   5.228   4.841   1.019
   26TRP    HE1  247   5.223   4.762   0.959
   26TRP    CE2  248   5.337   4.917   1.032
   26TRP    CE3  249   5.398   5.120   1.151
   26TRP    HE3  250   5.383   5.195   1.228
   26TRP    CZ2  251   5.448   4.931   0.950
   26TRP    HZ2  252   5.472   4.855   0.875
   26TRP    CZ3  253   5.510   5.130   1.068
   26TRP    HZ3  254   5.566   5.223   1.080
   26TRP    CH2  255   5.534   5.038   0.967
   26TRP    HH2  256   5.606   5.063   0.888
   26TRP      C  257   5.082   5.294   1.199
   26TRP      O  258   5.149   5.305   1.096
   27ARG      N  259   5.082   5.385   1.297
   27ARG      H  260   5.014   5.384   1.370
   27ARG     CA  261   5.176   5.497   1.308
   27ARG     CB  262   5.134   5.613   1.217
   27ARG     CG  263   4.995   5.665   1.253
   27ARG     CD  264   4.963   5.787   1.166
   27ARG     NE  265   5.012   5.776   1.028
   27ARG     HE  266   5.068   5.697   1.004
   27ARG     CZ  267   5.003   5.867   0.930
   27ARG    NH1  268   4.961   5.993   0.951
   27ARG   HH11  269   4.949   6.022   1.046
   27ARG   HH12  270   4.924   6.060   0.888
   27ARG    NH2  271   5.069   5.839   0.817
   27ARG   HH21  272   5.130   5.761   0.807
   27ARG   HH22  273   5.054   5.903   0.741
   27ARG      C  274   5.201   5.545   1.451
   27ARG      O  275   5.125   5.519   1.544
   28PHE      N  276   5.321   5.595   1.481
   28PHE      H  277   5.399   5.584   1.420
   28PHE     CA  278   5.362   5.667   1.602
   28PHE     CB  279   5.514   5.655   1.619
   28PHE     CG  280   5.565   5.528   1.688
   28PHE    CD1  281   5.602   5.418   1.612
   28PHE    HD1  282   5.589   5.406   1.505
   28PHE    CD2  283   5.591   5.529   1.825
   28PHE    HD2  284   5.574   5.621   1.881
   28PHE    CE1  285   5.653   5.305   1.675
   28PHE    HE1  286   5.699   5.223   1.620
   28PHE    CE2  287   5.641   5.416   1.889
   28PHE    HE2  288   5.624   5.418   1.997
   28PHE     CZ  289   5.675   5.305   1.813
   28PHE     HZ  290   5.699   5.210   1.860
   28PHE      C  291   5.305   5.808   1.588
   28PHE      O  292   5.357   5.888   1.509
   29VAL      N  293   5.197   5.836   1.661
   29VAL      H  294   5.166   5.790   1.744
   29VAL     CA  295   5.133   5.967   1.641
   29VAL     CB  296   4.982   5.982   1.654
   29VAL    CG1  297   4.908   5.931   1.530
   29VAL    CG2  298   4.924   5.931   1.786
   29VAL      C  299   5.200   6.095   1.691
   29VAL      O  300   5.280   6.084   1.784
   30ASP      N  301   5.174   6.206   1.621
   30ASP      H  302   5.128   6.212   1.533
   30ASP     CA  303   5.221   6.336   1.669
   30ASP     CB  304   5.224   6.444   1.561
   30ASP     CG  305   5.107   6.435   1.463
   30ASP    OD1  306   5.112   6.352   1.369
   30ASP    OD2  307   5.010   6.510   1.486
   30ASP      C  308   5.162   6.395   1.798
   30ASP      O  309   5.230   6.401   1.900
   31VAL      N  310   5.041   6.446   1.777
   31VAL      H  311   5.014   6.480   1.688
   31VAL     CA  312   4.959   6.488   1.892
   31VAL     CB  313   4.868   6.599   1.841
   31VAL    CG1  314   4.745   6.545   1.769
   31VAL    CG2  315   4.822   6.696   1.950
   31VAL      C  316   4.894   6.373   1.970
   31VAL      O  317   4.875   6.258   1.932
   32LEU      N  318   4.877   6.405   2.098
   32LEU      H  319   4.923   6.487   2.134
   32LEU     CA  320   4.787   6.347   2.198
   32LEU     CB  321   4.801   6.430   2.326
   32LEU     CG  322   4.752   6.357   2.451
   32LEU    CD1  323   4.841   6.247   2.511
   32LEU    CD2  324   4.713   6.458   2.559
   32LEU      C  325   4.641   6.349   2.152
   32LEU      O  326   4.562   6.439   2.180
   33GLY      N  327   4.619   6.251   2.064
   33GLY      H  328   4.698   6.219   2.012
   33GLY     CA  329   4.490   6.211   2.005
   33GLY      C  330   4.405   6.305   1.919
   33GLY      O  331   4.412   6.291   1.797
   34LEU      N  332   4.324   6.387   1.986
   34LEU      H  333   4.298   6.382   2.083
   34LEU     CA  334   4.252   6.498   1.923
   34LEU     CB  335   4.141   6.553   2.013
   34LEU     CG  336   4.031   6.449   2.038
   34LEU    CD1  337   3.935   6.502   2.144
   34LEU    CD2  338   3.958   6.428   1.905
   34LEU      C  339   4.348   6.611   1.883
   34LEU      O  340   4.432   6.648   1.965
   35GLU      N  341   4.331   6.652   1.758
   35GLU      H  342   4.286   6.587   1.696
   35GLU     CA  343   4.390   6.777   1.707
   35GLU     CB  344   4.463   6.751   1.575
   35GLU     CG  345   4.562   6.865   1.546
   35GLU     CD  346   4.606   6.868   1.400
   35GLU    OE1  347   4.547   6.951   1.327
   35GLU    OE2  348   4.707   6.803   1.364
   35GLU      C  349   4.285   6.886   1.688
   35GLU      O  350   4.306   7.006   1.709
   36GLU      N  351   4.168   6.839   1.644
   36GLU      H  352   4.154   6.746   1.611
   36GLU     CA  353   4.049   6.926   1.640
   36GLU     CB  354   3.934   6.838   1.592
   36GLU     CG  355   3.941   6.691   1.635
   36GLU     CD  356   4.026   6.596   1.550
   36GLU    OE1  357   4.149   6.575   1.564
   36GLU    OE2  358   3.962   6.517   1.478
   36GLU      C  359   4.012   6.994   1.772
   36GLU      O  360   4.041   6.934   1.876
   37GLU      N  361   3.948   7.110   1.764
   37GLU      H  362   3.937   7.157   1.677
   37GLU     CA  363   3.894   7.190   1.875
   37GLU     CB  364   3.750   7.156   1.915
   37GLU     CG  365   3.703   7.014   1.945
   37GLU     CD  366   3.557   7.001   1.990
   37GLU    OE1  367   3.537   6.979   2.112
   37GLU    OE2  368   3.465   6.984   1.907
   37GLU      C  369   3.978   7.223   1.998
   37GLU      O  370   3.950   7.321   2.067
   38SER      N  371   4.081   7.143   2.025
   38SER      H  372   4.081   7.046   2.001
   38SER     CA  373   4.186   7.167   2.125
   38SER     CB  374   4.153   7.152   2.273
   38SER     OG  375   4.261   7.197   2.354
   38SER     HG  376   4.283   7.295   2.357
   38SER      C  377   4.303   7.071   2.099
   38SER      O  378   4.291   6.949   2.112
   39LEU      N  379   4.410   7.141   2.064
   39LEU      H  380   4.413   7.241   2.054
   39LEU     CA  381   4.542   7.082   2.038
   39LEU     CB  382   4.642   7.190   1.995
   39LEU     CG  383   4.772   7.151   1.923
   39LEU    CD1  384   4.740   7.083   1.790
   39LEU    CD2  385   4.860   7.274   1.899
   39LEU      C  386   4.604   6.998   2.149
   39LEU      O  387   4.658   7.051   2.246
   40GLY      N  388   4.561   6.872   2.150
   40GLY      H  389   4.490   6.843   2.085
   40GLY     CA  390   4.625   6.772   2.236
   40GLY      C  391   4.521   6.748   2.346
   40GLY      O  392   4.521   6.814   2.450
   41SER      N  393   4.430   6.655   2.320
   41SER      H  394   4.454   6.591   2.247
   41SER     CA  395   4.307   6.623   2.395
   41SER     CB  396   4.184   6.706   2.358
   41SER     OG  397   4.059   6.657   2.406
   41SER     HG  398   3.988   6.704   2.352
   41SER      C  399   4.276   6.475   2.371
   41SER      O  400   4.283   6.432   2.256
   42VAL      N  401   4.264   6.394   2.476
   42VAL      H  402   4.250   6.435   2.566
   42VAL     CA  403   4.246   6.249   2.464
   42VAL     CB  404   4.290   6.178   2.592
   42VAL    CG1  405   4.248   6.031   2.581
   42VAL    CG2  406   4.441   6.191   2.613
   42VAL      C  407   4.103   6.216   2.422
   42VAL      O  408   4.013   6.258   2.496
   43PRO      N  409   4.085   6.157   2.305
   43PRO     CA  410   3.951   6.119   2.258
   43PRO     CB  411   3.979   6.083   2.112
   43PRO     CG  412   4.124   6.035   2.103
   43PRO     CD  413   4.189   6.131   2.203
   43PRO      C  414   3.900   5.995   2.332
   43PRO      O  415   3.977   5.905   2.365
   44ALA      N  416   3.770   5.989   2.359
   44ALA      H  417   3.709   6.065   2.337
   44ALA     CA  418   3.706   5.875   2.427
   44ALA     CB  419   3.690   5.908   2.576
   44ALA      C  420   3.583   5.803   2.370
   44ALA      O  421   3.474   5.860   2.375
   45PRO      N  422   3.595   5.674   2.341
   45PRO     CA  423   3.715   5.589   2.341
   45PRO     CB  424   3.662   5.446   2.348
   45PRO     CG  425   3.524   5.443   2.282
   45PRO     CD  426   3.480   5.585   2.321
   45PRO      C  427   3.804   5.598   2.217
   45PRO      O  428   3.760   5.621   2.104
   46ALA      N  429   3.929   5.629   2.249
   46ALA      H  430   3.936   5.700   2.319
   46ALA     CA  431   4.046   5.611   2.162
   46ALA     CB  432   4.161   5.688   2.229
   46ALA      C  433   4.071   5.461   2.149
   46ALA      O  434   4.050   5.381   2.240
   47CYS      N  435   4.144   5.436   2.040
   47CYS      H  436   4.157   5.507   1.971
   47CYS     CA  437   4.220   5.315   2.004
   47CYS     CB  438   4.127   5.214   1.937
   47CYS     SG  439   4.101   5.061   2.034
   47CYS     HG  440   4.051   4.980   1.942
   47CYS      C  441   4.342   5.332   1.913
   47CYS      O  442   4.344   5.403   1.813
   48ALA      N  443   4.441   5.250   1.945
   48ALA      H  444   4.418   5.172   2.003
   48ALA     CA  445   4.577   5.248   1.888
   48ALA     CB  446   4.584   5.177   1.753
   48ALA      C  447   4.646   5.384   1.879
   48ALA      O  448   4.736   5.399   1.797
   49LEU      N  449   4.633   5.472   1.978
   49LEU      H  450   4.595   5.451   2.068
   49LEU     CA  451   4.702   5.601   1.967
   49LEU     CB  452   4.604   5.707   2.017
   49LEU     CG  453   4.499   5.741   1.911
   49LEU    CD1  454   4.378   5.817   1.968
   49LEU    CD2  455   4.563   5.844   1.818
   49LEU      C  456   4.833   5.609   2.045
   49LEU      O  457   4.834   5.604   2.168
   50LEU      N  458   4.925   5.554   1.966
   50LEU      H  459   4.890   5.517   1.881
   50LEU     CA  460   5.065   5.532   2.006
   50LEU     CB  461   5.153   5.469   1.898
   50LEU     CG  462   5.133   5.322   1.863
   50LEU    CD1  463   5.018   5.304   1.764
   50LEU    CD2  464   5.258   5.258   1.804
   50LEU      C  465   5.135   5.667   2.023
   50LEU      O  466   5.142   5.748   1.931
   51LEU      N  467   5.174   5.702   2.145
   51LEU      H  468   5.150   5.650   2.227
   51LEU     CA  469   5.254   5.825   2.159
   51LEU     CB  470   5.185   5.921   2.256
   51LEU     CG  471   5.083   6.015   2.190
   51LEU    CD1  472   5.154   6.102   2.086
   51LEU    CD2  473   4.962   5.942   2.132
   51LEU      C  474   5.394   5.796   2.215
   51LEU      O  475   5.413   5.714   2.305
   52LEU      N  476   5.490   5.867   2.157
   52LEU      H  477   5.476   5.910   2.068
   52LEU     CA  478   5.629   5.871   2.207
   52LEU     CB  479   5.726   5.848   2.091
   52LEU     CG  480   5.859   5.788   2.139
   52LEU    CD1  481   5.847   5.639   2.171
   52LEU    CD2  482   5.955   5.797   2.021
   52LEU      C  483   5.656   6.006   2.272
   52LEU      O  484   5.659   6.110   2.206
   53PHE      N  485   5.657   5.998   2.405
   53PHE      H  486   5.629   5.913   2.449
   53PHE     CA  487   5.689   6.107   2.498
   53PHE     CB  488   5.614   6.098   2.631
   53PHE     CG  489   5.470   6.151   2.632
   53PHE    CD1  490   5.448   6.281   2.675
   53PHE    HD1  491   5.521   6.321   2.745
   53PHE    CD2  492   5.362   6.085   2.574
   53PHE    HD2  493   5.376   5.988   2.527
   53PHE    CE1  494   5.321   6.337   2.674
   53PHE    HE1  495   5.303   6.428   2.731
   53PHE    CE2  496   5.236   6.143   2.566
   53PHE    HE2  497   5.158   6.091   2.512
   53PHE     CZ  498   5.212   6.270   2.619
   53PHE     HZ  499   5.109   6.301   2.635
   53PHE      C  500   5.836   6.136   2.529
   53PHE      O  501   5.895   6.055   2.600
   54PRO      N  502   5.893   6.243   2.473
   54PRO     CA  503   6.025   6.288   2.517
   54PRO     CB  504   6.072   6.380   2.404
   54PRO     CG  505   5.993   6.325   2.285
   54PRO     CD  506   5.854   6.304   2.345
   54PRO      C  507   6.036   6.359   2.652
   54PRO      O  508   6.047   6.482   2.656
   55LEU      N  509   6.028   6.277   2.757
   55LEU      H  510   6.015   6.180   2.733
   55LEU     CA  511   6.041   6.311   2.899
   55LEU     CB  512   5.974   6.202   2.984
   55LEU     CG  513   5.826   6.183   2.953
   55LEU    CD1  514   5.767   6.066   3.031
   55LEU    CD2  515   5.747   6.314   2.967
   55LEU      C  516   6.182   6.336   2.952
   55LEU      O  517   6.278   6.329   2.875
   56THR      N  518   6.198   6.379   3.077
   56THR      H  519   6.124   6.423   3.128
   56THR     CA  520   6.328   6.376   3.144
   56THR     CB  521   6.384   6.511   3.191
   56THR    OG1  522   6.288   6.578   3.273
   56THR    HG1  523   6.209   6.596   3.214
   56THR    CG2  524   6.400   6.604   3.070
   56THR      C  525   6.337   6.274   3.258
   56THR      O  526   6.444   6.233   3.302
   57ALA      N  527   6.226   6.237   3.320
   57ALA      H  528   6.145   6.286   3.286
   57ALA     CA  529   6.209   6.150   3.437
   57ALA     CB  530   6.211   6.236   3.564
   57ALA      C  531   6.078   6.071   3.432
   57ALA      O  532   5.986   6.108   3.360
   58GLN      N  533   6.089   5.951   3.489
   58GLN      H  534   6.179   5.923   3.520
   58GLN     CA  535   5.977   5.861   3.519
   58GLN     CB  536   6.040   5.724   3.546
   58GLN     CG  537   6.069   5.654   3.413
   58GLN     CD  538   6.028   5.508   3.432
   58GLN    OE1  539   5.957   5.452   3.349
   58GLN    NE2  540   6.072   5.444   3.540
   58GLN   HE21  541   6.134   5.491   3.603
   58GLN   HE22  542   6.046   5.348   3.550
   58GLN      C  543   5.880   5.910   3.627
   58GLN      O  544   5.893   5.903   3.749
   59HISE     N  545   5.765   5.953   3.575
   59HISE     H  546   5.730   5.910   3.492
   59HISE    CA  547   5.659   6.010   3.659
   59HISE    CB  548   5.591   6.119   3.576
   59HISE    CG  549   5.681   6.240   3.551
   59HISE   ND1  550   5.714   6.332   3.642
   59HISE   CD2  551   5.745   6.275   3.440
   59HISE   HD2  552   5.744   6.216   3.349
   59HISE   CE1  553   5.814   6.405   3.592
   59HISE   HE1  554   5.885   6.470   3.643
   59HISE   NE2  555   5.827   6.377   3.462
   59HISE   HE2  556   5.897   6.410   3.399
   59HISE     C  557   5.575   5.900   3.724
   59HISE     O  558   5.456   5.881   3.698
   60GLU      N  559   5.649   5.830   3.810
   60GLU      H  560   5.749   5.832   3.806
   60GLU     CA  561   5.596   5.716   3.885
   60GLU     CB  562   5.714   5.641   3.948
   60GLU     CG  563   5.801   5.569   3.845
   60GLU     CD  564   5.892   5.470   3.917
   60GLU    OE1  565   5.837   5.392   3.997
   60GLU    OE2  566   6.016   5.482   3.901
   60GLU      C  567   5.492   5.739   3.995
   60GLU      O  568   5.404   5.654   4.009
   61ASN      N  569   5.492   5.858   4.053
   61ASN      H  570   5.578   5.909   4.057
   61ASN     CA  571   5.377   5.897   4.137
   61ASN     CB  572   5.412   6.033   4.197
   61ASN     CG  573   5.446   6.155   4.111
   61ASN    OD1  574   5.420   6.167   3.992
   61ASN    ND2  575   5.505   6.260   4.168
   61ASN   HD21  576   5.504   6.272   4.267
   61ASN   HD22  577   5.543   6.323   4.100
   61ASN      C  578   5.236   5.906   4.077
   61ASN      O  579   5.144   5.865   4.148
   62PHE      N  580   5.228   5.951   3.952
   62PHE      H  581   5.306   6.001   3.915
   62PHE     CA  582   5.097   5.954   3.886
   62PHE     CB  583   5.124   6.027   3.755
   62PHE     CG  584   5.135   6.179   3.748
   62PHE    CD1  585   5.021   6.257   3.736
   62PHE    HD1  586   4.922   6.212   3.729
   62PHE    CD2  587   5.259   6.237   3.726
   62PHE    HD2  588   5.350   6.185   3.755
   62PHE    CE1  589   5.029   6.390   3.695
   62PHE    HE1  590   4.938   6.446   3.675
   62PHE    CE2  591   5.269   6.372   3.693
   62PHE    HE2  592   5.367   6.419   3.693
   62PHE     CZ  593   5.154   6.447   3.671
   62PHE     HZ  594   5.155   6.551   3.638
   62PHE      C  595   5.039   5.813   3.869
   62PHE      O  596   4.927   5.781   3.907
   63ARG      N  597   5.117   5.712   3.832
   63ARG      H  598   5.196   5.727   3.772
   63ARG     CA  599   5.077   5.571   3.833
   63ARG     CB  600   5.194   5.501   3.763
   63ARG     CG  601   5.184   5.528   3.612
   63ARG     CD  602   5.073   5.445   3.548
   63ARG     NE  603   5.103   5.439   3.404
   63ARG     HE  604   5.140   5.348   3.386
   63ARG     CZ  605   5.028   5.489   3.305
   63ARG    NH1  606   4.907   5.539   3.332
   63ARG   HH11  607   4.879   5.527   3.428
   63ARG   HH12  608   4.866   5.608   3.274
   63ARG    NH2  609   5.072   5.485   3.178
   63ARG   HH21  610   5.165   5.452   3.157
   63ARG   HH22  611   5.017   5.537   3.113
   63ARG      C  612   5.042   5.507   3.968
   63ARG      O  613   4.937   5.443   3.968
   64LYS      N  614   5.115   5.541   4.073
   64LYS      H  615   5.203   5.581   4.046
   64LYS     CA  616   5.098   5.503   4.214
   64LYS     CB  617   5.218   5.544   4.300
   64LYS     CG  618   5.232   5.444   4.415
   64LYS     CD  619   5.326   5.327   4.383
   64LYS     CE  620   5.473   5.368   4.391
   64LYS     NZ  621   5.566   5.260   4.353
   64LYS    HZ1  622   5.563   5.248   4.253
   64LYS    HZ2  623   5.663   5.279   4.364
   64LYS    HZ3  624   5.548   5.174   4.401
   64LYS      C  625   4.971   5.565   4.271
   64LYS      O  626   4.884   5.488   4.312
   65LYS      N  627   4.936   5.683   4.220
   65LYS      H  628   4.989   5.728   4.148
   65LYS     CA  629   4.808   5.748   4.251
   65LYS     CB  630   4.811   5.892   4.201
   65LYS     CG  631   4.890   5.989   4.289
   65LYS     CD  632   4.846   6.133   4.263
   65LYS     CE  633   4.925   6.225   4.356
   65LYS     NZ  634   4.866   6.359   4.348
   65LYS    HZ1  635   4.822   6.369   4.259
   65LYS    HZ2  636   4.801   6.387   4.419
   65LYS    HZ3  637   4.946   6.419   4.356
   65LYS      C  638   4.692   5.685   4.174
   65LYS      O  639   4.588   5.676   4.237
   66GLN      N  640   4.704   5.657   4.044
   66GLN      H  641   4.783   5.684   3.989
   66GLN     CA  642   4.599   5.590   3.966
   66GLN     CB  643   4.651   5.562   3.825
   66GLN     CG  644   4.644   5.682   3.730
   66GLN     CD  645   4.680   5.650   3.584
   66GLN    OE1  646   4.739   5.547   3.553
   66GLN    NE2  647   4.640   5.749   3.505
   66GLN   HE21  648   4.599   5.837   3.530
   66GLN   HE22  649   4.656   5.740   3.407
   66GLN      C  650   4.559   5.454   4.023
   66GLN      O  651   4.445   5.408   4.028
   67ILE      N  652   4.662   5.383   4.067
   67ILE      H  653   4.760   5.406   4.066
   67ILE     CA  654   4.642   5.246   4.117
   67ILE     CB  655   4.758   5.148   4.107
   67ILE    CG1  656   4.883   5.190   4.186
   67ILE    CG2  657   4.806   5.125   3.963
   67ILE     CD  658   4.966   5.075   4.243
   67ILE      C  659   4.575   5.246   4.255
   67ILE      O  660   4.477   5.175   4.277
   68GLU      N  661   4.615   5.339   4.342
   68GLU      H  662   4.693   5.398   4.321
   68GLU     CA  663   4.549   5.352   4.473
   68GLU     CB  664   4.611   5.466   4.554
   68GLU     CG  665   4.759   5.453   4.588
   68GLU     CD  666   4.811   5.558   4.687
   68GLU    OE1  667   4.825   5.513   4.802
   68GLU    OE2  668   4.845   5.668   4.638
   68GLU      C  669   4.400   5.377   4.451
   68GLU      O  670   4.323   5.289   4.489
   69GLU      N  671   4.366   5.474   4.367
   69GLU      H  672   4.433   5.545   4.347
   69GLU     CA  673   4.227   5.499   4.324
   69GLU     CB  674   4.226   5.642   4.269
   69GLU     CG  675   4.208   5.757   4.369
   69GLU     CD  676   4.060   5.772   4.404
   69GLU    OE1  677   3.983   5.836   4.328
   69GLU    OE2  678   4.018   5.705   4.501
   69GLU      C  679   4.153   5.401   4.233
   69GLU      O  680   4.112   5.432   4.122
   70LEU      N  681   4.177   5.274   4.265
   70LEU      H  682   4.236   5.256   4.344
   70LEU     CA  683   4.104   5.159   4.210
   70LEU     CB  684   3.952   5.163   4.227
   70LEU     CG  685   3.917   5.104   4.364
   70LEU    CD1  686   3.767   5.123   4.387
   70LEU    CD2  687   3.952   4.955   4.375
   70LEU      C  688   4.127   5.112   4.067
   70LEU      O  689   4.081   5.003   4.035
   71LYS      N  690   4.175   5.201   3.980
   71LYS      H  691   4.164   5.299   3.998
   71LYS     CA  692   4.202   5.163   3.841
   71LYS     CB  693   4.238   5.290   3.764
   71LYS     CG  694   4.114   5.380   3.756
   71LYS     CD  695   4.136   5.510   3.678
   71LYS     CE  696   4.020   5.609   3.693
   71LYS     NZ  697   4.057   5.717   3.601
   71LYS    HZ1  698   4.122   5.785   3.633
   71LYS    HZ2  699   4.104   5.682   3.519
   71LYS    HZ3  700   3.975   5.770   3.578
   71LYS      C  701   4.306   5.051   3.828
   71LYS      O  702   4.410   5.051   3.894
   72GLY      N  703   4.292   4.965   3.727
   72GLY      H  704   4.214   4.978   3.667
   72GLY     CA  705   4.383   4.856   3.691
   72GLY      C  706   4.395   4.742   3.792
   72GLY      O  707   4.445   4.634   3.760
   73GLN      N  708   4.348   4.769   3.914
   73GLN      H  709   4.318   4.862   3.933
   73GLN     CA  710   4.346   4.668   4.021
   73GLN     CB  711   4.279   4.732   4.142
   73GLN     CG  712   4.381   4.813   4.222
   73GLN     CD  713   4.321   4.837   4.361
   73GLN    OE1  714   4.256   4.758   4.429
   73GLN    NE2  715   4.358   4.951   4.418
   73GLN   HE21  716   4.394   5.026   4.363
   73GLN   HE22  717   4.327   4.967   4.512
   73GLN      C  718   4.280   4.538   3.976
   73GLN      O  719   4.316   4.429   4.021
   74GLU      N  720   4.174   4.546   3.895
   74GLU      H  721   4.143   4.634   3.860
   74GLU     CA  722   4.116   4.434   3.819
   74GLU     CB  723   3.968   4.399   3.833
   74GLU     CG  724   3.951   4.348   3.976
   74GLU     CD  725   3.808   4.303   4.005
   74GLU    OE1  726   3.767   4.307   4.123
   74GLU    OE2  727   3.743   4.234   3.925
   74GLU      C  728   4.148   4.446   3.670
   74GLU      O  729   4.158   4.557   3.618
   75VAL      N  730   4.161   4.329   3.609
   75VAL      H  731   4.133   4.242   3.650
   75VAL     CA  732   4.214   4.325   3.472
   75VAL     CB  733   4.362   4.284   3.472
   75VAL    CG1  734   4.389   4.134   3.453
   75VAL    CG2  735   4.442   4.358   3.365
   75VAL      C  736   4.132   4.244   3.371
   75VAL      O  737   4.078   4.141   3.410
   76SER      N  738   4.123   4.304   3.253
   76SER      H  739   4.145   4.401   3.241
   76SER     CA  740   4.109   4.236   3.123
   76SER     CB  741   4.144   4.324   3.003
   76SER     OG  742   4.096   4.262   2.883
   76SER     HG  743   3.997   4.267   2.877
   76SER      C  744   4.203   4.115   3.120
   76SER      O  745   4.323   4.123   3.146
   77PRO      N  746   4.146   4.004   3.074
   77PRO     CA  747   4.221   3.883   3.036
   77PRO     CB  748   4.109   3.782   3.005
   77PRO     CG  749   3.997   3.813   3.105
   77PRO     CD  750   4.006   3.966   3.097
   77PRO      C  751   4.308   3.913   2.914
   77PRO      O  752   4.427   3.882   2.912
   78LYS      N  753   4.247   3.986   2.821
   78LYS      H  754   4.177   4.051   2.851
   78LYS     CA  755   4.288   3.998   2.680
   78LYS     CB  756   4.166   4.043   2.599
   78LYS     CG  757   4.050   3.946   2.616
   78LYS     CD  758   4.075   3.820   2.533
   78LYS     CE  759   3.939   3.752   2.514
   78LYS     NZ  760   3.962   3.626   2.442
   78LYS    HZ1  761   4.022   3.561   2.489
   78LYS    HZ2  762   3.872   3.586   2.431
   78LYS    HZ3  763   3.996   3.634   2.348
   78LYS      C  764   4.404   4.093   2.650
   78LYS      O  765   4.488   4.065   2.563
   79VAL      N  766   4.428   4.187   2.740
   79VAL      H  767   4.367   4.215   2.815
   79VAL     CA  768   4.531   4.291   2.724
   79VAL     CB  769   4.509   4.416   2.810
   79VAL    CG1  770   4.383   4.499   2.787
   79VAL    CG2  771   4.526   4.391   2.960
   79VAL      C  772   4.676   4.243   2.737
   79VAL      O  773   4.708   4.156   2.817
   80TYR      N  774   4.762   4.321   2.672
   80TYR      H  775   4.744   4.403   2.617
   80TYR     CA  776   4.905   4.290   2.671
   80TYR     CB  777   4.963   4.251   2.535
   80TYR     CG  778   4.941   4.106   2.492
   80TYR    CD1  779   5.057   4.030   2.480
   80TYR    HD1  780   5.153   4.081   2.475
   80TYR    CD2  781   4.817   4.047   2.468
   80TYR    HD2  782   4.728   4.097   2.504
   80TYR    CE1  783   5.053   3.893   2.460
   80TYR    HE1  784   5.144   3.839   2.489
   80TYR    CE2  785   4.817   3.911   2.436
   80TYR    HE2  786   4.719   3.863   2.425
   80TYR     CZ  787   4.930   3.832   2.439
   80TYR     OH  788   4.907   3.698   2.441
   80TYR     HH  789   4.996   3.652   2.439
   80TYR      C  790   5.000   4.398   2.724
   80TYR      O  791   5.011   4.512   2.678
   81PHE      N  792   5.078   4.355   2.823
   81PHE      H  793   5.070   4.263   2.860
   81PHE     CA  794   5.188   4.429   2.887
   81PHE     CB  795   5.157   4.451   3.035
   81PHE     CG  796   5.262   4.534   3.108
   81PHE    CD1  797   5.250   4.671   3.124
   81PHE    HD1  798   5.149   4.712   3.126
   81PHE    CD2  799   5.375   4.467   3.156
   81PHE    HD2  800   5.385   4.362   3.131
   81PHE    CE1  801   5.346   4.745   3.192
   81PHE    HE1  802   5.336   4.853   3.199
   81PHE    CE2  803   5.474   4.548   3.211
   81PHE    HE2  804   5.567   4.501   3.244
   81PHE     CZ  805   5.464   4.684   3.234
   81PHE     HZ  806   5.538   4.738   3.292
   81PHE      C  807   5.326   4.370   2.856
   81PHE      O  808   5.355   4.258   2.897
   82MET      N  809   5.415   4.454   2.804
   82MET      H  810   5.419   4.551   2.826
   82MET     CA  811   5.541   4.406   2.745
   82MET     CB  812   5.498   4.371   2.603
   82MET     CG  813   5.410   4.247   2.582
   82MET     SD  814   5.385   4.239   2.401
   82MET     CE  815   5.263   4.368   2.388
   82MET      C  816   5.645   4.517   2.757
   82MET      O  817   5.621   4.622   2.697
   83LYS      N  818   5.748   4.504   2.840
   83LYS      H  819   5.775   4.415   2.876
   83LYS     CA  820   5.843   4.614   2.862
   83LYS     CB  821   5.929   4.590   2.986
   83LYS     CG  822   5.869   4.606   3.126
   83LYS     CD  823   5.952   4.522   3.223
   83LYS     CE  824   5.884   4.489   3.356
   83LYS     NZ  825   5.965   4.424   3.460
   83LYS    HZ1  826   6.023   4.492   3.506
   83LYS    HZ2  827   5.905   4.380   3.527
   83LYS    HZ3  828   6.018   4.346   3.428
   83LYS      C  829   5.946   4.658   2.758
   83LYS      O  830   6.015   4.570   2.705
   84GLN      N  831   5.980   4.786   2.750
   84GLN      H  832   5.941   4.839   2.825
   84GLN     CA  833   6.087   4.854   2.675
   84GLN     CB  834   6.068   5.005   2.691
   84GLN     CG  835   5.942   5.067   2.630
   84GLN     CD  836   5.949   5.219   2.646
   84GLN    OE1  837   5.854   5.286   2.685
   84GLN    NE2  838   6.056   5.280   2.597
   84GLN   HE21  839   6.130   5.231   2.550
   84GLN   HE22  840   6.065   5.379   2.610
   84GLN      C  841   6.228   4.825   2.727
   84GLN      O  842   6.245   4.835   2.848
   85THR      N  843   6.324   4.806   2.636
   85THR      H  844   6.307   4.826   2.540
   85THR     CA  845   6.464   4.770   2.662
   85THR     CB  846   6.532   4.751   2.527
   85THR    OG1  847   6.528   4.869   2.446
   85THR    HG1  848   6.592   4.862   2.369
   85THR    CG2  849   6.489   4.623   2.456
   85THR      C  850   6.545   4.862   2.754
   85THR      O  851   6.605   4.823   2.854
   86ILE      N  852   6.550   4.987   2.709
   86ILE      H  853   6.535   4.996   2.610
   86ILE     CA  854   6.615   5.102   2.773
   86ILE     CB  855   6.759   5.128   2.729
   86ILE    CG1  856   6.758   5.135   2.576
   86ILE    CG2  857   6.852   5.016   2.776
   86ILE     CD  858   6.840   5.253   2.522
   86ILE      C  859   6.534   5.230   2.746
   86ILE      O  860   6.470   5.243   2.642
   87GLY      N  861   6.553   5.332   2.829
   87GLY      H  862   6.629   5.328   2.893
   87GLY     CA  863   6.457   5.444   2.838
   87GLY      C  864   6.448   5.528   2.710
   87GLY      O  865   6.336   5.554   2.666
   88ASN      N  866   6.562   5.569   2.656
   88ASN      H  867   6.637   5.595   2.716
   88ASN     CA  868   6.567   5.634   2.524
   88ASN     CB  869   6.692   5.722   2.508
   88ASN     CG  870   6.815   5.643   2.463
   88ASN    OD1  871   6.850   5.543   2.526
   88ASN    ND2  872   6.905   5.709   2.391
   88ASN   HD21  873   6.913   5.806   2.369
   88ASN   HD22  874   6.988   5.654   2.385
   88ASN      C  875   6.523   5.556   2.399
   88ASN      O  876   6.529   5.606   2.287
   89SER      N  877   6.489   5.429   2.411
   89SER      H  878   6.477   5.385   2.500
   89SER     CA  879   6.431   5.342   2.307
   89SER     CB  880   6.528   5.226   2.283
   89SER     OG  881   6.488   5.142   2.174
   89SER     HG  882   6.493   5.050   2.215
   89SER      C  883   6.296   5.275   2.333
   89SER      O  884   6.272   5.221   2.441
   90CYS      N  885   6.213   5.264   2.230
   90CYS      H  886   6.234   5.324   2.153
   90CYS     CA  887   6.091   5.185   2.211
   90CYS     CB  888   5.969   5.278   2.201
   90CYS     SG  889   5.812   5.184   2.194
   90CYS     HG  890   5.734   5.279   2.246
   90CYS      C  891   6.088   5.088   2.093
   90CYS      O  892   6.078   4.966   2.107
   91GLY      N  893   6.094   5.145   1.973
   91GLY      H  894   6.138   5.235   1.968
   91GLY     CA  895   6.098   5.078   1.842
   91GLY      C  896   5.998   4.963   1.827
   91GLY      O  897   5.875   4.976   1.826
   92THR      N  898   6.055   4.846   1.852
   92THR      H  899   6.148   4.835   1.887
   92THR     CA  900   5.971   4.726   1.844
   92THR     CB  901   6.047   4.593   1.849
   92THR    OG1  902   6.122   4.593   1.970
   92THR    HG1  903   6.173   4.507   1.980
   92THR    CG2  904   6.137   4.590   1.725
   92THR      C  905   5.859   4.708   1.947
   92THR      O  906   5.759   4.645   1.913
   93ILE      N  907   5.896   4.757   2.065
   93ILE      H  908   5.988   4.780   2.096
   93ILE     CA  909   5.804   4.758   2.181
   93ILE     CB  910   5.866   4.807   2.312
   93ILE    CG1  911   5.968   4.703   2.358
   93ILE    CG2  912   5.758   4.812   2.420
   93ILE     CD  913   6.103   4.717   2.288
   93ILE      C  914   5.667   4.818   2.150
   93ILE      O  915   5.570   4.744   2.142
   94GLY      N  916   5.675   4.933   2.084
   94GLY      H  917   5.767   4.974   2.086
   94GLY     CA  918   5.554   5.012   2.058
   94GLY      C  919   5.455   4.957   1.956
   94GLY      O  920   5.337   4.941   1.986
   95LEU      N  921   5.505   4.910   1.842
   95LEU      H  922   5.603   4.924   1.826
   95LEU     CA  923   5.427   4.839   1.740
   95LEU     CB  924   5.486   4.833   1.599
   95LEU     CG  925   5.526   4.968   1.539
   95LEU    CD1  926   5.558   4.939   1.392
   95LEU    CD2  927   5.435   5.091   1.549
   95LEU      C  928   5.365   4.704   1.777
   95LEU      O  929   5.246   4.678   1.760
   96ILE      N  930   5.449   4.623   1.841
   96ILE      H  931   5.546   4.643   1.855
   96ILE     CA  932   5.403   4.488   1.877
   96ILE     CB  933   5.526   4.401   1.906
   96ILE    CG1  934   5.609   4.383   1.778
   96ILE    CG2  935   5.500   4.272   1.984
   96ILE     CD  936   5.747   4.318   1.788
   96ILE      C  937   5.301   4.494   1.991
   96ILE      O  938   5.206   4.417   1.982
   97HISE     N  939   5.325   4.586   2.084
   97HISE     H  940   5.409   4.640   2.092
   97HISE    CA  941   5.230   4.637   2.184
   97HISE    CB  942   5.295   4.752   2.261
   97HISE    CG  943   5.271   4.750   2.412
   97HISE   ND1  944   5.153   4.762   2.473
   97HISE   CD2  945   5.367   4.740   2.504
   97HISE   HD2  946   5.475   4.742   2.495
   97HISE   CE1  947   5.177   4.757   2.604
   97HISE   HE1  948   5.119   4.765   2.695
   97HISE   NE2  949   5.308   4.739   2.623
   97HISE   HE2  950   5.356   4.730   2.710
   97HISE     C  951   5.096   4.687   2.129
   97HISE     O  952   4.998   4.620   2.159
   98ALA      N  953   5.104   4.776   2.031
   98ALA      H  954   5.191   4.821   2.010
   98ALA     CA  955   4.985   4.823   1.959
   98ALA     CB  956   5.040   4.918   1.853
   98ALA      C  957   4.898   4.711   1.900
   98ALA      O  958   4.780   4.699   1.931
   99VAL      N  959   4.957   4.626   1.817
   99VAL      H  960   5.052   4.646   1.794
   99VAL     CA  961   4.895   4.511   1.748
   99VAL     CB  962   4.982   4.464   1.631
   99VAL    CG1  963   5.009   4.570   1.524
   99VAL    CG2  964   5.102   4.385   1.681
   99VAL      C  965   4.839   4.397   1.833
   99VAL      O  966   4.737   4.337   1.797
  100ALA      N  967   4.907   4.361   1.941
  100ALA      H  968   5.005   4.380   1.946
  100ALA     CA  969   4.864   4.259   2.038
  100ALA     CB  970   4.978   4.205   2.125
  100ALA      C  971   4.759   4.322   2.129
  100ALA      O  972   4.686   4.249   2.197
  101ASN      N  973   4.764   4.453   2.148
  101ASN      H  974   4.850   4.503   2.140
  101ASN     CA  975   4.659   4.521   2.227
  101ASN     CB  976   4.714   4.649   2.289
  101ASN     CG  977   4.778   4.613   2.423
  101ASN    OD1  978   4.701   4.565   2.506
  101ASN    ND2  979   4.910   4.611   2.442
  101ASN   HD21  980   4.973   4.655   2.379
  101ASN   HD22  981   4.940   4.583   2.533
  101ASN      C  982   4.528   4.552   2.155
  101ASN      O  983   4.421   4.526   2.210
  102ASN      N  984   4.538   4.590   2.028
  102ASN      H  985   4.627   4.617   1.992
  102ASN     CA  986   4.427   4.633   1.941
  102ASN     CB  987   4.477   4.730   1.834
  102ASN     CG  988   4.358   4.804   1.774
  102ASN    OD1  989   4.308   4.761   1.670
  102ASN    ND2  990   4.292   4.903   1.835
  102ASN   HD21  991   4.319   4.940   1.924
  102ASN   HD22  992   4.206   4.928   1.791
  102ASN      C  993   4.347   4.517   1.881
  102ASN      O  994   4.396   4.411   1.842
  103GLN      N  995   4.215   4.527   1.893
  103GLN      H  996   4.168   4.600   1.943
  103GLN     CA  997   4.132   4.431   1.819
  103GLN     CB  998   4.050   4.358   1.926
  103GLN     CG  999   4.127   4.276   2.029
  103GLN     CD 1000   4.029   4.192   2.112
  103GLN    OE1 1001   3.971   4.093   2.068
  103GLN    NE2 1002   4.034   4.213   2.243
  103GLN   HE21 1003   4.103   4.269   2.287
  103GLN   HE22 1004   3.985   4.156   2.310
  103GLN      C 1005   4.037   4.502   1.722
  103GLN      O 1006   3.918   4.473   1.725
  104ASP      N 1007   4.084   4.610   1.660
  104ASP      H 1008   4.183   4.621   1.660
  104ASP     CA 1009   4.004   4.689   1.566
  104ASP     CB 1010   3.926   4.809   1.621
  104ASP     CG 1011   4.001   4.917   1.699
  104ASP    OD1 1012   4.014   4.913   1.823
  104ASP    OD2 1013   4.054   5.005   1.628
  104ASP      C 1014   4.083   4.721   1.439
  104ASP      O 1015   4.048   4.659   1.339
  105LYS      N 1016   4.138   4.842   1.428
  105LYS      H 1017   4.104   4.907   1.496
  105LYS     CA 1018   4.225   4.898   1.324
  105LYS     CB 1019   4.260   5.043   1.356
  105LYS     CG 1020   4.131   5.124   1.340
  105LYS     CD 1021   4.156   5.271   1.375
  105LYS     CE 1022   4.205   5.289   1.519
  105LYS     NZ 1023   4.221   5.432   1.546
  105LYS    HZ1 1024   4.250   5.449   1.640
  105LYS    HZ2 1025   4.290   5.471   1.485
  105LYS    HZ3 1026   4.130   5.474   1.540
  105LYS      C 1027   4.352   4.817   1.299
  105LYS      O 1028   4.395   4.813   1.184
  106LEU      N 1029   4.403   4.754   1.405
  106LEU      H 1030   4.351   4.757   1.490
  106LEU     CA 1031   4.536   4.691   1.403
  106LEU     CB 1032   4.633   4.766   1.493
  106LEU     CG 1033   4.707   4.877   1.418
  106LEU    CD1 1034   4.768   4.972   1.520
  106LEU    CD2 1035   4.821   4.819   1.332
  106LEU      C 1036   4.541   4.540   1.429
  106LEU      O 1037   4.466   4.491   1.513
  107GLY      N 1038   4.647   4.479   1.379
  107GLY      H 1039   4.709   4.526   1.315
  107GLY     CA 1040   4.675   4.335   1.396
  107GLY      C 1041   4.791   4.269   1.321
  107GLY      O 1042   4.879   4.339   1.273
  108PHE      N 1043   4.761   4.142   1.295
  108PHE      H 1044   4.670   4.101   1.297
  108PHE     CA 1045   4.866   4.047   1.254
  108PHE     CB 1046   4.958   4.002   1.367
  108PHE     CG 1047   4.879   3.962   1.492
  108PHE    CD1 1048   4.849   4.047   1.598
  108PHE    HD1 1049   4.881   4.152   1.600
  108PHE    CD2 1050   4.819   3.836   1.492
  108PHE    HD2 1051   4.850   3.764   1.416
  108PHE    CE1 1052   4.763   4.017   1.703
  108PHE    HE1 1053   4.793   4.060   1.798
  108PHE    CE2 1054   4.736   3.797   1.596
  108PHE    HE2 1055   4.691   3.697   1.597
  108PHE     CZ 1056   4.705   3.891   1.693
  108PHE     HZ 1057   4.638   3.869   1.776
  108PHE      C 1058   4.803   3.932   1.175
  108PHE      O 1059   4.680   3.920   1.167
  109GLU      N 1060   4.873   3.883   1.073
  109GLU      H 1061   4.943   3.937   1.027
  109GLU     CA 1062   4.844   3.758   1.002
  109GLU     CB 1063   4.962   3.721   0.911
  109GLU     CG 1064   4.987   3.815   0.793
  109GLU     CD 1065   4.860   3.854   0.717
  109GLU    OE1 1066   4.826   3.974   0.729
  109GLU    OE2 1067   4.808   3.772   0.638
  109GLU      C 1068   4.828   3.634   1.091
  109GLU      O 1069   4.897   3.617   1.191
  110ASP      N 1070   4.755   3.541   1.030
  110ASP      H 1071   4.737   3.547   0.932
  110ASP     CA 1072   4.723   3.408   1.084
  110ASP     CB 1073   4.609   3.346   1.003
  110ASP     CG 1074   4.532   3.235   1.074
  110ASP    OD1 1075   4.593   3.127   1.055
  110ASP    OD2 1076   4.438   3.257   1.154
  110ASP      C 1077   4.842   3.313   1.101
  110ASP      O 1078   4.850   3.255   1.209
  111GLY      N 1079   4.926   3.319   0.999
  111GLY      H 1080   4.895   3.357   0.911
  111GLY     CA 1081   5.066   3.275   0.996
  111GLY      C 1082   5.172   3.385   1.004
  111GLY      O 1083   5.241   3.417   0.907
  112SER      N 1084   5.180   3.451   1.119
  112SER      H 1085   5.112   3.433   1.191
  112SER     CA 1086   5.277   3.549   1.171
  112SER     CB 1087   5.215   3.683   1.210
  112SER     OG 1088   5.129   3.674   1.324
  112SER     HG 1089   5.041   3.666   1.278
  112SER      C 1090   5.334   3.494   1.302
  112SER      O 1091   5.261   3.435   1.381
  113VAL      N 1092   5.453   3.547   1.330
  113VAL      H 1093   5.496   3.608   1.263
  113VAL     CA 1094   5.525   3.508   1.452
  113VAL     CB 1095   5.674   3.542   1.448
  113VAL    CG1 1096   5.741   3.451   1.552
  113VAL    CG2 1097   5.734   3.505   1.312
  113VAL      C 1098   5.465   3.572   1.577
  113VAL      O 1099   5.458   3.514   1.685
  114LEU      N 1100   5.392   3.679   1.546
  114LEU      H 1101   5.418   3.741   1.472
  114LEU     CA 1102   5.305   3.747   1.643
  114LEU     CB 1103   5.229   3.870   1.593
  114LEU     CG 1104   5.301   4.003   1.617
  114LEU    CD1 1105   5.294   4.039   1.766
  114LEU    CD2 1106   5.447   4.006   1.571
  114LEU      C 1107   5.206   3.647   1.703
  114LEU      O 1108   5.193   3.629   1.824
  115LYS      N 1109   5.139   3.577   1.611
  115LYS      H 1110   5.149   3.582   1.512
  115LYS     CA 1111   5.036   3.476   1.639
  115LYS     CB 1112   4.950   3.450   1.516
  115LYS     CG 1113   4.819   3.382   1.556
  115LYS     CD 1114   4.731   3.458   1.656
  115LYS     CE 1115   4.619   3.378   1.725
  115LYS     NZ 1116   4.488   3.409   1.667
  115LYS    HZ1 1117   4.443   3.485   1.713
  115LYS    HZ2 1118   4.497   3.420   1.568
  115LYS    HZ3 1119   4.428   3.330   1.684
  115LYS      C 1120   5.081   3.350   1.713
  115LYS      O 1121   5.006   3.297   1.795
  116GLN      N 1122   5.204   3.308   1.685
  116GLN      H 1123   5.238   3.353   1.602
  116GLN     CA 1124   5.279   3.207   1.760
  116GLN     CB 1125   5.409   3.171   1.688
  116GLN     CG 1126   5.405   3.077   1.568
  116GLN     CD 1127   5.537   3.082   1.492
  116GLN    OE1 1128   5.643   3.095   1.553
  116GLN    NE2 1129   5.522   3.105   1.362
  116GLN   HE21 1130   5.428   3.114   1.332
  116GLN   HE22 1131   5.600   3.109   1.299
  116GLN      C 1132   5.297   3.250   1.906
  116GLN      O 1133   5.272   3.172   1.997
  117PHE      N 1134   5.357   3.368   1.922
  117PHE      H 1135   5.421   3.404   1.854
  117PHE     CA 1136   5.376   3.427   2.055
  117PHE     CB 1137   5.467   3.549   2.043
  117PHE     CG 1138   5.454   3.665   2.142
  117PHE    CD1 1139   5.380   3.779   2.115
  117PHE    HD1 1140   5.316   3.788   2.027
  117PHE    CD2 1141   5.510   3.655   2.269
  117PHE    HD2 1142   5.549   3.559   2.306
  117PHE    CE1 1143   5.375   3.880   2.210
  117PHE    HE1 1144   5.324   3.971   2.179
  117PHE    CE2 1145   5.502   3.752   2.368
  117PHE    HE2 1146   5.548   3.748   2.467
  117PHE     CZ 1147   5.437   3.870   2.334
  117PHE     HZ 1148   5.423   3.948   2.409
  117PHE      C 1149   5.252   3.460   2.138
  117PHE      O 1150   5.251   3.450   2.260
  118LEU      N 1151   5.151   3.501   2.062
  118LEU      H 1152   5.180   3.551   1.980
  118LEU     CA 1153   5.021   3.533   2.123
  118LEU     CB 1154   4.924   3.620   2.043
  118LEU     CG 1155   4.924   3.766   2.088
  118LEU    CD1 1156   5.043   3.853   2.046
  118LEU    CD2 1157   4.809   3.854   2.040
  118LEU      C 1158   4.943   3.408   2.165
  118LEU      O 1159   4.864   3.410   2.259
  119SER      N 1160   4.956   3.300   2.089
  119SER      H 1161   4.975   3.302   1.990
  119SER     CA 1162   4.915   3.167   2.136
  119SER     CB 1163   4.893   3.073   2.016
  119SER     OG 1164   4.785   3.099   1.927
  119SER     HG 1165   4.805   3.052   1.841
  119SER      C 1166   4.996   3.107   2.251
  119SER      O 1167   4.941   3.042   2.340
  120GLU      N 1168   5.123   3.146   2.258
  120GLU      H 1169   5.164   3.180   2.174
  120GLU     CA 1170   5.211   3.102   2.367
  120GLU     CB 1171   5.354   3.120   2.317
  120GLU     CG 1172   5.452   3.060   2.419
  120GLU     CD 1173   5.479   2.913   2.386
  120GLU    OE1 1174   5.485   2.873   2.268
  120GLU    OE2 1175   5.485   2.836   2.485
  120GLU      C 1176   5.173   3.162   2.503
  120GLU      O 1177   5.151   3.096   2.604
  121THR      N 1178   5.159   3.294   2.498
  121THR      H 1179   5.189   3.349   2.420
  121THR     CA 1180   5.128   3.376   2.616
  121THR     CB 1181   5.184   3.517   2.598
  121THR    OG1 1182   5.130   3.589   2.486
  121THR    HG1 1183   5.211   3.583   2.428
  121THR    CG2 1184   5.336   3.535   2.592
  121THR      C 1185   4.978   3.399   2.635
  121THR      O 1186   4.942   3.484   2.716
  122GLU      N 1187   4.895   3.305   2.590
  122GLU      H 1188   4.914   3.226   2.533
  122GLU     CA 1189   4.750   3.326   2.606
  122GLU     CB 1190   4.676   3.216   2.530
  122GLU     CG 1191   4.534   3.256   2.492
  122GLU     CD 1192   4.476   3.141   2.410
  122GLU    OE1 1193   4.491   3.017   2.421
  122GLU    OE2 1194   4.395   3.166   2.318
  122GLU      C 1195   4.688   3.331   2.746
  122GLU      O 1196   4.622   3.428   2.781
  123LYS      N 1197   4.690   3.217   2.815
  123LYS      H 1198   4.734   3.136   2.776
  123LYS     CA 1199   4.641   3.211   2.953
  123LYS     CB 1200   4.610   3.068   2.997
  123LYS     CG 1201   4.463   3.034   2.970
  123LYS     CD 1202   4.417   2.927   3.069
  123LYS     CE 1203   4.265   2.916   3.064
  123LYS     NZ 1204   4.213   2.867   2.936
  123LYS    HZ1 1205   4.130   2.812   2.946
  123LYS    HZ2 1206   4.202   2.939   2.868
  123LYS    HZ3 1207   4.281   2.806   2.894
  123LYS      C 1208   4.718   3.284   3.063
  123LYS      O 1209   4.653   3.312   3.164
  124MET      N 1210   4.846   3.313   3.043
  124MET      H 1211   4.896   3.268   2.969
  124MET     CA 1212   4.935   3.396   3.125
  124MET     CB 1213   5.071   3.416   3.059
  124MET     CG 1214   5.167   3.297   3.072
  124MET     SD 1215   5.318   3.331   2.974
  124MET     CE 1216   5.418   3.184   2.978
  124MET      C 1217   4.885   3.534   3.169
  124MET      O 1218   4.820   3.605   3.092
  125SER      N 1219   4.924   3.567   3.291
  125SER      H 1220   4.967   3.500   3.352
  125SER     CA 1221   4.907   3.698   3.356
  125SER     CB 1222   4.960   3.695   3.500
  125SER     OG 1223   5.102   3.682   3.507
  125SER     HG 1224   5.127   3.608   3.569
  125SER      C 1225   4.976   3.815   3.286
  125SER      O 1226   5.077   3.783   3.222
  126PRO      N 1227   4.944   3.942   3.308
  126PRO     CA 1228   5.023   4.051   3.249
  126PRO     CB 1229   4.950   4.177   3.295
  126PRO     CG 1230   4.803   4.136   3.298
  126PRO     CD 1231   4.813   3.994   3.352
  126PRO      C 1232   5.167   4.059   3.300
  126PRO      O 1233   5.260   4.090   3.225
  127GLU      N 1234   5.188   4.010   3.422
  127GLU      H 1235   5.117   3.989   3.489
  127GLU     CA 1236   5.326   3.999   3.471
  127GLU     CB 1237   5.335   3.989   3.623
  127GLU     CG 1238   5.480   4.017   3.662
  127GLU     CD 1239   5.495   3.996   3.813
  127GLU    OE1 1240   5.512   4.089   3.895
  127GLU    OE2 1241   5.494   3.880   3.858
  127GLU      C 1242   5.403   3.885   3.403
  127GLU      O 1243   5.505   3.908   3.339
  128ASP      N 1244   5.343   3.766   3.404
  128ASP      H 1245   5.261   3.739   3.455
  128ASP     CA 1246   5.404   3.654   3.331
  128ASP     CB 1247   5.328   3.526   3.364
  128ASP     CG 1248   5.348   3.460   3.501
  128ASP    OD1 1249   5.261   3.460   3.591
  128ASP    OD2 1250   5.467   3.428   3.521
  128ASP      C 1251   5.421   3.677   3.181
  128ASP      O 1252   5.525   3.629   3.136
  129ARG      N 1253   5.328   3.742   3.111
  129ARG      H 1254   5.238   3.758   3.151
  129ARG     CA 1255   5.350   3.779   2.971
  129ARG     CB 1256   5.228   3.850   2.912
  129ARG     CG 1257   5.102   3.771   2.878
  129ARG     CD 1258   5.005   3.858   2.798
  129ARG     NE 1259   4.889   3.783   2.748
  129ARG     HE 1260   4.906   3.717   2.675
  129ARG     CZ 1261   4.764   3.807   2.792
  129ARG    NH1 1262   4.749   3.883   2.901
  129ARG   HH11 1263   4.829   3.913   2.953
  129ARG   HH12 1264   4.657   3.914   2.924
  129ARG    NH2 1265   4.656   3.757   2.732
  129ARG   HH21 1266   4.663   3.692   2.656
  129ARG   HH22 1267   4.567   3.781   2.771
  129ARG      C 1268   5.469   3.872   2.951
  129ARG      O 1269   5.545   3.864   2.854
  130ALA      N 1270   5.478   3.972   3.039
  130ALA      H 1271   5.396   4.014   3.077
  130ALA     CA 1272   5.601   4.051   3.042
  130ALA     CB 1273   5.592   4.163   3.146
  130ALA      C 1274   5.733   3.974   3.054
  130ALA      O 1275   5.832   3.990   2.983
  131LYS      N 1276   5.726   3.877   3.146
  131LYS      H 1277   5.651   3.861   3.209
  131LYS     CA 1278   5.835   3.783   3.175
  131LYS     CB 1279   5.808   3.682   3.286
  131LYS     CG 1280   5.791   3.741   3.426
  131LYS     CD 1281   5.742   3.638   3.528
  131LYS     CE 1282   5.692   3.709   3.653
  131LYS     NZ 1283   5.681   3.620   3.770
  131LYS    HZ1 1284   5.759   3.559   3.782
  131LYS    HZ2 1285   5.665   3.670   3.855
  131LYS    HZ3 1286   5.603   3.558   3.760
  131LYS      C 1287   5.862   3.695   3.052
  131LYS      O 1288   5.977   3.682   3.013
  132CYS      N 1289   5.765   3.621   3.000
  132CYS      H 1290   5.695   3.598   3.068
  132CYS     CA 1291   5.785   3.551   2.872
  132CYS     CB 1292   5.650   3.496   2.824
  132CYS     SG 1293   5.653   3.417   2.659
  132CYS     HG 1294   5.533   3.362   2.668
  132CYS      C 1295   5.843   3.636   2.759
  132CYS      O 1296   5.945   3.603   2.698
  133PHE      N 1297   5.801   3.762   2.749
  133PHE      H 1298   5.728   3.799   2.806
  133PHE     CA 1299   5.854   3.853   2.647
  133PHE     CB 1300   5.770   3.980   2.652
  133PHE     CG 1301   5.788   4.092   2.549
  133PHE    CD1 1302   5.751   4.079   2.416
  133PHE    HD1 1303   5.717   3.982   2.380
  133PHE    CD2 1304   5.858   4.204   2.593
  133PHE    HD2 1305   5.883   4.218   2.698
  133PHE    CE1 1306   5.770   4.188   2.331
  133PHE    HE1 1307   5.732   4.181   2.229
  133PHE    CE2 1308   5.877   4.312   2.507
  133PHE    HE2 1309   5.910   4.400   2.563
  133PHE     CZ 1310   5.835   4.303   2.375
  133PHE     HZ 1311   5.865   4.379   2.303
  133PHE      C 1312   6.003   3.885   2.652
  133PHE      O 1313   6.078   3.898   2.555
  134GLU      N 1314   6.054   3.912   2.772
  134GLU      H 1315   5.990   3.940   2.844
  134GLU     CA 1316   6.197   3.911   2.808
  134GLU     CB 1317   6.207   3.944   2.957
  134GLU     CG 1318   6.219   4.097   2.958
  134GLU     CD 1319   6.203   4.156   3.098
  134GLU    OE1 1320   6.262   4.108   3.197
  134GLU    OE2 1321   6.122   4.249   3.116
  134GLU      C 1322   6.279   3.784   2.788
  134GLU      O 1323   6.399   3.802   2.766
  135LYS      N 1324   6.222   3.664   2.780
  135LYS      H 1325   6.126   3.660   2.809
  135LYS     CA 1326   6.291   3.539   2.748
  135LYS     CB 1327   6.235   3.434   2.844
  135LYS     CG 1328   6.241   3.468   2.994
  135LYS     CD 1329   6.147   3.375   3.070
  135LYS     CE 1330   6.135   3.410   3.219
  135LYS     NZ 1331   6.040   3.323   3.289
  135LYS    HZ1 1332   5.948   3.355   3.266
  135LYS    HZ2 1333   6.040   3.227   3.264
  135LYS    HZ3 1334   6.038   3.333   3.389
  135LYS      C 1335   6.270   3.494   2.603
  135LYS      O 1336   6.369   3.449   2.545
  136ASN      N 1337   6.157   3.534   2.545
  136ASN      H 1338   6.078   3.576   2.589
  136ASN     CA 1339   6.120   3.488   2.411
  136ASN     CB 1340   5.981   3.540   2.373
  136ASN     CG 1341   5.923   3.481   2.244
  136ASN    OD1 1342   5.952   3.531   2.135
  136ASN    ND2 1343   5.827   3.389   2.247
  136ASN   HD21 1344   5.788   3.351   2.331
  136ASN   HD22 1345   5.799   3.351   2.158
  136ASN      C 1346   6.223   3.530   2.306
  136ASN      O 1347   6.239   3.646   2.269
  137GLU      N 1348   6.289   3.433   2.243
  137GLU      H 1349   6.267   3.336   2.254
  137GLU     CA 1350   6.386   3.449   2.134
  137GLU     CB 1351   6.452   3.320   2.088
  137GLU     CG 1352   6.542   3.254   2.193
  137GLU     CD 1353   6.661   3.195   2.118
  137GLU    OE1 1354   6.746   3.276   2.073
  137GLU    OE2 1355   6.663   3.072   2.098
  137GLU      C 1356   6.326   3.531   2.020
  137GLU      O 1357   6.370   3.640   1.981
  138ALA      N 1358   6.214   3.480   1.971
  138ALA      H 1359   6.143   3.445   2.032
  138ALA     CA 1360   6.166   3.518   1.837
  138ALA     CB 1361   6.029   3.452   1.820
  138ALA      C 1362   6.133   3.666   1.820
  138ALA      O 1363   6.211   3.735   1.753
  139ILE      N 1364   6.058   3.721   1.915
  139ILE      H 1365   6.013   3.666   1.985
  139ILE     CA 1366   6.021   3.863   1.907
  139ILE     CB 1367   5.909   3.887   2.009
  139ILE    CG1 1368   5.813   4.002   1.977
  139ILE    CG2 1369   5.963   3.879   2.152
  139ILE     CD 1370   5.710   3.983   1.866
  139ILE      C 1371   6.145   3.952   1.919
  139ILE      O 1372   6.167   4.034   1.830
  140GLN      N 1373   6.239   3.907   2.002
  140GLN      H 1374   6.248   3.809   2.017
  140GLN     CA 1375   6.367   3.976   2.020
  140GLN     CB 1376   6.445   3.917   2.138
  140GLN     CG 1377   6.370   3.959   2.265
  140GLN     CD 1378   6.447   3.919   2.391
  140GLN    OE1 1379   6.559   3.963   2.416
  140GLN    NE2 1380   6.396   3.821   2.464
  140GLN   HE21 1381   6.314   3.777   2.428
  140GLN   HE22 1382   6.453   3.780   2.535
  140GLN      C 1383   6.460   3.993   1.900
  140GLN      O 1384   6.529   4.094   1.884
  141ALA      N 1385   6.458   3.903   1.802
  141ALA      H 1386   6.407   3.817   1.806
  141ALA     CA 1387   6.515   3.919   1.668
  141ALA     CB 1388   6.479   3.801   1.576
  141ALA      C 1389   6.486   4.058   1.611
  141ALA      O 1390   6.572   4.127   1.556
  142ALA      N 1391   6.367   4.109   1.639
  142ALA      H 1392   6.301   4.068   1.701
  142ALA     CA 1393   6.335   4.243   1.588
  142ALA     CB 1394   6.182   4.243   1.581
  142ALA      C 1395   6.394   4.370   1.650
  142ALA      O 1396   6.465   4.441   1.580
  143HISE     N 1397   6.404   4.368   1.783
  143HISE     H 1398   6.338   4.319   1.840
  143HISE    CA 1399   6.465   4.469   1.871
  143HISE    CB 1400   6.459   4.425   2.018
  143HISE    CG 1401   6.321   4.394   2.075
  143HISE   ND1 1402   6.217   4.333   2.018
  143HISE   CD2 1403   6.307   4.384   2.207
  143HISE   HD2 1404   6.374   4.419   2.285
  143HISE   CE1 1405   6.143   4.277   2.114
  143HISE   HE1 1406   6.056   4.212   2.106
  143HISE   NE2 1407   6.201   4.307   2.230
  143HISE   HE2 1408   6.182   4.263   2.318
  143HISE     C 1409   6.614   4.482   1.838
  143HISE     O 1410   6.660   4.593   1.812
  144ASP      N 1411   6.688   4.374   1.819
  144ASP      H 1412   6.648   4.284   1.836
  144ASP     CA 1413   6.830   4.370   1.779
  144ASP     CB 1414   6.870   4.224   1.805
  144ASP     CG 1415   7.019   4.190   1.809
  144ASP    OD1 1416   7.055   4.087   1.747
  144ASP    OD2 1417   7.097   4.253   1.884
  144ASP      C 1418   6.853   4.413   1.634
  144ASP      O 1419   6.943   4.490   1.603
  145ALA      N 1420   6.766   4.364   1.546
  145ALA      H 1421   6.731   4.270   1.553
  145ALA     CA 1422   6.768   4.405   1.405
  145ALA     CB 1423   6.659   4.337   1.322
  145ALA      C 1424   6.748   4.554   1.378
  145ALA      O 1425   6.813   4.605   1.287
  146VAL      N 1426   6.640   4.605   1.437
  146VAL      H 1427   6.579   4.548   1.493
  146VAL     CA 1428   6.615   4.748   1.416
  146VAL     CB 1429   6.486   4.787   1.490
  146VAL    CG1 1430   6.464   4.937   1.465
  146VAL    CG2 1431   6.366   4.710   1.435
  146VAL      C 1432   6.736   4.832   1.455
  146VAL      O 1433   6.799   4.911   1.385
  147ALA      N 1434   6.786   4.798   1.573
  147ALA      H 1435   6.738   4.729   1.628
  147ALA     CA 1436   6.908   4.856   1.631
  147ALA     CB 1437   6.926   4.791   1.768
  147ALA      C 1438   7.036   4.850   1.548
  147ALA      O 1439   7.111   4.946   1.530
  148GLN      N 1440   7.065   4.727   1.507
  148GLN      H 1441   7.002   4.657   1.538
  148GLN     CA 1442   7.167   4.682   1.411
  148GLN     CB 1443   7.153   4.539   1.359
  148GLN     CG 1444   7.287   4.487   1.306
  148GLN     CD 1445   7.265   4.352   1.237
  148GLN    OE1 1446   7.248   4.252   1.307
  148GLN    NE2 1447   7.273   4.352   1.105
  148GLN   HE21 1448   7.310   4.433   1.059
  148GLN   HE22 1449   7.263   4.271   1.046
  148GLN      C 1450   7.160   4.768   1.285
  148GLN      O 1451   7.258   4.839   1.262
  149GLU      N 1452   7.048   4.785   1.215
  149GLU      H 1453   6.961   4.739   1.234
  149GLU     CA 1454   7.045   4.854   1.085
  149GLU     CB 1455   6.942   4.800   0.985
  149GLU     CG 1456   6.976   4.659   0.936
  149GLU     CD 1457   7.069   4.620   0.821
  149GLU    OE1 1458   7.173   4.685   0.798
  149GLU    OE2 1459   7.027   4.534   0.740
  149GLU      C 1460   7.030   5.006   1.091
  149GLU      O 1461   7.065   5.066   0.989
  150GLY      N 1462   6.963   5.052   1.196
  150GLY      H 1463   6.902   4.992   1.247
  150GLY     CA 1464   6.943   5.196   1.221
  150GLY      C 1465   6.952   5.235   1.369
  150GLY      O 1466   6.852   5.292   1.412
  151GLN      N 1467   7.075   5.244   1.419
  151GLN      H 1468   7.147   5.183   1.385
  151GLN     CA 1469   7.109   5.300   1.551
  151GLN     CB 1470   7.248   5.255   1.596
  151GLN     CG 1471   7.273   5.301   1.740
  151GLN     CD 1472   7.423   5.315   1.767
  151GLN    OE1 1473   7.513   5.276   1.693
  151GLN    NE2 1474   7.447   5.402   1.865
  151GLN   HE21 1475   7.370   5.447   1.910
  151GLN   HE22 1476   7.541   5.411   1.897
  151GLN      C 1477   7.082   5.449   1.569
  151GLN      O 1478   7.171   5.532   1.553
  152CYS      N 1479   6.983   5.473   1.654
  152CYS      H 1480   6.928   5.395   1.682
  152CYS     CA 1481   6.929   5.606   1.687
  152CYS     CB 1482   6.792   5.592   1.754
  152CYS     SG 1483   6.718   5.757   1.779
  152CYS     HG 1484   6.681   5.769   1.651
  152CYS      C 1485   7.029   5.673   1.782
  152CYS      O 1486   7.050   5.637   1.898
  153ARG      N 1487   7.068   5.793   1.739
  153ARG      H 1488   7.051   5.818   1.644
  153ARG     CA 1489   7.161   5.881   1.812
  153ARG     CB 1490   7.243   5.959   1.708
  153ARG     CG 1491   7.318   5.860   1.619
  153ARG     CD 1492   7.415   5.765   1.691
  153ARG     NE 1493   7.452   5.655   1.601
  153ARG     HE 1494   7.397   5.640   1.519
  153ARG     CZ 1495   7.565   5.584   1.615
  153ARG    NH1 1496   7.655   5.603   1.712
  153ARG   HH11 1497   7.644   5.672   1.783
  153ARG   HH12 1498   7.740   5.551   1.700
  153ARG    NH2 1499   7.607   5.508   1.513
  153ARG   HH21 1500   7.556   5.491   1.429
  153ARG   HH22 1501   7.690   5.452   1.516
  153ARG      C 1502   7.118   5.977   1.923
  153ARG      O 1503   7.187   6.076   1.948
  154VAL      N 1504   6.994   5.970   1.971
  154VAL      H 1505   6.936   5.903   1.926
  154VAL     CA 1506   6.929   6.065   2.063
  154VAL     CB 1507   6.778   6.044   2.074
  154VAL    CG1 1508   6.711   6.069   1.939
  154VAL    CG2 1509   6.744   5.905   2.129
  154VAL      C 1510   6.993   6.073   2.201
  154VAL      O 1511   7.071   5.985   2.235
  155ASP      N 1512   6.981   6.185   2.272
  155ASP      H 1513   6.930   6.266   2.242
  155ASP     CA 1514   7.041   6.197   2.406
  155ASP     CB 1515   7.026   6.337   2.468
  155ASP     CG 1516   7.111   6.358   2.593
  155ASP    OD1 1517   7.226   6.404   2.574
  155ASP    OD2 1518   7.058   6.335   2.704
  155ASP      C 1519   6.987   6.090   2.501
  155ASP      O 1520   6.874   6.043   2.488
  156ASP      N 1521   7.095   6.027   2.545
  156ASP      H 1522   7.181   6.049   2.499
  156ASP     CA 1523   7.085   5.913   2.637
  156ASP     CB 1524   7.214   5.832   2.639
  156ASP     CG 1525   7.319   5.911   2.717
  156ASP    OD1 1526   7.425   5.938   2.656
  156ASP    OD2 1527   7.303   5.929   2.840
  156ASP      C 1528   7.020   5.946   2.772
  156ASP      O 1529   6.937   5.864   2.811
  157LYS      N 1530   7.022   6.068   2.824
  157LYS      H 1531   7.060   6.144   2.771
  157LYS     CA 1532   6.970   6.090   2.959
  157LYS     CB 1533   7.030   6.216   3.022
  157LYS     CG 1534   7.183   6.222   3.013
  157LYS     CD 1535   7.215   6.361   3.068
  157LYS     CE 1536   7.195   6.487   2.984
  157LYS     NZ 1537   7.294   6.484   2.876
  157LYS    HZ1 1538   7.387   6.456   2.902
  157LYS    HZ2 1539   7.263   6.429   2.798
  157LYS    HZ3 1540   7.303   6.575   2.836
  157LYS      C 1541   6.819   6.113   2.973
  157LYS      O 1542   6.772   6.127   3.086
  158VAL      N 1543   6.760   6.159   2.863
  158VAL      H 1544   6.817   6.198   2.791
  158VAL     CA 1545   6.616   6.170   2.838
  158VAL     CB 1546   6.567   6.261   2.725
  158VAL    CG1 1547   6.627   6.400   2.746
  158VAL    CG2 1548   6.620   6.216   2.588
  158VAL      C 1549   6.544   6.035   2.828
  158VAL      O 1550   6.612   5.932   2.830
  159ASN      N 1551   6.412   6.045   2.847
  159ASN      H 1552   6.369   6.133   2.863
  159ASN     CA 1553   6.324   5.927   2.847
  159ASN     CB 1554   6.245   5.924   2.978
  159ASN     CG 1555   6.168   5.792   2.991
  159ASN    OD1 1556   6.211   5.679   2.971
  159ASN    ND2 1557   6.044   5.819   3.034
  159ASN   HD21 1558   6.015   5.911   3.062
  159ASN   HD22 1559   5.978   5.744   3.031
  159ASN      C 1560   6.225   5.925   2.730
  159ASN      O 1561   6.138   6.012   2.728
  160PHE      N 1562   6.241   5.834   2.635
  160PHE      H 1563   6.286   5.746   2.651
  160PHE     CA 1564   6.140   5.834   2.528
  160PHE     CB 1565   6.207   5.824   2.391
  160PHE     CG 1566   6.266   5.954   2.337
  160PHE    CD1 1567   6.400   5.983   2.360
  160PHE    HD1 1568   6.452   5.934   2.442
  160PHE    CD2 1569   6.194   6.020   2.238
  160PHE    HD2 1570   6.099   5.981   2.203
  160PHE    CE1 1571   6.459   6.090   2.293
  160PHE    HE1 1572   6.548   6.133   2.339
  160PHE    CE2 1573   6.251   6.130   2.175
  160PHE    HE2 1574   6.188   6.197   2.117
  160PHE     CZ 1575   6.382   6.165   2.204
  160PHE     HZ 1576   6.427   6.248   2.149
  160PHE      C 1577   6.021   5.739   2.547
  160PHE      O 1578   6.025   5.630   2.490
  161HISE     N 1579   5.944   5.780   2.647
  161HISE     H 1580   5.967   5.866   2.693
  161HISE    CA 1581   5.836   5.695   2.699
  161HISE    CB 1582   5.764   5.772   2.810
  161HISE    CG 1583   5.721   5.684   2.928
  161HISE   ND1 1584   5.803   5.649   3.027
  161HISE   CD2 1585   5.615   5.604   2.932
  161HISE   HD2 1586   5.531   5.600   2.863
  161HISE   CE1 1587   5.740   5.557   3.099
  161HISE   HE1 1588   5.778   5.504   3.186
  161HISE   NE2 1589   5.624   5.528   3.040
  161HISE   HE2 1590   5.551   5.476   3.085
  161HISE     C 1591   5.733   5.664   2.589
  161HISE     O 1592   5.675   5.750   2.523
  162PHE      N 1593   5.700   5.536   2.593
  162PHE      H 1594   5.759   5.470   2.640
  162PHE     CA 1595   5.587   5.501   2.506
  162PHE     CB 1596   5.634   5.375   2.433
  162PHE     CG 1597   5.530   5.308   2.343
  162PHE    CD1 1598   5.477   5.188   2.391
  162PHE    HD1 1599   5.514   5.144   2.483
  162PHE    CD2 1600   5.487   5.367   2.225
  162PHE    HD2 1601   5.527   5.464   2.195
  162PHE    CE1 1602   5.373   5.129   2.321
  162PHE    HE1 1603   5.302   5.064   2.373
  162PHE    CE2 1604   5.387   5.304   2.152
  162PHE    HE2 1605   5.382   5.336   2.048
  162PHE     CZ 1606   5.329   5.189   2.204
  162PHE     HZ 1607   5.231   5.148   2.179
  162PHE      C 1608   5.466   5.471   2.595
  162PHE      O 1609   5.475   5.385   2.683
  163ILE      N 1610   5.365   5.540   2.543
  163ILE      H 1611   5.380   5.591   2.458
  163ILE     CA 1612   5.225   5.529   2.584
  163ILE     CB 1613   5.191   5.640   2.683
  163ILE    CG1 1614   5.053   5.634   2.750
  163ILE    CG2 1615   5.204   5.782   2.626
  163ILE     CD 1616   5.044   5.525   2.856
  163ILE      C 1617   5.125   5.500   2.471
  163ILE      O 1618   5.124   5.573   2.372
  164LEU      N 1619   5.038   5.406   2.505
  164LEU      H 1620   5.038   5.359   2.594
  164LEU     CA 1621   4.926   5.359   2.423
  164LEU     CB 1622   4.956   5.211   2.398
  164LEU     CG 1623   4.879   5.135   2.290
  164LEU    CD1 1624   4.892   5.219   2.162
  164LEU    CD2 1625   4.917   4.987   2.285
  164LEU      C 1626   4.788   5.373   2.488
  164LEU      O 1627   4.753   5.312   2.589
  165PHE      N 1628   4.704   5.440   2.409
  165PHE      H 1629   4.735   5.500   2.335
  165PHE     CA 1630   4.561   5.452   2.442
  165PHE     CB 1631   4.508   5.595   2.425
  165PHE     CG 1632   4.595   5.706   2.485
  165PHE    CD1 1633   4.676   5.789   2.409
  165PHE    HD1 1634   4.698   5.765   2.305
  165PHE    CD2 1635   4.598   5.725   2.622
  165PHE    HD2 1636   4.550   5.648   2.683
  165PHE    CE1 1637   4.752   5.890   2.467
  165PHE    HE1 1638   4.823   5.951   2.410
  165PHE    CE2 1639   4.664   5.833   2.680
  165PHE    HE2 1640   4.644   5.853   2.786
  165PHE     CZ 1641   4.744   5.917   2.603
  165PHE     HZ 1642   4.809   5.990   2.652
  165PHE      C 1643   4.483   5.355   2.354
  165PHE      O 1644   4.504   5.346   2.233
  166ASN      N 1645   4.411   5.265   2.420
  166ASN      H 1646   4.414   5.261   2.520
  166ASN     CA 1647   4.340   5.152   2.360
  166ASN     CB 1648   4.429   5.031   2.330
  166ASN     CG 1649   4.370   4.956   2.210
  166ASN    OD1 1650   4.394   4.994   2.096
  166ASN    ND2 1651   4.332   4.831   2.237
  166ASN   HD21 1652   4.353   4.793   2.326
  166ASN   HD22 1653   4.286   4.791   2.158
  166ASN      C 1654   4.216   5.109   2.439
  166ASN      O 1655   4.222   5.088   2.560
  167ASN      N 1656   4.104   5.111   2.366
  167ASN      H 1657   4.110   5.154   2.276
  167ASN     CA 1658   3.975   5.056   2.407
  167ASN     CB 1659   3.859   5.124   2.334
  167ASN     CG 1660   3.725   5.050   2.340
  167ASN    OD1 1661   3.686   4.990   2.439
  167ASN    ND2 1662   3.668   5.058   2.220
  167ASN   HD21 1663   3.705   5.107   2.141
  167ASN   HD22 1664   3.585   5.005   2.205
  167ASN      C 1665   3.966   4.903   2.403
  167ASN      O 1666   3.976   4.846   2.294
  168VAL      N 1667   3.956   4.849   2.524
  168VAL      H 1668   3.964   4.910   2.603
  168VAL     CA 1669   3.939   4.705   2.552
  168VAL     CB 1670   4.060   4.641   2.619
  168VAL    CG1 1671   4.044   4.490   2.631
  168VAL    CG2 1672   4.192   4.671   2.546
  168VAL      C 1673   3.807   4.680   2.626
  168VAL      O 1674   3.797   4.725   2.740
  169ASP      N 1675   3.703   4.652   2.548
  169ASP      H 1676   3.703   4.665   2.449
  169ASP     CA 1677   3.570   4.613   2.596
  169ASP     CB 1678   3.558   4.467   2.643
  169ASP     CG 1679   3.531   4.382   2.520
  169ASP    OD1 1680   3.413   4.377   2.480
  169ASP    OD2 1681   3.630   4.319   2.477
  169ASP      C 1682   3.512   4.710   2.699
  169ASP      O 1683   3.460   4.672   2.804
  170GLY      N 1684   3.517   4.837   2.660
  170GLY      H 1685   3.566   4.866   2.578
  170GLY     CA 1686   3.463   4.951   2.736
  170GLY      C 1687   3.540   5.020   2.849
  170GLY      O 1688   3.491   5.101   2.928
  171HISE     N 1689   3.660   4.967   2.872
  171HISE     H 1690   3.676   4.871   2.847
  171HISE    CA 1691   3.768   5.035   2.945
  171HISE    CB 1692   3.831   4.952   3.057
  171HISE    CG 1693   3.733   4.938   3.173
  171HISE   ND1 1694   3.660   4.827   3.188
  171HISE   CD2 1695   3.711   5.023   3.273
  171HISE   HD2 1696   3.758   5.119   3.294
  171HISE   CE1 1697   3.599   4.840   3.306
  171HISE   HE1 1698   3.526   4.769   3.345
  171HISE   NE2 1699   3.630   4.959   3.357
  171HISE   HE2 1700   3.606   4.985   3.450
  171HISE     C 1701   3.875   5.093   2.852
  171HISE     O 1702   3.947   5.018   2.786
  172LEU      N 1703   3.907   5.221   2.870
  172LEU      H 1704   3.862   5.267   2.946
  172LEU     CA 1705   4.019   5.290   2.804
  172LEU     CB 1706   3.982   5.438   2.793
  172LEU     CG 1707   4.044   5.535   2.693
  172LEU    CD1 1708   3.991   5.673   2.733
  172LEU    CD2 1709   4.197   5.535   2.697
  172LEU      C 1710   4.151   5.260   2.875
  172LEU      O 1711   4.188   5.318   2.977
  173TYR      N 1712   4.230   5.167   2.823
  173TYR      H 1713   4.214   5.136   2.729
  173TYR     CA 1714   4.352   5.123   2.893
  173TYR     CB 1715   4.383   4.977   2.859
  173TYR     CG 1716   4.317   4.880   2.958
  173TYR    CD1 1717   4.196   4.818   2.932
  173TYR    HD1 1718   4.142   4.858   2.846
  173TYR    CD2 1719   4.394   4.829   3.062
  173TYR    HD2 1720   4.485   4.886   3.080
  173TYR    CE1 1721   4.150   4.712   3.009
  173TYR    HE1 1722   4.072   4.649   2.967
  173TYR    CE2 1723   4.350   4.723   3.140
  173TYR    HE2 1724   4.424   4.686   3.210
  173TYR     CZ 1725   4.227   4.663   3.115
  173TYR     OH 1726   4.164   4.587   3.209
  173TYR     HH 1727   4.069   4.616   3.218
  173TYR      C 1728   4.466   5.222   2.871
  173TYR      O 1729   4.510   5.243   2.758
  174GLU      N 1730   4.533   5.273   2.975
  174GLU      H 1731   4.505   5.244   3.066
  174GLU     CA 1732   4.654   5.355   2.963
  174GLU     CB 1733   4.629   5.470   3.061
  174GLU     CG 1734   4.721   5.588   3.029
  174GLU     CD 1735   4.735   5.694   3.139
  174GLU    OE1 1736   4.638   5.721   3.213
  174GLU    OE2 1737   4.838   5.764   3.140
  174GLU      C 1738   4.784   5.273   2.968
  174GLU      O 1739   4.850   5.257   3.071
  175LEU      N 1740   4.803   5.210   2.853
  175LEU      H 1741   4.748   5.238   2.774
  175LEU     CA 1742   4.909   5.111   2.832
  175LEU     CB 1743   4.874   5.015   2.718
  175LEU     CG 1744   4.771   4.913   2.770
  175LEU    CD1 1745   4.731   4.837   2.644
  175LEU    CD2 1746   4.829   4.835   2.888
  175LEU      C 1747   5.049   5.173   2.826
  175LEU      O 1748   5.082   5.249   2.735
  176ASP      N 1749   5.126   5.147   2.931
  176ASP      H 1750   5.086   5.096   3.007
  176ASP     CA 1751   5.257   5.207   2.962
  176ASP     CB 1752   5.278   5.240   3.110
  176ASP     CG 1753   5.382   5.350   3.131
  176ASP    OD1 1754   5.496   5.315   3.169
  176ASP    OD2 1755   5.355   5.467   3.096
  176ASP      C 1756   5.366   5.107   2.921
  176ASP      O 1757   5.369   4.995   2.972
  177GLY      N 1758   5.473   5.163   2.866
  177GLY      H 1759   5.467   5.249   2.815
  177GLY     CA 1760   5.591   5.086   2.826
  177GLY      C 1761   5.687   5.031   2.932
  177GLY      O 1762   5.759   4.934   2.910
  178ARG      N 1763   5.699   5.109   3.040
  178ARG      H 1764   5.637   5.183   3.063
  178ARG     CA 1765   5.789   5.084   3.153
  178ARG     CB 1766   5.882   5.203   3.176
  178ARG     CG 1767   5.941   5.255   3.045
  178ARG     CD 1768   6.060   5.347   3.072
  178ARG     NE 1769   6.179   5.274   3.121
  178ARG     HE 1770   6.168   5.175   3.132
  178ARG     CZ 1771   6.289   5.329   3.174
  178ARG    NH1 1772   6.324   5.458   3.164
  178ARG   HH11 1773   6.284   5.531   3.108
  178ARG   HH12 1774   6.409   5.481   3.211
  178ARG    NH2 1775   6.379   5.251   3.234
  178ARG   HH21 1776   6.352   5.158   3.259
  178ARG   HH22 1777   6.472   5.283   3.254
  178ARG      C 1778   5.712   5.047   3.280
  178ARG      O 1779   5.705   4.927   3.309
  179MET      N 1780   5.617   5.129   3.324
  179MET      H 1781   5.582   5.200   3.263
  179MET     CA 1782   5.553   5.114   3.455
  179MET     CB 1783   5.487   5.248   3.489
  179MET     CG 1784   5.586   5.359   3.524
  179MET     SD 1785   5.507   5.524   3.544
  179MET     CE 1786   5.485   5.566   3.372
  179MET      C 1787   5.440   5.012   3.470
  179MET      O 1788   5.356   5.014   3.380
  180PRO      N 1789   5.446   4.933   3.577
  180PRO     CA 1790   5.348   4.829   3.611
  180PRO     CB 1791   5.403   4.769   3.740
  180PRO     CG 1792   5.556   4.785   3.741
  180PRO     CD 1793   5.560   4.920   3.669
  180PRO      C 1794   5.202   4.870   3.632
  180PRO      O 1795   5.167   4.988   3.625
  181PHE      N 1796   5.122   4.763   3.631
  181PHE      H 1797   5.153   4.671   3.607
  181PHE     CA 1798   4.976   4.771   3.629
  181PHE     CB 1799   4.900   4.843   3.740
  181PHE     CG 1800   4.911   4.783   3.881
  181PHE    CD1 1801   5.020   4.807   3.964
  181PHE    HD1 1802   5.100   4.872   3.928
  181PHE    CD2 1803   4.797   4.716   3.925
  181PHE    HD2 1804   4.721   4.678   3.857
  181PHE    CE1 1805   5.012   4.768   4.097
  181PHE    HE1 1806   5.085   4.806   4.167
  181PHE    CE2 1807   4.792   4.669   4.055
  181PHE    HE2 1808   4.738   4.580   4.087
  181PHE     CZ 1809   4.901   4.695   4.138
  181PHE     HZ 1810   4.908   4.650   4.237
  181PHE      C 1811   4.905   4.807   3.498
  181PHE      O 1812   4.898   4.925   3.462
  182PRO      N 1813   4.831   4.719   3.432
  182PRO     CA 1814   4.735   4.756   3.327
  182PRO     CB 1815   4.710   4.627   3.249
  182PRO     CG 1816   4.831   4.541   3.286
  182PRO     CD 1817   4.860   4.575   3.432
  182PRO      C 1818   4.615   4.842   3.369
  182PRO      O 1819   4.505   4.792   3.390
  183VAL      N 1820   4.639   4.973   3.375
  183VAL      H 1821   4.731   5.013   3.364
  183VAL     CA 1822   4.543   5.076   3.415
  183VAL     CB 1823   4.607   5.205   3.469
  183VAL    CG1 1824   4.637   5.192   3.618
  183VAL    CG2 1825   4.730   5.256   3.394
  183VAL      C 1826   4.433   5.108   3.313
  183VAL      O 1827   4.468   5.150   3.203
  184ASN      N 1828   4.313   5.132   3.365
  184ASN      H 1829   4.305   5.177   3.454
  184ASN     CA 1830   4.189   5.120   3.287
  184ASN     CB 1831   4.126   4.981   3.295
  184ASN     CG 1832   4.122   4.900   3.425
  184ASN    OD1 1833   4.073   4.949   3.527
  184ASN    ND2 1834   4.145   4.769   3.420
  184ASN   HD21 1835   4.174   4.709   3.345
  184ASN   HD22 1836   4.138   4.723   3.508
  184ASN      C 1837   4.086   5.228   3.324
  184ASN      O 1838   4.046   5.230   3.441
  185HISE     N 1839   4.067   5.327   3.238
  185HISE     H 1840   4.104   5.340   3.146
  185HISE    CA 1841   3.975   5.438   3.268
  185HISE    CB 1842   4.029   5.558   3.190
  185HISE    CG 1843   4.167   5.604   3.235
  185HISE   ND1 1844   4.196   5.676   3.343
  185HISE   CD2 1845   4.283   5.587   3.171
  185HISE   HD2 1846   4.303   5.509   3.098
  185HISE   CE1 1847   4.327   5.701   3.345
  185HISE   HE1 1848   4.384   5.760   3.416
  185HISE   NE2 1849   4.381   5.649   3.235
  185HISE   HE2 1850   4.470   5.668   3.194
  185HISE     C 1851   3.832   5.401   3.227
  185HISE     O 1852   3.798   5.330   3.133
  186GLY      N 1853   3.739   5.475   3.287
  186GLY      H 1854   3.768   5.540   3.358
  186GLY     CA 1855   3.597   5.463   3.254
  186GLY      C 1856   3.528   5.331   3.289
  186GLY      O 1857   3.580   5.269   3.381
  187ALA      N 1858   3.408   5.314   3.232
  187ALA      H 1859   3.361   5.390   3.189
  187ALA     CA 1860   3.335   5.187   3.242
  187ALA     CB 1861   3.304   5.147   3.386
  187ALA      C 1862   3.201   5.184   3.167
  187ALA      O 1863   3.102   5.246   3.204
  188SER      N 1864   3.215   5.128   3.047
  188SER      H 1865   3.308   5.105   3.017
  188SER     CA 1866   3.117   5.097   2.942
  188SER     CB 1867   3.035   4.970   2.971
  188SER     OG 1868   2.966   5.001   3.092
  188SER     HG 1869   2.869   4.988   3.074
  188SER      C 1870   3.025   5.197   2.872
  188SER      O 1871   3.016   5.197   2.749
  189SER      N 1872   2.975   5.288   2.955
  189SER      H 1873   2.996   5.279   3.053
  189SER     CA 1874   2.887   5.398   2.915
  189SER     CB 1875   2.791   5.442   3.026
  189SER     OG 1876   2.708   5.553   2.992
  189SER     HG 1877   2.752   5.627   3.042
  189SER      C 1878   2.966   5.518   2.863
  189SER      O 1879   3.061   5.547   2.936
  190GLU      N 1880   2.929   5.593   2.760
  190GLU      H 1881   2.845   5.579   2.707
  190GLU     CA 1882   3.012   5.702   2.708
  190GLU     CB 1883   2.958   5.755   2.575
  190GLU     CG 1884   2.956   5.647   2.467
  190GLU     CD 1885   2.874   5.690   2.345
  190GLU    OE1 1886   2.754   5.655   2.353
  190GLU    OE2 1887   2.916   5.769   2.258
  190GLU      C 1888   3.048   5.828   2.788
  190GLU      O 1889   3.168   5.855   2.790
  191ASP      N 1890   2.958   5.859   2.881
  191ASP      H 1891   2.862   5.836   2.868
  191ASP     CA 1892   2.982   5.955   2.989
  191ASP     CB 1893   2.853   5.965   3.071
  191ASP     CG 1894   2.784   5.840   3.124
  191ASP    OD1 1895   2.659   5.842   3.118
  191ASP    OD2 1896   2.847   5.738   3.161
  191ASP      C 1897   3.097   5.915   3.081
  191ASP      O 1898   3.182   6.004   3.075
  192THR      N 1899   3.116   5.789   3.119
  192THR      H 1900   3.039   5.724   3.120
  192THR     CA 1901   3.229   5.753   3.206
  192THR     CB 1902   3.214   5.609   3.257
  192THR    OG1 1903   3.236   5.513   3.154
  192THR    HG1 1904   3.151   5.501   3.103
  192THR    CG2 1905   3.078   5.602   3.326
  192THR      C 1906   3.363   5.774   3.134
  192THR      O 1907   3.458   5.825   3.194
  193LEU      N 1908   3.370   5.730   3.009
  193LEU      H 1909   3.302   5.663   2.978
  193LEU     CA 1910   3.482   5.740   2.914
  193LEU     CB 1911   3.448   5.650   2.795
  193LEU     CG 1912   3.478   5.503   2.825
  193LEU    CD1 1913   3.360   5.415   2.867
  193LEU    CD2 1914   3.558   5.438   2.712
  193LEU      C 1915   3.524   5.883   2.882
  193LEU      O 1916   3.635   5.925   2.916
  194LEU      N 1917   3.419   5.960   2.857
  194LEU      H 1918   3.326   5.938   2.829
  194LEU     CA 1919   3.447   6.103   2.835
  194LEU     CB 1920   3.332   6.174   2.764
  194LEU     CG 1921   3.326   6.160   2.612
  194LEU    CD1 1922   3.281   6.024   2.560
  194LEU    CD2 1923   3.231   6.260   2.544
  194LEU      C 1924   3.479   6.187   2.959
  194LEU      O 1925   3.544   6.291   2.959
  195LYS      N 1926   3.424   6.143   3.072
  195LYS      H 1927   3.351   6.075   3.061
  195LYS     CA 1928   3.461   6.193   3.205
  195LYS     CB 1929   3.376   6.138   3.319
  195LYS     CG 1930   3.236   6.199   3.334
  195LYS     CD 1931   3.240   6.351   3.315
  195LYS     CE 1932   3.111   6.412   3.370
  195LYS     NZ 1933   3.080   6.530   3.288
  195LYS    HZ1 1934   3.122   6.517   3.198
  195LYS    HZ2 1935   2.984   6.548   3.269
  195LYS    HZ3 1936   3.116   6.609   3.338
  195LYS      C 1937   3.607   6.156   3.233
  195LYS      O 1938   3.683   6.246   3.267
  196ASP      N 1939   3.641   6.027   3.233
  196ASP      H 1940   3.576   5.951   3.226
  196ASP     CA 1941   3.781   5.989   3.259
  196ASP     CB 1942   3.795   5.842   3.298
  196ASP     CG 1943   3.770   5.804   3.445
  196ASP    OD1 1944   3.791   5.897   3.526
  196ASP    OD2 1945   3.748   5.685   3.475
  196ASP      C 1946   3.880   6.040   3.155
  196ASP      O 1947   3.998   6.060   3.184
  197ALA      N 1948   3.833   6.069   3.034
  197ALA      H 1949   3.767   6.001   3.001
  197ALA     CA 1950   3.913   6.135   2.930
  197ALA     CB 1951   3.840   6.161   2.798
  197ALA      C 1952   3.968   6.268   2.982
  197ALA      O 1953   4.089   6.289   2.980
  198ALA      N 1954   3.878   6.339   3.049
  198ALA      H 1955   3.795   6.296   3.086
  198ALA     CA 1956   3.911   6.473   3.101
  198ALA     CB 1957   3.774   6.529   3.141
  198ALA      C 1958   3.998   6.467   3.227
  198ALA      O 1959   4.082   6.556   3.242
  199LYS      N 1960   4.011   6.352   3.293
  199LYS      H 1961   3.937   6.286   3.286
  199LYS     CA 1962   4.112   6.327   3.397
  199LYS     CB 1963   4.086   6.207   3.487
  199LYS     CG 1964   4.097   6.239   3.637
  199LYS     CD 1965   4.238   6.262   3.689
  199LYS     CE 1966   4.230   6.293   3.839
  199LYS     NZ 1967   4.364   6.308   3.896
  199LYS    HZ1 1968   4.374   6.358   3.982
  199LYS    HZ2 1969   4.403   6.216   3.906
  199LYS    HZ3 1970   4.435   6.347   3.837
  199LYS      C 1971   4.248   6.301   3.332
  199LYS      O 1972   4.344   6.375   3.353
  200VAL      N 1973   4.241   6.203   3.243
  200VAL      H 1974   4.170   6.133   3.234
  200VAL     CA 1975   4.367   6.171   3.176
  200VAL     CB 1976   4.371   6.025   3.128
  200VAL    CG1 1977   4.270   5.998   3.016
  200VAL    CG2 1978   4.514   5.994   3.086
  200VAL      C 1979   4.431   6.282   3.092
  200VAL      O 1980   4.550   6.310   3.105
  201CYS      N 1981   4.354   6.370   3.030
  201CYS      H 1982   4.255   6.352   3.026
  201CYS     CA 1983   4.401   6.491   2.962
  201CYS     CB 1984   4.297   6.572   2.884
  201CYS     SG 1985   4.197   6.474   2.766
  201CYS     HG 1986   4.136   6.406   2.862
  201CYS      C 1987   4.459   6.595   3.058
  201CYS      O 1988   4.578   6.622   3.042
  202ARG      N 1989   4.415   6.600   3.184
  202ARG      H 1990   4.364   6.521   3.216
  202ARG     CA 1991   4.470   6.690   3.286
  202ARG     CB 1992   4.361   6.739   3.381
  202ARG     CG 1993   4.402   6.849   3.479
  202ARG     CD 1994   4.406   6.980   3.401
  202ARG     NE 1995   4.475   7.069   3.495
  202ARG     HE 1996   4.503   7.028   3.582
  202ARG     CZ 1997   4.476   7.202   3.478
  202ARG    NH1 1998   4.417   7.255   3.370
  202ARG   HH11 1999   4.355   7.203   3.310
  202ARG   HH12 2000   4.442   7.348   3.345
  202ARG    NH2 2001   4.560   7.279   3.549
  202ARG   HH21 2002   4.629   7.230   3.603
  202ARG   HH22 2003   4.558   7.378   3.536
  202ARG      C 2004   4.593   6.631   3.355
  202ARG      O 2005   4.691   6.706   3.353
  203GLU      N 2006   4.594   6.501   3.383
  203GLU      H 2007   4.509   6.450   3.401
  203GLU     CA 2008   4.717   6.440   3.434
  203GLU     CB 2009   4.707   6.289   3.458
  203GLU     CG 2010   4.610   6.263   3.574
  203GLU     CD 2011   4.611   6.114   3.610
  203GLU    OE1 2012   4.544   6.028   3.549
  203GLU    OE2 2013   4.678   6.077   3.708
  203GLU      C 2014   4.838   6.450   3.341
  203GLU      O 2015   4.948   6.462   3.394
  204PHE      N 2016   4.816   6.447   3.210
  204PHE      H 2017   4.727   6.420   3.175
  204PHE     CA 2018   4.919   6.469   3.107
  204PHE     CB 2019   4.873   6.409   2.974
  204PHE     CG 2020   4.912   6.262   2.959
  204PHE    CD1 2021   5.035   6.230   2.903
  204PHE    HD1 2022   5.099   6.313   2.873
  204PHE    CD2 2023   4.824   6.160   2.995
  204PHE    HD2 2024   4.743   6.170   3.067
  204PHE    CE1 2025   5.072   6.098   2.882
  204PHE    HE1 2026   5.178   6.081   2.860
  204PHE    CE2 2027   4.857   6.029   2.962
  204PHE    HE2 2028   4.786   5.954   2.997
  204PHE     CZ 2029   4.981   5.997   2.909
  204PHE     HZ 2030   4.995   5.894   2.875
  204PHE      C 2031   4.971   6.611   3.086
  204PHE      O 2032   5.093   6.623   3.076
  205THR      N 2033   4.876   6.703   3.100
  205THR      H 2034   4.780   6.673   3.098
  205THR     CA 2035   4.906   6.846   3.089
  205THR     CB 2036   4.786   6.929   3.042
  205THR    OG1 2037   4.691   6.923   3.149
  205THR    HG1 2038   4.635   6.840   3.141
  205THR    CG2 2039   4.744   6.888   2.901
  205THR      C 2040   4.988   6.914   3.199
  205THR      O 2041   5.080   6.990   3.167
  206GLU      N 2042   4.972   6.856   3.317
  206GLU      H 2043   4.890   6.805   3.345
  206GLU     CA 2044   5.044   6.896   3.439
  206GLU     CB 2045   4.968   6.827   3.553
  206GLU     CG 2046   4.836   6.896   3.589
  206GLU     CD 2047   4.758   6.841   3.709
  206GLU    OE1 2048   4.803   6.858   3.824
  206GLU    OE2 2049   4.645   6.794   3.684
  206GLU      C 2050   5.194   6.865   3.438
  206GLU      O 2051   5.260   6.899   3.536
  207ARG      N 2052   5.244   6.798   3.335
  207ARG      H 2053   5.205   6.780   3.244
  207ARG     CA 2054   5.377   6.736   3.337
  207ARG     CB 2055   5.372   6.590   3.381
  207ARG     CG 2056   5.279   6.500   3.299
  207ARG     CD 2057   5.279   6.354   3.343
  207ARG     NE 2058   5.198   6.260   3.264
  207ARG     HE 2059   5.228   6.247   3.169
  207ARG     CZ 2060   5.111   6.171   3.313
  207ARG    NH1 2061   5.068   6.165   3.440
  207ARG   HH11 2062   5.091   6.241   3.502
  207ARG   HH12 2063   5.029   6.079   3.473
  207ARG    NH2 2064   5.036   6.109   3.221
  207ARG   HH21 2065   5.054   6.132   3.125
  207ARG   HH22 2066   4.949   6.071   3.250
  207ARG      C 2067   5.431   6.757   3.195
  207ARG      O 2068   5.364   6.790   3.098
  208GLU      N 2069   5.563   6.737   3.189
  208GLU      H 2070   5.606   6.721   3.278
  208GLU     CA 2071   5.648   6.757   3.071
  208GLU     CB 2072   5.797   6.744   3.103
  208GLU     CG 2073   5.840   6.639   3.206
  208GLU     CD 2074   5.990   6.609   3.206
  208GLU    OE1 2075   6.003   6.488   3.236
  208GLU    OE2 2076   6.075   6.671   3.139
  208GLU      C 2077   5.614   6.670   2.950
  208GLU      O 2078   5.565   6.559   2.970
  209GLN      N 2079   5.637   6.731   2.834
  209GLN      H 2080   5.686   6.818   2.831
  209GLN     CA 2081   5.620   6.658   2.708
  209GLN     CB 2082   5.501   6.723   2.636
  209GLN     CG 2083   5.519   6.875   2.621
  209GLN     CD 2084   5.398   6.925   2.542
  209GLN    OE1 2085   5.355   6.868   2.442
  209GLN    NE2 2086   5.355   7.043   2.585
  209GLN   HE21 2087   5.386   7.087   2.669
  209GLN   HE22 2088   5.285   7.088   2.529
  209GLN      C 2089   5.734   6.644   2.606
  209GLN      O 2090   5.762   6.535   2.557
  210GLY      N 2091   5.829   6.737   2.610
  210GLY      H 2092   5.826   6.802   2.685
  210GLY     CA 2093   5.924   6.747   2.498
  210GLY      C 2094   5.862   6.812   2.374
  210GLY      O 2095   5.802   6.919   2.387
  211GLU      N 2096   5.898   6.765   2.255
  211GLU      H 2097   5.990   6.726   2.245
  211GLU     CA 2098   5.836   6.804   2.127
  211GLU     CB 2099   5.884   6.708   2.017
  211GLU     CG 2100   5.840   6.749   1.877
  211GLU     CD 2101   5.873   6.895   1.846
  211GLU    OE1 2102   5.969   6.922   1.771
  211GLU    OE2 2103   5.781   6.978   1.863
  211GLU      C 2104   5.685   6.789   2.142
  211GLU      O 2105   5.640   6.707   2.221
  212VAL      N 2106   5.618   6.890   2.087
  212VAL      H 2107   5.668   6.950   2.025
  212VAL     CA 2108   5.475   6.918   2.110
  212VAL     CB 2109   5.422   7.039   2.033
  212VAL    CG1 2110   5.272   7.062   2.046
  212VAL    CG2 2111   5.505   7.163   2.069
  212VAL      C 2112   5.387   6.796   2.086
  212VAL      O 2113   5.392   6.740   1.977
  213ARG      N 2114   5.332   6.757   2.201
  213ARG      H 2115   5.372   6.788   2.288
  213ARG     CA 2116   5.230   6.652   2.215
  213ARG     CB 2117   5.254   6.564   2.338
  213ARG     CG 2118   5.378   6.475   2.320
  213ARG     CD 2119   5.384   6.359   2.221
  213ARG     NE 2120   5.420   6.412   2.089
  213ARG     HE 2121   5.341   6.419   2.029
  213ARG     CZ 2122   5.545   6.425   2.041
  213ARG    NH1 2123   5.654   6.393   2.111
  213ARG   HH11 2124   5.635   6.351   2.200
  213ARG   HH12 2125   5.749   6.411   2.087
  213ARG    NH2 2126   5.572   6.464   1.916
  213ARG   HH21 2127   5.504   6.503   1.853
  213ARG   HH22 2128   5.661   6.435   1.881
  213ARG      C 2129   5.092   6.714   2.232
  213ARG      O 2130   4.989   6.657   2.194
  214PHE      N 2131   5.089   6.826   2.304
  214PHE      H 2132   5.172   6.843   2.357
  214PHE     CA 2133   4.967   6.898   2.343
  214PHE     CB 2134   4.912   6.822   2.463
  214PHE     CG 2135   5.009   6.791   2.578
  214PHE    CD1 2136   5.043   6.660   2.609
  214PHE    HD1 2137   5.014   6.574   2.549
  214PHE    CD2 2138   5.056   6.893   2.660
  214PHE    HD2 2139   5.031   6.998   2.652
  214PHE    CE1 2140   5.129   6.629   2.714
  214PHE    HE1 2141   5.131   6.529   2.758
  214PHE    CE2 2142   5.132   6.864   2.773
  214PHE    HE2 2143   5.139   6.936   2.854
  214PHE     CZ 2144   5.176   6.734   2.793
  214PHE     HZ 2145   5.239   6.710   2.879
  214PHE      C 2146   5.001   7.043   2.380
  214PHE      O 2147   5.112   7.075   2.420
  215SER      N 2148   4.889   7.114   2.385
  215SER      H 2149   4.794   7.089   2.364
  215SER     CA 2150   4.890   7.253   2.432
  215SER     CB 2151   4.811   7.337   2.332
  215SER     OG 2152   4.831   7.472   2.374
  215SER     HG 2153   4.757   7.517   2.424
  215SER      C 2154   4.834   7.267   2.574
  215SER      O 2155   4.730   7.213   2.610
  216ALA      N 2156   4.908   7.345   2.653
  216ALA      H 2157   4.983   7.403   2.621
  216ALA     CA 2158   4.877   7.363   2.796
  216ALA     CB 2159   4.976   7.274   2.870
  216ALA      C 2160   4.880   7.510   2.839
  216ALA     O1 2161   4.879   7.594   2.747
  216ALA     O2 2162   4.828   7.531   2.951
   6.93273   6.93273   4.90217   0.00000   0.00000   0.00000   0.00000   3.46637   3.46637
