# Supplementary material for: Is There a Functional Role for the Knotted Topology in Protein UCH-L1?
Source: J Chem Inf Model. 2024 Jul 24;64(17):6827–37. doi: 10.1021/acs.jcim.4c00880 (PMC11388461; doi:10.1021/acs.jcim.4c00880)
Supplement: Supplementary file 2 — ci4c00880_si_002.zip [file ci4c00880_si_002.zip › UCH-L1_files/APO/APO_delta217/REP_5/traj_initial.gro]

Protein in water t=   0.00000 step= 0
 2162
    1MET      N    1   6.112   3.570   3.357
    1MET     H1    2   6.086   3.489   3.410
    1MET     H2    3   6.210   3.582   3.373
    1MET     H3    4   6.073   3.656   3.390
    1MET     CA    5   6.077   3.548   3.216
    1MET     CB    6   6.079   3.403   3.167
    1MET     CG    7   6.211   3.326   3.174
    1MET     SD    8   6.284   3.332   3.342
    1MET     CE    9   6.453   3.289   3.303
    1MET      C   10   5.937   3.605   3.192
    1MET      O   11   5.935   3.686   3.099
    2GLN      N   12   5.822   3.564   3.244
    2GLN      H   13   5.809   3.482   3.299
    2GLN     CA   14   5.705   3.651   3.224
    2GLN     CB   15   5.593   3.572   3.156
    2GLN     CG   16   5.529   3.470   3.251
    2GLN     CD   17   5.404   3.399   3.200
    2GLN    OE1   18   5.383   3.281   3.228
    2GLN    NE2   19   5.315   3.463   3.125
    2GLN   HE21   20   5.330   3.561   3.112
    2GLN   HE22   21   5.235   3.411   3.095
    2GLN      C   22   5.671   3.721   3.356
    2GLN      O   23   5.708   3.678   3.465
    3LEU      N   24   5.588   3.823   3.342
    3LEU      H   25   5.577   3.868   3.253
    3LEU     CA   26   5.518   3.885   3.456
    3LEU     CB   27   5.512   4.038   3.458
    3LEU     CG   28   5.648   4.102   3.432
    3LEU    CD1   29   5.622   4.252   3.416
    3LEU    CD2   30   5.739   4.082   3.553
    3LEU      C   31   5.377   3.829   3.479
    3LEU      O   32   5.346   3.722   3.428
    4LYS      N   33   5.300   3.882   3.574
    4LYS      H   34   5.331   3.928   3.657
    4LYS     CA   35   5.156   3.853   3.582
    4LYS     CB   36   5.093   3.889   3.717
    4LYS     CG   37   5.128   3.785   3.823
    4LYS     CD   38   5.093   3.835   3.963
    4LYS     CE   39   5.117   3.741   4.081
    4LYS     NZ   40   5.248   3.675   4.071
    4LYS    HZ1   41   5.244   3.598   4.007
    4LYS    HZ2   42   5.319   3.740   4.044
    4LYS    HZ3   43   5.279   3.652   4.163
    4LYS      C   44   5.086   3.936   3.474
    4LYS      O   45   5.119   4.051   3.448
    5PRO      N   46   4.986   3.871   3.414
    5PRO     CA   47   4.892   3.942   3.326
    5PRO     CB   48   4.798   3.832   3.277
    5PRO     CG   49   4.890   3.712   3.256
    5PRO     CD   50   4.977   3.728   3.380
    5PRO      C   51   4.816   4.054   3.396
    5PRO      O   52   4.785   4.049   3.515
    6MET      N   53   4.825   4.167   3.326
    6MET      H   54   4.874   4.161   3.239
    6MET     CA   55   4.769   4.298   3.361
    6MET     CB   56   4.865   4.416   3.340
    6MET     CG   57   4.810   4.553   3.379
    6MET     SD   58   4.805   4.583   3.560
    6MET     CE   59   4.980   4.604   3.584
    6MET      C   60   4.646   4.331   3.276
    6MET      O   61   4.655   4.324   3.154
    7GLU      N   62   4.533   4.366   3.336
    7GLU      H   63   4.528   4.377   3.435
    7GLU     CA   64   4.411   4.416   3.269
    7GLU     CB   65   4.296   4.427   3.370
    7GLU     CG   66   4.161   4.434   3.298
    7GLU     CD   67   4.035   4.449   3.383
    7GLU    OE1   68   3.923   4.461   3.329
    7GLU    OE2   69   4.034   4.400   3.499
    7GLU      C   70   4.441   4.549   3.200
    7GLU      O   71   4.470   4.655   3.255
    8ILE      N   72   4.440   4.553   3.067
    8ILE      H   73   4.398   4.474   3.024
    8ILE     CA   74   4.493   4.665   2.988
    8ILE     CB   75   4.558   4.625   2.856
    8ILE    CG1   76   4.666   4.519   2.878
    8ILE    CG2   77   4.622   4.747   2.790
    8ILE     CD   78   4.786   4.558   2.965
    8ILE      C   79   4.375   4.760   2.967
    8ILE      O   80   4.296   4.750   2.873
    9ASN      N   81   4.332   4.832   3.071
    9ASN      H   82   4.389   4.851   3.151
    9ASN     CA   83   4.216   4.921   3.063
    9ASN     CB   84   4.093   4.857   3.128
    9ASN     CG   85   4.080   4.860   3.280
    9ASN    OD1   86   4.131   4.951   3.345
    9ASN    ND2   87   4.005   4.766   3.338
    9ASN   HD21   88   3.944   4.710   3.283
    9ASN   HD22   89   4.008   4.774   3.438
    9ASN      C   90   4.261   5.060   3.110
    9ASN      O   91   4.348   5.066   3.196
   10PRO      N   92   4.195   5.167   3.066
   10PRO     CA   93   4.229   5.300   3.118
   10PRO     CB   94   4.131   5.401   3.057
   10PRO     CG   95   4.090   5.327   2.930
   10PRO     CD   96   4.090   5.178   2.963
   10PRO      C   97   4.221   5.312   3.270
   10PRO      O   98   4.329   5.354   3.311
   11GLU      N   99   4.124   5.255   3.341
   11GLU      H  100   4.038   5.231   3.296
   11GLU     CA  101   4.118   5.264   3.487
   11GLU     CB  102   3.987   5.207   3.542
   11GLU     CG  103   3.962   5.246   3.688
   11GLU     CD  104   3.862   5.153   3.757
   11GLU    OE1  105   3.904   5.061   3.829
   11GLU    OE2  106   3.740   5.183   3.754
   11GLU      C  107   4.235   5.198   3.561
   11GLU      O  108   4.312   5.269   3.626
   12MET      N  109   4.287   5.086   3.511
   12MET      H  110   4.227   5.035   3.449
   12MET     CA  111   4.418   5.031   3.548
   12MET     CB  112   4.420   4.886   3.498
   12MET     CG  113   4.342   4.783   3.579
   12MET     SD  114   4.377   4.761   3.757
   12MET     CE  115   4.211   4.778   3.819
   12MET      C  116   4.547   5.106   3.516
   12MET      O  117   4.624   5.135   3.607
   13LEU      N  118   4.560   5.156   3.393
   13LEU      H  119   4.480   5.140   3.335
   13LEU     CA  120   4.675   5.237   3.353
   13LEU     CB  121   4.684   5.261   3.202
   13LEU     CG  122   4.745   5.143   3.125
   13LEU    CD1  123   4.767   5.186   2.980
   13LEU    CD2  124   4.877   5.099   3.188
   13LEU      C  125   4.692   5.368   3.430
   13LEU      O  126   4.807   5.406   3.455
   14ASN      N  127   4.580   5.419   3.481
   14ASN      H  128   4.493   5.376   3.457
   14ASN     CA  129   4.576   5.533   3.574
   14ASN     CB  130   4.430   5.579   3.579
   14ASN     CG  131   4.390   5.659   3.456
   14ASN    OD1  132   4.466   5.725   3.384
   14ASN    ND2  133   4.258   5.676   3.449
   14ASN   HD21  134   4.192   5.641   3.515
   14ASN   HD22  135   4.224   5.719   3.366
   14ASN      C  136   4.625   5.498   3.715
   14ASN      O  137   4.718   5.564   3.760
   15LYS      N  138   4.584   5.382   3.767
   15LYS      H  139   4.530   5.324   3.706
   15LYS     CA  140   4.631   5.320   3.891
   15LYS     CB  141   4.554   5.201   3.949
   15LYS     CG  142   4.404   5.231   3.955
   15LYS     CD  143   4.329   5.114   4.018
   15LYS     CE  144   4.182   5.143   3.989
   15LYS     NZ  145   4.096   5.083   4.093
   15LYS    HZ1  146   4.130   4.996   4.127
   15LYS    HZ2  147   4.092   5.150   4.167
   15LYS    HZ3  148   4.012   5.065   4.042
   15LYS      C  149   4.782   5.294   3.888
   15LYS      O  150   4.844   5.332   3.987
   16VAL      N  151   4.844   5.258   3.776
   16VAL      H  152   4.797   5.211   3.702
   16VAL     CA  153   4.990   5.256   3.758
   16VAL     CB  154   5.010   5.197   3.619
   16VAL    CG1  155   5.154   5.183   3.569
   16VAL    CG2  156   4.955   5.055   3.618
   16VAL      C  157   5.049   5.398   3.767
   16VAL      O  158   5.152   5.408   3.832
   17LEU      N  159   4.994   5.492   3.691
   17LEU      H  160   4.921   5.480   3.623
   17LEU     CA  161   5.053   5.626   3.702
   17LEU     CB  162   4.990   5.724   3.603
   17LEU     CG  163   5.006   5.698   3.453
   17LEU    CD1  164   4.883   5.768   3.396
   17LEU    CD2  165   5.128   5.770   3.395
   17LEU      C  166   5.048   5.684   3.844
   17LEU      O  167   5.149   5.733   3.894
   18SER      N  168   4.942   5.659   3.920
   18SER      H  169   4.860   5.628   3.872
   18SER     CA  170   4.928   5.685   4.064
   18SER     CB  171   4.786   5.647   4.105
   18SER     OG  172   4.768   5.672   4.245
   18SER     HG  173   4.703   5.608   4.284
   18SER      C  174   5.035   5.623   4.153
   18SER      O  175   5.106   5.704   4.214
   19ARG      N  176   5.060   5.493   4.149
   19ARG      H  177   4.999   5.430   4.102
   19ARG     CA  178   5.170   5.424   4.218
   19ARG     CB  179   5.174   5.271   4.210
   19ARG     CG  180   5.034   5.216   4.236
   19ARG     CD  181   5.039   5.065   4.258
   19ARG     NE  182   4.926   5.024   4.342
   19ARG     HE  183   4.844   5.044   4.288
   19ARG     CZ  184   4.908   4.948   4.451
   19ARG    NH1  185   5.013   4.873   4.488
   19ARG   HH11  186   5.102   4.891   4.446
   19ARG   HH12  187   5.015   4.821   4.573
   19ARG    NH2  188   4.791   4.922   4.512
   19ARG   HH21  189   4.703   4.956   4.479
   19ARG   HH22  190   4.792   4.848   4.579
   19ARG      C  191   5.310   5.480   4.190
   19ARG      O  192   5.388   5.521   4.275
   20LEU      N  193   5.333   5.503   4.061
   20LEU      H  194   5.256   5.482   4.000
   20LEU     CA  195   5.461   5.547   4.004
   20LEU     CB  196   5.488   5.509   3.859
   20LEU     CG  197   5.498   5.358   3.836
   20LEU    CD1  198   5.489   5.328   3.687
   20LEU    CD2  199   5.621   5.293   3.899
   20LEU      C  200   5.509   5.690   4.030
   20LEU      O  201   5.624   5.732   4.013
   21GLY      N  202   5.413   5.779   4.051
   21GLY      H  203   5.323   5.757   4.014
   21GLY     CA  204   5.440   5.911   4.110
   21GLY      C  205   5.435   6.027   4.011
   21GLY      O  206   5.510   6.124   4.017
   22VAL      N  207   5.354   6.009   3.906
   22VAL      H  208   5.292   5.933   3.926
   22VAL     CA  209   5.330   6.100   3.793
   22VAL     CB  210   5.336   6.025   3.660
   22VAL    CG1  211   5.370   6.121   3.546
   22VAL    CG2  212   5.430   5.904   3.653
   22VAL      C  213   5.197   6.174   3.805
   22VAL      O  214   5.090   6.114   3.804
   23ALA      N  215   5.193   6.305   3.781
   23ALA      H  216   5.272   6.353   3.744
   23ALA     CA  217   5.086   6.401   3.814
   23ALA     CB  218   5.124   6.534   3.748
   23ALA      C  219   4.947   6.365   3.762
   23ALA      O  220   4.930   6.369   3.640
   24GLY      N  221   4.845   6.390   3.845
   24GLY      H  222   4.858   6.404   3.943
   24GLY     CA  223   4.706   6.358   3.808
   24GLY      C  224   4.642   6.450   3.704
   24GLY      O  225   4.529   6.427   3.660
   25GLN      N  226   4.720   6.537   3.640
   25GLN      H  227   4.814   6.543   3.672
   25GLN     CA  228   4.690   6.633   3.533
   25GLN     CB  229   4.795   6.744   3.525
   25GLN     CG  230   4.749   6.862   3.611
   25GLN     CD  231   4.866   6.952   3.654
   25GLN    OE1  232   4.940   6.931   3.749
   25GLN    NE2  233   4.879   7.071   3.596
   25GLN   HE21  234   4.822   7.100   3.519
   25GLN   HE22  235   4.960   7.126   3.615
   25GLN      C  236   4.646   6.568   3.401
   25GLN      O  237   4.551   6.611   3.337
   26TRP      N  238   4.729   6.474   3.356
   26TRP      H  239   4.815   6.455   3.404
   26TRP     CA  240   4.710   6.404   3.229
   26TRP     CB  241   4.820   6.428   3.125
   26TRP     CG  242   4.851   6.577   3.110
   26TRP    CD1  243   4.919   6.643   3.204
   26TRP    HD1  244   4.963   6.601   3.294
   26TRP    CD2  245   4.843   6.665   3.003
   26TRP    NE1  246   4.943   6.769   3.169
   26TRP    HE1  247   5.014   6.827   3.210
   26TRP    CE2  248   4.908   6.781   3.042
   26TRP    CE3  249   4.806   6.659   2.869
   26TRP    HE3  250   4.745   6.575   2.836
   26TRP    CZ2  251   4.938   6.880   2.948
   26TRP    HZ2  252   4.973   6.976   2.985
   26TRP    CZ3  253   4.839   6.756   2.775
   26TRP    HZ3  254   4.791   6.757   2.677
   26TRP    CH2  255   4.908   6.871   2.813
   26TRP    HH2  256   4.972   6.919   2.740
   26TRP      C  257   4.685   6.254   3.247
   26TRP      O  258   4.777   6.175   3.265
   27ARG      N  259   4.558   6.220   3.229
   27ARG      H  260   4.497   6.281   3.177
   27ARG     CA  261   4.505   6.087   3.260
   27ARG     CB  262   4.415   6.104   3.383
   27ARG     CG  263   4.496   6.110   3.512
   27ARG     CD  264   4.561   5.979   3.559
   27ARG     NE  265   4.675   6.009   3.646
   27ARG     HE  266   4.748   6.061   3.602
   27ARG     CZ  267   4.693   5.959   3.769
   27ARG    NH1  268   4.602   5.876   3.822
   27ARG   HH11  269   4.524   5.853   3.764
   27ARG   HH12  270   4.607   5.852   3.919
   27ARG    NH2  271   4.794   5.997   3.849
   27ARG   HH21  272   4.860   6.062   3.812
   27ARG   HH22  273   4.779   5.983   3.947
   27ARG      C  274   4.429   6.019   3.146
   27ARG      O  275   4.380   6.089   3.058
   28PHE      N  276   4.445   5.887   3.140
   28PHE      H  277   4.480   5.838   3.220
   28PHE     CA  278   4.379   5.803   3.039
   28PHE     CB  279   4.445   5.665   3.040
   28PHE     CG  280   4.589   5.692   2.997
   28PHE    CD1  281   4.690   5.659   3.087
   28PHE    HD1  282   4.660   5.617   3.183
   28PHE    CD2  283   4.619   5.727   2.866
   28PHE    HD2  284   4.539   5.756   2.798
   28PHE    CE1  285   4.821   5.642   3.043
   28PHE    HE1  286   4.887   5.571   3.092
   28PHE    CE2  287   4.753   5.716   2.828
   28PHE    HE2  288   4.770   5.728   2.721
   28PHE     CZ  289   4.854   5.668   2.910
   28PHE     HZ  290   4.951   5.638   2.870
   28PHE      C  291   4.226   5.797   3.033
   28PHE      O  292   4.164   5.804   3.139
   29VAL      N  293   4.167   5.794   2.914
   29VAL      H  294   4.225   5.792   2.832
   29VAL     CA  295   4.023   5.775   2.890
   29VAL     CB  296   3.953   5.908   2.860
   29VAL    CG1  297   3.904   5.966   2.992
   29VAL    CG2  298   4.045   6.012   2.795
   29VAL      C  299   3.986   5.664   2.791
   29VAL      O  300   4.050   5.637   2.690
   30ASP      N  301   3.866   5.611   2.811
   30ASP      H  302   3.824   5.609   2.902
   30ASP     CA  303   3.813   5.514   2.714
   30ASP     CB  304   3.685   5.454   2.772
   30ASP     CG  305   3.684   5.425   2.922
   30ASP    OD1  306   3.668   5.525   2.996
   30ASP    OD2  307   3.706   5.308   2.960
   30ASP      C  308   3.773   5.591   2.588
   30ASP      O  309   3.699   5.690   2.583
   31VAL      N  310   3.820   5.539   2.475
   31VAL      H  311   3.882   5.460   2.474
   31VAL     CA  312   3.793   5.604   2.346
   31VAL     CB  313   3.922   5.608   2.264
   31VAL    CG1  314   3.891   5.669   2.127
   31VAL    CG2  315   4.036   5.688   2.329
   31VAL      C  316   3.681   5.530   2.273
   31VAL      O  317   3.698   5.428   2.206
   32LEU      N  318   3.557   5.570   2.301
   32LEU      H  319   3.539   5.659   2.343
   32LEU     CA  320   3.441   5.497   2.249
   32LEU     CB  321   3.312   5.538   2.322
   32LEU     CG  322   3.319   5.503   2.470
   32LEU    CD1  323   3.200   5.559   2.549
   32LEU    CD2  324   3.334   5.352   2.492
   32LEU      C  325   3.414   5.488   2.099
   32LEU      O  326   3.328   5.411   2.056
   33GLY      N  327   3.485   5.556   2.009
   33GLY      H  328   3.571   5.596   2.040
   33GLY     CA  329   3.468   5.554   1.863
   33GLY      C  330   3.584   5.625   1.794
   33GLY      O  331   3.611   5.743   1.817
   34LEU      N  332   3.657   5.556   1.707
   34LEU      H  333   3.640   5.461   1.680
   34LEU     CA  334   3.772   5.606   1.629
   34LEU     CB  335   3.870   5.491   1.604
   34LEU     CG  336   3.936   5.424   1.724
   34LEU    CD1  337   4.023   5.306   1.679
   34LEU    CD2  338   4.020   5.524   1.804
   34LEU      C  339   3.718   5.670   1.501
   34LEU      O  340   3.720   5.616   1.390
   35GLU      N  341   3.677   5.794   1.525
   35GLU      H  342   3.678   5.830   1.618
   35GLU     CA  343   3.598   5.867   1.425
   35GLU     CB  344   3.459   5.873   1.488
   35GLU     CG  345   3.387   5.738   1.492
   35GLU     CD  346   3.264   5.756   1.581
   35GLU    OE1  347   3.195   5.859   1.589
   35GLU    OE2  348   3.226   5.650   1.636
   35GLU      C  349   3.639   6.013   1.400
   35GLU      O  350   3.736   6.056   1.463
   36GLU      N  351   3.581   6.078   1.300
   36GLU      H  352   3.537   6.020   1.231
   36GLU     CA  353   3.588   6.224   1.288
   36GLU     CB  354   3.555   6.263   1.144
   36GLU     CG  355   3.674   6.238   1.051
   36GLU     CD  356   3.805   6.306   1.094
   36GLU    OE1  357   3.912   6.242   1.088
   36GLU    OE2  358   3.808   6.431   1.102
   36GLU      C  359   3.507   6.303   1.391
   36GLU      O  360   3.553   6.407   1.438
   37GLU      N  361   3.386   6.254   1.417
   37GLU      H  362   3.342   6.189   1.355
   37GLU     CA  363   3.305   6.283   1.537
   37GLU     CB  364   3.160   6.252   1.501
   37GLU     CG  365   3.061   6.327   1.591
   37GLU     CD  366   3.023   6.465   1.537
   37GLU    OE1  367   2.983   6.480   1.419
   37GLU    OE2  368   3.016   6.546   1.631
   37GLU      C  369   3.356   6.204   1.657
   37GLU      O  370   3.464   6.144   1.650
   38SER      N  371   3.277   6.194   1.763
   38SER      H  372   3.192   6.247   1.765
   38SER     CA  373   3.311   6.123   1.887
   38SER     CB  374   3.325   5.973   1.859
   38SER     OG  375   3.304   5.900   1.980
   38SER     HG  376   3.225   5.844   1.954
   38SER      C  377   3.437   6.165   1.963
   38SER      O  378   3.430   6.197   2.081
   39LEU      N  379   3.551   6.183   1.897
   39LEU      H  380   3.560   6.164   1.799
   39LEU     CA  381   3.676   6.219   1.966
   39LEU     CB  382   3.797   6.217   1.872
   39LEU     CG  383   3.831   6.086   1.802
   39LEU    CD1  384   3.957   6.129   1.726
   39LEU    CD2  385   3.854   5.969   1.898
   39LEU      C  386   3.664   6.355   2.035
   39LEU      O  387   3.748   6.388   2.119
   40GLY      N  388   3.563   6.436   2.003
   40GLY      H  389   3.514   6.433   1.916
   40GLY     CA  390   3.530   6.550   2.089
   40GLY      C  391   3.512   6.522   2.238
   40GLY      O  392   3.555   6.595   2.327
   41SER      N  393   3.472   6.398   2.261
   41SER      H  394   3.439   6.343   2.184
   41SER     CA  395   3.463   6.344   2.398
   41SER     CB  396   3.383   6.213   2.404
   41SER     OG  397   3.354   6.171   2.538
   41SER     HG  398   3.270   6.217   2.566
   41SER      C  399   3.595   6.320   2.471
   41SER      O  400   3.599   6.330   2.594
   42VAL      N  401   3.709   6.305   2.404
   42VAL      H  402   3.706   6.336   2.309
   42VAL     CA  403   3.841   6.284   2.464
   42VAL     CB  404   3.948   6.246   2.361
   42VAL    CG1  405   4.083   6.218   2.426
   42VAL    CG2  406   3.907   6.115   2.293
   42VAL      C  407   3.871   6.420   2.528
   42VAL      O  408   3.857   6.523   2.461
   43PRO      N  409   3.916   6.428   2.653
   43PRO     CA  410   3.957   6.551   2.723
   43PRO     CB  411   3.985   6.507   2.866
   43PRO     CG  412   4.023   6.360   2.848
   43PRO     CD  413   3.916   6.316   2.747
   43PRO      C  414   4.071   6.633   2.663
   43PRO      O  415   4.180   6.580   2.642
   44ALA      N  416   4.051   6.763   2.641
   44ALA      H  417   3.962   6.800   2.667
   44ALA     CA  418   4.147   6.868   2.608
   44ALA     CB  419   4.078   6.983   2.534
   44ALA      C  420   4.233   6.925   2.721
   44ALA      O  421   4.192   6.930   2.837
   45PRO      N  422   4.362   6.949   2.699
   45PRO     CA  423   4.440   6.887   2.592
   45PRO     CB  424   4.564   6.972   2.561
   45PRO     CG  425   4.536   7.095   2.648
   45PRO     CD  426   4.432   7.065   2.757
   45PRO      C  427   4.488   6.746   2.628
   45PRO      O  428   4.486   6.716   2.748
   46ALA      N  429   4.515   6.660   2.531
   46ALA      H  430   4.497   6.689   2.437
   46ALA     CA  431   4.574   6.527   2.551
   46ALA     CB  432   4.508   6.418   2.466
   46ALA      C  433   4.720   6.526   2.504
   46ALA      O  434   4.771   6.625   2.451
   47CYS      N  435   4.791   6.419   2.536
   47CYS      H  436   4.747   6.354   2.598
   47CYS     CA  437   4.933   6.391   2.507
   47CYS     CB  438   5.007   6.427   2.636
   47CYS     SG  439   4.971   6.322   2.781
   47CYS     HG  440   4.985   6.414   2.876
   47CYS      C  441   4.962   6.246   2.470
   47CYS      O  442   5.066   6.235   2.406
   48ALA      N  443   4.886   6.149   2.521
   48ALA      H  444   4.820   6.158   2.595
   48ALA     CA  445   4.907   6.008   2.485
   48ALA     CB  446   4.979   5.931   2.596
   48ALA      C  447   4.797   5.914   2.435
   48ALA      O  448   4.697   5.905   2.505
   49LEU      N  449   4.792   5.889   2.304
   49LEU      H  450   4.856   5.934   2.242
   49LEU     CA  451   4.699   5.799   2.234
   49LEU     CB  452   4.652   5.871   2.107
   49LEU     CG  453   4.524   5.807   2.054
   49LEU    CD1  454   4.409   5.839   2.149
   49LEU    CD2  455   4.495   5.851   1.910
   49LEU      C  456   4.759   5.659   2.218
   49LEU      O  457   4.862   5.648   2.151
   50LEU      N  458   4.685   5.559   2.266
   50LEU      H  459   4.586   5.566   2.281
   50LEU     CA  460   4.728   5.419   2.274
   50LEU     CB  461   4.750   5.389   2.422
   50LEU     CG  462   4.879   5.447   2.479
   50LEU    CD1  463   4.878   5.465   2.631
   50LEU    CD2  464   4.988   5.341   2.460
   50LEU      C  465   4.621   5.325   2.218
   50LEU      O  466   4.508   5.347   2.262
   51LEU      N  467   4.658   5.225   2.140
   51LEU      H  468   4.753   5.211   2.112
   51LEU     CA  469   4.563   5.130   2.080
   51LEU     CB  470   4.544   5.186   1.939
   51LEU     CG  471   4.464   5.087   1.855
   51LEU    CD1  472   4.317   5.127   1.841
   51LEU    CD2  473   4.521   5.087   1.713
   51LEU      C  474   4.605   4.983   2.096
   51LEU      O  475   4.708   4.941   2.045
   52LEU      N  476   4.518   4.916   2.171
   52LEU      H  477   4.424   4.942   2.192
   52LEU     CA  478   4.547   4.773   2.189
   52LEU     CB  479   4.490   4.749   2.328
   52LEU     CG  480   4.506   4.606   2.380
   52LEU    CD1  481   4.650   4.571   2.419
   52LEU    CD2  482   4.399   4.577   2.485
   52LEU      C  483   4.468   4.691   2.087
   52LEU      O  484   4.346   4.699   2.073
   53PHE      N  485   4.540   4.603   2.018
   53PHE      H  486   4.627   4.573   2.058
   53PHE     CA  487   4.489   4.521   1.907
   53PHE     CB  488   4.485   4.610   1.783
   53PHE     CG  489   4.447   4.543   1.651
   53PHE    CD1  490   4.315   4.539   1.609
   53PHE    HD1  491   4.234   4.573   1.673
   53PHE    CD2  492   4.550   4.501   1.567
   53PHE    HD2  493   4.649   4.481   1.609
   53PHE    CE1  494   4.297   4.507   1.475
   53PHE    HE1  495   4.194   4.482   1.451
   53PHE    CE2  496   4.525   4.469   1.434
   53PHE    HE2  497   4.606   4.441   1.367
   53PHE     CZ  498   4.396   4.471   1.383
   53PHE     HZ  499   4.367   4.432   1.286
   53PHE      C  500   4.574   4.395   1.886
   53PHE      O  501   4.689   4.393   1.928
   54PRO      N  502   4.509   4.287   1.845
   54PRO     CA  503   4.573   4.160   1.807
   54PRO     CB  504   4.471   4.051   1.839
   54PRO     CG  505   4.341   4.123   1.802
   54PRO     CD  506   4.365   4.262   1.862
   54PRO      C  507   4.626   4.149   1.664
   54PRO      O  508   4.542   4.162   1.576
   55LEU      N  509   4.745   4.093   1.644
   55LEU      H  510   4.799   4.061   1.722
   55LEU     CA  511   4.812   4.086   1.513
   55LEU     CB  512   4.946   4.158   1.522
   55LEU     CG  513   4.934   4.310   1.507
   55LEU    CD1  514   5.074   4.371   1.519
   55LEU    CD2  515   4.876   4.361   1.376
   55LEU      C  516   4.826   3.943   1.462
   55LEU      O  517   4.838   3.854   1.546
   56THR      N  518   4.827   3.921   1.331
   56THR      H  519   4.819   3.992   1.260
   56THR     CA  520   4.853   3.788   1.275
   56THR     CB  521   4.784   3.759   1.141
   56THR    OG1  522   4.821   3.859   1.046
   56THR    HG1  523   4.805   3.954   1.072
   56THR    CG2  524   4.635   3.745   1.172
   56THR      C  525   5.003   3.763   1.262
   56THR      O  526   5.076   3.852   1.218
   57ALA      N  527   5.043   3.639   1.290
   57ALA      H  528   4.983   3.572   1.332
   57ALA     CA  529   5.183   3.595   1.300
   57ALA     CB  530   5.206   3.459   1.365
   57ALA      C  531   5.266   3.597   1.171
   57ALA      O  532   5.387   3.615   1.181
   58GLN      N  533   5.203   3.588   1.055
   58GLN      H  534   5.125   3.526   1.044
   58GLN     CA  535   5.270   3.625   0.929
   58GLN     CB  536   5.203   3.578   0.801
   58GLN     CG  537   5.168   3.429   0.801
   58GLN     CD  538   5.041   3.408   0.885
   58GLN    OE1  539   5.050   3.378   1.003
   58GLN    NE2  540   4.920   3.415   0.832
   58GLN   HE21  541   4.911   3.438   0.735
   58GLN   HE22  542   4.834   3.399   0.880
   58GLN      C  543   5.311   3.772   0.915
   58GLN      O  544   5.426   3.802   0.887
   59HISE     N  545   5.207   3.855   0.920
   59HISE     H  546   5.114   3.818   0.918
   59HISE    CA  547   5.220   4.001   0.904
   59HISE    CB  548   5.087   4.077   0.910
   59HISE    CG  549   5.075   4.229   0.915
   59HISE   ND1  550   4.981   4.289   0.987
   59HISE   CD2  551   5.132   4.315   0.832
   59HISE   HD2  552   5.209   4.292   0.758
   59HISE   CE1  553   4.976   4.415   0.944
   59HISE   HE1  554   4.908   4.490   0.985
   59HISE   NE2  555   5.064   4.429   0.846
   59HISE   HE2  556   5.101   4.513   0.807
   59HISE     C  557   5.311   4.063   1.010
   59HISE     O  558   5.373   4.166   0.983
   60GLU      N  559   5.310   4.026   1.138
   60GLU      H  560   5.226   3.989   1.179
   60GLU     CA  561   5.402   4.058   1.248
   60GLU     CB  562   5.384   3.960   1.363
   60GLU     CG  563   5.470   4.004   1.481
   60GLU     CD  564   5.460   3.922   1.610
   60GLU    OE1  565   5.561   3.855   1.638
   60GLU    OE2  566   5.368   3.949   1.691
   60GLU      C  567   5.541   4.046   1.185
   60GLU      O  568   5.614   4.144   1.169
   61ASN      N  569   5.570   3.922   1.148
   61ASN      H  570   5.505   3.848   1.166
   61ASN     CA  571   5.699   3.882   1.091
   61ASN     CB  572   5.701   3.731   1.066
   61ASN     CG  573   5.749   3.666   1.196
   61ASN    OD1  574   5.867   3.657   1.230
   61ASN    ND2  575   5.649   3.622   1.272
   61ASN   HD21  576   5.553   3.618   1.244
   61ASN   HD22  577   5.675   3.556   1.342
   61ASN      C  578   5.744   3.954   0.964
   61ASN      O  579   5.854   4.009   0.958
   62PHE      N  580   5.646   3.976   0.877
   62PHE      H  581   5.560   3.930   0.898
   62PHE     CA  582   5.660   4.056   0.755
   62PHE     CB  583   5.529   4.053   0.676
   62PHE     CG  584   5.527   4.137   0.548
   62PHE    CD1  585   5.483   4.269   0.540
   62PHE    HD1  586   5.444   4.320   0.628
   62PHE    CD2  587   5.569   4.085   0.426
   62PHE    HD2  588   5.614   3.986   0.424
   62PHE    CE1  589   5.478   4.347   0.426
   62PHE    HE1  590   5.458   4.454   0.430
   62PHE    CE2  591   5.571   4.161   0.310
   62PHE    HE2  592   5.643   4.134   0.232
   62PHE     CZ  593   5.521   4.291   0.306
   62PHE     HZ  594   5.539   4.344   0.213
   62PHE      C  595   5.693   4.202   0.787
   62PHE      O  596   5.810   4.231   0.764
   63ARG      N  597   5.616   4.266   0.875
   63ARG      H  598   5.555   4.224   0.942
   63ARG     CA  599   5.639   4.404   0.918
   63ARG     CB  600   5.521   4.452   1.003
   63ARG     CG  601   5.527   4.604   0.991
   63ARG     CD  602   5.405   4.663   1.062
   63ARG     NE  603   5.435   4.806   1.062
   63ARG     HE  604   5.491   4.834   0.984
   63ARG     CZ  605   5.418   4.896   1.160
   63ARG    NH1  606   5.380   4.874   1.286
   63ARG   HH11  607   5.370   4.782   1.324
   63ARG   HH12  608   5.360   4.947   1.351
   63ARG    NH2  609   5.430   5.027   1.131
   63ARG   HH21  610   5.449   5.059   1.038
   63ARG   HH22  611   5.421   5.088   1.210
   63ARG      C  612   5.766   4.428   1.000
   63ARG      O  613   5.841   4.523   0.974
   64LYS      N  614   5.798   4.339   1.093
   64LYS      H  615   5.739   4.259   1.104
   64LYS     CA  616   5.918   4.349   1.177
   64LYS     CB  617   5.939   4.233   1.274
   64LYS     CG  618   5.851   4.232   1.399
   64LYS     CD  619   5.894   4.121   1.495
   64LYS     CE  620   5.814   4.116   1.626
   64LYS     NZ  621   5.863   3.991   1.685
   64LYS    HZ1  622   5.850   3.989   1.784
   64LYS    HZ2  623   5.815   3.909   1.652
   64LYS    HZ3  624   5.959   3.975   1.663
   64LYS      C  625   6.046   4.371   1.096
   64LYS      O  626   6.105   4.478   1.100
   65LYS      N  627   6.054   4.284   0.995
   65LYS      H  628   6.001   4.199   0.993
   65LYS     CA  629   6.160   4.278   0.894
   65LYS     CB  630   6.136   4.154   0.808
   65LYS     CG  631   6.197   4.031   0.875
   65LYS     CD  632   6.143   3.902   0.814
   65LYS     CE  633   6.219   3.782   0.872
   65LYS     NZ  634   6.208   3.657   0.796
   65LYS    HZ1  635   6.246   3.676   0.706
   65LYS    HZ2  636   6.252   3.585   0.850
   65LYS    HZ3  637   6.112   3.628   0.799
   65LYS      C  638   6.168   4.405   0.808
   65LYS      O  639   6.276   4.461   0.796
   66GLN      N  640   6.053   4.470   0.790
   66GLN      H  641   5.967   4.442   0.832
   66GLN     CA  642   6.049   4.593   0.710
   66GLN     CB  643   5.903   4.633   0.683
   66GLN     CG  644   5.837   4.546   0.576
   66GLN     CD  645   5.704   4.604   0.528
   66GLN    OE1  646   5.605   4.613   0.600
   66GLN    NE2  647   5.714   4.684   0.422
   66GLN   HE21  648   5.808   4.694   0.389
   66GLN   HE22  649   5.643   4.721   0.363
   66GLN      C  650   6.110   4.711   0.786
   66GLN      O  651   6.205   4.771   0.734
   67ILE      N  652   6.071   4.721   0.912
   67ILE      H  653   6.043   4.638   0.961
   67ILE     CA  654   6.122   4.831   0.996
   67ILE     CB  655   6.033   4.855   1.118
   67ILE    CG1  656   5.888   4.856   1.069
   67ILE    CG2  657   6.076   4.977   1.199
   67ILE     CD  658   5.785   4.814   1.175
   67ILE      C  659   6.266   4.809   1.044
   67ILE      O  660   6.344   4.904   1.042
   68GLU      N  661   6.307   4.683   1.052
   68GLU      H  662   6.242   4.609   1.070
   68GLU     CA  663   6.449   4.651   1.072
   68GLU     CB  664   6.465   4.504   1.111
   68GLU     CG  665   6.608   4.460   1.145
   68GLU     CD  666   6.652   4.503   1.285
   68GLU    OE1  667   6.613   4.430   1.379
   68GLU    OE2  668   6.748   4.580   1.306
   68GLU      C  669   6.538   4.686   0.952
   68GLU      O  670   6.652   4.728   0.972
   69GLU      N  671   6.486   4.660   0.833
   69GLU      H  672   6.411   4.595   0.822
   69GLU     CA  673   6.563   4.697   0.713
   69GLU     CB  674   6.493   4.645   0.588
   69GLU     CG  675   6.569   4.618   0.458
   69GLU     CD  676   6.483   4.548   0.353
   69GLU    OE1  677   6.396   4.616   0.294
   69GLU    OE2  678   6.493   4.425   0.332
   69GLU      C  679   6.589   4.847   0.696
   69GLU      O  680   6.696   4.889   0.654
   70LEU      N  681   6.488   4.923   0.739
   70LEU      H  682   6.396   4.893   0.764
   70LEU     CA  683   6.496   5.070   0.745
   70LEU     CB  684   6.357   5.128   0.772
   70LEU     CG  685   6.263   5.095   0.656
   70LEU    CD1  686   6.117   5.107   0.699
   70LEU    CD2  687   6.292   5.185   0.535
   70LEU      C  688   6.597   5.124   0.846
   70LEU      O  689   6.632   5.242   0.841
   71LYS      N  690   6.637   5.046   0.946
   71LYS      H  691   6.604   4.953   0.962
   71LYS     CA  692   6.748   5.075   1.038
   71LYS     CB  693   6.884   5.047   0.974
   71LYS     CG  694   6.919   4.899   0.957
   71LYS     CD  695   6.978   4.842   1.086
   71LYS     CE  696   7.016   4.694   1.071
   71LYS     NZ  697   6.891   4.624   1.039
   71LYS    HZ1  698   6.820   4.689   1.010
   71LYS    HZ2  699   6.899   4.549   0.973
   71LYS    HZ3  700   6.866   4.585   1.127
   71LYS      C  701   6.747   5.205   1.118
   71LYS      O  702   6.848   5.258   1.164
   72GLY      N  703   6.626   5.249   1.153
   72GLY      H  704   6.544   5.195   1.131
   72GLY     CA  705   6.600   5.379   1.215
   72GLY      C  706   6.619   5.516   1.149
   72GLY      O  707   6.619   5.613   1.225
   73GLN      N  708   6.639   5.519   1.018
   73GLN      H  709   6.604   5.454   0.951
   73GLN     CA  710   6.683   5.641   0.947
   73GLN     CB  711   6.711   5.592   0.805
   73GLN     CG  712   6.783   5.700   0.724
   73GLN     CD  713   6.838   5.644   0.592
   73GLN    OE1  714   6.953   5.607   0.572
   73GLN    NE2  715   6.750   5.628   0.493
   73GLN   HE21  716   6.651   5.641   0.497
   73GLN   HE22  717   6.781   5.607   0.400
   73GLN      C  718   6.596   5.766   0.958
   73GLN      O  719   6.641   5.869   1.008
   74GLU      N  720   6.465   5.747   0.964
   74GLU      H  721   6.428   5.655   0.949
   74GLU     CA  722   6.370   5.858   0.981
   74GLU     CB  723   6.248   5.807   0.903
   74GLU     CG  724   6.272   5.774   0.755
   74GLU     CD  725   6.165   5.686   0.691
   74GLU    OE1  726   6.055   5.737   0.661
   74GLU    OE2  727   6.195   5.565   0.689
   74GLU      C  728   6.333   5.885   1.127
   74GLU      O  729   6.221   5.926   1.156
   75VAL      N  730   6.411   5.833   1.221
   75VAL      H  731   6.484   5.768   1.201
   75VAL     CA  732   6.374   5.839   1.363
   75VAL     CB  733   6.384   5.704   1.435
   75VAL    CG1  734   6.345   5.707   1.583
   75VAL    CG2  735   6.286   5.614   1.361
   75VAL      C  736   6.466   5.936   1.438
   75VAL      O  737   6.584   5.912   1.464
   76SER      N  738   6.405   6.047   1.479
   76SER      H  739   6.315   6.072   1.443
   76SER     CA  740   6.479   6.146   1.559
   76SER     CB  741   6.397   6.265   1.610
   76SER     OG  742   6.469   6.364   1.684
   76SER     HG  743   6.492   6.438   1.620
   76SER      C  744   6.548   6.080   1.678
   76SER      O  745   6.478   6.025   1.762
   77PRO      N  746   6.677   6.109   1.696
   77PRO     CA  747   6.750   6.072   1.819
   77PRO     CB  748   6.895   6.106   1.787
   77PRO     CG  749   6.886   6.228   1.696
   77PRO     CD  750   6.766   6.188   1.610
   77PRO      C  751   6.694   6.141   1.943
   77PRO      O  752   6.732   6.095   2.051
   78LYS      N  753   6.613   6.246   1.928
   78LYS      H  754   6.597   6.296   1.843
   78LYS     CA  755   6.546   6.316   2.038
   78LYS     CB  756   6.488   6.451   1.993
   78LYS     CG  757   6.592   6.554   1.949
   78LYS     CD  758   6.531   6.694   1.959
   78LYS     CE  759   6.421   6.713   1.854
   78LYS     NZ  760   6.360   6.843   1.883
   78LYS    HZ1  761   6.426   6.917   1.896
   78LYS    HZ2  762   6.303   6.880   1.810
   78LYS    HZ3  763   6.305   6.836   1.967
   78LYS      C  764   6.447   6.236   2.123
   78LYS      O  765   6.463   6.221   2.244
   79VAL      N  766   6.382   6.139   2.058
   79VAL      H  767   6.400   6.138   1.960
   79VAL     CA  768   6.271   6.059   2.110
   79VAL     CB  769   6.178   6.024   1.993
   79VAL    CG1  770   6.062   5.936   2.039
   79VAL    CG2  771   6.125   6.137   1.905
   79VAL      C  772   6.330   5.932   2.172
   79VAL      O  773   6.418   5.870   2.114
   80TYR      N  774   6.283   5.905   2.294
   80TYR      H  775   6.233   5.972   2.348
   80TYR     CA  776   6.321   5.784   2.368
   80TYR     CB  777   6.298   5.805   2.518
   80TYR     CG  778   6.341   5.701   2.621
   80TYR    CD1  779   6.255   5.592   2.635
   80TYR    HD1  780   6.168   5.576   2.572
   80TYR    CD2  781   6.423   5.735   2.728
   80TYR    HD2  782   6.503   5.807   2.708
   80TYR    CE1  783   6.253   5.516   2.751
   80TYR    HE1  784   6.183   5.435   2.771
   80TYR    CE2  785   6.422   5.661   2.846
   80TYR    HE2  786   6.508   5.666   2.913
   80TYR     CZ  787   6.335   5.553   2.856
   80TYR     OH  788   6.311   5.493   2.976
   80TYR     HH  789   6.388   5.515   3.036
   80TYR      C  790   6.246   5.660   2.319
   80TYR      O  791   6.124   5.654   2.309
   81PHE      N  792   6.321   5.559   2.275
   81PHE      H  793   6.412   5.584   2.241
   81PHE     CA  794   6.270   5.424   2.251
   81PHE     CB  795   6.288   5.399   2.101
   81PHE     CG  796   6.236   5.262   2.057
   81PHE    CD1  797   6.101   5.237   2.076
   81PHE    HD1  798   6.030   5.318   2.095
   81PHE    CD2  799   6.324   5.166   2.008
   81PHE    HD2  800   6.428   5.195   2.024
   81PHE    CE1  801   6.060   5.112   2.032
   81PHE    HE1  802   5.956   5.078   2.034
   81PHE    CE2  803   6.278   5.044   1.962
   81PHE    HE2  804   6.344   4.961   1.937
   81PHE     CZ  805   6.142   5.016   1.972
   81PHE     HZ  806   6.097   4.934   1.916
   81PHE      C  807   6.327   5.312   2.339
   81PHE      O  808   6.448   5.317   2.360
   82MET      N  809   6.246   5.220   2.391
   82MET      H  810   6.149   5.243   2.393
   82MET     CA  811   6.287   5.093   2.454
   82MET     CB  812   6.285   5.105   2.606
   82MET     CG  813   6.148   5.132   2.669
   82MET     SD  814   6.125   5.116   2.850
   82MET     CE  815   6.180   4.947   2.857
   82MET      C  816   6.205   4.970   2.412
   82MET      O  817   6.084   4.983   2.396
   83LYS      N  818   6.272   4.855   2.419
   83LYS      H  819   6.364   4.847   2.456
   83LYS     CA  820   6.220   4.735   2.351
   83LYS     CB  821   6.333   4.662   2.278
   83LYS     CG  822   6.408   4.755   2.182
   83LYS     CD  823   6.527   4.679   2.122
   83LYS     CE  824   6.551   4.734   1.982
   83LYS     NZ  825   6.671   4.677   1.919
   83LYS    HZ1  826   6.678   4.692   1.820
   83LYS    HZ2  827   6.749   4.735   1.944
   83LYS    HZ3  828   6.682   4.582   1.948
   83LYS      C  829   6.165   4.643   2.460
   83LYS      O  830   6.232   4.630   2.562
   84GLN      N  831   6.047   4.585   2.441
   84GLN      H  832   5.988   4.600   2.361
   84GLN     CA  833   5.992   4.479   2.526
   84GLN     CB  834   5.845   4.450   2.498
   84GLN     CG  835   5.783   4.353   2.599
   84GLN     CD  836   5.645   4.290   2.576
   84GLN    OE1  837   5.536   4.346   2.570
   84GLN    NE2  838   5.645   4.164   2.533
   84GLN   HE21  839   5.730   4.112   2.524
   84GLN   HE22  840   5.568   4.100   2.537
   84GLN      C  841   6.068   4.347   2.512
   84GLN      O  842   6.055   4.276   2.413
   85THR      N  843   6.141   4.305   2.615
   85THR      H  844   6.161   4.363   2.694
   85THR     CA  845   6.202   4.171   2.621
   85THR     CB  846   6.349   4.182   2.660
   85THR    OG1  847   6.371   4.270   2.770
   85THR    HG1  848   6.454   4.238   2.816
   85THR    CG2  849   6.432   4.223   2.538
   85THR      C  850   6.133   4.080   2.723
   85THR      O  851   6.126   3.961   2.695
   86ILE      N  852   6.080   4.129   2.835
   86ILE      H  853   6.062   4.225   2.853
   86ILE     CA  854   6.011   4.042   2.932
   86ILE     CB  855   6.031   4.107   3.069
   86ILE    CG1  856   6.173   4.092   3.123
   86ILE    CG2  857   5.938   4.042   3.172
   86ILE     CD  858   6.222   3.947   3.119
   86ILE      C  859   5.863   4.034   2.896
   86ILE      O  860   5.791   4.133   2.890
   87GLY      N  861   5.812   3.912   2.909
   87GLY      H  862   5.869   3.834   2.935
   87GLY     CA  863   5.674   3.883   2.865
   87GLY      C  864   5.573   3.947   2.960
   87GLY      O  865   5.594   3.962   3.080
   88ASN      N  866   5.457   3.975   2.901
   88ASN      H  867   5.449   3.967   2.802
   88ASN     CA  868   5.340   4.043   2.959
   88ASN     CB  869   5.281   3.969   3.079
   88ASN     CG  870   5.242   3.824   3.048
   88ASN    OD1  871   5.322   3.732   3.057
   88ASN    ND2  872   5.127   3.804   2.984
   88ASN   HD21  873   5.074   3.880   2.948
   88ASN   HD22  874   5.099   3.711   2.959
   88ASN      C  875   5.345   4.191   2.998
   88ASN      O  876   5.257   4.238   3.071
   89SER      N  877   5.465   4.247   2.992
   89SER      H  878   5.553   4.199   2.986
   89SER     CA  879   5.492   4.385   3.036
   89SER     CB  880   5.641   4.404   3.064
   89SER     OG  881   5.718   4.373   2.947
   89SER     HG  882   5.709   4.279   2.916
   89SER      C  883   5.447   4.500   2.945
   89SER      O  884   5.470   4.618   2.971
   90CYS      N  885   5.378   4.468   2.836
   90CYS      H  886   5.368   4.370   2.817
   90CYS     CA  887   5.315   4.562   2.742
   90CYS     CB  888   5.226   4.486   2.644
   90CYS     SG  889   5.087   4.410   2.736
   90CYS     HG  890   5.099   4.294   2.671
   90CYS      C  891   5.244   4.688   2.792
   90CYS      O  892   5.264   4.799   2.744
   91GLY      N  893   5.176   4.677   2.906
   91GLY      H  894   5.158   4.585   2.941
   91GLY     CA  895   5.116   4.797   2.967
   91GLY      C  896   5.215   4.910   2.992
   91GLY      O  897   5.195   5.025   2.953
   92THR      N  898   5.311   4.869   3.074
   92THR      H  899   5.283   4.796   3.137
   92THR     CA  900   5.420   4.952   3.128
   92THR     CB  901   5.506   4.873   3.226
   92THR    OG1  902   5.434   4.773   3.300
   92THR    HG1  903   5.500   4.710   3.341
   92THR    CG2  904   5.568   4.970   3.327
   92THR      C  905   5.505   5.004   3.012
   92THR      O  906   5.522   5.125   2.996
   93ILE      N  907   5.536   4.925   2.910
   93ILE      H  908   5.485   4.840   2.893
   93ILE     CA  909   5.621   4.963   2.796
   93ILE     CB  910   5.652   4.834   2.721
   93ILE    CG1  911   5.719   4.735   2.817
   93ILE    CG2  912   5.707   4.855   2.579
   93ILE     CD  913   5.851   4.782   2.879
   93ILE      C  914   5.552   5.082   2.729
   93ILE      O  915   5.604   5.193   2.738
   94GLY      N  916   5.427   5.068   2.684
   94GLY      H  917   5.404   4.981   2.641
   94GLY     CA  918   5.345   5.182   2.641
   94GLY      C  919   5.314   5.299   2.734
   94GLY      O  920   5.342   5.410   2.688
   95LEU      N  921   5.306   5.278   2.865
   95LEU      H  922   5.288   5.192   2.913
   95LEU     CA  923   5.312   5.390   2.959
   95LEU     CB  924   5.287   5.333   3.099
   95LEU     CG  925   5.240   5.429   3.208
   95LEU    CD1  926   5.089   5.410   3.227
   95LEU    CD2  927   5.324   5.412   3.334
   95LEU      C  928   5.450   5.456   2.961
   95LEU      O  929   5.447   5.579   2.964
   96ILE      N  930   5.564   5.388   2.972
   96ILE      H  931   5.565   5.289   2.987
   96ILE     CA  932   5.695   5.454   2.974
   96ILE     CB  933   5.803   5.350   3.004
   96ILE    CG1  934   5.793   5.290   3.145
   96ILE    CG2  935   5.943   5.409   2.991
   96ILE     CD  936   5.884   5.168   3.153
   96ILE      C  937   5.726   5.525   2.842
   96ILE      O  938   5.768   5.641   2.846
   97HISE     N  939   5.694   5.462   2.730
   97HISE     H  940   5.658   5.369   2.729
   97HISE    CA  941   5.708   5.521   2.596
   97HISE    CB  942   5.656   5.425   2.489
   97HISE    CG  943   5.742   5.305   2.450
   97HISE   ND1  944   5.748   5.257   2.326
   97HISE   CD2  945   5.801   5.217   2.529
   97HISE   HD2  946   5.810   5.224   2.638
   97HISE   CE1  947   5.806   5.137   2.325
   97HISE   HE1  948   5.788   5.060   2.250
   97HISE   NE2  949   5.840   5.116   2.452
   97HISE   HE2  950   5.882   5.031   2.483
   97HISE     C  951   5.639   5.657   2.583
   97HISE     O  952   5.696   5.754   2.534
   98ALA      N  953   5.514   5.667   2.627
   98ALA      H  954   5.461   5.584   2.644
   98ALA     CA  955   5.440   5.792   2.654
   98ALA     CB  956   5.293   5.770   2.689
   98ALA      C  957   5.504   5.879   2.761
   98ALA      O  958   5.542   5.992   2.728
   99VAL      N  959   5.524   5.832   2.884
   99VAL      H  960   5.511   5.735   2.907
   99VAL     CA  961   5.567   5.920   2.993
   99VAL     CB  962   5.548   5.853   3.130
   99VAL    CG1  963   5.567   5.952   3.245
   99VAL    CG2  964   5.409   5.795   3.156
   99VAL      C  965   5.706   5.982   2.977
   99VAL      O  966   5.715   6.103   2.992
  100ALA      N  967   5.790   5.917   2.897
  100ALA      H  968   5.774   5.825   2.860
  100ALA     CA  969   5.924   5.968   2.864
  100ALA     CB  970   5.992   5.852   2.792
  100ALA      C  971   5.933   6.092   2.774
  100ALA      O  972   6.006   6.186   2.802
  101ASN      N  973   5.863   6.083   2.662
  101ASN      H  974   5.796   6.009   2.652
  101ASN     CA  975   5.867   6.190   2.561
  101ASN     CB  976   5.853   6.121   2.425
  101ASN     CG  977   5.963   6.017   2.405
  101ASN    OD1  978   6.079   6.054   2.419
  101ASN    ND2  979   5.931   5.896   2.358
  101ASN   HD21  980   5.835   5.878   2.336
  101ASN   HD22  981   5.989   5.815   2.345
  101ASN      C  982   5.757   6.294   2.579
  101ASN      O  983   5.728   6.372   2.488
  102ASN      N  984   5.710   6.305   2.703
  102ASN      H  985   5.681   6.219   2.746
  102ASN     CA  986   5.621   6.418   2.734
  102ASN     CB  987   5.477   6.365   2.725
  102ASN     CG  988   5.418   6.370   2.584
  102ASN    OD1  989   5.443   6.462   2.506
  102ASN    ND2  990   5.317   6.288   2.555
  102ASN   HD21  991   5.290   6.218   2.620
  102ASN   HD22  992   5.265   6.296   2.470
  102ASN      C  993   5.652   6.474   2.872
  102ASN      O  994   5.574   6.537   2.943
  103GLN      N  995   5.780   6.473   2.910
  103GLN      H  996   5.847   6.425   2.854
  103GLN     CA  997   5.831   6.532   3.035
  103GLN     CB  998   5.968   6.478   3.074
  103GLN     CG  999   5.961   6.331   3.117
  103GLN     CD 1000   6.106   6.289   3.144
  103GLN    OE1 1001   6.163   6.292   3.252
  103GLN    NE2 1002   6.167   6.246   3.034
  103GLN   HE21 1003   6.119   6.243   2.946
  103GLN   HE22 1004   6.266   6.233   3.029
  103GLN      C 1005   5.822   6.680   3.072
  103GLN      O 1006   5.824   6.720   3.188
  104ASP      N 1007   5.816   6.759   2.965
  104ASP      H 1008   5.831   6.726   2.872
  104ASP     CA 1009   5.769   6.899   2.964
  104ASP     CB 1010   5.793   6.944   2.820
  104ASP     CG 1011   5.706   6.899   2.703
  104ASP    OD1 1012   5.603   6.957   2.663
  104ASP    OD2 1013   5.732   6.786   2.656
  104ASP      C 1014   5.623   6.924   3.001
  104ASP      O 1015   5.599   7.023   3.070
  105LYS      N 1016   5.529   6.836   2.968
  105LYS      H 1017   5.558   6.755   2.918
  105LYS     CA 1018   5.386   6.830   3.004
  105LYS     CB 1019   5.313   6.754   2.893
  105LYS     CG 1020   5.332   6.829   2.761
  105LYS     CD 1021   5.291   6.746   2.639
  105LYS     CE 1022   5.345   6.801   2.507
  105LYS     NZ 1023   5.475   6.745   2.466
  105LYS    HZ1 1024   5.503   6.772   2.374
  105LYS    HZ2 1025   5.551   6.756   2.530
  105LYS    HZ3 1026   5.461   6.646   2.469
  105LYS      C 1027   5.362   6.752   3.133
  105LYS      O 1028   5.277   6.789   3.214
  106LEU      N 1029   5.424   6.638   3.163
  106LEU      H 1030   5.463   6.576   3.095
  106LEU     CA 1031   5.410   6.560   3.286
  106LEU     CB 1032   5.384   6.413   3.255
  106LEU     CG 1033   5.250   6.378   3.189
  106LEU    CD1 1034   5.224   6.432   3.049
  106LEU    CD2 1035   5.211   6.234   3.219
  106LEU      C 1036   5.502   6.587   3.406
  106LEU      O 1037   5.624   6.580   3.399
  107GLY      N 1038   5.432   6.639   3.506
  107GLY      H 1039   5.349   6.694   3.495
  107GLY     CA 1040   5.483   6.652   3.643
  107GLY      C 1041   5.526   6.516   3.697
  107GLY      O 1042   5.454   6.420   3.670
  108PHE      N 1043   5.581   6.529   3.818
  108PHE      H 1044   5.591   6.618   3.861
  108PHE     CA 1045   5.645   6.421   3.895
  108PHE     CB 1046   5.784   6.377   3.847
  108PHE     CG 1047   5.773   6.308   3.711
  108PHE    CD1 1048   5.746   6.172   3.701
  108PHE    HD1 1049   5.706   6.128   3.793
  108PHE    CD2 1050   5.799   6.377   3.594
  108PHE    HD2 1051   5.798   6.486   3.589
  108PHE    CE1 1052   5.749   6.105   3.579
  108PHE    HE1 1053   5.703   6.007   3.584
  108PHE    CE2 1054   5.806   6.311   3.472
  108PHE    HE2 1055   5.849   6.367   3.389
  108PHE     CZ 1056   5.778   6.175   3.462
  108PHE     HZ 1057   5.777   6.123   3.367
  108PHE      C 1058   5.664   6.448   4.044
  108PHE      O 1059   5.666   6.565   4.080
  109GLU      N 1060   5.662   6.345   4.128
  109GLU      H 1061   5.652   6.249   4.102
  109GLU     CA 1062   5.672   6.358   4.274
  109GLU     CB 1063   5.582   6.275   4.366
  109GLU     CG 1064   5.608   6.124   4.364
  109GLU     CD 1065   5.511   6.043   4.450
  109GLU    OE1 1066   5.444   5.946   4.408
  109GLU    OE2 1067   5.508   6.073   4.571
  109GLU      C 1068   5.819   6.355   4.316
  109GLU      O 1069   5.899   6.296   4.242
  110ASP      N 1070   5.857   6.411   4.430
  110ASP      H 1071   5.832   6.507   4.446
  110ASP     CA 1072   5.990   6.391   4.488
  110ASP     CB 1073   5.992   6.468   4.620
  110ASP     CG 1074   5.988   6.621   4.612
  110ASP    OD1 1075   6.072   6.680   4.683
  110ASP    OD2 1076   5.911   6.681   4.534
  110ASP      C 1077   6.020   6.242   4.503
  110ASP      O 1078   5.930   6.163   4.532
  111GLY      N 1079   6.138   6.195   4.464
  111GLY      H 1080   6.205   6.266   4.446
  111GLY     CA 1081   6.173   6.052   4.458
  111GLY      C 1082   6.079   5.956   4.386
  111GLY      O 1083   6.061   5.843   4.431
  112SER      N 1084   6.012   6.000   4.279
  112SER      H 1085   6.033   6.092   4.245
  112SER     CA 1086   5.922   5.911   4.205
  112SER     CB 1087   5.847   5.989   4.097
  112SER     OG 1088   5.808   5.908   3.986
  112SER     HG 1089   5.729   5.852   4.013
  112SER      C 1090   5.992   5.791   4.142
  112SER      O 1091   6.096   5.802   4.076
  113VAL      N 1092   5.920   5.679   4.148
  113VAL      H 1093   5.835   5.674   4.200
  113VAL     CA 1094   5.966   5.548   4.102
  113VAL     CB 1095   5.879   5.434   4.155
  113VAL    CG1 1096   5.917   5.297   4.098
  113VAL    CG2 1097   5.872   5.422   4.307
  113VAL      C 1098   5.991   5.548   3.951
  113VAL      O 1099   6.102   5.524   3.905
  114LEU      N 1100   5.895   5.607   3.879
  114LEU      H 1101   5.809   5.639   3.918
  114LEU     CA 1102   5.906   5.638   3.736
  114LEU     CB 1103   5.771   5.664   3.669
  114LEU     CG 1104   5.755   5.620   3.524
  114LEU    CD1 1105   5.781   5.474   3.485
  114LEU    CD2 1106   5.608   5.648   3.492
  114LEU      C 1107   6.009   5.744   3.694
  114LEU      O 1108   6.064   5.732   3.585
  115LYS      N 1109   6.037   5.840   3.782
  115LYS      H 1110   5.971   5.865   3.852
  115LYS     CA 1111   6.149   5.934   3.765
  115LYS     CB 1112   6.135   6.047   3.867
  115LYS     CG 1113   6.214   6.171   3.824
  115LYS     CD 1114   6.162   6.242   3.699
  115LYS     CE 1115   6.237   6.370   3.659
  115LYS     NZ 1116   6.381   6.350   3.638
  115LYS    HZ1 1117   6.393   6.261   3.594
  115LYS    HZ2 1118   6.410   6.428   3.583
  115LYS    HZ3 1119   6.419   6.352   3.730
  115LYS      C 1120   6.280   5.858   3.784
  115LYS      O 1121   6.377   5.907   3.726
  116GLN      N 1122   6.289   5.751   3.863
  116GLN      H 1123   6.206   5.723   3.910
  116GLN     CA 1124   6.417   5.685   3.892
  116GLN     CB 1125   6.406   5.593   4.013
  116GLN     CG 1126   6.526   5.507   4.055
  116GLN     CD 1127   6.543   5.381   3.971
  116GLN    OE1 1128   6.458   5.294   3.953
  116GLN    NE2 1129   6.645   5.372   3.885
  116GLN   HE21 1130   6.716   5.439   3.865
  116GLN   HE22 1131   6.652   5.290   3.828
  116GLN      C 1132   6.466   5.607   3.769
  116GLN      O 1133   6.567   5.636   3.706
  117PHE      N 1134   6.359   5.552   3.712
  117PHE      H 1135   6.277   5.535   3.766
  117PHE     CA 1136   6.372   5.479   3.585
  117PHE     CB 1137   6.252   5.384   3.570
  117PHE     CG 1138   6.266   5.292   3.450
  117PHE    CD1 1139   6.367   5.196   3.451
  117PHE    HD1 1140   6.414   5.169   3.546
  117PHE    CD2 1141   6.189   5.312   3.336
  117PHE    HD2 1142   6.100   5.372   3.353
  117PHE    CE1 1143   6.379   5.118   3.337
  117PHE    HE1 1144   6.453   5.038   3.330
  117PHE    CE2 1145   6.207   5.235   3.221
  117PHE    HE2 1146   6.180   5.274   3.123
  117PHE     CZ 1147   6.300   5.132   3.223
  117PHE     HZ 1148   6.331   5.083   3.131
  117PHE      C 1149   6.399   5.567   3.463
  117PHE      O 1150   6.493   5.540   3.389
  118LEU      N 1151   6.331   5.681   3.454
  118LEU      H 1152   6.249   5.701   3.508
  118LEU     CA 1153   6.362   5.784   3.354
  118LEU     CB 1154   6.249   5.887   3.343
  118LEU     CG 1155   6.118   5.831   3.286
  118LEU    CD1 1156   5.997   5.923   3.300
  118LEU    CD2 1157   6.141   5.778   3.145
  118LEU      C 1158   6.500   5.849   3.361
  118LEU      O 1159   6.567   5.863   3.259
  119SER      N 1160   6.542   5.877   3.484
  119SER      H 1161   6.487   5.842   3.560
  119SER     CA 1162   6.680   5.920   3.507
  119SER     CB 1163   6.702   5.973   3.649
  119SER     OG 1164   6.827   6.040   3.665
  119SER     HG 1165   6.886   6.035   3.584
  119SER      C 1166   6.789   5.820   3.468
  119SER      O 1167   6.876   5.840   3.382
  120GLU      N 1168   6.769   5.699   3.518
  120GLU      H 1169   6.703   5.675   3.589
  120GLU     CA 1170   6.848   5.578   3.491
  120GLU     CB 1171   6.778   5.463   3.564
  120GLU     CG 1172   6.851   5.329   3.555
  120GLU     CD 1173   6.808   5.233   3.666
  120GLU    OE1 1174   6.698   5.174   3.674
  120GLU    OE2 1175   6.893   5.210   3.754
  120GLU      C 1176   6.871   5.549   3.342
  120GLU      O 1177   6.976   5.502   3.300
  121THR      N 1178   6.768   5.584   3.266
  121THR      H 1179   6.692   5.635   3.306
  121THR     CA 1180   6.759   5.538   3.126
  121THR     CB 1181   6.640   5.442   3.109
  121THR    OG1 1182   6.511   5.497   3.136
  121THR    HG1 1183   6.501   5.496   3.236
  121THR    CG2 1184   6.657   5.316   3.193
  121THR      C 1185   6.765   5.623   2.999
  121THR      O 1186   6.766   5.572   2.887
  122GLU      N 1187   6.802   5.748   3.025
  122GLU      H 1188   6.841   5.771   3.114
  122GLU     CA 1189   6.809   5.850   2.919
  122GLU     CB 1190   6.813   5.986   2.989
  122GLU     CG 1191   6.739   6.088   2.903
  122GLU     CD 1192   6.749   6.232   2.952
  122GLU    OE1 1193   6.861   6.265   2.996
  122GLU    OE2 1194   6.663   6.317   2.919
  122GLU      C 1195   6.925   5.843   2.820
  122GLU      O 1196   6.897   5.808   2.705
  123LYS      N 1197   7.049   5.846   2.867
  123LYS      H 1198   7.068   5.869   2.963
  123LYS     CA 1199   7.164   5.859   2.777
  123LYS     CB 1200   7.268   5.959   2.828
  123LYS     CG 1201   7.202   6.094   2.857
  123LYS     CD 1202   7.312   6.200   2.872
  123LYS     CE 1203   7.401   6.238   2.754
  123LYS     NZ 1204   7.325   6.299   2.644
  123LYS    HZ1 1205   7.358   6.266   2.555
  123LYS    HZ2 1206   7.229   6.277   2.662
  123LYS    HZ3 1207   7.329   6.399   2.653
  123LYS      C 1208   7.223   5.727   2.727
  123LYS      O 1209   7.333   5.729   2.671
  124MET      N 1210   7.142   5.624   2.705
  124MET      H 1211   7.043   5.641   2.706
  124MET     CA 1212   7.178   5.488   2.663
  124MET     CB 1213   7.183   5.401   2.789
  124MET     CG 1214   7.051   5.374   2.862
  124MET     SD 1215   7.054   5.241   2.988
  124MET     CE 1216   7.145   5.323   3.118
  124MET      C 1217   7.079   5.431   2.561
  124MET      O 1218   6.962   5.467   2.560
  125SER      N 1219   7.123   5.325   2.493
  125SER      H 1220   7.212   5.284   2.511
  125SER     CA 1221   7.059   5.252   2.383
  125SER     CB 1222   7.158   5.143   2.341
  125SER     OG 1223   7.153   5.029   2.428
  125SER     HG 1224   7.241   5.030   2.476
  125SER      C 1225   6.929   5.177   2.414
  125SER      O 1226   6.908   5.139   2.529
  126PRO      N 1227   6.852   5.148   2.310
  126PRO     CA 1228   6.729   5.068   2.323
  126PRO     CB 1229   6.668   5.064   2.183
  126PRO     CG 1230   6.696   5.208   2.139
  126PRO     CD 1231   6.837   5.235   2.192
  126PRO      C 1232   6.763   4.934   2.389
  126PRO      O 1233   6.702   4.905   2.492
  127GLU      N 1234   6.869   4.867   2.345
  127GLU      H 1235   6.905   4.882   2.253
  127GLU     CA 1236   6.919   4.742   2.403
  127GLU     CB 1237   7.036   4.693   2.318
  127GLU     CG 1238   6.995   4.667   2.172
  127GLU     CD 1239   6.992   4.791   2.082
  127GLU    OE1 1240   6.890   4.856   2.052
  127GLU    OE2 1241   7.093   4.834   2.022
  127GLU      C 1242   6.954   4.745   2.552
  127GLU      O 1243   6.887   4.671   2.623
  128ASP      N 1244   7.021   4.850   2.599
  128ASP      H 1245   7.043   4.925   2.537
  128ASP     CA 1246   7.073   4.875   2.735
  128ASP     CB 1247   7.186   4.978   2.742
  128ASP     CG 1248   7.312   4.932   2.669
  128ASP    OD1 1249   7.342   4.811   2.669
  128ASP    OD2 1250   7.381   5.022   2.616
  128ASP      C 1251   6.962   4.932   2.823
  128ASP      O 1252   6.931   4.866   2.922
  129ARG      N 1253   6.866   5.006   2.768
  129ARG      H 1254   6.889   5.069   2.694
  129ARG     CA 1255   6.736   5.044   2.824
  129ARG     CB 1256   6.655   5.143   2.739
  129ARG     CG 1257   6.720   5.281   2.725
  129ARG     CD 1258   6.622   5.366   2.644
  129ARG     NE 1259   6.680   5.501   2.632
  129ARG     HE 1260   6.714   5.535   2.720
  129ARG     CZ 1261   6.687   5.567   2.516
  129ARG    NH1 1262   6.639   5.513   2.403
  129ARG   HH11 1263   6.590   5.426   2.411
  129ARG   HH12 1264   6.639   5.548   2.309
  129ARG    NH2 1265   6.753   5.683   2.505
  129ARG   HH21 1266   6.804   5.734   2.574
  129ARG   HH22 1267   6.745   5.715   2.411
  129ARG      C 1268   6.648   4.930   2.875
  129ARG      O 1269   6.615   4.915   2.993
  130ALA      N 1270   6.638   4.833   2.785
  130ALA      H 1271   6.685   4.844   2.697
  130ALA     CA 1272   6.556   4.712   2.800
  130ALA     CB 1273   6.573   4.627   2.674
  130ALA      C 1274   6.632   4.639   2.912
  130ALA      O 1275   6.572   4.610   3.015
  131LYS      N 1276   6.761   4.612   2.898
  131LYS      H 1277   6.812   4.641   2.817
  131LYS     CA 1278   6.846   4.548   3.000
  131LYS     CB 1279   6.986   4.537   2.940
  131LYS     CG 1280   6.990   4.414   2.849
  131LYS     CD 1281   7.140   4.407   2.820
  131LYS     CE 1282   7.150   4.309   2.703
  131LYS     NZ 1283   7.278   4.237   2.697
  131LYS    HZ1 1284   7.354   4.296   2.668
  131LYS    HZ2 1285   7.293   4.195   2.787
  131LYS    HZ3 1286   7.261   4.160   2.635
  131LYS      C 1287   6.841   4.609   3.140
  131LYS      O 1288   6.865   4.537   3.237
  132CYS      N 1289   6.826   4.741   3.144
  132CYS      H 1290   6.839   4.793   3.059
  132CYS     CA 1291   6.794   4.811   3.269
  132CYS     CB 1292   6.816   4.963   3.265
  132CYS     SG 1293   6.991   5.007   3.234
  132CYS     HG 1294   7.035   4.971   3.354
  132CYS      C 1295   6.654   4.777   3.322
  132CYS      O 1296   6.647   4.747   3.441
  133PHE      N 1297   6.547   4.780   3.243
  133PHE      H 1298   6.559   4.794   3.145
  133PHE     CA 1299   6.413   4.733   3.280
  133PHE     CB 1300   6.328   4.760   3.156
  133PHE     CG 1301   6.180   4.743   3.190
  133PHE    CD1 1302   6.097   4.841   3.244
  133PHE    HD1 1303   6.145   4.924   3.296
  133PHE    CD2 1304   6.131   4.619   3.150
  133PHE    HD2 1305   6.191   4.560   3.081
  133PHE    CE1 1306   5.963   4.812   3.262
  133PHE    HE1 1307   5.901   4.892   3.303
  133PHE    CE2 1308   5.996   4.592   3.173
  133PHE    HE2 1309   5.964   4.491   3.149
  133PHE     CZ 1310   5.911   4.687   3.229
  133PHE     HZ 1311   5.806   4.691   3.202
  133PHE      C 1312   6.406   4.589   3.331
  133PHE      O 1313   6.332   4.558   3.424
  134GLU      N 1314   6.492   4.507   3.273
  134GLU      H 1315   6.518   4.522   3.177
  134GLU     CA 1316   6.509   4.369   3.321
  134GLU     CB 1317   6.607   4.300   3.225
  134GLU     CG 1318   6.543   4.254   3.094
  134GLU     CD 1319   6.647   4.194   2.999
  134GLU    OE1 1320   6.760   4.176   3.049
  134GLU    OE2 1321   6.607   4.149   2.890
  134GLU      C 1322   6.557   4.364   3.466
  134GLU      O 1323   6.490   4.300   3.547
  135LYS      N 1324   6.659   4.443   3.497
  135LYS      H 1325   6.719   4.483   3.427
  135LYS     CA 1326   6.721   4.464   3.629
  135LYS     CB 1327   6.862   4.521   3.611
  135LYS     CG 1328   6.960   4.414   3.563
  135LYS     CD 1329   7.101   4.472   3.563
  135LYS     CE 1330   7.125   4.566   3.444
  135LYS     NZ 1331   7.254   4.632   3.471
  135LYS    HZ1 1332   7.291   4.680   3.392
  135LYS    HZ2 1333   7.259   4.700   3.544
  135LYS    HZ3 1334   7.318   4.558   3.491
  135LYS      C 1335   6.645   4.538   3.738
  135LYS      O 1336   6.627   4.485   3.847
  136ASN      N 1337   6.585   4.652   3.704
  136ASN      H 1338   6.616   4.708   3.627
  136ASN     CA 1339   6.493   4.731   3.787
  136ASN     CB 1340   6.437   4.849   3.707
  136ASN     CG 1341   6.385   4.960   3.798
  136ASN    OD1 1342   6.292   4.947   3.878
  136ASN    ND2 1343   6.429   5.083   3.776
  136ASN   HD21 1344   6.500   5.103   3.708
  136ASN   HD22 1345   6.410   5.150   3.848
  136ASN      C 1346   6.383   4.651   3.857
  136ASN      O 1347   6.281   4.611   3.801
  137GLU      N 1348   6.401   4.623   3.986
  137GLU      H 1349   6.487   4.647   4.032
  137GLU     CA 1350   6.302   4.561   4.075
  137GLU     CB 1351   6.364   4.537   4.212
  137GLU     CG 1352   6.489   4.450   4.202
  137GLU     CD 1353   6.465   4.300   4.185
  137GLU    OE1 1354   6.559   4.229   4.144
  137GLU    OE2 1355   6.359   4.250   4.230
  137GLU      C 1356   6.168   4.630   4.098
  137GLU      O 1357   6.067   4.559   4.098
  138ALA      N 1358   6.179   4.763   4.103
  138ALA      H 1359   6.271   4.802   4.102
  138ALA     CA 1360   6.065   4.844   4.150
  138ALA     CB 1361   6.116   4.986   4.173
  138ALA      C 1362   5.947   4.840   4.053
  138ALA      O 1363   5.841   4.810   4.107
  139ILE      N 1364   5.974   4.856   3.924
  139ILE      H 1365   6.064   4.880   3.886
  139ILE     CA 1366   5.859   4.837   3.834
  139ILE     CB 1367   5.893   4.879   3.690
  139ILE    CG1 1368   5.975   5.007   3.676
  139ILE    CG2 1369   5.764   4.889   3.609
  139ILE     CD 1370   6.036   5.041   3.539
  139ILE      C 1371   5.791   4.701   3.837
  139ILE      O 1372   5.668   4.691   3.844
  140GLN      N 1373   5.874   4.598   3.851
  140GLN      H 1374   5.970   4.603   3.877
  140GLN     CA 1375   5.828   4.458   3.857
  140GLN     CB 1376   5.940   4.356   3.877
  140GLN     CG 1377   6.044   4.351   3.764
  140GLN     CD 1378   6.157   4.250   3.781
  140GLN    OE1 1379   6.141   4.128   3.776
  140GLN    NE2 1380   6.277   4.307   3.774
  140GLN   HE21 1381   6.280   4.407   3.767
  140GLN   HE22 1382   6.356   4.248   3.760
  140GLN      C 1383   5.722   4.425   3.962
  140GLN      O 1384   5.638   4.336   3.955
  141ALA      N 1385   5.758   4.480   4.078
  141ALA      H 1386   5.853   4.508   4.091
  141ALA     CA 1387   5.674   4.483   4.198
  141ALA     CB 1388   5.761   4.537   4.312
  141ALA      C 1389   5.540   4.557   4.190
  141ALA      O 1390   5.436   4.495   4.212
  142ALA      N 1391   5.540   4.674   4.126
  142ALA      H 1392   5.630   4.715   4.112
  142ALA     CA 1393   5.426   4.765   4.109
  142ALA     CB 1394   5.487   4.888   4.043
  142ALA      C 1395   5.321   4.703   4.017
  142ALA      O 1396   5.203   4.691   4.050
  143HISE     N 1397   5.368   4.638   3.911
  143HISE     H 1398   5.463   4.666   3.894
  143HISE    CA 1399   5.300   4.561   3.806
  143HISE    CB 1400   5.407   4.514   3.707
  143HISE    CG 1401   5.356   4.428   3.591
  143HISE   ND1 1402   5.336   4.468   3.465
  143HISE   CD2 1403   5.317   4.301   3.599
  143HISE   HD2 1404   5.306   4.234   3.684
  143HISE   CE1 1405   5.286   4.367   3.395
  143HISE   HE1 1406   5.239   4.364   3.296
  143HISE   NE2 1407   5.271   4.266   3.479
  143HISE   HE2 1408   5.235   4.173   3.469
  143HISE     C 1409   5.224   4.443   3.865
  143HISE     O 1410   5.101   4.442   3.854
  144ASP      N 1411   5.289   4.356   3.942
  144ASP      H 1412   5.389   4.354   3.939
  144ASP     CA 1413   5.213   4.249   4.008
  144ASP     CB 1414   5.317   4.158   4.074
  144ASP     CG 1415   5.368   4.055   3.973
  144ASP    OD1 1416   5.419   3.952   4.021
  144ASP    OD2 1417   5.371   4.067   3.849
  144ASP      C 1418   5.114   4.304   4.110
  144ASP      O 1419   4.999   4.260   4.103
  145ALA      N 1420   5.143   4.421   4.166
  145ALA      H 1421   5.218   4.479   4.136
  145ALA     CA 1422   5.055   4.475   4.271
  145ALA     CB 1423   5.135   4.580   4.350
  145ALA      C 1424   4.924   4.530   4.214
  145ALA      O 1425   4.824   4.526   4.286
  146VAL      N 1426   4.941   4.605   4.106
  146VAL      H 1427   5.030   4.634   4.071
  146VAL     CA 1428   4.822   4.655   4.035
  146VAL     CB 1429   4.865   4.756   3.929
  146VAL    CG1 1430   4.747   4.803   3.845
  146VAL    CG2 1431   4.934   4.879   3.990
  146VAL      C 1432   4.747   4.541   3.965
  146VAL      O 1433   4.625   4.531   3.978
  147ALA      N 1434   4.815   4.440   3.912
  147ALA      H 1435   4.914   4.432   3.901
  147ALA     CA 1436   4.756   4.318   3.854
  147ALA     CB 1437   4.872   4.244   3.788
  147ALA      C 1438   4.679   4.241   3.961
  147ALA      O 1439   4.563   4.205   3.938
  148GLN      N 1440   4.741   4.213   4.075
  148GLN      H 1441   4.840   4.208   4.087
  148GLN     CA 1442   4.667   4.148   4.185
  148GLN     CB 1443   4.762   4.108   4.298
  148GLN     CG 1444   4.873   4.011   4.259
  148GLN     CD 1445   4.903   3.908   4.368
  148GLN    OE1 1446   4.880   3.787   4.360
  148GLN    NE2 1447   4.976   3.954   4.470
  148GLN   HE21 1448   4.993   4.050   4.492
  148GLN   HE22 1449   5.022   3.885   4.526
  148GLN      C 1450   4.546   4.216   4.249
  148GLN      O 1451   4.459   4.138   4.286
  149GLU      N 1452   4.545   4.349   4.246
  149GLU      H 1453   4.614   4.406   4.201
  149GLU     CA 1454   4.435   4.429   4.303
  149GLU     CB 1455   4.481   4.575   4.304
  149GLU     CG 1456   4.379   4.661   4.377
  149GLU     CD 1457   4.437   4.803   4.377
  149GLU    OE1 1458   4.492   4.861   4.473
  149GLU    OE2 1459   4.402   4.870   4.278
  149GLU      C 1460   4.313   4.412   4.213
  149GLU      O 1461   4.199   4.405   4.258
  150GLY      N 1462   4.339   4.397   4.083
  150GLY      H 1463   4.430   4.375   4.047
  150GLY     CA 1464   4.241   4.390   3.974
  150GLY      C 1465   4.156   4.263   3.962
  150GLY      O 1466   4.211   4.162   4.006
  151GLN      N 1467   4.038   4.280   3.903
  151GLN      H 1468   4.008   4.373   3.883
  151GLN     CA 1469   3.941   4.170   3.892
  151GLN     CB 1470   3.795   4.205   3.918
  151GLN     CG 1471   3.743   4.317   3.828
  151GLN     CD 1472   3.604   4.368   3.863
  151GLN    OE1 1473   3.510   4.289   3.863
  151GLN    NE2 1474   3.578   4.497   3.882
  151GLN   HE21 1475   3.654   4.563   3.882
  151GLN   HE22 1476   3.486   4.530   3.902
  151GLN      C 1477   3.951   4.075   3.772
  151GLN      O 1478   3.953   3.952   3.785
  152CYS      N 1479   3.971   4.126   3.651
  152CYS      H 1480   3.975   4.222   3.624
  152CYS     CA 1481   3.967   4.040   3.532
  152CYS     CB 1482   3.906   4.105   3.407
  152CYS     SG 1483   3.778   4.230   3.445
  152CYS     HG 1484   3.848   4.335   3.401
  152CYS      C 1485   4.105   3.984   3.498
  152CYS      O 1486   4.204   4.048   3.532
  153ARG      N 1487   4.097   3.857   3.457
  153ARG      H 1488   4.008   3.812   3.458
  153ARG     CA 1489   4.213   3.782   3.407
  153ARG     CB 1490   4.260   3.679   3.509
  153ARG     CG 1491   4.407   3.637   3.503
  153ARG     CD 1492   4.502   3.755   3.523
  153ARG     NE 1493   4.489   3.816   3.656
  153ARG     HE 1494   4.491   3.755   3.735
  153ARG     CZ 1495   4.478   3.948   3.680
  153ARG    NH1 1496   4.498   4.039   3.584
  153ARG   HH11 1497   4.512   4.008   3.490
  153ARG   HH12 1498   4.525   4.132   3.607
  153ARG    NH2 1499   4.417   3.982   3.794
  153ARG   HH21 1500   4.365   3.912   3.844
  153ARG   HH22 1501   4.435   4.068   3.842
  153ARG      C 1502   4.221   3.733   3.262
  153ARG      O 1503   4.291   3.794   3.181
  154VAL      N 1504   4.197   3.604   3.242
  154VAL      H 1505   4.204   3.542   3.320
  154VAL     CA 1506   4.179   3.523   3.120
  154VAL     CB 1507   4.034   3.542   3.075
  154VAL    CG1 1508   4.008   3.466   2.945
  154VAL    CG2 1509   3.929   3.507   3.181
  154VAL      C 1510   4.289   3.533   3.014
  154VAL      O 1511   4.308   3.626   2.936
  155ASP      N 1512   4.374   3.431   3.018
  155ASP      H 1513   4.362   3.345   3.067
  155ASP     CA 1514   4.500   3.433   2.942
  155ASP     CB 1515   4.619   3.403   3.034
  155ASP     CG 1516   4.753   3.413   2.960
  155ASP    OD1 1517   4.763   3.452   2.842
  155ASP    OD2 1518   4.852   3.402   3.035
  155ASP      C 1519   4.486   3.338   2.823
  155ASP      O 1520   4.553   3.236   2.808
  156ASP      N 1521   4.396   3.391   2.741
  156ASP      H 1522   4.365   3.484   2.760
  156ASP     CA 1523   4.342   3.326   2.621
  156ASP     CB 1524   4.221   3.401   2.567
  156ASP     CG 1525   4.231   3.554   2.558
  156ASP    OD1 1526   4.302   3.602   2.467
  156ASP    OD2 1527   4.179   3.623   2.648
  156ASP      C 1528   4.441   3.313   2.505
  156ASP      O 1529   4.404   3.252   2.405
  157LYS      N 1530   4.563   3.364   2.519
  157LYS      H 1531   4.575   3.418   2.603
  157LYS     CA 1532   4.671   3.354   2.420
  157LYS     CB 1533   4.723   3.210   2.422
  157LYS     CG 1534   4.787   3.145   2.545
  157LYS     CD 1535   4.895   3.231   2.611
  157LYS     CE 1536   4.951   3.167   2.738
  157LYS     NZ 1537   4.852   3.144   2.845
  157LYS    HZ1 1538   4.799   3.224   2.872
  157LYS    HZ2 1539   4.793   3.066   2.822
  157LYS    HZ3 1540   4.900   3.124   2.930
  157LYS      C 1541   4.660   3.405   2.276
  157LYS      O 1542   4.752   3.380   2.198
  158VAL      N 1543   4.575   3.505   2.254
  158VAL      H 1544   4.499   3.520   2.318
  158VAL     CA 1545   4.572   3.588   2.133
  158VAL     CB 1546   4.433   3.651   2.114
  158VAL    CG1 1547   4.417   3.713   1.975
  158VAL    CG2 1548   4.317   3.557   2.148
  158VAL      C 1549   4.684   3.692   2.145
  158VAL      O 1550   4.688   3.764   2.244
  159ASN      N 1551   4.764   3.700   2.039
  159ASN      H 1552   4.750   3.644   1.958
  159ASN     CA 1553   4.877   3.792   2.020
  159ASN     CB 1554   4.960   3.754   1.897
  159ASN     CG 1555   5.100   3.815   1.902
  159ASN    OD1 1556   5.134   3.916   1.963
  159ASN    ND2 1557   5.170   3.768   1.799
  159ASN   HD21 1558   5.133   3.705   1.731
  159ASN   HD22 1559   5.254   3.818   1.777
  159ASN      C 1560   4.840   3.941   2.023
  159ASN      O 1561   4.851   4.011   1.922
  160PHE      N 1562   4.812   3.987   2.144
  160PHE      H 1563   4.792   3.926   2.221
  160PHE     CA 1564   4.782   4.128   2.170
  160PHE     CB 1565   4.717   4.145   2.307
  160PHE     CG 1566   4.568   4.118   2.286
  160PHE    CD1 1567   4.480   4.221   2.257
  160PHE    HD1 1568   4.510   4.321   2.225
  160PHE    CD2 1569   4.525   3.994   2.332
  160PHE    HD2 1570   4.583   3.941   2.407
  160PHE    CE1 1571   4.344   4.192   2.263
  160PHE    HE1 1572   4.282   4.280   2.245
  160PHE    CE2 1573   4.389   3.967   2.325
  160PHE    HE2 1574   4.351   3.874   2.368
  160PHE     CZ 1575   4.296   4.066   2.297
  160PHE     HZ 1576   4.190   4.053   2.322
  160PHE      C 1577   4.907   4.216   2.163
  160PHE      O 1578   5.011   4.182   2.218
  161HISE     N 1579   4.889   4.319   2.081
  161HISE     H 1580   4.809   4.339   2.025
  161HISE    CA 1581   4.984   4.431   2.066
  161HISE    CB 1582   5.018   4.438   1.917
  161HISE    CG 1583   5.128   4.335   1.890
  161HISE   ND1 1584   5.255   4.369   1.871
  161HISE   CD2 1585   5.112   4.208   1.854
  161HISE   HD2 1586   5.023   4.145   1.850
  161HISE   CE1 1587   5.322   4.260   1.834
  161HISE   HE1 1588   5.430   4.258   1.819
  161HISE   NE2 1589   5.232   4.163   1.819
  161HISE   HE2 1590   5.262   4.073   1.788
  161HISE     C 1591   4.946   4.566   2.126
  161HISE     O 1592   4.827   4.599   2.127
  162PHE      N 1593   5.046   4.644   2.164
  162PHE      H 1594   5.144   4.624   2.153
  162PHE     CA 1595   5.023   4.772   2.232
  162PHE     CB 1596   5.051   4.763   2.382
  162PHE     CG 1597   4.977   4.870   2.462
  162PHE    CD1 1598   4.842   4.897   2.446
  162PHE    HD1 1599   4.778   4.839   2.378
  162PHE    CD2 1600   5.052   4.931   2.563
  162PHE    HD2 1601   5.160   4.941   2.572
  162PHE    CE1 1602   4.781   4.991   2.528
  162PHE    HE1 1603   4.677   5.013   2.506
  162PHE    CE2 1604   4.989   5.020   2.649
  162PHE    HE2 1605   5.047   5.075   2.723
  162PHE     CZ 1606   4.855   5.052   2.629
  162PHE     HZ 1607   4.803   5.117   2.699
  162PHE      C 1608   5.103   4.882   2.162
  162PHE      O 1609   5.218   4.904   2.201
  163ILE      N 1610   5.041   4.959   2.072
  163ILE      H 1611   4.953   4.929   2.035
  163ILE     CA 1612   5.100   5.074   2.003
  163ILE     CB 1613   5.073   5.064   1.852
  163ILE    CG1 1614   5.088   4.922   1.798
  163ILE    CG2 1615   5.165   5.163   1.780
  163ILE     CD 1616   5.074   4.908   1.646
  163ILE      C 1617   5.053   5.211   2.053
  163ILE      O 1618   4.933   5.224   2.079
  164LEU      N 1619   5.150   5.299   2.076
  164LEU      H 1620   5.240   5.258   2.062
  164LEU     CA 1621   5.142   5.444   2.098
  164LEU     CB 1622   5.259   5.469   2.193
  164LEU     CG 1623   5.291   5.613   2.232
  164LEU    CD1 1624   5.189   5.673   2.329
  164LEU    CD2 1625   5.429   5.608   2.297
  164LEU      C 1626   5.157   5.526   1.969
  164LEU      O 1627   5.252   5.506   1.894
  165PHE      N 1628   5.076   5.632   1.970
  165PHE      H 1629   4.995   5.638   2.028
  165PHE     CA 1630   5.077   5.730   1.861
  165PHE     CB 1631   4.947   5.704   1.784
  165PHE     CG 1632   4.914   5.568   1.722
  165PHE    CD1 1633   4.838   5.480   1.798
  165PHE    HD1 1634   4.808   5.502   1.901
  165PHE    CD2 1635   4.982   5.529   1.608
  165PHE    HD2 1636   5.042   5.597   1.547
  165PHE    CE1 1637   4.834   5.350   1.751
  165PHE    HE1 1638   4.809   5.273   1.824
  165PHE    CE2 1639   4.954   5.403   1.554
  165PHE    HE2 1640   4.982   5.379   1.451
  165PHE     CZ 1641   4.886   5.308   1.628
  165PHE     HZ 1642   4.857   5.211   1.587
  165PHE      C 1643   5.081   5.871   1.922
  165PHE      O 1644   4.975   5.927   1.950
  166ASN      N 1645   5.202   5.925   1.922
  166ASN      H 1646   5.284   5.867   1.927
  166ASN     CA 1647   5.224   6.061   1.973
  166ASN     CB 1648   5.286   6.041   2.111
  166ASN     CG 1649   5.427   5.982   2.115
  166ASN    OD1 1650   5.457   5.873   2.066
  166ASN    ND2 1651   5.520   6.058   2.171
  166ASN   HD21 1652   5.504   6.150   2.207
  166ASN   HD22 1653   5.605   6.005   2.174
  166ASN      C 1654   5.302   6.156   1.882
  166ASN      O 1655   5.351   6.112   1.778
  167ASN      N 1656   5.280   6.285   1.908
  167ASN      H 1657   5.220   6.325   1.978
  167ASN     CA 1658   5.349   6.393   1.836
  167ASN     CB 1659   5.254   6.511   1.820
  167ASN     CG 1660   5.311   6.615   1.723
  167ASN    OD1 1661   5.390   6.701   1.762
  167ASN    ND2 1662   5.267   6.617   1.597
  167ASN   HD21 1663   5.202   6.550   1.561
  167ASN   HD22 1664   5.303   6.686   1.535
  167ASN      C 1665   5.479   6.436   1.906
  167ASN      O 1666   5.475   6.457   2.027
  168VAL      N 1667   5.595   6.433   1.841
  168VAL      H 1668   5.592   6.414   1.743
  168VAL     CA 1669   5.721   6.479   1.900
  168VAL     CB 1670   5.806   6.361   1.950
  168VAL    CG1 1671   5.914   6.403   2.049
  168VAL    CG2 1672   5.731   6.247   2.020
  168VAL      C 1673   5.800   6.545   1.787
  168VAL      O 1674   5.774   6.505   1.674
  169ASP      N 1675   5.868   6.657   1.808
  169ASP      H 1676   5.884   6.694   1.900
  169ASP     CA 1677   5.944   6.717   1.697
  169ASP     CB 1678   6.073   6.643   1.661
  169ASP     CG 1679   6.178   6.740   1.607
  169ASP    OD1 1680   6.184   6.863   1.627
  169ASP    OD2 1681   6.256   6.682   1.527
  169ASP      C 1682   5.864   6.761   1.574
  169ASP      O 1683   5.903   6.788   1.461
  170GLY      N 1684   5.733   6.770   1.595
  170GLY      H 1685   5.692   6.787   1.684
  170GLY     CA 1686   5.638   6.802   1.487
  170GLY      C 1687   5.587   6.695   1.390
  170GLY      O 1688   5.521   6.714   1.288
  171HISE     N 1689   5.652   6.580   1.400
  171HISE     H 1690   5.736   6.571   1.454
  171HISE    CA 1691   5.608   6.455   1.336
  171HISE    CB 1692   5.728   6.372   1.292
  171HISE    CG 1693   5.812   6.438   1.183
  171HISE   ND1 1694   5.884   6.550   1.187
  171HISE   CD2 1695   5.815   6.389   1.059
  171HISE   HD2 1696   5.741   6.319   1.020
  171HISE   CE1 1697   5.926   6.574   1.063
  171HISE   HE1 1698   5.995   6.654   1.035
  171HISE   NE2 1699   5.885   6.474   0.985
  171HISE   HE2 1700   5.876   6.494   0.887
  171HISE     C 1701   5.517   6.362   1.417
  171HISE     O 1702   5.550   6.345   1.535
  172LEU      N 1703   5.449   6.273   1.346
  172LEU      H 1704   5.420   6.293   1.253
  172LEU     CA 1705   5.384   6.161   1.417
  172LEU     CB 1706   5.266   6.122   1.328
  172LEU     CG 1707   5.150   6.047   1.393
  172LEU    CD1 1708   5.200   5.909   1.437
  172LEU    CD2 1709   5.096   6.111   1.522
  172LEU      C 1710   5.479   6.042   1.434
  172LEU      O 1711   5.545   5.985   1.347
  173TYR      N 1712   5.491   6.003   1.561
  173TYR      H 1713   5.441   6.049   1.634
  173TYR     CA 1714   5.576   5.895   1.612
  173TYR     CB 1715   5.686   5.944   1.706
  173TYR     CG 1716   5.805   6.003   1.630
  173TYR    CD1 1717   5.918   5.928   1.602
  173TYR    HD1 1718   5.907   5.822   1.580
  173TYR    CD2 1719   5.806   6.140   1.606
  173TYR    HD2 1720   5.715   6.197   1.623
  173TYR    CE1 1721   6.035   5.994   1.564
  173TYR    HE1 1722   6.131   5.949   1.590
  173TYR    CE2 1723   5.921   6.204   1.560
  173TYR    HE2 1724   5.919   6.310   1.534
  173TYR     CZ 1725   6.034   6.129   1.532
  173TYR     OH 1726   6.121   6.170   1.436
  173TYR     HH 1727   6.110   6.267   1.415
  173TYR      C 1728   5.504   5.770   1.665
  173TYR      O 1729   5.433   5.788   1.763
  174GLU      N 1730   5.476   5.677   1.574
  174GLU      H 1731   5.473   5.698   1.476
  174GLU     CA 1732   5.424   5.546   1.616
  174GLU     CB 1733   5.380   5.476   1.488
  174GLU     CG 1734   5.329   5.333   1.512
  174GLU     CD 1735   5.336   5.239   1.391
  174GLU    OE1 1736   5.313   5.281   1.276
  174GLU    OE2 1737   5.375   5.124   1.420
  174GLU      C 1738   5.542   5.469   1.676
  174GLU      O 1739   5.644   5.444   1.611
  175LEU      N 1740   5.538   5.459   1.808
  175LEU      H 1741   5.453   5.486   1.853
  175LEU     CA 1742   5.630   5.376   1.888
  175LEU     CB 1743   5.668   5.452   2.015
  175LEU     CG 1744   5.804   5.523   2.024
  175LEU    CD1 1745   5.798   5.647   1.934
  175LEU    CD2 1746   5.833   5.566   2.168
  175LEU      C 1747   5.578   5.240   1.932
  175LEU      O 1748   5.474   5.240   1.998
  176ASP      N 1749   5.637   5.131   1.883
  176ASP      H 1750   5.709   5.131   1.814
  176ASP     CA 1751   5.614   5.000   1.946
  176ASP     CB 1752   5.531   4.905   1.860
  176ASP     CG 1753   5.517   4.759   1.903
  176ASP    OD1 1754   5.541   4.672   1.817
  176ASP    OD2 1755   5.480   4.738   2.021
  176ASP      C 1756   5.736   4.923   1.998
  176ASP      O 1757   5.835   4.895   1.930
  177GLY      N 1758   5.725   4.874   2.121
  177GLY      H 1759   5.630   4.874   2.152
  177GLY     CA 1760   5.824   4.793   2.194
  177GLY      C 1761   5.860   4.654   2.140
  177GLY      O 1762   5.963   4.600   2.178
  178ARG      N 1763   5.755   4.594   2.084
  178ARG      H 1764   5.670   4.646   2.083
  178ARG     CA 1765   5.769   4.464   2.018
  178ARG     CB 1766   5.636   4.388   2.010
  178ARG     CG 1767   5.592   4.336   2.147
  178ARG     CD 1768   5.638   4.199   2.196
  178ARG     NE 1769   5.568   4.093   2.122
  178ARG     HE 1770   5.625   4.012   2.108
  178ARG     CZ 1771   5.437   4.064   2.116
  178ARG    NH1 1772   5.346   4.136   2.183
  178ARG   HH11 1773   5.389   4.194   2.252
  178ARG   HH12 1774   5.246   4.132   2.177
  178ARG    NH2 1775   5.414   3.954   2.043
  178ARG   HH21 1776   5.490   3.906   1.999
  178ARG   HH22 1777   5.324   3.913   2.030
  178ARG      C 1778   5.856   4.471   1.892
  178ARG      O 1779   5.913   4.369   1.854
  179MET      N 1780   5.823   4.563   1.803
  179MET      H 1781   5.726   4.587   1.804
  179MET     CA 1782   5.902   4.606   1.687
  179MET     CB 1783   5.827   4.730   1.638
  179MET     CG 1784   5.700   4.678   1.570
  179MET     SD 1785   5.717   4.559   1.432
  179MET     CE 1786   5.565   4.466   1.437
  179MET      C 1787   6.047   4.635   1.726
  179MET      O 1788   6.083   4.654   1.842
  180PRO      N 1789   6.133   4.633   1.624
  180PRO     CA 1790   6.272   4.671   1.652
  180PRO     CB 1791   6.351   4.592   1.548
  180PRO     CG 1792   6.252   4.603   1.431
  180PRO     CD 1793   6.116   4.570   1.493
  180PRO      C 1794   6.313   4.818   1.637
  180PRO      O 1795   6.418   4.848   1.694
  181PHE      N 1796   6.230   4.903   1.578
  181PHE      H 1797   6.140   4.868   1.551
  181PHE     CA 1798   6.257   5.047   1.570
  181PHE     CB 1799   6.337   5.076   1.443
  181PHE     CG 1800   6.483   5.030   1.440
  181PHE    CD1 1801   6.514   4.910   1.378
  181PHE    HD1 1802   6.429   4.851   1.345
  181PHE    CD2 1803   6.590   5.111   1.477
  181PHE    HD2 1804   6.582   5.176   1.564
  181PHE    CE1 1805   6.642   4.865   1.348
  181PHE    HE1 1806   6.661   4.789   1.273
  181PHE    CE2 1807   6.720   5.070   1.452
  181PHE    HE2 1808   6.803   5.114   1.508
  181PHE     CZ 1809   6.746   4.949   1.389
  181PHE     HZ 1810   6.849   4.913   1.387
  181PHE      C 1811   6.129   5.131   1.561
  181PHE      O 1812   6.030   5.068   1.524
  182PRO      N 1813   6.126   5.260   1.594
  182PRO     CA 1814   6.009   5.345   1.569
  182PRO     CB 1815   6.038   5.479   1.638
  182PRO     CG 1816   6.143   5.445   1.744
  182PRO     CD 1817   6.219   5.324   1.688
  182PRO      C 1818   5.983   5.357   1.418
  182PRO      O 1819   6.078   5.361   1.340
  183VAL      N 1820   5.859   5.397   1.394
  183VAL      H 1821   5.798   5.414   1.471
  183VAL     CA 1822   5.804   5.422   1.260
  183VAL     CB 1823   5.679   5.337   1.239
  183VAL    CG1 1824   5.620   5.362   1.101
  183VAL    CG2 1825   5.716   5.189   1.254
  183VAL      C 1826   5.767   5.570   1.246
  183VAL      O 1827   5.729   5.638   1.342
  184ASN      N 1828   5.793   5.639   1.135
  184ASN      H 1829   5.855   5.601   1.066
  184ASN     CA 1830   5.767   5.781   1.107
  184ASN     CB 1831   5.895   5.858   1.073
  184ASN     CG 1832   5.880   6.010   1.067
  184ASN    OD1 1833   5.782   6.058   1.010
  184ASN    ND2 1834   5.993   6.072   1.097
  184ASN   HD21 1835   6.071   6.019   1.130
  184ASN   HD22 1836   5.995   6.172   1.091
  184ASN      C 1837   5.657   5.799   1.002
  184ASN      O 1838   5.676   5.760   0.887
  185HISE     N 1839   5.539   5.846   1.041
  185HISE     H 1840   5.506   5.806   1.126
  185HISE    CA 1841   5.428   5.876   0.950
  185HISE    CB 1842   5.298   5.830   1.018
  185HISE    CG 1843   5.297   5.677   1.016
  185HISE   ND1 1844   5.284   5.592   0.915
  185HISE   CD2 1845   5.300   5.611   1.131
  185HISE   HD2 1846   5.293   5.649   1.233
  185HISE   CE1 1847   5.267   5.473   0.971
  185HISE   HE1 1848   5.254   5.383   0.910
  185HISE   NE2 1849   5.281   5.482   1.103
  185HISE   HE2 1850   5.289   5.406   1.168
  185HISE     C 1851   5.418   6.018   0.893
  185HISE     O 1852   5.310   6.066   0.859
  186GLY      N 1853   5.532   6.086   0.895
  186GLY      H 1854   5.611   6.059   0.950
  186GLY     CA 1855   5.544   6.223   0.842
  186GLY      C 1856   5.487   6.321   0.946
  186GLY      O 1857   5.433   6.287   1.051
  187ALA      N 1858   5.496   6.442   0.893
  187ALA      H 1859   5.526   6.448   0.798
  187ALA     CA 1860   5.469   6.568   0.965
  187ALA     CB 1861   5.498   6.687   0.873
  187ALA      C 1862   5.326   6.569   1.019
  187ALA      O 1863   5.239   6.527   0.942
  188SER      N 1864   5.309   6.622   1.140
  188SER      H 1865   5.374   6.685   1.181
  188SER     CA 1866   5.181   6.636   1.211
  188SER     CB 1867   5.160   6.503   1.284
  188SER     OG 1868   5.068   6.509   1.394
  188SER     HG 1869   4.980   6.545   1.363
  188SER      C 1870   5.176   6.751   1.312
  188SER      O 1871   5.276   6.784   1.375
  189SER      N 1872   5.053   6.799   1.329
  189SER      H 1873   4.980   6.741   1.293
  189SER     CA 1874   5.024   6.920   1.408
  189SER     CB 1875   4.928   7.011   1.331
  189SER     OG 1876   4.872   7.119   1.406
  189SER     HG 1877   4.788   7.151   1.361
  189SER      C 1878   4.976   6.875   1.546
  189SER      O 1879   4.901   6.778   1.557
  190GLU      N 1880   5.034   6.942   1.645
  190GLU      H 1881   5.114   6.997   1.619
  190GLU     CA 1882   4.984   6.925   1.782
  190GLU     CB 1883   5.079   7.001   1.874
  190GLU     CG 1884   5.057   6.962   2.021
  190GLU     CD 1885   5.138   7.049   2.116
  190GLU    OE1 1886   5.232   7.001   2.183
  190GLU    OE2 1887   5.125   7.173   2.104
  190GLU      C 1888   4.837   6.966   1.799
  190GLU      O 1889   4.764   6.899   1.871
  191ASP      N 1890   4.791   7.062   1.720
  191ASP      H 1891   4.857   7.126   1.680
  191ASP     CA 1892   4.649   7.093   1.700
  191ASP     CB 1893   4.628   7.217   1.612
  191ASP     CG 1894   4.486   7.267   1.588
  191ASP    OD1 1895   4.426   7.318   1.686
  191ASP    OD2 1896   4.446   7.276   1.470
  191ASP      C 1897   4.556   6.980   1.657
  191ASP      O 1898   4.471   6.922   1.724
  192THR      N 1899   4.609   6.922   1.550
  192THR      H 1900   4.688   6.957   1.499
  192THR     CA 1901   4.541   6.809   1.485
  192THR     CB 1902   4.540   6.812   1.332
  192THR    OG1 1903   4.674   6.836   1.288
  192THR    HG1 1904   4.730   6.753   1.291
  192THR    CG2 1905   4.462   6.928   1.269
  192THR      C 1906   4.581   6.673   1.543
  192THR      O 1907   4.548   6.576   1.475
  193LEU      N 1908   4.662   6.667   1.648
  193LEU      H 1909   4.712   6.746   1.684
  193LEU     CA 1910   4.711   6.546   1.715
  193LEU     CB 1911   4.734   6.575   1.864
  193LEU     CG 1912   4.839   6.505   1.951
  193LEU    CD1 1913   4.958   6.595   1.985
  193LEU    CD2 1914   4.776   6.453   2.080
  193LEU      C 1915   4.635   6.414   1.704
  193LEU      O 1916   4.680   6.312   1.653
  194LEU      N 1917   4.512   6.418   1.756
  194LEU      H 1918   4.482   6.505   1.794
  194LEU     CA 1919   4.407   6.315   1.753
  194LEU     CB 1920   4.280   6.359   1.828
  194LEU     CG 1921   4.282   6.341   1.980
  194LEU    CD1 1922   4.140   6.361   2.031
  194LEU    CD2 1923   4.351   6.212   2.024
  194LEU      C 1924   4.371   6.276   1.610
  194LEU      O 1925   4.386   6.158   1.580
  195LYS      N 1926   4.342   6.373   1.523
  195LYS      H 1927   4.308   6.463   1.551
  195LYS     CA 1928   4.328   6.351   1.379
  195LYS     CB 1929   4.262   6.471   1.310
  195LYS     CG 1930   4.173   6.452   1.187
  195LYS     CD 1931   4.160   6.587   1.118
  195LYS     CE 1932   4.070   6.595   0.994
  195LYS     NZ 1933   4.096   6.490   0.894
  195LYS    HZ1 1934   4.185   6.507   0.851
  195LYS    HZ2 1935   4.079   6.402   0.939
  195LYS    HZ3 1936   4.022   6.496   0.828
  195LYS      C 1937   4.438   6.286   1.294
  195LYS      O 1938   4.413   6.182   1.234
  196ASP      N 1939   4.563   6.314   1.330
  196ASP      H 1940   4.578   6.404   1.372
  196ASP     CA 1941   4.674   6.248   1.260
  196ASP     CB 1942   4.800   6.333   1.267
  196ASP     CG 1943   4.786   6.474   1.208
  196ASP    OD1 1944   4.844   6.572   1.259
  196ASP    OD2 1945   4.721   6.488   1.102
  196ASP      C 1946   4.710   6.109   1.312
  196ASP      O 1947   4.740   6.018   1.235
  197ALA      N 1948   4.689   6.094   1.442
  197ALA      H 1949   4.672   6.171   1.503
  197ALA     CA 1950   4.691   5.960   1.503
  197ALA     CB 1951   4.705   5.992   1.652
  197ALA      C 1952   4.576   5.861   1.479
  197ALA      O 1953   4.597   5.759   1.415
  198ALA      N 1954   4.455   5.915   1.487
  198ALA      H 1955   4.440   5.998   1.540
  198ALA     CA 1956   4.336   5.836   1.452
  198ALA     CB 1957   4.210   5.916   1.489
  198ALA      C 1958   4.332   5.783   1.309
  198ALA      O 1959   4.290   5.671   1.284
  199LYS      N 1960   4.393   5.861   1.219
  199LYS      H 1961   4.393   5.960   1.230
  199LYS     CA 1962   4.415   5.814   1.082
  199LYS     CB 1963   4.491   5.929   1.016
  199LYS     CG 1964   4.494   5.920   0.863
  199LYS     CD 1965   4.589   6.021   0.799
  199LYS     CE 1966   4.735   6.024   0.847
  199LYS     NZ 1967   4.813   6.105   0.752
  199LYS    HZ1 1968   4.844   6.058   0.669
  199LYS    HZ2 1969   4.740   6.167   0.725
  199LYS    HZ3 1970   4.900   6.143   0.784
  199LYS      C 1971   4.483   5.677   1.079
  199LYS      O 1972   4.418   5.581   1.037
  200VAL      N 1973   4.611   5.686   1.113
  200VAL      H 1974   4.667   5.769   1.104
  200VAL     CA 1975   4.706   5.575   1.132
  200VAL     CB 1976   4.836   5.619   1.198
  200VAL    CG1 1977   4.946   5.513   1.184
  200VAL    CG2 1978   4.877   5.756   1.144
  200VAL      C 1979   4.646   5.454   1.204
  200VAL      O 1980   4.660   5.340   1.161
  201CYS      N 1981   4.568   5.485   1.308
  201CYS      H 1982   4.576   5.575   1.351
  201CYS     CA 1983   4.496   5.383   1.386
  201CYS     CB 1984   4.430   5.442   1.510
  201CYS     SG 1985   4.556   5.516   1.621
  201CYS     HG 1986   4.607   5.600   1.531
  201CYS      C 1987   4.388   5.310   1.307
  201CYS      O 1988   4.374   5.188   1.298
  202ARG      N 1989   4.317   5.392   1.230
  202ARG      H 1990   4.330   5.491   1.227
  202ARG     CA 1991   4.206   5.343   1.147
  202ARG     CB 1992   4.111   5.450   1.093
  202ARG     CG 1993   4.002   5.520   1.173
  202ARG     CD 1994   3.901   5.594   1.084
  202ARG     NE 1995   3.975   5.677   0.989
  202ARG     HE 1996   4.044   5.626   0.938
  202ARG     CZ 1997   3.967   5.810   0.970
  202ARG    NH1 1998   3.888   5.891   1.041
  202ARG   HH11 1999   3.848   5.857   1.126
  202ARG   HH12 2000   3.878   5.989   1.024
  202ARG    NH2 2001   4.028   5.877   0.871
  202ARG   HH21 2002   4.077   5.826   0.800
  202ARG   HH22 2003   4.037   5.976   0.872
  202ARG      C 2004   4.268   5.257   1.037
  202ARG      O 2005   4.216   5.146   1.025
  203GLU      N 2006   4.362   5.309   0.958
  203GLU      H 2007   4.370   5.409   0.960
  203GLU     CA 2008   4.448   5.231   0.868
  203GLU     CB 2009   4.565   5.314   0.813
  203GLU     CG 2010   4.638   5.250   0.694
  203GLU     CD 2011   4.766   5.320   0.650
  203GLU    OE1 2012   4.757   5.433   0.598
  203GLU    OE2 2013   4.876   5.273   0.687
  203GLU      C 2014   4.490   5.093   0.918
  203GLU      O 2015   4.462   5.004   0.838
  204PHE      N 2016   4.516   5.079   1.048
  204PHE      H 2017   4.494   5.156   1.107
  204PHE     CA 2018   4.557   4.952   1.109
  204PHE     CB 2019   4.635   4.970   1.239
  204PHE     CG 2020   4.761   4.885   1.254
  204PHE    CD1 2021   4.884   4.950   1.266
  204PHE    HD1 2022   4.885   5.056   1.291
  204PHE    CD2 2023   4.762   4.746   1.245
  204PHE    HD2 2024   4.666   4.696   1.236
  204PHE    CE1 2025   4.999   4.872   1.261
  204PHE    HE1 2026   5.085   4.927   1.299
  204PHE    CE2 2027   4.877   4.671   1.223
  204PHE    HE2 2028   4.882   4.562   1.213
  204PHE     CZ 2029   4.999   4.735   1.236
  204PHE     HZ 2030   5.089   4.675   1.254
  204PHE      C 2031   4.442   4.852   1.122
  204PHE      O 2032   4.439   4.750   1.054
  205THR      N 2033   4.338   4.880   1.200
  205THR      H 2034   4.334   4.956   1.265
  205THR     CA 2035   4.222   4.790   1.210
  205THR     CB 2036   4.130   4.830   1.325
  205THR    OG1 2037   4.028   4.732   1.349
  205THR    HG1 2038   3.943   4.780   1.372
  205THR    CG2 2039   4.079   4.974   1.316
  205THR      C 2040   4.144   4.769   1.080
  205THR      O 2041   4.104   4.656   1.051
  206GLU      N 2042   4.113   4.870   0.999
  206GLU      H 2043   4.154   4.954   1.033
  206GLU     CA 2044   4.033   4.860   0.875
  206GLU     CB 2045   4.014   4.996   0.808
  206GLU     CG 2046   3.930   5.102   0.879
  206GLU     CD 2047   3.907   5.229   0.798
  206GLU    OE1 2048   3.831   5.314   0.849
  206GLU    OE2 2049   3.974   5.242   0.693
  206GLU      C 2050   4.077   4.760   0.767
  206GLU      O 2051   3.990   4.697   0.708
  207ARG      N 2052   4.207   4.734   0.757
  207ARG      H 2053   4.269   4.810   0.776
  207ARG     CA 2054   4.265   4.619   0.687
  207ARG     CB 2055   4.417   4.620   0.701
  207ARG     CG 2056   4.485   4.744   0.644
  207ARG     CD 2057   4.638   4.739   0.636
  207ARG     NE 2058   4.699   4.731   0.769
  207ARG     HE 2059   4.692   4.647   0.822
  207ARG     CZ 2060   4.790   4.819   0.814
  207ARG    NH1 2061   4.833   4.923   0.741
  207ARG   HH11 2062   4.798   4.952   0.652
  207ARG   HH12 2063   4.887   4.994   0.787
  207ARG    NH2 2064   4.861   4.791   0.924
  207ARG   HH21 2065   4.850   4.700   0.964
  207ARG   HH22 2066   4.931   4.858   0.950
  207ARG      C 2067   4.216   4.482   0.735
  207ARG      O 2068   4.175   4.402   0.652
  208GLU      N 2069   4.192   4.466   0.865
  208GLU      H 2070   4.181   4.538   0.934
  208GLU     CA 2071   4.164   4.333   0.920
  208GLU     CB 2072   4.239   4.318   1.052
  208GLU     CG 2073   4.322   4.190   1.064
  208GLU     CD 2074   4.451   4.202   0.982
  208GLU    OE1 2075   4.549   4.264   1.027
  208GLU    OE2 2076   4.454   4.129   0.881
  208GLU      C 2077   4.013   4.311   0.926
  208GLU      O 2078   3.965   4.263   1.028
  209GLN      N 2079   3.942   4.318   0.814
  209GLN      H 2080   3.987   4.324   0.725
  209GLN     CA 2081   3.797   4.302   0.795
  209GLN     CB 2082   3.771   4.298   0.644
  209GLN     CG 2083   3.767   4.442   0.592
  209GLN     CD 2084   3.750   4.453   0.441
  209GLN    OE1 2085   3.853   4.449   0.374
  209GLN    NE2 2086   3.628   4.458   0.388
  209GLN   HE21 2087   3.551   4.437   0.449
  209GLN   HE22 2088   3.619   4.482   0.291
  209GLN      C 2089   3.714   4.192   0.861
  209GLN      O 2090   3.597   4.214   0.891
  210GLY      N 2091   3.765   4.072   0.888
  210GLY      H 2092   3.858   4.055   0.856
  210GLY     CA 2093   3.706   3.962   0.966
  210GLY      C 2094   3.714   3.979   1.118
  210GLY      O 2095   3.628   3.935   1.194
  211GLU      N 2096   3.822   4.043   1.161
  211GLU      H 2097   3.878   4.098   1.099
  211GLU     CA 2098   3.850   4.055   1.305
  211GLU     CB 2099   3.994   4.105   1.321
  211GLU     CG 2100   4.048   4.106   1.464
  211GLU     CD 2101   4.013   3.980   1.544
  211GLU    OE1 2102   3.937   3.987   1.643
  211GLU    OE2 2103   4.065   3.872   1.508
  211GLU      C 2104   3.758   4.157   1.373
  211GLU      O 2105   3.717   4.256   1.313
  212VAL      N 2106   3.735   4.136   1.502
  212VAL      H 2107   3.787   4.065   1.549
  212VAL     CA 2108   3.637   4.205   1.587
  212VAL     CB 2109   3.528   4.109   1.636
  212VAL    CG1 2110   3.471   4.027   1.520
  212VAL    CG2 2111   3.568   4.003   1.738
  212VAL      C 2112   3.699   4.280   1.705
  212VAL      O 2113   3.647   4.384   1.744
  213ARG      N 2114   3.806   4.227   1.764
  213ARG      H 2115   3.865   4.156   1.725
  213ARG     CA 2116   3.867   4.276   1.889
  213ARG     CB 2117   3.950   4.162   1.949
  213ARG     CG 2118   3.878   4.040   2.008
  213ARG     CD 2119   3.983   3.933   2.033
  213ARG     NE 2120   3.996   3.863   1.904
  213ARG     HE 2121   4.017   3.923   1.826
  213ARG     CZ 2122   4.003   3.731   1.884
  213ARG    NH1 2123   4.030   3.640   1.978
  213ARG   HH11 2124   4.037   3.662   2.075
  213ARG   HH12 2125   4.017   3.544   1.954
  213ARG    NH2 2126   3.974   3.688   1.760
  213ARG   HH21 2127   3.959   3.748   1.682
  213ARG   HH22 2128   3.947   3.592   1.751
  213ARG      C 2129   3.965   4.389   1.858
  213ARG      O 2130   4.026   4.400   1.752
  214PHE      N 2131   3.950   4.480   1.953
  214PHE      H 2132   3.881   4.469   2.024
  214PHE     CA 2133   4.013   4.613   1.955
  214PHE     CB 2134   3.989   4.699   1.830
  214PHE     CG 2135   3.851   4.764   1.838
  214PHE    CD1 2136   3.818   4.887   1.894
  214PHE    HD1 2137   3.894   4.951   1.939
  214PHE    CD2 2138   3.745   4.679   1.808
  214PHE    HD2 2139   3.764   4.576   1.777
  214PHE    CE1 2140   3.686   4.929   1.912
  214PHE    HE1 2141   3.673   5.016   1.976
  214PHE    CE2 2142   3.613   4.716   1.829
  214PHE    HE2 2143   3.537   4.638   1.824
  214PHE     CZ 2144   3.583   4.843   1.877
  214PHE     HZ 2145   3.477   4.862   1.893
  214PHE      C 2146   3.986   4.691   2.084
  214PHE      O 2147   3.880   4.669   2.142
  215SER      N 2148   4.081   4.772   2.130
  215SER      H 2149   4.156   4.795   2.068
  215SER     CA 2150   4.061   4.856   2.249
  215SER     CB 2151   4.104   4.790   2.379
  215SER     OG 2152   4.067   4.871   2.491
  215SER     HG 2153   4.148   4.881   2.549
  215SER      C 2154   4.145   4.984   2.238
  215SER      O 2155   4.249   4.996   2.173
  216ALA      N 2156   4.091   5.091   2.294
  216ALA      H 2157   4.011   5.088   2.354
  216ALA     CA 2158   4.139   5.230   2.284
  216ALA     CB 2159   4.083   5.290   2.155
  216ALA      C 2160   4.083   5.304   2.405
  216ALA     O1 2161   3.962   5.280   2.427
  216ALA     O2 2162   4.156   5.374   2.479
   6.92314   6.92314   4.89539   0.00000   0.00000   0.00000   0.00000   3.46156   3.46156
