# Supplementary material for: Is There a Functional Role for the Knotted Topology in Protein UCH-L1?
Source: J Chem Inf Model. 2024 Jul 24;64(17):6827–37. doi: 10.1021/acs.jcim.4c00880 (PMC11388461; doi:10.1021/acs.jcim.4c00880)
Supplement: Supplementary file 2 — ci4c00880_si_002.zip [file ci4c00880_si_002.zip › UCH-L1_files/APO/APO_delta218/REP_1/traj_final.gro]

Protein in water t= 500000.00000 step= 5000000
 2170
    1MET      N    1   6.979   3.904   2.164
    1MET     H1    2   7.064   3.951   2.191
    1MET     H2    3   6.913   3.918   2.239
    1MET     H3    4   7.009   3.810   2.178
    1MET     CA    5   6.919   3.938   2.036
    1MET     CB    6   6.775   3.889   2.016
    1MET     CG    7   6.773   3.737   2.002
    1MET     SD    8   6.818   3.647   2.155
    1MET     CE    9   6.666   3.664   2.245
    1MET      C   10   6.927   4.088   2.010
    1MET      O   11   6.939   4.162   2.108
    2GLN      N   12   6.917   4.126   1.883
    2GLN      H   13   6.918   4.059   1.809
    2GLN     CA   14   6.920   4.266   1.839
    2GLN     CB   15   6.912   4.265   1.686
    2GLN     CG   16   7.030   4.191   1.622
    2GLN     CD   17   7.026   4.224   1.473
    2GLN    OE1   18   7.086   4.314   1.414
    2GLN    NE2   19   6.958   4.135   1.401
    2GLN   HE21   20   6.913   4.056   1.444
    2GLN   HE22   21   6.966   4.128   1.302
    2GLN      C   22   6.831   4.375   1.899
    2GLN      O   23   6.710   4.356   1.911
    3LEU      N   24   6.897   4.483   1.940
    3LEU      H   25   6.994   4.487   1.915
    3LEU     CA   26   6.836   4.594   2.013
    3LEU     CB   27   6.891   4.615   2.154
    3LEU     CG   28   6.853   4.503   2.252
    3LEU    CD1   29   6.913   4.534   2.389
    3LEU    CD2   30   6.703   4.484   2.270
    3LEU      C   31   6.819   4.727   1.938
    3LEU      O   32   6.739   4.803   1.991
    4LYS      N   33   6.868   4.739   1.815
    4LYS      H   34   6.961   4.709   1.794
    4LYS     CA   35   6.829   4.849   1.725
    4LYS     CB   36   6.885   4.820   1.585
    4LYS     CG   37   6.844   4.690   1.516
    4LYS     CD   38   6.911   4.686   1.378
    4LYS     CE   39   7.063   4.673   1.390
    4LYS     NZ   40   7.133   4.725   1.271
    4LYS    HZ1   41   7.225   4.685   1.266
    4LYS    HZ2   42   7.081   4.702   1.189
    4LYS    HZ3   43   7.141   4.824   1.272
    4LYS      C   44   6.680   4.873   1.704
    4LYS      O   45   6.606   4.775   1.708
    5PRO      N   46   6.640   4.996   1.672
    5PRO     CA   47   6.500   5.029   1.640
    5PRO     CB   48   6.493   5.179   1.611
    5PRO     CG   49   6.638   5.211   1.575
    5PRO     CD   50   6.725   5.115   1.656
    5PRO      C   51   6.454   4.945   1.521
    5PRO      O   52   6.507   4.944   1.410
    6MET      N   53   6.325   4.919   1.539
    6MET      H   54   6.281   4.946   1.625
    6MET     CA   55   6.244   4.841   1.445
    6MET     CB   56   6.182   4.718   1.511
    6MET     CG   57   6.059   4.743   1.598
    6MET     SD   58   6.077   4.876   1.722
    6MET     CE   59   5.946   4.988   1.676
    6MET      C   60   6.143   4.933   1.376
    6MET      O   61   6.115   5.042   1.427
    7GLU      N   62   6.100   4.892   1.257
    7GLU      H   63   6.133   4.807   1.215
    7GLU     CA   64   6.007   4.976   1.182
    7GLU     CB   65   5.990   4.924   1.039
    7GLU     CG   66   6.030   5.019   0.927
    7GLU     CD   67   5.972   5.159   0.950
    7GLU    OE1   68   6.028   5.244   1.023
    7GLU    OE2   69   5.852   5.173   0.918
    7GLU      C   70   5.871   5.004   1.247
    7GLU      O   71   5.782   4.921   1.261
    8ILE      N   72   5.853   5.136   1.259
    8ILE      H   73   5.910   5.202   1.210
    8ILE     CA   74   5.735   5.198   1.320
    8ILE     CB   75   5.746   5.342   1.372
    8ILE    CG1   76   5.771   5.440   1.258
    8ILE    CG2   77   5.855   5.345   1.479
    8ILE     CD   78   5.724   5.582   1.292
    8ILE      C   79   5.604   5.188   1.242
    8ILE      O   80   5.501   5.228   1.297
    9ASN      N   81   5.611   5.131   1.122
    9ASN      H   82   5.702   5.125   1.082
    9ASN     CA   83   5.490   5.114   1.040
    9ASN     CB   84   5.543   5.090   0.899
    9ASN     CG   85   5.587   4.947   0.865
    9ASN    OD1   86   5.503   4.858   0.866
    9ASN    ND2   87   5.709   4.939   0.813
    9ASN   HD21   88   5.763   5.022   0.802
    9ASN   HD22   89   5.730   4.848   0.778
    9ASN      C   90   5.384   5.021   1.099
    9ASN      O   91   5.427   4.920   1.155
   10PRO      N   92   5.255   5.045   1.077
   10PRO     CA   93   5.153   4.953   1.130
   10PRO     CB   94   5.019   5.015   1.089
   10PRO     CG   95   5.043   5.163   1.119
   10PRO     CD   96   5.186   5.175   1.067
   10PRO      C   97   5.171   4.809   1.083
   10PRO      O   98   5.170   4.717   1.165
   11GLU      N   99   5.218   4.784   0.961
   11GLU      H  100   5.204   4.853   0.890
   11GLU     CA  101   5.237   4.646   0.914
   11GLU     CB  102   5.267   4.647   0.764
   11GLU     CG  103   5.263   4.510   0.696
   11GLU     CD  104   5.294   4.520   0.547
   11GLU    OE1  105   5.229   4.598   0.474
   11GLU    OE2  106   5.393   4.456   0.505
   11GLU      C  107   5.342   4.567   0.992
   11GLU      O  108   5.320   4.457   1.043
   12MET      N  109   5.460   4.627   1.009
   12MET      H  110   5.473   4.712   0.959
   12MET     CA  111   5.572   4.592   1.097
   12MET     CB  112   5.699   4.670   1.061
   12MET     CG  113   5.831   4.601   1.096
   12MET     SD  114   5.880   4.453   1.000
   12MET     CE  115   5.945   4.532   0.854
   12MET      C  116   5.536   4.585   1.246
   12MET      O  117   5.576   4.492   1.315
   13LEU      N  118   5.456   4.681   1.291
   13LEU      H  119   5.427   4.768   1.250
   13LEU     CA  120   5.412   4.686   1.431
   13LEU     CB  121   5.360   4.818   1.485
   13LEU     CG  122   5.461   4.933   1.494
   13LEU    CD1  123   5.389   5.064   1.526
   13LEU    CD2  124   5.562   4.906   1.606
   13LEU      C  125   5.320   4.570   1.468
   13LEU      O  126   5.322   4.511   1.576
   14ASN      N  127   5.243   4.533   1.366
   14ASN      H  128   5.230   4.603   1.295
   14ASN     CA  129   5.147   4.422   1.375
   14ASN     CB  130   5.050   4.430   1.257
   14ASN     CG  131   4.921   4.350   1.278
   14ASN    OD1  132   4.919   4.236   1.325
   14ASN    ND2  133   4.801   4.399   1.251
   14ASN   HD21  134   4.784   4.489   1.212
   14ASN   HD22  135   4.720   4.340   1.246
   14ASN      C  136   5.222   4.288   1.376
   14ASN      O  137   5.177   4.201   1.450
   15LYS      N  138   5.332   4.280   1.302
   15LYS      H  139   5.355   4.342   1.227
   15LYS     CA  140   5.421   4.163   1.308
   15LYS     CB  141   5.532   4.182   1.204
   15LYS     CG  142   5.579   4.047   1.149
   15LYS     CD  143   5.693   4.067   1.049
   15LYS     CE  144   5.648   4.155   0.932
   15LYS     NZ  145   5.757   4.220   0.857
   15LYS    HZ1  146   5.806   4.280   0.920
   15LYS    HZ2  147   5.823   4.164   0.808
   15LYS    HZ3  148   5.710   4.281   0.792
   15LYS      C  149   5.482   4.134   1.445
   15LYS      O  150   5.466   4.017   1.480
   16VAL      N  151   5.505   4.232   1.533
   16VAL      H  152   5.512   4.326   1.501
   16VAL     CA  153   5.537   4.213   1.675
   16VAL     CB  154   5.571   4.350   1.733
   16VAL    CG1  155   5.594   4.342   1.885
   16VAL    CG2  156   5.697   4.411   1.670
   16VAL      C  157   5.419   4.155   1.754
   16VAL      O  158   5.433   4.048   1.813
   17LEU      N  159   5.301   4.215   1.742
   17LEU      H  160   5.288   4.305   1.702
   17LEU     CA  161   5.179   4.163   1.805
   17LEU     CB  162   5.051   4.239   1.768
   17LEU     CG  163   5.057   4.386   1.810
   17LEU    CD1  164   4.917   4.444   1.787
   17LEU    CD2  165   5.106   4.403   1.953
   17LEU      C  166   5.152   4.019   1.760
   17LEU      O  167   5.137   3.932   1.845
   18SER      N  168   5.156   3.988   1.630
   18SER      H  169   5.169   4.068   1.572
   18SER     CA  170   5.144   3.854   1.570
   18SER     CB  171   5.151   3.865   1.417
   18SER     OG  172   5.173   3.747   1.339
   18SER     HG  173   5.162   3.760   1.241
   18SER      C  174   5.245   3.750   1.617
   18SER      O  175   5.203   3.640   1.651
   19ARG      N  176   5.369   3.795   1.638
   19ARG      H  177   5.410   3.869   1.585
   19ARG     CA  178   5.469   3.709   1.702
   19ARG     CB  179   5.610   3.766   1.682
   19ARG     CG  180   5.643   3.802   1.537
   19ARG     CD  181   5.789   3.783   1.496
   19ARG     NE  182   5.819   3.641   1.518
   19ARG     HE  183   5.790   3.609   1.609
   19ARG     CZ  184   5.871   3.553   1.431
   19ARG    NH1  185   5.884   3.589   1.302
   19ARG   HH11  186   5.866   3.682   1.272
   19ARG   HH12  187   5.910   3.517   1.237
   19ARG    NH2  188   5.895   3.425   1.460
   19ARG   HH21  189   5.879   3.386   1.551
   19ARG   HH22  190   5.950   3.383   1.388
   19ARG      C  191   5.445   3.690   1.852
   19ARG      O  192   5.484   3.583   1.897
   20LEU      N  193   5.404   3.792   1.926
   20LEU      H  194   5.417   3.886   1.894
   20LEU     CA  195   5.368   3.773   2.067
   20LEU     CB  196   5.366   3.908   2.138
   20LEU     CG  197   5.505   3.970   2.157
   20LEU    CD1  198   5.481   4.111   2.213
   20LEU    CD2  199   5.593   3.890   2.252
   20LEU      C  200   5.246   3.684   2.095
   20LEU      O  201   5.246   3.611   2.194
   21GLY      N  202   5.143   3.708   2.015
   21GLY      H  203   5.152   3.776   1.943
   21GLY     CA  204   5.028   3.617   2.004
   21GLY      C  205   4.889   3.681   2.011
   21GLY      O  206   4.796   3.636   2.079
   22VAL      N  207   4.879   3.806   1.967
   22VAL      H  208   4.954   3.837   1.908
   22VAL     CA  209   4.765   3.897   1.984
   22VAL     CB  210   4.804   4.023   2.062
   22VAL    CG1  211   4.689   4.124   2.075
   22VAL    CG2  212   4.858   3.993   2.202
   22VAL      C  213   4.696   3.935   1.853
   22VAL      O  214   4.770   3.976   1.764
   23ALA      N  215   4.565   3.957   1.854
   23ALA      H  216   4.512   3.936   1.936
   23ALA     CA  217   4.491   4.007   1.737
   23ALA     CB  218   4.345   3.966   1.760
   23ALA      C  219   4.510   4.155   1.702
   23ALA      O  220   4.544   4.245   1.779
   24GLY      N  221   4.486   4.171   1.573
   24GLY      H  222   4.487   4.086   1.520
   24GLY     CA  223   4.468   4.297   1.499
   24GLY      C  224   4.347   4.388   1.513
   24GLY      O  225   4.281   4.431   1.419
   25GLN      N  226   4.304   4.393   1.639
   25GLN      H  227   4.363   4.369   1.716
   25GLN     CA  228   4.185   4.466   1.686
   25GLN     CB  229   4.131   4.409   1.817
   25GLN     CG  230   4.092   4.262   1.797
   25GLN     CD  231   4.017   4.191   1.910
   25GLN    OE1  232   4.067   4.142   2.011
   25GLN    NE2  233   3.885   4.184   1.905
   25GLN   HE21  234   3.837   4.226   1.828
   25GLN   HE22  235   3.838   4.142   1.982
   25GLN      C  236   4.204   4.616   1.705
   25GLN      O  237   4.107   4.687   1.681
   26TRP      N  238   4.327   4.663   1.727
   26TRP      H  239   4.397   4.595   1.751
   26TRP     CA  240   4.365   4.805   1.733
   26TRP     CB  241   4.516   4.818   1.757
   26TRP     CG  242   4.567   4.817   1.901
   26TRP    CD1  243   4.493   4.809   2.011
   26TRP    HD1  244   4.394   4.855   2.024
   26TRP    CD2  245   4.698   4.789   1.938
   26TRP    NE1  246   4.565   4.767   2.114
   26TRP    HE1  247   4.526   4.764   2.206
   26TRP    CE2  248   4.692   4.757   2.073
   26TRP    CE3  249   4.816   4.772   1.868
   26TRP    HE3  250   4.831   4.840   1.783
   26TRP    CZ2  251   4.804   4.721   2.146
   26TRP    HZ2  252   4.798   4.684   2.248
   26TRP    CZ3  253   4.930   4.742   1.941
   26TRP    HZ3  254   5.031   4.741   1.900
   26TRP    CH2  255   4.926   4.718   2.078
   26TRP    HH2  256   5.013   4.677   2.129
   26TRP      C  257   4.338   4.891   1.609
   26TRP      O  258   4.307   4.833   1.506
   27ARG      N  259   4.362   5.022   1.613
   27ARG      H  260   4.420   5.067   1.681
   27ARG     CA  261   4.327   5.111   1.502
   27ARG     CB  262   4.258   5.238   1.550
   27ARG     CG  263   4.195   5.315   1.434
   27ARG     CD  264   4.080   5.240   1.365
   27ARG     NE  265   4.030   5.306   1.244
   27ARG     HE  266   3.969   5.384   1.258
   27ARG     CZ  267   4.070   5.282   1.118
   27ARG    NH1  268   4.162   5.192   1.083
   27ARG   HH11  269   4.206   5.136   1.153
   27ARG   HH12  270   4.197   5.193   0.989
   27ARG    NH2  271   3.977   5.306   1.024
   27ARG   HH21  272   3.886   5.339   1.048
   27ARG   HH22  273   3.996   5.293   0.927
   27ARG      C  274   4.420   5.120   1.380
   27ARG      O  275   4.376   5.115   1.265
   28PHE      N  276   4.549   5.131   1.408
   28PHE      H  277   4.577   5.150   1.502
   28PHE     CA  278   4.662   5.117   1.315
   28PHE     CB  279   4.707   4.984   1.255
   28PHE     CG  280   4.720   4.874   1.360
   28PHE    CD1  281   4.842   4.845   1.421
   28PHE    HD1  282   4.927   4.912   1.421
   28PHE    CD2  283   4.611   4.789   1.372
   28PHE    HD2  284   4.514   4.813   1.328
   28PHE    CE1  285   4.853   4.725   1.492
   28PHE    HE1  286   4.953   4.691   1.520
   28PHE    CE2  287   4.623   4.664   1.430
   28PHE    HE2  288   4.541   4.593   1.418
   28PHE     CZ  289   4.747   4.636   1.489
   28PHE     HZ  290   4.755   4.533   1.524
   28PHE      C  291   4.643   5.220   1.203
   28PHE      O  292   4.614   5.191   1.087
   29VAL      N  293   4.682   5.341   1.241
   29VAL      H  294   4.693   5.370   1.337
   29VAL     CA  295   4.674   5.453   1.145
   29VAL     CB  296   4.557   5.544   1.179
   29VAL    CG1  297   4.420   5.475   1.181
   29VAL    CG2  298   4.588   5.609   1.314
   29VAL      C  299   4.805   5.526   1.114
   29VAL      O  300   4.883   5.562   1.203
   30ASP      N  301   4.811   5.573   0.990
   30ASP      H  302   4.743   5.568   0.918
   30ASP     CA  303   4.928   5.639   0.929
   30ASP     CB  304   4.937   5.604   0.780
   30ASP     CG  305   4.820   5.668   0.705
   30ASP    OD1  306   4.836   5.785   0.665
   30ASP    OD2  307   4.712   5.605   0.701
   30ASP      C  308   4.935   5.791   0.949
   30ASP      O  309   4.840   5.845   1.005
   31VAL      N  310   5.030   5.873   0.905
   31VAL      H  311   5.094   5.837   0.837
   31VAL     CA  312   5.034   6.016   0.938
   31VAL     CB  313   5.165   6.082   0.894
   31VAL    CG1  314   5.173   6.075   0.742
   31VAL    CG2  315   5.181   6.225   0.945
   31VAL      C  316   4.906   6.091   0.898
   31VAL      O  317   4.835   6.142   0.984
   32LEU      N  318   4.861   6.063   0.776
   32LEU      H  319   4.918   5.994   0.731
   32LEU     CA  320   4.741   6.122   0.713
   32LEU     CB  321   4.749   6.080   0.567
   32LEU     CG  322   4.854   6.133   0.469
   32LEU    CD1  323   4.861   6.049   0.341
   32LEU    CD2  324   4.836   6.282   0.438
   32LEU      C  325   4.606   6.077   0.771
   32LEU      O  326   4.504   6.143   0.753
   33GLY      N  327   4.611   5.958   0.828
   33GLY      H  328   4.683   5.891   0.808
   33GLY     CA  329   4.503   5.907   0.915
   33GLY      C  330   4.482   5.976   1.049
   33GLY      O  331   4.368   5.969   1.096
   34LEU      N  332   4.582   6.038   1.111
   34LEU      H  333   4.670   6.037   1.063
   34LEU     CA  334   4.562   6.119   1.232
   34LEU     CB  335   4.692   6.152   1.305
   34LEU     CG  336   4.757   6.040   1.386
   34LEU    CD1  337   4.653   5.989   1.486
   34LEU    CD2  338   4.821   5.931   1.299
   34LEU      C  339   4.477   6.245   1.209
   34LEU      O  340   4.525   6.353   1.174
   35GLU      N  341   4.346   6.223   1.209
   35GLU      H  342   4.321   6.127   1.198
   35GLU     CA  343   4.237   6.319   1.185
   35GLU     CB  344   4.256   6.361   1.039
   35GLU     CG  345   4.178   6.490   1.013
   35GLU     CD  346   4.034   6.460   0.970
   35GLU    OE1  347   4.006   6.366   0.893
   35GLU    OE2  348   3.949   6.527   1.032
   35GLU      C  349   4.103   6.252   1.219
   35GLU      O  350   4.089   6.139   1.172
   36GLU      N  351   4.001   6.332   1.250
   36GLU      H  352   4.019   6.430   1.258
   36GLU     CA  353   3.867   6.287   1.289
   36GLU     CB  354   3.766   6.396   1.324
   36GLU     CG  355   3.637   6.328   1.371
   36GLU     CD  356   3.523   6.430   1.376
   36GLU    OE1  357   3.539   6.549   1.411
   36GLU    OE2  358   3.409   6.380   1.364
   36GLU      C  359   3.801   6.201   1.181
   36GLU      O  360   3.793   6.081   1.205
   37GLU      N  361   3.790   6.258   1.062
   37GLU      H  362   3.842   6.343   1.049
   37GLU     CA  363   3.718   6.199   0.948
   37GLU     CB  364   3.695   6.302   0.837
   37GLU     CG  365   3.608   6.257   0.720
   37GLU     CD  366   3.593   6.372   0.620
   37GLU    OE1  367   3.475   6.411   0.602
   37GLU    OE2  368   3.693   6.434   0.578
   37GLU      C  369   3.801   6.084   0.891
   37GLU      O  370   3.743   5.982   0.852
   38SER      N  371   3.933   6.094   0.889
   38SER      H  372   3.978   6.181   0.909
   38SER     CA  373   4.030   5.999   0.833
   38SER     CB  374   4.173   6.053   0.829
   38SER     OG  375   4.173   6.178   0.760
   38SER     HG  376   4.125   6.243   0.819
   38SER      C  377   4.038   5.871   0.917
   38SER      O  378   4.056   5.765   0.857
   39LEU      N  379   4.033   5.886   1.049
   39LEU      H  380   4.039   5.978   1.088
   39LEU     CA  381   4.016   5.772   1.140
   39LEU     CB  382   4.019   5.833   1.281
   39LEU     CG  383   4.079   5.733   1.379
   39LEU    CD1  384   4.232   5.730   1.374
   39LEU    CD2  385   4.009   5.737   1.515
   39LEU      C  386   3.878   5.707   1.126
   39LEU      O  387   3.872   5.584   1.126
   40GLY      N  388   3.772   5.785   1.106
   40GLY      H  389   3.778   5.880   1.077
   40GLY     CA  390   3.634   5.735   1.099
   40GLY      C  391   3.600   5.645   1.218
   40GLY      O  392   3.621   5.686   1.332
   41SER      N  393   3.582   5.515   1.192
   41SER      H  394   3.643   5.464   1.131
   41SER     CA  395   3.509   5.421   1.277
   41SER     CB  396   3.465   5.304   1.188
   41SER     OG  397   3.565   5.244   1.105
   41SER     HG  398   3.540   5.147   1.102
   41SER      C  399   3.583   5.371   1.401
   41SER      O  400   3.689   5.310   1.390
   42VAL      N  401   3.516   5.363   1.516
   42VAL      H  402   3.426   5.406   1.520
   42VAL     CA  403   3.561   5.296   1.638
   42VAL     CB  404   3.498   5.354   1.765
   42VAL    CG1  405   3.543   5.282   1.892
   42VAL    CG2  406   3.546   5.499   1.774
   42VAL      C  407   3.568   5.143   1.634
   42VAL      O  408   3.462   5.080   1.637
   43PRO      N  409   3.688   5.090   1.656
   43PRO     CA  410   3.710   4.945   1.654
   43PRO     CB  411   3.858   4.922   1.626
   43PRO     CG  412   3.922   5.053   1.673
   43PRO     CD  413   3.815   5.162   1.676
   43PRO      C  414   3.672   4.874   1.784
   43PRO      O  415   3.665   4.933   1.892
   44ALA      N  416   3.649   4.744   1.774
   44ALA      H  417   3.661   4.703   1.683
   44ALA     CA  418   3.621   4.653   1.887
   44ALA     CB  419   3.499   4.566   1.857
   44ALA      C  420   3.737   4.558   1.916
   44ALA      O  421   3.806   4.517   1.823
   45PRO      N  422   3.778   4.558   2.043
   45PRO     CA  423   3.736   4.640   2.157
   45PRO     CB  424   3.791   4.569   2.280
   45PRO     CG  425   3.918   4.498   2.232
   45PRO     CD  426   3.883   4.465   2.087
   45PRO      C  427   3.797   4.780   2.147
   45PRO      O  428   3.907   4.806   2.099
   46ALA      N  429   3.737   4.879   2.213
   46ALA      H  430   3.651   4.850   2.254
   46ALA     CA  431   3.780   5.019   2.228
   46ALA     CB  432   3.647   5.092   2.252
   46ALA      C  433   3.888   5.034   2.334
   46ALA      O  434   3.870   5.086   2.445
   47CYS      N  435   4.010   5.026   2.282
   47CYS      H  436   4.009   5.019   2.182
   47CYS     CA  437   4.137   5.013   2.354
   47CYS     CB  438   4.220   4.893   2.308
   47CYS     SG  439   4.151   4.730   2.354
   47CYS     HG  440   4.044   4.745   2.276
   47CYS      C  441   4.232   5.133   2.358
   47CYS      O  442   4.204   5.236   2.296
   48ALA      N  443   4.344   5.119   2.428
   48ALA      H  444   4.358   5.066   2.512
   48ALA     CA  445   4.434   5.235   2.414
   48ALA     CB  446   4.549   5.234   2.514
   48ALA      C  447   4.491   5.268   2.276
   48ALA      O  448   4.511   5.183   2.188
   49LEU      N  449   4.508   5.397   2.250
   49LEU      H  450   4.493   5.454   2.330
   49LEU     CA  451   4.566   5.447   2.124
   49LEU     CB  452   4.480   5.564   2.075
   49LEU     CG  453   4.511   5.587   1.927
   49LEU    CD1  454   4.378   5.611   1.855
   49LEU    CD2  455   4.619   5.693   1.906
   49LEU      C  456   4.706   5.500   2.157
   49LEU      O  457   4.726   5.554   2.266
   50LEU      N  458   4.798   5.439   2.083
   50LEU      H  459   4.777   5.374   2.010
   50LEU     CA  460   4.937   5.468   2.123
   50LEU     CB  461   5.012   5.338   2.156
   50LEU     CG  462   5.163   5.345   2.175
   50LEU    CD1  463   5.213   5.404   2.307
   50LEU    CD2  464   5.208   5.202   2.146
   50LEU      C  465   5.001   5.542   2.005
   50LEU      O  466   5.001   5.485   1.896
   51LEU      N  467   5.079   5.641   2.045
   51LEU      H  468   5.101   5.656   2.141
   51LEU     CA  469   5.150   5.720   1.942
   51LEU     CB  470   5.101   5.862   1.967
   51LEU     CG  471   5.152   5.976   1.878
   51LEU    CD1  472   5.113   5.948   1.733
   51LEU    CD2  473   5.107   6.109   1.939
   51LEU      C  474   5.301   5.699   1.956
   51LEU      O  475   5.362   5.732   2.058
   52LEU      N  476   5.366   5.647   1.852
   52LEU      H  477   5.313   5.622   1.772
   52LEU     CA  478   5.512   5.629   1.845
   52LEU     CB  479   5.549   5.500   1.772
   52LEU     CG  480   5.523   5.375   1.856
   52LEU    CD1  481   5.566   5.248   1.782
   52LEU    CD2  482   5.594   5.379   1.992
   52LEU      C  483   5.561   5.744   1.757
   52LEU      O  484   5.526   5.750   1.639
   53PHE      N  485   5.634   5.832   1.825
   53PHE      H  486   5.640   5.823   1.924
   53PHE     CA  487   5.684   5.959   1.771
   53PHE     CB  488   5.584   6.063   1.822
   53PHE     CG  489   5.591   6.205   1.766
   53PHE    CD1  490   5.633   6.222   1.635
   53PHE    HD1  491   5.650   6.138   1.568
   53PHE    CD2  492   5.576   6.314   1.851
   53PHE    HD2  493   5.537   6.305   1.953
   53PHE    CE1  494   5.670   6.348   1.588
   53PHE    HE1  495   5.728   6.374   1.499
   53PHE    CE2  496   5.609   6.442   1.807
   53PHE    HE2  497   5.591   6.529   1.870
   53PHE     CZ  498   5.651   6.454   1.675
   53PHE     HZ  499   5.672   6.557   1.644
   53PHE      C  500   5.833   5.988   1.791
   53PHE      O  501   5.884   5.993   1.903
   54PRO      N  502   5.911   6.004   1.685
   54PRO     CA  503   6.052   6.047   1.680
   54PRO     CB  504   6.102   6.012   1.540
   54PRO     CG  505   5.975   6.011   1.455
   54PRO     CD  506   5.865   5.965   1.551
   54PRO      C  507   6.069   6.195   1.711
   54PRO      O  508   6.115   6.272   1.627
   55LEU      N  509   6.038   6.228   1.837
   55LEU      H  510   6.036   6.156   1.906
   55LEU     CA  511   6.043   6.364   1.893
   55LEU     CB  512   5.994   6.373   2.037
   55LEU     CG  513   5.951   6.507   2.099
   55LEU    CD1  514   5.822   6.494   2.181
   55LEU    CD2  515   6.060   6.563   2.191
   55LEU      C  516   6.190   6.409   1.895
   55LEU      O  517   6.277   6.333   1.938
   56THR      N  518   6.211   6.537   1.868
   56THR      H  519   6.137   6.604   1.862
   56THR     CA  520   6.343   6.601   1.884
   56THR     CB  521   6.363   6.747   1.841
   56THR    OG1  522   6.282   6.846   1.905
   56THR    HG1  523   6.187   6.834   1.875
   56THR    CG2  524   6.359   6.770   1.690
   56THR      C  525   6.407   6.597   2.023
   56THR      O  526   6.343   6.627   2.124
   57ALA      N  527   6.538   6.575   2.023
   57ALA      H  528   6.583   6.510   1.963
   57ALA     CA  529   6.620   6.608   2.141
   57ALA     CB  530   6.764   6.566   2.108
   57ALA      C  531   6.615   6.749   2.199
   57ALA      O  532   6.643   6.768   2.317
   58GLN      N  533   6.596   6.851   2.116
   58GLN      H  534   6.620   6.847   2.019
   58GLN     CA  535   6.578   6.988   2.166
   58GLN     CB  536   6.576   7.080   2.044
   58GLN     CG  537   6.712   7.098   1.975
   58GLN     CD  538   6.724   6.994   1.864
   58GLN    OE1  539   6.788   6.893   1.894
   58GLN    NE2  540   6.652   7.005   1.752
   58GLN   HE21  541   6.591   7.084   1.744
   58GLN   HE22  542   6.664   6.936   1.680
   58GLN      C  543   6.451   7.009   2.249
   58GLN      O  544   6.463   7.039   2.368
   59HISE     N  545   6.335   6.969   2.197
   59HISE     H  546   6.335   6.932   2.105
   59HISE    CA  547   6.209   6.962   2.272
   59HISE    CB  548   6.095   6.929   2.175
   59HISE    CG  549   5.962   6.997   2.206
   59HISE   ND1  550   5.923   7.117   2.164
   59HISE   CD2  551   5.859   6.944   2.271
   59HISE   HD2  552   5.870   6.852   2.328
   59HISE   CE1  553   5.803   7.143   2.215
   59HISE   HE1  554   5.742   7.226   2.179
   59HISE   NE2  555   5.764   7.037   2.285
   59HISE   HE2  556   5.669   7.020   2.310
   59HISE     C  557   6.187   6.872   2.393
   59HISE     O  558   6.106   6.902   2.480
   60GLU      N  559   6.277   6.775   2.405
   60GLU      H  560   6.328   6.744   2.325
   60GLU     CA  561   6.301   6.692   2.525
   60GLU     CB  562   6.408   6.583   2.522
   60GLU     CG  563   6.369   6.459   2.442
   60GLU     CD  564   6.458   6.341   2.482
   60GLU    OE1  565   6.442   6.238   2.413
   60GLU    OE2  566   6.534   6.341   2.581
   60GLU      C  567   6.307   6.764   2.660
   60GLU      O  568   6.228   6.738   2.751
   61ASN      N  569   6.358   6.886   2.652
   61ASN      H  570   6.397   6.919   2.565
   61ASN     CA  571   6.383   6.982   2.761
   61ASN     CB  572   6.469   7.097   2.710
   61ASN     CG  573   6.500   7.211   2.808
   61ASN    OD1  574   6.593   7.215   2.889
   61ASN    ND2  575   6.421   7.318   2.810
   61ASN   HD21  576   6.344   7.313   2.746
   61ASN   HD22  577   6.449   7.396   2.865
   61ASN      C  578   6.251   7.034   2.819
   61ASN      O  579   6.239   7.044   2.940
   62PHE      N  580   6.154   7.049   2.729
   62PHE      H  581   6.165   7.023   2.633
   62PHE     CA  582   6.025   7.100   2.776
   62PHE     CB  583   5.963   7.192   2.669
   62PHE     CG  584   6.041   7.322   2.651
   62PHE    CD1  585   6.150   7.321   2.565
   62PHE    HD1  586   6.138   7.261   2.475
   62PHE    CD2  587   6.035   7.433   2.735
   62PHE    HD2  588   5.965   7.425   2.818
   62PHE    CE1  589   6.247   7.421   2.570
   62PHE    HE1  590   6.333   7.415   2.503
   62PHE    CE2  591   6.126   7.538   2.741
   62PHE    HE2  592   6.133   7.606   2.826
   62PHE     CZ  593   6.233   7.531   2.653
   62PHE     HZ  594   6.309   7.609   2.651
   62PHE      C  595   5.925   6.996   2.827
   62PHE      O  596   5.848   7.022   2.917
   63ARG      N  597   5.963   6.871   2.804
   63ARG      H  598   6.048   6.855   2.752
   63ARG     CA  599   5.872   6.756   2.811
   63ARG     CB  600   5.925   6.639   2.729
   63ARG     CG  601   5.900   6.663   2.580
   63ARG     CD  602   5.758   6.635   2.531
   63ARG     NE  603   5.719   6.497   2.567
   63ARG     HE  604   5.778   6.419   2.547
   63ARG     CZ  605   5.615   6.477   2.650
   63ARG    NH1  606   5.528   6.573   2.682
   63ARG   HH11  607   5.526   6.666   2.645
   63ARG   HH12  608   5.448   6.538   2.732
   63ARG    NH2  609   5.584   6.351   2.684
   63ARG   HH21  610   5.635   6.273   2.647
   63ARG   HH22  611   5.509   6.325   2.744
   63ARG      C  612   5.828   6.706   2.949
   63ARG      O  613   5.710   6.712   2.984
   64LYS      N  614   5.928   6.670   3.029
   64LYS      H  615   6.022   6.700   3.014
   64LYS     CA  616   5.897   6.619   3.163
   64LYS     CB  617   6.016   6.531   3.204
   64LYS     CG  618   5.997   6.405   3.119
   64LYS     CD  619   6.127   6.326   3.135
   64LYS     CE  620   6.155   6.302   3.283
   64LYS     NZ  621   6.298   6.292   3.318
   64LYS    HZ1  622   6.338   6.383   3.301
   64LYS    HZ2  623   6.324   6.288   3.414
   64LYS    HZ3  624   6.349   6.223   3.267
   64LYS      C  625   5.860   6.728   3.265
   64LYS      O  626   5.818   6.700   3.377
   65LYS      N  627   5.877   6.852   3.221
   65LYS      H  628   5.940   6.869   3.145
   65LYS     CA  629   5.827   6.975   3.283
   65LYS     CB  630   5.910   7.093   3.233
   65LYS     CG  631   5.898   7.221   3.316
   65LYS     CD  632   5.962   7.345   3.254
   65LYS     CE  633   5.956   7.459   3.356
   65LYS     NZ  634   6.013   7.576   3.286
   65LYS    HZ1  635   6.094   7.556   3.230
   65LYS    HZ2  636   5.946   7.625   3.231
   65LYS    HZ3  637   6.046   7.632   3.362
   65LYS      C  638   5.683   6.994   3.232
   65LYS      O  639   5.600   7.028   3.316
   66GLN      N  640   5.645   6.987   3.105
   66GLN      H  641   5.713   7.010   3.036
   66GLN     CA  642   5.506   6.977   3.058
   66GLN     CB  643   5.495   6.941   2.910
   66GLN     CG  644   5.543   7.062   2.829
   66GLN     CD  645   5.559   7.021   2.682
   66GLN    OE1  646   5.668   6.994   2.633
   66GLN    NE2  647   5.462   7.044   2.594
   66GLN   HE21  648   5.384   7.095   2.629
   66GLN   HE22  649   5.474   7.014   2.499
   66GLN      C  650   5.411   6.896   3.147
   66GLN      O  651   5.327   6.945   3.222
   67ILE      N  652   5.456   6.774   3.172
   67ILE      H  653   5.529   6.735   3.116
   67ILE     CA  654   5.393   6.668   3.253
   67ILE     CB  655   5.458   6.537   3.210
   67ILE    CG1  656   5.468   6.518   3.059
   67ILE    CG2  657   5.359   6.428   3.253
   67ILE     CD  658   5.574   6.418   3.012
   67ILE      C  659   5.387   6.695   3.403
   67ILE      O  660   5.278   6.687   3.459
   68GLU      N  661   5.494   6.746   3.465
   68GLU      H  662   5.584   6.722   3.428
   68GLU     CA  663   5.491   6.800   3.602
   68GLU     CB  664   5.638   6.797   3.645
   68GLU     CG  665   5.652   6.859   3.785
   68GLU     CD  666   5.785   6.832   3.854
   68GLU    OE1  667   5.861   6.926   3.887
   68GLU    OE2  668   5.817   6.711   3.860
   68GLU      C  669   5.407   6.926   3.622
   68GLU      O  670   5.346   6.945   3.727
   69GLU      N  671   5.418   7.016   3.524
   69GLU      H  672   5.498   7.014   3.464
   69GLU     CA  673   5.334   7.136   3.522
   69GLU     CB  674   5.376   7.238   3.416
   69GLU     CG  675   5.491   7.326   3.464
   69GLU     CD  676   5.456   7.455   3.539
   69GLU    OE1  677   5.403   7.451   3.652
   69GLU    OE2  678   5.496   7.560   3.485
   69GLU      C  679   5.183   7.116   3.512
   69GLU      O  680   5.104   7.197   3.563
   70LEU      N  681   5.146   7.023   3.425
   70LEU      H  682   5.213   6.984   3.361
   70LEU     CA  683   5.006   6.985   3.402
   70LEU     CB  684   4.978   6.895   3.281
   70LEU     CG  685   5.006   6.959   3.145
   70LEU    CD1  686   4.998   6.864   3.026
   70LEU    CD2  687   4.911   7.078   3.130
   70LEU      C  688   4.947   6.916   3.525
   70LEU      O  689   4.826   6.917   3.546
   71LYS      N  690   5.035   6.837   3.586
   71LYS      H  691   5.123   6.812   3.546
   71LYS     CA  692   5.001   6.747   3.698
   71LYS     CB  693   4.952   6.830   3.816
   71LYS     CG  694   4.937   6.748   3.945
   71LYS     CD  695   4.863   6.843   4.039
   71LYS     CE  696   4.907   6.811   4.182
   71LYS     NZ  697   4.850   6.897   4.287
   71LYS    HZ1  698   4.758   6.863   4.308
   71LYS    HZ2  699   4.913   6.904   4.364
   71LYS    HZ3  700   4.841   6.991   4.255
   71LYS      C  701   4.904   6.633   3.664
   71LYS      O  702   4.954   6.523   3.683
   72GLY      N  703   4.777   6.656   3.631
   72GLY      H  704   4.756   6.749   3.600
   72GLY     CA  705   4.662   6.565   3.634
   72GLY      C  706   4.612   6.512   3.769
   72GLY      O  707   4.641   6.564   3.876
   73GLN      N  708   4.571   6.385   3.766
   73GLN      H  709   4.592   6.332   3.684
   73GLN     CA  710   4.509   6.314   3.878
   73GLN     CB  711   4.416   6.205   3.823
   73GLN     CG  712   4.284   6.275   3.794
   73GLN     CD  713   4.171   6.174   3.773
   73GLN    OE1  714   4.186   6.061   3.726
   73GLN    NE2  715   4.059   6.202   3.838
   73GLN   HE21  716   4.039   6.290   3.882
   73GLN   HE22  717   3.988   6.132   3.842
   73GLN      C  718   4.591   6.254   3.992
   73GLN      O  719   4.707   6.220   3.969
   74GLU      N  720   4.543   6.274   4.115
   74GLU      H  721   4.450   6.296   4.145
   74GLU     CA  722   4.614   6.231   4.236
   74GLU     CB  723   4.617   6.334   4.349
   74GLU     CG  724   4.711   6.449   4.312
   74GLU     CD  725   4.625   6.574   4.322
   74GLU    OE1  726   4.630   6.646   4.425
   74GLU    OE2  727   4.541   6.601   4.234
   74GLU      C  728   4.586   6.093   4.297
   74GLU      O  729   4.666   6.038   4.372
   75VAL      N  730   4.470   6.042   4.255
   75VAL      H  731   4.391   6.102   4.243
   75VAL     CA  732   4.444   5.899   4.276
   75VAL     CB  733   4.309   5.874   4.344
   75VAL    CG1  734   4.311   5.733   4.403
   75VAL    CG2  735   4.296   5.969   4.463
   75VAL      C  736   4.470   5.831   4.142
   75VAL      O  737   4.434   5.890   4.040
   76SER      N  738   4.545   5.721   4.142
   76SER      H  739   4.576   5.676   4.225
   76SER     CA  740   4.584   5.648   4.020
   76SER     CB  741   4.713   5.567   4.038
   76SER     OG  742   4.824   5.653   4.066
   76SER     HG  743   4.891   5.596   4.114
   76SER      C  744   4.471   5.565   3.959
   76SER      O  745   4.409   5.484   4.028
   77PRO      N  746   4.447   5.595   3.832
   77PRO     CA  747   4.342   5.530   3.752
   77PRO     CB  748   4.323   5.620   3.630
   77PRO     CG  749   4.463   5.679   3.611
   77PRO     CD  750   4.514   5.700   3.754
   77PRO      C  751   4.384   5.388   3.713
   77PRO      O  752   4.502   5.352   3.707
   78LYS      N  753   4.295   5.306   3.656
   78LYS      H  754   4.204   5.339   3.632
   78LYS     CA  755   4.321   5.168   3.612
   78LYS     CB  756   4.189   5.091   3.601
   78LYS     CG  757   4.127   5.057   3.736
   78LYS     CD  758   3.993   4.988   3.712
   78LYS     CE  759   3.885   5.066   3.637
   78LYS     NZ  760   3.761   4.989   3.619
   78LYS    HZ1  761   3.770   4.918   3.550
   78LYS    HZ2  762   3.738   4.955   3.711
   78LYS    HZ3  763   3.683   5.049   3.603
   78LYS      C  764   4.406   5.125   3.493
   78LYS      O  765   4.392   5.021   3.429
   79VAL      N  766   4.513   5.202   3.475
   79VAL      H  767   4.538   5.263   3.551
   79VAL     CA  768   4.615   5.203   3.370
   79VAL     CB  769   4.632   5.346   3.317
   79VAL    CG1  770   4.499   5.398   3.262
   79VAL    CG2  771   4.703   5.435   3.419
   79VAL      C  772   4.742   5.130   3.413
   79VAL      O  773   4.790   5.127   3.527
   80TYR      N  774   4.787   5.051   3.316
   80TYR      H  775   4.751   5.049   3.223
   80TYR     CA  776   4.912   4.977   3.336
   80TYR     CB  777   4.924   4.872   3.226
   80TYR     CG  778   5.040   4.773   3.239
   80TYR    CD1  779   5.014   4.645   3.287
   80TYR    HD1  780   4.914   4.619   3.321
   80TYR    CD2  781   5.172   4.811   3.221
   80TYR    HD2  782   5.193   4.902   3.165
   80TYR    CE1  783   5.115   4.557   3.321
   80TYR    HE1  784   5.087   4.456   3.351
   80TYR    CE2  785   5.278   4.730   3.260
   80TYR    HE2  786   5.380   4.769   3.258
   80TYR     CZ  787   5.245   4.605   3.311
   80TYR     OH  788   5.350   4.527   3.347
   80TYR     HH  789   5.322   4.448   3.402
   80TYR      C  790   5.026   5.079   3.318
   80TYR      O  791   5.019   5.146   3.215
   81PHE      N  792   5.114   5.098   3.416
   81PHE      H  793   5.111   5.043   3.499
   81PHE     CA  794   5.226   5.192   3.403
   81PHE     CB  795   5.257   5.245   3.544
   81PHE     CG  796   5.160   5.351   3.595
   81PHE    CD1  797   5.069   5.313   3.693
   81PHE    HD1  798   5.063   5.209   3.725
   81PHE    CD2  799   5.170   5.485   3.557
   81PHE    HD2  800   5.242   5.511   3.480
   81PHE    CE1  801   4.985   5.406   3.751
   81PHE    HE1  802   4.931   5.382   3.843
   81PHE    CE2  803   5.088   5.578   3.619
   81PHE    HE2  804   5.109   5.685   3.608
   81PHE     CZ  805   4.992   5.539   3.711
   81PHE     HZ  806   4.926   5.618   3.749
   81PHE      C  807   5.352   5.122   3.353
   81PHE      O  808   5.377   5.006   3.387
   82MET      N  809   5.432   5.198   3.280
   82MET      H  810   5.393   5.285   3.247
   82MET     CA  811   5.565   5.170   3.225
   82MET     CB  812   5.549   5.108   3.086
   82MET     CG  813   5.511   4.960   3.081
   82MET     SD  814   5.635   4.842   3.144
   82MET     CE  815   5.579   4.699   3.054
   82MET      C  816   5.660   5.289   3.207
   82MET      O  817   5.607   5.400   3.201
   83LYS      N  818   5.791   5.268   3.210
   83LYS      H  819   5.835   5.183   3.238
   83LYS     CA  820   5.881   5.383   3.191
   83LYS     CB  821   5.903   5.443   3.330
   83LYS     CG  822   5.983   5.573   3.322
   83LYS     CD  823   5.984   5.641   3.459
   83LYS     CE  824   6.080   5.757   3.484
   83LYS     NZ  825   6.064   5.806   3.622
   83LYS    HZ1  826   6.086   5.734   3.689
   83LYS    HZ2  827   6.126   5.883   3.636
   83LYS    HZ3  828   5.973   5.845   3.631
   83LYS      C  829   6.014   5.344   3.126
   83LYS      O  830   6.084   5.258   3.179
   84GLN      N  831   6.021   5.383   2.999
   84GLN      H  832   5.963   5.454   2.959
   84GLN     CA  833   6.144   5.359   2.922
   84GLN     CB  834   6.100   5.285   2.796
   84GLN     CG  835   6.207   5.273   2.688
   84GLN     CD  836   6.336   5.196   2.718
   84GLN    OE1  837   6.439   5.244   2.766
   84GLN    NE2  838   6.338   5.069   2.680
   84GLN   HE21  839   6.263   5.030   2.627
   84GLN   HE22  840   6.420   5.012   2.683
   84GLN      C  841   6.223   5.486   2.890
   84GLN      O  842   6.169   5.576   2.825
   85THR      N  843   6.353   5.492   2.919
   85THR      H  844   6.395   5.414   2.964
   85THR     CA  845   6.441   5.608   2.902
   85THR     CB  846   6.562   5.615   2.996
   85THR    OG1  847   6.639   5.495   2.988
   85THR    HG1  848   6.721   5.524   3.036
   85THR    CG2  849   6.504   5.622   3.137
   85THR      C  850   6.499   5.605   2.761
   85THR      O  851   6.502   5.711   2.699
   86ILE      N  852   6.549   5.496   2.704
   86ILE      H  853   6.530   5.406   2.744
   86ILE     CA  854   6.621   5.495   2.576
   86ILE     CB  855   6.748   5.410   2.572
   86ILE    CG1  856   6.729   5.267   2.621
   86ILE    CG2  857   6.869   5.477   2.638
   86ILE     CD  858   6.688   5.176   2.505
   86ILE      C  859   6.541   5.475   2.447
   86ILE      O  860   6.463   5.381   2.435
   87GLY      N  861   6.575   5.557   2.348
   87GLY      H  862   6.638   5.631   2.371
   87GLY     CA  863   6.496   5.564   2.223
   87GLY      C  864   6.489   5.435   2.142
   87GLY      O  865   6.381   5.376   2.131
   88ASN      N  866   6.601   5.374   2.105
   88ASN      H  867   6.683   5.430   2.093
   88ASN     CA  868   6.613   5.251   2.025
   88ASN     CB  869   6.756   5.199   2.021
   88ASN     CG  870   6.823   5.148   2.148
   88ASN    OD1  871   6.901   5.227   2.202
   88ASN    ND2  872   6.795   5.026   2.195
   88ASN   HD21  873   6.719   4.977   2.152
   88ASN   HD22  874   6.830   4.989   2.280
   88ASN      C  875   6.518   5.133   2.049
   88ASN      O  876   6.477   5.063   1.957
   89SER      N  877   6.482   5.125   2.177
   89SER      H  878   6.517   5.190   2.246
   89SER     CA  879   6.392   5.017   2.219
   89SER     CB  880   6.454   4.933   2.331
   89SER     OG  881   6.546   4.848   2.263
   89SER     HG  882   6.504   4.758   2.267
   89SER      C  883   6.245   5.050   2.246
   89SER      O  884   6.163   4.967   2.284
   90CYS      N  885   6.217   5.180   2.248
   90CYS      H  886   6.269   5.249   2.198
   90CYS     CA  887   6.091   5.241   2.294
   90CYS     CB  888   6.098   5.391   2.265
   90CYS     SG  889   6.205   5.472   2.389
   90CYS     HG  890   6.304   5.384   2.390
   90CYS      C  891   5.966   5.189   2.223
   90CYS      O  892   5.860   5.168   2.283
   91GLY      N  893   5.966   5.152   2.095
   91GLY      H  894   6.043   5.162   2.032
   91GLY     CA  895   5.847   5.105   2.023
   91GLY      C  896   5.791   4.969   2.067
   91GLY      O  897   5.674   4.962   2.103
   92THR      N  898   5.868   4.862   2.053
   92THR      H  899   5.950   4.863   1.996
   92THR     CA  900   5.836   4.727   2.104
   92THR     CB  901   5.964   4.644   2.105
   92THR    OG1  902   6.034   4.665   1.982
   92THR    HG1  903   6.121   4.614   1.987
   92THR    CG2  904   5.927   4.496   2.112
   92THR      C  905   5.786   4.740   2.248
   92THR      O  906   5.672   4.700   2.274
   93ILE      N  907   5.865   4.805   2.333
   93ILE      H  908   5.949   4.847   2.298
   93ILE     CA  909   5.823   4.838   2.470
   93ILE     CB  910   5.936   4.884   2.562
   93ILE    CG1  911   6.011   4.767   2.628
   93ILE    CG2  912   5.897   4.988   2.667
   93ILE     CD  913   6.150   4.814   2.671
   93ILE      C  914   5.689   4.911   2.484
   93ILE      O  915   5.608   4.841   2.543
   94GLY      N  916   5.662   5.014   2.405
   94GLY      H  917   5.726   5.063   2.345
   94GLY     CA  918   5.533   5.082   2.390
   94GLY      C  919   5.413   4.993   2.355
   94GLY      O  920   5.307   5.013   2.413
   95LEU      N  921   5.439   4.898   2.265
   95LEU      H  922   5.527   4.886   2.219
   95LEU     CA  923   5.332   4.807   2.224
   95LEU     CB  924   5.368   4.732   2.095
   95LEU     CG  925   5.391   4.817   1.969
   95LEU    CD1  926   5.447   4.715   1.870
   95LEU    CD2  927   5.261   4.882   1.922
   95LEU      C  928   5.302   4.700   2.329
   95LEU      O  929   5.185   4.662   2.336
   96ILE      N  930   5.408   4.649   2.390
   96ILE      H  931   5.502   4.664   2.358
   96ILE     CA  932   5.388   4.562   2.507
   96ILE     CB  933   5.518   4.520   2.574
   96ILE    CG1  934   5.593   4.434   2.472
   96ILE    CG2  935   5.481   4.427   2.690
   96ILE     CD  936   5.744   4.441   2.498
   96ILE      C  937   5.296   4.631   2.608
   96ILE      O  938   5.201   4.570   2.655
   97HISE     N  939   5.338   4.752   2.644
   97HISE     H  940   5.426   4.787   2.610
   97HISE    CA  941   5.262   4.840   2.734
   97HISE    CB  942   5.347   4.967   2.741
   97HISE    CG  943   5.272   5.087   2.798
   97HISE   ND1  944   5.228   5.088   2.923
   97HISE   CD2  945   5.282   5.214   2.762
   97HISE   HD2  946   5.270   5.254   2.661
   97HISE   CE1  947   5.232   5.213   2.968
   97HISE   HE1  948   5.202   5.251   3.066
   97HISE   NE2  949   5.263   5.293   2.867
   97HISE   HE2  950   5.289   5.390   2.874
   97HISE     C  951   5.119   4.865   2.684
   97HISE     O  952   5.022   4.846   2.757
   98ALA      N  953   5.102   4.895   2.556
   98ALA      H  954   5.171   4.928   2.491
   98ALA     CA  955   4.963   4.895   2.509
   98ALA     CB  956   4.963   4.949   2.366
   98ALA      C  957   4.876   4.769   2.515
   98ALA      O  958   4.754   4.779   2.524
   99VAL      N  959   4.938   4.653   2.498
   99VAL      H  960   5.028   4.656   2.454
   99VAL     CA  961   4.872   4.522   2.509
   99VAL     CB  962   4.954   4.403   2.459
   99VAL    CG1  963   4.890   4.268   2.491
   99VAL    CG2  964   4.962   4.419   2.307
   99VAL      C  965   4.843   4.501   2.658
   99VAL      O  966   4.730   4.470   2.695
  100ALA      N  967   4.947   4.529   2.736
  100ALA      H  968   5.039   4.548   2.701
  100ALA     CA  969   4.941   4.523   2.883
  100ALA     CB  970   5.080   4.521   2.948
  100ALA      C  971   4.837   4.612   2.948
  100ALA      O  972   4.781   4.577   3.052
  101ASN      N  973   4.812   4.733   2.898
  101ASN      H  974   4.865   4.766   2.820
  101ASN     CA  975   4.694   4.815   2.925
  101ASN     CB  976   4.696   4.949   2.853
  101ASN     CG  977   4.779   5.061   2.915
  101ASN    OD1  978   4.730   5.149   2.986
  101ASN    ND2  979   4.908   5.034   2.927
  101ASN   HD21  980   4.951   4.954   2.889
  101ASN   HD22  981   4.965   5.099   2.978
  101ASN      C  982   4.561   4.739   2.927
  101ASN      O  983   4.477   4.748   3.017
  102ASN      N  984   4.539   4.662   2.822
  102ASN      H  985   4.610   4.647   2.754
  102ASN     CA  986   4.409   4.602   2.792
  102ASN     CB  987   4.360   4.666   2.662
  102ASN     CG  988   4.324   4.813   2.683
  102ASN    OD1  989   4.382   4.903   2.621
  102ASN    ND2  990   4.230   4.842   2.772
  102ASN   HD21  991   4.200   4.770   2.834
  102ASN   HD22  992   4.206   4.939   2.777
  102ASN      C  993   4.408   4.449   2.779
  102ASN      O  994   4.358   4.389   2.685
  103GLN      N  995   4.463   4.382   2.880
  103GLN      H  996   4.508   4.441   2.946
  103GLN     CA  997   4.471   4.235   2.881
  103GLN     CB  998   4.529   4.183   3.012
  103GLN     CG  999   4.662   4.241   3.060
  103GLN     CD 1000   4.669   4.250   3.213
  103GLN    OE1 1001   4.649   4.143   3.271
  103GLN    NE2 1002   4.709   4.361   3.272
  103GLN   HE21 1003   4.715   4.451   3.229
  103GLN   HE22 1004   4.729   4.358   3.370
  103GLN      C 1005   4.334   4.168   2.870
  103GLN      O 1006   4.322   4.060   2.813
  104ASP      N 1007   4.240   4.214   2.951
  104ASP      H 1008   4.265   4.265   3.033
  104ASP     CA 1009   4.104   4.158   2.958
  104ASP     CB 1010   4.026   4.209   3.079
  104ASP     CG 1011   4.017   4.362   3.087
  104ASP    OD1 1012   3.912   4.421   3.055
  104ASP    OD2 1013   4.121   4.419   3.125
  104ASP      C 1014   4.022   4.175   2.831
  104ASP      O 1015   3.933   4.094   2.804
  105LYS      N 1016   4.039   4.290   2.767
  105LYS      H 1017   4.081   4.368   2.814
  105LYS     CA 1018   3.992   4.328   2.633
  105LYS     CB 1019   4.026   4.477   2.619
  105LYS     CG 1020   3.933   4.564   2.704
  105LYS     CD 1021   3.933   4.705   2.645
  105LYS     CE 1022   3.852   4.804   2.729
  105LYS     NZ 1023   3.712   4.762   2.746
  105LYS    HZ1 1024   3.675   4.740   2.656
  105LYS    HZ2 1025   3.692   4.702   2.823
  105LYS    HZ3 1026   3.647   4.832   2.776
  105LYS      C 1027   4.047   4.252   2.513
  105LYS      O 1028   3.976   4.173   2.451
  106LEU      N 1029   4.175   4.269   2.480
  106LEU      H 1030   4.229   4.336   2.530
  106LEU     CA 1031   4.244   4.200   2.370
  106LEU     CB 1032   4.389   4.244   2.349
  106LEU     CG 1033   4.395   4.384   2.289
  106LEU    CD1 1034   4.530   4.432   2.343
  106LEU    CD2 1035   4.380   4.381   2.137
  106LEU      C 1036   4.243   4.048   2.355
  106LEU      O 1037   4.247   3.979   2.456
  107GLY      N 1038   4.216   4.008   2.230
  107GLY      H 1039   4.184   4.069   2.158
  107GLY     CA 1040   4.226   3.867   2.191
  107GLY      C 1041   4.372   3.823   2.203
  107GLY      O 1042   4.453   3.840   2.112
  108PHE      N 1043   4.375   3.719   2.285
  108PHE      H 1044   4.299   3.689   2.343
  108PHE     CA 1045   4.496   3.644   2.320
  108PHE     CB 1046   4.524   3.660   2.470
  108PHE     CG 1047   4.641   3.752   2.507
  108PHE    CD1 1048   4.617   3.883   2.545
  108PHE    HD1 1049   4.527   3.938   2.515
  108PHE    CD2 1050   4.768   3.697   2.516
  108PHE    HD2 1051   4.783   3.591   2.493
  108PHE    CE1 1052   4.720   3.959   2.597
  108PHE    HE1 1053   4.695   4.051   2.651
  108PHE    CE2 1054   4.870   3.770   2.576
  108PHE    HE2 1055   4.966   3.726   2.603
  108PHE     CZ 1056   4.846   3.902   2.614
  108PHE     HZ 1057   4.915   3.961   2.674
  108PHE      C 1058   4.492   3.494   2.290
  108PHE      O 1059   4.391   3.427   2.311
  109GLU      N 1060   4.607   3.456   2.235
  109GLU      H 1061   4.679   3.522   2.212
  109GLU     CA 1062   4.633   3.315   2.203
  109GLU     CB 1063   4.743   3.307   2.097
  109GLU     CG 1064   4.683   3.364   1.969
  109GLU     CD 1065   4.771   3.353   1.844
  109GLU    OE1 1066   4.855   3.261   1.839
  109GLU    OE2 1067   4.733   3.415   1.742
  109GLU      C 1068   4.661   3.234   2.330
  109GLU      O 1069   4.727   3.268   2.429
  110ASP      N 1070   4.625   3.108   2.306
  110ASP      H 1071   4.580   3.078   2.222
  110ASP     CA 1072   4.641   2.996   2.399
  110ASP     CB 1073   4.565   2.874   2.347
  110ASP     CG 1074   4.598   2.842   2.201
  110ASP    OD1 1075   4.536   2.908   2.115
  110ASP    OD2 1076   4.692   2.768   2.164
  110ASP      C 1077   4.782   2.954   2.443
  110ASP      O 1078   4.877   2.965   2.365
  111GLY      N 1079   4.786   2.903   2.566
  111GLY      H 1080   4.699   2.880   2.609
  111GLY     CA 1081   4.914   2.876   2.633
  111GLY      C 1082   5.019   2.986   2.632
  111GLY      O 1083   5.134   2.958   2.667
  112SER      N 1084   4.971   3.110   2.644
  112SER      H 1085   4.879   3.129   2.676
  112SER     CA 1086   5.053   3.229   2.616
  112SER     CB 1087   4.969   3.356   2.597
  112SER     OG 1088   5.044   3.470   2.555
  112SER     HG 1089   5.063   3.452   2.458
  112SER      C 1090   5.169   3.251   2.713
  112SER      O 1091   5.153   3.289   2.829
  113VAL      N 1092   5.290   3.240   2.660
  113VAL      H 1093   5.297   3.206   2.566
  113VAL     CA 1094   5.417   3.280   2.722
  113VAL     CB 1095   5.524   3.220   2.631
  113VAL    CG1 1096   5.666   3.272   2.657
  113VAL    CG2 1097   5.513   3.068   2.636
  113VAL      C 1098   5.421   3.431   2.744
  113VAL      O 1099   5.439   3.467   2.860
  114LEU      N 1100   5.368   3.510   2.650
  114LEU      H 1101   5.378   3.489   2.553
  114LEU     CA 1102   5.349   3.653   2.678
  114LEU     CB 1103   5.308   3.731   2.553
  114LEU     CG 1104   5.268   3.879   2.565
  114LEU    CD1 1105   5.388   3.973   2.570
  114LEU    CD2 1106   5.169   3.928   2.459
  114LEU      C 1107   5.251   3.675   2.793
  114LEU      O 1108   5.279   3.754   2.883
  115LYS      N 1109   5.144   3.597   2.800
  115LYS      H 1110   5.121   3.555   2.712
  115LYS     CA 1111   5.046   3.610   2.908
  115LYS     CB 1112   4.906   3.547   2.894
  115LYS     CG 1113   4.808   3.578   3.006
  115LYS     CD 1114   4.671   3.529   2.959
  115LYS     CE 1115   4.607   3.618   2.852
  115LYS     NZ 1116   4.479   3.551   2.826
  115LYS    HZ1 1117   4.416   3.611   2.777
  115LYS    HZ2 1118   4.484   3.466   2.773
  115LYS    HZ3 1119   4.436   3.536   2.914
  115LYS      C 1120   5.103   3.574   3.045
  115LYS      O 1121   5.070   3.643   3.142
  116GLN      N 1122   5.178   3.467   3.065
  116GLN      H 1123   5.167   3.391   3.001
  116GLN     CA 1124   5.256   3.435   3.186
  116GLN     CB 1125   5.325   3.299   3.183
  116GLN     CG 1126   5.231   3.179   3.172
  116GLN     CD 1127   5.291   3.068   3.085
  116GLN    OE1 1128   5.392   3.009   3.122
  116GLN    NE2 1129   5.219   3.007   2.991
  116GLN   HE21 1130   5.126   3.038   2.969
  116GLN   HE22 1131   5.263   2.938   2.934
  116GLN      C 1132   5.356   3.543   3.229
  116GLN      O 1133   5.382   3.559   3.348
  117PHE      N 1134   5.430   3.594   3.131
  117PHE      H 1135   5.443   3.529   3.056
  117PHE     CA 1136   5.511   3.715   3.152
  117PHE     CB 1137   5.580   3.746   3.019
  117PHE     CG 1138   5.705   3.663   2.993
  117PHE    CD1 1139   5.716   3.611   2.865
  117PHE    HD1 1140   5.684   3.669   2.778
  117PHE    CD2 1141   5.789   3.610   3.091
  117PHE    HD2 1142   5.792   3.655   3.190
  117PHE    CE1 1143   5.810   3.513   2.835
  117PHE    HE1 1144   5.823   3.495   2.729
  117PHE    CE2 1145   5.875   3.504   3.065
  117PHE    HE2 1146   5.959   3.488   3.133
  117PHE     CZ 1147   5.891   3.459   2.935
  117PHE     HZ 1148   5.951   3.370   2.919
  117PHE      C 1149   5.438   3.840   3.201
  117PHE      O 1150   5.502   3.935   3.247
  118LEU      N 1151   5.306   3.836   3.190
  118LEU      H 1152   5.262   3.767   3.133
  118LEU     CA 1153   5.216   3.928   3.262
  118LEU     CB 1154   5.119   3.983   3.158
  118LEU     CG 1155   5.169   4.098   3.070
  118LEU    CD1 1156   5.095   4.123   2.938
  118LEU    CD2 1157   5.160   4.218   3.163
  118LEU      C 1158   5.149   3.867   3.386
  118LEU      O 1159   5.030   3.885   3.407
  119SER      N 1160   5.233   3.790   3.456
  119SER      H 1161   5.318   3.754   3.417
  119SER     CA 1162   5.213   3.753   3.596
  119SER     CB 1163   5.205   3.604   3.633
  119SER     OG 1164   5.080   3.549   3.590
  119SER     HG 1165   5.020   3.564   3.669
  119SER      C 1166   5.304   3.830   3.692
  119SER      O 1167   5.419   3.861   3.659
  120GLU      N 1168   5.238   3.884   3.794
  120GLU      H 1169   5.138   3.879   3.795
  120GLU     CA 1170   5.284   3.965   3.907
  120GLU     CB 1171   5.368   3.894   4.013
  120GLU     CG 1172   5.290   3.771   4.058
  120GLU     CD 1173   5.347   3.695   4.177
  120GLU    OE1 1174   5.272   3.623   4.247
  120GLU    OE2 1175   5.468   3.720   4.197
  120GLU      C 1176   5.339   4.106   3.883
  120GLU      O 1177   5.344   4.186   3.976
  121THR      N 1178   5.335   4.146   3.756
  121THR      H 1179   5.285   4.092   3.688
  121THR     CA 1180   5.400   4.266   3.701
  121THR     CB 1181   5.404   4.267   3.548
  121THR    OG1 1182   5.273   4.287   3.495
  121THR    HG1 1183   5.213   4.213   3.526
  121THR    CG2 1184   5.475   4.140   3.501
  121THR      C 1185   5.361   4.405   3.751
  121THR      O 1186   5.444   4.495   3.758
  122GLU      N 1187   5.237   4.409   3.799
  122GLU      H 1188   5.175   4.330   3.796
  122GLU     CA 1189   5.181   4.514   3.884
  122GLU     CB 1190   5.033   4.492   3.917
  122GLU     CG 1191   5.011   4.366   4.000
  122GLU     CD 1192   4.983   4.235   3.925
  122GLU    OE1 1193   4.962   4.246   3.802
  122GLU    OE2 1194   4.966   4.128   3.988
  122GLU      C 1195   5.263   4.549   4.008
  122GLU      O 1196   5.220   4.643   4.074
  123LYS      N 1197   5.327   4.446   4.061
  123LYS      H 1198   5.318   4.357   4.015
  123LYS     CA 1199   5.398   4.458   4.190
  123LYS     CB 1200   5.396   4.334   4.279
  123LYS     CG 1201   5.255   4.295   4.324
  123LYS     CD 1202   5.239   4.154   4.383
  123LYS     CE 1203   5.091   4.118   4.389
  123LYS     NZ 1204   5.062   4.011   4.485
  123LYS    HZ1 1205   5.086   4.062   4.567
  123LYS    HZ2 1206   4.966   3.984   4.496
  123LYS    HZ3 1207   5.112   3.925   4.481
  123LYS      C 1208   5.541   4.512   4.180
  123LYS      O 1209   5.619   4.488   4.272
  124MET      N 1210   5.570   4.581   4.070
  124MET      H 1211   5.506   4.574   3.993
  124MET     CA 1212   5.707   4.627   4.043
  124MET     CB 1213   5.757   4.552   3.919
  124MET     CG 1214   5.810   4.411   3.945
  124MET     SD 1215   5.864   4.306   3.805
  124MET     CE 1216   6.007   4.387   3.738
  124MET      C 1217   5.708   4.778   4.022
  124MET      O 1218   5.623   4.829   3.948
  125SER      N 1219   5.822   4.843   4.044
  125SER      H 1220   5.888   4.802   4.108
  125SER     CA 1221   5.846   4.980   3.997
  125SER     CB 1222   5.985   5.018   4.048
  125SER     OG 1223   5.984   5.031   4.190
  125SER     HG 1224   5.907   5.086   4.224
  125SER      C 1225   5.854   4.995   3.845
  125SER      O 1226   5.927   4.920   3.781
  126PRO      N 1227   5.798   5.102   3.789
  126PRO     CA 1228   5.788   5.117   3.643
  126PRO     CB 1229   5.724   5.250   3.602
  126PRO     CG 1230   5.666   5.292   3.738
  126PRO     CD 1231   5.748   5.227   3.849
  126PRO      C 1232   5.910   5.108   3.550
  126PRO      O 1233   5.905   5.054   3.439
  127GLU      N 1234   6.021   5.166   3.593
  127GLU      H 1235   6.017   5.241   3.659
  127GLU     CA 1236   6.151   5.140   3.529
  127GLU     CB 1237   6.265   5.226   3.585
  127GLU     CG 1238   6.248   5.369   3.535
  127GLU     CD 1239   6.353   5.467   3.587
  127GLU    OE1 1240   6.320   5.587   3.589
  127GLU    OE2 1241   6.467   5.424   3.615
  127GLU      C 1242   6.203   4.996   3.521
  127GLU      O 1243   6.210   4.939   3.413
  128ASP      N 1244   6.218   4.935   3.638
  128ASP      H 1245   6.214   4.977   3.729
  128ASP     CA 1246   6.242   4.791   3.653
  128ASP     CB 1247   6.246   4.743   3.798
  128ASP     CG 1248   6.282   4.596   3.816
  128ASP    OD1 1249   6.358   4.543   3.733
  128ASP    OD2 1250   6.228   4.538   3.913
  128ASP      C 1251   6.159   4.691   3.573
  128ASP      O 1252   6.206   4.606   3.497
  129ARG      N 1253   6.030   4.724   3.569
  129ARG      H 1254   5.997   4.802   3.622
  129ARG     CA 1255   5.936   4.655   3.480
  129ARG     CB 1256   5.805   4.728   3.508
  129ARG     CG 1257   5.675   4.648   3.495
  129ARG     CD 1258   5.552   4.740   3.506
  129ARG     NE 1259   5.531   4.799   3.639
  129ARG     HE 1260   5.603   4.801   3.708
  129ARG     CZ 1261   5.411   4.845   3.678
  129ARG    NH1 1262   5.301   4.822   3.605
  129ARG   HH11 1263   5.305   4.761   3.526
  129ARG   HH12 1264   5.206   4.844   3.627
  129ARG    NH2 1265   5.379   4.897   3.797
  129ARG   HH21 1266   5.455   4.920   3.858
  129ARG   HH22 1267   5.290   4.940   3.812
  129ARG      C 1268   5.966   4.650   3.330
  129ARG      O 1269   6.017   4.549   3.283
  130ALA      N 1270   5.992   4.770   3.279
  130ALA      H 1271   6.006   4.845   3.344
  130ALA     CA 1272   6.039   4.795   3.142
  130ALA     CB 1273   6.025   4.944   3.111
  130ALA      C 1274   6.174   4.737   3.099
  130ALA      O 1275   6.182   4.642   3.021
  131LYS      N 1276   6.268   4.751   3.192
  131LYS      H 1277   6.260   4.824   3.260
  131LYS     CA 1278   6.401   4.689   3.192
  131LYS     CB 1279   6.480   4.747   3.310
  131LYS     CG 1280   6.525   4.891   3.286
  131LYS     CD 1281   6.559   4.951   3.422
  131LYS     CE 1282   6.651   5.072   3.408
  131LYS     NZ 1283   6.660   5.146   3.535
  131LYS    HZ1 1284   6.664   5.081   3.611
  131LYS    HZ2 1285   6.739   5.208   3.531
  131LYS    HZ3 1286   6.582   5.207   3.529
  131LYS      C 1287   6.395   4.536   3.189
  131LYS      O 1288   6.458   4.475   3.103
  132CYS      N 1289   6.301   4.472   3.258
  132CYS      H 1290   6.241   4.529   3.314
  132CYS     CA 1291   6.287   4.326   3.268
  132CYS     CB 1292   6.209   4.285   3.393
  132CYS     SG 1293   6.325   4.302   3.533
  132CYS     HG 1294   6.301   4.432   3.549
  132CYS      C 1295   6.220   4.271   3.142
  132CYS      O 1296   6.251   4.161   3.099
  133PHE      N 1297   6.127   4.347   3.083
  133PHE      H 1298   6.089   4.422   3.136
  133PHE     CA 1299   6.074   4.321   2.948
  133PHE     CB 1300   5.946   4.403   2.934
  133PHE     CG 1301   5.830   4.322   2.990
  133PHE    CD1 1302   5.770   4.221   2.916
  133PHE    HD1 1303   5.828   4.180   2.834
  133PHE    CD2 1304   5.772   4.364   3.110
  133PHE    HD2 1305   5.828   4.422   3.183
  133PHE    CE1 1306   5.649   4.166   2.955
  133PHE    HE1 1307   5.602   4.093   2.889
  133PHE    CE2 1308   5.650   4.311   3.148
  133PHE    HE2 1309   5.609   4.358   3.237
  133PHE     CZ 1310   5.589   4.213   3.071
  133PHE     HZ 1311   5.507   4.159   3.120
  133PHE      C 1312   6.175   4.343   2.837
  133PHE      O 1313   6.170   4.268   2.740
  134GLU      N 1314   6.256   4.449   2.839
  134GLU      H 1315   6.243   4.528   2.899
  134GLU     CA 1316   6.371   4.448   2.748
  134GLU     CB 1317   6.441   4.584   2.754
  134GLU     CG 1318   6.528   4.620   2.632
  134GLU     CD 1319   6.599   4.753   2.655
  134GLU    OE1 1320   6.549   4.867   2.664
  134GLU    OE2 1321   6.720   4.733   2.680
  134GLU      C 1322   6.464   4.328   2.768
  134GLU      O 1323   6.527   4.284   2.673
  135LYS      N 1324   6.494   4.294   2.893
  135LYS      H 1325   6.491   4.370   2.956
  135LYS     CA 1326   6.575   4.172   2.913
  135LYS     CB 1327   6.604   4.163   3.063
  135LYS     CG 1328   6.725   4.249   3.099
  135LYS     CD 1329   6.764   4.234   3.246
  135LYS     CE 1330   6.862   4.333   3.309
  135LYS     NZ 1331   6.917   4.281   3.434
  135LYS    HZ1 1332   6.839   4.251   3.490
  135LYS    HZ2 1333   6.972   4.198   3.422
  135LYS    HZ3 1334   6.973   4.344   3.488
  135LYS      C 1335   6.511   4.042   2.864
  135LYS      O 1336   6.586   3.950   2.830
  136ASN      N 1337   6.379   4.040   2.858
  136ASN      H 1338   6.330   4.124   2.881
  136ASN     CA 1339   6.302   3.925   2.809
  136ASN     CB 1340   6.149   3.930   2.819
  136ASN     CG 1341   6.064   3.808   2.782
  136ASN    OD1 1342   6.009   3.785   2.674
  136ASN    ND2 1343   6.043   3.728   2.885
  136ASN   HD21 1344   6.056   3.773   2.973
  136ASN   HD22 1345   6.032   3.630   2.868
  136ASN      C 1346   6.327   3.882   2.664
  136ASN      O 1347   6.311   3.951   2.564
  137GLU      N 1348   6.374   3.758   2.671
  137GLU      H 1349   6.375   3.704   2.755
  137GLU     CA 1350   6.423   3.688   2.551
  137GLU     CB 1351   6.503   3.563   2.590
  137GLU     CG 1352   6.632   3.608   2.658
  137GLU     CD 1353   6.707   3.483   2.706
  137GLU    OE1 1354   6.796   3.429   2.636
  137GLU    OE2 1355   6.682   3.441   2.820
  137GLU      C 1356   6.322   3.661   2.440
  137GLU      O 1357   6.355   3.686   2.324
  138ALA      N 1358   6.202   3.614   2.475
  138ALA      H 1359   6.186   3.574   2.565
  138ALA     CA 1360   6.083   3.611   2.388
  138ALA     CB 1361   5.973   3.556   2.479
  138ALA      C 1362   6.055   3.738   2.309
  138ALA      O 1363   6.061   3.751   2.187
  139ILE      N 1364   6.041   3.837   2.397
  139ILE      H 1365   6.020   3.810   2.491
  139ILE     CA 1366   6.015   3.975   2.354
  139ILE     CB 1367   5.970   4.060   2.473
  139ILE    CG1 1368   5.818   4.051   2.482
  139ILE    CG2 1369   6.009   4.208   2.474
  139ILE     CD 1370   5.767   3.934   2.568
  139ILE      C 1371   6.135   4.024   2.272
  139ILE      O 1372   6.106   4.078   2.164
  140GLN      N 1373   6.261   4.002   2.307
  140GLN      H 1374   6.277   3.960   2.397
  140GLN     CA 1375   6.379   4.036   2.227
  140GLN     CB 1376   6.497   4.023   2.323
  140GLN     CG 1377   6.627   4.099   2.297
  140GLN     CD 1378   6.723   4.065   2.412
  140GLN    OE1 1379   6.816   3.991   2.382
  140GLN    NE2 1380   6.712   4.111   2.536
  140GLN   HE21 1381   6.634   4.169   2.562
  140GLN   HE22 1382   6.785   4.103   2.604
  140GLN      C 1383   6.392   3.948   2.102
  140GLN      O 1384   6.443   3.997   2.002
  141ALA      N 1385   6.344   3.824   2.095
  141ALA      H 1386   6.311   3.779   2.178
  141ALA     CA 1387   6.344   3.741   1.973
  141ALA     CB 1388   6.293   3.604   2.017
  141ALA      C 1389   6.257   3.792   1.859
  141ALA      O 1390   6.305   3.833   1.753
  142ALA      N 1391   6.132   3.826   1.892
  142ALA      H 1392   6.092   3.809   1.981
  142ALA     CA 1393   6.031   3.892   1.807
  142ALA     CB 1394   5.914   3.891   1.905
  142ALA      C 1395   6.067   4.034   1.765
  142ALA      O 1396   6.069   4.071   1.647
  143HISE     N 1397   6.147   4.097   1.850
  143HISE     H 1398   6.161   4.052   1.938
  143HISE    CA 1399   6.218   4.223   1.822
  143HISE    CB 1400   6.286   4.274   1.950
  143HISE    CG 1401   6.336   4.418   1.938
  143HISE   ND1 1402   6.278   4.525   1.992
  143HISE   CD2 1403   6.432   4.458   1.855
  143HISE   HD2 1404   6.479   4.396   1.779
  143HISE   CE1 1405   6.343   4.631   1.944
  143HISE   HE1 1406   6.333   4.737   1.970
  143HISE   NE2 1407   6.434   4.591   1.856
  143HISE   HE2 1408   6.487   4.653   1.798
  143HISE     C 1409   6.320   4.202   1.710
  143HISE     O 1410   6.314   4.257   1.600
  144ASP      N 1411   6.422   4.121   1.735
  144ASP      H 1412   6.450   4.103   1.830
  144ASP     CA 1413   6.517   4.077   1.632
  144ASP     CB 1414   6.616   3.980   1.697
  144ASP     CG 1415   6.749   3.963   1.622
  144ASP    OD1 1416   6.754   3.969   1.497
  144ASP    OD2 1417   6.848   3.929   1.689
  144ASP      C 1418   6.454   4.017   1.507
  144ASP      O 1419   6.486   4.071   1.401
  145ALA      N 1420   6.356   3.926   1.509
  145ALA      H 1421   6.333   3.889   1.599
  145ALA     CA 1422   6.281   3.879   1.392
  145ALA     CB 1423   6.162   3.799   1.446
  145ALA      C 1424   6.237   3.990   1.296
  145ALA      O 1425   6.221   3.958   1.179
  146VAL      N 1426   6.178   4.096   1.350
  146VAL      H 1427   6.140   4.082   1.442
  146VAL     CA 1428   6.135   4.215   1.277
  146VAL     CB 1429   6.023   4.294   1.345
  146VAL    CG1 1430   5.883   4.231   1.345
  146VAL    CG2 1431   6.047   4.345   1.487
  146VAL      C 1432   6.242   4.317   1.240
  146VAL      O 1433   6.260   4.354   1.124
  147ALA      N 1434   6.333   4.337   1.335
  147ALA      H 1435   6.332   4.279   1.416
  147ALA     CA 1436   6.449   4.426   1.316
  147ALA     CB 1437   6.511   4.434   1.456
  147ALA      C 1438   6.541   4.379   1.204
  147ALA      O 1439   6.574   4.465   1.124
  148GLN      N 1440   6.545   4.246   1.192
  148GLN      H 1441   6.530   4.189   1.273
  148GLN     CA 1442   6.614   4.179   1.081
  148GLN     CB 1443   6.601   4.027   1.095
  148GLN     CG 1444   6.691   3.949   0.999
  148GLN     CD 1445   6.691   3.800   1.036
  148GLN    OE1 1446   6.753   3.739   1.122
  148GLN    NE2 1447   6.616   3.731   0.950
  148GLN   HE21 1448   6.577   3.776   0.870
  148GLN   HE22 1449   6.585   3.638   0.973
  148GLN      C 1450   6.552   4.205   0.944
  148GLN      O 1451   6.624   4.224   0.846
  149GLU      N 1452   6.420   4.213   0.937
  149GLU      H 1453   6.361   4.203   1.018
  149GLU     CA 1454   6.340   4.256   0.822
  149GLU     CB 1455   6.197   4.200   0.825
  149GLU     CG 1456   6.188   4.049   0.845
  149GLU     CD 1457   6.059   3.986   0.791
  149GLU    OE1 1458   6.062   3.952   0.671
  149GLU    OE2 1459   5.964   3.978   0.872
  149GLU      C 1460   6.343   4.403   0.779
  149GLU      O 1461   6.376   4.429   0.663
  150GLY      N 1462   6.339   4.486   0.883
  150GLY      H 1463   6.313   4.451   0.973
  150GLY     CA 1464   6.329   4.631   0.861
  150GLY      C 1465   6.357   4.717   0.984
  150GLY      O 1466   6.292   4.713   1.089
  151GLN      N 1467   6.477   4.774   0.975
  151GLN      H 1468   6.536   4.768   0.894
  151GLN     CA 1469   6.512   4.881   1.069
  151GLN     CB 1470   6.665   4.888   1.060
  151GLN     CG 1471   6.732   4.966   1.173
  151GLN     CD 1472   6.877   5.012   1.151
  151GLN    OE1 1473   6.978   4.944   1.136
  151GLN    NE2 1474   6.896   5.143   1.135
  151GLN   HE21 1475   6.832   5.219   1.144
  151GLN   HE22 1476   6.987   5.157   1.096
  151GLN      C 1477   6.441   5.014   1.046
  151GLN      O 1478   6.406   5.047   0.932
  152CYS      N 1479   6.421   5.088   1.154
  152CYS      H 1480   6.477   5.071   1.235
  152CYS     CA 1481   6.374   5.227   1.145
  152CYS     CB 1482   6.310   5.274   1.276
  152CYS     SG 1483   6.159   5.368   1.236
  152CYS     HG 1484   6.122   5.307   1.124
  152CYS      C 1485   6.482   5.325   1.101
  152CYS      O 1486   6.600   5.295   1.123
  153ARG      N 1487   6.429   5.441   1.063
  153ARG      H 1488   6.330   5.450   1.050
  153ARG     CA 1489   6.512   5.560   1.038
  153ARG     CB 1490   6.417   5.666   0.983
  153ARG     CG 1491   6.480   5.798   0.937
  153ARG     CD 1492   6.362   5.893   0.914
  153ARG     NE 1493   6.410   6.032   0.902
  153ARG     HE 1494   6.453   6.077   0.980
  153ARG     CZ 1495   6.400   6.105   0.790
  153ARG    NH1 1496   6.361   6.059   0.670
  153ARG   HH11 1497   6.339   5.968   0.634
  153ARG   HH12 1498   6.315   6.132   0.619
  153ARG    NH2 1499   6.425   6.236   0.800
  153ARG   HH21 1500   6.453   6.288   0.880
  153ARG   HH22 1501   6.397   6.289   0.720
  153ARG      C 1502   6.595   5.622   1.151
  153ARG      O 1503   6.532   5.683   1.237
  154VAL      N 1504   6.727   5.616   1.140
  154VAL      H 1505   6.780   5.594   1.057
  154VAL     CA 1506   6.810   5.667   1.250
  154VAL     CB 1507   6.914   5.564   1.296
  154VAL    CG1 1508   7.010   5.617   1.402
  154VAL    CG2 1509   6.833   5.443   1.344
  154VAL      C 1510   6.871   5.805   1.226
  154VAL      O 1511   6.948   5.825   1.132
  155ASP      N 1512   6.843   5.892   1.323
  155ASP      H 1513   6.787   5.860   1.399
  155ASP     CA 1514   6.895   6.029   1.331
  155ASP     CB 1515   6.784   6.119   1.279
  155ASP     CG 1516   6.830   6.265   1.289
  155ASP    OD1 1517   6.788   6.327   1.390
  155ASP    OD2 1518   6.908   6.311   1.203
  155ASP      C 1519   6.940   6.053   1.475
  155ASP      O 1520   6.869   6.025   1.572
  156ASP      N 1521   7.052   6.124   1.480
  156ASP      H 1522   7.088   6.165   1.396
  156ASP     CA 1523   7.119   6.142   1.610
  156ASP     CB 1524   7.263   6.187   1.585
  156ASP     CG 1525   7.265   6.312   1.497
  156ASP    OD1 1526   7.300   6.419   1.552
  156ASP    OD2 1527   7.263   6.287   1.375
  156ASP      C 1528   7.047   6.247   1.694
  156ASP      O 1529   7.060   6.226   1.815
  157LYS      N 1530   6.938   6.309   1.650
  157LYS      H 1531   6.902   6.286   1.560
  157LYS     CA 1532   6.855   6.403   1.727
  157LYS     CB 1533   6.864   6.546   1.675
  157LYS     CG 1534   7.006   6.591   1.710
  157LYS     CD 1535   7.040   6.734   1.666
  157LYS     CE 1536   7.161   6.796   1.737
  157LYS     NZ 1537   7.108   6.878   1.847
  157LYS    HZ1 1538   7.018   6.914   1.824
  157LYS    HZ2 1539   7.109   6.823   1.931
  157LYS    HZ3 1540   7.162   6.961   1.862
  157LYS      C 1541   6.707   6.365   1.731
  157LYS      O 1542   6.643   6.405   1.828
  158VAL      N 1543   6.643   6.313   1.626
  158VAL      H 1544   6.670   6.329   1.531
  158VAL     CA 1545   6.506   6.261   1.634
  158VAL     CB 1546   6.430   6.272   1.502
  158VAL    CG1 1547   6.433   6.413   1.442
  158VAL    CG2 1548   6.463   6.159   1.404
  158VAL      C 1549   6.480   6.130   1.707
  158VAL      O 1550   6.473   6.019   1.653
  159ASN      N 1551   6.462   6.142   1.839
  159ASN      H 1552   6.433   6.227   1.883
  159ASN     CA 1553   6.449   6.028   1.931
  159ASN     CB 1554   6.485   6.075   2.072
  159ASN     CG 1555   6.622   6.137   2.100
  159ASN    OD1 1556   6.717   6.110   2.027
  159ASN    ND2 1557   6.638   6.200   2.216
  159ASN   HD21 1558   6.561   6.218   2.277
  159ASN   HD22 1559   6.728   6.228   2.250
  159ASN      C 1560   6.315   5.955   1.927
  159ASN      O 1561   6.208   6.015   1.940
  160PHE      N 1562   6.320   5.822   1.933
  160PHE      H 1563   6.408   5.780   1.910
  160PHE     CA 1564   6.199   5.740   1.950
  160PHE     CB 1565   6.227   5.600   1.894
  160PHE     CG 1566   6.251   5.597   1.743
  160PHE    CD1 1567   6.153   5.613   1.646
  160PHE    HD1 1568   6.049   5.608   1.678
  160PHE    CD2 1569   6.377   5.563   1.695
  160PHE    HD2 1570   6.454   5.531   1.765
  160PHE    CE1 1571   6.183   5.607   1.511
  160PHE    HE1 1572   6.104   5.593   1.436
  160PHE    CE2 1573   6.410   5.557   1.560
  160PHE    HE2 1574   6.510   5.544   1.520
  160PHE     CZ 1575   6.311   5.579   1.464
  160PHE     HZ 1576   6.328   5.563   1.358
  160PHE      C 1577   6.132   5.741   2.087
  160PHE      O 1578   6.185   5.696   2.188
  161HISE     N 1579   6.027   5.823   2.092
  161HISE     H 1580   6.002   5.886   2.018
  161HISE    CA 1581   5.940   5.836   2.210
  161HISE    CB 1582   5.907   5.985   2.220
  161HISE    CG 1583   6.014   6.056   2.304
  161HISE   ND1 1584   6.000   6.088   2.433
  161HISE   CD2 1585   6.131   6.098   2.256
  161HISE   HD2 1586   6.174   6.080   2.158
  161HISE   CE1 1587   6.115   6.149   2.461
  161HISE   HE1 1588   6.135   6.183   2.563
  161HISE   NE2 1589   6.188   6.170   2.352
  161HISE   HE2 1590   6.281   6.206   2.349
  161HISE     C 1591   5.800   5.776   2.194
  161HISE     O 1592   5.754   5.754   2.082
  162PHE      N 1593   5.748   5.735   2.309
  162PHE      H 1594   5.792   5.764   2.394
  162PHE     CA 1595   5.609   5.688   2.317
  162PHE     CB 1596   5.606   5.535   2.322
  162PHE     CG 1597   5.636   5.479   2.461
  162PHE    CD1 1598   5.539   5.455   2.558
  162PHE    HD1 1599   5.436   5.488   2.550
  162PHE    CD2 1600   5.762   5.422   2.472
  162PHE    HD2 1601   5.851   5.469   2.430
  162PHE    CE1 1602   5.567   5.369   2.664
  162PHE    HE1 1603   5.507   5.374   2.754
  162PHE    CE2 1604   5.790   5.339   2.580
  162PHE    HE2 1605   5.878   5.276   2.573
  162PHE     CZ 1606   5.692   5.309   2.675
  162PHE     HZ 1607   5.710   5.234   2.752
  162PHE      C 1608   5.512   5.751   2.418
  162PHE      O 1609   5.555   5.781   2.529
  163ILE      N 1610   5.396   5.783   2.362
  163ILE      H 1611   5.385   5.763   2.265
  163ILE     CA 1612   5.286   5.851   2.431
  163ILE     CB 1613   5.271   5.995   2.382
  163ILE    CG1 1614   5.393   6.085   2.366
  163ILE    CG2 1615   5.171   6.066   2.474
  163ILE     CD 1616   5.435   6.070   2.219
  163ILE      C 1617   5.156   5.774   2.406
  163ILE      O 1618   5.126   5.742   2.291
  164LEU      N 1619   5.111   5.714   2.516
  164LEU      H 1620   5.140   5.734   2.610
  164LEU     CA 1621   4.991   5.630   2.522
  164LEU     CB 1622   5.015   5.533   2.637
  164LEU     CG 1623   4.908   5.427   2.662
  164LEU    CD1 1624   4.936   5.308   2.571
  164LEU    CD2 1625   4.907   5.383   2.809
  164LEU      C 1626   4.870   5.718   2.555
  164LEU      O 1627   4.867   5.789   2.656
  165PHE      N 1628   4.764   5.700   2.478
  165PHE      H 1629   4.766   5.649   2.392
  165PHE     CA 1630   4.634   5.763   2.507
  165PHE     CB 1631   4.585   5.834   2.380
  165PHE     CG 1632   4.679   5.947   2.338
  165PHE    CD1 1633   4.787   5.927   2.254
  165PHE    HD1 1634   4.789   5.830   2.203
  165PHE    CD2 1635   4.662   6.070   2.400
  165PHE    HD2 1636   4.563   6.108   2.427
  165PHE    CE1 1637   4.878   6.029   2.229
  165PHE    HE1 1638   4.977   6.002   2.192
  165PHE    CE2 1639   4.753   6.170   2.370
  165PHE    HE2 1640   4.734   6.270   2.409
  165PHE     CZ 1641   4.865   6.153   2.289
  165PHE     HZ 1642   4.931   6.236   2.260
  165PHE      C 1643   4.543   5.648   2.550
  165PHE      O 1644   4.489   5.569   2.472
  166ASN      N 1645   4.510   5.647   2.679
  166ASN      H 1646   4.560   5.709   2.739
  166ASN     CA 1647   4.420   5.544   2.734
  166ASN     CB 1648   4.478   5.464   2.851
  166ASN     CG 1649   4.405   5.330   2.864
  166ASN    OD1 1650   4.284   5.325   2.845
  166ASN    ND2 1651   4.477   5.228   2.912
  166ASN   HD21 1652   4.575   5.232   2.933
  166ASN   HD22 1653   4.438   5.148   2.957
  166ASN      C 1654   4.285   5.607   2.769
  166ASN      O 1655   4.272   5.691   2.858
  167ASN      N 1656   4.181   5.570   2.696
  167ASN      H 1657   4.210   5.491   2.642
  167ASN     CA 1658   4.039   5.609   2.701
  167ASN     CB 1659   3.969   5.561   2.574
  167ASN     CG 1660   3.972   5.408   2.561
  167ASN    OD1 1661   4.075   5.348   2.587
  167ASN    ND2 1662   3.861   5.349   2.518
  167ASN   HD21 1663   3.777   5.401   2.502
  167ASN   HD22 1664   3.860   5.251   2.497
  167ASN      C 1665   3.961   5.568   2.826
  167ASN      O 1666   3.841   5.594   2.834
  168VAL      N 1667   4.026   5.505   2.924
  168VAL      H 1668   4.126   5.494   2.918
  168VAL     CA 1669   3.958   5.444   3.038
  168VAL     CB 1670   4.070   5.391   3.129
  168VAL    CG1 1671   4.136   5.496   3.217
  168VAL    CG2 1672   4.019   5.273   3.212
  168VAL      C 1673   3.849   5.515   3.119
  168VAL      O 1674   3.862   5.635   3.141
  169ASP      N 1675   3.732   5.453   3.135
  169ASP      H 1676   3.712   5.367   3.089
  169ASP     CA 1677   3.623   5.492   3.225
  169ASP     CB 1678   3.664   5.504   3.372
  169ASP     CG 1679   3.692   5.370   3.440
  169ASP    OD1 1680   3.810   5.328   3.447
  169ASP    OD2 1681   3.593   5.313   3.490
  169ASP      C 1682   3.545   5.619   3.189
  169ASP      O 1683   3.422   5.622   3.193
  170GLY      N 1684   3.605   5.707   3.109
  170GLY      H 1685   3.695   5.680   3.075
  170GLY     CA 1686   3.544   5.834   3.065
  170GLY      C 1687   3.632   5.956   3.037
  170GLY      O 1688   3.575   6.060   3.003
  171HISE     N 1689   3.757   5.951   3.082
  171HISE     H 1690   3.790   5.866   3.123
  171HISE    CA 1691   3.855   6.052   3.039
  171HISE    CB 1692   3.924   6.111   3.162
  171HISE    CG 1693   3.837   6.209   3.242
  171HISE   ND1 1694   3.754   6.194   3.344
  171HISE   CD2 1695   3.820   6.333   3.197
  171HISE   HD2 1696   3.885   6.381   3.124
  171HISE   CE1 1697   3.691   6.307   3.371
  171HISE   HE1 1698   3.623   6.333   3.453
  171HISE   NE2 1699   3.730   6.391   3.276
  171HISE   HE2 1700   3.723   6.490   3.270
  171HISE     C 1701   3.956   6.003   2.935
  171HISE     O 1702   3.964   5.884   2.903
  172LEU      N 1703   4.018   6.100   2.868
  172LEU      H 1704   3.988   6.195   2.867
  172LEU     CA 1705   4.139   6.059   2.795
  172LEU     CB 1706   4.163   6.154   2.677
  172LEU     CG 1707   4.277   6.127   2.579
  172LEU    CD1 1708   4.268   5.985   2.523
  172LEU    CD2 1709   4.252   6.226   2.465
  172LEU      C 1710   4.254   6.080   2.894
  172LEU      O 1711   4.267   6.186   2.953
  173TYR      N 1712   4.331   5.974   2.918
  173TYR      H 1713   4.293   5.881   2.915
  173TYR     CA 1714   4.455   5.985   2.996
  173TYR     CB 1715   4.461   5.869   3.095
  173TYR     CG 1716   4.364   5.869   3.213
  173TYR    CD1 1717   4.399   5.940   3.328
  173TYR    HD1 1718   4.506   5.932   3.346
  173TYR    CD2 1719   4.233   5.831   3.192
  173TYR    HD2 1720   4.219   5.744   3.127
  173TYR    CE1 1721   4.306   5.992   3.418
  173TYR    HE1 1722   4.336   6.052   3.504
  173TYR    CE2 1723   4.144   5.866   3.293
  173TYR    HE2 1724   4.043   5.824   3.291
  173TYR     CZ 1725   4.175   5.948   3.401
  173TYR     OH 1726   4.080   5.975   3.494
  173TYR     HH 1727   4.121   6.020   3.573
  173TYR      C 1728   4.574   5.986   2.901
  173TYR      O 1729   4.601   5.894   2.824
  174GLU      N 1730   4.656   6.087   2.925
  174GLU      H 1731   4.634   6.148   3.001
  174GLU     CA 1732   4.776   6.110   2.844
  174GLU     CB 1733   4.783   6.257   2.800
  174GLU     CG 1734   4.904   6.298   2.716
  174GLU     CD 1735   4.920   6.448   2.692
  174GLU    OE1 1736   4.944   6.524   2.788
  174GLU    OE2 1737   4.884   6.502   2.585
  174GLU      C 1738   4.901   6.058   2.916
  174GLU      O 1739   4.930   6.104   3.026
  175LEU      N 1740   4.943   5.937   2.884
  175LEU      H 1741   4.904   5.884   2.809
  175LEU     CA 1742   5.057   5.869   2.948
  175LEU     CB 1743   5.032   5.721   2.981
  175LEU     CG 1744   4.927   5.713   3.092
  175LEU    CD1 1745   4.884   5.567   3.101
  175LEU    CD2 1746   4.956   5.783   3.225
  175LEU      C 1747   5.186   5.882   2.869
  175LEU      O 1748   5.207   5.813   2.770
  176ASP      N 1749   5.293   5.947   2.915
  176ASP      H 1750   5.282   5.999   2.999
  176ASP     CA 1751   5.432   5.937   2.870
  176ASP     CB 1752   5.507   6.061   2.915
  176ASP     CG 1753   5.641   6.091   2.850
  176ASP    OD1 1754   5.730   6.149   2.915
  176ASP    OD2 1755   5.677   6.028   2.747
  176ASP      C 1756   5.507   5.809   2.911
  176ASP      O 1757   5.480   5.755   3.018
  177GLY      N 1758   5.579   5.760   2.812
  177GLY      H 1759   5.549   5.780   2.719
  177GLY     CA 1760   5.687   5.662   2.834
  177GLY      C 1761   5.808   5.718   2.909
  177GLY      O 1762   5.874   5.629   2.962
  178ARG      N 1763   5.830   5.849   2.917
  178ARG      H 1764   5.773   5.916   2.869
  178ARG     CA 1765   5.940   5.909   2.995
  178ARG     CB 1766   5.999   6.022   2.910
  178ARG     CG 1767   6.059   5.977   2.779
  178ARG     CD 1768   6.188   5.894   2.781
  178ARG     NE 1769   6.253   5.899   2.649
  178ARG     HE 1770   6.327   5.966   2.651
  178ARG     CZ 1771   6.226   5.823   2.542
  178ARG    NH1 1772   6.130   5.729   2.543
  178ARG   HH11 1773   6.080   5.703   2.625
  178ARG   HH12 1774   6.111   5.680   2.458
  178ARG    NH2 1775   6.314   5.821   2.442
  178ARG   HH21 1776   6.393   5.882   2.450
  178ARG   HH22 1777   6.269   5.791   2.358
  178ARG      C 1778   5.907   5.950   3.138
  178ARG      O 1779   5.990   5.938   3.228
  179MET      N 1780   5.791   6.013   3.157
  179MET      H 1781   5.742   6.058   3.081
  179MET     CA 1782   5.732   6.038   3.289
  179MET     CB 1783   5.759   6.182   3.333
  179MET     CG 1784   5.733   6.199   3.483
  179MET     SD 1785   5.871   6.125   3.578
  179MET     CE 1786   5.834   6.182   3.742
  179MET      C 1787   5.580   6.020   3.293
  179MET      O 1788   5.503   6.110   3.259
  180PRO      N 1789   5.544   5.904   3.346
  180PRO     CA 1790   5.406   5.857   3.366
  180PRO     CB 1791   5.430   5.712   3.408
  180PRO     CG 1792   5.548   5.726   3.504
  180PRO     CD 1793   5.637   5.824   3.428
  180PRO      C 1794   5.294   5.928   3.441
  180PRO      O 1795   5.220   5.858   3.511
  181PHE      N 1796   5.284   6.059   3.427
  181PHE      H 1797   5.332   6.107   3.353
  181PHE     CA 1798   5.188   6.138   3.506
  181PHE     CB 1799   5.236   6.281   3.527
  181PHE     CG 1800   5.331   6.279   3.648
  181PHE    CD1 1801   5.441   6.364   3.646
  181PHE    HD1 1802   5.463   6.433   3.566
  181PHE    CD2 1803   5.289   6.234   3.772
  181PHE    HD2 1804   5.205   6.166   3.775
  181PHE    CE1 1805   5.505   6.402   3.763
  181PHE    HE1 1806   5.595   6.463   3.772
  181PHE    CE2 1807   5.361   6.264   3.887
  181PHE    HE2 1808   5.352   6.193   3.970
  181PHE     CZ 1809   5.469   6.352   3.888
  181PHE     HZ 1810   5.516   6.388   3.980
  181PHE      C 1811   5.050   6.131   3.440
  181PHE      O 1812   5.051   6.153   3.319
  182PRO      N 1813   4.945   6.090   3.511
  182PRO     CA 1814   4.809   6.075   3.456
  182PRO     CB 1815   4.738   5.976   3.549
  182PRO     CG 1816   4.798   6.017   3.684
  182PRO     CD 1817   4.945   6.024   3.642
  182PRO      C 1818   4.732   6.204   3.427
  182PRO      O 1819   4.643   6.247   3.500
  183VAL      N 1820   4.793   6.273   3.331
  183VAL      H 1821   4.883   6.261   3.288
  183VAL     CA 1822   4.723   6.389   3.274
  183VAL     CB 1823   4.814   6.468   3.180
  183VAL    CG1 1824   4.750   6.590   3.113
  183VAL    CG2 1825   4.955   6.495   3.233
  183VAL      C 1826   4.598   6.336   3.203
  183VAL      O 1827   4.605   6.272   3.098
  184ASN      N 1828   4.483   6.372   3.258
  184ASN      H 1829   4.476   6.382   3.357
  184ASN     CA 1830   4.347   6.365   3.202
  184ASN     CB 1831   4.237   6.329   3.303
  184ASN     CG 1832   4.214   6.438   3.408
  184ASN    OD1 1833   4.303   6.503   3.464
  184ASN    ND2 1834   4.092   6.439   3.460
  184ASN   HD21 1835   4.009   6.388   3.440
  184ASN   HD22 1836   4.090   6.494   3.544
  184ASN      C 1837   4.304   6.486   3.120
  184ASN      O 1838   4.327   6.600   3.159
  185HISE     N 1839   4.273   6.458   2.994
  185HISE     H 1840   4.256   6.364   2.964
  185HISE    CA 1841   4.237   6.567   2.901
  185HISE    CB 1842   4.312   6.557   2.769
  185HISE    CG 1843   4.460   6.595   2.776
  185HISE   ND1 1844   4.504   6.720   2.789
  185HISE   CD2 1845   4.561   6.508   2.775
  185HISE   HD2 1846   4.533   6.412   2.816
  185HISE   CE1 1847   4.635   6.708   2.804
  185HISE   HE1 1848   4.712   6.785   2.799
  185HISE   NE2 1849   4.671   6.580   2.791
  185HISE   HE2 1850   4.766   6.548   2.789
  185HISE     C 1851   4.085   6.576   2.882
  185HISE     O 1852   4.015   6.569   2.982
  186GLY      N 1853   4.036   6.637   2.775
  186GLY      H 1854   4.098   6.674   2.706
  186GLY     CA 1855   3.891   6.647   2.754
  186GLY      C 1856   3.810   6.518   2.773
  186GLY      O 1857   3.861   6.407   2.771
  187ALA      N 1858   3.684   6.550   2.800
  187ALA      H 1859   3.649   6.632   2.755
  187ALA     CA 1860   3.587   6.449   2.846
  187ALA     CB 1861   3.530   6.485   2.982
  187ALA      C 1862   3.477   6.412   2.747
  187ALA      O 1863   3.396   6.491   2.699
  188SER      N 1864   3.461   6.280   2.738
  188SER      H 1865   3.498   6.225   2.813
  188SER     CA 1866   3.375   6.214   2.640
  188SER     CB 1867   3.425   6.224   2.495
  188SER     OG 1868   3.319   6.171   2.416
  188SER     HG 1869   3.355   6.136   2.329
  188SER      C 1870   3.339   6.072   2.682
  188SER      O 1871   3.363   6.032   2.796
  189SER      N 1872   3.279   5.987   2.599
  189SER      H 1873   3.268   6.016   2.504
  189SER     CA 1874   3.242   5.846   2.622
  189SER     CB 1875   3.129   5.785   2.540
  189SER     OG 1876   3.157   5.774   2.400
  189SER     HG 1877   3.100   5.708   2.351
  189SER      C 1878   3.362   5.753   2.604
  189SER      O 1879   3.442   5.775   2.513
  190GLU      N 1880   3.353   5.637   2.670
  190GLU      H 1881   3.299   5.614   2.750
  190GLU     CA 1882   3.467   5.545   2.667
  190GLU     CB 1883   3.422   5.421   2.745
  190GLU     CG 1884   3.545   5.387   2.828
  190GLU     CD 1885   3.532   5.263   2.918
  190GLU    OE1 1886   3.641   5.219   2.961
  190GLU    OE2 1887   3.431   5.191   2.909
  190GLU      C 1888   3.502   5.500   2.525
  190GLU      O 1889   3.619   5.473   2.497
  191ASP      N 1890   3.404   5.481   2.437
  191ASP      H 1891   3.309   5.475   2.466
  191ASP     CA 1892   3.417   5.448   2.294
  191ASP     CB 1893   3.277   5.398   2.262
  191ASP     CG 1894   3.161   5.490   2.302
  191ASP    OD1 1895   3.118   5.569   2.215
  191ASP    OD2 1896   3.121   5.489   2.421
  191ASP      C 1897   3.473   5.556   2.201
  191ASP      O 1898   3.563   5.525   2.123
  192THR      N 1899   3.426   5.680   2.214
  192THR      H 1900   3.353   5.695   2.280
  192THR     CA 1901   3.464   5.795   2.130
  192THR     CB 1902   3.351   5.898   2.125
  192THR    OG1 1903   3.328   5.952   2.255
  192THR    HG1 1904   3.252   5.899   2.292
  192THR    CG2 1905   3.229   5.847   2.049
  192THR      C 1906   3.596   5.866   2.159
  192THR      O 1907   3.646   5.929   2.066
  193LEU      N 1908   3.650   5.847   2.279
  193LEU      H 1909   3.601   5.821   2.362
  193LEU     CA 1910   3.786   5.895   2.309
  193LEU     CB 1911   3.816   5.856   2.453
  193LEU     CG 1912   3.760   5.953   2.557
  193LEU    CD1 1913   3.731   5.867   2.681
  193LEU    CD2 1914   3.832   6.086   2.583
  193LEU      C 1915   3.901   5.863   2.213
  193LEU      O 1916   3.980   5.953   2.186
  194LEU      N 1917   3.891   5.752   2.140
  194LEU      H 1918   3.846   5.674   2.185
  194LEU     CA 1919   3.969   5.722   2.020
  194LEU     CB 1920   3.928   5.584   1.967
  194LEU     CG 1921   3.948   5.470   2.067
  194LEU    CD1 1922   3.888   5.344   2.003
  194LEU    CD2 1923   4.096   5.457   2.104
  194LEU      C 1924   3.968   5.830   1.912
  194LEU      O 1925   4.072   5.846   1.848
  195LYS      N 1926   3.849   5.884   1.886
  195LYS      H 1927   3.777   5.862   1.951
  195LYS     CA 1928   3.835   5.991   1.786
  195LYS     CB 1929   3.696   6.020   1.728
  195LYS     CG 1930   3.640   5.892   1.666
  195LYS     CD 1931   3.509   5.926   1.596
  195LYS     CE 1932   3.512   6.022   1.477
  195LYS     NZ 1933   3.374   6.056   1.441
  195LYS    HZ1 1934   3.378   6.143   1.391
  195LYS    HZ2 1935   3.327   5.981   1.394
  195LYS    HZ3 1936   3.333   6.080   1.528
  195LYS      C 1937   3.892   6.122   1.840
  195LYS      O 1938   3.953   6.197   1.765
  196ASP      N 1939   3.860   6.150   1.966
  196ASP      H 1940   3.791   6.112   2.027
  196ASP     CA 1941   3.936   6.256   2.035
  196ASP     CB 1942   3.875   6.272   2.174
  196ASP     CG 1943   3.730   6.320   2.170
  196ASP    OD1 1944   3.644   6.263   2.241
  196ASP    OD2 1945   3.707   6.432   2.118
  196ASP      C 1946   4.088   6.239   2.036
  196ASP      O 1947   4.154   6.338   2.003
  197ALA      N 1948   4.142   6.119   2.058
  197ALA      H 1949   4.073   6.056   2.094
  197ALA     CA 1950   4.285   6.089   2.052
  197ALA     CB 1951   4.311   5.945   2.099
  197ALA      C 1952   4.354   6.115   1.917
  197ALA      O 1953   4.460   6.177   1.908
  198ALA      N 1954   4.280   6.090   1.809
  198ALA      H 1955   4.190   6.049   1.818
  198ALA     CA 1956   4.313   6.116   1.669
  198ALA     CB 1957   4.190   6.090   1.581
  198ALA      C 1958   4.339   6.266   1.653
  198ALA      O 1959   4.445   6.304   1.603
  199LYS      N 1960   4.249   6.355   1.696
  199LYS      H 1961   4.153   6.328   1.705
  199LYS     CA 1962   4.281   6.498   1.702
  199LYS     CB 1963   4.165   6.585   1.751
  199LYS     CG 1964   4.030   6.557   1.685
  199LYS     CD 1965   3.924   6.661   1.722
  199LYS     CE 1966   3.792   6.618   1.659
  199LYS     NZ 1967   3.695   6.719   1.705
  199LYS    HZ1 1968   3.727   6.814   1.710
  199LYS    HZ2 1969   3.617   6.715   1.643
  199LYS    HZ3 1970   3.661   6.681   1.791
  199LYS      C 1971   4.396   6.535   1.795
  199LYS      O 1972   4.492   6.597   1.749
  200VAL      N 1973   4.390   6.490   1.920
  200VAL      H 1974   4.327   6.417   1.946
  200VAL     CA 1975   4.494   6.513   2.022
  200VAL     CB 1976   4.474   6.457   2.163
  200VAL    CG1 1977   4.592   6.472   2.259
  200VAL    CG2 1978   4.349   6.512   2.232
  200VAL      C 1979   4.635   6.482   1.972
  200VAL      O 1980   4.735   6.550   1.997
  201CYS      N 1981   4.646   6.369   1.904
  201CYS      H 1982   4.575   6.299   1.896
  201CYS     CA 1983   4.771   6.325   1.840
  201CYS     CB 1984   4.764   6.180   1.793
  201CYS     SG 1985   4.751   6.066   1.936
  201CYS     HG 1986   4.732   5.956   1.864
  201CYS      C 1987   4.820   6.411   1.723
  201CYS      O 1988   4.940   6.438   1.726
  202ARG      N 1989   4.730   6.469   1.645
  202ARG      H 1990   4.634   6.444   1.656
  202ARG     CA 1991   4.767   6.568   1.542
  202ARG     CB 1992   4.652   6.600   1.447
  202ARG     CG 1993   4.665   6.690   1.324
  202ARG     CD 1994   4.559   6.663   1.217
  202ARG     NE 1995   4.561   6.777   1.124
  202ARG     HE 1996   4.585   6.866   1.162
  202ARG     CZ 1997   4.517   6.758   0.999
  202ARG    NH1 1998   4.465   6.648   0.942
  202ARG   HH11 1999   4.441   6.571   1.001
  202ARG   HH12 2000   4.440   6.648   0.846
  202ARG    NH2 2001   4.536   6.855   0.909
  202ARG   HH21 2002   4.567   6.946   0.935
  202ARG   HH22 2003   4.511   6.847   0.812
  202ARG      C 2004   4.819   6.695   1.609
  202ARG      O 2005   4.927   6.746   1.580
  203GLU      N 2006   4.750   6.734   1.716
  203GLU      H 2007   4.679   6.676   1.755
  203GLU     CA 2008   4.782   6.856   1.792
  203GLU     CB 2009   4.677   6.913   1.887
  203GLU     CG 2010   4.538   6.908   1.823
  203GLU     CD 2011   4.470   7.045   1.826
  203GLU    OE1 2012   4.420   7.065   1.939
  203GLU    OE2 2013   4.484   7.128   1.734
  203GLU      C 2014   4.909   6.829   1.872
  203GLU      O 2015   4.993   6.917   1.858
  204PHE      N 2016   4.929   6.710   1.928
  204PHE      H 2017   4.862   6.638   1.947
  204PHE     CA 2018   5.057   6.671   1.988
  204PHE     CB 2019   5.047   6.525   2.033
  204PHE     CG 2020   5.137   6.493   2.152
  204PHE    CD1 2021   5.085   6.492   2.281
  204PHE    HD1 2022   4.982   6.518   2.306
  204PHE    CD2 2023   5.272   6.466   2.133
  204PHE    HD2 2024   5.319   6.467   2.035
  204PHE    CE1 2025   5.166   6.480   2.394
  204PHE    HE1 2026   5.149   6.538   2.484
  204PHE    CE2 2027   5.351   6.436   2.244
  204PHE    HE2 2028   5.447   6.389   2.224
  204PHE     CZ 2029   5.299   6.445   2.373
  204PHE     HZ 2030   5.363   6.444   2.461
  204PHE      C 2031   5.169   6.683   1.885
  204PHE      O 2032   5.258   6.763   1.915
  205THR      N 2033   5.168   6.626   1.765
  205THR      H 2034   5.092   6.574   1.725
  205THR     CA 2035   5.280   6.628   1.670
  205THR     CB 2036   5.274   6.513   1.569
  205THR    OG1 2037   5.163   6.522   1.480
  205THR    HG1 2038   5.125   6.430   1.465
  205THR    CG2 2039   5.273   6.381   1.647
  205THR      C 2040   5.298   6.761   1.596
  205THR      O 2041   5.407   6.798   1.552
  206GLU      N 2042   5.190   6.837   1.581
  206GLU      H 2043   5.095   6.807   1.595
  206GLU     CA 2044   5.204   6.980   1.551
  206GLU     CB 2045   5.067   7.044   1.529
  206GLU     CG 2046   5.073   7.175   1.449
  206GLU     CD 2047   4.928   7.224   1.452
  206GLU    OE1 2048   4.859   7.202   1.351
  206GLU    OE2 2049   4.889   7.282   1.556
  206GLU      C 2050   5.274   7.061   1.661
  206GLU      O 2051   5.378   7.123   1.639
  207ARG      N 2052   5.228   7.053   1.785
  207ARG      H 2053   5.142   7.007   1.805
  207ARG     CA 2054   5.286   7.121   1.902
  207ARG     CB 2055   5.186   7.124   2.018
  207ARG     CG 2056   5.250   7.193   2.138
  207ARG     CD 2057   5.173   7.165   2.268
  207ARG     NE 2058   5.199   7.029   2.316
  207ARG     HE 2059   5.294   7.000   2.309
  207ARG     CZ 2060   5.111   6.943   2.369
  207ARG    NH1 2061   4.980   6.966   2.353
  207ARG   HH11 2062   4.951   7.051   2.309
  207ARG   HH12 2063   4.911   6.901   2.386
  207ARG    NH2 2064   5.151   6.831   2.431
  207ARG   HH21 2065   5.249   6.821   2.447
  207ARG   HH22 2066   5.088   6.761   2.466
  207ARG      C 2067   5.432   7.086   1.930
  207ARG      O 2068   5.523   7.165   1.907
  208GLU      N 2069   5.455   6.956   1.946
  208GLU      H 2070   5.391   6.888   1.908
  208GLU     CA 2071   5.585   6.903   1.992
  208GLU     CB 2072   5.560   6.778   2.076
  208GLU     CG 2073   5.454   6.797   2.185
  208GLU     CD 2074   5.499   6.887   2.301
  208GLU    OE1 2075   5.497   6.823   2.409
  208GLU    OE2 2076   5.492   7.011   2.295
  208GLU      C 2077   5.668   6.870   1.868
  208GLU      O 2078   5.622   6.809   1.772
  209GLN      N 2079   5.793   6.914   1.879
  209GLN      H 2080   5.841   6.966   1.950
  209GLN     CA 2081   5.885   6.912   1.764
  209GLN     CB 2082   5.990   7.022   1.784
  209GLN     CG 2083   5.936   7.163   1.803
  209GLN     CD 2084   6.058   7.244   1.847
  209GLN    OE1 2085   6.119   7.324   1.775
  209GLN    NE2 2086   6.096   7.216   1.971
  209GLN   HE21 2087   6.041   7.173   2.043
  209GLN   HE22 2088   6.182   7.255   2.003
  209GLN      C 2089   5.961   6.783   1.735
  209GLN      O 2090   6.048   6.740   1.811
  210GLY      N 2091   5.922   6.719   1.625
  210GLY      H 2092   5.829   6.725   1.587
  210GLY     CA 2093   5.994   6.600   1.578
  210GLY      C 2094   5.983   6.563   1.430
  210GLY      O 2095   5.947   6.644   1.346
  211GLU      N 2096   6.022   6.444   1.385
  211GLU      H 2097   6.036   6.371   1.453
  211GLU     CA 2098   6.025   6.391   1.248
  211GLU     CB 2099   6.108   6.262   1.249
  211GLU     CG 2100   6.189   6.216   1.128
  211GLU     CD 2101   6.108   6.194   1.000
  211GLU    OE1 2102   6.119   6.277   0.906
  211GLU    OE2 2103   6.031   6.097   1.004
  211GLU      C 2104   5.884   6.364   1.197
  211GLU      O 2105   5.792   6.332   1.272
  212VAL      N 2106   5.867   6.384   1.066
  212VAL      H 2107   5.941   6.362   1.002
  212VAL     CA 2108   5.733   6.377   1.008
  212VAL     CB 2109   5.729   6.419   0.860
  212VAL    CG1 2110   5.742   6.571   0.857
  212VAL    CG2 2111   5.796   6.333   0.753
  212VAL      C 2112   5.652   6.247   1.012
  212VAL      O 2113   5.534   6.244   0.978
  213ARG      N 2114   5.720   6.133   1.019
  213ARG      H 2115   5.818   6.131   1.001
  213ARG     CA 2116   5.653   6.002   1.019
  213ARG     CB 2117   5.730   5.907   0.927
  213ARG     CG 2118   5.636   5.812   0.852
  213ARG     CD 2119   5.577   5.884   0.730
  213ARG     NE 2120   5.684   5.922   0.637
  213ARG     HE 2121   5.763   5.971   0.673
  213ARG     CZ 2122   5.692   5.884   0.508
  213ARG    NH1 2123   5.609   5.791   0.459
  213ARG   HH11 2124   5.541   5.750   0.520
  213ARG   HH12 2125   5.628   5.766   0.364
  213ARG    NH2 2126   5.786   5.930   0.424
  213ARG   HH21 2127   5.854   5.995   0.459
  213ARG   HH22 2128   5.787   5.883   0.336
  213ARG      C 2129   5.634   5.938   1.156
  213ARG      O 2130   5.733   5.900   1.219
  214PHE      N 2131   5.510   5.928   1.203
  214PHE      H 2132   5.439   5.936   1.133
  214PHE     CA 2133   5.469   5.876   1.334
  214PHE     CB 2134   5.437   5.984   1.438
  214PHE     CG 2135   5.346   6.086   1.369
  214PHE    CD1 2136   5.208   6.075   1.367
  214PHE    HD1 2137   5.160   5.982   1.399
  214PHE    CD2 2138   5.399   6.208   1.327
  214PHE    HD2 2139   5.507   6.221   1.317
  214PHE    CE1 2140   5.123   6.173   1.316
  214PHE    HE1 2141   5.016   6.168   1.330
  214PHE    CE2 2142   5.317   6.309   1.279
  214PHE    HE2 2143   5.350   6.410   1.259
  214PHE     CZ 2144   5.179   6.292   1.269
  214PHE     HZ 2145   5.122   6.357   1.203
  214PHE      C 2146   5.350   5.780   1.325
  214PHE      O 2147   5.267   5.784   1.234
  215SER      N 2148   5.350   5.683   1.416
  215SER      H 2149   5.422   5.673   1.484
  215SER     CA 2150   5.237   5.589   1.411
  215SER     CB 2151   5.273   5.443   1.384
  215SER     OG 2152   5.332   5.422   1.255
  215SER     HG 2153   5.405   5.354   1.267
  215SER      C 2154   5.147   5.587   1.535
  215SER      O 2155   5.186   5.558   1.648
  216ALA      N 2156   5.020   5.581   1.496
  216ALA      H 2157   4.992   5.600   1.401
  216ALA     CA 2158   4.907   5.582   1.589
  216ALA     CB 2159   4.819   5.706   1.600
  216ALA      C 2160   4.838   5.445   1.589
  216ALA      O 2161   4.762   5.426   1.495
  217VAL      N 2162   4.889   5.350   1.668
  217VAL      H 2163   4.952   5.365   1.745
  217VAL     CA 2164   4.832   5.215   1.665
  217VAL     CB 2165   4.933   5.103   1.695
  217VAL    CG1 2166   5.036   5.094   1.582
  217VAL    CG2 2167   5.009   5.120   1.827
  217VAL      C 2168   4.707   5.209   1.753
  217VAL     O1 2169   4.723   5.253   1.869
  217VAL     O2 2170   4.610   5.138   1.719
   6.93345   6.93345   4.90270   0.00000   0.00000   0.00000   0.00000   3.46677   3.46677
