# Supplementary material for: Is There a Functional Role for the Knotted Topology in Protein UCH-L1?
Source: J Chem Inf Model. 2024 Jul 24;64(17):6827–37. doi: 10.1021/acs.jcim.4c00880 (PMC11388461; doi:10.1021/acs.jcim.4c00880)
Supplement: Supplementary file 2 — ci4c00880_si_002.zip [file ci4c00880_si_002.zip › UCH-L1_files/APO/APO_delta218/REP_1/traj_initial.gro]

Protein in water t=   0.00000 step= 0
 2170
    1MET      N    1   6.084   3.473   3.296
    1MET     H1    2   6.035   3.552   3.333
    1MET     H2    3   6.103   3.408   3.370
    1MET     H3    4   6.175   3.508   3.275
    1MET     CA    5   6.008   3.424   3.180
    1MET     CB    6   5.986   3.273   3.194
    1MET     CG    7   6.117   3.194   3.180
    1MET     SD    8   6.221   3.223   3.328
    1MET     CE    9   6.378   3.191   3.251
    1MET      C   10   5.883   3.503   3.141
    1MET      O   11   5.890   3.568   3.037
    2GLN      N   12   5.790   3.517   3.235
    2GLN      H   13   5.802   3.469   3.322
    2GLN     CA   14   5.672   3.604   3.221
    2GLN     CB   15   5.553   3.532   3.156
    2GLN     CG   16   5.529   3.388   3.200
    2GLN     CD   17   5.388   3.359   3.147
    2GLN    OE1   18   5.378   3.290   3.046
    2GLN    NE2   19   5.284   3.429   3.190
    2GLN   HE21   20   5.303   3.501   3.256
    2GLN   HE22   21   5.193   3.423   3.149
    2GLN      C   22   5.620   3.667   3.350
    2GLN      O   23   5.620   3.604   3.456
    3LEU      N   24   5.555   3.782   3.334
    3LEU      H   25   5.577   3.825   3.246
    3LEU     CA   26   5.471   3.837   3.441
    3LEU     CB   27   5.462   3.988   3.420
    3LEU     CG   28   5.599   4.057   3.417
    3LEU    CD1   29   5.598   4.180   3.326
    3LEU    CD2   30   5.627   4.098   3.562
    3LEU      C   31   5.329   3.780   3.449
    3LEU      O   32   5.291   3.688   3.377
    4LYS      N   33   5.263   3.817   3.558
    4LYS      H   34   5.307   3.804   3.647
    4LYS     CA   35   5.117   3.812   3.567
    4LYS     CB   36   5.055   3.862   3.698
    4LYS     CG   37   5.073   3.753   3.804
    4LYS     CD   38   5.013   3.789   3.940
    4LYS     CE   39   5.041   3.685   4.049
    4LYS     NZ   40   5.176   3.697   4.106
    4LYS    HZ1   41   5.232   3.631   4.057
    4LYS    HZ2   42   5.215   3.789   4.102
    4LYS    HZ3   43   5.169   3.660   4.199
    4LYS      C   44   5.040   3.887   3.458
    4LYS      O   45   5.077   4.000   3.427
    5PRO      N   46   4.934   3.825   3.408
    5PRO     CA   47   4.837   3.886   3.314
    5PRO     CB   48   4.738   3.777   3.271
    5PRO     CG   49   4.827   3.653   3.286
    5PRO     CD   50   4.916   3.679   3.407
    5PRO      C   51   4.775   4.012   3.374
    5PRO      O   52   4.737   4.018   3.491
    6MET      N   53   4.760   4.113   3.289
    6MET      H   54   4.778   4.103   3.191
    6MET     CA   55   4.701   4.239   3.336
    6MET     CB   56   4.817   4.335   3.311
    6MET     CG   57   4.776   4.479   3.342
    6MET     SD   58   4.761   4.523   3.519
    6MET     CE   59   4.927   4.572   3.557
    6MET      C   60   4.579   4.275   3.250
    6MET      O   61   4.594   4.244   3.132
    7GLU      N   62   4.472   4.328   3.308
    7GLU      H   63   4.437   4.306   3.399
    7GLU     CA   64   4.364   4.390   3.228
    7GLU     CB   65   4.227   4.410   3.292
    7GLU     CG   66   4.120   4.416   3.182
    7GLU     CD   67   3.984   4.450   3.242
    7GLU    OE1   68   3.901   4.464   3.150
    7GLU    OE2   69   3.962   4.466   3.365
    7GLU      C   70   4.407   4.528   3.180
    7GLU      O   71   4.423   4.625   3.254
    8ILE      N   72   4.426   4.533   3.048
    8ILE      H   73   4.373   4.479   2.983
    8ILE     CA   74   4.466   4.659   2.984
    8ILE     CB   75   4.549   4.629   2.859
    8ILE    CG1   76   4.660   4.525   2.872
    8ILE    CG2   77   4.618   4.758   2.812
    8ILE     CD   78   4.753   4.552   2.991
    8ILE      C   79   4.350   4.757   2.961
    8ILE      O   80   4.313   4.788   2.848
    9ASN      N   81   4.292   4.808   3.069
    9ASN      H   82   4.315   4.776   3.161
    9ASN     CA   83   4.182   4.906   3.065
    9ASN     CB   84   4.064   4.832   3.127
    9ASN     CG   85   4.048   4.842   3.279
    9ASN    OD1   86   4.039   4.946   3.344
    9ASN    ND2   87   4.021   4.731   3.347
    9ASN   HD21   88   4.017   4.642   3.302
    9ASN   HD22   89   3.990   4.741   3.441
    9ASN      C   90   4.226   5.043   3.118
    9ASN      O   91   4.317   5.045   3.201
   10PRO      N   92   4.156   5.147   3.072
   10PRO     CA   93   4.181   5.285   3.117
   10PRO     CB   94   4.073   5.363   3.042
   10PRO     CG   95   4.049   5.280   2.916
   10PRO     CD   96   4.064   5.134   2.959
   10PRO      C   97   4.172   5.296   3.269
   10PRO      O   98   4.268   5.355   3.317
   11GLU      N   99   4.082   5.238   3.349
   11GLU      H  100   4.007   5.184   3.310
   11GLU     CA  101   4.091   5.248   3.495
   11GLU     CB  102   3.968   5.179   3.554
   11GLU     CG  103   3.971   5.170   3.707
   11GLU     CD  104   3.880   5.059   3.758
   11GLU    OE1  105   3.932   4.962   3.819
   11GLU    OE2  106   3.757   5.073   3.739
   11GLU      C  107   4.215   5.184   3.558
   11GLU      O  108   4.283   5.244   3.641
   12MET      N  109   4.253   5.067   3.507
   12MET      H  110   4.183   5.016   3.456
   12MET     CA  111   4.372   4.994   3.554
   12MET     CB  112   4.365   4.853   3.495
   12MET     CG  113   4.259   4.773   3.571
   12MET     SD  114   4.325   4.736   3.737
   12MET     CE  115   4.177   4.734   3.836
   12MET      C  116   4.506   5.057   3.515
   12MET      O  117   4.577   5.098   3.607
   13LEU      N  118   4.532   5.105   3.394
   13LEU      H  119   4.464   5.089   3.323
   13LEU     CA  120   4.641   5.196   3.354
   13LEU     CB  121   4.638   5.226   3.204
   13LEU     CG  122   4.670   5.109   3.111
   13LEU    CD1  123   4.657   5.152   2.965
   13LEU    CD2  124   4.820   5.085   3.130
   13LEU      C  125   4.651   5.326   3.434
   13LEU      O  126   4.763   5.368   3.463
   14ASN      N  127   4.536   5.380   3.472
   14ASN      H  128   4.452   5.370   3.418
   14ASN     CA  129   4.532   5.498   3.560
   14ASN     CB  130   4.392   5.559   3.553
   14ASN     CG  131   4.358   5.634   3.425
   14ASN    OD1  132   4.442   5.680   3.347
   14ASN    ND2  133   4.229   5.648   3.398
   14ASN   HD21  134   4.160   5.625   3.467
   14ASN   HD22  135   4.184   5.675   3.313
   14ASN      C  136   4.566   5.471   3.707
   14ASN      O  137   4.647   5.541   3.767
   15LYS      N  138   4.536   5.353   3.761
   15LYS      H  139   4.475   5.283   3.723
   15LYS     CA  140   4.586   5.304   3.890
   15LYS     CB  141   4.508   5.180   3.935
   15LYS     CG  142   4.371   5.225   3.987
   15LYS     CD  143   4.294   5.096   4.018
   15LYS     CE  144   4.163   5.146   4.079
   15LYS     NZ  145   4.080   5.035   4.128
   15LYS    HZ1  146   4.146   4.975   4.173
   15LYS    HZ2  147   4.010   5.073   4.188
   15LYS    HZ3  148   4.033   4.988   4.053
   15LYS      C  149   4.733   5.265   3.874
   15LYS      O  150   4.806   5.289   3.970
   16VAL      N  151   4.784   5.215   3.762
   16VAL      H  152   4.723   5.181   3.691
   16VAL     CA  153   4.929   5.214   3.738
   16VAL     CB  154   4.980   5.122   3.627
   16VAL    CG1  155   5.126   5.083   3.650
   16VAL    CG2  156   4.884   5.006   3.601
   16VAL      C  157   5.003   5.348   3.738
   16VAL      O  158   5.091   5.366   3.822
   17LEU      N  159   4.958   5.446   3.660
   17LEU      H  160   4.906   5.422   3.579
   17LEU     CA  161   5.009   5.584   3.673
   17LEU     CB  162   4.934   5.674   3.575
   17LEU     CG  163   4.973   5.658   3.428
   17LEU    CD1  164   4.861   5.717   3.341
   17LEU    CD2  165   5.114   5.714   3.408
   17LEU      C  166   5.011   5.641   3.815
   17LEU      O  167   5.107   5.713   3.842
   18SER      N  168   4.915   5.609   3.901
   18SER      H  169   4.822   5.591   3.867
   18SER     CA  170   4.918   5.646   4.043
   18SER     CB  171   4.785   5.616   4.113
   18SER     OG  172   4.771   5.702   4.226
   18SER     HG  173   4.816   5.791   4.214
   18SER      C  174   5.036   5.585   4.119
   18SER      O  175   5.115   5.657   4.179
   19ARG      N  176   5.047   5.452   4.115
   19ARG      H  177   4.973   5.402   4.071
   19ARG     CA  178   5.144   5.371   4.189
   19ARG     CB  179   5.105   5.224   4.171
   19ARG     CG  180   4.989   5.184   4.263
   19ARG     CD  181   4.994   5.031   4.258
   19ARG     NE  182   4.877   4.978   4.331
   19ARG     HE  183   4.791   4.989   4.281
   19ARG     CZ  184   4.877   4.914   4.448
   19ARG    NH1  185   4.989   4.886   4.516
   19ARG   HH11  186   5.077   4.928   4.494
   19ARG   HH12  187   4.978   4.844   4.606
   19ARG    NH2  188   4.768   4.867   4.510
   19ARG   HH21  189   4.677   4.891   4.477
   19ARG   HH22  190   4.781   4.830   4.602
   19ARG      C  191   5.287   5.406   4.146
   19ARG      O  192   5.380   5.402   4.226
   20LEU      N  193   5.318   5.430   4.018
   20LEU      H  194   5.246   5.411   3.951
   20LEU     CA  195   5.442   5.489   3.966
   20LEU     CB  196   5.429   5.487   3.814
   20LEU     CG  197   5.428   5.344   3.759
   20LEU    CD1  198   5.400   5.363   3.610
   20LEU    CD2  199   5.565   5.278   3.777
   20LEU      C  200   5.480   5.631   4.009
   20LEU      O  201   5.597   5.663   3.990
   21GLY      N  202   5.385   5.717   4.043
   21GLY      H  203   5.287   5.696   4.049
   21GLY     CA  204   5.412   5.853   4.092
   21GLY      C  205   5.404   5.966   3.988
   21GLY      O  206   5.491   6.053   3.984
   22VAL      N  207   5.304   5.967   3.901
   22VAL      H  208   5.233   5.896   3.896
   22VAL     CA  209   5.299   6.060   3.787
   22VAL     CB  210   5.317   5.977   3.660
   22VAL    CG1  211   5.364   6.060   3.540
   22VAL    CG2  212   5.402   5.851   3.674
   22VAL      C  213   5.162   6.128   3.779
   22VAL      O  214   5.065   6.060   3.810
   23ALA      N  215   5.177   6.256   3.747
   23ALA      H  216   5.243   6.300   3.686
   23ALA     CA  217   5.076   6.362   3.767
   23ALA     CB  218   5.120   6.502   3.724
   23ALA      C  219   4.939   6.341   3.704
   23ALA      O  220   4.917   6.323   3.584
   24GLY      N  221   4.839   6.346   3.792
   24GLY      H  222   4.841   6.374   3.888
   24GLY     CA  223   4.697   6.328   3.758
   24GLY      C  224   4.624   6.419   3.658
   24GLY      O  225   4.511   6.386   3.622
   25GLN      N  226   4.692   6.530   3.631
   25GLN      H  227   4.741   6.571   3.708
   25GLN     CA  228   4.652   6.614   3.517
   25GLN     CB  229   4.751   6.726   3.487
   25GLN     CG  230   4.770   6.823   3.604
   25GLN     CD  231   4.895   6.909   3.587
   25GLN    OE1  232   4.991   6.905   3.665
   25GLN    NE2  233   4.910   6.986   3.480
   25GLN   HE21  234   4.837   6.981   3.412
   25GLN   HE22  235   4.971   7.066   3.478
   25GLN      C  236   4.626   6.547   3.382
   25GLN      O  237   4.535   6.600   3.318
   26TRP      N  238   4.675   6.426   3.355
   26TRP      H  239   4.740   6.396   3.424
   26TRP     CA  240   4.667   6.358   3.225
   26TRP     CB  241   4.805   6.376   3.162
   26TRP     CG  242   4.845   6.519   3.125
   26TRP    CD1  243   4.947   6.586   3.179
   26TRP    HD1  244   5.002   6.542   3.262
   26TRP    CD2  245   4.820   6.595   3.012
   26TRP    NE1  246   4.982   6.698   3.118
   26TRP    HE1  247   5.067   6.742   3.147
   26TRP    CE2  248   4.911   6.701   3.005
   26TRP    CE3  249   4.726   6.572   2.912
   26TRP    HE3  250   4.646   6.498   2.923
   26TRP    CZ2  251   4.899   6.784   2.895
   26TRP    HZ2  252   4.960   6.874   2.897
   26TRP    CZ3  253   4.728   6.649   2.796
   26TRP    HZ3  254   4.651   6.627   2.723
   26TRP    CH2  255   4.819   6.753   2.785
   26TRP    HH2  256   4.837   6.801   2.689
   26TRP      C  257   4.636   6.211   3.255
   26TRP      O  258   4.723   6.125   3.272
   27ARG      N  259   4.507   6.178   3.262
   27ARG      H  260   4.436   6.246   3.274
   27ARG     CA  261   4.462   6.038   3.271
   27ARG     CB  262   4.361   6.027   3.386
   27ARG     CG  263   4.408   6.046   3.531
   27ARG     CD  264   4.487   5.925   3.581
   27ARG     NE  265   4.620   5.958   3.632
   27ARG     HE  266   4.672   6.017   3.570
   27ARG     CZ  267   4.668   5.948   3.757
   27ARG    NH1  268   4.596   5.900   3.859
   27ARG   HH11  269   4.503   5.869   3.840
   27ARG   HH12  270   4.627   5.913   3.953
   27ARG    NH2  271   4.793   5.989   3.782
   27ARG   HH21  272   4.846   6.028   3.707
   27ARG   HH22  273   4.839   5.973   3.869
   27ARG      C  274   4.383   5.991   3.148
   27ARG      O  275   4.331   6.067   3.067
   28PHE      N  276   4.371   5.859   3.142
   28PHE      H  277   4.389   5.799   3.220
   28PHE     CA  278   4.309   5.779   3.035
   28PHE     CB  279   4.378   5.647   3.003
   28PHE     CG  280   4.523   5.656   2.953
   28PHE    CD1  281   4.625   5.639   3.046
   28PHE    HD1  282   4.620   5.595   3.145
   28PHE    CD2  283   4.542   5.682   2.818
   28PHE    HD2  284   4.464   5.711   2.748
   28PHE    CE1  285   4.755   5.649   2.996
   28PHE    HE1  286   4.837   5.627   3.064
   28PHE    CE2  287   4.673   5.702   2.776
   28PHE    HE2  288   4.691   5.726   2.671
   28PHE     CZ  289   4.778   5.692   2.866
   28PHE     HZ  290   4.880   5.710   2.831
   28PHE      C  291   4.159   5.749   3.048
   28PHE      O  292   4.116   5.748   3.163
   29VAL      N  293   4.094   5.731   2.933
   29VAL      H  294   4.136   5.760   2.847
   29VAL     CA  295   3.949   5.710   2.920
   29VAL     CB  296   3.877   5.843   2.942
   29VAL    CG1  297   3.841   5.872   3.088
   29VAL    CG2  298   3.934   5.967   2.873
   29VAL      C  299   3.910   5.651   2.784
   29VAL      O  300   3.967   5.689   2.682
   30ASP      N  301   3.818   5.556   2.791
   30ASP      H  302   3.790   5.521   2.880
   30ASP     CA  303   3.775   5.464   2.684
   30ASP     CB  304   3.665   5.376   2.744
   30ASP     CG  305   3.685   5.323   2.886
   30ASP    OD1  306   3.674   5.404   2.980
   30ASP    OD2  307   3.676   5.199   2.901
   30ASP      C  308   3.723   5.538   2.560
   30ASP      O  309   3.638   5.626   2.572
   31VAL      N  310   3.760   5.494   2.440
   31VAL      H  311   3.825   5.419   2.428
   31VAL     CA  312   3.702   5.550   2.317
   31VAL     CB  313   3.801   5.587   2.207
   31VAL    CG1  314   3.747   5.671   2.091
   31VAL    CG2  315   3.924   5.659   2.264
   31VAL      C  316   3.588   5.468   2.258
   31VAL      O  317   3.605   5.355   2.212
   32LEU      N  318   3.464   5.506   2.288
   32LEU      H  319   3.455   5.566   2.368
   32LEU     CA  320   3.340   5.443   2.242
   32LEU     CB  321   3.226   5.509   2.320
   32LEU     CG  322   3.215   5.462   2.466
   32LEU    CD1  323   3.096   5.540   2.521
   32LEU    CD2  324   3.195   5.311   2.481
   32LEU      C  325   3.302   5.438   2.094
   32LEU      O  326   3.231   5.348   2.049
   33GLY      N  327   3.354   5.530   2.013
   33GLY      H  328   3.402   5.610   2.049
   33GLY     CA  329   3.350   5.506   1.868
   33GLY      C  330   3.471   5.563   1.794
   33GLY      O  331   3.525   5.666   1.836
   34LEU      N  332   3.519   5.492   1.693
   34LEU      H  333   3.474   5.413   1.651
   34LEU     CA  334   3.644   5.526   1.623
   34LEU     CB  335   3.728   5.399   1.614
   34LEU     CG  336   3.768   5.336   1.748
   34LEU    CD1  337   3.857   5.217   1.710
   34LEU    CD2  338   3.844   5.429   1.842
   34LEU      C  339   3.632   5.604   1.492
   34LEU      O  340   3.715   5.590   1.402
   35GLU      N  341   3.514   5.664   1.476
   35GLU      H  342   3.435   5.629   1.526
   35GLU     CA  343   3.506   5.762   1.367
   35GLU     CB  344   3.356   5.789   1.349
   35GLU     CG  345   3.274   5.661   1.334
   35GLU     CD  346   3.192   5.624   1.458
   35GLU    OE1  347   3.089   5.687   1.488
   35GLU    OE2  348   3.255   5.551   1.538
   35GLU      C  349   3.577   5.895   1.394
   35GLU      O  350   3.673   5.897   1.471
   36GLU      N  351   3.563   5.988   1.301
   36GLU      H  352   3.533   5.962   1.209
   36GLU     CA  353   3.598   6.130   1.318
   36GLU     CB  354   3.602   6.206   1.185
   36GLU     CG  355   3.712   6.168   1.086
   36GLU     CD  356   3.839   6.249   1.112
   36GLU    OE1  357   3.930   6.191   1.176
   36GLU    OE2  358   3.843   6.351   1.040
   36GLU      C  359   3.506   6.213   1.408
   36GLU      O  360   3.549   6.274   1.506
   37GLU      N  361   3.382   6.172   1.382
   37GLU      H  362   3.356   6.153   1.288
   37GLU     CA  363   3.272   6.187   1.479
   37GLU     CB  364   3.147   6.151   1.399
   37GLU     CG  365   3.011   6.149   1.469
   37GLU     CD  366   2.978   6.289   1.521
   37GLU    OE1  367   2.931   6.368   1.437
   37GLU    OE2  368   2.989   6.320   1.642
   37GLU      C  369   3.290   6.103   1.606
   37GLU      O  370   3.396   6.041   1.619
   38SER      N  371   3.212   6.129   1.710
   38SER      H  372   3.130   6.184   1.695
   38SER     CA  373   3.219   6.066   1.843
   38SER     CB  374   3.225   5.913   1.838
   38SER     OG  375   3.161   5.848   1.948
   38SER     HG  376   3.234   5.843   2.016
   38SER      C  377   3.344   6.109   1.920
   38SER      O  378   3.334   6.110   2.043
   39LEU      N  379   3.454   6.145   1.856
   39LEU      H  380   3.482   6.109   1.767
   39LEU     CA  381   3.573   6.204   1.921
   39LEU     CB  382   3.681   6.235   1.817
   39LEU     CG  383   3.738   6.108   1.756
   39LEU    CD1  384   3.837   6.164   1.654
   39LEU    CD2  385   3.811   6.018   1.856
   39LEU      C  386   3.547   6.327   2.007
   39LEU      O  387   3.636   6.368   2.081
   40GLY      N  388   3.440   6.404   1.984
   40GLY      H  389   3.375   6.397   1.909
   40GLY     CA  390   3.402   6.511   2.078
   40GLY      C  391   3.383   6.470   2.224
   40GLY      O  392   3.356   6.564   2.299
   41SER      N  393   3.373   6.340   2.252
   41SER      H  394   3.338   6.282   2.179
   41SER     CA  395   3.389   6.271   2.381
   41SER     CB  396   3.329   6.130   2.376
   41SER     OG  397   3.284   6.097   2.508
   41SER     HG  398   3.220   6.163   2.547
   41SER      C  399   3.527   6.265   2.447
   41SER      O  400   3.548   6.275   2.568
   42VAL      N  401   3.626   6.260   2.359
   42VAL      H  402   3.612   6.270   2.260
   42VAL     CA  403   3.767   6.259   2.398
   42VAL     CB  404   3.861   6.210   2.287
   42VAL    CG1  405   4.011   6.226   2.315
   42VAL    CG2  406   3.842   6.061   2.258
   42VAL      C  407   3.807   6.398   2.448
   42VAL      O  408   3.806   6.499   2.378
   43PRO      N  409   3.858   6.403   2.570
   43PRO     CA  410   3.889   6.532   2.634
   43PRO     CB  411   3.900   6.495   2.782
   43PRO     CG  412   3.958   6.353   2.783
   43PRO     CD  413   3.880   6.293   2.665
   43PRO      C  414   4.010   6.607   2.579
   43PRO      O  415   4.106   6.554   2.523
   44ALA      N  416   3.986   6.738   2.571
   44ALA      H  417   3.909   6.772   2.625
   44ALA     CA  418   4.086   6.836   2.528
   44ALA     CB  419   4.019   6.952   2.452
   44ALA      C  420   4.161   6.887   2.651
   44ALA      O  421   4.101   6.878   2.758
   45PRO      N  422   4.291   6.911   2.638
   45PRO     CA  423   4.378   6.846   2.539
   45PRO     CB  424   4.493   6.946   2.524
   45PRO     CG  425   4.506   6.999   2.667
   45PRO     CD  426   4.362   7.016   2.714
   45PRO      C  427   4.425   6.707   2.581
   45PRO      O  428   4.424   6.676   2.700
   46ALA      N  429   4.476   6.631   2.484
   46ALA      H  430   4.506   6.671   2.397
   46ALA     CA  431   4.532   6.496   2.493
   46ALA     CB  432   4.459   6.408   2.391
   46ALA      C  433   4.685   6.486   2.487
   46ALA      O  434   4.755   6.580   2.450
   47CYS      N  435   4.737   6.367   2.516
   47CYS      H  436   4.683   6.283   2.522
   47CYS     CA  437   4.881   6.340   2.512
   47CYS     CB  438   4.926   6.368   2.656
   47CYS     SG  439   4.828   6.279   2.783
   47CYS     HG  440   4.912   6.288   2.885
   47CYS      C  441   4.939   6.210   2.456
   47CYS      O  442   5.051   6.221   2.407
   48ALA      N  443   4.870   6.096   2.459
   48ALA      H  444   4.786   6.081   2.511
   48ALA     CA  445   4.926   5.972   2.404
   48ALA     CB  446   5.011   5.907   2.513
   48ALA      C  447   4.819   5.872   2.359
   48ALA      O  448   4.734   5.832   2.439
   49LEU      N  449   4.790   5.871   2.230
   49LEU      H  450   4.814   5.948   2.170
   49LEU     CA  451   4.689   5.778   2.178
   49LEU     CB  452   4.647   5.831   2.040
   49LEU     CG  453   4.501   5.805   2.003
   49LEU    CD1  454   4.413   5.909   2.074
   49LEU    CD2  455   4.480   5.805   1.852
   49LEU      C  456   4.730   5.632   2.159
   49LEU      O  457   4.826   5.592   2.093
   50LEU      N  458   4.655   5.541   2.221
   50LEU      H  459   4.563   5.545   2.259
   50LEU     CA  460   4.696   5.400   2.220
   50LEU     CB  461   4.714   5.349   2.363
   50LEU     CG  462   4.852   5.372   2.425
   50LEU    CD1  463   4.851   5.402   2.575
   50LEU    CD2  464   4.933   5.247   2.388
   50LEU      C  465   4.595   5.305   2.155
   50LEU      O  466   4.476   5.335   2.155
   51LEU      N  467   4.651   5.205   2.087
   51LEU      H  468   4.750   5.212   2.074
   51LEU     CA  469   4.569   5.100   2.024
   51LEU     CB  470   4.580   5.111   1.871
   51LEU     CG  471   4.479   5.033   1.786
   51LEU    CD1  472   4.335   5.075   1.818
   51LEU    CD2  473   4.497   5.047   1.635
   51LEU      C  474   4.614   4.960   2.064
   51LEU      O  475   4.733   4.934   2.083
   52LEU      N  476   4.509   4.881   2.084
   52LEU      H  477   4.415   4.914   2.085
   52LEU     CA  478   4.526   4.736   2.102
   52LEU     CB  479   4.464   4.698   2.237
   52LEU     CG  480   4.472   4.551   2.281
   52LEU    CD1  481   4.611   4.509   2.328
   52LEU    CD2  482   4.364   4.514   2.382
   52LEU      C  483   4.445   4.661   1.995
   52LEU      O  484   4.323   4.671   1.988
   53PHE      N  485   4.505   4.556   1.940
   53PHE      H  486   4.599   4.533   1.967
   53PHE     CA  487   4.466   4.492   1.814
   53PHE     CB  488   4.495   4.579   1.692
   53PHE     CG  489   4.468   4.517   1.555
   53PHE    CD1  490   4.343   4.531   1.497
   53PHE    HD1  491   4.256   4.558   1.557
   53PHE    CD2  492   4.575   4.469   1.481
   53PHE    HD2  493   4.675   4.443   1.516
   53PHE    CE1  494   4.331   4.498   1.362
   53PHE    HE1  495   4.237   4.502   1.307
   53PHE    CE2  496   4.559   4.432   1.348
   53PHE    HE2  497   4.628   4.362   1.300
   53PHE     CZ  498   4.435   4.444   1.287
   53PHE     HZ  499   4.421   4.398   1.189
   53PHE      C  500   4.551   4.365   1.800
   53PHE      O  501   4.666   4.367   1.844
   54PRO      N  502   4.479   4.259   1.763
   54PRO     CA  503   4.545   4.131   1.736
   54PRO     CB  504   4.432   4.029   1.728
   54PRO     CG  505   4.314   4.106   1.787
   54PRO     CD  506   4.334   4.251   1.742
   54PRO      C  507   4.609   4.127   1.597
   54PRO      O  508   4.554   4.173   1.497
   55LEU      N  509   4.733   4.079   1.601
   55LEU      H  510   4.766   4.025   1.678
   55LEU     CA  511   4.812   4.055   1.479
   55LEU     CB  512   4.959   4.095   1.497
   55LEU     CG  513   4.992   4.243   1.481
   55LEU    CD1  514   5.144   4.259   1.465
   55LEU    CD2  515   4.946   4.286   1.341
   55LEU      C  516   4.814   3.909   1.433
   55LEU      O  517   4.807   3.820   1.517
   56THR      N  518   4.815   3.879   1.304
   56THR      H  519   4.820   3.951   1.235
   56THR     CA  520   4.833   3.742   1.252
   56THR     CB  521   4.762   3.727   1.117
   56THR    OG1  522   4.804   3.830   1.027
   56THR    HG1  523   4.762   3.916   1.056
   56THR    CG2  524   4.609   3.724   1.130
   56THR      C  525   4.981   3.711   1.233
   56THR      O  526   5.057   3.800   1.195
   57ALA      N  527   5.026   3.585   1.226
   57ALA      H  528   4.958   3.513   1.217
   57ALA     CA  529   5.168   3.548   1.232
   57ALA     CB  530   5.186   3.400   1.268
   57ALA      C  531   5.234   3.581   1.098
   57ALA      O  532   5.342   3.640   1.100
   58GLN      N  533   5.164   3.553   0.988
   58GLN      H  534   5.080   3.499   0.991
   58GLN     CA  535   5.198   3.610   0.857
   58GLN     CB  536   5.097   3.590   0.744
   58GLN     CG  537   5.045   3.446   0.746
   58GLN     CD  538   4.913   3.439   0.824
   58GLN    OE1  539   4.899   3.405   0.942
   58GLN    NE2  540   4.807   3.484   0.759
   58GLN   HE21  541   4.813   3.506   0.662
   58GLN   HE22  542   4.720   3.511   0.802
   58GLN      C  543   5.231   3.759   0.851
   58GLN      O  544   5.329   3.791   0.785
   59HISE     N  545   5.147   3.848   0.904
   59HISE     H  546   5.055   3.826   0.937
   59HISE    CA  547   5.163   3.993   0.889
   59HISE    CB  548   5.030   4.059   0.925
   59HISE    CG  549   5.026   4.212   0.923
   59HISE   ND1  550   4.958   4.291   1.005
   59HISE   CD2  551   5.079   4.287   0.827
   59HISE   HD2  552   5.125   4.253   0.734
   59HISE   CE1  553   4.982   4.417   0.969
   59HISE   HE1  554   4.961   4.503   1.033
   59HISE   NE2  555   5.042   4.413   0.850
   59HISE   HE2  556   5.044   4.487   0.784
   59HISE     C  557   5.274   4.040   0.983
   59HISE     O  558   5.357   4.121   0.942
   60GLU      N  559   5.275   3.986   1.105
   60GLU      H  560   5.203   3.925   1.136
   60GLU     CA  561   5.375   4.020   1.207
   60GLU     CB  562   5.348   3.945   1.337
   60GLU     CG  563   5.445   3.988   1.447
   60GLU     CD  564   5.431   3.895   1.568
   60GLU    OE1  565   5.532   3.823   1.582
   60GLU    OE2  566   5.352   3.904   1.665
   60GLU      C  567   5.519   3.988   1.165
   60GLU      O  568   5.608   4.073   1.171
   61ASN      N  569   5.542   3.869   1.111
   61ASN      H  570   5.485   3.789   1.132
   61ASN     CA  571   5.674   3.840   1.053
   61ASN     CB  572   5.682   3.690   1.021
   61ASN     CG  573   5.693   3.595   1.141
   61ASN    OD1  574   5.778   3.610   1.228
   61ASN    ND2  575   5.613   3.489   1.133
   61ASN   HD21  576   5.555   3.479   1.052
   61ASN   HD22  577   5.604   3.415   1.200
   61ASN      C  578   5.728   3.922   0.936
   61ASN      O  579   5.840   3.972   0.947
   62PHE      N  580   5.639   3.958   0.845
   62PHE      H  581   5.550   3.912   0.838
   62PHE     CA  582   5.660   4.049   0.731
   62PHE     CB  583   5.550   4.036   0.626
   62PHE     CG  584   5.567   4.105   0.491
   62PHE    CD1  585   5.526   4.237   0.476
   62PHE    HD1  586   5.461   4.278   0.554
   62PHE    CD2  587   5.624   4.038   0.384
   62PHE    HD2  588   5.670   3.942   0.407
   62PHE    CE1  589   5.539   4.298   0.352
   62PHE    HE1  590   5.499   4.397   0.331
   62PHE    CE2  591   5.650   4.106   0.265
   62PHE    HE2  592   5.726   4.070   0.196
   62PHE     CZ  593   5.600   4.234   0.245
   62PHE     HZ  594   5.613   4.291   0.153
   62PHE      C  595   5.674   4.194   0.780
   62PHE      O  596   5.768   4.256   0.731
   63ARG      N  597   5.586   4.240   0.868
   63ARG      H  598   5.497   4.197   0.887
   63ARG     CA  599   5.603   4.373   0.928
   63ARG     CB  600   5.478   4.410   1.008
   63ARG     CG  601   5.433   4.545   0.951
   63ARG     CD  602   5.322   4.624   1.019
   63ARG     NE  603   5.335   4.766   0.981
   63ARG     HE  604   5.325   4.783   0.883
   63ARG     CZ  605   5.356   4.872   1.060
   63ARG    NH1  606   5.371   4.857   1.193
   63ARG   HH11  607   5.355   4.772   1.243
   63ARG   HH12  608   5.393   4.944   1.238
   63ARG    NH2  609   5.385   4.992   1.009
   63ARG   HH21  610   5.396   4.995   0.910
   63ARG   HH22  611   5.378   5.072   1.068
   63ARG      C  612   5.731   4.388   1.011
   63ARG      O  613   5.796   4.488   0.983
   64LYS      N  614   5.776   4.289   1.088
   64LYS      H  615   5.742   4.195   1.097
   64LYS     CA  616   5.905   4.304   1.157
   64LYS     CB  617   5.940   4.177   1.235
   64LYS     CG  618   5.882   4.163   1.375
   64LYS     CD  619   5.909   4.029   1.443
   64LYS     CE  620   5.830   4.016   1.574
   64LYS     NZ  621   5.826   3.887   1.644
   64LYS    HZ1  622   5.795   3.908   1.737
   64LYS    HZ2  623   5.765   3.828   1.592
   64LYS    HZ3  624   5.906   3.827   1.645
   64LYS      C  625   6.029   4.326   1.070
   64LYS      O  626   6.082   4.437   1.069
   65LYS      N  627   6.032   4.246   0.964
   65LYS      H  628   5.975   4.165   0.949
   65LYS     CA  629   6.133   4.249   0.857
   65LYS     CB  630   6.110   4.132   0.761
   65LYS     CG  631   6.170   3.998   0.803
   65LYS     CD  632   6.152   3.880   0.707
   65LYS     CE  633   6.211   3.754   0.769
   65LYS     NZ  634   6.172   3.636   0.690
   65LYS    HZ1  635   6.209   3.555   0.736
   65LYS    HZ2  636   6.073   3.625   0.679
   65LYS    HZ3  637   6.213   3.636   0.599
   65LYS      C  638   6.134   4.378   0.775
   65LYS      O  639   6.237   4.445   0.771
   66GLN      N  640   6.017   4.426   0.735
   66GLN      H  641   5.932   4.376   0.753
   66GLN     CA  642   6.002   4.560   0.676
   66GLN     CB  643   5.852   4.584   0.657
   66GLN     CG  644   5.799   4.534   0.522
   66GLN     CD  645   5.650   4.567   0.505
   66GLN    OE1  646   5.569   4.564   0.597
   66GLN    NE2  647   5.617   4.599   0.380
   66GLN   HE21  648   5.693   4.598   0.316
   66GLN   HE22  649   5.545   4.667   0.364
   66GLN      C  650   6.062   4.670   0.764
   66GLN      O  651   6.169   4.725   0.739
   67ILE      N  652   6.018   4.667   0.890
   67ILE      H  653   5.945   4.612   0.929
   67ILE     CA  654   6.067   4.766   0.988
   67ILE     CB  655   5.977   4.770   1.111
   67ILE    CG1  656   5.833   4.800   1.069
   67ILE    CG2  657   6.026   4.877   1.209
   67ILE     CD  658   5.725   4.778   1.175
   67ILE      C  659   6.215   4.751   1.023
   67ILE      O  660   6.288   4.850   1.021
   68GLU      N  661   6.265   4.628   1.013
   68GLU      H  662   6.207   4.549   0.992
   68GLU     CA  663   6.407   4.601   1.039
   68GLU     CB  664   6.417   4.451   1.066
   68GLU     CG  665   6.551   4.378   1.081
   68GLU     CD  666   6.603   4.384   1.225
   68GLU    OE1  667   6.692   4.466   1.254
   68GLU    OE2  668   6.573   4.299   1.311
   68GLU      C  669   6.498   4.648   0.926
   68GLU      O  670   6.598   4.711   0.961
   69GLU      N  671   6.468   4.612   0.801
   69GLU      H  672   6.379   4.568   0.788
   69GLU     CA  673   6.550   4.651   0.686
   69GLU     CB  674   6.487   4.573   0.571
   69GLU     CG  675   6.571   4.589   0.444
   69GLU     CD  676   6.524   4.509   0.323
   69GLU    OE1  677   6.425   4.547   0.256
   69GLU    OE2  678   6.577   4.399   0.296
   69GLU      C  679   6.563   4.803   0.676
   69GLU      O  680   6.668   4.849   0.633
   70LEU      N  681   6.454   4.872   0.711
   70LEU      H  682   6.362   4.835   0.723
   70LEU     CA  683   6.456   5.018   0.723
   70LEU     CB  684   6.319   5.072   0.766
   70LEU     CG  685   6.219   5.081   0.651
   70LEU    CD1  686   6.078   5.089   0.712
   70LEU    CD2  687   6.263   5.196   0.561
   70LEU      C  688   6.565   5.084   0.808
   70LEU      O  689   6.591   5.199   0.775
   71LYS      N  690   6.631   5.015   0.901
   71LYS      H  691   6.629   4.915   0.910
   71LYS     CA  692   6.734   5.062   0.994
   71LYS     CB  693   6.871   5.038   0.929
   71LYS     CG  694   6.897   4.888   0.909
   71LYS     CD  695   6.895   4.807   1.039
   71LYS     CE  696   6.933   4.664   1.001
   71LYS     NZ  697   6.915   4.557   1.100
   71LYS    HZ1  698   6.838   4.572   1.161
   71LYS    HZ2  699   6.917   4.466   1.058
   71LYS    HZ3  700   6.992   4.559   1.164
   71LYS      C  701   6.725   5.192   1.074
   71LYS      O  702   6.820   5.270   1.084
   72GLY      N  703   6.606   5.235   1.117
   72GLY      H  704   6.523   5.180   1.114
   72GLY     CA  705   6.576   5.357   1.193
   72GLY      C  706   6.612   5.487   1.120
   72GLY      O  707   6.614   5.595   1.178
   73GLN      N  708   6.622   5.486   0.987
   73GLN      H  709   6.586   5.418   0.924
   73GLN     CA  710   6.668   5.608   0.918
   73GLN     CB  711   6.685   5.574   0.770
   73GLN     CG  712   6.772   5.672   0.692
   73GLN     CD  713   6.811   5.634   0.549
   73GLN    OE1  714   6.897   5.547   0.538
   73GLN    NE2  715   6.769   5.716   0.454
   73GLN   HE21  716   6.702   5.787   0.476
   73GLN   HE22  717   6.821   5.729   0.370
   73GLN      C  718   6.576   5.730   0.931
   73GLN      O  719   6.622   5.844   0.939
   74GLU      N  720   6.447   5.699   0.926
   74GLU      H  721   6.416   5.617   0.877
   74GLU     CA  722   6.337   5.795   0.943
   74GLU     CB  723   6.211   5.759   0.865
   74GLU     CG  724   6.226   5.731   0.715
   74GLU     CD  725   6.104   5.649   0.677
   74GLU    OE1  726   6.009   5.700   0.614
   74GLU    OE2  727   6.114   5.525   0.693
   74GLU      C  728   6.300   5.844   1.084
   74GLU      O  729   6.198   5.912   1.094
   75VAL      N  730   6.375   5.797   1.183
   75VAL      H  731   6.430   5.716   1.165
   75VAL     CA  732   6.340   5.825   1.323
   75VAL     CB  733   6.337   5.700   1.412
   75VAL    CG1  734   6.284   5.726   1.553
   75VAL    CG2  735   6.245   5.591   1.359
   75VAL      C  736   6.441   5.928   1.374
   75VAL      O  737   6.561   5.910   1.356
   76SER      N  738   6.396   6.022   1.457
   76SER      H  739   6.301   6.051   1.449
   76SER     CA  740   6.483   6.112   1.535
   76SER     CB  741   6.407   6.233   1.590
   76SER     OG  742   6.494   6.310   1.674
   76SER     HG  743   6.544   6.377   1.620
   76SER      C  744   6.542   6.043   1.658
   76SER      O  745   6.471   5.969   1.725
   77PRO      N  746   6.668   6.072   1.692
   77PRO     CA  747   6.718   6.042   1.827
   77PRO     CB  748   6.867   6.074   1.834
   77PRO     CG  749   6.900   6.070   1.685
   77PRO     CD  750   6.778   6.129   1.613
   77PRO      C  751   6.651   6.102   1.951
   77PRO      O  752   6.674   6.040   2.055
   78LYS      N  753   6.576   6.208   1.924
   78LYS      H  754   6.564   6.248   1.833
   78LYS     CA  755   6.495   6.267   2.031
   78LYS     CB  756   6.438   6.406   2.000
   78LYS     CG  757   6.538   6.510   1.949
   78LYS     CD  758   6.483   6.651   1.933
   78LYS     CE  759   6.400   6.660   1.804
   78LYS     NZ  760   6.396   6.792   1.739
   78LYS    HZ1  761   6.482   6.820   1.697
   78LYS    HZ2  762   6.326   6.784   1.669
   78LYS    HZ3  763   6.359   6.868   1.793
   78LYS      C  764   6.379   6.182   2.083
   78LYS      O  765   6.329   6.197   2.195
   79VAL      N  766   6.313   6.104   1.998
   79VAL      H  767   6.305   6.140   1.905
   79VAL     CA  768   6.216   6.001   2.037
   79VAL     CB  769   6.163   5.945   1.905
   79VAL    CG1  770   6.077   5.819   1.921
   79VAL    CG2  771   6.083   6.049   1.826
   79VAL      C  772   6.281   5.887   2.116
   79VAL      O  773   6.376   5.823   2.071
   80TYR      N  774   6.218   5.859   2.229
   80TYR      H  775   6.142   5.916   2.261
   80TYR     CA  776   6.258   5.754   2.323
   80TYR     CB  777   6.204   5.786   2.463
   80TYR     CG  778   6.245   5.699   2.582
   80TYR    CD1  779   6.180   5.577   2.601
   80TYR    HD1  780   6.106   5.538   2.531
   80TYR    CD2  781   6.340   5.743   2.673
   80TYR    HD2  782   6.379   5.845   2.669
   80TYR    CE1  783   6.192   5.507   2.720
   80TYR    HE1  784   6.123   5.425   2.738
   80TYR    CE2  785   6.358   5.667   2.789
   80TYR    HE2  786   6.427   5.715   2.859
   80TYR     CZ  787   6.287   5.550   2.811
   80TYR     OH  788   6.299   5.477   2.926
   80TYR     HH  789   6.368   5.504   2.993
   80TYR      C  790   6.202   5.620   2.275
   80TYR      O  791   6.083   5.612   2.244
   81PHE      N  792   6.287   5.524   2.240
   81PHE      H  793   6.371   5.552   2.194
   81PHE     CA  794   6.237   5.387   2.216
   81PHE     CB  795   6.249   5.357   2.066
   81PHE     CG  796   6.181   5.232   2.009
   81PHE    CD1  797   6.043   5.213   2.003
   81PHE    HD1  798   5.976   5.299   2.004
   81PHE    CD2  799   6.260   5.122   1.980
   81PHE    HD2  800   6.368   5.129   1.993
   81PHE    CE1  801   5.991   5.088   1.972
   81PHE    HE1  802   5.885   5.071   1.991
   81PHE    CE2  803   6.212   4.995   1.951
   81PHE    HE2  804   6.275   4.913   1.918
   81PHE     CZ  805   6.074   4.980   1.946
   81PHE     HZ  806   6.034   4.887   1.905
   81PHE      C  807   6.301   5.276   2.299
   81PHE      O  808   6.423   5.268   2.309
   82MET      N  809   6.210   5.196   2.353
   82MET      H  810   6.116   5.228   2.341
   82MET     CA  811   6.240   5.076   2.434
   82MET     CB  812   6.212   5.100   2.582
   82MET     CG  813   6.070   5.133   2.628
   82MET     SD  814   6.046   5.151   2.809
   82MET     CE  815   6.069   4.980   2.855
   82MET      C  816   6.179   4.944   2.387
   82MET      O  817   6.061   4.938   2.351
   83LYS      N  818   6.261   4.840   2.375
   83LYS      H  819   6.360   4.848   2.366
   83LYS     CA  820   6.206   4.713   2.326
   83LYS     CB  821   6.321   4.634   2.261
   83LYS     CG  822   6.344   4.678   2.116
   83LYS     CD  823   6.478   4.623   2.065
   83LYS     CE  824   6.521   4.693   1.936
   83LYS     NZ  825   6.642   4.634   1.877
   83LYS    HZ1  826   6.654   4.651   1.779
   83LYS    HZ2  827   6.716   4.669   1.935
   83LYS    HZ3  828   6.636   4.534   1.881
   83LYS      C  829   6.149   4.618   2.431
   83LYS      O  830   6.202   4.609   2.542
   84GLN      N  831   6.058   4.534   2.382
   84GLN      H  832   6.037   4.534   2.284
   84GLN     CA  833   5.991   4.432   2.464
   84GLN     CB  834   5.847   4.400   2.422
   84GLN     CG  835   5.785   4.307   2.527
   84GLN     CD  836   5.634   4.293   2.506
   84GLN    OE1  837   5.590   4.199   2.439
   84GLN    NE2  838   5.565   4.302   2.620
   84GLN   HE21  839   5.614   4.315   2.706
   84GLN   HE22  840   5.469   4.276   2.615
   84GLN      C  841   6.070   4.301   2.464
   84GLN      O  842   6.093   4.239   2.360
   85THR      N  843   6.103   4.249   2.582
   85THR      H  844   6.085   4.299   2.667
   85THR     CA  845   6.180   4.124   2.596
   85THR     CB  846   6.326   4.144   2.638
   85THR    OG1  847   6.342   4.231   2.751
   85THR    HG1  848   6.401   4.181   2.815
   85THR    CG2  849   6.415   4.199   2.526
   85THR      C  850   6.113   4.019   2.684
   85THR      O  851   6.118   3.903   2.645
   86ILE      N  852   6.034   4.049   2.787
   86ILE      H  853   6.021   4.141   2.823
   86ILE     CA  854   5.968   3.949   2.873
   86ILE     CB  855   6.006   3.974   3.019
   86ILE    CG1  856   6.153   3.940   3.045
   86ILE    CG2  857   5.913   3.918   3.127
   86ILE     CD  858   6.176   3.789   3.052
   86ILE      C  859   5.818   3.934   2.849
   86ILE      O  860   5.758   4.028   2.797
   87GLY      N  861   5.761   3.818   2.882
   87GLY      H  862   5.807   3.733   2.908
   87GLY     CA  863   5.616   3.802   2.866
   87GLY      C  864   5.529   3.881   2.964
   87GLY      O  865   5.572   3.935   3.066
   88ASN      N  866   5.416   3.922   2.907
   88ASN      H  867   5.392   3.890   2.816
   88ASN     CA  868   5.304   4.006   2.953
   88ASN     CB  869   5.225   3.934   3.062
   88ASN     CG  870   5.124   3.834   3.004
   88ASN    OD1  871   5.154   3.737   2.934
   88ASN    ND2  872   4.999   3.879   2.997
   88ASN   HD21  873   4.974   3.975   3.011
   88ASN   HD22  874   4.921   3.829   2.961
   88ASN      C  875   5.329   4.151   2.994
   88ASN      O  876   5.228   4.217   3.016
   89SER      N  877   5.446   4.209   2.969
   89SER      H  878   5.532   4.158   2.959
   89SER     CA  879   5.472   4.353   2.983
   89SER     CB  880   5.623   4.374   2.988
   89SER     OG  881   5.684   4.312   2.874
   89SER     HG  882   5.782   4.295   2.885
   89SER      C  883   5.410   4.452   2.884
   89SER      O  884   5.447   4.568   2.900
   90CYS      N  885   5.316   4.421   2.795
   90CYS      H  886   5.279   4.328   2.801
   90CYS     CA  887   5.252   4.505   2.693
   90CYS     CB  888   5.131   4.434   2.631
   90CYS     SG  889   4.983   4.396   2.731
   90CYS     HG  890   4.913   4.378   2.619
   90CYS      C  891   5.197   4.639   2.743
   90CYS      O  892   5.244   4.739   2.688
   91GLY      N  893   5.111   4.640   2.844
   91GLY      H  894   5.058   4.558   2.865
   91GLY     CA  895   5.053   4.765   2.897
   91GLY      C  896   5.151   4.865   2.959
   91GLY      O  897   5.147   4.985   2.930
   92THR      N  898   5.247   4.812   3.034
   92THR      H  899   5.232   4.725   3.082
   92THR     CA  900   5.365   4.886   3.080
   92THR     CB  901   5.463   4.811   3.171
   92THR    OG1  902   5.388   4.705   3.230
   92THR    HG1  903   5.458   4.639   3.258
   92THR    CG2  904   5.541   4.896   3.272
   92THR      C  905   5.450   4.953   2.972
   92THR      O  906   5.469   5.075   2.979
   93ILE      N  907   5.493   4.872   2.876
   93ILE      H  908   5.457   4.779   2.878
   93ILE     CA  909   5.565   4.916   2.756
   93ILE     CB  910   5.597   4.800   2.662
   93ILE    CG1  911   5.664   4.684   2.736
   93ILE    CG2  912   5.669   4.836   2.532
   93ILE     CD  913   5.794   4.717   2.809
   93ILE      C  914   5.498   5.035   2.687
   93ILE      O  915   5.550   5.144   2.708
   94GLY      N  916   5.368   5.024   2.659
   94GLY      H  917   5.306   4.950   2.686
   94GLY     CA  918   5.295   5.142   2.611
   94GLY      C  919   5.291   5.264   2.703
   94GLY      O  920   5.295   5.380   2.661
   95LEU      N  921   5.274   5.234   2.831
   95LEU      H  922   5.226   5.152   2.862
   95LEU     CA  923   5.279   5.337   2.936
   95LEU     CB  924   5.233   5.274   3.068
   95LEU     CG  925   5.174   5.379   3.163
   95LEU    CD1  926   5.066   5.466   3.100
   95LEU    CD2  927   5.135   5.306   3.292
   95LEU      C  928   5.408   5.418   2.945
   95LEU      O  929   5.406   5.540   2.933
   96ILE      N  930   5.517   5.343   2.963
   96ILE      H  931   5.515   5.244   2.975
   96ILE     CA  932   5.649   5.407   2.955
   96ILE     CB  933   5.758   5.308   2.996
   96ILE    CG1  934   5.718   5.217   3.112
   96ILE    CG2  935   5.882   5.390   3.031
   96ILE     CD  936   5.834   5.128   3.156
   96ILE      C  937   5.683   5.480   2.825
   96ILE      O  938   5.713   5.599   2.831
   97HISE     N  939   5.654   5.417   2.712
   97HISE     H  940   5.634   5.319   2.712
   97HISE    CA  941   5.662   5.478   2.579
   97HISE    CB  942   5.598   5.380   2.480
   97HISE    CG  943   5.687   5.267   2.429
   97HISE   ND1  944   5.686   5.243   2.298
   97HISE   CD2  945   5.768   5.177   2.484
   97HISE   HD2  946   5.813   5.181   2.583
   97HISE   CE1  947   5.771   5.144   2.271
   97HISE   HE1  948   5.788   5.092   2.177
   97HISE   NE2  949   5.820   5.102   2.387
   97HISE   HE2  950   5.874   5.018   2.399
   97HISE     C  951   5.596   5.615   2.569
   97HISE     O  952   5.645   5.700   2.494
   98ALA      N  953   5.477   5.625   2.629
   98ALA      H  954   5.430   5.539   2.648
   98ALA     CA  955   5.394   5.745   2.643
   98ALA     CB  956   5.254   5.708   2.691
   98ALA      C  957   5.464   5.854   2.725
   98ALA      O  958   5.503   5.958   2.671
   99VAL      N  959   5.488   5.818   2.850
   99VAL      H  960   5.446   5.735   2.888
   99VAL     CA  961   5.537   5.913   2.951
   99VAL     CB  962   5.522   5.858   3.093
   99VAL    CG1  963   5.576   5.946   3.206
   99VAL    CG2  964   5.374   5.840   3.126
   99VAL      C  965   5.675   5.972   2.922
   99VAL      O  966   5.685   6.095   2.915
  100ALA      N  967   5.762   5.882   2.877
  100ALA      H  968   5.738   5.786   2.867
  100ALA     CA  969   5.897   5.912   2.827
  100ALA     CB  970   5.965   5.783   2.778
  100ALA      C  971   5.902   6.024   2.723
  100ALA      O  972   5.992   6.107   2.732
  101ASN      N  973   5.808   6.011   2.630
  101ASN      H  974   5.751   5.929   2.618
  101ASN     CA  975   5.794   6.107   2.520
  101ASN     CB  976   5.752   6.025   2.398
  101ASN     CG  977   5.869   5.941   2.347
  101ASN    OD1  978   5.969   5.997   2.303
  101ASN    ND2  979   5.860   5.809   2.362
  101ASN   HD21  980   5.786   5.766   2.413
  101ASN   HD22  981   5.922   5.744   2.317
  101ASN      C  982   5.694   6.220   2.547
  101ASN      O  983   5.676   6.309   2.464
  102ASN      N  984   5.653   6.242   2.672
  102ASN      H  985   5.666   6.171   2.741
  102ASN     CA  986   5.574   6.357   2.719
  102ASN     CB  987   5.432   6.300   2.730
  102ASN     CG  988   5.345   6.298   2.604
  102ASN    OD1  989   5.338   6.391   2.524
  102ASN    ND2  990   5.260   6.197   2.583
  102ASN   HD21  991   5.255   6.131   2.658
  102ASN   HD22  992   5.196   6.190   2.507
  102ASN      C  993   5.622   6.414   2.852
  102ASN      O  994   5.545   6.458   2.938
  103GLN      N  995   5.751   6.405   2.882
  103GLN      H  996   5.821   6.362   2.825
  103GLN     CA  997   5.812   6.464   3.002
  103GLN     CB  998   5.955   6.413   3.021
  103GLN     CG  999   5.941   6.271   3.076
  103GLN     CD 1000   6.078   6.204   3.089
  103GLN    OE1 1001   6.139   6.212   3.196
  103GLN    NE2 1002   6.127   6.153   2.976
  103GLN   HE21 1003   6.091   6.170   2.885
  103GLN   HE22 1004   6.215   6.106   2.984
  103GLN      C 1005   5.795   6.616   3.018
  103GLN      O 1006   5.830   6.672   3.122
  104ASP      N 1007   5.773   6.683   2.905
  104ASP      H 1008   5.767   6.628   2.822
  104ASP     CA 1009   5.746   6.825   2.882
  104ASP     CB 1010   5.780   6.856   2.736
  104ASP     CG 1011   5.677   6.789   2.645
  104ASP    OD1 1012   5.585   6.852   2.588
  104ASP    OD2 1013   5.678   6.664   2.643
  104ASP      C 1014   5.603   6.867   2.916
  104ASP      O 1015   5.576   6.955   2.998
  105LYS      N 1016   5.515   6.771   2.890
  105LYS      H 1017   5.542   6.709   2.816
  105LYS     CA 1018   5.372   6.778   2.923
  105LYS     CB 1019   5.280   6.723   2.813
  105LYS     CG 1020   5.303   6.780   2.673
  105LYS     CD 1021   5.220   6.693   2.579
  105LYS     CE 1022   5.271   6.719   2.437
  105LYS     NZ 1023   5.406   6.663   2.418
  105LYS    HZ1 1024   5.399   6.566   2.442
  105LYS    HZ2 1025   5.436   6.670   2.323
  105LYS    HZ3 1026   5.472   6.713   2.475
  105LYS      C 1027   5.330   6.715   3.057
  105LYS      O 1028   5.236   6.770   3.114
  106LEU      N 1029   5.404   6.619   3.111
  106LEU      H 1030   5.461   6.553   3.062
  106LEU     CA 1031   5.360   6.556   3.237
  106LEU     CB 1032   5.350   6.405   3.213
  106LEU     CG 1033   5.214   6.359   3.160
  106LEU    CD1 1034   5.233   6.302   3.019
  106LEU    CD2 1035   5.152   6.246   3.242
  106LEU      C 1036   5.455   6.577   3.355
  106LEU      O 1037   5.576   6.563   3.335
  107GLY      N 1038   5.406   6.625   3.469
  107GLY      H 1039   5.316   6.669   3.467
  107GLY     CA 1040   5.480   6.612   3.595
  107GLY      C 1041   5.481   6.475   3.663
  107GLY      O 1042   5.392   6.394   3.636
  108PHE      N 1043   5.564   6.469   3.767
  108PHE      H 1044   5.613   6.555   3.783
  108PHE     CA 1045   5.603   6.367   3.866
  108PHE     CB 1046   5.748   6.326   3.836
  108PHE     CG 1047   5.762   6.257   3.700
  108PHE    CD1 1048   5.772   6.118   3.697
  108PHE    HD1 1049   5.748   6.052   3.780
  108PHE    CD2 1050   5.812   6.329   3.592
  108PHE    HD2 1051   5.816   6.437   3.600
  108PHE    CE1 1052   5.817   6.052   3.583
  108PHE    HE1 1053   5.785   5.950   3.565
  108PHE    CE2 1054   5.872   6.265   3.484
  108PHE    HE2 1055   5.928   6.327   3.414
  108PHE     CZ 1056   5.874   6.126   3.480
  108PHE     HZ 1057   5.946   6.082   3.411
  108PHE      C 1058   5.596   6.420   4.009
  108PHE      O 1059   5.654   6.524   4.040
  109GLU      N 1060   5.551   6.332   4.098
  109GLU      H 1061   5.505   6.248   4.069
  109GLU     CA 1062   5.560   6.363   4.242
  109GLU     CB 1063   5.459   6.280   4.321
  109GLU     CG 1064   5.465   6.127   4.327
  109GLU     CD 1065   5.339   6.069   4.391
  109GLU    OE1 1066   5.240   6.026   4.328
  109GLU    OE2 1067   5.346   6.064   4.516
  109GLU      C 1068   5.699   6.346   4.302
  109GLU      O 1069   5.797   6.313   4.235
  110ASP      N 1070   5.713   6.374   4.432
  110ASP      H 1071   5.638   6.417   4.482
  110ASP     CA 1072   5.843   6.353   4.498
  110ASP     CB 1073   5.860   6.436   4.625
  110ASP     CG 1074   6.001   6.495   4.631
  110ASP    OD1 1075   6.048   6.512   4.745
  110ASP    OD2 1076   6.058   6.527   4.524
  110ASP      C 1077   5.876   6.207   4.532
  110ASP      O 1078   5.787   6.129   4.566
  111GLY      N 1079   5.994   6.159   4.494
  111GLY      H 1080   6.068   6.222   4.472
  111GLY     CA 1081   6.025   6.016   4.496
  111GLY      C 1082   5.959   5.915   4.402
  111GLY      O 1083   5.899   5.821   4.453
  112SER      N 1084   5.945   5.961   4.278
  112SER      H 1085   6.001   6.041   4.258
  112SER     CA 1086   5.869   5.894   4.171
  112SER     CB 1087   5.837   5.989   4.055
  112SER     OG 1088   5.761   5.913   3.960
  112SER     HG 1089   5.664   5.929   3.978
  112SER      C 1090   5.937   5.770   4.114
  112SER      O 1091   6.052   5.787   4.075
  113VAL      N 1092   5.866   5.657   4.108
  113VAL      H 1093   5.769   5.655   4.130
  113VAL     CA 1094   5.921   5.528   4.063
  113VAL     CB 1095   5.826   5.417   4.106
  113VAL    CG1 1096   5.849   5.288   4.028
  113VAL    CG2 1097   5.826   5.384   4.256
  113VAL      C 1098   5.950   5.534   3.913
  113VAL      O 1099   6.063   5.506   3.873
  114LEU      N 1100   5.859   5.595   3.838
  114LEU      H 1101   5.791   5.659   3.874
  114LEU     CA 1102   5.885   5.604   3.693
  114LEU     CB 1103   5.756   5.650   3.626
  114LEU     CG 1104   5.743   5.599   3.482
  114LEU    CD1 1105   5.742   5.446   3.478
  114LEU    CD2 1106   5.606   5.638   3.426
  114LEU      C 1107   5.996   5.703   3.657
  114LEU      O 1108   6.085   5.680   3.575
  115LYS      N 1109   6.008   5.810   3.735
  115LYS      H 1110   5.928   5.850   3.779
  115LYS     CA 1111   6.112   5.914   3.729
  115LYS     CB 1112   6.107   6.032   3.827
  115LYS     CG 1113   6.194   6.157   3.818
  115LYS     CD 1114   6.178   6.225   3.682
  115LYS     CE 1115   6.274   6.344   3.670
  115LYS     NZ 1116   6.411   6.295   3.644
  115LYS    HZ1 1117   6.407   6.223   3.575
  115LYS    HZ2 1118   6.470   6.371   3.617
  115LYS    HZ3 1119   6.443   6.256   3.730
  115LYS      C 1120   6.251   5.851   3.735
  115LYS      O 1121   6.329   5.891   3.648
  116GLN      N 1122   6.274   5.765   3.834
  116GLN      H 1123   6.214   5.731   3.907
  116GLN     CA 1124   6.403   5.696   3.847
  116GLN     CB 1125   6.403   5.617   3.978
  116GLN     CG 1126   6.530   5.534   4.002
  116GLN     CD 1127   6.545   5.404   3.923
  116GLN    OE1 1128   6.458   5.317   3.927
  116GLN    NE2 1129   6.660   5.393   3.858
  116GLN   HE21 1130   6.728   5.467   3.862
  116GLN   HE22 1131   6.679   5.313   3.801
  116GLN      C 1132   6.449   5.616   3.725
  116GLN      O 1133   6.549   5.648   3.660
  117PHE      N 1134   6.352   5.543   3.671
  117PHE      H 1135   6.268   5.530   3.724
  117PHE     CA 1136   6.369   5.460   3.552
  117PHE     CB 1137   6.245   5.372   3.531
  117PHE     CG 1138   6.243   5.290   3.402
  117PHE    CD1 1139   6.320   5.174   3.407
  117PHE    HD1 1140   6.377   5.138   3.492
  117PHE    CD2 1141   6.171   5.326   3.289
  117PHE    HD2 1142   6.114   5.419   3.293
  117PHE    CE1 1143   6.319   5.091   3.295
  117PHE    HE1 1144   6.411   5.033   3.284
  117PHE    CE2 1145   6.175   5.246   3.175
  117PHE    HE2 1146   6.121   5.279   3.086
  117PHE     CZ 1147   6.243   5.126   3.184
  117PHE     HZ 1148   6.252   5.059   3.098
  117PHE      C 1149   6.391   5.542   3.425
  117PHE      O 1150   6.487   5.534   3.348
  118LEU      N 1151   6.306   5.643   3.406
  118LEU      H 1152   6.226   5.661   3.463
  118LEU     CA 1153   6.325   5.746   3.303
  118LEU     CB 1154   6.206   5.843   3.303
  118LEU     CG 1155   6.085   5.768   3.247
  118LEU    CD1 1156   5.970   5.868   3.247
  118LEU    CD2 1157   6.109   5.715   3.105
  118LEU      C 1158   6.452   5.831   3.306
  118LEU      O 1159   6.508   5.849   3.197
  119SER      N 1160   6.499   5.875   3.422
  119SER      H 1161   6.438   5.884   3.501
  119SER     CA 1162   6.634   5.930   3.443
  119SER     CB 1163   6.640   5.961   3.592
  119SER     OG 1164   6.767   6.020   3.623
  119SER     HG 1165   6.778   6.017   3.722
  119SER      C 1166   6.748   5.832   3.412
  119SER      O 1167   6.848   5.870   3.352
  120GLU      N 1168   6.739   5.709   3.461
  120GLU      H 1169   6.659   5.690   3.519
  120GLU     CA 1170   6.840   5.604   3.446
  120GLU     CB 1171   6.807   5.480   3.529
  120GLU     CG 1172   6.895   5.356   3.515
  120GLU     CD 1173   6.835   5.221   3.554
  120GLU    OE1 1174   6.759   5.214   3.653
  120GLU    OE2 1175   6.878   5.120   3.493
  120GLU      C 1176   6.857   5.564   3.299
  120GLU      O 1177   6.969   5.559   3.249
  121THR      N 1178   6.746   5.542   3.229
  121THR      H 1179   6.655   5.549   3.270
  121THR     CA 1180   6.746   5.485   3.093
  121THR     CB 1181   6.623   5.400   3.059
  121THR    OG1 1182   6.512   5.487   3.078
  121THR    HG1 1183   6.492   5.499   3.175
  121THR    CG2 1184   6.616   5.280   3.153
  121THR      C 1185   6.750   5.586   2.979
  121THR      O 1186   6.744   5.544   2.863
  122GLU      N 1187   6.795   5.709   3.000
  122GLU      H 1188   6.842   5.731   3.085
  122GLU     CA 1189   6.790   5.826   2.911
  122GLU     CB 1190   6.814   5.953   2.993
  122GLU     CG 1191   6.788   6.077   2.907
  122GLU     CD 1192   6.854   6.203   2.965
  122GLU    OE1 1193   6.972   6.222   2.927
  122GLU    OE2 1194   6.786   6.288   3.026
  122GLU      C 1195   6.878   5.821   2.785
  122GLU      O 1196   6.819   5.810   2.678
  123LYS      N 1197   7.008   5.793   2.798
  123LYS      H 1198   7.047   5.764   2.885
  123LYS     CA 1199   7.096   5.792   2.681
  123LYS     CB 1200   7.204   5.900   2.695
  123LYS     CG 1201   7.170   6.044   2.658
  123LYS     CD 1202   7.300   6.122   2.636
  123LYS     CE 1203   7.276   6.271   2.614
  123LYS     NZ 1204   7.395   6.355   2.635
  123LYS    HZ1 1205   7.460   6.317   2.569
  123LYS    HZ2 1206   7.388   6.454   2.623
  123LYS    HZ3 1207   7.429   6.349   2.729
  123LYS      C 1208   7.165   5.656   2.660
  123LYS      O 1209   7.281   5.640   2.696
  124MET      N 1210   7.084   5.568   2.602
  124MET      H 1211   7.034   5.604   2.524
  124MET     CA 1212   7.112   5.426   2.576
  124MET     CB 1213   7.105   5.333   2.698
  124MET     CG 1214   6.992   5.349   2.799
  124MET     SD 1215   6.977   5.225   2.932
  124MET     CE 1216   7.148   5.178   2.955
  124MET      C 1217   7.031   5.360   2.464
  124MET      O 1218   6.921   5.411   2.438
  125SER      N 1219   7.084   5.256   2.402
  125SER      H 1220   7.170   5.217   2.436
  125SER     CA 1221   7.012   5.184   2.296
  125SER     CB 1222   7.102   5.070   2.248
  125SER     OG 1223   7.106   4.951   2.328
  125SER     HG 1224   7.175   4.896   2.280
  125SER      C 1225   6.884   5.118   2.350
  125SER      O 1226   6.870   5.100   2.471
  126PRO      N 1227   6.790   5.093   2.260
  126PRO     CA 1228   6.661   5.033   2.298
  126PRO     CB 1229   6.589   5.025   2.163
  126PRO     CG 1230   6.631   5.152   2.089
  126PRO     CD 1231   6.779   5.155   2.127
  126PRO      C 1232   6.680   4.890   2.350
  126PRO      O 1233   6.611   4.850   2.443
  127GLU      N 1234   6.778   4.812   2.306
  127GLU      H 1235   6.831   4.828   2.222
  127GLU     CA 1236   6.821   4.687   2.369
  127GLU     CB 1237   6.930   4.626   2.280
  127GLU     CG 1238   6.884   4.587   2.140
  127GLU     CD 1239   6.914   4.701   2.041
  127GLU    OE1 1240   6.842   4.803   2.045
  127GLU    OE2 1241   7.021   4.705   1.976
  127GLU      C 1242   6.876   4.707   2.511
  127GLU      O 1243   6.844   4.622   2.594
  128ASP      N 1244   6.963   4.804   2.540
  128ASP      H 1245   7.012   4.852   2.467
  128ASP     CA 1246   7.005   4.825   2.679
  128ASP     CB 1247   7.137   4.900   2.693
  128ASP     CG 1248   7.258   4.808   2.670
  128ASP    OD1 1249   7.247   4.688   2.703
  128ASP    OD2 1250   7.363   4.853   2.621
  128ASP      C 1251   6.897   4.886   2.769
  128ASP      O 1252   6.912   4.865   2.889
  129ARG      N 1253   6.794   4.952   2.717
  129ARG      H 1254   6.803   4.977   2.621
  129ARG     CA 1255   6.672   4.997   2.786
  129ARG     CB 1256   6.580   5.091   2.709
  129ARG     CG 1257   6.651   5.226   2.703
  129ARG     CD 1258   6.549   5.325   2.645
  129ARG     NE 1259   6.610   5.457   2.624
  129ARG     HE 1260   6.651   5.494   2.707
  129ARG     CZ 1261   6.634   5.524   2.510
  129ARG    NH1 1262   6.608   5.471   2.390
  129ARG   HH11 1263   6.588   5.374   2.381
  129ARG   HH12 1264   6.604   5.534   2.312
  129ARG    NH2 1265   6.690   5.646   2.516
  129ARG   HH21 1266   6.743   5.680   2.594
  129ARG   HH22 1267   6.669   5.712   2.444
  129ARG      C 1268   6.585   4.876   2.822
  129ARG      O 1269   6.530   4.867   2.932
  130ALA      N 1270   6.582   4.776   2.735
  130ALA      H 1271   6.602   4.795   2.639
  130ALA     CA 1272   6.532   4.641   2.767
  130ALA     CB 1273   6.533   4.551   2.644
  130ALA      C 1274   6.599   4.574   2.887
  130ALA      O 1275   6.525   4.553   2.983
  131LYS      N 1276   6.732   4.564   2.889
  131LYS      H 1277   6.774   4.609   2.811
  131LYS     CA 1278   6.803   4.516   3.008
  131LYS     CB 1279   6.953   4.503   2.978
  131LYS     CG 1280   6.966   4.383   2.884
  131LYS     CD 1281   7.106   4.356   2.827
  131LYS     CE 1282   7.097   4.256   2.712
  131LYS     NZ 1283   7.235   4.225   2.670
  131LYS    HZ1 1284   7.278   4.311   2.644
  131LYS    HZ2 1285   7.280   4.196   2.754
  131LYS    HZ3 1286   7.237   4.159   2.595
  131LYS      C 1287   6.796   4.600   3.136
  131LYS      O 1288   6.807   4.546   3.245
  132CYS      N 1289   6.788   4.732   3.118
  132CYS      H 1290   6.830   4.772   3.037
  132CYS     CA 1291   6.752   4.820   3.230
  132CYS     CB 1292   6.771   4.968   3.196
  132CYS     SG 1293   6.932   5.039   3.244
  132CYS     HG 1294   6.898   5.073   3.368
  132CYS      C 1295   6.616   4.800   3.296
  132CYS      O 1296   6.600   4.820   3.417
  133PHE      N 1297   6.526   4.766   3.204
  133PHE      H 1298   6.541   4.785   3.107
  133PHE     CA 1299   6.392   4.717   3.237
  133PHE     CB 1300   6.285   4.734   3.128
  133PHE     CG 1301   6.141   4.708   3.174
  133PHE    CD1 1302   6.063   4.798   3.244
  133PHE    HD1 1303   6.119   4.867   3.307
  133PHE    CD2 1304   6.070   4.609   3.107
  133PHE    HD2 1305   6.125   4.535   3.049
  133PHE    CE1 1306   5.924   4.801   3.232
  133PHE    HE1 1307   5.881   4.886   3.284
  133PHE    CE2 1308   5.931   4.605   3.096
  133PHE    HE2 1309   5.885   4.539   3.022
  133PHE     CZ 1310   5.857   4.706   3.155
  133PHE     HZ 1311   5.749   4.697   3.165
  133PHE      C 1312   6.395   4.573   3.290
  133PHE      O 1313   6.320   4.543   3.382
  134GLU      N 1314   6.466   4.475   3.235
  134GLU      H 1315   6.514   4.479   3.148
  134GLU     CA 1316   6.475   4.346   3.305
  134GLU     CB 1317   6.538   4.254   3.200
  134GLU     CG 1318   6.445   4.236   3.080
  134GLU     CD 1319   6.506   4.124   2.996
  134GLU    OE1 1320   6.510   4.010   3.047
  134GLU    OE2 1321   6.548   4.133   2.878
  134GLU      C 1322   6.547   4.355   3.440
  134GLU      O 1323   6.505   4.286   3.533
  135LYS      N 1324   6.650   4.437   3.458
  135LYS      H 1325   6.715   4.475   3.392
  135LYS     CA 1326   6.701   4.459   3.594
  135LYS     CB 1327   6.853   4.479   3.595
  135LYS     CG 1328   6.938   4.375   3.522
  135LYS     CD 1329   7.088   4.405   3.538
  135LYS     CE 1330   7.119   4.523   3.446
  135LYS     NZ 1331   7.254   4.577   3.472
  135LYS    HZ1 1332   7.332   4.516   3.462
  135LYS    HZ2 1333   7.277   4.660   3.421
  135LYS    HZ3 1334   7.254   4.594   3.571
  135LYS      C 1335   6.628   4.576   3.660
  135LYS      O 1336   6.679   4.688   3.666
  136ASN      N 1337   6.514   4.543   3.719
  136ASN      H 1338   6.479   4.452   3.699
  136ASN     CA 1339   6.424   4.637   3.788
  136ASN     CB 1340   6.347   4.715   3.681
  136ASN     CG 1341   6.274   4.829   3.751
  136ASN    OD1 1342   6.182   4.811   3.830
  136ASN    ND2 1343   6.334   4.948   3.745
  136ASN   HD21 1344   6.421   4.954   3.696
  136ASN   HD22 1345   6.301   5.027   3.797
  136ASN      C 1346   6.325   4.556   3.871
  136ASN      O 1347   6.245   4.483   3.813
  137GLU      N 1348   6.325   4.573   4.003
  137GLU      H 1349   6.403   4.621   4.045
  137GLU     CA 1350   6.226   4.506   4.088
  137GLU     CB 1351   6.290   4.472   4.223
  137GLU     CG 1352   6.407   4.374   4.219
  137GLU     CD 1353   6.372   4.246   4.143
  137GLU    OE1 1354   6.419   4.236   4.028
  137GLU    OE2 1355   6.319   4.149   4.202
  137GLU      C 1356   6.087   4.566   4.110
  137GLU      O 1357   5.988   4.493   4.105
  138ALA      N 1358   6.087   4.699   4.116
  138ALA      H 1359   6.162   4.754   4.079
  138ALA     CA 1360   5.972   4.781   4.156
  138ALA     CB 1361   6.007   4.927   4.184
  138ALA      C 1362   5.852   4.781   4.060
  138ALA      O 1363   5.739   4.751   4.096
  139ILE      N 1364   5.892   4.793   3.934
  139ILE      H 1365   5.987   4.822   3.920
  139ILE     CA 1366   5.801   4.783   3.820
  139ILE     CB 1367   5.868   4.814   3.686
  139ILE    CG1 1368   5.934   4.952   3.684
  139ILE    CG2 1369   5.762   4.802   3.576
  139ILE     CD 1370   5.994   4.999   3.551
  139ILE      C 1371   5.737   4.643   3.822
  139ILE      O 1372   5.614   4.638   3.811
  140GLN      N 1373   5.815   4.540   3.851
  140GLN      H 1374   5.915   4.541   3.860
  140GLN     CA 1375   5.758   4.405   3.862
  140GLN     CB 1376   5.865   4.296   3.861
  140GLN     CG 1377   5.963   4.295   3.744
  140GLN     CD 1378   6.058   4.177   3.764
  140GLN    OE1 1379   6.048   4.079   3.690
  140GLN    NE2 1380   6.180   4.182   3.818
  140GLN   HE21 1381   6.217   4.275   3.826
  140GLN   HE22 1382   6.230   4.107   3.861
  140GLN      C 1383   5.660   4.378   3.977
  140GLN      O 1384   5.557   4.314   3.958
  141ALA      N 1385   5.684   4.449   4.086
  141ALA      H 1386   5.778   4.469   4.113
  141ALA     CA 1387   5.587   4.451   4.197
  141ALA     CB 1388   5.662   4.502   4.320
  141ALA      C 1389   5.463   4.533   4.161
  141ALA      O 1390   5.351   4.482   4.162
  142ALA      N 1391   5.484   4.656   4.116
  142ALA      H 1392   5.577   4.693   4.114
  142ALA     CA 1393   5.378   4.737   4.054
  142ALA     CB 1394   5.433   4.873   4.010
  142ALA      C 1395   5.288   4.679   3.945
  142ALA      O 1396   5.170   4.661   3.975
  143HISE     N 1397   5.356   4.601   3.862
  143HISE     H 1398   5.455   4.608   3.850
  143HISE    CA 1399   5.283   4.521   3.763
  143HISE    CB 1400   5.378   4.448   3.668
  143HISE    CG 1401   5.310   4.379   3.550
  143HISE   ND1 1402   5.283   4.423   3.427
  143HISE   CD2 1403   5.267   4.253   3.548
  143HISE   HD2 1404   5.294   4.177   3.621
  143HISE   CE1 1405   5.227   4.324   3.357
  143HISE   HE1 1406   5.212   4.324   3.249
  143HISE   NE2 1407   5.209   4.217   3.434
  143HISE   HE2 1408   5.156   4.133   3.423
  143HISE     C 1409   5.192   4.420   3.832
  143HISE     O 1410   5.070   4.432   3.824
  144ASP      N 1411   5.253   4.325   3.902
  144ASP      H 1412   5.350   4.304   3.914
  144ASP     CA 1413   5.181   4.214   3.968
  144ASP     CB 1414   5.281   4.114   4.026
  144ASP     CG 1415   5.332   4.010   3.926
  144ASP    OD1 1416   5.351   3.894   3.970
  144ASP    OD2 1417   5.350   4.038   3.806
  144ASP      C 1418   5.082   4.261   4.074
  144ASP      O 1419   4.981   4.193   4.091
  145ALA      N 1420   5.093   4.379   4.133
  145ALA      H 1421   5.184   4.420   4.127
  145ALA     CA 1422   4.995   4.433   4.229
  145ALA     CB 1423   5.060   4.561   4.280
  145ALA      C 1424   4.862   4.468   4.161
  145ALA      O 1425   4.757   4.425   4.207
  146VAL      N 1426   4.865   4.543   4.051
  146VAL      H 1427   4.952   4.550   4.002
  146VAL     CA 1428   4.752   4.587   3.968
  146VAL     CB 1429   4.799   4.698   3.873
  146VAL    CG1 1430   4.673   4.736   3.794
  146VAL    CG2 1431   4.830   4.823   3.954
  146VAL      C 1432   4.680   4.472   3.898
  146VAL      O 1433   4.558   4.461   3.903
  147ALA      N 1434   4.760   4.381   3.844
  147ALA      H 1435   4.857   4.406   3.839
  147ALA     CA 1436   4.729   4.244   3.802
  147ALA     CB 1437   4.854   4.159   3.778
  147ALA      C 1438   4.638   4.170   3.900
  147ALA      O 1439   4.536   4.114   3.861
  148GLN      N 1440   4.681   4.154   4.025
  148GLN      H 1441   4.770   4.189   4.056
  148GLN     CA 1442   4.596   4.084   4.122
  148GLN     CB 1443   4.690   4.041   4.235
  148GLN     CG 1444   4.796   3.941   4.189
  148GLN     CD 1445   4.903   3.912   4.294
  148GLN    OE1 1446   4.890   3.822   4.377
  148GLN    NE2 1447   5.003   4.000   4.296
  148GLN   HE21 1448   4.988   4.080   4.237
  148GLN   HE22 1449   5.090   3.980   4.340
  148GLN      C 1450   4.481   4.171   4.172
  148GLN      O 1451   4.390   4.112   4.230
  149GLU      N 1452   4.495   4.303   4.176
  149GLU      H 1453   4.585   4.346   4.170
  149GLU     CA 1454   4.384   4.392   4.213
  149GLU     CB 1455   4.445   4.532   4.227
  149GLU     CG 1456   4.336   4.631   4.267
  149GLU     CD 1457   4.389   4.774   4.286
  149GLU    OE1 1458   4.345   4.862   4.209
  149GLU    OE2 1459   4.480   4.790   4.370
  149GLU      C 1460   4.271   4.381   4.110
  149GLU      O 1461   4.152   4.374   4.139
  150GLY      N 1462   4.308   4.398   3.983
  150GLY      H 1463   4.396   4.436   3.956
  150GLY     CA 1464   4.221   4.362   3.870
  150GLY      C 1465   4.159   4.223   3.880
  150GLY      O 1466   4.222   4.117   3.883
  151GLN      N 1467   4.026   4.228   3.877
  151GLN      H 1468   3.985   4.318   3.866
  151GLN     CA 1469   3.937   4.112   3.892
  151GLN     CB 1470   3.809   4.160   3.960
  151GLN     CG 1471   3.721   4.250   3.873
  151GLN     CD 1472   3.596   4.275   3.958
  151GLN    OE1 1473   3.536   4.193   4.026
  151GLN    NE2 1474   3.543   4.395   3.937
  151GLN   HE21 1475   3.585   4.466   3.880
  151GLN   HE22 1476   3.455   4.419   3.979
  151GLN      C 1477   3.922   4.027   3.765
  151GLN      O 1478   3.882   3.911   3.776
  152CYS      N 1479   3.941   4.084   3.647
  152CYS      H 1480   3.971   4.179   3.641
  152CYS     CA 1481   3.939   4.020   3.514
  152CYS     CB 1482   3.944   4.122   3.400
  152CYS     SG 1483   3.799   4.232   3.381
  152CYS     HG 1484   3.861   4.347   3.355
  152CYS      C 1485   4.060   3.927   3.507
  152CYS      O 1486   4.160   3.927   3.578
  153ARG      N 1487   4.048   3.833   3.414
  153ARG      H 1488   3.960   3.803   3.376
  153ARG     CA 1489   4.164   3.751   3.375
  153ARG     CB 1490   4.188   3.634   3.470
  153ARG     CG 1491   4.322   3.567   3.439
  153ARG     CD 1492   4.439   3.659   3.477
  153ARG     NE 1493   4.430   3.711   3.614
  153ARG     HE 1494   4.421   3.641   3.685
  153ARG     CZ 1495   4.449   3.837   3.657
  153ARG    NH1 1496   4.460   3.935   3.567
  153ARG   HH11 1497   4.451   3.924   3.468
  153ARG   HH12 1498   4.482   4.025   3.606
  153ARG    NH2 1499   4.484   3.851   3.786
  153ARG   HH21 1500   4.498   3.775   3.850
  153ARG   HH22 1501   4.495   3.947   3.811
  153ARG      C 1502   4.131   3.704   3.233
  153ARG      O 1503   4.120   3.781   3.138
  154VAL      N 1504   4.105   3.575   3.211
  154VAL      H 1505   4.057   3.530   3.286
  154VAL     CA 1506   4.088   3.502   3.085
  154VAL     CB 1507   3.950   3.523   3.022
  154VAL    CG1 1508   3.930   3.429   2.903
  154VAL    CG2 1509   3.845   3.493   3.129
  154VAL      C 1510   4.209   3.518   2.991
  154VAL      O 1511   4.219   3.620   2.924
  155ASP      N 1512   4.304   3.425   2.993
  155ASP      H 1513   4.292   3.355   3.063
  155ASP     CA 1514   4.410   3.415   2.892
  155ASP     CB 1515   4.546   3.396   2.959
  155ASP     CG 1516   4.667   3.406   2.866
  155ASP    OD1 1517   4.648   3.375   2.746
  155ASP    OD2 1518   4.773   3.459   2.906
  155ASP      C 1519   4.376   3.307   2.789
  155ASP      O 1520   4.345   3.194   2.828
  156ASP      N 1521   4.322   3.364   2.683
  156ASP      H 1522   4.298   3.461   2.680
  156ASP     CA 1523   4.278   3.294   2.561
  156ASP     CB 1524   4.169   3.372   2.488
  156ASP     CG 1525   4.210   3.515   2.454
  156ASP    OD1 1526   4.331   3.547   2.453
  156ASP    OD2 1527   4.128   3.609   2.454
  156ASP      C 1528   4.389   3.254   2.464
  156ASP      O 1529   4.362   3.190   2.362
  157LYS      N 1530   4.513   3.283   2.502
  157LYS      H 1531   4.529   3.327   2.590
  157LYS     CA 1532   4.632   3.269   2.417
  157LYS     CB 1533   4.693   3.128   2.406
  157LYS     CG 1534   4.745   3.076   2.540
  157LYS     CD 1535   4.872   3.147   2.588
  157LYS     CE 1536   4.934   3.096   2.718
  157LYS     NZ 1537   4.868   3.145   2.840
  157LYS    HZ1 1538   4.792   3.088   2.873
  157LYS    HZ2 1539   4.928   3.161   2.918
  157LYS    HZ3 1540   4.829   3.231   2.808
  157LYS      C 1541   4.643   3.336   2.280
  157LYS      O 1542   4.724   3.293   2.198
  158VAL      N 1543   4.574   3.449   2.266
  158VAL      H 1544   4.503   3.478   2.330
  158VAL     CA 1545   4.565   3.530   2.144
  158VAL     CB 1546   4.424   3.587   2.123
  158VAL    CG1 1547   4.416   3.685   2.006
  158VAL    CG2 1548   4.330   3.475   2.081
  158VAL      C 1549   4.671   3.639   2.132
  158VAL      O 1550   4.701   3.718   2.222
  159ASN      N 1551   4.726   3.646   2.011
  159ASN      H 1552   4.693   3.583   1.940
  159ASN     CA 1553   4.840   3.733   1.979
  159ASN     CB 1554   4.930   3.668   1.873
  159ASN     CG 1555   5.061   3.741   1.842
  159ASN    OD1 1556   5.099   3.832   1.915
  159ASN    ND2 1557   5.124   3.719   1.727
  159ASN   HD21 1558   5.084   3.655   1.662
  159ASN   HD22 1559   5.211   3.763   1.707
  159ASN      C 1560   4.802   3.880   1.962
  159ASN      O 1561   4.815   3.944   1.858
  160PHE      N 1562   4.759   3.939   2.074
  160PHE      H 1563   4.760   3.886   2.159
  160PHE     CA 1564   4.732   4.082   2.090
  160PHE     CB 1565   4.640   4.100   2.210
  160PHE     CG 1566   4.489   4.087   2.187
  160PHE    CD1 1567   4.417   4.200   2.148
  160PHE    HD1 1568   4.477   4.274   2.096
  160PHE    CD2 1569   4.414   3.971   2.203
  160PHE    HD2 1570   4.463   3.883   2.245
  160PHE    CE1 1571   4.279   4.197   2.131
  160PHE    HE1 1572   4.222   4.285   2.099
  160PHE    CE2 1573   4.278   3.964   2.177
  160PHE    HE2 1574   4.232   3.866   2.192
  160PHE     CZ 1575   4.207   4.080   2.147
  160PHE     HZ 1576   4.098   4.074   2.155
  160PHE      C 1577   4.853   4.174   2.109
  160PHE      O 1578   4.941   4.140   2.189
  161HISE     N 1579   4.847   4.288   2.041
  161HISE     H 1580   4.767   4.308   1.984
  161HISE    CA 1581   4.955   4.388   2.035
  161HISE    CB 1582   5.010   4.392   1.893
  161HISE    CG 1583   5.118   4.286   1.872
  161HISE   ND1 1584   5.248   4.313   1.859
  161HISE   CD2 1585   5.096   4.159   1.839
  161HISE   HD2 1586   5.001   4.108   1.854
  161HISE   CE1 1587   5.307   4.198   1.828
  161HISE   HE1 1588   5.406   4.189   1.785
  161HISE   NE2 1589   5.214   4.103   1.815
  161HISE   HE2 1590   5.232   4.018   1.766
  161HISE     C 1591   4.913   4.525   2.088
  161HISE     O 1592   4.807   4.578   2.055
  162PHE      N 1593   5.000   4.595   2.162
  162PHE      H 1594   5.096   4.569   2.160
  162PHE     CA 1595   4.965   4.727   2.215
  162PHE     CB 1596   4.960   4.732   2.367
  162PHE     CG 1597   4.894   4.856   2.426
  162PHE    CD1 1598   4.763   4.895   2.403
  162PHE    HD1 1599   4.701   4.847   2.327
  162PHE    CD2 1600   4.965   4.901   2.537
  162PHE    HD2 1601   5.072   4.877   2.540
  162PHE    CE1 1602   4.709   4.993   2.487
  162PHE    HE1 1603   4.615   5.041   2.459
  162PHE    CE2 1604   4.908   4.995   2.621
  162PHE    HE2 1605   4.943   5.013   2.723
  162PHE     CZ 1606   4.779   5.041   2.597
  162PHE     HZ 1607   4.721   5.094   2.673
  162PHE      C 1608   5.068   4.829   2.166
  162PHE      O 1609   5.187   4.815   2.196
  163ILE      N 1610   5.014   4.930   2.098
  163ILE      H 1611   4.915   4.929   2.087
  163ILE     CA 1612   5.087   5.028   2.017
  163ILE     CB 1613   5.052   5.017   1.869
  163ILE    CG1 1614   5.058   4.872   1.821
  163ILE    CG2 1615   5.125   5.105   1.767
  163ILE     CD 1616   4.923   4.814   1.778
  163ILE      C 1617   5.050   5.175   2.041
  163ILE      O 1618   4.930   5.201   2.032
  164LEU      N 1619   5.148   5.264   2.037
  164LEU      H 1620   5.231   5.238   1.988
  164LEU     CA 1621   5.131   5.406   2.073
  164LEU     CB 1622   5.249   5.435   2.166
  164LEU     CG 1623   5.277   5.582   2.195
  164LEU    CD1 1624   5.187   5.639   2.304
  164LEU    CD2 1625   5.426   5.603   2.224
  164LEU      C 1626   5.141   5.488   1.944
  164LEU      O 1627   5.233   5.461   1.867
  165PHE      N 1628   5.053   5.588   1.937
  165PHE      H 1629   4.974   5.593   1.998
  165PHE     CA 1630   5.062   5.686   1.828
  165PHE     CB 1631   4.939   5.671   1.738
  165PHE     CG 1632   4.914   5.535   1.673
  165PHE    CD1 1633   4.853   5.441   1.756
  165PHE    HD1 1634   4.811   5.461   1.854
  165PHE    CD2 1635   4.960   5.507   1.544
  165PHE    HD2 1636   5.049   5.559   1.508
  165PHE    CE1 1637   4.836   5.313   1.706
  165PHE    HE1 1638   4.817   5.229   1.774
  165PHE    CE2 1639   4.922   5.383   1.495
  165PHE    HE2 1640   4.955   5.347   1.398
  165PHE     CZ 1641   4.862   5.284   1.573
  165PHE     HZ 1642   4.837   5.186   1.534
  165PHE      C 1643   5.078   5.830   1.877
  165PHE      O 1644   4.986   5.897   1.924
  166ASN      N 1645   5.196   5.887   1.855
  166ASN      H 1646   5.271   5.833   1.815
  166ASN     CA 1647   5.219   6.020   1.912
  166ASN     CB 1648   5.288   6.020   2.049
  166ASN     CG 1649   5.430   5.965   2.049
  166ASN    OD1 1650   5.466   5.885   1.963
  166ASN    ND2 1651   5.517   6.023   2.132
  166ASN   HD21 1652   5.495   6.104   2.187
  166ASN   HD22 1653   5.613   5.995   2.136
  166ASN      C 1654   5.299   6.110   1.818
  166ASN      O 1655   5.339   6.068   1.709
  167ASN      N 1656   5.309   6.237   1.857
  167ASN      H 1657   5.235   6.266   1.917
  167ASN     CA 1658   5.366   6.353   1.786
  167ASN     CB 1659   5.256   6.449   1.741
  167ASN     CG 1660   5.303   6.574   1.667
  167ASN    OD1 1661   5.373   6.657   1.725
  167ASN    ND2 1662   5.234   6.609   1.559
  167ASN   HD21 1663   5.155   6.561   1.520
  167ASN   HD22 1664   5.281   6.670   1.496
  167ASN      C 1665   5.472   6.428   1.866
  167ASN      O 1666   5.438   6.493   1.965
  168VAL      N 1667   5.594   6.391   1.828
  168VAL      H 1668   5.606   6.311   1.770
  168VAL     CA 1669   5.717   6.460   1.870
  168VAL     CB 1670   5.798   6.365   1.958
  168VAL    CG1 1671   5.940   6.412   1.992
  168VAL    CG2 1672   5.720   6.335   2.086
  168VAL      C 1673   5.799   6.507   1.750
  168VAL      O 1674   5.792   6.436   1.649
  169ASP      N 1675   5.850   6.630   1.749
  169ASP      H 1676   5.840   6.674   1.838
  169ASP     CA 1677   5.924   6.694   1.639
  169ASP     CB 1678   6.062   6.632   1.621
  169ASP     CG 1679   6.162   6.689   1.521
  169ASP    OD1 1680   6.187   6.812   1.521
  169ASP    OD2 1681   6.228   6.609   1.452
  169ASP      C 1682   5.850   6.721   1.508
  169ASP      O 1683   5.896   6.684   1.400
  170GLY      N 1684   5.726   6.764   1.527
  170GLY      H 1685   5.694   6.805   1.613
  170GLY     CA 1686   5.628   6.779   1.418
  170GLY      C 1687   5.600   6.656   1.331
  170GLY      O 1688   5.550   6.673   1.221
  171HISE     N 1689   5.663   6.542   1.358
  171HISE     H 1690   5.737   6.532   1.425
  171HISE    CA 1691   5.626   6.418   1.288
  171HISE    CB 1692   5.748   6.334   1.248
  171HISE    CG 1693   5.812   6.396   1.124
  171HISE   ND1 1694   5.933   6.450   1.113
  171HISE   CD2 1695   5.786   6.352   1.001
  171HISE   HD2 1696   5.707   6.279   0.987
  171HISE   CE1 1697   5.971   6.453   0.986
  171HISE   HE1 1698   6.059   6.494   0.937
  171HISE   NE2 1699   5.878   6.392   0.913
  171HISE   HE2 1700   5.863   6.399   0.814
  171HISE     C 1701   5.534   6.333   1.376
  171HISE     O 1702   5.550   6.324   1.497
  172LEU      N 1703   5.461   6.249   1.303
  172LEU      H 1704   5.473   6.256   1.204
  172LEU     CA 1705   5.385   6.138   1.362
  172LEU     CB 1706   5.265   6.113   1.270
  172LEU     CG 1707   5.145   6.044   1.334
  172LEU    CD1 1708   5.159   5.892   1.346
  172LEU    CD2 1709   5.108   6.112   1.467
  172LEU      C 1710   5.472   6.013   1.378
  172LEU      O 1711   5.516   5.955   1.278
  173TYR      N 1712   5.478   5.964   1.501
  173TYR      H 1713   5.425   5.991   1.582
  173TYR     CA 1714   5.556   5.844   1.536
  173TYR     CB 1715   5.676   5.873   1.626
  173TYR     CG 1716   5.789   5.940   1.547
  173TYR    CD1 1717   5.883   5.862   1.480
  173TYR    HD1 1718   5.863   5.759   1.452
  173TYR    CD2 1719   5.803   6.078   1.557
  173TYR    HD2 1720   5.724   6.125   1.616
  173TYR    CE1 1721   5.997   5.916   1.423
  173TYR    HE1 1722   6.068   5.842   1.388
  173TYR    CE2 1723   5.917   6.135   1.503
  173TYR    HE2 1724   5.929   6.242   1.520
  173TYR     CZ 1725   6.009   6.054   1.437
  173TYR     OH 1726   6.122   6.098   1.374
  173TYR     HH 1727   6.114   6.197   1.367
  173TYR      C 1728   5.478   5.726   1.593
  173TYR      O 1729   5.411   5.742   1.695
  174GLU      N 1730   5.492   5.608   1.533
  174GLU      H 1731   5.560   5.598   1.460
  174GLU     CA 1732   5.417   5.485   1.561
  174GLU     CB 1733   5.382   5.429   1.423
  174GLU     CG 1734   5.277   5.319   1.437
  174GLU     CD 1735   5.252   5.244   1.306
  174GLU    OE1 1736   5.139   5.251   1.254
  174GLU    OE2 1737   5.357   5.200   1.254
  174GLU      C 1738   5.505   5.396   1.648
  174GLU      O 1739   5.615   5.366   1.601
  175LEU      N 1740   5.476   5.376   1.776
  175LEU      H 1741   5.396   5.420   1.817
  175LEU     CA 1742   5.565   5.299   1.865
  175LEU     CB 1743   5.633   5.374   1.979
  175LEU     CG 1744   5.744   5.476   1.957
  175LEU    CD1 1745   5.690   5.604   1.893
  175LEU    CD2 1746   5.816   5.518   2.086
  175LEU      C 1747   5.501   5.175   1.927
  175LEU      O 1748   5.384   5.177   1.968
  176ASP      N 1749   5.569   5.065   1.896
  176ASP      H 1750   5.611   5.059   1.806
  176ASP     CA 1751   5.553   4.940   1.973
  176ASP     CB 1752   5.456   4.854   1.891
  176ASP     CG 1753   5.478   4.705   1.920
  176ASP    OD1 1754   5.545   4.637   1.839
  176ASP    OD2 1755   5.453   4.669   2.037
  176ASP      C 1756   5.686   4.875   2.008
  176ASP      O 1757   5.778   4.882   1.927
  177GLY      N 1758   5.688   4.799   2.117
  177GLY      H 1759   5.596   4.781   2.153
  177GLY     CA 1760   5.796   4.729   2.189
  177GLY      C 1761   5.838   4.604   2.111
  177GLY      O 1762   5.948   4.554   2.133
  178ARG      N 1763   5.742   4.540   2.045
  178ARG      H 1764   5.658   4.582   2.012
  178ARG     CA 1765   5.770   4.419   1.967
  178ARG     CB 1766   5.635   4.349   1.944
  178ARG     CG 1767   5.558   4.310   2.070
  178ARG     CD 1768   5.636   4.189   2.123
  178ARG     NE 1769   5.563   4.070   2.079
  178ARG     HE 1770   5.601   4.021   2.000
  178ARG     CZ 1771   5.450   4.026   2.136
  178ARG    NH1 1772   5.400   4.078   2.248
  178ARG   HH11 1773   5.454   4.151   2.291
  178ARG   HH12 1774   5.306   4.055   2.274
  178ARG    NH2 1775   5.380   3.921   2.089
  178ARG   HH21 1776   5.405   3.880   2.001
  178ARG   HH22 1777   5.301   3.888   2.141
  178ARG      C 1778   5.849   4.437   1.837
  178ARG      O 1779   5.923   4.353   1.784
  179MET      N 1780   5.814   4.548   1.773
  179MET      H 1781   5.751   4.622   1.797
  179MET     CA 1782   5.890   4.596   1.656
  179MET     CB 1783   5.806   4.699   1.580
  179MET     CG 1784   5.661   4.671   1.542
  179MET     SD 1785   5.650   4.529   1.427
  179MET     CE 1786   5.556   4.424   1.535
  179MET      C 1787   6.037   4.632   1.678
  179MET      O 1788   6.080   4.655   1.791
  180PRO      N 1789   6.120   4.619   1.575
  180PRO     CA 1790   6.261   4.662   1.572
  180PRO     CB 1791   6.316   4.637   1.431
  180PRO     CG 1792   6.231   4.519   1.386
  180PRO     CD 1793   6.097   4.534   1.458
  180PRO      C 1794   6.277   4.812   1.595
  180PRO      O 1795   6.354   4.833   1.689
  181PHE      N 1796   6.197   4.901   1.536
  181PHE      H 1797   6.139   4.865   1.463
  181PHE     CA 1798   6.215   5.046   1.542
  181PHE     CB 1799   6.283   5.104   1.418
  181PHE     CG 1800   6.427   5.059   1.389
  181PHE    CD1 1801   6.450   4.951   1.304
  181PHE    HD1 1802   6.372   4.906   1.243
  181PHE    CD2 1803   6.530   5.123   1.456
  181PHE    HD2 1804   6.507   5.204   1.525
  181PHE    CE1 1805   6.580   4.902   1.301
  181PHE    HE1 1806   6.611   4.822   1.234
  181PHE    CE2 1807   6.661   5.078   1.447
  181PHE    HE2 1808   6.735   5.104   1.522
  181PHE     CZ 1809   6.683   4.963   1.372
  181PHE     HZ 1810   6.788   4.936   1.358
  181PHE      C 1811   6.077   5.111   1.534
  181PHE      O 1812   5.982   5.037   1.505
  182PRO      N 1813   6.062   5.238   1.571
  182PRO     CA 1814   5.942   5.316   1.540
  182PRO     CB 1815   5.962   5.454   1.603
  182PRO     CG 1816   6.067   5.418   1.708
  182PRO     CD 1817   6.159   5.308   1.656
  182PRO      C 1818   5.923   5.338   1.390
  182PRO      O 1819   6.023   5.325   1.320
  183VAL      N 1820   5.798   5.330   1.346
  183VAL      H 1821   5.724   5.307   1.409
  183VAL     CA 1822   5.757   5.369   1.210
  183VAL     CB 1823   5.650   5.279   1.148
  183VAL    CG1 1824   5.656   5.302   0.997
  183VAL    CG2 1825   5.664   5.128   1.165
  183VAL      C 1826   5.716   5.516   1.208
  183VAL      O 1827   5.655   5.567   1.302
  184ASN      N 1828   5.753   5.580   1.097
  184ASN      H 1829   5.827   5.543   1.040
  184ASN     CA 1830   5.721   5.721   1.074
  184ASN     CB 1831   5.853   5.795   1.050
  184ASN     CG 1832   5.843   5.946   1.028
  184ASN    OD1 1833   5.750   5.998   0.967
  184ASN    ND2 1834   5.946   6.018   1.072
  184ASN   HD21 1835   6.034   5.980   1.100
  184ASN   HD22 1836   5.925   6.115   1.080
  184ASN      C 1837   5.628   5.719   0.952
  184ASN      O 1838   5.668   5.720   0.836
  185HISE     N 1839   5.507   5.764   0.986
  185HISE     H 1840   5.489   5.762   1.084
  185HISE    CA 1841   5.399   5.797   0.892
  185HISE    CB 1842   5.257   5.767   0.941
  185HISE    CG 1843   5.246   5.616   0.964
  185HISE   ND1 1844   5.289   5.527   0.874
  185HISE   CD2 1845   5.223   5.549   1.076
  185HISE   HD2 1846   5.164   5.582   1.162
  185HISE   CE1 1847   5.294   5.407   0.931
  185HISE   HE1 1848   5.337   5.317   0.889
  185HISE   NE2 1849   5.252   5.420   1.057
  185HISE   HE2 1850   5.237   5.343   1.119
  185HISE     C 1851   5.403   5.941   0.842
  185HISE     O 1852   5.324   5.967   0.751
  186GLY      N 1853   5.507   6.022   0.861
  186GLY      H 1854   5.587   6.000   0.917
  186GLY     CA 1855   5.508   6.159   0.809
  186GLY      C 1856   5.459   6.269   0.903
  186GLY      O 1857   5.469   6.261   1.026
  187ALA      N 1858   5.438   6.382   0.836
  187ALA      H 1859   5.458   6.397   0.739
  187ALA     CA 1860   5.389   6.506   0.898
  187ALA     CB 1861   5.402   6.610   0.786
  187ALA      C 1862   5.253   6.516   0.967
  187ALA      O 1863   5.166   6.436   0.933
  188SER      N 1864   5.263   6.587   1.078
  188SER      H 1865   5.357   6.608   1.106
  188SER     CA 1866   5.156   6.598   1.179
  188SER     CB 1867   5.160   6.476   1.271
  188SER     OG 1868   5.056   6.475   1.370
  188SER     HG 1869   4.975   6.520   1.331
  188SER      C 1870   5.175   6.727   1.260
  188SER      O 1871   5.287   6.772   1.282
  189SER      N 1872   5.061   6.782   1.300
  189SER      H 1873   4.975   6.743   1.267
  189SER     CA 1874   5.049   6.891   1.398
  189SER     CB 1875   4.943   6.987   1.342
  189SER     OG 1876   4.888   7.091   1.424
  189SER     HG 1877   4.854   7.161   1.362
  189SER      C 1878   5.003   6.839   1.534
  189SER      O 1879   4.915   6.753   1.542
  190GLU      N 1880   5.044   6.904   1.643
  190GLU      H 1881   5.132   6.950   1.632
  190GLU     CA 1882   4.991   6.892   1.779
  190GLU     CB 1883   5.055   6.998   1.869
  190GLU     CG 1884   5.022   6.999   2.019
  190GLU     CD 1885   5.070   7.134   2.073
  190GLU    OE1 1886   5.189   7.147   2.108
  190GLU    OE2 1887   4.981   7.215   2.108
  190GLU      C 1888   4.841   6.926   1.782
  190GLU      O 1889   4.767   6.861   1.856
  191ASP      N 1890   4.787   7.008   1.693
  191ASP      H 1891   4.843   7.066   1.634
  191ASP     CA 1892   4.645   7.045   1.691
  191ASP     CB 1893   4.630   7.160   1.591
  191ASP     CG 1894   4.497   7.236   1.587
  191ASP    OD1 1895   4.469   7.315   1.680
  191ASP    OD2 1896   4.417   7.186   1.505
  191ASP      C 1897   4.559   6.929   1.640
  191ASP      O 1898   4.467   6.880   1.706
  192THR      N 1899   4.603   6.870   1.529
  192THR      H 1900   4.695   6.898   1.500
  192THR     CA 1901   4.545   6.749   1.468
  192THR     CB 1902   4.536   6.762   1.316
  192THR    OG1 1903   4.668   6.778   1.264
  192THR    HG1 1904   4.709   6.689   1.282
  192THR    CG2 1905   4.452   6.880   1.266
  192THR      C 1906   4.586   6.610   1.516
  192THR      O 1907   4.533   6.514   1.460
  193LEU      N 1908   4.631   6.614   1.641
  193LEU      H 1909   4.648   6.701   1.687
  193LEU     CA 1910   4.678   6.495   1.715
  193LEU     CB 1911   4.697   6.532   1.862
  193LEU     CG 1912   4.783   6.431   1.938
  193LEU    CD1 1913   4.931   6.448   1.904
  193LEU    CD2 1914   4.765   6.442   2.089
  193LEU      C 1915   4.585   6.374   1.705
  193LEU      O 1916   4.624   6.273   1.645
  194LEU      N 1917   4.467   6.379   1.765
  194LEU      H 1918   4.440   6.456   1.823
  194LEU     CA 1919   4.362   6.278   1.745
  194LEU     CB 1920   4.226   6.329   1.794
  194LEU     CG 1921   4.238   6.371   1.941
  194LEU    CD1 1922   4.097   6.416   1.981
  194LEU    CD2 1923   4.281   6.262   2.040
  194LEU      C 1924   4.352   6.224   1.603
  194LEU      O 1925   4.395   6.111   1.580
  195LYS      N 1926   4.302   6.307   1.512
  195LYS      H 1927   4.283   6.400   1.542
  195LYS     CA 1928   4.277   6.279   1.369
  195LYS     CB 1929   4.235   6.416   1.315
  195LYS     CG 1930   4.171   6.409   1.176
  195LYS     CD 1931   4.138   6.555   1.146
  195LYS     CE 1932   4.082   6.569   1.005
  195LYS     NZ 1933   4.175   6.531   0.898
  195LYS    HZ1 1934   4.168   6.435   0.872
  195LYS    HZ2 1935   4.159   6.581   0.813
  195LYS    HZ3 1936   4.269   6.552   0.926
  195LYS      C 1937   4.397   6.215   1.299
  195LYS      O 1938   4.379   6.119   1.223
  196ASP      N 1939   4.515   6.275   1.310
  196ASP      H 1940   4.520   6.352   1.373
  196ASP     CA 1941   4.641   6.228   1.251
  196ASP     CB 1942   4.758   6.324   1.277
  196ASP     CG 1943   4.760   6.452   1.194
  196ASP    OD1 1944   4.806   6.557   1.245
  196ASP    OD2 1945   4.707   6.441   1.082
  196ASP      C 1946   4.683   6.088   1.297
  196ASP      O 1947   4.745   6.012   1.222
  197ALA      N 1948   4.682   6.069   1.429
  197ALA      H 1949   4.703   6.136   1.500
  197ALA     CA 1950   4.686   5.930   1.474
  197ALA     CB 1951   4.702   5.940   1.626
  197ALA      C 1952   4.572   5.836   1.436
  197ALA      O 1953   4.598   5.725   1.390
  198ALA      N 1954   4.449   5.884   1.455
  198ALA      H 1955   4.433   5.954   1.525
  198ALA     CA 1956   4.330   5.808   1.416
  198ALA     CB 1957   4.211   5.898   1.449
  198ALA      C 1958   4.324   5.763   1.270
  198ALA      O 1959   4.273   5.655   1.244
  199LYS      N 1960   4.390   5.833   1.178
  199LYS      H 1961   4.410   5.930   1.192
  199LYS     CA 1962   4.411   5.785   1.040
  199LYS     CB 1963   4.469   5.899   0.957
  199LYS     CG 1964   4.463   5.874   0.806
  199LYS     CD 1965   4.537   5.985   0.732
  199LYS     CE 1966   4.688   5.968   0.755
  199LYS     NZ 1967   4.757   6.091   0.715
  199LYS    HZ1 1968   4.711   6.175   0.742
  199LYS    HZ2 1969   4.847   6.088   0.758
  199LYS    HZ3 1970   4.775   6.105   0.617
  199LYS      C 1971   4.492   5.656   1.030
  199LYS      O 1972   4.445   5.558   0.972
  200VAL      N 1973   4.605   5.648   1.100
  200VAL      H 1974   4.631   5.711   1.173
  200VAL     CA 1975   4.685   5.525   1.102
  200VAL     CB 1976   4.816   5.538   1.181
  200VAL    CG1 1977   4.914   5.427   1.143
  200VAL    CG2 1978   4.878   5.674   1.154
  200VAL      C 1979   4.606   5.410   1.166
  200VAL      O 1980   4.580   5.302   1.114
  201CYS      N 1981   4.547   5.436   1.282
  201CYS      H 1982   4.562   5.524   1.328
  201CYS     CA 1983   4.468   5.344   1.365
  201CYS     CB 1984   4.422   5.407   1.497
  201CYS     SG 1985   4.548   5.465   1.617
  201CYS     HG 1986   4.617   5.353   1.600
  201CYS      C 1987   4.356   5.279   1.284
  201CYS      O 1988   4.351   5.156   1.276
  202ARG      N 1989   4.278   5.361   1.214
  202ARG      H 1990   4.289   5.460   1.225
  202ARG     CA 1991   4.162   5.315   1.137
  202ARG     CB 1992   4.098   5.439   1.076
  202ARG     CG 1993   4.009   5.496   1.186
  202ARG     CD 1994   3.908   5.605   1.150
  202ARG     NE 1995   3.955   5.681   1.033
  202ARG     HE 1996   3.955   5.645   0.939
  202ARG     CZ 1997   3.981   5.812   1.034
  202ARG    NH1 1998   3.965   5.884   1.145
  202ARG   HH11 1999   3.932   5.830   1.223
  202ARG   HH12 2000   3.978   5.983   1.155
  202ARG    NH2 2001   4.000   5.885   0.923
  202ARG   HH21 2002   3.997   5.838   0.835
  202ARG   HH22 2003   4.016   5.984   0.921
  202ARG      C 2004   4.209   5.222   1.024
  202ARG      O 2005   4.180   5.103   1.030
  203GLU      N 2006   4.309   5.263   0.947
  203GLU      H 2007   4.348   5.355   0.958
  203GLU     CA 2008   4.353   5.186   0.830
  203GLU     CB 2009   4.452   5.256   0.736
  203GLU     CG 2010   4.585   5.314   0.783
  203GLU     CD 2011   4.666   5.328   0.654
  203GLU    OE1 2012   4.611   5.361   0.547
  203GLU    OE2 2013   4.789   5.305   0.657
  203GLU      C 2014   4.405   5.048   0.871
  203GLU      O 2015   4.371   4.944   0.814
  204PHE      N 2016   4.482   5.041   0.979
  204PHE      H 2017   4.533   5.118   1.019
  204PHE     CA 2018   4.526   4.914   1.038
  204PHE     CB 2019   4.613   4.953   1.158
  204PHE     CG 2020   4.733   4.864   1.192
  204PHE    CD1 2021   4.862   4.908   1.164
  204PHE    HD1 2022   4.898   5.011   1.166
  204PHE    CD2 2023   4.720   4.735   1.240
  204PHE    HD2 2024   4.619   4.695   1.245
  204PHE    CE1 2025   4.969   4.821   1.179
  204PHE    HE1 2026   5.061   4.839   1.123
  204PHE    CE2 2027   4.824   4.646   1.268
  204PHE    HE2 2028   4.810   4.540   1.289
  204PHE     CZ 2029   4.949   4.692   1.228
  204PHE     HZ 2030   5.033   4.636   1.267
  204PHE      C 2031   4.417   4.818   1.086
  204PHE      O 2032   4.428   4.699   1.058
  205THR      N 2033   4.306   4.862   1.146
  205THR      H 2034   4.285   4.959   1.158
  205THR     CA 2035   4.193   4.776   1.181
  205THR     CB 2036   4.100   4.825   1.292
  205THR    OG1 2037   3.980   4.751   1.316
  205THR    HG1 2038   3.996   4.659   1.352
  205THR    CG2 2039   4.058   4.971   1.280
  205THR      C 2040   4.103   4.748   1.060
  205THR      O 2041   4.060   4.634   1.050
  206GLU      N 2042   4.093   4.838   0.962
  206GLU      H 2043   4.122   4.932   0.979
  206GLU     CA 2044   4.009   4.829   0.842
  206GLU     CB 2045   4.001   4.965   0.773
  206GLU     CG 2046   3.910   5.065   0.845
  206GLU     CD 2047   3.873   5.194   0.770
  206GLU    OE1 2048   3.900   5.309   0.811
  206GLU    OE2 2049   3.800   5.182   0.669
  206GLU      C 2050   4.046   4.721   0.740
  206GLU      O 2051   3.959   4.669   0.671
  207ARG      N 2052   4.175   4.690   0.735
  207ARG      H 2053   4.244   4.741   0.787
  207ARG     CA 2054   4.227   4.578   0.656
  207ARG     CB 2055   4.378   4.572   0.683
  207ARG     CG 2056   4.443   4.685   0.604
  207ARG     CD 2057   4.587   4.646   0.571
  207ARG     NE 2058   4.674   4.652   0.689
  207ARG     HE 2059   4.673   4.563   0.734
  207ARG     CZ 2060   4.761   4.746   0.730
  207ARG    NH1 2061   4.793   4.850   0.652
  207ARG   HH11 2062   4.764   4.849   0.556
  207ARG   HH12 2063   4.858   4.918   0.686
  207ARG    NH2 2064   4.797   4.745   0.859
  207ARG   HH21 2065   4.774   4.666   0.917
  207ARG   HH22 2066   4.836   4.824   0.906
  207ARG      C 2067   4.157   4.446   0.689
  207ARG      O 2068   4.078   4.401   0.606
  208GLU      N 2069   4.177   4.402   0.812
  208GLU      H 2070   4.233   4.458   0.874
  208GLU     CA 2071   4.124   4.274   0.862
  208GLU     CB 2072   4.208   4.238   0.985
  208GLU     CG 2073   4.336   4.159   0.957
  208GLU     CD 2074   4.445   4.236   0.883
  208GLU    OE1 2075   4.544   4.273   0.949
  208GLU    OE2 2076   4.435   4.256   0.760
  208GLU      C 2077   3.974   4.278   0.894
  208GLU      O 2078   3.925   4.254   1.004
  209GLN      N 2079   3.906   4.255   0.782
  209GLN      H 2080   3.962   4.250   0.700
  209GLN     CA 2081   3.759   4.246   0.771
  209GLN     CB 2082   3.704   4.249   0.628
  209GLN     CG 2083   3.747   4.385   0.573
  209GLN     CD 2084   3.709   4.412   0.427
  209GLN    OE1 2085   3.783   4.376   0.336
  209GLN    NE2 2086   3.584   4.450   0.402
  209GLN   HE21 2087   3.524   4.458   0.482
  209GLN   HE22 2088   3.551   4.471   0.310
  209GLN      C 2089   3.689   4.136   0.851
  209GLN      O 2090   3.569   4.153   0.873
  210GLY      N 2091   3.742   4.014   0.842
  210GLY      H 2092   3.788   3.992   0.756
  210GLY     CA 2093   3.714   3.898   0.927
  210GLY      C 2094   3.760   3.900   1.072
  210GLY      O 2095   3.768   3.795   1.137
  211GLU      N 2096   3.787   4.015   1.132
  211GLU      H 2097   3.792   4.098   1.076
  211GLU     CA 2098   3.816   4.040   1.274
  211GLU     CB 2099   3.968   4.044   1.285
  211GLU     CG 2100   4.024   4.068   1.426
  211GLU     CD 2101   3.989   3.954   1.523
  211GLU    OE1 2102   3.879   3.959   1.582
  211GLU    OE2 2103   4.078   3.867   1.535
  211GLU      C 2104   3.738   4.153   1.340
  211GLU      O 2105   3.715   4.260   1.282
  212VAL      N 2106   3.677   4.116   1.453
  212VAL      H 2107   3.697   4.025   1.489
  212VAL     CA 2108   3.588   4.200   1.535
  212VAL     CB 2109   3.469   4.116   1.582
  212VAL    CG1 2110   3.373   4.097   1.465
  212VAL    CG2 2111   3.503   3.985   1.653
  212VAL      C 2112   3.659   4.263   1.655
  212VAL      O 2113   3.602   4.348   1.723
  213ARG      N 2114   3.775   4.210   1.693
  213ARG      H 2115   3.819   4.131   1.649
  213ARG     CA 2116   3.848   4.251   1.814
  213ARG     CB 2117   3.942   4.139   1.858
  213ARG     CG 2118   3.868   4.020   1.920
  213ARG     CD 2119   3.953   3.899   1.958
  213ARG     NE 2120   4.010   3.824   1.845
  213ARG     HE 2121   3.996   3.870   1.757
  213ARG     CZ 2122   4.062   3.701   1.843
  213ARG    NH1 2123   4.049   3.626   1.954
  213ARG   HH11 2124   4.001   3.671   2.029
  213ARG   HH12 2125   4.079   3.531   1.955
  213ARG    NH2 2126   4.142   3.657   1.745
  213ARG   HH21 2127   4.169   3.721   1.673
  213ARG   HH22 2128   4.179   3.564   1.748
  213ARG      C 2129   3.933   4.377   1.797
  213ARG      O 2130   3.999   4.399   1.695
  214PHE      N 2131   3.907   4.469   1.889
  214PHE      H 2132   3.825   4.470   1.946
  214PHE     CA 2133   3.973   4.600   1.896
  214PHE     CB 2134   3.957   4.686   1.770
  214PHE     CG 2135   3.813   4.739   1.769
  214PHE    CD1 2136   3.780   4.863   1.823
  214PHE    HD1 2137   3.847   4.915   1.891
  214PHE    CD2 2138   3.727   4.667   1.688
  214PHE    HD2 2139   3.761   4.569   1.654
  214PHE    CE1 2140   3.657   4.917   1.786
  214PHE    HE1 2141   3.636   5.019   1.818
  214PHE    CE2 2142   3.605   4.724   1.651
  214PHE    HE2 2143   3.546   4.683   1.569
  214PHE     CZ 2144   3.571   4.848   1.702
  214PHE     HZ 2145   3.466   4.871   1.685
  214PHE      C 2146   3.944   4.674   2.027
  214PHE      O 2147   3.829   4.680   2.069
  215SER      N 2148   4.043   4.753   2.068
  215SER      H 2149   4.136   4.745   2.032
  215SER     CA 2150   4.026   4.844   2.182
  215SER     CB 2151   4.063   4.782   2.316
  215SER     OG 2152   3.998   4.861   2.416
  215SER     HG 2153   4.056   4.830   2.492
  215SER      C 2154   4.121   4.963   2.161
  215SER      O 2155   4.241   4.955   2.138
  216ALA      N 2156   4.064   5.077   2.199
  216ALA      H 2157   3.974   5.077   2.242
  216ALA     CA 2158   4.124   5.211   2.202
  216ALA     CB 2159   4.085   5.286   2.074
  216ALA      C 2160   4.103   5.298   2.326
  216ALA      O 2161   3.997   5.291   2.388
  217VAL      N 2162   4.211   5.369   2.358
  217VAL      H 2163   4.300   5.353   2.315
  217VAL     CA 2164   4.211   5.469   2.465
  217VAL     CB 2165   4.271   5.402   2.589
  217VAL    CG1 2166   4.420   5.371   2.597
  217VAL    CG2 2167   4.232   5.479   2.715
  217VAL      C 2168   4.276   5.601   2.422
  217VAL     O1 2169   4.356   5.591   2.326
  217VAL     O2 2170   4.259   5.704   2.491
   6.92756   6.92756   4.89852   0.00000   0.00000   0.00000   0.00000   3.46378   3.46378
