# Supplementary material for: Is There a Functional Role for the Knotted Topology in Protein UCH-L1?
Source: J Chem Inf Model. 2024 Jul 24;64(17):6827–37. doi: 10.1021/acs.jcim.4c00880 (PMC11388461; doi:10.1021/acs.jcim.4c00880)
Supplement: Supplementary file 2 — ci4c00880_si_002.zip [file ci4c00880_si_002.zip › UCH-L1_files/APO/APO_delta218/REP_2/traj_final.gro]

Protein in water t= 500000.00000 step= 5000000
 2170
    1MET      N    1   4.254   6.490   3.448
    1MET     H1    2   4.161   6.465   3.419
    1MET     H2    3   4.250   6.491   3.548
    1MET     H3    4   4.270   6.583   3.413
    1MET     CA    5   4.365   6.404   3.404
    1MET     CB    6   4.327   6.256   3.407
    1MET     CG    7   4.329   6.189   3.544
    1MET     SD    8   4.176   6.230   3.636
    1MET     CE    9   4.067   6.102   3.577
    1MET      C   10   4.386   6.429   3.254
    1MET      O   11   4.323   6.520   3.199
    2GLN      N   12   4.479   6.365   3.184
    2GLN      H   13   4.542   6.305   3.233
    2GLN     CA   14   4.509   6.373   3.041
    2GLN     CB   15   4.644   6.312   3.001
    2GLN     CG   16   4.768   6.365   3.074
    2GLN     CD   17   4.773   6.339   3.225
    2GLN    OE1   18   4.794   6.223   3.261
    2GLN    NE2   19   4.768   6.447   3.301
    2GLN   HE21   20   4.761   6.541   3.269
    2GLN   HE22   21   4.786   6.424   3.397
    2GLN      C   22   4.409   6.318   2.939
    2GLN      O   23   4.388   6.197   2.931
    3LEU      N   24   4.368   6.406   2.848
    3LEU      H   25   4.374   6.505   2.859
    3LEU     CA   26   4.291   6.370   2.728
    3LEU     CB   27   4.245   6.503   2.669
    3LEU     CG   28   4.116   6.572   2.714
    3LEU    CD1   29   4.103   6.707   2.645
    3LEU    CD2   30   3.992   6.485   2.692
    3LEU      C   31   4.362   6.289   2.619
    3LEU      O   32   4.312   6.183   2.585
    4LYS      N   33   4.465   6.340   2.552
    4LYS      H   34   4.468   6.440   2.549
    4LYS     CA   35   4.551   6.259   2.464
    4LYS     CB   36   4.627   6.358   2.375
    4LYS     CG   37   4.531   6.443   2.291
    4LYS     CD   38   4.612   6.538   2.203
    4LYS     CE   39   4.547   6.661   2.138
    4LYS     NZ   40   4.642   6.714   2.039
    4LYS    HZ1   41   4.671   6.637   1.983
    4LYS    HZ2   42   4.601   6.785   1.981
    4LYS    HZ3   43   4.720   6.758   2.085
    4LYS      C   44   4.651   6.162   2.527
    4LYS      O   45   4.686   6.189   2.642
    5PRO      N   46   4.690   6.053   2.462
    5PRO     CA   47   4.822   5.990   2.480
    5PRO     CB   48   4.827   5.868   2.388
    5PRO     CG   49   4.678   5.830   2.386
    5PRO     CD   50   4.602   5.962   2.388
    5PRO      C   51   4.931   6.096   2.467
    5PRO      O   52   4.953   6.146   2.357
    6MET      N   53   4.993   6.144   2.575
    6MET      H   54   4.963   6.123   2.668
    6MET     CA   55   5.100   6.243   2.557
    6MET     CB   56   5.127   6.316   2.689
    6MET     CG   57   5.158   6.228   2.811
    6MET     SD   58   5.017   6.127   2.868
    6MET     CE   59   5.059   6.119   3.040
    6MET      C   60   5.231   6.173   2.520
    6MET      O   61   5.253   6.053   2.536
    7GLU      N   62   5.317   6.254   2.458
    7GLU      H   63   5.301   6.353   2.469
    7GLU     CA   64   5.441   6.213   2.392
    7GLU     CB   65   5.485   6.316   2.288
    7GLU     CG   66   5.385   6.308   2.172
    7GLU     CD   67   5.421   6.406   2.061
    7GLU    OE1   68   5.479   6.356   1.962
    7GLU    OE2   69   5.399   6.529   2.070
    7GLU      C   70   5.547   6.190   2.500
    7GLU      O   71   5.658   6.243   2.494
    8ILE      N   72   5.521   6.081   2.571
    8ILE      H   73   5.447   6.026   2.533
    8ILE     CA   74   5.601   6.026   2.681
    8ILE     CB   75   5.525   5.931   2.774
    8ILE    CG1   76   5.460   5.816   2.698
    8ILE    CG2   77   5.425   6.002   2.865
    8ILE     CD   78   5.407   5.712   2.797
    8ILE      C   79   5.746   5.981   2.659
    8ILE      O   80   5.774   5.903   2.568
    9ASN      N   81   5.831   6.050   2.734
    9ASN      H   82   5.798   6.126   2.790
    9ASN     CA   83   5.977   6.044   2.721
    9ASN     CB   84   6.025   6.188   2.702
    9ASN     CG   85   6.026   6.276   2.828
    9ASN    OD1   86   5.935   6.278   2.911
    9ASN    ND2   87   6.127   6.361   2.839
    9ASN   HD21   88   6.200   6.356   2.771
    9ASN   HD22   89   6.143   6.426   2.914
    9ASN      C   90   6.041   5.978   2.843
    9ASN      O   91   5.974   5.976   2.946
   10PRO      N   92   6.168   5.938   2.838
   10PRO     CA   93   6.230   5.883   2.959
   10PRO     CB   94   6.373   5.849   2.916
   10PRO     CG   95   6.346   5.812   2.770
   10PRO     CD   96   6.248   5.916   2.716
   10PRO      C   97   6.221   5.955   3.094
   10PRO      O   98   6.192   5.889   3.194
   11GLU      N   99   6.228   6.087   3.085
   11GLU      H  100   6.264   6.124   3.000
   11GLU     CA  101   6.202   6.175   3.201
   11GLU     CB  102   6.246   6.313   3.150
   11GLU     CG  103   6.179   6.431   3.220
   11GLU     CD  104   6.233   6.567   3.174
   11GLU    OE1  105   6.261   6.578   3.053
   11GLU    OE2  106   6.240   6.654   3.265
   11GLU      C  107   6.063   6.181   3.263
   11GLU      O  108   6.047   6.181   3.385
   12MET      N  109   5.958   6.177   3.182
   12MET      H  110   5.964   6.193   3.083
   12MET     CA  111   5.823   6.159   3.238
   12MET     CB  112   5.699   6.181   3.151
   12MET     CG  113   5.690   6.327   3.105
   12MET     SD  114   5.540   6.356   3.006
   12MET     CE  115   5.611   6.392   2.847
   12MET      C  116   5.807   6.016   3.291
   12MET      O  117   5.743   5.999   3.395
   13LEU      N  118   5.873   5.915   3.236
   13LEU      H  119   5.921   5.928   3.150
   13LEU     CA  120   5.863   5.777   3.287
   13LEU     CB  121   5.913   5.680   3.179
   13LEU     CG  122   5.808   5.655   3.071
   13LEU    CD1  123   5.847   5.549   2.968
   13LEU    CD2  124   5.673   5.606   3.124
   13LEU      C  125   5.940   5.758   3.418
   13LEU      O  126   5.877   5.712   3.513
   14ASN      N  127   6.068   5.792   3.426
   14ASN      H  128   6.123   5.813   3.345
   14ASN     CA  129   6.143   5.796   3.552
   14ASN     CB  130   6.270   5.880   3.530
   14ASN     CG  131   6.383   5.807   3.458
   14ASN    OD1  132   6.374   5.696   3.405
   14ASN    ND2  133   6.506   5.850   3.484
   14ASN   HD21  134   6.520   5.912   3.562
   14ASN   HD22  135   6.577   5.803   3.432
   14ASN      C  136   6.065   5.868   3.663
   14ASN      O  137   6.049   5.797   3.762
   15LYS      N  138   6.007   5.987   3.649
   15LYS      H  139   6.025   6.038   3.565
   15LYS     CA  140   5.913   6.049   3.742
   15LYS     CB  141   5.866   6.177   3.673
   15LYS     CG  142   5.959   6.295   3.704
   15LYS     CD  143   5.923   6.423   3.627
   15LYS     CE  144   6.016   6.540   3.661
   15LYS     NZ  145   5.997   6.592   3.797
   15LYS    HZ1  146   6.066   6.551   3.857
   15LYS    HZ2  147   6.002   6.690   3.779
   15LYS    HZ3  148   5.909   6.574   3.841
   15LYS      C  149   5.793   5.966   3.788
   15LYS      O  150   5.757   5.962   3.905
   16VAL      N  151   5.726   5.902   3.693
   16VAL      H  152   5.749   5.898   3.595
   16VAL     CA  153   5.613   5.815   3.729
   16VAL     CB  154   5.533   5.779   3.605
   16VAL    CG1  155   5.409   5.692   3.630
   16VAL    CG2  156   5.498   5.900   3.517
   16VAL      C  157   5.662   5.683   3.788
   16VAL      O  158   5.621   5.649   3.898
   17LEU      N  159   5.772   5.624   3.741
   17LEU      H  160   5.817   5.660   3.660
   17LEU     CA  161   5.835   5.501   3.793
   17LEU     CB  162   5.946   5.451   3.701
   17LEU     CG  163   5.910   5.389   3.566
   17LEU    CD1  164   6.026   5.373   3.468
   17LEU    CD2  165   5.846   5.252   3.588
   17LEU      C  166   5.891   5.521   3.934
   17LEU      O  167   5.849   5.450   4.025
   18SER      N  168   5.965   5.630   3.952
   18SER      H  169   5.988   5.691   3.877
   18SER     CA  170   6.030   5.664   4.080
   18SER     CB  171   6.135   5.775   4.079
   18SER     OG  172   6.258   5.718   4.033
   18SER     HG  173   6.235   5.639   3.977
   18SER      C  174   5.930   5.707   4.187
   18SER      O  175   5.954   5.691   4.306
   19ARG      N  176   5.817   5.755   4.135
   19ARG      H  177   5.815   5.797   4.045
   19ARG     CA  178   5.692   5.771   4.211
   19ARG     CB  179   5.587   5.853   4.135
   19ARG     CG  180   5.530   5.962   4.225
   19ARG     CD  181   5.422   6.043   4.153
   19ARG     NE  182   5.363   6.153   4.232
   19ARG     HE  183   5.295   6.128   4.300
   19ARG     CZ  184   5.405   6.280   4.242
   19ARG    NH1  185   5.518   6.314   4.179
   19ARG   HH11  186   5.566   6.267   4.104
   19ARG   HH12  187   5.560   6.395   4.218
   19ARG    NH2  188   5.342   6.372   4.317
   19ARG   HH21  189   5.260   6.352   4.371
   19ARG   HH22  190   5.381   6.464   4.314
   19ARG      C  191   5.622   5.647   4.266
   19ARG      O  192   5.562   5.651   4.373
   20LEU      N  193   5.585   5.562   4.171
   20LEU      H  194   5.585   5.573   4.071
   20LEU     CA  195   5.513   5.436   4.198
   20LEU     CB  196   5.473   5.370   4.066
   20LEU     CG  197   5.376   5.453   3.984
   20LEU    CD1  198   5.354   5.382   3.850
   20LEU    CD2  199   5.241   5.465   4.056
   20LEU      C  200   5.585   5.330   4.281
   20LEU      O  201   5.532   5.278   4.379
   21GLY      N  202   5.717   5.348   4.274
   21GLY      H  203   5.750   5.413   4.205
   21GLY     CA  204   5.812   5.256   4.338
   21GLY      C  205   5.908   5.329   4.433
   21GLY      O  206   5.891   5.448   4.458
   22VAL      N  207   5.988   5.254   4.508
   22VAL      H  208   5.988   5.154   4.502
   22VAL     CA  209   6.083   5.307   4.606
   22VAL     CB  210   6.141   5.200   4.699
   22VAL    CG1  211   6.038   5.135   4.791
   22VAL    CG2  212   6.214   5.095   4.616
   22VAL      C  213   6.199   5.397   4.562
   22VAL      O  214   6.237   5.386   4.445
   23ALA      N  215   6.235   5.493   4.646
   23ALA      H  216   6.189   5.502   4.735
   23ALA     CA  217   6.332   5.598   4.614
   23ALA     CB  218   6.380   5.676   4.737
   23ALA      C  219   6.453   5.546   4.536
   23ALA      O  220   6.520   5.450   4.572
   24GLY      N  221   6.474   5.606   4.419
   24GLY      H  222   6.415   5.679   4.384
   24GLY     CA  223   6.602   5.597   4.347
   24GLY      C  224   6.617   5.471   4.261
   24GLY      O  225   6.664   5.470   4.147
   25GLN      N  226   6.545   5.367   4.300
   25GLN      H  227   6.506   5.374   4.392
   25GLN     CA  228   6.544   5.237   4.231
   25GLN     CB  229   6.484   5.128   4.320
   25GLN     CG  230   6.503   4.983   4.274
   25GLN     CD  231   6.477   4.865   4.368
   25GLN    OE1  232   6.406   4.768   4.341
   25GLN    NE2  233   6.545   4.867   4.482
   25GLN   HE21  234   6.601   4.944   4.513
   25GLN   HE22  235   6.516   4.792   4.541
   25GLN      C  236   6.477   5.244   4.094
   25GLN      O  237   6.548   5.224   3.996
   26TRP      N  238   6.352   5.288   4.102
   26TRP      H  239   6.311   5.313   4.190
   26TRP     CA  240   6.263   5.292   3.984
   26TRP     CB  241   6.119   5.289   4.035
   26TRP     CG  242   6.058   5.155   4.075
   26TRP    CD1  243   6.103   5.096   4.185
   26TRP    HD1  244   6.189   5.130   4.244
   26TRP    CD2  245   5.938   5.093   4.042
   26TRP    NE1  246   6.026   4.992   4.215
   26TRP    HE1  247   6.011   4.945   4.302
   26TRP    CE2  248   5.929   4.981   4.124
   26TRP    CE3  249   5.840   5.105   3.944
   26TRP    HE3  250   5.830   5.197   3.885
   26TRP    CZ2  251   5.829   4.885   4.115
   26TRP    HZ2  252   5.829   4.794   4.174
   26TRP    CZ3  253   5.736   5.014   3.935
   26TRP    HZ3  254   5.687   5.013   3.838
   26TRP    CH2  255   5.734   4.900   4.015
   26TRP    HH2  256   5.678   4.813   3.980
   26TRP      C  257   6.295   5.394   3.875
   26TRP      O  258   6.247   5.507   3.885
   27ARG      N  259   6.384   5.353   3.786
   27ARG      H  260   6.441   5.272   3.802
   27ARG     CA  261   6.432   5.421   3.666
   27ARG     CB  262   6.569   5.473   3.712
   27ARG     CG  263   6.564   5.609   3.782
   27ARG     CD  264   6.691   5.693   3.789
   27ARG     NE  265   6.804   5.631   3.860
   27ARG     HE  266   6.812   5.531   3.855
   27ARG     CZ  267   6.883   5.688   3.952
   27ARG    NH1  268   6.867   5.808   4.009
   27ARG   HH11  269   6.789   5.867   3.985
   27ARG   HH12  270   6.922   5.849   4.082
   27ARG    NH2  271   6.975   5.608   4.007
   27ARG   HH21  272   6.990   5.511   3.988
   27ARG   HH22  273   7.041   5.652   4.068
   27ARG      C  274   6.452   5.341   3.537
   27ARG      O  275   6.504   5.230   3.539
   28PHE      N  276   6.434   5.419   3.431
   28PHE      H  277   6.430   5.518   3.441
   28PHE     CA  278   6.407   5.369   3.295
   28PHE     CB  279   6.289   5.449   3.240
   28PHE     CG  280   6.249   5.423   3.095
   28PHE    CD1  281   6.277   5.508   2.989
   28PHE    HD1  282   6.359   5.580   3.000
   28PHE    CD2  283   6.181   5.303   3.074
   28PHE    HD2  284   6.191   5.226   3.150
   28PHE    CE1  285   6.233   5.466   2.864
   28PHE    HE1  286   6.265   5.517   2.773
   28PHE    CE2  287   6.128   5.267   2.950
   28PHE    HE2  288   6.044   5.198   2.943
   28PHE     CZ  289   6.158   5.351   2.843
   28PHE     HZ  290   6.093   5.340   2.757
   28PHE      C  291   6.534   5.389   3.212
   28PHE      O  292   6.631   5.451   3.257
   29VAL      N  293   6.540   5.320   3.099
   29VAL      H  294   6.459   5.273   3.064
   29VAL     CA  295   6.650   5.323   3.001
   29VAL     CB  296   6.675   5.192   2.927
   29VAL    CG1  297   6.700   5.079   3.027
   29VAL    CG2  298   6.576   5.158   2.815
   29VAL      C  299   6.677   5.453   2.925
   29VAL      O  300   6.633   5.560   2.967
   30ASP      N  301   6.790   5.449   2.856
   30ASP      H  302   6.867   5.387   2.872
   30ASP     CA  303   6.817   5.548   2.750
   30ASP     CB  304   6.959   5.513   2.704
   30ASP     CG  305   7.034   5.639   2.660
   30ASP    OD1  306   7.137   5.620   2.592
   30ASP    OD2  307   7.017   5.739   2.733
   30ASP      C  308   6.725   5.536   2.628
   30ASP      O  309   6.608   5.500   2.634
   31VAL      N  310   6.780   5.590   2.519
   31VAL      H  311   6.868   5.637   2.528
   31VAL     CA  312   6.709   5.605   2.391
   31VAL     CB  313   6.788   5.697   2.298
   31VAL    CG1  314   6.774   5.847   2.328
   31VAL    CG2  315   6.939   5.672   2.288
   31VAL      C  316   6.702   5.467   2.327
   31VAL      O  317   6.811   5.410   2.320
   32LEU      N  318   6.584   5.410   2.303
   32LEU      H  319   6.502   5.465   2.315
   32LEU     CA  320   6.546   5.281   2.242
   32LEU     CB  321   6.409   5.219   2.271
   32LEU     CG  322   6.391   5.210   2.423
   32LEU    CD1  323   6.352   5.341   2.491
   32LEU    CD2  324   6.274   5.115   2.450
   32LEU      C  325   6.569   5.280   2.091
   32LEU      O  326   6.625   5.182   2.042
   33GLY      N  327   6.529   5.389   2.026
   33GLY      H  328   6.444   5.434   2.052
   33GLY     CA  329   6.561   5.420   1.886
   33GLY      C  330   6.477   5.354   1.777
   33GLY      O  331   6.528   5.281   1.691
   34LEU      N  332   6.345   5.363   1.791
   34LEU      H  333   6.312   5.406   1.875
   34LEU     CA  334   6.248   5.314   1.692
   34LEU     CB  335   6.117   5.294   1.767
   34LEU     CG  336   6.021   5.203   1.689
   34LEU    CD1  337   6.070   5.063   1.652
   34LEU    CD2  338   5.899   5.183   1.779
   34LEU      C  339   6.238   5.413   1.576
   34LEU      O  340   6.242   5.534   1.601
   35GLU      N  341   6.229   5.356   1.456
   35GLU      H  342   6.191   5.264   1.446
   35GLU     CA  343   6.214   5.432   1.332
   35GLU     CB  344   6.341   5.513   1.304
   35GLU     CG  345   6.315   5.659   1.266
   35GLU     CD  346   6.295   5.661   1.114
   35GLU    OE1  347   6.179   5.676   1.070
   35GLU    OE2  348   6.392   5.655   1.036
   35GLU      C  349   6.192   5.336   1.214
   35GLU      O  350   6.166   5.220   1.244
   36GLU      N  351   6.173   5.392   1.095
   36GLU      H  352   6.165   5.491   1.083
   36GLU     CA  353   6.167   5.306   0.976
   36GLU     CB  354   6.080   5.382   0.875
   36GLU     CG  355   5.933   5.344   0.898
   36GLU     CD  356   5.830   5.408   0.804
   36GLU    OE1  357   5.760   5.334   0.732
   36GLU    OE2  358   5.829   5.533   0.808
   36GLU      C  359   6.306   5.274   0.921
   36GLU      O  360   6.324   5.161   0.876
   37GLU      N  361   6.396   5.370   0.938
   37GLU      H  362   6.367   5.465   0.947
   37GLU     CA  363   6.528   5.351   0.875
   37GLU     CB  364   6.542   5.430   0.745
   37GLU     CG  365   6.647   5.364   0.655
   37GLU     CD  366   6.592   5.229   0.611
   37GLU    OE1  367   6.648   5.127   0.658
   37GLU    OE2  368   6.511   5.233   0.516
   37GLU      C  369   6.650   5.365   0.966
   37GLU      O  370   6.738   5.279   0.963
   38SER      N  371   6.647   5.484   1.026
   38SER      H  372   6.568   5.545   1.017
   38SER     CA  373   6.744   5.541   1.120
   38SER     CB  374   6.705   5.689   1.115
   38SER     OG  375   6.737   5.743   0.986
   38SER     HG  376   6.825   5.701   0.963
   38SER      C  377   6.734   5.479   1.260
   38SER      O  378   6.705   5.548   1.358
   39LEU      N  379   6.745   5.347   1.269
   39LEU      H  380   6.793   5.301   1.195
   39LEU     CA  381   6.729   5.271   1.394
   39LEU     CB  382   6.702   5.122   1.376
   39LEU     CG  383   6.575   5.069   1.309
   39LEU    CD1  384   6.595   4.922   1.273
   39LEU    CD2  385   6.453   5.090   1.399
   39LEU      C  386   6.845   5.283   1.493
   39LEU      O  387   6.957   5.242   1.463
   40GLY      N  388   6.797   5.283   1.617
   40GLY      H  389   6.699   5.278   1.636
   40GLY     CA  390   6.870   5.301   1.744
   40GLY      C  391   6.942   5.169   1.773
   40GLY      O  392   6.955   5.077   1.693
   41SER      N  393   6.973   5.160   1.902
   41SER      H  394   6.944   5.232   1.965
   41SER     CA  395   7.028   5.037   1.961
   41SER     CB  396   7.181   5.039   1.957
   41SER     OG  397   7.232   4.908   1.983
   41SER     HG  398   7.165   4.837   1.962
   41SER      C  399   6.980   5.026   2.106
   41SER      O  400   7.054   5.065   2.195
   42VAL      N  401   6.875   4.947   2.127
   42VAL      H  402   6.851   4.887   2.051
   42VAL     CA  403   6.806   4.927   2.255
   42VAL     CB  404   6.674   4.855   2.227
   42VAL    CG1  405   6.705   4.714   2.178
   42VAL    CG2  406   6.579   4.863   2.347
   42VAL      C  407   6.886   4.873   2.373
   42VAL      O  408   6.931   4.758   2.378
   43PRO      N  409   6.905   4.962   2.470
   43PRO     CA  410   6.985   4.936   2.591
   43PRO     CB  411   7.032   5.068   2.652
   43PRO     CG  412   6.909   5.151   2.613
   43PRO     CD  413   6.870   5.104   2.473
   43PRO      C  414   6.912   4.849   2.693
   43PRO      O  415   6.792   4.854   2.717
   44ALA      N  416   6.994   4.782   2.773
   44ALA      H  417   7.093   4.772   2.759
   44ALA     CA  418   6.944   4.687   2.873
   44ALA     CB  419   7.054   4.580   2.884
   44ALA      C  420   6.885   4.739   3.004
   44ALA      O  421   6.962   4.794   3.083
   45PRO      N  422   6.776   4.674   3.045
   45PRO     CA  423   6.709   4.563   2.976
   45PRO     CB  424   6.638   4.483   3.086
   45PRO     CG  425   6.694   4.535   3.218
   45PRO     CD  426   6.737   4.678   3.187
   45PRO      C  427   6.607   4.616   2.875
   45PRO      O  428   6.519   4.697   2.907
   46ALA      N  429   6.578   4.536   2.773
   46ALA      H  430   6.583   4.438   2.789
   46ALA     CA  431   6.503   4.578   2.653
   46ALA     CB  432   6.547   4.493   2.533
   46ALA      C  433   6.352   4.588   2.671
   46ALA      O  434   6.281   4.491   2.698
   47CYS      N  435   6.327   4.714   2.703
   47CYS      H  436   6.401   4.772   2.736
   47CYS     CA  437   6.195   4.778   2.724
   47CYS     CB  438   6.207   4.920   2.779
   47CYS     SG  439   6.269   4.938   2.951
   47CYS     HG  440   6.384   4.873   2.941
   47CYS      C  441   6.106   4.787   2.600
   47CYS      O  442   6.149   4.757   2.489
   48ALA      N  443   5.976   4.807   2.624
   48ALA      H  444   5.947   4.850   2.709
   48ALA     CA  445   5.875   4.806   2.517
   48ALA     CB  446   5.731   4.811   2.570
   48ALA      C  447   5.884   4.919   2.415
   48ALA      O  448   5.865   5.036   2.449
   49LEU      N  449   5.862   4.873   2.292
   49LEU      H  450   5.793   4.801   2.292
   49LEU     CA  451   5.864   4.966   2.178
   49LEU     CB  452   5.924   4.898   2.054
   49LEU     CG  453   6.070   4.855   2.070
   49LEU    CD1  454   6.111   4.746   1.971
   49LEU    CD2  455   6.170   4.971   2.065
   49LEU      C  456   5.735   5.041   2.144
   49LEU      O  457   5.640   4.982   2.093
   50LEU      N  458   5.735   5.163   2.197
   50LEU      H  459   5.823   5.201   2.228
   50LEU     CA  460   5.611   5.242   2.199
   50LEU     CB  461   5.617   5.334   2.321
   50LEU     CG  462   5.490   5.411   2.356
   50LEU    CD1  463   5.383   5.308   2.395
   50LEU    CD2  464   5.526   5.488   2.483
   50LEU      C  465   5.600   5.327   2.072
   50LEU      O  466   5.686   5.411   2.046
   51LEU      N  467   5.486   5.310   2.006
   51LEU      H  468   5.415   5.246   2.036
   51LEU     CA  469   5.461   5.375   1.876
   51LEU     CB  470   5.424   5.270   1.771
   51LEU     CG  471   5.424   5.326   1.628
   51LEU    CD1  472   5.563   5.380   1.597
   51LEU    CD2  473   5.383   5.222   1.523
   51LEU      C  474   5.348   5.476   1.893
   51LEU      O  475   5.233   5.434   1.911
   52LEU      N  476   5.366   5.607   1.877
   52LEU      H  477   5.447   5.653   1.840
   52LEU     CA  478   5.260   5.708   1.886
   52LEU     CB  479   5.301   5.830   1.969
   52LEU     CG  480   5.309   5.794   2.118
   52LEU    CD1  481   5.452   5.748   2.148
   52LEU    CD2  482   5.255   5.901   2.213
   52LEU      C  483   5.229   5.745   1.741
   52LEU      O  484   5.293   5.825   1.674
   53PHE      N  485   5.120   5.683   1.697
   53PHE      H  486   5.061   5.627   1.756
   53PHE     CA  487   5.089   5.679   1.554
   53PHE     CB  488   5.044   5.540   1.507
   53PHE     CG  489   5.032   5.522   1.356
   53PHE    CD1  490   5.152   5.494   1.292
   53PHE    HD1  491   5.247   5.481   1.343
   53PHE    CD2  492   4.910   5.526   1.289
   53PHE    HD2  493   4.814   5.544   1.339
   53PHE    CE1  494   5.150   5.486   1.153
   53PHE    HE1  495   5.242   5.491   1.096
   53PHE    CE2  496   4.910   5.510   1.151
   53PHE    HE2  497   4.817   5.532   1.100
   53PHE     CZ  498   5.030   5.494   1.083
   53PHE     HZ  499   5.030   5.483   0.974
   53PHE      C  500   4.972   5.770   1.515
   53PHE      O  501   4.863   5.764   1.571
   54PRO      N  502   4.991   5.865   1.424
   54PRO     CA  503   4.884   5.952   1.373
   54PRO     CB  504   4.947   6.076   1.309
   54PRO     CG  505   5.074   6.085   1.395
   54PRO     CD  506   5.117   5.939   1.407
   54PRO      C  507   4.804   5.880   1.265
   54PRO      O  508   4.845   5.856   1.151
   55LEU      N  509   4.674   5.878   1.292
   55LEU      H  510   4.645   5.941   1.364
   55LEU     CA  511   4.559   5.816   1.226
   55LEU     CB  512   4.510   5.712   1.327
   55LEU     CG  513   4.423   5.600   1.269
   55LEU    CD1  514   4.476   5.554   1.133
   55LEU    CD2  515   4.436   5.480   1.362
   55LEU      C  516   4.449   5.920   1.202
   55LEU      O  517   4.469   6.030   1.254
   56THR      N  518   4.362   5.899   1.104
   56THR      H  519   4.383   5.836   1.029
   56THR     CA  520   4.238   5.977   1.092
   56THR     CB  521   4.187   5.997   0.950
   56THR    OG1  522   4.152   5.873   0.889
   56THR    HG1  523   4.183   5.864   0.794
   56THR    CG2  524   4.291   6.068   0.862
   56THR      C  525   4.121   5.924   1.174
   56THR      O  526   4.116   5.805   1.205
   57ALA      N  527   4.030   6.009   1.221
   57ALA      H  528   4.043   6.107   1.209
   57ALA     CA  529   3.906   5.961   1.284
   57ALA     CB  530   3.827   6.084   1.329
   57ALA      C  531   3.820   5.880   1.186
   57ALA      O  532   3.733   5.805   1.229
   58GLN      N  533   3.842   5.894   1.056
   58GLN      H  534   3.869   5.984   1.023
   58GLN     CA  535   3.789   5.808   0.948
   58GLN     CB  536   3.800   5.861   0.805
   58GLN     CG  537   3.729   5.997   0.794
   58GLN     CD  538   3.816   6.120   0.820
   58GLN    OE1  539   3.872   6.132   0.929
   58GLN    NE2  540   3.844   6.200   0.718
   58GLN   HE21  541   3.809   6.182   0.626
   58GLN   HE22  542   3.915   6.268   0.736
   58GLN      C  543   3.841   5.665   0.934
   58GLN      O  544   3.771   5.570   0.967
   59HISE     N  545   3.974   5.658   0.934
   59HISE     H  546   4.035   5.734   0.912
   59HISE    CA  547   4.054   5.535   0.938
   59HISE    CB  548   4.205   5.551   0.919
   59HISE    CG  549   4.255   5.437   0.830
   59HISE   ND1  550   4.266   5.434   0.697
   59HISE   CD2  551   4.277   5.315   0.878
   59HISE   HD2  552   4.271   5.287   0.983
   59HISE   CE1  553   4.302   5.311   0.662
   59HISE   HE1  554   4.342   5.279   0.565
   59HISE   NE2  555   4.304   5.238   0.773
   59HISE   HE2  556   4.359   5.155   0.782
   59HISE     C  557   4.047   5.456   1.069
   59HISE     O  558   4.049   5.334   1.081
   60GLU      N  559   4.029   5.527   1.180
   60GLU      H  560   4.035   5.626   1.187
   60GLU     CA  561   4.010   5.472   1.316
   60GLU     CB  562   3.989   5.579   1.423
   60GLU     CG  563   3.998   5.526   1.567
   60GLU     CD  564   3.935   5.623   1.667
   60GLU    OE1  565   4.008   5.670   1.757
   60GLU    OE2  566   3.810   5.634   1.669
   60GLU      C  567   3.894   5.373   1.323
   60GLU      O  568   3.911   5.265   1.378
   61ASN      N  569   3.778   5.397   1.262
   61ASN      H  570   3.751   5.491   1.243
   61ASN     CA  571   3.665   5.303   1.255
   61ASN     CB  572   3.550   5.372   1.181
   61ASN     CG  573   3.417   5.297   1.173
   61ASN    OD1  574   3.343   5.284   1.270
   61ASN    ND2  575   3.384   5.241   1.056
   61ASN   HD21  576   3.450   5.262   0.984
   61ASN   HD22  577   3.297   5.194   1.046
   61ASN      C  578   3.705   5.174   1.182
   61ASN      O  579   3.698   5.066   1.242
   62PHE      N  580   3.771   5.184   1.067
   62PHE      H  581   3.794   5.274   1.031
   62PHE     CA  582   3.836   5.072   0.997
   62PHE     CB  583   3.895   5.132   0.869
   62PHE     CG  584   3.834   5.050   0.755
   62PHE    CD1  585   3.714   5.093   0.702
   62PHE    HD1  586   3.654   5.173   0.746
   62PHE    CD2  587   3.888   4.927   0.718
   62PHE    HD2  588   3.983   4.896   0.762
   62PHE    CE1  589   3.649   5.018   0.604
   62PHE    HE1  590   3.541   5.019   0.617
   62PHE    CE2  591   3.828   4.850   0.620
   62PHE    HE2  592   3.881   4.772   0.565
   62PHE     CZ  593   3.710   4.899   0.565
   62PHE     HZ  594   3.655   4.828   0.503
   62PHE      C  595   3.947   5.005   1.078
   62PHE      O  596   3.939   4.883   1.091
   63ARG      N  597   4.035   5.070   1.154
   63ARG      H  598   4.063   5.163   1.127
   63ARG     CA  599   4.138   5.018   1.244
   63ARG     CB  600   4.229   5.134   1.285
   63ARG     CG  601   4.340   5.088   1.379
   63ARG     CD  602   4.442   4.987   1.324
   63ARG     NE  603   4.532   4.965   1.439
   63ARG     HE  604   4.523   5.030   1.514
   63ARG     CZ  605   4.622   4.867   1.450
   63ARG    NH1  606   4.636   4.771   1.358
   63ARG   HH11  607   4.573   4.768   1.281
   63ARG   HH12  608   4.720   4.717   1.353
   63ARG    NH2  609   4.684   4.856   1.569
   63ARG   HH21  610   4.678   4.913   1.650
   63ARG   HH22  611   4.751   4.782   1.564
   63ARG      C  612   4.082   4.938   1.362
   63ARG      O  613   4.129   4.827   1.385
   64LYS      N  614   3.968   4.981   1.416
   64LYS      H  615   3.922   5.065   1.388
   64LYS     CA  616   3.896   4.899   1.514
   64LYS     CB  617   3.784   4.989   1.566
   64LYS     CG  618   3.847   5.076   1.675
   64LYS     CD  619   3.725   5.119   1.756
   64LYS     CE  620   3.643   5.226   1.683
   64LYS     NZ  621   3.524   5.255   1.765
   64LYS    HZ1  622   3.530   5.341   1.815
   64LYS    HZ2  623   3.435   5.257   1.719
   64LYS    HZ3  624   3.518   5.183   1.834
   64LYS      C  625   3.845   4.766   1.458
   64LYS      O  626   3.854   4.653   1.506
   65LYS      N  627   3.775   4.793   1.349
   65LYS      H  628   3.756   4.888   1.322
   65LYS     CA  629   3.706   4.691   1.269
   65LYS     CB  630   3.642   4.770   1.154
   65LYS     CG  631   3.540   4.694   1.070
   65LYS     CD  632   3.502   4.772   0.945
   65LYS     CE  633   3.519   4.683   0.821
   65LYS     NZ  634   3.396   4.607   0.792
   65LYS    HZ1  635   3.317   4.668   0.789
   65LYS    HZ2  636   3.405   4.555   0.707
   65LYS    HZ3  637   3.380   4.541   0.865
   65LYS      C  638   3.807   4.582   1.233
   65LYS      O  639   3.775   4.464   1.241
   66GLN      N  640   3.926   4.623   1.189
   66GLN      H  641   3.926   4.712   1.145
   66GLN     CA  642   4.044   4.539   1.165
   66GLN     CB  643   4.154   4.625   1.101
   66GLN     CG  644   4.110   4.650   0.956
   66GLN     CD  645   4.209   4.726   0.867
   66GLN    OE1  646   4.250   4.669   0.767
   66GLN    NE2  647   4.206   4.858   0.884
   66GLN   HE21  648   4.139   4.902   0.943
   66GLN   HE22  649   4.290   4.906   0.858
   66GLN      C  650   4.100   4.457   1.282
   66GLN      O  651   4.119   4.337   1.265
   67ILE      N  652   4.122   4.518   1.398
   67ILE      H  653   4.122   4.618   1.405
   67ILE     CA  654   4.159   4.446   1.522
   67ILE     CB  655   4.193   4.538   1.639
   67ILE    CG1  656   4.312   4.617   1.584
   67ILE    CG2  657   4.236   4.471   1.769
   67ILE     CD  658   4.341   4.741   1.668
   67ILE      C  659   4.045   4.352   1.563
   67ILE      O  660   4.072   4.235   1.590
   68GLU      N  661   3.919   4.393   1.552
   68GLU      H  662   3.906   4.492   1.545
   68GLU     CA  663   3.796   4.314   1.568
   68GLU     CB  664   3.663   4.388   1.559
   68GLU     CG  665   3.619   4.469   1.681
   68GLU     CD  666   3.477   4.525   1.674
   68GLU    OE1  667   3.443   4.601   1.581
   68GLU    OE2  668   3.396   4.478   1.757
   68GLU      C  669   3.784   4.186   1.485
   68GLU      O  670   3.701   4.106   1.528
   69GLU      N  671   3.842   4.181   1.365
   69GLU      H  672   3.894   4.253   1.320
   69GLU     CA  673   3.845   4.054   1.291
   69GLU     CB  674   3.866   4.078   1.142
   69GLU     CG  675   3.760   4.173   1.087
   69GLU     CD  676   3.627   4.107   1.050
   69GLU    OE1  677   3.621   4.048   0.940
   69GLU    OE2  678   3.529   4.121   1.127
   69GLU      C  679   3.955   3.963   1.345
   69GLU      O  680   3.938   3.842   1.354
   70LEU      N  681   4.074   4.020   1.367
   70LEU      H  682   4.079   4.115   1.397
   70LEU     CA  683   4.190   3.947   1.420
   70LEU     CB  684   4.318   4.030   1.424
   70LEU     CG  685   4.389   4.034   1.289
   70LEU    CD1  686   4.402   4.176   1.235
   70LEU    CD2  687   4.519   3.953   1.296
   70LEU      C  688   4.169   3.872   1.552
   70LEU      O  689   4.084   3.896   1.638
   71LYS      N  690   4.246   3.764   1.563
   71LYS      H  691   4.300   3.726   1.488
   71LYS     CA  692   4.237   3.690   1.690
   71LYS     CB  693   4.274   3.544   1.661
   71LYS     CG  694   4.183   3.476   1.559
   71LYS     CD  695   4.068   3.407   1.634
   71LYS     CE  696   3.948   3.400   1.539
   71LYS     NZ  697   3.839   3.336   1.613
   71LYS    HZ1  698   3.773   3.304   1.545
   71LYS    HZ2  699   3.874   3.259   1.667
   71LYS    HZ3  700   3.792   3.397   1.677
   71LYS      C  701   4.325   3.740   1.805
   71LYS      O  702   4.433   3.795   1.786
   72GLY      N  703   4.268   3.758   1.923
   72GLY      H  704   4.168   3.750   1.918
   72GLY     CA  705   4.335   3.779   2.053
   72GLY      C  706   4.234   3.785   2.168
   72GLY      O  707   4.171   3.886   2.199
   73GLN      N  708   4.254   3.691   2.260
   73GLN      H  709   4.334   3.631   2.264
   73GLN     CA  710   4.170   3.671   2.379
   73GLN     CB  711   4.192   3.530   2.432
   73GLN     CG  712   4.135   3.486   2.568
   73GLN     CD  713   4.129   3.335   2.591
   73GLN    OE1  714   4.224   3.274   2.641
   73GLN    NE2  715   4.020   3.271   2.551
   73GLN   HE21  716   3.944   3.321   2.509
   73GLN   HE22  717   4.008   3.175   2.580
   73GLN      C  718   4.196   3.779   2.484
   73GLN      O  719   4.301   3.791   2.548
   74GLU      N  720   4.079   3.809   2.539
   74GLU      H  721   3.996   3.758   2.517
   74GLU     CA  722   4.056   3.928   2.622
   74GLU     CB  723   3.912   3.971   2.591
   74GLU     CG  724   3.789   3.895   2.640
   74GLU     CD  725   3.804   3.756   2.579
   74GLU    OE1  726   3.859   3.668   2.648
   74GLU    OE2  727   3.800   3.739   2.455
   74GLU      C  728   4.091   3.922   2.771
   74GLU      O  729   4.157   4.010   2.827
   75VAL      N  730   4.073   3.802   2.824
   75VAL      H  731   4.017   3.743   2.765
   75VAL     CA  732   4.124   3.763   2.956
   75VAL     CB  733   4.027   3.675   3.035
   75VAL    CG1  734   3.889   3.737   3.058
   75VAL    CG2  735   4.012   3.539   2.967
   75VAL      C  736   4.271   3.723   2.970
   75VAL      O  737   4.304   3.643   3.057
   76SER      N  738   4.352   3.757   2.871
   76SER      H  739   4.313   3.784   2.782
   76SER     CA  740   4.490   3.706   2.877
   76SER     CB  741   4.543   3.726   2.735
   76SER     OG  742   4.474   3.635   2.648
   76SER     HG  743   4.431   3.692   2.578
   76SER      C  744   4.586   3.779   2.970
   76SER      O  745   4.587   3.902   2.964
   77PRO      N  746   4.664   3.700   3.043
   77PRO     CA  747   4.771   3.746   3.133
   77PRO     CB  748   4.799   3.627   3.226
   77PRO     CG  749   4.665   3.552   3.222
   77PRO     CD  750   4.624   3.562   3.075
   77PRO      C  751   4.900   3.796   3.068
   77PRO      O  752   4.900   3.802   2.945
   78LYS      N  753   4.993   3.826   3.157
   78LYS      H  754   4.967   3.822   3.253
   78LYS     CA  755   5.134   3.863   3.137
   78LYS     CB  756   5.220   3.749   3.082
   78LYS     CG  757   5.263   3.642   3.183
   78LYS     CD  758   5.367   3.680   3.288
   78LYS     CE  759   5.384   3.585   3.406
   78LYS     NZ  760   5.423   3.657   3.528
   78LYS    HZ1  761   5.439   3.605   3.612
   78LYS    HZ2  762   5.509   3.703   3.504
   78LYS    HZ3  763   5.360   3.733   3.540
   78LYS      C  764   5.156   3.992   3.058
   78LYS      O  765   5.260   4.050   3.086
   79VAL      N  766   5.079   4.013   2.952
   79VAL      H  767   5.037   3.932   2.911
   79VAL     CA  768   5.077   4.145   2.886
   79VAL     CB  769   5.058   4.125   2.736
   79VAL    CG1  770   5.189   4.084   2.668
   79VAL    CG2  771   4.947   4.027   2.698
   79VAL      C  772   4.958   4.220   2.945
   79VAL      O  773   4.844   4.174   2.938
   80TYR      N  774   4.985   4.346   2.977
   80TYR      H  775   5.070   4.394   2.956
   80TYR     CA  776   4.901   4.430   3.064
   80TYR     CB  777   4.980   4.470   3.189
   80TYR     CG  778   5.067   4.361   3.253
   80TYR    CD1  779   5.013   4.260   3.331
   80TYR    HD1  780   4.909   4.253   3.364
   80TYR    CD2  781   5.204   4.365   3.234
   80TYR    HD2  782   5.248   4.458   3.200
   80TYR    CE1  783   5.096   4.160   3.382
   80TYR    HE1  784   5.050   4.085   3.447
   80TYR    CE2  785   5.287   4.269   3.292
   80TYR    HE2  786   5.394   4.273   3.271
   80TYR     CZ  787   5.234   4.167   3.370
   80TYR     OH  788   5.316   4.080   3.434
   80TYR     HH  789   5.399   4.066   3.381
   80TYR      C  790   4.841   4.549   2.990
   80TYR      O  791   4.879   4.666   2.993
   81PHE      N  792   4.756   4.507   2.896
   81PHE      H  793   4.762   4.412   2.865
   81PHE     CA  794   4.659   4.586   2.819
   81PHE     CB  795   4.636   4.515   2.686
   81PHE     CG  796   4.553   4.386   2.686
   81PHE    CD1  797   4.623   4.267   2.703
   81PHE    HD1  798   4.727   4.254   2.675
   81PHE    CD2  799   4.415   4.388   2.669
   81PHE    HD2  800   4.347   4.474   2.673
   81PHE    CE1  801   4.560   4.144   2.713
   81PHE    HE1  802   4.619   4.055   2.736
   81PHE    CE2  803   4.348   4.266   2.671
   81PHE    HE2  804   4.240   4.258   2.674
   81PHE     CZ  805   4.422   4.150   2.692
   81PHE     HZ  806   4.364   4.058   2.686
   81PHE      C  807   4.536   4.647   2.887
   81PHE      O  808   4.436   4.578   2.909
   82MET      N  809   4.543   4.775   2.922
   82MET      H  810   4.626   4.830   2.910
   82MET     CA  811   4.434   4.859   2.972
   82MET     CB  812   4.469   4.933   3.101
   82MET     CG  813   4.482   4.848   3.228
   82MET     SD  814   4.602   4.711   3.237
   82MET     CE  815   4.752   4.806   3.254
   82MET      C  816   4.389   4.957   2.863
   82MET      O  817   4.466   5.030   2.802
   83LYS      N  818   4.257   4.957   2.843
   83LYS      H  819   4.203   4.883   2.881
   83LYS     CA  820   4.194   5.031   2.733
   83LYS     CB  821   4.078   4.943   2.685
   83LYS     CG  822   4.011   4.995   2.558
   83LYS     CD  823   3.881   4.917   2.540
   83LYS     CE  824   3.781   4.998   2.457
   83LYS     NZ  825   3.738   4.929   2.335
   83LYS    HZ1  826   3.702   4.838   2.354
   83LYS    HZ2  827   3.662   4.967   2.283
   83LYS    HZ3  828   3.809   4.909   2.269
   83LYS      C  829   4.160   5.176   2.768
   83LYS      O  830   4.101   5.207   2.872
   84GLN      N  831   4.179   5.270   2.676
   84GLN      H  832   4.201   5.243   2.582
   84GLN     CA  833   4.142   5.412   2.684
   84GLN     CB  834   4.215   5.481   2.569
   84GLN     CG  835   4.363   5.506   2.596
   84GLN     CD  836   4.455   5.529   2.475
   84GLN    OE1  837   4.432   5.611   2.387
   84GLN    NE2  838   4.566   5.457   2.489
   84GLN   HE21  839   4.580   5.391   2.562
   84GLN   HE22  840   4.624   5.452   2.407
   84GLN      C  841   3.993   5.443   2.693
   84GLN      O  842   3.925   5.413   2.595
   85THR      N  843   3.967   5.542   2.778
   85THR      H  844   4.017   5.629   2.788
   85THR     CA  845   3.835   5.564   2.839
   85THR     CB  846   3.852   5.605   2.985
   85THR    OG1  847   3.925   5.727   2.992
   85THR    HG1  848   3.948   5.746   3.087
   85THR    CG2  849   3.916   5.495   3.071
   85THR      C  850   3.739   5.658   2.767
   85THR      O  851   3.780   5.746   2.691
   86ILE      N  852   3.609   5.633   2.785
   86ILE      H  853   3.580   5.552   2.836
   86ILE     CA  854   3.505   5.730   2.748
   86ILE     CB  855   3.370   5.678   2.699
   86ILE    CG1  856   3.282   5.594   2.791
   86ILE    CG2  857   3.388   5.603   2.566
   86ILE     CD  858   3.141   5.566   2.739
   86ILE      C  859   3.494   5.847   2.845
   86ILE      O  860   3.420   5.856   2.943
   87GLY      N  861   3.600   5.925   2.827
   87GLY      H  862   3.672   5.892   2.766
   87GLY     CA  863   3.635   6.043   2.907
   87GLY      C  864   3.781   6.085   2.920
   87GLY      O  865   3.870   6.017   2.870
   88ASN      N  866   3.806   6.161   3.027
   88ASN      H  867   3.759   6.157   3.115
   88ASN     CA  868   3.927   6.243   3.044
   88ASN     CB  869   3.881   6.359   3.133
   88ASN     CG  870   3.972   6.481   3.145
   88ASN    OD1  871   4.041   6.500   3.245
   88ASN    ND2  872   3.961   6.572   3.049
   88ASN   HD21  873   3.906   6.547   2.969
   88ASN   HD22  874   4.027   6.646   3.054
   88ASN      C  875   4.059   6.177   3.083
   88ASN      O  876   4.160   6.245   3.077
   89SER      N  877   4.045   6.052   3.127
   89SER      H  878   3.954   6.010   3.127
   89SER     CA  879   4.154   5.973   3.186
   89SER     CB  880   4.101   5.873   3.288
   89SER     OG  881   3.999   5.788   3.233
   89SER     HG  882   3.933   5.782   3.308
   89SER      C  883   4.236   5.904   3.077
   89SER      O  884   4.338   5.844   3.112
   90CYS      N  885   4.191   5.917   2.952
   90CYS      H  886   4.095   5.943   2.943
   90CYS     CA  887   4.243   5.842   2.837
   90CYS     CB  888   4.166   5.879   2.710
   90CYS     SG  889   4.250   5.874   2.547
   90CYS     HG  890   4.287   6.002   2.553
   90CYS      C  891   4.395   5.830   2.824
   90CYS      O  892   4.456   5.725   2.843
   91GLY      N  893   4.464   5.943   2.837
   91GLY      H  894   4.424   6.033   2.855
   91GLY     CA  895   4.610   5.952   2.843
   91GLY      C  896   4.673   5.891   2.968
   91GLY      O  897   4.770   5.816   2.959
   92THR      N  898   4.617   5.919   3.086
   92THR      H  899   4.527   5.964   3.087
   92THR     CA  900   4.675   5.873   3.213
   92THR     CB  901   4.608   5.920   3.342
   92THR    OG1  902   4.571   6.055   3.314
   92THR    HG1  903   4.654   6.111   3.323
   92THR    CG2  904   4.708   5.908   3.457
   92THR      C  905   4.670   5.720   3.207
   92THR      O  906   4.766   5.655   3.247
   93ILE      N  907   4.565   5.664   3.149
   93ILE      H  908   4.493   5.720   3.108
   93ILE     CA  909   4.557   5.519   3.124
   93ILE     CB  910   4.423   5.475   3.066
   93ILE    CG1  911   4.304   5.515   3.154
   93ILE    CG2  912   4.405   5.326   3.038
   93ILE     CD  913   4.289   5.431   3.281
   93ILE      C  914   4.672   5.472   3.035
   93ILE      O  915   4.747   5.382   3.071
   94GLY      N  916   4.694   5.542   2.924
   94GLY      H  917   4.617   5.593   2.886
   94GLY     CA  918   4.811   5.517   2.838
   94GLY      C  919   4.943   5.525   2.915
   94GLY      O  920   5.013   5.423   2.918
   95LEU      N  921   4.956   5.623   3.004
   95LEU      H  922   4.884   5.691   3.019
   95LEU     CA  923   5.072   5.633   3.094
   95LEU     CB  924   5.057   5.761   3.177
   95LEU     CG  925   5.174   5.798   3.269
   95LEU    CD1  926   5.301   5.812   3.185
   95LEU    CD2  927   5.138   5.928   3.342
   95LEU      C  928   5.087   5.512   3.187
   95LEU      O  929   5.196   5.455   3.181
   96ILE      N  930   4.978   5.456   3.237
   96ILE      H  931   4.896   5.506   3.208
   96ILE     CA  932   4.973   5.326   3.307
   96ILE     CB  933   4.846   5.319   3.393
   96ILE    CG1  934   4.874   5.411   3.512
   96ILE    CG2  935   4.792   5.183   3.436
   96ILE     CD  936   4.994   5.369   3.596
   96ILE      C  937   5.006   5.204   3.222
   96ILE      O  938   5.100   5.132   3.255
   97HISE     N  939   4.936   5.190   3.110
   97HISE     H  940   4.844   5.224   3.090
   97HISE    CA  941   4.974   5.090   3.009
   97HISE    CB  942   4.866   5.103   2.902
   97HISE    CG  943   4.892   5.016   2.779
   97HISE   ND1  944   4.817   4.907   2.765
   97HISE   CD2  945   4.929   5.057   2.658
   97HISE   HD2  946   5.001   5.133   2.627
   97HISE   CE1  947   4.798   4.883   2.636
   97HISE   HE1  948   4.731   4.808   2.594
   97HISE   NE2  949   4.870   4.974   2.571
   97HISE   HE2  950   4.868   4.992   2.473
   97HISE     C  951   5.119   5.095   2.961
   97HISE     O  952   5.176   4.986   2.961
   98ALA      N  953   5.176   5.215   2.950
   98ALA      H  954   5.125   5.297   2.976
   98ALA     CA  955   5.320   5.226   2.924
   98ALA     CB  956   5.342   5.365   2.864
   98ALA      C  957   5.416   5.192   3.039
   98ALA      O  958   5.498   5.103   3.016
   99VAL      N  959   5.386   5.237   3.160
   99VAL      H  960   5.331   5.320   3.168
   99VAL     CA  961   5.469   5.195   3.274
   99VAL     CB  962   5.427   5.274   3.398
   99VAL    CG1  963   5.486   5.223   3.530
   99VAL    CG2  964   5.458   5.421   3.371
   99VAL      C  965   5.456   5.045   3.302
   99VAL      O  966   5.551   4.967   3.308
  100ALA      N  967   5.334   4.994   3.297
  100ALA      H  968   5.256   5.052   3.274
  100ALA     CA  969   5.302   4.856   3.337
  100ALA     CB  970   5.151   4.837   3.320
  100ALA      C  971   5.359   4.742   3.252
  100ALA      O  972   5.392   4.635   3.304
  101ASN      N  973   5.367   4.760   3.121
  101ASN      H  974   5.308   4.834   3.087
  101ASN     CA  975   5.439   4.669   3.030
  101ASN     CB  976   5.385   4.668   2.888
  101ASN     CG  977   5.238   4.624   2.884
  101ASN    OD1  978   5.205   4.506   2.871
  101ASN    ND2  979   5.141   4.715   2.875
  101ASN   HD21  980   5.169   4.810   2.861
  101ASN   HD22  981   5.051   4.689   2.910
  101ASN      C  982   5.592   4.675   3.035
  101ASN      O  983   5.664   4.595   2.975
  102ASN      N  984   5.650   4.782   3.090
  102ASN      H  985   5.587   4.855   3.114
  102ASN     CA  986   5.795   4.802   3.107
  102ASN     CB  987   5.843   4.946   3.091
  102ASN     CG  988   5.836   4.993   2.945
  102ASN    OD1  989   5.876   4.914   2.860
  102ASN    ND2  990   5.747   5.088   2.916
  102ASN   HD21  991   5.697   5.128   2.993
  102ASN   HD22  992   5.755   5.117   2.821
  102ASN      C  993   5.859   4.749   3.236
  102ASN      O  994   5.979   4.728   3.248
  103GLN      N  995   5.785   4.756   3.346
  103GLN      H  996   5.692   4.791   3.334
  103GLN     CA  997   5.832   4.720   3.481
  103GLN     CB  998   5.737   4.770   3.590
  103GLN     CG  999   5.593   4.719   3.596
  103GLN     CD 1000   5.563   4.575   3.640
  103GLN    OE1 1001   5.574   4.544   3.758
  103GLN    NE2 1002   5.507   4.496   3.549
  103GLN   HE21 1003   5.481   4.541   3.463
  103GLN   HE22 1004   5.461   4.412   3.576
  103GLN      C 1005   5.887   4.578   3.495
  103GLN      O 1006   5.994   4.556   3.552
  104ASP      N 1007   5.826   4.488   3.419
  104ASP      H 1008   5.745   4.507   3.364
  104ASP     CA 1009   5.865   4.346   3.414
  104ASP     CB 1010   5.750   4.265   3.355
  104ASP     CG 1011   5.706   4.300   3.213
  104ASP    OD1 1012   5.711   4.421   3.179
  104ASP    OD2 1013   5.670   4.205   3.140
  104ASP      C 1014   6.000   4.324   3.347
  104ASP      O 1015   6.082   4.241   3.387
  105LYS      N 1016   6.015   4.397   3.236
  105LYS      H 1017   5.946   4.460   3.202
  105LYS     CA 1018   6.143   4.411   3.165
  105LYS     CB 1019   6.123   4.506   3.047
  105LYS     CG 1020   6.012   4.469   2.950
  105LYS     CD 1021   6.000   4.321   2.909
  105LYS     CE 1022   5.879   4.291   2.821
  105LYS     NZ 1023   5.752   4.334   2.880
  105LYS    HZ1 1024   5.725   4.274   2.955
  105LYS    HZ2 1025   5.749   4.427   2.916
  105LYS    HZ3 1026   5.688   4.337   2.804
  105LYS      C 1027   6.265   4.463   3.242
  105LYS      O 1028   6.362   4.388   3.252
  106LEU      N 1029   6.243   4.573   3.314
  106LEU      H 1030   6.176   4.638   3.279
  106LEU     CA 1031   6.349   4.627   3.400
  106LEU     CB 1032   6.305   4.760   3.463
  106LEU     CG 1033   6.303   4.868   3.356
  106LEU    CD1 1034   6.222   4.989   3.404
  106LEU    CD2 1035   6.444   4.921   3.330
  106LEU      C 1036   6.373   4.541   3.524
  106LEU      O 1037   6.490   4.511   3.550
  107GLY      N 1038   6.269   4.485   3.584
  107GLY      H 1039   6.174   4.512   3.567
  107GLY     CA 1040   6.290   4.376   3.681
  107GLY      C 1041   6.352   4.410   3.816
  107GLY      O 1042   6.456   4.351   3.845
  108PHE      N 1043   6.305   4.514   3.885
  108PHE      H 1044   6.223   4.560   3.851
  108PHE     CA 1045   6.343   4.562   4.018
  108PHE     CB 1046   6.283   4.699   4.051
  108PHE     CG 1047   6.291   4.811   3.947
  108PHE    CD1 1048   6.183   4.845   3.866
  108PHE    HD1 1049   6.084   4.833   3.911
  108PHE    CD2 1050   6.412   4.872   3.918
  108PHE    HD2 1051   6.495   4.846   3.983
  108PHE    CE1 1052   6.205   4.932   3.760
  108PHE    HE1 1053   6.119   4.950   3.696
  108PHE    CE2 1054   6.434   4.961   3.813
  108PHE    HE2 1055   6.528   5.012   3.792
  108PHE     CZ 1056   6.326   4.993   3.731
  108PHE     HZ 1057   6.328   5.078   3.662
  108PHE      C 1058   6.306   4.474   4.139
  108PHE      O 1059   6.219   4.388   4.122
  109GLU      N 1060   6.390   4.479   4.242
  109GLU      H 1061   6.458   4.550   4.260
  109GLU     CA 1062   6.357   4.400   4.361
  109GLU     CB 1063   6.485   4.376   4.441
  109GLU     CG 1064   6.580   4.290   4.358
  109GLU     CD 1065   6.708   4.247   4.430
  109GLU    OE1 1066   6.707   4.144   4.501
  109GLU    OE2 1067   6.805   4.325   4.420
  109GLU      C 1068   6.240   4.443   4.450
  109GLU      O 1069   6.180   4.362   4.521
  110ASP      N 1070   6.190   4.565   4.431
  110ASP      H 1071   6.235   4.628   4.367
  110ASP     CA 1072   6.073   4.622   4.500
  110ASP     CB 1073   6.076   4.773   4.476
  110ASP     CG 1074   5.967   4.848   4.553
  110ASP    OD1 1075   5.940   4.961   4.508
  110ASP    OD2 1076   5.911   4.795   4.651
  110ASP      C 1077   5.937   4.556   4.472
  110ASP      O 1078   5.912   4.527   4.356
  111GLY      N 1079   5.874   4.508   4.579
  111GLY      H 1080   5.920   4.493   4.666
  111GLY     CA 1081   5.731   4.475   4.569
  111GLY      C 1082   5.618   4.578   4.579
  111GLY      O 1083   5.510   4.557   4.636
  112SER      N 1084   5.647   4.705   4.551
  112SER      H 1085   5.737   4.735   4.581
  112SER     CA 1086   5.548   4.812   4.536
  112SER     CB 1087   5.601   4.946   4.486
  112SER     OG 1088   5.687   4.991   4.591
  112SER     HG 1089   5.779   4.964   4.561
  112SER      C 1090   5.427   4.764   4.455
  112SER      O 1091   5.426   4.683   4.362
  113VAL      N 1092   5.313   4.810   4.507
  113VAL      H 1093   5.315   4.899   4.551
  113VAL     CA 1094   5.179   4.753   4.487
  113VAL     CB 1095   5.084   4.820   4.586
  113VAL    CG1 1096   5.051   4.965   4.553
  113VAL    CG2 1097   4.957   4.736   4.605
  113VAL      C 1098   5.131   4.755   4.342
  113VAL      O 1099   5.041   4.680   4.304
  114LEU      N 1100   5.206   4.824   4.256
  114LEU      H 1101   5.282   4.882   4.284
  114LEU     CA 1102   5.193   4.821   4.110
  114LEU     CB 1103   5.310   4.901   4.054
  114LEU     CG 1104   5.291   4.907   3.902
  114LEU    CD1 1105   5.175   4.988   3.843
  114LEU    CD2 1106   5.412   4.938   3.813
  114LEU      C 1107   5.199   4.678   4.056
  114LEU      O 1108   5.114   4.627   3.983
  115LYS      N 1109   5.290   4.602   4.116
  115LYS      H 1110   5.352   4.655   4.174
  115LYS     CA 1111   5.306   4.459   4.087
  115LYS     CB 1112   5.443   4.416   4.139
  115LYS     CG 1113   5.547   4.486   4.052
  115LYS     CD 1114   5.692   4.481   4.099
  115LYS     CE 1115   5.751   4.340   4.099
  115LYS     NZ 1116   5.896   4.342   4.119
  115LYS    HZ1 1117   5.927   4.247   4.132
  115LYS    HZ2 1118   5.945   4.381   4.041
  115LYS    HZ3 1119   5.912   4.391   4.205
  115LYS      C 1120   5.194   4.365   4.133
  115LYS      O 1121   5.151   4.277   4.059
  116GLN      N 1122   5.142   4.393   4.252
  116GLN      H 1123   5.206   4.420   4.324
  116GLN     CA 1124   5.017   4.331   4.298
  116GLN     CB 1125   4.976   4.366   4.441
  116GLN     CG 1126   4.860   4.281   4.492
  116GLN     CD 1127   4.807   4.339   4.623
  116GLN    OE1 1128   4.708   4.412   4.621
  116GLN    NE2 1129   4.831   4.267   4.732
  116GLN   HE21 1130   4.860   4.172   4.724
  116GLN   HE22 1131   4.835   4.305   4.825
  116GLN      C 1132   4.899   4.361   4.205
  116GLN      O 1133   4.833   4.270   4.157
  117PHE      N 1134   4.869   4.486   4.169
  117PHE      H 1135   4.922   4.566   4.195
  117PHE     CA 1136   4.751   4.521   4.089
  117PHE     CB 1137   4.716   4.669   4.103
  117PHE     CG 1138   4.565   4.689   4.082
  117PHE    CD1 1139   4.530   4.791   3.995
  117PHE    HD1 1140   4.600   4.851   3.937
  117PHE    CD2 1141   4.464   4.632   4.159
  117PHE    HD2 1142   4.478   4.541   4.216
  117PHE    CE1 1143   4.397   4.829   3.976
  117PHE    HE1 1144   4.373   4.913   3.911
  117PHE    CE2 1145   4.332   4.677   4.147
  117PHE    HE2 1146   4.252   4.633   4.205
  117PHE     CZ 1147   4.297   4.776   4.056
  117PHE     HZ 1148   4.199   4.822   4.075
  117PHE      C 1149   4.763   4.480   3.942
  117PHE      O 1150   4.668   4.463   3.866
  118LEU      N 1151   4.888   4.465   3.898
  118LEU      H 1152   4.960   4.521   3.939
  118LEU     CA 1153   4.915   4.412   3.764
  118LEU     CB 1154   5.054   4.426   3.703
  118LEU     CG 1155   5.070   4.574   3.670
  118LEU    CD1 1156   5.218   4.593   3.633
  118LEU    CD2 1157   4.968   4.616   3.564
  118LEU      C 1158   4.883   4.263   3.748
  118LEU      O 1159   4.784   4.226   3.685
  119SER      N 1160   4.924   4.194   3.853
  119SER      H 1161   4.994   4.224   3.919
  119SER     CA 1162   4.880   4.057   3.884
  119SER     CB 1163   4.947   3.988   4.004
  119SER     OG 1164   5.088   3.981   3.984
  119SER     HG 1165   5.124   3.971   4.077
  119SER      C 1166   4.729   4.033   3.893
  119SER      O 1167   4.686   3.926   3.852
  120GLU      N 1168   4.658   4.110   3.976
  120GLU      H 1169   4.711   4.177   4.027
  120GLU     CA 1170   4.514   4.100   4.003
  120GLU     CB 1171   4.484   4.206   4.110
  120GLU     CG 1172   4.352   4.171   4.179
  120GLU     CD 1173   4.317   4.287   4.273
  120GLU    OE1 1174   4.399   4.314   4.362
  120GLU    OE2 1175   4.219   4.360   4.244
  120GLU      C 1176   4.442   4.140   3.874
  120GLU      O 1177   4.357   4.066   3.825
  121THR      N 1178   4.481   4.247   3.806
  121THR      H 1179   4.563   4.297   3.832
  121THR     CA 1180   4.409   4.289   3.684
  121THR     CB 1181   4.430   4.434   3.643
  121THR    OG1 1182   4.571   4.453   3.624
  121THR    HG1 1183   4.597   4.472   3.719
  121THR    CG2 1184   4.371   4.531   3.746
  121THR      C 1185   4.410   4.196   3.562
  121THR      O 1186   4.307   4.193   3.495
  122GLU      N 1187   4.518   4.120   3.547
  122GLU      H 1188   4.604   4.163   3.573
  122GLU     CA 1189   4.538   4.021   3.440
  122GLU     CB 1190   4.640   3.919   3.489
  122GLU     CG 1191   4.783   3.974   3.496
  122GLU     CD 1192   4.879   3.859   3.527
  122GLU    OE1 1193   4.857   3.783   3.623
  122GLU    OE2 1194   4.979   3.858   3.451
  122GLU      C 1195   4.413   3.944   3.396
  122GLU      O 1196   4.372   3.949   3.280
  123LYS      N 1197   4.365   3.856   3.483
  123LYS      H 1198   4.409   3.841   3.571
  123LYS     CA 1199   4.249   3.770   3.456
  123LYS     CB 1200   4.246   3.647   3.548
  123LYS     CG 1201   4.210   3.519   3.472
  123LYS     CD 1202   4.329   3.472   3.387
  123LYS     CE 1203   4.332   3.344   3.304
  123LYS     NZ 1204   4.306   3.214   3.369
  123LYS    HZ1 1205   4.379   3.201   3.436
  123LYS    HZ2 1206   4.214   3.209   3.407
  123LYS    HZ3 1207   4.309   3.140   3.302
  123LYS      C 1208   4.110   3.827   3.429
  123LYS      O 1209   4.001   3.774   3.449
  124MET      N 1210   4.106   3.941   3.360
  124MET      H 1211   4.196   3.980   3.339
  124MET     CA 1212   3.988   4.020   3.322
  124MET     CB 1213   3.960   4.116   3.438
  124MET     CG 1214   3.869   4.063   3.548
  124MET     SD 1215   3.849   4.149   3.708
  124MET     CE 1216   4.007   4.229   3.719
  124MET      C 1217   4.001   4.086   3.184
  124MET      O 1218   4.115   4.104   3.141
  125SER      N 1219   3.885   4.124   3.131
  125SER      H 1220   3.804   4.101   3.185
  125SER     CA 1221   3.849   4.190   3.004
  125SER     CB 1222   3.697   4.190   2.991
  125SER     OG 1223   3.619   4.300   3.039
  125SER     HG 1224   3.586   4.273   3.130
  125SER      C 1225   3.902   4.333   3.003
  125SER      O 1226   3.901   4.397   3.108
  126PRO      N 1227   3.936   4.388   2.887
  126PRO     CA 1228   3.998   4.521   2.882
  126PRO     CB 1229   4.018   4.547   2.733
  126PRO     CG 1230   4.040   4.408   2.672
  126PRO     CD 1231   3.942   4.324   2.754
  126PRO      C 1232   3.919   4.635   2.947
  126PRO      O 1233   3.977   4.717   3.018
  127GLU      N 1234   3.789   4.647   2.925
  127GLU      H 1235   3.744   4.611   2.844
  127GLU     CA 1236   3.714   4.740   3.011
  127GLU     CB 1237   3.574   4.771   2.956
  127GLU     CG 1238   3.599   4.895   2.870
  127GLU     CD 1239   3.465   4.941   2.814
  127GLU    OE1 1240   3.426   4.891   2.706
  127GLU    OE2 1241   3.408   5.031   2.879
  127GLU      C 1242   3.713   4.714   3.162
  127GLU      O 1243   3.734   4.807   3.240
  128ASP      N 1244   3.709   4.590   3.209
  128ASP      H 1245   3.676   4.513   3.155
  128ASP     CA 1246   3.709   4.557   3.352
  128ASP     CB 1247   3.698   4.406   3.374
  128ASP     CG 1248   3.555   4.362   3.340
  128ASP    OD1 1249   3.544   4.250   3.285
  128ASP    OD2 1250   3.459   4.439   3.362
  128ASP      C 1251   3.840   4.607   3.413
  128ASP      O 1252   3.833   4.692   3.502
  129ARG      N 1253   3.950   4.580   3.343
  129ARG      H 1254   3.948   4.534   3.254
  129ARG     CA 1255   4.077   4.638   3.389
  129ARG     CB 1256   4.193   4.594   3.298
  129ARG     CG 1257   4.200   4.447   3.256
  129ARG     CD 1258   4.322   4.415   3.170
  129ARG     NE 1259   4.321   4.276   3.123
  129ARG     HE 1260   4.249   4.219   3.162
  129ARG     CZ 1261   4.429   4.217   3.070
  129ARG    NH1 1262   4.552   4.269   3.077
  129ARG   HH11 1263   4.559   4.356   3.127
  129ARG   HH12 1264   4.634   4.227   3.037
  129ARG    NH2 1265   4.409   4.111   2.991
  129ARG   HH21 1266   4.318   4.082   2.961
  129ARG   HH22 1267   4.494   4.066   2.962
  129ARG      C 1268   4.072   4.790   3.397
  129ARG      O 1269   4.122   4.837   3.499
  130ALA      N 1270   4.028   4.858   3.291
  130ALA      H 1271   3.981   4.809   3.218
  130ALA     CA 1272   4.031   5.005   3.289
  130ALA     CB 1273   3.979   5.040   3.150
  130ALA      C 1274   3.951   5.085   3.393
  130ALA      O 1275   4.006   5.178   3.451
  131LYS      N 1276   3.840   5.024   3.432
  131LYS      H 1277   3.804   4.944   3.384
  131LYS     CA 1278   3.759   5.077   3.543
  131LYS     CB 1279   3.620   5.013   3.540
  131LYS     CG 1280   3.542   5.031   3.410
  131LYS     CD 1281   3.395   4.994   3.388
  131LYS     CE 1282   3.347   5.016   3.244
  131LYS     NZ 1283   3.228   4.937   3.211
  131LYS    HZ1 1284   3.245   4.840   3.227
  131LYS    HZ2 1285   3.156   4.959   3.278
  131LYS    HZ3 1286   3.201   4.946   3.115
  131LYS      C 1287   3.822   5.078   3.682
  131LYS      O 1288   3.814   5.183   3.747
  132CYS      N 1289   3.880   4.965   3.720
  132CYS      H 1290   3.871   4.878   3.671
  132CYS     CA 1291   3.955   4.955   3.845
  132CYS     CB 1292   3.981   4.814   3.898
  132CYS     SG 1293   4.064   4.705   3.777
  132CYS     HG 1294   3.990   4.600   3.812
  132CYS      C 1295   4.085   5.035   3.830
  132CYS      O 1296   4.097   5.129   3.909
  133PHE      N 1297   4.155   5.022   3.718
  133PHE      H 1298   4.147   4.936   3.668
  133PHE     CA 1299   4.269   5.112   3.698
  133PHE     CB 1300   4.366   5.066   3.588
  133PHE     CG 1301   4.486   4.993   3.647
  133PHE    CD1 1302   4.576   5.067   3.722
  133PHE    HD1 1303   4.562   5.174   3.739
  133PHE    CD2 1304   4.515   4.861   3.613
  133PHE    HD2 1305   4.446   4.809   3.547
  133PHE    CE1 1306   4.699   5.014   3.760
  133PHE    HE1 1307   4.768   5.067   3.825
  133PHE    CE2 1308   4.640   4.812   3.649
  133PHE    HE2 1309   4.660   4.706   3.631
  133PHE     CZ 1310   4.735   4.887   3.718
  133PHE     HZ 1311   4.835   4.843   3.723
  133PHE      C 1312   4.242   5.262   3.705
  133PHE      O 1313   4.327   5.343   3.741
  134GLU      N 1314   4.124   5.304   3.659
  134GLU      H 1315   4.072   5.264   3.584
  134GLU     CA 1316   4.085   5.444   3.682
  134GLU     CB 1317   3.967   5.483   3.592
  134GLU     CG 1318   3.967   5.636   3.581
  134GLU     CD 1319   3.842   5.704   3.524
  134GLU    OE1 1320   3.848   5.812   3.462
  134GLU    OE2 1321   3.733   5.644   3.544
  134GLU      C 1322   4.068   5.494   3.825
  134GLU      O 1323   4.118   5.601   3.859
  135LYS      N 1324   4.004   5.417   3.912
  135LYS      H 1325   3.983   5.323   3.886
  135LYS     CA 1326   3.974   5.463   4.049
  135LYS     CB 1327   3.842   5.401   4.096
  135LYS     CG 1328   3.764   5.456   4.215
  135LYS     CD 1329   3.621   5.401   4.220
  135LYS     CE 1330   3.544   5.481   4.325
  135LYS     NZ 1331   3.408   5.427   4.336
  135LYS    HZ1 1332   3.347   5.483   4.392
  135LYS    HZ2 1333   3.358   5.427   4.249
  135LYS    HZ3 1334   3.409   5.337   4.379
  135LYS      C 1335   4.085   5.434   4.150
  135LYS      O 1336   4.095   5.509   4.247
  136ASN      N 1337   4.176   5.345   4.111
  136ASN      H 1338   4.158   5.269   4.049
  136ASN     CA 1339   4.302   5.325   4.185
  136ASN     CB 1340   4.383   5.211   4.124
  136ASN     CG 1341   4.511   5.169   4.196
  136ASN    OD1 1342   4.618   5.224   4.171
  136ASN    ND2 1343   4.515   5.056   4.266
  136ASN   HD21 1344   4.435   4.996   4.269
  136ASN   HD22 1345   4.595   5.046   4.326
  136ASN      C 1346   4.388   5.451   4.197
  136ASN      O 1347   4.382   5.540   4.113
  137GLU      N 1348   4.463   5.474   4.305
  137GLU      H 1349   4.442   5.420   4.386
  137GLU     CA 1350   4.528   5.604   4.322
  137GLU     CB 1351   4.565   5.631   4.468
  137GLU     CG 1352   4.442   5.658   4.555
  137GLU     CD 1353   4.437   5.581   4.687
  137GLU    OE1 1354   4.328   5.555   4.742
  137GLU    OE2 1355   4.550   5.556   4.736
  137GLU      C 1356   4.647   5.635   4.230
  137GLU      O 1357   4.706   5.743   4.233
  138ALA      N 1358   4.692   5.530   4.162
  138ALA      H 1359   4.664   5.435   4.178
  138ALA     CA 1360   4.807   5.539   4.070
  138ALA     CB 1361   4.821   5.396   4.019
  138ALA      C 1362   4.789   5.635   3.953
  138ALA      O 1363   4.885   5.708   3.929
  139ILE      N 1364   4.665   5.652   3.908
  139ILE      H 1365   4.597   5.587   3.941
  139ILE     CA 1366   4.626   5.762   3.818
  139ILE     CB 1367   4.481   5.751   3.772
  139ILE    CG1 1368   4.445   5.625   3.694
  139ILE    CG2 1369   4.429   5.870   3.691
  139ILE     CD 1370   4.532   5.585   3.575
  139ILE      C 1371   4.653   5.900   3.879
  139ILE      O 1372   4.723   5.985   3.824
  140GLN      N 1373   4.624   5.919   4.007
  140GLN      H 1374   4.609   5.841   4.067
  140GLN     CA 1375   4.643   6.051   4.070
  140GLN     CB 1376   4.571   6.050   4.205
  140GLN     CG 1377   4.419   6.043   4.191
  140GLN     CD 1378   4.368   5.982   4.322
  140GLN    OE1 1379   4.298   5.880   4.321
  140GLN    NE2 1380   4.366   6.058   4.430
  140GLN   HE21 1381   4.398   6.153   4.435
  140GLN   HE22 1382   4.316   6.015   4.506
  140GLN      C 1383   4.790   6.086   4.088
  140GLN      O 1384   4.837   6.184   4.029
  141ALA      N 1385   4.869   5.988   4.131
  141ALA      H 1386   4.832   5.913   4.187
  141ALA     CA 1387   5.016   5.985   4.127
  141ALA     CB 1388   5.065   5.862   4.203
  141ALA      C 1389   5.086   5.998   3.992
  141ALA      O 1390   5.156   6.095   3.963
  142ALA      N 1391   5.048   5.912   3.899
  142ALA      H 1392   4.983   5.838   3.919
  142ALA     CA 1393   5.096   5.918   3.760
  142ALA     CB 1394   5.062   5.793   3.679
  142ALA      C 1395   5.059   6.049   3.690
  142ALA      O 1396   5.151   6.119   3.645
  143HISE     N 1397   4.938   6.101   3.707
  143HISE     H 1398   4.863   6.046   3.744
  143HISE    CA 1399   4.901   6.238   3.668
  143HISE    CB 1400   4.755   6.252   3.712
  143HISE    CG 1401   4.687   6.389   3.700
  143HISE   ND1 1402   4.654   6.444   3.584
  143HISE   CD2 1403   4.707   6.481   3.793
  143HISE   HD2 1404   4.744   6.474   3.896
  143HISE   CE1 1405   4.664   6.576   3.601
  143HISE   HE1 1406   4.631   6.652   3.531
  143HISE   NE2 1407   4.699   6.596   3.727
  143HISE   HE2 1408   4.725   6.687   3.760
  143HISE     C 1409   4.988   6.347   3.730
  143HISE     O 1410   5.057   6.418   3.657
  144ASP      N 1411   5.003   6.340   3.862
  144ASP      H 1412   4.951   6.286   3.928
  144ASP     CA 1413   5.088   6.436   3.935
  144ASP     CB 1414   5.089   6.413   4.086
  144ASP     CG 1415   4.958   6.468   4.144
  144ASP    OD1 1416   4.905   6.571   4.098
  144ASP    OD2 1417   4.913   6.417   4.249
  144ASP      C 1418   5.230   6.434   3.878
  144ASP      O 1419   5.299   6.534   3.896
  145ALA      N 1420   5.286   6.323   3.830
  145ALA      H 1421   5.241   6.237   3.806
  145ALA     CA 1422   5.422   6.326   3.775
  145ALA     CB 1423   5.475   6.182   3.775
  145ALA      C 1424   5.441   6.391   3.638
  145ALA      O 1425   5.530   6.474   3.617
  146VAL      N 1426   5.352   6.356   3.546
  146VAL      H 1427   5.314   6.264   3.557
  146VAL     CA 1428   5.335   6.422   3.416
  146VAL     CB 1429   5.266   6.336   3.310
  146VAL    CG1 1430   5.342   6.205   3.287
  146VAL    CG2 1431   5.122   6.300   3.348
  146VAL      C 1432   5.272   6.561   3.409
  146VAL      O 1433   5.315   6.636   3.321
  147ALA      N 1434   5.183   6.601   3.498
  147ALA      H 1435   5.138   6.526   3.547
  147ALA     CA 1436   5.123   6.735   3.512
  147ALA     CB 1437   5.219   6.841   3.565
  147ALA      C 1438   5.032   6.810   3.414
  147ALA      O 1439   4.963   6.904   3.453
  148GLN      N 1440   5.060   6.777   3.289
  148GLN      H 1441   5.130   6.706   3.279
  148GLN     CA 1442   4.984   6.824   3.172
  148GLN     CB 1443   5.049   6.793   3.038
  148GLN     CG 1444   5.061   6.643   3.008
  148GLN     CD 1445   5.090   6.638   2.858
  148GLN    OE1 1446   5.001   6.651   2.775
  148GLN    NE2 1447   5.220   6.634   2.828
  148GLN   HE21 1448   5.287   6.648   2.901
  148GLN   HE22 1449   5.246   6.608   2.735
  148GLN      C 1450   4.836   6.787   3.179
  148GLN      O 1451   4.778   6.709   3.254
  149GLU      N 1452   4.764   6.865   3.098
  149GLU      H 1453   4.810   6.943   3.056
  149GLU     CA 1454   4.628   6.850   3.046
  149GLU     CB 1455   4.575   6.988   3.006
  149GLU     CG 1456   4.622   7.059   2.879
  149GLU     CD 1457   4.775   7.067   2.887
  149GLU    OE1 1458   4.837   6.990   2.811
  149GLU    OE2 1459   4.825   7.155   2.961
  149GLU      C 1460   4.588   6.749   2.938
  149GLU      O 1461   4.478   6.698   2.920
  150GLY      N 1462   4.688   6.727   2.853
  150GLY      H 1463   4.765   6.790   2.843
  150GLY     CA 1464   4.685   6.628   2.744
  150GLY      C 1465   4.686   6.710   2.616
  150GLY      O 1466   4.581   6.735   2.558
  151GLN      N 1467   4.810   6.707   2.567
  151GLN      H 1468   4.891   6.690   2.624
  151GLN     CA 1469   4.860   6.767   2.443
  151GLN     CB 1470   4.894   6.914   2.471
  151GLN     CG 1471   4.772   7.003   2.450
  151GLN     CD 1472   4.819   7.148   2.452
  151GLN    OE1 1473   4.841   7.209   2.347
  151GLN    NE2 1474   4.821   7.203   2.573
  151GLN   HE21 1475   4.786   7.147   2.648
  151GLN   HE22 1476   4.841   7.300   2.584
  151GLN      C 1477   4.975   6.696   2.370
  151GLN      O 1478   5.052   6.618   2.427
  152CYS      N 1479   4.982   6.729   2.242
  152CYS      H 1480   4.924   6.804   2.209
  152CYS     CA 1481   5.088   6.677   2.154
  152CYS     CB 1482   5.070   6.534   2.106
  152CYS     SG 1483   4.910   6.516   2.019
  152CYS     HG 1484   4.916   6.387   1.988
  152CYS      C 1485   5.100   6.760   2.026
  152CYS      O 1486   5.033   6.862   2.012
  153ARG      N 1487   5.208   6.727   1.956
  153ARG      H 1488   5.264   6.651   1.988
  153ARG     CA 1489   5.246   6.802   1.836
  153ARG     CB 1490   5.383   6.762   1.781
  153ARG     CG 1491   5.505   6.818   1.854
  153ARG     CD 1492   5.623   6.744   1.789
  153ARG     NE 1493   5.639   6.606   1.836
  153ARG     HE 1494   5.558   6.579   1.889
  153ARG     CZ 1495   5.726   6.516   1.789
  153ARG    NH1 1496   5.790   6.552   1.677
  153ARG   HH11 1497   5.776   6.645   1.644
  153ARG   HH12 1498   5.873   6.507   1.645
  153ARG    NH2 1499   5.746   6.396   1.845
  153ARG   HH21 1500   5.688   6.365   1.920
  153ARG   HH22 1501   5.800   6.337   1.784
  153ARG      C 1502   5.145   6.794   1.721
  153ARG      O 1503   5.115   6.896   1.660
  154VAL      N 1504   5.082   6.680   1.693
  154VAL      H 1505   5.117   6.593   1.728
  154VAL     CA 1506   4.971   6.653   1.600
  154VAL     CB 1507   4.943   6.504   1.585
  154VAL    CG1 1508   5.032   6.436   1.481
  154VAL    CG2 1509   4.941   6.407   1.703
  154VAL      C 1510   4.844   6.736   1.617
  154VAL      O 1511   4.820   6.787   1.726
  155ASP      N 1512   4.786   6.780   1.506
  155ASP      H 1513   4.830   6.751   1.421
  155ASP     CA 1514   4.659   6.854   1.504
  155ASP     CB 1515   4.636   6.893   1.358
  155ASP     CG 1516   4.530   7.002   1.345
  155ASP    OD1 1517   4.533   7.100   1.423
  155ASP    OD2 1518   4.429   6.983   1.274
  155ASP      C 1519   4.542   6.774   1.560
  155ASP      O 1520   4.525   6.655   1.537
  156ASP      N 1521   4.447   6.858   1.602
  156ASP      H 1522   4.471   6.953   1.620
  156ASP     CA 1523   4.323   6.808   1.664
  156ASP     CB 1524   4.270   6.919   1.755
  156ASP     CG 1525   4.346   6.940   1.886
  156ASP    OD1 1526   4.352   7.059   1.925
  156ASP    OD2 1527   4.394   6.849   1.956
  156ASP      C 1528   4.216   6.764   1.564
  156ASP      O 1529   4.121   6.699   1.607
  157LYS      N 1530   4.235   6.799   1.437
  157LYS      H 1531   4.288   6.879   1.409
  157LYS     CA 1532   4.153   6.736   1.332
  157LYS     CB 1533   4.177   6.795   1.193
  157LYS     CG 1534   4.125   6.939   1.184
  157LYS     CD 1535   3.998   6.947   1.101
  157LYS     CE 1536   3.968   7.097   1.095
  157LYS     NZ 1537   4.047   7.175   0.998
  157LYS    HZ1 1538   4.012   7.157   0.906
  157LYS    HZ2 1539   4.043   7.275   1.010
  157LYS    HZ3 1540   4.144   7.156   0.989
  157LYS      C 1541   4.172   6.584   1.334
  157LYS      O 1542   4.077   6.506   1.338
  158VAL      N 1543   4.297   6.542   1.320
  158VAL      H 1544   4.372   6.607   1.308
  158VAL     CA 1545   4.340   6.401   1.322
  158VAL     CB 1546   4.471   6.387   1.245
  158VAL    CG1 1547   4.446   6.374   1.094
  158VAL    CG2 1548   4.580   6.493   1.264
  158VAL      C 1549   4.326   6.329   1.456
  158VAL      O 1550   4.261   6.374   1.551
  159ASN      N 1551   4.370   6.204   1.465
  159ASN      H 1552   4.403   6.152   1.387
  159ASN     CA 1553   4.361   6.129   1.591
  159ASN     CB 1554   4.241   6.034   1.584
  159ASN     CG 1555   4.203   5.965   1.715
  159ASN    OD1 1556   4.275   5.879   1.764
  159ASN    ND2 1557   4.108   6.021   1.790
  159ASN   HD21 1558   4.077   6.116   1.779
  159ASN   HD22 1559   4.079   5.980   1.876
  159ASN      C 1560   4.484   6.042   1.617
  159ASN      O 1561   4.553   6.003   1.523
  160PHE      N 1562   4.515   6.039   1.746
  160PHE      H 1563   4.465   6.080   1.822
  160PHE     CA 1564   4.645   5.981   1.783
  160PHE     CB 1565   4.710   6.077   1.882
  160PHE     CG 1566   4.862   6.068   1.899
  160PHE    CD1 1567   4.945   6.065   1.787
  160PHE    HD1 1568   4.914   6.009   1.699
  160PHE    CD2 1569   4.916   6.108   2.021
  160PHE    HD2 1570   4.840   6.100   2.099
  160PHE    CE1 1571   5.080   6.095   1.801
  160PHE    HE1 1572   5.146   6.083   1.715
  160PHE    CE2 1573   5.050   6.139   2.035
  160PHE    HE2 1574   5.091   6.168   2.132
  160PHE     CZ 1575   5.134   6.125   1.925
  160PHE     HZ 1576   5.239   6.153   1.936
  160PHE      C 1577   4.620   5.847   1.852
  160PHE      O 1578   4.525   5.838   1.929
  161HISE     N 1579   4.689   5.749   1.794
  161HISE     H 1580   4.758   5.761   1.723
  161HISE    CA 1581   4.682   5.610   1.842
  161HISE    CB 1582   4.631   5.514   1.734
  161HISE    CG 1583   4.479   5.518   1.736
  161HISE   ND1 1584   4.406   5.421   1.791
  161HISE   CD2 1585   4.398   5.615   1.694
  161HISE   HD2 1586   4.422   5.719   1.675
  161HISE   CE1 1587   4.280   5.464   1.786
  161HISE   HE1 1588   4.189   5.412   1.812
  161HISE   NE2 1589   4.275   5.588   1.738
  161HISE   HE2 1590   4.209   5.659   1.763
  161HISE     C 1591   4.804   5.550   1.911
  161HISE     O 1592   4.913   5.545   1.854
  162PHE      N 1593   4.786   5.489   2.028
  162PHE      H 1594   4.699   5.447   2.054
  162PHE     CA 1595   4.903   5.444   2.105
  162PHE     CB 1596   4.864   5.484   2.247
  162PHE     CG 1597   4.983   5.485   2.344
  162PHE    CD1 1598   5.062   5.598   2.362
  162PHE    HD1 1599   5.070   5.667   2.278
  162PHE    CD2 1600   4.988   5.397   2.452
  162PHE    HD2 1601   4.925   5.309   2.446
  162PHE    CE1 1602   5.138   5.635   2.473
  162PHE    HE1 1603   5.190   5.730   2.467
  162PHE    CE2 1604   5.069   5.426   2.561
  162PHE    HE2 1605   5.069   5.354   2.644
  162PHE     CZ 1606   5.145   5.541   2.575
  162PHE     HZ 1607   5.201   5.574   2.663
  162PHE      C 1608   4.933   5.295   2.089
  162PHE      O 1609   4.857   5.209   2.133
  163ILE      N 1610   5.030   5.263   2.004
  163ILE      H 1611   5.097   5.327   1.965
  163ILE     CA 1612   5.068   5.122   1.988
  163ILE     CB 1613   5.049   5.095   1.839
  163ILE    CG1 1614   4.902   5.106   1.801
  163ILE    CG2 1615   5.099   4.955   1.802
  163ILE     CD 1616   4.886   5.150   1.655
  163ILE      C 1617   5.189   5.063   2.061
  163ILE      O 1618   5.290   5.133   2.065
  164LEU      N 1619   5.172   4.945   2.119
  164LEU      H 1620   5.103   4.879   2.088
  164LEU     CA 1621   5.277   4.890   2.206
  164LEU     CB 1622   5.225   4.887   2.350
  164LEU     CG 1623   5.321   4.895   2.469
  164LEU    CD1 1624   5.246   4.954   2.589
  164LEU    CD2 1625   5.379   4.759   2.506
  164LEU      C 1626   5.326   4.751   2.164
  164LEU      O 1627   5.265   4.647   2.189
  165PHE      N 1628   5.437   4.757   2.092
  165PHE      H 1629   5.470   4.846   2.059
  165PHE     CA 1630   5.521   4.642   2.056
  165PHE     CB 1631   5.617   4.684   1.944
  165PHE     CG 1632   5.554   4.733   1.813
  165PHE    CD1 1633   5.453   4.658   1.754
  165PHE    HD1 1634   5.436   4.556   1.789
  165PHE    CD2 1635   5.587   4.858   1.763
  165PHE    HD2 1636   5.653   4.923   1.821
  165PHE    CE1 1637   5.384   4.711   1.646
  165PHE    HE1 1638   5.323   4.635   1.596
  165PHE    CE2 1639   5.514   4.910   1.657
  165PHE    HE2 1640   5.546   5.008   1.622
  165PHE     CZ 1641   5.409   4.839   1.598
  165PHE     HZ 1642   5.359   4.875   1.509
  165PHE      C 1643   5.598   4.577   2.170
  165PHE      O 1644   5.685   4.642   2.228
  166ASN      N 1645   5.527   4.490   2.241
  166ASN      H 1646   5.434   4.464   2.215
  166ASN     CA 1647   5.576   4.419   2.360
  166ASN     CB 1648   5.457   4.406   2.456
  166ASN     CG 1649   5.513   4.392   2.597
  166ASN    OD1 1650   5.631   4.366   2.622
  166ASN    ND2 1651   5.420   4.373   2.690
  166ASN   HD21 1652   5.321   4.379   2.675
  166ASN   HD22 1653   5.450   4.343   2.780
  166ASN      C 1654   5.634   4.284   2.315
  166ASN      O 1655   5.615   4.240   2.202
  167ASN      N 1656   5.680   4.204   2.411
  167ASN      H 1657   5.669   4.230   2.507
  167ASN     CA 1658   5.737   4.070   2.393
  167ASN     CB 1659   5.885   4.070   2.354
  167ASN     CG 1660   5.932   3.938   2.293
  167ASN    OD1 1661   5.886   3.827   2.321
  167ASN    ND2 1662   6.042   3.955   2.220
  167ASN   HD21 1663   6.085   4.045   2.211
  167ASN   HD22 1664   6.096   3.880   2.183
  167ASN      C 1665   5.724   3.996   2.526
  167ASN      O 1666   5.762   4.049   2.630
  168VAL      N 1667   5.660   3.879   2.516
  168VAL      H 1668   5.615   3.844   2.434
  168VAL     CA 1669   5.661   3.788   2.631
  168VAL     CB 1670   5.534   3.792   2.716
  168VAL    CG1 1671   5.515   3.677   2.815
  168VAL    CG2 1672   5.528   3.925   2.790
  168VAL      C 1673   5.694   3.642   2.598
  168VAL      O 1674   5.643   3.596   2.496
  169ASP      N 1675   5.797   3.581   2.656
  169ASP      H 1676   5.834   3.621   2.740
  169ASP     CA 1677   5.844   3.444   2.629
  169ASP     CB 1678   5.758   3.340   2.700
  169ASP     CG 1679   5.832   3.206   2.708
  169ASP    OD1 1680   5.754   3.109   2.703
  169ASP    OD2 1681   5.956   3.207   2.729
  169ASP      C 1682   5.875   3.410   2.483
  169ASP      O 1683   5.829   3.314   2.420
  170GLY      N 1684   5.940   3.511   2.425
  170GLY      H 1685   5.936   3.607   2.454
  170GLY     CA 1686   5.994   3.496   2.289
  170GLY      C 1687   5.906   3.525   2.167
  170GLY      O 1688   5.958   3.526   2.056
  171HISE     N 1689   5.783   3.573   2.187
  171HISE     H 1690   5.757   3.587   2.282
  171HISE    CA 1691   5.688   3.614   2.083
  171HISE    CB 1692   5.566   3.521   2.078
  171HISE    CG 1693   5.598   3.382   2.024
  171HISE   ND1 1694   5.567   3.331   1.906
  171HISE   CD2 1695   5.626   3.279   2.104
  171HISE   HD2 1696   5.661   3.282   2.207
  171HISE   CE1 1697   5.569   3.198   1.916
  171HISE   HE1 1698   5.526   3.141   1.834
  171HISE   NE2 1699   5.610   3.164   2.038
  171HISE   HE2 1700   5.617   3.074   2.081
  171HISE     C 1701   5.644   3.758   2.105
  171HISE     O 1702   5.579   3.798   2.202
  172LEU      N 1703   5.647   3.831   1.994
  172LEU      H 1704   5.625   3.794   1.904
  172LEU     CA 1705   5.617   3.975   1.995
  172LEU     CB 1706   5.687   4.034   1.872
  172LEU     CG 1707   5.721   4.181   1.896
  172LEU    CD1 1708   5.853   4.186   1.973
  172LEU    CD2 1709   5.728   4.261   1.766
  172LEU      C 1710   5.467   4.007   1.994
  172LEU      O 1711   5.407   4.006   1.886
  173TYR      N 1712   5.408   4.054   2.103
  173TYR      H 1713   5.464   4.081   2.181
  173TYR     CA 1714   5.268   4.100   2.104
  173TYR     CB 1715   5.209   4.069   2.241
  173TYR     CG 1716   5.199   3.922   2.284
  173TYR    CD1 1717   5.285   3.863   2.375
  173TYR    HD1 1718   5.361   3.922   2.427
  173TYR    CD2 1719   5.107   3.847   2.212
  173TYR    HD2 1720   5.014   3.899   2.188
  173TYR    CE1 1721   5.271   3.727   2.403
  173TYR    HE1 1722   5.313   3.692   2.498
  173TYR    CE2 1723   5.102   3.709   2.229
  173TYR    HE2 1724   5.024   3.646   2.188
  173TYR     CZ 1725   5.192   3.651   2.318
  173TYR     OH 1726   5.204   3.516   2.316
  173TYR     HH 1727   5.278   3.496   2.381
  173TYR      C 1728   5.248   4.249   2.077
  173TYR      O 1729   5.311   4.339   2.133
  174GLU      N 1730   5.162   4.275   1.979
  174GLU      H 1731   5.136   4.203   1.915
  174GLU     CA 1732   5.119   4.414   1.956
  174GLU     CB 1733   5.095   4.430   1.806
  174GLU     CG 1734   5.103   4.577   1.762
  174GLU     CD 1735   5.038   4.605   1.627
  174GLU    OE1 1736   5.092   4.558   1.524
  174GLU    OE2 1737   4.919   4.642   1.618
  174GLU      C 1738   4.990   4.444   2.032
  174GLU      O 1739   4.886   4.379   2.023
  175LEU      N 1740   5.011   4.531   2.130
  175LEU      H 1741   5.098   4.578   2.144
  175LEU     CA 1742   4.900   4.588   2.209
  175LEU     CB 1743   4.938   4.598   2.357
  175LEU     CG 1744   5.007   4.468   2.399
  175LEU    CD1 1745   5.087   4.495   2.527
  175LEU    CD2 1746   4.917   4.345   2.413
  175LEU      C 1747   4.858   4.725   2.155
  175LEU      O 1748   4.940   4.816   2.149
  176ASP      N 1749   4.738   4.736   2.097
  176ASP      H 1750   4.694   4.655   2.057
  176ASP     CA 1751   4.680   4.869   2.075
  176ASP     CB 1752   4.570   4.848   1.970
  176ASP     CG 1753   4.515   4.979   1.913
  176ASP    OD1 1754   4.589   5.035   1.829
  176ASP    OD2 1755   4.403   5.019   1.951
  176ASP      C 1756   4.634   4.925   2.209
  176ASP      O 1757   4.655   4.865   2.314
  177GLY      N 1758   4.608   5.056   2.209
  177GLY      H 1759   4.626   5.106   2.125
  177GLY     CA 1760   4.546   5.128   2.321
  177GLY      C 1761   4.393   5.128   2.326
  177GLY      O 1762   4.343   5.117   2.438
  178ARG      N 1763   4.329   5.141   2.211
  178ARG      H 1764   4.377   5.134   2.124
  178ARG     CA 1765   4.182   5.148   2.196
  178ARG     CB 1766   4.151   5.257   2.094
  178ARG     CG 1767   4.212   5.380   2.163
  178ARG     CD 1768   4.145   5.513   2.128
  178ARG     NE 1769   4.222   5.620   2.193
  178ARG     HE 1770   4.244   5.602   2.289
  178ARG     CZ 1771   4.290   5.719   2.134
  178ARG    NH1 1772   4.282   5.731   2.001
  178ARG   HH11 1773   4.228   5.667   1.946
  178ARG   HH12 1774   4.334   5.800   1.950
  178ARG    NH2 1775   4.364   5.802   2.208
  178ARG   HH21 1776   4.366   5.786   2.307
  178ARG   HH22 1777   4.407   5.884   2.169
  178ARG      C 1778   4.111   5.017   2.164
  178ARG      O 1779   3.996   4.996   2.203
  179MET      N 1780   4.177   4.919   2.102
  179MET      H 1781   4.258   4.946   2.049
  179MET     CA 1782   4.149   4.775   2.093
  179MET     CB 1783   4.094   4.742   1.954
  179MET     CG 1784   3.957   4.808   1.940
  179MET     SD 1785   3.831   4.747   2.058
  179MET     CE 1786   3.680   4.782   1.969
  179MET      C 1787   4.270   4.694   2.137
  179MET      O 1788   4.345   4.653   2.047
  180PRO      N 1789   4.289   4.675   2.267
  180PRO     CA 1790   4.412   4.617   2.322
  180PRO     CB 1791   4.426   4.685   2.459
  180PRO     CG 1792   4.280   4.706   2.501
  180PRO     CD 1793   4.195   4.710   2.374
  180PRO      C 1794   4.430   4.465   2.319
  180PRO      O 1795   4.537   4.420   2.361
  181PHE      N 1796   4.365   4.400   2.224
  181PHE      H 1797   4.332   4.457   2.148
  181PHE     CA 1798   4.365   4.256   2.192
  181PHE     CB 1799   4.248   4.225   2.099
  181PHE     CG 1800   4.112   4.275   2.149
  181PHE    CD1 1801   4.035   4.206   2.242
  181PHE    HD1 1802   4.087   4.123   2.290
  181PHE    CD2 1803   4.047   4.386   2.097
  181PHE    HD2 1804   4.101   4.453   2.030
  181PHE    CE1 1805   3.907   4.241   2.284
  181PHE    HE1 1806   3.868   4.204   2.379
  181PHE    CE2 1807   3.912   4.409   2.122
  181PHE    HE2 1808   3.858   4.486   2.066
  181PHE     CZ 1809   3.836   4.337   2.213
  181PHE     HZ 1810   3.732   4.369   2.225
  181PHE      C 1811   4.493   4.193   2.136
  181PHE      O 1812   4.525   4.232   2.024
  182PRO      N 1813   4.564   4.123   2.224
  182PRO     CA 1814   4.698   4.077   2.187
  182PRO     CB 1815   4.741   3.997   2.310
  182PRO     CG 1816   4.613   3.947   2.377
  182PRO     CD 1817   4.523   4.069   2.355
  182PRO      C 1818   4.712   3.986   2.064
  182PRO      O 1819   4.693   3.865   2.068
  183VAL      N 1820   4.739   4.053   1.952
  183VAL      H 1821   4.737   4.152   1.962
  183VAL     CA 1822   4.788   3.990   1.829
  183VAL     CB 1823   4.747   4.069   1.705
  183VAL    CG1 1824   4.596   4.046   1.699
  183VAL    CG2 1825   4.774   4.220   1.698
  183VAL      C 1826   4.939   3.965   1.835
  183VAL      O 1827   5.013   4.059   1.862
  184ASN      N 1828   4.981   3.841   1.812
  184ASN      H 1829   4.916   3.766   1.797
  184ASN     CA 1830   5.123   3.803   1.801
  184ASN     CB 1831   5.148   3.658   1.841
  184ASN     CG 1832   5.297   3.627   1.858
  184ASN    OD1 1833   5.388   3.710   1.857
  184ASN    ND2 1834   5.331   3.503   1.824
  184ASN   HD21 1835   5.265   3.446   1.775
  184ASN   HD22 1836   5.412   3.461   1.864
  184ASN      C 1837   5.174   3.823   1.658
  184ASN      O 1838   5.103   3.798   1.561
  185HISE     N 1839   5.301   3.860   1.646
  185HISE     H 1840   5.348   3.905   1.722
  185HISE    CA 1841   5.361   3.874   1.512
  185HISE    CB 1842   5.429   4.011   1.499
  185HISE    CG 1843   5.335   4.129   1.479
  185HISE   ND1 1844   5.295   4.173   1.360
  185HISE   CD2 1845   5.320   4.234   1.560
  185HISE   HD2 1846   5.370   4.243   1.657
  185HISE   CE1 1847   5.253   4.299   1.372
  185HISE   HE1 1848   5.203   4.357   1.294
  185HISE   NE2 1849   5.271   4.340   1.497
  185HISE   HE2 1850   5.223   4.415   1.543
  185HISE     C 1851   5.461   3.760   1.491
  185HISE     O 1852   5.519   3.751   1.384
  186GLY      N 1853   5.474   3.676   1.594
  186GLY      H 1854   5.436   3.703   1.682
  186GLY     CA 1855   5.571   3.566   1.593
  186GLY      C 1856   5.695   3.590   1.679
  186GLY      O 1857   5.701   3.682   1.760
  187ALA      N 1858   5.800   3.509   1.665
  187ALA      H 1859   5.786   3.425   1.613
  187ALA     CA 1860   5.929   3.516   1.735
  187ALA     CB 1861   6.010   3.396   1.686
  187ALA      C 1862   6.006   3.645   1.705
  187ALA      O 1863   5.987   3.699   1.596
  188SER      N 1864   6.093   3.692   1.794
  188SER      H 1865   6.070   3.675   1.890
  188SER     CA 1866   6.204   3.786   1.780
  188SER     CB 1867   6.141   3.924   1.763
  188SER     OG 1868   6.247   4.002   1.707
  188SER     HG 1869   6.229   3.999   1.609
  188SER      C 1870   6.282   3.789   1.912
  188SER      O 1871   6.236   3.756   2.021
  189SER      N 1872   6.409   3.828   1.908
  189SER      H 1873   6.463   3.848   1.826
  189SER     CA 1874   6.498   3.856   2.022
  189SER     CB 1875   6.621   3.766   2.013
  189SER     OG 1876   6.669   3.763   1.879
  189SER     HG 1877   6.748   3.823   1.865
  189SER      C 1878   6.539   4.003   2.039
  189SER      O 1879   6.521   4.082   1.946
  190GLU      N 1880   6.603   4.049   2.145
  190GLU      H 1881   6.628   3.990   2.222
  190GLU     CA 1882   6.641   4.186   2.181
  190GLU     CB 1883   6.701   4.189   2.322
  190GLU     CG 1884   6.617   4.116   2.427
  190GLU     CD 1885   6.671   3.976   2.455
  190GLU    OE1 1886   6.699   3.946   2.573
  190GLU    OE2 1887   6.672   3.886   2.368
  190GLU      C 1888   6.732   4.257   2.081
  190GLU      O 1889   6.762   4.376   2.093
  191ASP      N 1890   6.808   4.182   2.001
  191ASP      H 1891   6.824   4.087   2.026
  191ASP     CA 1892   6.888   4.230   1.887
  191ASP     CB 1893   7.000   4.130   1.856
  191ASP     CG 1894   6.957   3.989   1.815
  191ASP    OD1 1895   7.018   3.932   1.722
  191ASP    OD2 1896   6.894   3.926   1.902
  191ASP      C 1897   6.807   4.252   1.759
  191ASP      O 1898   6.843   4.330   1.672
  192THR      N 1899   6.711   4.163   1.737
  192THR      H 1900   6.721   4.076   1.785
  192THR     CA 1901   6.610   4.174   1.631
  192THR     CB 1902   6.554   4.048   1.564
  192THR    OG1 1903   6.501   3.960   1.663
  192THR    HG1 1904   6.406   3.980   1.684
  192THR    CG2 1905   6.663   3.980   1.480
  192THR      C 1906   6.495   4.271   1.661
  192THR      O 1907   6.432   4.312   1.563
  193LEU      N 1908   6.459   4.292   1.787
  193LEU      H 1909   6.491   4.226   1.855
  193LEU     CA 1910   6.340   4.365   1.832
  193LEU     CB 1911   6.363   4.388   1.982
  193LEU     CG 1912   6.240   4.386   2.073
  193LEU    CD1 1913   6.184   4.245   2.095
  193LEU    CD2 1914   6.273   4.447   2.209
  193LEU      C 1915   6.308   4.498   1.763
  193LEU      O 1916   6.208   4.497   1.692
  194LEU      N 1917   6.417   4.567   1.731
  194LEU      H 1918   6.495   4.568   1.795
  194LEU     CA 1919   6.411   4.691   1.652
  194LEU     CB 1920   6.530   4.785   1.670
  194LEU     CG 1921   6.540   4.876   1.792
  194LEU    CD1 1922   6.680   4.936   1.809
  194LEU    CD2 1923   6.423   4.974   1.809
  194LEU      C 1924   6.377   4.676   1.504
  194LEU      O 1925   6.275   4.716   1.448
  195LYS      N 1926   6.458   4.586   1.448
  195LYS      H 1927   6.519   4.528   1.501
  195LYS     CA 1928   6.440   4.549   1.307
  195LYS     CB 1929   6.547   4.445   1.271
  195LYS     CG 1930   6.689   4.496   1.298
  195LYS     CD 1931   6.794   4.385   1.304
  195LYS     CE 1932   6.908   4.423   1.210
  195LYS     NZ 1933   7.041   4.380   1.256
  195LYS    HZ1 1934   7.060   4.293   1.212
  195LYS    HZ2 1935   7.104   4.450   1.221
  195LYS    HZ3 1936   7.041   4.375   1.356
  195LYS      C 1937   6.301   4.505   1.263
  195LYS      O 1938   6.233   4.556   1.174
  196ASP      N 1939   6.251   4.412   1.345
  196ASP      H 1940   6.314   4.375   1.412
  196ASP     CA 1941   6.122   4.342   1.333
  196ASP     CB 1942   6.119   4.221   1.427
  196ASP     CG 1943   6.213   4.104   1.403
  196ASP    OD1 1944   6.298   4.113   1.311
  196ASP    OD2 1945   6.184   3.993   1.452
  196ASP      C 1946   6.010   4.442   1.363
  196ASP      O 1947   5.917   4.462   1.285
  197ALA      N 1948   6.030   4.523   1.467
  197ALA      H 1949   6.092   4.494   1.540
  197ALA     CA 1950   5.948   4.643   1.488
  197ALA     CB 1951   5.990   4.720   1.614
  197ALA      C 1952   5.936   4.745   1.375
  197ALA      O 1953   5.826   4.793   1.346
  198ALA      N 1954   6.053   4.779   1.322
  198ALA      H 1955   6.134   4.756   1.376
  198ALA     CA 1956   6.082   4.860   1.203
  198ALA     CB 1957   6.232   4.884   1.180
  198ALA      C 1958   6.009   4.820   1.075
  198ALA      O 1959   5.915   4.888   1.037
  199LYS      N 1960   6.026   4.694   1.035
  199LYS      H 1961   6.104   4.635   1.058
  199LYS     CA 1962   5.932   4.621   0.948
  199LYS     CB 1963   5.962   4.471   0.941
  199LYS     CG 1964   5.870   4.399   0.842
  199LYS     CD 1965   5.879   4.246   0.850
  199LYS     CE 1966   5.816   4.185   0.976
  199LYS     NZ 1967   5.875   4.050   0.985
  199LYS    HZ1 1968   5.839   4.008   1.068
  199LYS    HZ2 1969   5.835   3.997   0.909
  199LYS    HZ3 1970   5.973   4.044   0.970
  199LYS      C 1971   5.783   4.640   0.975
  199LYS      O 1972   5.720   4.696   0.885
  200VAL      N 1973   5.741   4.626   1.100
  200VAL      H 1974   5.799   4.590   1.173
  200VAL     CA 1975   5.599   4.649   1.132
  200VAL     CB 1976   5.560   4.614   1.276
  200VAL    CG1 1977   5.409   4.625   1.300
  200VAL    CG2 1978   5.602   4.475   1.323
  200VAL      C 1979   5.564   4.796   1.112
  200VAL      O 1980   5.455   4.819   1.059
  201CYS      N 1981   5.647   4.893   1.150
  201CYS      H 1982   5.714   4.885   1.224
  201CYS     CA 1983   5.622   5.036   1.128
  201CYS     CB 1984   5.743   5.115   1.179
  201CYS     SG 1985   5.738   5.136   1.361
  201CYS     HG 1986   5.869   5.147   1.381
  201CYS      C 1987   5.598   5.071   0.981
  201CYS      O 1988   5.523   5.159   0.939
  202ARG      N 1989   5.673   5.005   0.894
  202ARG      H 1990   5.749   4.951   0.931
  202ARG     CA 1991   5.667   5.016   0.747
  202ARG     CB 1992   5.788   4.938   0.695
  202ARG     CG 1993   5.921   5.002   0.734
  202ARG     CD 1994   6.035   4.947   0.646
  202ARG     NE 1995   6.014   5.004   0.512
  202ARG     HE 1996   5.976   5.097   0.514
  202ARG     CZ 1997   6.045   4.945   0.396
  202ARG    NH1 1998   6.102   4.823   0.398
  202ARG   HH11 1999   6.136   4.773   0.477
  202ARG   HH12 2000   6.101   4.770   0.313
  202ARG    NH2 2001   6.060   5.018   0.285
  202ARG   HH21 2002   6.052   5.118   0.286
  202ARG   HH22 2003   6.073   4.977   0.195
  202ARG      C 2004   5.542   4.959   0.681
  202ARG      O 2005   5.497   5.009   0.578
  203GLU      N 2006   5.476   4.861   0.742
  203GLU      H 2007   5.511   4.797   0.810
  203GLU     CA 2008   5.334   4.834   0.717
  203GLU     CB 2009   5.305   4.697   0.778
  203GLU     CG 2010   5.288   4.609   0.654
  203GLU     CD 2011   5.282   4.461   0.693
  203GLU    OE1 2012   5.171   4.411   0.723
  203GLU    OE2 2013   5.381   4.388   0.670
  203GLU      C 2014   5.229   4.938   0.758
  203GLU      O 2015   5.179   5.008   0.669
  204PHE      N 2016   5.229   4.986   0.881
  204PHE      H 2017   5.286   4.933   0.943
  204PHE     CA 2018   5.149   5.092   0.945
  204PHE     CB 2019   5.199   5.112   1.089
  204PHE     CG 2020   5.128   5.041   1.204
  204PHE    CD1 2021   5.012   5.106   1.245
  204PHE    HD1 2022   4.995   5.212   1.225
  204PHE    CD2 2023   5.171   4.923   1.262
  204PHE    HD2 2024   5.261   4.875   1.223
  204PHE    CE1 2025   4.938   5.046   1.347
  204PHE    HE1 2026   4.834   5.079   1.355
  204PHE    CE2 2027   5.095   4.861   1.361
  204PHE    HE2 2028   5.134   4.766   1.398
  204PHE     CZ 2029   4.980   4.926   1.403
  204PHE     HZ 2030   4.952   4.896   1.504
  204PHE      C 2031   5.137   5.230   0.880
  204PHE      O 2032   5.028   5.275   0.846
  205THR      N 2033   5.249   5.284   0.834
  205THR      H 2034   5.338   5.239   0.848
  205THR     CA 2035   5.259   5.402   0.747
  205THR     CB 2036   5.402   5.447   0.720
  205THR    OG1 2037   5.483   5.343   0.664
  205THR    HG1 2038   5.576   5.342   0.703
  205THR    CG2 2039   5.448   5.517   0.848
  205THR      C 2040   5.186   5.381   0.614
  205THR      O 2041   5.102   5.464   0.581
  206GLU      N 2042   5.220   5.272   0.544
  206GLU      H 2043   5.293   5.208   0.567
  206GLU     CA 2044   5.156   5.233   0.418
  206GLU     CB 2045   5.229   5.108   0.368
  206GLU     CG 2046   5.197   5.096   0.219
  206GLU     CD 2047   5.263   4.974   0.155
  206GLU    OE1 2048   5.202   4.913   0.065
  206GLU    OE2 2049   5.387   4.967   0.168
  206GLU      C 2050   5.008   5.196   0.423
  206GLU      O 2051   4.926   5.261   0.358
  207ARG      N 2052   4.965   5.112   0.517
  207ARG      H 2053   5.038   5.077   0.575
  207ARG     CA 2054   4.829   5.073   0.556
  207ARG     CB 2055   4.832   4.946   0.642
  207ARG     CG 2056   4.892   4.820   0.579
  207ARG     CD 2057   4.817   4.743   0.471
  207ARG     NE 2058   4.887   4.614   0.471
  207ARG     HE 2059   4.880   4.570   0.560
  207ARG     CZ 2060   4.950   4.547   0.374
  207ARG    NH1 2061   4.967   4.600   0.252
  207ARG   HH11 2062   4.928   4.690   0.231
  207ARG   HH12 2063   5.001   4.542   0.178
  207ARG    NH2 2064   4.995   4.424   0.405
  207ARG   HH21 2065   4.985   4.402   0.502
  207ARG   HH22 2066   5.055   4.368   0.349
  207ARG      C 2067   4.742   5.186   0.613
  207ARG      O 2068   4.648   5.228   0.545
  208GLU      N 2069   4.754   5.228   0.739
  208GLU      H 2070   4.832   5.197   0.793
  208GLU     CA 2071   4.654   5.310   0.809
  208GLU     CB 2072   4.642   5.247   0.947
  208GLU     CG 2073   4.622   5.096   0.962
  208GLU     CD 2074   4.497   5.036   0.896
  208GLU    OE1 2075   4.401   5.050   0.975
  208GLU    OE2 2076   4.510   4.979   0.785
  208GLU      C 2077   4.680   5.461   0.809
  208GLU      O 2078   4.768   5.518   0.873
  209GLN      N 2079   4.595   5.520   0.725
  209GLN      H 2080   4.507   5.479   0.704
  209GLN     CA 2081   4.617   5.659   0.682
  209GLN     CB 2082   4.524   5.702   0.568
  209GLN     CG 2083   4.501   5.606   0.451
  209GLN     CD 2084   4.627   5.595   0.365
  209GLN    OE1 2085   4.654   5.674   0.275
  209GLN    NE2 2086   4.700   5.488   0.393
  209GLN   HE21 2087   4.688   5.417   0.462
  209GLN   HE22 2088   4.769   5.463   0.325
  209GLN      C 2089   4.592   5.756   0.797
  209GLN      O 2090   4.491   5.754   0.868
  210GLY      N 2091   4.681   5.855   0.789
  210GLY      H 2092   4.751   5.855   0.718
  210GLY     CA 2093   4.685   5.968   0.883
  210GLY      C 2094   4.798   6.062   0.841
  210GLY      O 2095   4.817   6.088   0.722
  211GLU      N 2096   4.867   6.116   0.941
  211GLU      H 2097   4.865   6.068   1.029
  211GLU     CA 2098   4.995   6.182   0.913
  211GLU     CB 2099   5.019   6.302   1.004
  211GLU     CG 2100   4.922   6.418   0.976
  211GLU     CD 2101   4.955   6.502   0.853
  211GLU    OE1 2102   5.023   6.605   0.872
  211GLU    OE2 2103   4.908   6.481   0.739
  211GLU      C 2104   5.109   6.084   0.940
  211GLU      O 2105   5.102   6.008   1.037
  212VAL      N 2106   5.208   6.083   0.851
  212VAL      H 2107   5.224   6.170   0.804
  212VAL     CA 2108   5.302   5.971   0.839
  212VAL     CB 2109   5.355   5.965   0.696
  212VAL    CG1 2110   5.246   5.937   0.592
  212VAL    CG2 2111   5.434   6.087   0.648
  212VAL      C 2112   5.417   5.953   0.940
  212VAL      O 2113   5.451   5.842   0.979
  213ARG      N 2114   5.475   6.062   0.990
  213ARG      H 2115   5.431   6.151   0.977
  213ARG     CA 2116   5.587   6.062   1.085
  213ARG     CB 2117   5.683   6.180   1.075
  213ARG     CG 2118   5.819   6.148   1.013
  213ARG     CD 2119   5.915   6.267   1.009
  213ARG     NE 2120   6.005   6.218   0.904
  213ARG     HE 2121   5.966   6.189   0.817
  213ARG     CZ 2122   6.136   6.193   0.921
  213ARG    NH1 2123   6.195   6.199   1.041
  213ARG   HH11 2124   6.155   6.234   1.126
  213ARG   HH12 2125   6.294   6.183   1.048
  213ARG    NH2 2126   6.214   6.163   0.816
  213ARG   HH21 2127   6.185   6.173   0.721
  213ARG   HH22 2128   6.307   6.129   0.830
  213ARG      C 2129   5.553   6.040   1.232
  213ARG      O 2130   5.476   6.110   1.297
  214PHE      N 2131   5.555   5.908   1.254
  214PHE      H 2132   5.554   5.852   1.172
  214PHE     CA 2133   5.529   5.841   1.382
  214PHE     CB 2134   5.515   5.689   1.374
  214PHE     CG 2135   5.643   5.617   1.334
  214PHE    CD1 2136   5.651   5.577   1.201
  214PHE    HD1 2137   5.563   5.575   1.136
  214PHE    CD2 2138   5.743   5.589   1.426
  214PHE    HD2 2139   5.719   5.602   1.532
  214PHE    CE1 2140   5.765   5.509   1.159
  214PHE    HE1 2141   5.787   5.496   1.053
  214PHE    CE2 2142   5.853   5.519   1.377
  214PHE    HE2 2143   5.935   5.528   1.448
  214PHE     CZ 2144   5.865   5.470   1.248
  214PHE     HZ 2145   5.915   5.374   1.244
  214PHE      C 2146   5.625   5.889   1.492
  214PHE      O 2147   5.744   5.860   1.492
  215SER      N 2148   5.575   5.953   1.597
  215SER      H 2149   5.477   5.947   1.616
  215SER     CA 2150   5.644   5.994   1.721
  215SER     CB 2151   5.552   6.074   1.814
  215SER     OG 2152   5.499   6.194   1.758
  215SER     HG 2153   5.503   6.262   1.831
  215SER      C 2154   5.695   5.871   1.796
  215SER      O 2155   5.617   5.785   1.836
  216ALA      N 2156   5.825   5.848   1.810
  216ALA      H 2157   5.892   5.921   1.804
  216ALA     CA 2158   5.885   5.718   1.843
  216ALA     CB 2159   5.934   5.655   1.712
  216ALA      C 2160   5.990   5.724   1.954
  216ALA      O 2161   6.017   5.835   2.000
  217VAL      N 2162   6.026   5.607   2.007
  217VAL      H 2163   6.015   5.519   1.961
  217VAL     CA 2164   6.106   5.599   2.130
  217VAL     CB 2165   6.060   5.505   2.241
  217VAL    CG1 2166   5.946   5.564   2.324
  217VAL    CG2 2167   6.021   5.367   2.187
  217VAL      C 2168   6.250   5.554   2.103
  217VAL     O1 2169   6.288   5.545   1.985
  217VAL     O2 2170   6.333   5.546   2.197
   6.91595   6.91595   4.89029   0.00000   0.00000   0.00000   0.00000   3.45797   3.45797
