# Supplementary material for: Is There a Functional Role for the Knotted Topology in Protein UCH-L1?
Source: J Chem Inf Model. 2024 Jul 24;64(17):6827–37. doi: 10.1021/acs.jcim.4c00880 (PMC11388461; doi:10.1021/acs.jcim.4c00880)
Supplement: Supplementary file 2 — ci4c00880_si_002.zip [file ci4c00880_si_002.zip › UCH-L1_files/APO/APO_delta218/REP_2/traj_initial.gro]

Protein in water t=   0.00000 step= 0
 2170
    1MET      N    1   6.161   3.474   3.407
    1MET     H1    2   6.212   3.560   3.406
    1MET     H2    3   6.090   3.480   3.477
    1MET     H3    4   6.223   3.397   3.420
    1MET     CA    5   6.098   3.454   3.276
    1MET     CB    6   6.053   3.308   3.279
    1MET     CG    7   6.170   3.212   3.258
    1MET     SD    8   6.311   3.236   3.372
    1MET     CE    9   6.398   3.105   3.288
    1MET      C   10   5.979   3.544   3.243
    1MET      O   11   5.989   3.640   3.167
    2GLN      N   12   5.862   3.528   3.304
    2GLN      H   13   5.835   3.460   3.373
    2GLN     CA   14   5.751   3.621   3.278
    2GLN     CB   15   5.650   3.566   3.176
    2GLN     CG   16   5.574   3.444   3.230
    2GLN     CD   17   5.452   3.430   3.139
    2GLN    OE1   18   5.447   3.364   3.035
    2GLN    NE2   19   5.359   3.516   3.179
    2GLN   HE21   20   5.370   3.571   3.262
    2GLN   HE22   21   5.284   3.529   3.115
    2GLN      C   22   5.680   3.678   3.400
    2GLN      O   23   5.681   3.621   3.509
    3LEU      N   24   5.635   3.802   3.380
    3LEU      H   25   5.653   3.832   3.286
    3LEU     CA   26   5.546   3.876   3.470
    3LEU     CB   27   5.551   4.025   3.434
    3LEU     CG   28   5.689   4.089   3.443
    3LEU    CD1   29   5.673   4.228   3.379
    3LEU    CD2   30   5.724   4.102   3.591
    3LEU      C   31   5.400   3.829   3.463
    3LEU      O   32   5.364   3.761   3.367
    4LYS      N   33   5.324   3.862   3.567
    4LYS      H   34   5.365   3.905   3.647
    4LYS     CA   35   5.180   3.832   3.571
    4LYS     CB   36   5.136   3.884   3.708
    4LYS     CG   37   5.182   3.788   3.818
    4LYS     CD   38   5.118   3.818   3.954
    4LYS     CE   39   5.173   3.733   4.069
    4LYS     NZ   40   5.147   3.589   4.051
    4LYS    HZ1   41   5.207   3.545   3.985
    4LYS    HZ2   42   5.165   3.548   4.141
    4LYS    HZ3   43   5.049   3.582   4.031
    4LYS      C   44   5.090   3.894   3.463
    4LYS      O   45   5.130   3.997   3.410
    5PRO      N   46   4.984   3.830   3.414
    5PRO     CA   47   4.873   3.886   3.336
    5PRO     CB   48   4.790   3.766   3.290
    5PRO     CG   49   4.869   3.638   3.313
    5PRO     CD   50   4.972   3.684   3.416
    5PRO      C   51   4.797   3.996   3.410
    5PRO      O   52   4.756   3.983   3.525
    6MET      N   53   4.771   4.096   3.327
    6MET      H   54   4.827   4.116   3.246
    6MET     CA   55   4.694   4.211   3.377
    6MET     CB   56   4.794   4.320   3.415
    6MET     CG   57   4.735   4.441   3.489
    6MET     SD   58   4.848   4.583   3.515
    6MET     CE   59   5.012   4.517   3.491
    6MET      C   60   4.609   4.272   3.266
    6MET      O   61   4.652   4.297   3.153
    7GLU      N   62   4.494   4.323   3.311
    7GLU      H   63   4.468   4.302   3.405
    7GLU     CA   64   4.405   4.393   3.218
    7GLU     CB   65   4.264   4.396   3.276
    7GLU     CG   66   4.161   4.462   3.185
    7GLU     CD   67   4.022   4.458   3.250
    7GLU    OE1   68   3.918   4.428   3.188
    7GLU    OE2   69   4.011   4.492   3.370
    7GLU      C   70   4.465   4.523   3.163
    7GLU      O   71   4.499   4.611   3.242
    8ILE      N   72   4.461   4.537   3.031
    8ILE      H   73   4.424   4.462   2.976
    8ILE     CA   74   4.498   4.661   2.961
    8ILE     CB   75   4.566   4.621   2.829
    8ILE    CG1   76   4.680   4.522   2.855
    8ILE    CG2   77   4.606   4.736   2.737
    8ILE     CD   78   4.797   4.597   2.919
    8ILE      C   79   4.382   4.760   2.947
    8ILE      O   80   4.302   4.734   2.858
    9ASN      N   81   4.379   4.864   3.030
    9ASN      H   82   4.449   4.868   3.102
    9ASN     CA   83   4.281   4.974   3.023
    9ASN     CB   84   4.153   4.916   3.085
    9ASN     CG   85   4.140   4.884   3.234
    9ASN    OD1   86   4.177   4.969   3.316
    9ASN    ND2   87   4.058   4.789   3.276
    9ASN   HD21   88   4.001   4.730   3.218
    9ASN   HD22   89   4.049   4.781   3.375
    9ASN      C   90   4.324   5.101   3.096
    9ASN      O   91   4.419   5.100   3.173
   10PRO      N   92   4.266   5.212   3.050
   10PRO     CA   93   4.288   5.343   3.112
   10PRO     CB   94   4.175   5.435   3.065
   10PRO     CG   95   4.153   5.375   2.926
   10PRO     CD   96   4.173   5.224   2.936
   10PRO      C   97   4.275   5.343   3.264
   10PRO      O   98   4.361   5.402   3.329
   11GLU      N   99   4.184   5.273   3.332
   11GLU      H  100   4.098   5.246   3.290
   11GLU     CA  101   4.173   5.263   3.479
   11GLU     CB  102   4.049   5.183   3.517
   11GLU     CG  103   4.016   5.204   3.665
   11GLU     CD  104   3.900   5.113   3.706
   11GLU    OE1  105   3.935   5.012   3.771
   11GLU    OE2  106   3.785   5.156   3.682
   11GLU      C  107   4.291   5.197   3.550
   11GLU      O  108   4.345   5.252   3.646
   12MET      N  109   4.334   5.084   3.494
   12MET      H  110   4.276   5.037   3.427
   12MET     CA  111   4.453   5.004   3.528
   12MET     CB  112   4.451   4.865   3.464
   12MET     CG  113   4.349   4.772   3.528
   12MET     SD  114   4.378   4.734   3.705
   12MET     CE  115   4.248   4.819   3.791
   12MET      C  116   4.587   5.072   3.501
   12MET      O  117   4.661   5.092   3.597
   13LEU      N  118   4.594   5.142   3.388
   13LEU      H  119   4.519   5.143   3.321
   13LEU     CA  120   4.705   5.232   3.356
   13LEU     CB  121   4.710   5.279   3.210
   13LEU     CG  122   4.732   5.172   3.103
   13LEU    CD1  123   4.727   5.232   2.962
   13LEU    CD2  124   4.863   5.100   3.132
   13LEU      C  125   4.718   5.356   3.444
   13LEU      O  126   4.829   5.389   3.487
   14ASN      N  127   4.604   5.413   3.480
   14ASN      H  128   4.523   5.415   3.421
   14ASN     CA  129   4.601   5.525   3.575
   14ASN     CB  130   4.460   5.584   3.575
   14ASN     CG  131   4.433   5.659   3.445
   14ASN    OD1  132   4.519   5.698   3.366
   14ASN    ND2  133   4.308   5.702   3.425
   14ASN   HD21  134   4.233   5.684   3.489
   14ASN   HD22  135   4.287   5.743   3.337
   14ASN      C  136   4.645   5.489   3.717
   14ASN      O  137   4.709   5.567   3.787
   15LYS      N  138   4.611   5.366   3.757
   15LYS      H  139   4.555   5.312   3.695
   15LYS     CA  140   4.664   5.308   3.881
   15LYS     CB  141   4.579   5.183   3.903
   15LYS     CG  142   4.443   5.218   3.963
   15LYS     CD  143   4.333   5.112   3.966
   15LYS     CE  144   4.211   5.180   4.029
   15LYS     NZ  145   4.094   5.091   4.034
   15LYS    HZ1  146   4.069   5.059   3.943
   15LYS    HZ2  147   4.104   5.006   4.086
   15LYS    HZ3  148   4.022   5.142   4.081
   15LYS      C  149   4.814   5.274   3.885
   15LYS      O  150   4.879   5.312   3.982
   16VAL      N  151   4.866   5.226   3.773
   16VAL      H  152   4.812   5.160   3.721
   16VAL     CA  153   5.012   5.228   3.754
   16VAL     CB  154   5.048   5.150   3.627
   16VAL    CG1  155   5.200   5.133   3.623
   16VAL    CG2  156   4.980   5.014   3.625
   16VAL      C  157   5.078   5.365   3.769
   16VAL      O  158   5.171   5.379   3.849
   17LEU      N  159   5.032   5.463   3.692
   17LEU      H  160   4.992   5.436   3.605
   17LEU     CA  161   5.070   5.605   3.705
   17LEU     CB  162   4.989   5.700   3.617
   17LEU     CG  163   5.018   5.674   3.469
   17LEU    CD1  164   4.894   5.733   3.403
   17LEU    CD2  165   5.135   5.758   3.418
   17LEU      C  166   5.086   5.656   3.848
   17LEU      O  167   5.175   5.733   3.884
   18SER      N  168   4.983   5.621   3.925
   18SER      H  169   4.890   5.602   3.892
   18SER     CA  170   4.987   5.650   4.069
   18SER     CB  171   4.861   5.595   4.135
   18SER     OG  172   4.833   5.669   4.254
   18SER     HG  173   4.830   5.611   4.336
   18SER      C  174   5.103   5.591   4.149
   18SER      O  175   5.186   5.672   4.191
   19ARG      N  176   5.140   5.465   4.128
   19ARG      H  177   5.079   5.414   4.067
   19ARG     CA  178   5.247   5.390   4.194
   19ARG     CB  179   5.230   5.241   4.164
   19ARG     CG  180   5.094   5.190   4.213
   19ARG     CD  181   5.092   5.040   4.239
   19ARG     NE  182   4.963   4.988   4.288
   19ARG     HE  183   4.878   5.034   4.262
   19ARG     CZ  184   4.968   4.915   4.400
   19ARG    NH1  185   5.079   4.868   4.460
   19ARG   HH11  186   5.167   4.904   4.428
   19ARG   HH12  187   5.078   4.835   4.554
   19ARG    NH2  188   4.861   4.905   4.480
   19ARG   HH21  189   4.786   4.969   4.460
   19ARG   HH22  190   4.870   4.871   4.574
   19ARG      C  191   5.383   5.436   4.140
   19ARG      O  192   5.487   5.426   4.205
   20LEU      N  193   5.388   5.456   4.009
   20LEU      H  194   5.324   5.414   3.945
   20LEU     CA  195   5.497   5.535   3.948
   20LEU     CB  196   5.491   5.505   3.798
   20LEU     CG  197   5.514   5.357   3.768
   20LEU    CD1  198   5.521   5.331   3.617
   20LEU    CD2  199   5.647   5.307   3.824
   20LEU      C  200   5.517   5.679   3.997
   20LEU      O  201   5.619   5.742   3.971
   21GLY      N  202   5.424   5.736   4.072
   21GLY      H  203   5.341   5.684   4.095
   21GLY     CA  204   5.418   5.878   4.108
   21GLY      C  205   5.427   5.978   3.993
   21GLY      O  206   5.511   6.068   4.000
   22VAL      N  207   5.349   5.968   3.885
   22VAL      H  208   5.289   5.889   3.872
   22VAL     CA  209   5.344   6.065   3.775
   22VAL     CB  210   5.353   5.992   3.641
   22VAL    CG1  211   5.380   6.100   3.535
   22VAL    CG2  212   5.472   5.895   3.638
   22VAL      C  213   5.217   6.148   3.796
   22VAL      O  214   5.107   6.094   3.790
   23ALA      N  215   5.235   6.279   3.795
   23ALA      H  216   5.317   6.322   3.756
   23ALA     CA  217   5.131   6.382   3.808
   23ALA     CB  218   5.194   6.500   3.734
   23ALA      C  219   4.992   6.346   3.754
   23ALA      O  220   4.963   6.314   3.639
   24GLY      N  221   4.894   6.344   3.844
   24GLY      H  222   4.926   6.325   3.937
   24GLY     CA  223   4.749   6.329   3.825
   24GLY      C  224   4.668   6.427   3.740
   24GLY      O  225   4.545   6.432   3.746
   25GLN      N  226   4.744   6.511   3.671
   25GLN      H  227   4.839   6.515   3.702
   25GLN     CA  228   4.697   6.606   3.570
   25GLN     CB  229   4.809   6.709   3.553
   25GLN     CG  230   4.801   6.834   3.642
   25GLN     CD  231   4.916   6.931   3.615
   25GLN    OE1  232   5.021   6.923   3.679
   25GLN    NE2  233   4.894   7.037   3.537
   25GLN   HE21  234   4.800   7.051   3.505
   25GLN   HE22  235   4.962   7.104   3.509
   25GLN      C  236   4.658   6.531   3.443
   25GLN      O  237   4.542   6.537   3.401
   26TRP      N  238   4.758   6.485   3.368
   26TRP      H  239   4.852   6.514   3.386
   26TRP     CA  240   4.743   6.402   3.248
   26TRP     CB  241   4.864   6.418   3.156
   26TRP     CG  242   4.926   6.554   3.125
   26TRP    CD1  243   5.015   6.618   3.201
   26TRP    HD1  244   5.049   6.583   3.298
   26TRP    CD2  245   4.905   6.635   3.013
   26TRP    NE1  246   5.052   6.728   3.137
   26TRP    HE1  247   5.122   6.793   3.167
   26TRP    CE2  248   4.990   6.745   3.020
   26TRP    CE3  249   4.831   6.617   2.897
   26TRP    HE3  250   4.761   6.534   2.885
   26TRP    CZ2  251   5.001   6.837   2.917
   26TRP    HZ2  252   5.042   6.937   2.928
   26TRP    CZ3  253   4.858   6.694   2.785
   26TRP    HZ3  254   4.816   6.658   2.691
   26TRP    CH2  255   4.938   6.808   2.797
   26TRP    HH2  256   4.979   6.852   2.706
   26TRP      C  257   4.710   6.258   3.288
   26TRP      O  258   4.791   6.193   3.354
   27ARG      N  259   4.593   6.212   3.246
   27ARG      H  260   4.527   6.266   3.193
   27ARG     CA  261   4.539   6.080   3.282
   27ARG     CB  262   4.446   6.106   3.400
   27ARG     CG  263   4.528   6.128   3.528
   27ARG     CD  264   4.590   5.995   3.573
   27ARG     NE  265   4.711   6.012   3.654
   27ARG     HE  266   4.791   6.040   3.601
   27ARG     CZ  267   4.731   5.977   3.782
   27ARG    NH1  268   4.633   5.924   3.856
   27ARG   HH11  269   4.542   5.917   3.815
   27ARG   HH12  270   4.637   5.902   3.954
   27ARG    NH2  271   4.849   6.000   3.840
   27ARG   HH21  272   4.926   6.034   3.786
   27ARG   HH22  273   4.853   5.989   3.940
   27ARG      C  274   4.452   6.027   3.167
   27ARG      O  275   4.355   6.083   3.115
   28PHE      N  276   4.462   5.897   3.141
   28PHE      H  277   4.498   5.830   3.207
   28PHE     CA  278   4.398   5.821   3.033
   28PHE     CB  279   4.466   5.684   3.031
   28PHE     CG  280   4.614   5.698   2.994
   28PHE    CD1  281   4.717   5.657   3.079
   28PHE    HD1  282   4.692   5.650   3.185
   28PHE    CD2  283   4.641   5.753   2.870
   28PHE    HD2  284   4.558   5.758   2.799
   28PHE    CE1  285   4.847   5.682   3.037
   28PHE    HE1  286   4.941   5.665   3.089
   28PHE    CE2  287   4.770   5.770   2.819
   28PHE    HE2  288   4.796   5.779   2.714
   28PHE     CZ  289   4.869   5.733   2.909
   28PHE     HZ  290   4.974   5.745   2.882
   28PHE      C  291   4.248   5.799   3.048
   28PHE      O  292   4.196   5.751   3.148
   29VAL      N  293   4.179   5.818   2.936
   29VAL      H  294   4.230   5.825   2.850
   29VAL     CA  295   4.035   5.797   2.915
   29VAL     CB  296   3.949   5.922   2.902
   29VAL    CG1  297   3.933   5.980   3.043
   29VAL    CG2  298   3.996   6.035   2.810
   29VAL      C  299   4.000   5.709   2.794
   29VAL      O  300   4.060   5.704   2.687
   30ASP      N  301   3.898   5.626   2.807
   30ASP      H  302   3.865   5.600   2.898
   30ASP     CA  303   3.848   5.533   2.705
   30ASP     CB  304   3.752   5.435   2.773
   30ASP     CG  305   3.806   5.352   2.889
   30ASP    OD1  306   3.811   5.413   2.998
   30ASP    OD2  307   3.794   5.228   2.881
   30ASP      C  308   3.775   5.588   2.582
   30ASP      O  309   3.668   5.648   2.590
   31VAL      N  310   3.839   5.565   2.467
   31VAL      H  311   3.932   5.530   2.468
   31VAL     CA  312   3.777   5.592   2.337
   31VAL     CB  313   3.885   5.580   2.229
   31VAL    CG1  314   3.828   5.621   2.093
   31VAL    CG2  315   3.988   5.689   2.262
   31VAL      C  316   3.655   5.506   2.302
   31VAL      O  317   3.666   5.390   2.264
   32LEU      N  318   3.538   5.566   2.281
   32LEU      H  319   3.533   5.665   2.267
   32LEU     CA  320   3.415   5.493   2.248
   32LEU     CB  321   3.293   5.558   2.312
   32LEU     CG  322   3.298   5.531   2.463
   32LEU    CD1  323   3.196   5.627   2.525
   32LEU    CD2  324   3.247   5.390   2.494
   32LEU      C  325   3.389   5.460   2.101
   32LEU      O  326   3.310   5.372   2.066
   33GLY      N  327   3.447   5.542   2.013
   33GLY      H  328   3.493   5.624   2.046
   33GLY     CA  329   3.439   5.522   1.867
   33GLY      C  330   3.556   5.591   1.796
   33GLY      O  331   3.574   5.713   1.797
   34LEU      N  332   3.632   5.505   1.729
   34LEU      H  333   3.612   5.408   1.746
   34LEU     CA  334   3.740   5.542   1.637
   34LEU     CB  335   3.844   5.435   1.602
   34LEU     CG  336   3.932   5.389   1.719
   34LEU    CD1  337   4.032   5.278   1.690
   34LEU    CD2  338   4.009   5.507   1.779
   34LEU      C  339   3.694   5.593   1.501
   34LEU      O  340   3.687   5.522   1.401
   35GLU      N  341   3.655   5.720   1.509
   35GLU      H  342   3.673   5.769   1.594
   35GLU     CA  343   3.590   5.795   1.400
   35GLU     CB  344   3.440   5.792   1.430
   35GLU     CG  345   3.368   5.661   1.460
   35GLU     CD  346   3.229   5.668   1.524
   35GLU    OE1  347   3.143   5.725   1.453
   35GLU    OE2  348   3.205   5.607   1.630
   35GLU      C  349   3.637   5.940   1.402
   35GLU      O  350   3.734   5.968   1.472
   36GLU      N  351   3.605   6.012   1.295
   36GLU      H  352   3.584   5.964   1.210
   36GLU     CA  353   3.619   6.158   1.277
   36GLU     CB  354   3.597   6.226   1.142
   36GLU     CG  355   3.712   6.178   1.053
   36GLU     CD  356   3.839   6.263   1.051
   36GLU    OE1  357   3.939   6.208   1.001
   36GLU    OE2  358   3.832   6.384   1.081
   36GLU      C  359   3.528   6.230   1.376
   36GLU      O  360   3.580   6.330   1.426
   37GLU      N  361   3.399   6.199   1.383
   37GLU      H  362   3.354   6.164   1.301
   37GLU     CA  363   3.303   6.224   1.491
   37GLU     CB  364   3.162   6.183   1.446
   37GLU     CG  365   3.045   6.217   1.538
   37GLU     CD  366   3.030   6.367   1.565
   37GLU    OE1  367   2.926   6.421   1.522
   37GLU    OE2  368   3.103   6.430   1.645
   37GLU      C  369   3.355   6.150   1.614
   37GLU      O  370   3.465   6.095   1.614
   38SER      N  371   3.275   6.141   1.720
   38SER      H  372   3.196   6.200   1.706
   38SER     CA  373   3.296   6.085   1.854
   38SER     CB  374   3.324   5.935   1.844
   38SER     OG  375   3.320   5.857   1.964
   38SER     HG  376   3.414   5.845   1.997
   38SER      C  377   3.409   6.146   1.938
   38SER      O  378   3.400   6.167   2.059
   39LEU      N  379   3.521   6.175   1.874
   39LEU      H  380   3.534   6.135   1.783
   39LEU     CA  381   3.645   6.233   1.927
   39LEU     CB  382   3.748   6.254   1.815
   39LEU     CG  383   3.797   6.122   1.754
   39LEU    CD1  384   3.904   6.153   1.649
   39LEU    CD2  385   3.845   6.032   1.868
   39LEU      C  386   3.638   6.369   1.997
   39LEU      O  387   3.726   6.398   2.078
   40GLY      N  388   3.527   6.443   1.992
   40GLY      H  389   3.458   6.430   1.921
   40GLY     CA  390   3.504   6.567   2.068
   40GLY      C  391   3.487   6.527   2.215
   40GLY      O  392   3.496   6.620   2.295
   41SER      N  393   3.448   6.404   2.246
   41SER      H  394   3.389   6.357   2.181
   41SER     CA  395   3.446   6.353   2.384
   41SER     CB  396   3.390   6.211   2.389
   41SER     OG  397   3.361   6.191   2.528
   41SER     HG  398   3.272   6.234   2.543
   41SER      C  399   3.584   6.355   2.452
   41SER      O  400   3.586   6.390   2.570
   42VAL      N  401   3.691   6.344   2.374
   42VAL      H  402   3.677   6.338   2.275
   42VAL     CA  403   3.831   6.329   2.415
   42VAL     CB  404   3.920   6.277   2.302
   42VAL    CG1  405   4.065   6.253   2.346
   42VAL    CG2  406   3.864   6.152   2.234
   42VAL      C  407   3.883   6.464   2.464
   42VAL      O  408   3.903   6.552   2.380
   43PRO      N  409   3.887   6.481   2.596
   43PRO     CA  410   3.909   6.613   2.658
   43PRO     CB  411   3.903   6.589   2.809
   43PRO     CG  412   3.852   6.446   2.830
   43PRO     CD  413   3.892   6.377   2.700
   43PRO      C  414   4.051   6.652   2.617
   43PRO      O  415   4.147   6.575   2.620
   44ALA      N  416   4.061   6.767   2.551
   44ALA      H  417   3.975   6.818   2.548
   44ALA     CA  418   4.184   6.837   2.511
   44ALA     CB  419   4.144   6.928   2.395
   44ALA      C  420   4.252   6.914   2.625
   44ALA      O  421   4.180   6.967   2.709
   45PRO      N  422   4.384   6.914   2.636
   45PRO     CA  423   4.476   6.834   2.553
   45PRO     CB  424   4.606   6.912   2.576
   45PRO     CG  425   4.600   6.968   2.718
   45PRO     CD  426   4.452   7.008   2.726
   45PRO      C  427   4.490   6.685   2.584
   45PRO      O  428   4.475   6.647   2.700
   46ALA      N  429   4.490   6.608   2.476
   46ALA      H  430   4.475   6.650   2.387
   46ALA     CA  431   4.548   6.473   2.473
   46ALA     CB  432   4.499   6.391   2.353
   46ALA      C  433   4.700   6.483   2.484
   46ALA      O  434   4.747   6.594   2.464
   47CYS      N  435   4.775   6.376   2.508
   47CYS      H  436   4.719   6.299   2.539
   47CYS     CA  437   4.921   6.362   2.490
   47CYS     CB  438   4.999   6.396   2.617
   47CYS     SG  439   4.982   6.271   2.749
   47CYS     HG  440   4.870   6.325   2.797
   47CYS      C  441   4.972   6.227   2.439
   47CYS      O  442   5.053   6.222   2.347
   48ALA      N  443   4.903   6.116   2.460
   48ALA      H  444   4.822   6.106   2.519
   48ALA     CA  445   4.962   5.988   2.419
   48ALA     CB  446   5.066   5.940   2.520
   48ALA      C  447   4.864   5.878   2.380
   48ALA      O  448   4.838   5.787   2.458
   49LEU      N  449   4.840   5.856   2.251
   49LEU      H  450   4.880   5.917   2.183
   49LEU     CA  451   4.744   5.757   2.198
   49LEU     CB  452   4.672   5.806   2.072
   49LEU     CG  453   4.542   5.879   2.104
   49LEU    CD1  454   4.552   5.990   2.209
   49LEU    CD2  455   4.472   5.917   1.973
   49LEU      C  456   4.794   5.614   2.175
   49LEU      O  457   4.904   5.602   2.120
   50LEU      N  458   4.730   5.520   2.244
   50LEU      H  459   4.643   5.551   2.283
   50LEU     CA  460   4.758   5.376   2.254
   50LEU     CB  461   4.787   5.329   2.397
   50LEU     CG  462   4.910   5.378   2.473
   50LEU    CD1  463   4.890   5.389   2.625
   50LEU    CD2  464   5.037   5.299   2.440
   50LEU      C  465   4.656   5.288   2.182
   50LEU      O  466   4.536   5.292   2.208
   51LEU      N  467   4.709   5.194   2.104
   51LEU      H  468   4.806   5.202   2.083
   51LEU     CA  469   4.622   5.099   2.033
   51LEU     CB  470   4.638   5.120   1.882
   51LEU     CG  471   4.531   5.051   1.798
   51LEU    CD1  472   4.396   5.122   1.817
   51LEU    CD2  473   4.573   5.052   1.651
   51LEU      C  474   4.663   4.959   2.079
   51LEU      O  475   4.778   4.920   2.062
   52LEU      N  476   4.554   4.888   2.106
   52LEU      H  477   4.466   4.915   2.067
   52LEU     CA  478   4.565   4.748   2.149
   52LEU     CB  479   4.501   4.724   2.285
   52LEU     CG  480   4.518   4.578   2.326
   52LEU    CD1  481   4.662   4.556   2.372
   52LEU    CD2  482   4.431   4.554   2.450
   52LEU      C  483   4.506   4.654   2.044
   52LEU      O  484   4.392   4.666   1.999
   53PHE      N  485   4.598   4.591   1.972
   53PHE      H  486   4.692   4.591   2.006
   53PHE     CA  487   4.566   4.501   1.861
   53PHE     CB  488   4.596   4.580   1.733
   53PHE     CG  489   4.538   4.519   1.605
   53PHE    CD1  490   4.402   4.530   1.581
   53PHE    HD1  491   4.335   4.591   1.642
   53PHE    CD2  492   4.631   4.475   1.511
   53PHE    HD2  493   4.738   4.472   1.531
   53PHE    CE1  494   4.365   4.492   1.453
   53PHE    HE1  495   4.264   4.500   1.413
   53PHE    CE2  496   4.587   4.441   1.383
   53PHE    HE2  497   4.655   4.386   1.318
   53PHE     CZ  498   4.453   4.457   1.351
   53PHE     HZ  499   4.408   4.417   1.260
   53PHE      C  500   4.631   4.363   1.853
   53PHE      O  501   4.716   4.329   1.936
   54PRO      N  502   4.549   4.270   1.806
   54PRO     CA  503   4.606   4.138   1.775
   54PRO     CB  504   4.488   4.042   1.788
   54PRO     CG  505   4.361   4.127   1.777
   54PRO     CD  506   4.405   4.263   1.834
   54PRO      C  507   4.675   4.125   1.639
   54PRO      O  508   4.609   4.152   1.539
   55LEU      N  509   4.783   4.047   1.635
   55LEU      H  510   4.841   4.029   1.714
   55LEU     CA  511   4.860   4.040   1.510
   55LEU     CB  512   4.998   4.107   1.513
   55LEU     CG  513   5.000   4.259   1.524
   55LEU    CD1  514   5.139   4.312   1.556
   55LEU    CD2  515   4.952   4.320   1.392
   55LEU      C  516   4.885   3.893   1.476
   55LEU      O  517   4.897   3.810   1.566
   56THR      N  518   4.885   3.865   1.346
   56THR      H  519   4.860   3.938   1.282
   56THR     CA  520   4.908   3.733   1.285
   56THR     CB  521   4.826   3.703   1.159
   56THR    OG1  522   4.888   3.774   1.052
   56THR    HG1  523   4.811   3.779   0.989
   56THR    CG2  524   4.681   3.744   1.188
   56THR      C  525   5.055   3.708   1.254
   56THR      O  526   5.127   3.806   1.231
   57ALA      N  527   5.102   3.584   1.250
   57ALA      H  528   5.044   3.515   1.295
   57ALA     CA  529   5.238   3.544   1.214
   57ALA     CB  530   5.258   3.393   1.226
   57ALA      C  531   5.287   3.593   1.078
   57ALA      O  532   5.401   3.640   1.073
   58GLN      N  533   5.204   3.590   0.974
   58GLN      H  534   5.117   3.543   0.990
   58GLN     CA  535   5.244   3.637   0.841
   58GLN     CB  536   5.125   3.617   0.748
   58GLN     CG  537   5.078   3.472   0.742
   58GLN     CD  538   4.975   3.444   0.852
   58GLN    OE1  539   5.003   3.396   0.961
   58GLN    NE2  540   4.847   3.437   0.816
   58GLN   HE21  541   4.822   3.455   0.721
   58GLN   HE22  542   4.787   3.398   0.885
   58GLN      C  543   5.273   3.787   0.840
   58GLN      O  544   5.387   3.820   0.807
   59HISE     N  545   5.185   3.863   0.906
   59HISE     H  546   5.099   3.824   0.939
   59HISE    CA  547   5.209   4.007   0.922
   59HISE    CB  548   5.080   4.076   0.966
   59HISE    CG  549   5.087   4.229   0.975
   59HISE   ND1  550   5.002   4.300   1.048
   59HISE   CD2  551   5.158   4.312   0.900
   59HISE   HD2  552   5.246   4.277   0.846
   59HISE   CE1  553   5.017   4.428   1.015
   59HISE   HE1  554   4.961   4.511   1.059
   59HISE   NE2  555   5.111   4.435   0.921
   59HISE   HE2  556   5.127   4.510   0.858
   59HISE     C  557   5.332   4.043   1.006
   59HISE     O  558   5.430   4.097   0.956
   60GLU      N  559   5.337   3.983   1.124
   60GLU      H  560   5.280   3.905   1.150
   60GLU     CA  561   5.431   4.010   1.234
   60GLU     CB  562   5.398   3.923   1.355
   60GLU     CG  563   5.486   3.950   1.477
   60GLU     CD  564   5.461   3.838   1.579
   60GLU    OE1  565   5.476   3.723   1.532
   60GLU    OE2  566   5.425   3.880   1.691
   60GLU      C  567   5.574   3.997   1.180
   60GLU      O  568   5.647   4.096   1.183
   61ASN      N  569   5.610   3.879   1.133
   61ASN      H  570   5.559   3.799   1.166
   61ASN     CA  571   5.738   3.851   1.067
   61ASN     CB  572   5.764   3.706   1.026
   61ASN     CG  573   5.756   3.608   1.143
   61ASN    OD1  574   5.798   3.646   1.252
   61ASN    ND2  575   5.698   3.489   1.127
   61ASN   HD21  576   5.652   3.475   1.040
   61ASN   HD22  577   5.700   3.415   1.195
   61ASN      C  578   5.775   3.933   0.943
   61ASN      O  579   5.886   3.985   0.937
   62PHE      N  580   5.678   3.959   0.855
   62PHE      H  581   5.589   3.915   0.867
   62PHE     CA  582   5.707   4.039   0.736
   62PHE     CB  583   5.593   4.037   0.634
   62PHE     CG  584   5.607   4.113   0.502
   62PHE    CD1  585   5.574   4.248   0.497
   62PHE    HD1  586   5.564   4.322   0.577
   62PHE    CD2  587   5.644   4.045   0.386
   62PHE    HD2  588   5.718   3.966   0.392
   62PHE    CE1  589   5.579   4.313   0.374
   62PHE    HE1  590   5.543   4.416   0.366
   62PHE    CE2  591   5.638   4.108   0.262
   62PHE    HE2  592   5.640   4.049   0.171
   62PHE     CZ  593   5.617   4.245   0.259
   62PHE     HZ  594   5.616   4.291   0.160
   62PHE      C  595   5.735   4.184   0.775
   62PHE      O  596   5.843   4.234   0.742
   63ARG      N  597   5.648   4.238   0.860
   63ARG      H  598   5.561   4.197   0.887
   63ARG     CA  599   5.672   4.374   0.910
   63ARG     CB  600   5.548   4.429   0.982
   63ARG     CG  601   5.546   4.580   0.959
   63ARG     CD  602   5.423   4.649   1.019
   63ARG     NE  603   5.414   4.793   0.991
   63ARG     HE  604   5.398   4.828   0.899
   63ARG     CZ  605   5.413   4.884   1.090
   63ARG    NH1  606   5.391   4.852   1.218
   63ARG   HH11  607   5.368   4.758   1.243
   63ARG   HH12  608   5.388   4.921   1.290
   63ARG    NH2  609   5.421   5.016   1.064
   63ARG   HH21  610   5.441   5.055   0.974
   63ARG   HH22  611   5.400   5.076   1.141
   63ARG      C  612   5.796   4.392   0.998
   63ARG      O  613   5.870   4.481   0.959
   64LYS      N  614   5.829   4.294   1.082
   64LYS      H  615   5.766   4.219   1.102
   64LYS     CA  616   5.960   4.288   1.149
   64LYS     CB  617   5.983   4.154   1.220
   64LYS     CG  618   5.945   4.165   1.368
   64LYS     CD  619   5.967   4.035   1.445
   64LYS     CE  620   5.937   4.060   1.593
   64LYS     NZ  621   5.932   3.929   1.660
   64LYS    HZ1  622   5.854   3.930   1.723
   64LYS    HZ2  623   5.906   3.865   1.588
   64LYS    HZ3  624   6.020   3.905   1.702
   64LYS      C  625   6.077   4.311   1.054
   64LYS      O  626   6.158   4.400   1.081
   65LYS      N  627   6.079   4.245   0.939
   65LYS      H  628   6.003   4.186   0.911
   65LYS     CA  629   6.185   4.253   0.838
   65LYS     CB  630   6.161   4.143   0.735
   65LYS     CG  631   6.211   4.007   0.785
   65LYS     CD  632   6.177   3.902   0.679
   65LYS     CE  633   6.239   3.769   0.721
   65LYS     NZ  634   6.257   3.675   0.609
   65LYS    HZ1  635   6.180   3.681   0.546
   65LYS    HZ2  636   6.344   3.709   0.573
   65LYS    HZ3  637   6.268   3.582   0.644
   65LYS      C  638   6.184   4.387   0.766
   65LYS      O  639   6.282   4.459   0.751
   66GLN      N  640   6.063   4.436   0.737
   66GLN      H  641   5.982   4.378   0.742
   66GLN     CA  642   6.036   4.569   0.681
   66GLN     CB  643   5.889   4.608   0.665
   66GLN     CG  644   5.816   4.533   0.553
   66GLN     CD  645   5.703   4.625   0.504
   66GLN    OE1  646   5.596   4.637   0.563
   66GLN    NE2  647   5.728   4.690   0.391
   66GLN   HE21  648   5.815   4.678   0.343
   66GLN   HE22  649   5.655   4.733   0.338
   66GLN      C  650   6.098   4.681   0.766
   66GLN      O  651   6.170   4.763   0.711
   67ILE      N  652   6.086   4.677   0.898
   67ILE      H  653   6.054   4.594   0.944
   67ILE     CA  654   6.137   4.773   0.997
   67ILE     CB  655   6.049   4.769   1.122
   67ILE    CG1  656   5.909   4.815   1.082
   67ILE    CG2  657   6.096   4.852   1.242
   67ILE     CD  658   5.804   4.773   1.185
   67ILE      C  659   6.286   4.750   1.025
   67ILE      O  660   6.359   4.847   1.044
   68GLU      N  661   6.323   4.622   1.026
   68GLU      H  662   6.258   4.546   1.034
   68GLU     CA  663   6.462   4.577   1.035
   68GLU     CB  664   6.482   4.425   1.039
   68GLU     CG  665   6.629   4.383   1.046
   68GLU     CD  666   6.702   4.399   1.179
   68GLU    OE1  667   6.751   4.512   1.202
   68GLU    OE2  668   6.716   4.302   1.256
   68GLU      C  669   6.558   4.642   0.935
   68GLU      O  670   6.643   4.727   0.961
   69GLU      N  671   6.510   4.623   0.812
   69GLU      H  672   6.448   4.545   0.801
   69GLU     CA  673   6.573   4.675   0.690
   69GLU     CB  674   6.505   4.612   0.568
   69GLU     CG  675   6.577   4.638   0.436
   69GLU     CD  676   6.501   4.577   0.318
   69GLU    OE1  677   6.380   4.606   0.300
   69GLU    OE2  678   6.563   4.501   0.241
   69GLU      C  679   6.574   4.828   0.687
   69GLU      O  680   6.681   4.882   0.662
   70LEU      N  681   6.477   4.904   0.737
   70LEU      H  682   6.385   4.867   0.751
   70LEU     CA  683   6.483   5.051   0.747
   70LEU     CB  684   6.343   5.106   0.774
   70LEU     CG  685   6.268   5.099   0.640
   70LEU    CD1  686   6.123   5.130   0.676
   70LEU    CD2  687   6.309   5.208   0.540
   70LEU      C  688   6.583   5.108   0.847
   70LEU      O  689   6.609   5.228   0.842
   71LYS      N  690   6.620   5.026   0.945
   71LYS      H  691   6.589   4.931   0.956
   71LYS     CA  692   6.729   5.061   1.037
   71LYS     CB  693   6.863   5.063   0.963
   71LYS     CG  694   6.926   4.930   0.922
   71LYS     CD  695   6.935   4.832   1.040
   71LYS     CE  696   6.999   4.697   1.009
   71LYS     NZ  697   7.021   4.620   1.132
   71LYS    HZ1  698   6.940   4.588   1.181
   71LYS    HZ2  699   7.096   4.556   1.116
   71LYS    HZ3  700   7.059   4.681   1.201
   71LYS      C  701   6.726   5.181   1.133
   71LYS      O  702   6.831   5.232   1.170
   72GLY      N  703   6.603   5.229   1.149
   72GLY      H  704   6.524   5.170   1.131
   72GLY     CA  705   6.570   5.360   1.207
   72GLY      C  706   6.628   5.487   1.143
   72GLY      O  707   6.633   5.589   1.212
   73GLN      N  708   6.662   5.482   1.015
   73GLN      H  709   6.632   5.402   0.963
   73GLN     CA  710   6.734   5.586   0.940
   73GLN     CB  711   6.744   5.538   0.795
   73GLN     CG  712   6.806   5.642   0.701
   73GLN     CD  713   6.841   5.568   0.573
   73GLN    OE1  714   6.958   5.569   0.535
   73GLN    NE2  715   6.741   5.517   0.501
   73GLN   HE21  716   6.642   5.527   0.512
   73GLN   HE22  717   6.773   5.465   0.422
   73GLN      C  718   6.650   5.714   0.934
   73GLN      O  719   6.702   5.825   0.942
   74GLU      N  720   6.518   5.699   0.941
   74GLU      H  721   6.479   5.610   0.916
   74GLU     CA  722   6.422   5.809   0.953
   74GLU     CB  723   6.290   5.766   0.887
   74GLU     CG  724   6.305   5.779   0.735
   74GLU     CD  725   6.226   5.667   0.667
   74GLU    OE1  726   6.102   5.675   0.658
   74GLU    OE2  727   6.291   5.561   0.654
   74GLU      C  728   6.393   5.858   1.095
   74GLU      O  729   6.329   5.962   1.108
   75VAL      N  730   6.425   5.776   1.194
   75VAL      H  731   6.492   5.702   1.182
   75VAL     CA  732   6.386   5.806   1.333
   75VAL     CB  733   6.394   5.689   1.431
   75VAL    CG1  734   6.345   5.725   1.571
   75VAL    CG2  735   6.317   5.572   1.368
   75VAL      C  736   6.484   5.910   1.388
   75VAL      O  737   6.602   5.877   1.387
   76SER      N  738   6.437   6.012   1.459
   76SER      H  739   6.343   6.040   1.441
   76SER     CA  740   6.520   6.101   1.541
   76SER     CB  741   6.420   6.205   1.590
   76SER     OG  742   6.485   6.307   1.666
   76SER     HG  743   6.509   6.382   1.604
   76SER      C  744   6.591   6.037   1.661
   76SER      O  745   6.519   5.986   1.747
   77PRO      N  746   6.716   6.074   1.685
   77PRO     CA  747   6.796   6.032   1.801
   77PRO     CB  748   6.937   6.075   1.761
   77PRO     CG  749   6.918   6.207   1.686
   77PRO     CD  750   6.790   6.176   1.609
   77PRO      C  751   6.753   6.094   1.934
   77PRO      O  752   6.807   6.080   2.043
   78LYS      N  753   6.666   6.194   1.921
   78LYS      H  754   6.652   6.240   1.833
   78LYS     CA  755   6.592   6.250   2.035
   78LYS     CB  756   6.544   6.389   1.995
   78LYS     CG  757   6.658   6.489   1.978
   78LYS     CD  758   6.601   6.625   1.936
   78LYS     CE  759   6.546   6.634   1.794
   78LYS     NZ  760   6.472   6.761   1.790
   78LYS    HZ1  761   6.429   6.763   1.700
   78LYS    HZ2  762   6.416   6.752   1.872
   78LYS    HZ3  763   6.538   6.835   1.802
   78LYS      C  764   6.481   6.172   2.106
   78LYS      O  765   6.487   6.138   2.224
   79VAL      N  766   6.413   6.095   2.021
   79VAL      H  767   6.435   6.081   1.925
   79VAL     CA  768   6.302   6.010   2.065
   79VAL     CB  769   6.228   5.948   1.947
   79VAL    CG1  770   6.100   5.879   1.994
   79VAL    CG2  771   6.179   6.043   1.837
   79VAL      C  772   6.347   5.891   2.151
   79VAL      O  773   6.447   5.830   2.114
   80TYR      N  774   6.300   5.880   2.275
   80TYR      H  775   6.250   5.954   2.321
   80TYR     CA  776   6.330   5.765   2.361
   80TYR     CB  777   6.254   5.792   2.491
   80TYR     CG  778   6.285   5.687   2.598
   80TYR    CD1  779   6.209   5.575   2.630
   80TYR    HD1  780   6.128   5.533   2.572
   80TYR    CD2  781   6.393   5.726   2.676
   80TYR    HD2  782   6.458   5.806   2.640
   80TYR    CE1  783   6.233   5.509   2.751
   80TYR    HE1  784   6.183   5.415   2.771
   80TYR    CE2  785   6.414   5.659   2.796
   80TYR    HE2  786   6.505   5.692   2.847
   80TYR     CZ  787   6.334   5.553   2.836
   80TYR     OH  788   6.333   5.492   2.957
   80TYR     HH  789   6.417   5.518   3.005
   80TYR      C  790   6.269   5.638   2.302
   80TYR      O  791   6.149   5.640   2.275
   81PHE      N  792   6.356   5.547   2.258
   81PHE      H  793   6.448   5.577   2.233
   81PHE     CA  794   6.313   5.412   2.219
   81PHE     CB  795   6.352   5.379   2.075
   81PHE     CG  796   6.289   5.254   2.013
   81PHE    CD1  797   6.152   5.239   2.023
   81PHE    HD1  798   6.088   5.313   2.072
   81PHE    CD2  799   6.369   5.155   1.956
   81PHE    HD2  800   6.471   5.190   1.938
   81PHE    CE1  801   6.106   5.113   1.987
   81PHE    HE1  802   5.998   5.108   1.972
   81PHE    CE2  803   6.317   5.030   1.926
   81PHE    HE2  804   6.380   4.945   1.902
   81PHE     CZ  805   6.181   5.005   1.943
   81PHE     HZ  806   6.132   4.908   1.932
   81PHE      C  807   6.357   5.290   2.300
   81PHE      O  808   6.472   5.285   2.342
   82MET      N  809   6.263   5.208   2.347
   82MET      H  810   6.168   5.238   2.359
   82MET     CA  811   6.297   5.082   2.415
   82MET     CB  812   6.299   5.113   2.565
   82MET     CG  813   6.165   5.142   2.632
   82MET     SD  814   6.143   5.131   2.813
   82MET     CE  815   6.195   4.963   2.840
   82MET      C  816   6.216   4.958   2.377
   82MET      O  817   6.093   4.950   2.380
   83LYS      N  818   6.297   4.853   2.389
   83LYS      H  819   6.393   4.856   2.416
   83LYS     CA  820   6.251   4.721   2.344
   83LYS     CB  821   6.364   4.636   2.285
   83LYS     CG  822   6.429   4.710   2.168
   83LYS     CD  823   6.535   4.634   2.087
   83LYS     CE  824   6.579   4.741   1.987
   83LYS     NZ  825   6.688   4.699   1.897
   83LYS    HZ1  826   6.701   4.602   1.917
   83LYS    HZ2  827   6.665   4.709   1.800
   83LYS    HZ3  828   6.769   4.753   1.922
   83LYS      C  829   6.178   4.637   2.449
   83LYS      O  830   6.226   4.634   2.562
   84GLN      N  831   6.087   4.552   2.404
   84GLN      H  832   6.050   4.564   2.312
   84GLN     CA  833   6.024   4.444   2.483
   84GLN     CB  834   5.875   4.426   2.452
   84GLN     CG  835   5.816   4.356   2.575
   84GLN     CD  836   5.668   4.319   2.573
   84GLN    OE1  837   5.584   4.366   2.497
   84GLN    NE2  838   5.631   4.219   2.653
   84GLN   HE21  839   5.703   4.170   2.702
   84GLN   HE22  840   5.536   4.187   2.647
   84GLN      C  841   6.103   4.314   2.480
   84GLN      O  842   6.093   4.237   2.385
   85THR      N  843   6.175   4.288   2.590
   85THR      H  844   6.214   4.362   2.645
   85THR     CA  845   6.239   4.161   2.625
   85THR     CB  846   6.387   4.160   2.663
   85THR    OG1  847   6.398   4.235   2.785
   85THR    HG1  848   6.483   4.204   2.827
   85THR    CG2  849   6.484   4.215   2.559
   85THR      C  850   6.168   4.051   2.704
   85THR      O  851   6.190   3.931   2.686
   86ILE      N  852   6.081   4.083   2.800
   86ILE      H  853   6.062   4.180   2.812
   86ILE     CA  854   6.013   3.992   2.893
   86ILE     CB  855   6.041   4.042   3.035
   86ILE    CG1  856   6.191   4.032   3.064
   86ILE    CG2  857   5.963   3.973   3.147
   86ILE     CD  858   6.256   3.896   3.040
   86ILE      C  859   5.863   3.984   2.862
   86ILE      O  860   5.814   4.080   2.803
   87GLY      N  861   5.798   3.873   2.897
   87GLY      H  862   5.848   3.801   2.946
   87GLY     CA  863   5.655   3.843   2.888
   87GLY      C  864   5.557   3.925   2.972
   87GLY      O  865   5.585   3.943   3.090
   88ASN      N  866   5.448   3.964   2.906
   88ASN      H  867   5.444   3.933   2.811
   88ASN     CA  868   5.337   4.036   2.971
   88ASN     CB  869   5.262   3.967   3.085
   88ASN     CG  870   5.166   3.859   3.035
   88ASN    OD1  871   5.208   3.747   3.005
   88ASN    ND2  872   5.036   3.882   3.048
   88ASN   HD21  873   5.001   3.967   3.088
   88ASN   HD22  874   4.970   3.830   2.994
   88ASN      C  875   5.350   4.186   2.997
   88ASN      O  876   5.249   4.256   3.002
   89SER      N  877   5.472   4.238   2.988
   89SER      H  878   5.559   4.190   2.978
   89SER     CA  879   5.502   4.381   3.007
   89SER     CB  880   5.652   4.398   3.026
   89SER     OG  881   5.724   4.333   2.920
   89SER     HG  882   5.818   4.363   2.908
   89SER      C  883   5.455   4.491   2.911
   89SER      O  884   5.490   4.608   2.925
   90CYS      N  885   5.364   4.454   2.821
   90CYS      H  886   5.315   4.370   2.843
   90CYS     CA  887   5.327   4.539   2.707
   90CYS     CB  888   5.228   4.465   2.616
   90CYS     SG  889   5.080   4.404   2.704
   90CYS     HG  890   5.047   4.321   2.606
   90CYS      C  891   5.270   4.678   2.737
   90CYS      O  892   5.298   4.776   2.669
   91GLY      N  893   5.196   4.681   2.848
   91GLY      H  894   5.171   4.601   2.903
   91GLY     CA  895   5.132   4.799   2.907
   91GLY      C  896   5.227   4.898   2.975
   91GLY      O  897   5.227   5.017   2.945
   92THR      N  898   5.317   4.835   3.050
   92THR      H  899   5.312   4.737   3.070
   92THR     CA  900   5.419   4.908   3.126
   92THR     CB  901   5.502   4.833   3.230
   92THR    OG1  902   5.416   4.742   3.300
   92THR    HG1  903   5.474   4.680   3.353
   92THR    CG2  904   5.584   4.924   3.322
   92THR      C  905   5.514   4.962   3.019
   92THR      O  906   5.543   5.082   3.022
   93ILE      N  907   5.545   4.885   2.915
   93ILE      H  908   5.502   4.797   2.896
   93ILE     CA  909   5.634   4.940   2.811
   93ILE     CB  910   5.668   4.827   2.713
   93ILE    CG1  911   5.744   4.712   2.779
   93ILE    CG2  912   5.744   4.870   2.587
   93ILE     CD  913   5.893   4.743   2.791
   93ILE      C  914   5.564   5.050   2.731
   93ILE      O  915   5.624   5.157   2.722
   94GLY      N  916   5.437   5.024   2.700
   94GLY      H  917   5.406   4.930   2.685
   94GLY     CA  918   5.351   5.127   2.639
   94GLY      C  919   5.352   5.257   2.720
   94GLY      O  920   5.391   5.362   2.669
   95LEU      N  921   5.330   5.249   2.851
   95LEU      H  922   5.283   5.167   2.884
   95LEU     CA  923   5.334   5.353   2.954
   95LEU     CB  924   5.282   5.296   3.086
   95LEU     CG  925   5.244   5.405   3.186
   95LEU    CD1  926   5.091   5.411   3.188
   95LEU    CD2  927   5.302   5.374   3.324
   95LEU      C  928   5.467   5.427   2.972
   95LEU      O  929   5.467   5.550   2.964
   96ILE      N  930   5.576   5.352   2.972
   96ILE      H  931   5.572   5.252   2.969
   96ILE     CA  932   5.713   5.406   2.970
   96ILE     CB  933   5.833   5.311   2.977
   96ILE    CG1  934   5.812   5.258   3.118
   96ILE    CG2  935   5.967   5.385   2.969
   96ILE     CD  936   5.889   5.134   3.164
   96ILE      C  937   5.738   5.495   2.848
   96ILE      O  938   5.768   5.614   2.860
   97HISE     N  939   5.703   5.439   2.733
   97HISE     H  940   5.677   5.343   2.728
   97HISE    CA  941   5.706   5.511   2.605
   97HISE    CB  942   5.659   5.422   2.490
   97HISE    CG  943   5.747   5.312   2.431
   97HISE   ND1  944   5.760   5.283   2.302
   97HISE   CD2  945   5.818   5.216   2.491
   97HISE   HD2  946   5.842   5.206   2.596
   97HISE   CE1  947   5.824   5.168   2.283
   97HISE   HE1  948   5.842   5.123   2.185
   97HISE   NE2  949   5.863   5.126   2.403
   97HISE   HE2  950   5.909   5.044   2.436
   97HISE     C  951   5.617   5.636   2.596
   97HISE     O  952   5.655   5.733   2.531
   98ALA      N  953   5.496   5.623   2.649
   98ALA      H  954   5.455   5.532   2.650
   98ALA     CA  955   5.403   5.736   2.659
   98ALA     CB  956   5.275   5.678   2.719
   98ALA      C  957   5.460   5.852   2.741
   98ALA      O  958   5.444   5.964   2.693
   99VAL      N  959   5.506   5.826   2.863
   99VAL      H  960   5.493   5.736   2.904
   99VAL     CA  961   5.557   5.920   2.965
   99VAL     CB  962   5.564   5.869   3.109
   99VAL    CG1  963   5.614   5.977   3.205
   99VAL    CG2  964   5.423   5.829   3.152
   99VAL      C  965   5.692   5.980   2.927
   99VAL      O  966   5.711   6.101   2.916
  100ALA      N  967   5.771   5.904   2.851
  100ALA      H  968   5.745   5.812   2.822
  100ALA     CA  969   5.913   5.939   2.834
  100ALA     CB  970   6.002   5.822   2.793
  100ALA      C  971   5.937   6.047   2.728
  100ALA      O  972   6.017   6.140   2.733
  101ASN      N  973   5.855   6.045   2.623
  101ASN      H  974   5.829   5.957   2.584
  101ASN     CA  975   5.859   6.155   2.526
  101ASN     CB  976   5.851   6.087   2.389
  101ASN     CG  977   5.970   6.003   2.342
  101ASN    OD1  978   6.083   6.025   2.385
  101ASN    ND2  979   5.948   5.889   2.277
  101ASN   HD21  980   5.858   5.853   2.254
  101ASN   HD22  981   6.028   5.831   2.263
  101ASN      C  982   5.762   6.271   2.549
  101ASN      O  983   5.772   6.374   2.482
  102ASN      N  984   5.694   6.270   2.663
  102ASN      H  985   5.678   6.190   2.721
  102ASN     CA  986   5.620   6.388   2.711
  102ASN     CB  987   5.471   6.354   2.727
  102ASN     CG  988   5.403   6.342   2.590
  102ASN    OD1  989   5.401   6.432   2.506
  102ASN    ND2  990   5.342   6.226   2.567
  102ASN   HD21  991   5.347   6.152   2.634
  102ASN   HD22  992   5.276   6.219   2.493
  102ASN      C  993   5.668   6.441   2.847
  102ASN      O  994   5.588   6.504   2.916
  103GLN      N  995   5.795   6.434   2.885
  103GLN      H  996   5.851   6.361   2.846
  103GLN     CA  997   5.845   6.497   3.008
  103GLN     CB  998   5.990   6.453   3.028
  103GLN     CG  999   5.991   6.304   3.061
  103GLN     CD 1000   6.133   6.249   3.075
  103GLN    OE1 1001   6.205   6.270   3.172
  103GLN    NE2 1002   6.175   6.155   2.990
  103GLN   HE21 1003   6.111   6.133   2.917
  103GLN   HE22 1004   6.270   6.125   2.999
  103GLN      C 1005   5.834   6.649   3.013
  103GLN      O 1006   5.813   6.699   3.124
  104ASP      N 1007   5.813   6.708   2.896
  104ASP      H 1008   5.831   6.660   2.810
  104ASP     CA 1009   5.775   6.850   2.885
  104ASP     CB 1010   5.805   6.903   2.744
  104ASP     CG 1011   5.699   6.868   2.640
  104ASP    OD1 1012   5.623   6.955   2.593
  104ASP    OD2 1013   5.672   6.747   2.627
  104ASP      C 1014   5.632   6.884   2.927
  104ASP      O 1015   5.604   7.001   2.953
  105LYS      N 1016   5.545   6.784   2.925
  105LYS      H 1017   5.566   6.699   2.877
  105LYS     CA 1018   5.402   6.798   2.956
  105LYS     CB 1019   5.332   6.726   2.841
  105LYS     CG 1020   5.340   6.793   2.703
  105LYS     CD 1021   5.267   6.726   2.586
  105LYS     CE 1022   5.316   6.763   2.445
  105LYS     NZ 1023   5.455   6.725   2.415
  105LYS    HZ1 1024   5.473   6.750   2.320
  105LYS    HZ2 1025   5.510   6.778   2.480
  105LYS    HZ3 1026   5.455   6.625   2.421
  105LYS      C 1027   5.371   6.741   3.094
  105LYS      O 1028   5.298   6.805   3.169
  106LEU      N 1029   5.441   6.634   3.132
  106LEU      H 1030   5.510   6.602   3.068
  106LEU     CA 1031   5.427   6.551   3.253
  106LEU     CB 1032   5.436   6.401   3.220
  106LEU     CG 1033   5.299   6.373   3.158
  106LEU    CD1 1034   5.315   6.269   3.047
  106LEU    CD2 1035   5.202   6.310   3.257
  106LEU      C 1036   5.523   6.584   3.367
  106LEU      O 1037   5.640   6.606   3.335
  107GLY      N 1038   5.469   6.578   3.488
  107GLY      H 1039   5.372   6.581   3.513
  107GLY     CA 1040   5.564   6.583   3.601
  107GLY      C 1041   5.569   6.457   3.688
  107GLY      O 1042   5.478   6.375   3.686
  108PHE      N 1043   5.646   6.470   3.796
  108PHE      H 1044   5.681   6.559   3.825
  108PHE     CA 1045   5.670   6.357   3.887
  108PHE     CB 1046   5.812   6.303   3.867
  108PHE     CG 1047   5.852   6.244   3.732
  108PHE    CD1 1048   5.818   6.112   3.708
  108PHE    HD1 1049   5.769   6.061   3.792
  108PHE    CD2 1050   5.912   6.323   3.634
  108PHE    HD2 1051   5.935   6.427   3.654
  108PHE    CE1 1052   5.840   6.056   3.583
  108PHE    HE1 1053   5.797   5.959   3.561
  108PHE    CE2 1054   5.940   6.266   3.510
  108PHE    HE2 1055   6.005   6.326   3.447
  108PHE     CZ 1056   5.898   6.136   3.484
  108PHE     HZ 1057   5.914   6.090   3.387
  108PHE      C 1058   5.655   6.408   4.031
  108PHE      O 1059   5.689   6.522   4.061
  109GLU      N 1060   5.621   6.321   4.125
  109GLU      H 1061   5.574   6.236   4.103
  109GLU     CA 1062   5.644   6.344   4.269
  109GLU     CB 1063   5.570   6.240   4.352
  109GLU     CG 1064   5.628   6.098   4.341
  109GLU     CD 1065   5.528   5.991   4.385
  109GLU    OE1 1066   5.409   6.019   4.409
  109GLU    OE2 1067   5.590   5.891   4.429
  109GLU      C 1068   5.792   6.348   4.307
  109GLU      O 1069   5.876   6.283   4.244
  110ASP      N 1070   5.812   6.408   4.424
  110ASP      H 1071   5.742   6.464   4.468
  110ASP     CA 1072   5.942   6.404   4.492
  110ASP     CB 1073   5.934   6.503   4.609
  110ASP     CG 1074   6.071   6.539   4.665
  110ASP    OD1 1075   6.118   6.453   4.742
  110ASP    OD2 1076   6.122   6.650   4.639
  110ASP      C 1077   5.974   6.262   4.537
  110ASP      O 1078   5.893   6.191   4.595
  111GLY      N 1079   6.073   6.213   4.462
  111GLY      H 1080   6.104   6.274   4.389
  111GLY     CA 1081   6.139   6.083   4.473
  111GLY      C 1082   6.061   5.976   4.396
  111GLY      O 1083   6.026   5.870   4.447
  112SER      N 1084   6.031   6.007   4.270
  112SER      H 1085   6.061   6.096   4.234
  112SER     CA 1086   5.958   5.912   4.185
  112SER     CB 1087   5.888   5.976   4.065
  112SER     OG 1088   5.832   5.893   3.964
  112SER     HG 1089   5.736   5.869   3.979
  112SER      C 1090   6.026   5.783   4.138
  112SER      O 1091   6.138   5.789   4.089
  113VAL      N 1092   5.956   5.669   4.139
  113VAL      H 1093   5.869   5.669   4.188
  113VAL     CA 1094   6.003   5.542   4.081
  113VAL     CB 1095   5.912   5.425   4.121
  113VAL    CG1 1096   5.969   5.300   4.053
  113VAL    CG2 1097   5.936   5.419   4.272
  113VAL      C 1098   6.027   5.556   3.931
  113VAL      O 1099   6.139   5.528   3.890
  114LEU      N 1100   5.933   5.620   3.862
  114LEU      H 1101   5.855   5.669   3.900
  114LEU     CA 1102   5.959   5.631   3.718
  114LEU     CB 1103   5.827   5.639   3.641
  114LEU     CG 1104   5.840   5.630   3.489
  114LEU    CD1 1105   5.882   5.489   3.448
  114LEU    CD2 1106   5.706   5.676   3.432
  114LEU      C 1107   6.065   5.734   3.680
  114LEU      O 1108   6.136   5.729   3.580
  115LYS      N 1109   6.086   5.833   3.767
  115LYS      H 1110   6.017   5.854   3.836
  115LYS     CA 1111   6.191   5.933   3.744
  115LYS     CB 1112   6.156   6.049   3.837
  115LYS     CG 1113   6.258   6.161   3.821
  115LYS     CD 1114   6.257   6.227   3.683
  115LYS     CE 1115   6.376   6.324   3.689
  115LYS     NZ 1116   6.369   6.396   3.561
  115LYS    HZ1 1117   6.391   6.336   3.485
  115LYS    HZ2 1118   6.284   6.445   3.540
  115LYS    HZ3 1119   6.433   6.472   3.551
  115LYS      C 1120   6.334   5.879   3.752
  115LYS      O 1121   6.419   5.912   3.669
  116GLN      N 1122   6.358   5.789   3.847
  116GLN      H 1123   6.287   5.757   3.910
  116GLN     CA 1124   6.487   5.720   3.859
  116GLN     CB 1125   6.481   5.625   3.979
  116GLN     CG 1126   6.590   5.522   4.010
  116GLN     CD 1127   6.610   5.404   3.914
  116GLN    OE1 1128   6.542   5.302   3.908
  116GLN    NE2 1129   6.726   5.407   3.849
  116GLN   HE21 1130   6.787   5.486   3.851
  116GLN   HE22 1131   6.746   5.339   3.778
  116GLN      C 1132   6.513   5.646   3.728
  116GLN      O 1133   6.622   5.670   3.677
  117PHE      N 1134   6.416   5.567   3.683
  117PHE      H 1135   6.329   5.552   3.731
  117PHE     CA 1136   6.425   5.489   3.559
  117PHE     CB 1137   6.303   5.398   3.550
  117PHE     CG 1138   6.305   5.287   3.444
  117PHE    CD1 1139   6.403   5.188   3.446
  117PHE    HD1 1140   6.448   5.163   3.542
  117PHE    CD2 1141   6.233   5.296   3.325
  117PHE    HD2 1142   6.156   5.372   3.314
  117PHE    CE1 1143   6.441   5.108   3.339
  117PHE    HE1 1144   6.512   5.026   3.354
  117PHE    CE2 1145   6.265   5.210   3.221
  117PHE    HE2 1146   6.221   5.226   3.123
  117PHE     CZ 1147   6.372   5.121   3.220
  117PHE     HZ 1148   6.409   5.092   3.121
  117PHE      C 1149   6.452   5.566   3.429
  117PHE      O 1150   6.551   5.541   3.361
  118LEU      N 1151   6.383   5.680   3.419
  118LEU      H 1152   6.313   5.708   3.484
  118LEU     CA 1153   6.408   5.775   3.310
  118LEU     CB 1154   6.290   5.872   3.300
  118LEU     CG 1155   6.167   5.800   3.244
  118LEU    CD1 1156   6.045   5.892   3.249
  118LEU    CD2 1157   6.194   5.758   3.099
  118LEU      C 1158   6.540   5.853   3.320
  118LEU      O 1159   6.601   5.882   3.218
  119SER      N 1160   6.590   5.891   3.437
  119SER      H 1161   6.525   5.904   3.512
  119SER     CA 1162   6.728   5.938   3.458
  119SER     CB 1163   6.755   5.978   3.603
  119SER     OG 1164   6.881   6.036   3.637
  119SER     HG 1165   6.888   6.120   3.583
  119SER      C 1166   6.828   5.832   3.411
  119SER      O 1167   6.917   5.878   3.339
  120GLU      N 1168   6.829   5.712   3.468
  120GLU      H 1169   6.759   5.691   3.536
  120GLU     CA 1170   6.922   5.606   3.427
  120GLU     CB 1171   6.873   5.487   3.510
  120GLU     CG 1172   6.967   5.367   3.508
  120GLU     CD 1173   6.898   5.236   3.549
  120GLU    OE1 1174   6.822   5.232   3.647
  120GLU    OE2 1175   6.929   5.130   3.490
  120GLU      C 1176   6.919   5.577   3.277
  120GLU      O 1177   7.028   5.593   3.221
  121THR      N 1178   6.805   5.587   3.209
  121THR      H 1179   6.720   5.624   3.246
  121THR     CA 1180   6.797   5.547   3.068
  121THR     CB 1181   6.687   5.442   3.048
  121THR    OG1 1182   6.560   5.497   3.084
  121THR    HG1 1183   6.558   5.487   3.183
  121THR    CG2 1184   6.714   5.312   3.124
  121THR      C 1185   6.783   5.669   2.977
  121THR      O 1186   6.750   5.642   2.862
  122GLU      N 1187   6.852   5.777   3.010
  122GLU      H 1188   6.899   5.791   3.098
  122GLU     CA 1189   6.851   5.889   2.914
  122GLU     CB 1190   6.886   6.022   2.981
  122GLU     CG 1191   6.879   6.151   2.898
  122GLU     CD 1192   6.909   6.283   2.969
  122GLU    OE1 1193   7.023   6.301   3.016
  122GLU    OE2 1194   6.817   6.368   2.959
  122GLU      C 1195   6.934   5.872   2.787
  122GLU      O 1196   6.880   5.872   2.676
  123LYS      N 1197   7.062   5.842   2.805
  123LYS      H 1198   7.111   5.844   2.892
  123LYS     CA 1199   7.154   5.833   2.691
  123LYS     CB 1200   7.263   5.938   2.717
  123LYS     CG 1201   7.212   6.080   2.694
  123LYS     CD 1202   7.301   6.200   2.726
  123LYS     CE 1203   7.422   6.220   2.634
  123LYS     NZ 1204   7.394   6.283   2.504
  123LYS    HZ1 1205   7.318   6.237   2.458
  123LYS    HZ2 1206   7.380   6.382   2.506
  123LYS    HZ3 1207   7.472   6.255   2.449
  123LYS      C 1208   7.217   5.695   2.675
  123LYS      O 1209   7.317   5.666   2.740
  124MET      N 1210   7.146   5.607   2.605
  124MET      H 1211   7.077   5.648   2.544
  124MET     CA 1212   7.181   5.465   2.587
  124MET     CB 1213   7.181   5.386   2.717
  124MET     CG 1214   7.059   5.384   2.809
  124MET     SD 1215   7.094   5.343   2.984
  124MET     CE 1216   7.145   5.175   2.959
  124MET      C 1217   7.076   5.402   2.495
  124MET      O 1218   6.955   5.423   2.494
  125SER      N 1219   7.132   5.301   2.429
  125SER      H 1220   7.231   5.289   2.439
  125SER     CA 1221   7.073   5.216   2.324
  125SER     CB 1222   7.186   5.124   2.277
  125SER     OG 1223   7.170   4.996   2.338
  125SER     HG 1224   7.249   4.992   2.399
  125SER      C 1225   6.943   5.146   2.362
  125SER      O 1226   6.934   5.100   2.475
  126PRO      N 1227   6.857   5.125   2.262
  126PRO     CA 1228   6.734   5.047   2.283
  126PRO     CB 1229   6.668   5.039   2.145
  126PRO     CG 1230   6.709   5.173   2.084
  126PRO     CD 1231   6.851   5.198   2.135
  126PRO      C 1232   6.745   4.910   2.350
  126PRO      O 1233   6.663   4.865   2.430
  127GLU      N 1234   6.845   4.838   2.300
  127GLU      H 1235   6.876   4.852   2.206
  127GLU     CA 1236   6.903   4.713   2.353
  127GLU     CB 1237   7.030   4.671   2.279
  127GLU     CG 1238   6.993   4.626   2.137
  127GLU     CD 1239   7.008   4.738   2.033
  127GLU    OE1 1240   6.924   4.830   2.038
  127GLU    OE2 1241   7.096   4.732   1.945
  127GLU      C 1242   6.939   4.731   2.500
  127GLU      O 1243   6.891   4.658   2.587
  128ASP      N 1244   7.030   4.825   2.526
  128ASP      H 1245   7.074   4.885   2.459
  128ASP     CA 1246   7.076   4.840   2.664
  128ASP     CB 1247   7.210   4.914   2.668
  128ASP     CG 1248   7.333   4.836   2.621
  128ASP    OD1 1249   7.400   4.768   2.702
  128ASP    OD2 1250   7.379   4.858   2.506
  128ASP      C 1251   6.973   4.890   2.765
  128ASP      O 1252   6.954   4.811   2.858
  129ARG      N 1253   6.879   4.972   2.720
  129ARG      H 1254   6.893   5.027   2.637
  129ARG     CA 1255   6.751   4.998   2.787
  129ARG     CB 1256   6.669   5.097   2.702
  129ARG     CG 1257   6.736   5.233   2.687
  129ARG     CD 1258   6.630   5.341   2.661
  129ARG     NE 1259   6.678   5.479   2.644
  129ARG     HE 1260   6.733   5.517   2.719
  129ARG     CZ 1261   6.673   5.557   2.536
  129ARG    NH1 1262   6.626   5.505   2.422
  129ARG   HH11 1263   6.592   5.412   2.440
  129ARG   HH12 1264   6.652   5.529   2.328
  129ARG    NH2 1265   6.725   5.680   2.546
  129ARG   HH21 1266   6.753   5.714   2.636
  129ARG   HH22 1267   6.706   5.741   2.469
  129ARG      C 1268   6.664   4.880   2.830
  129ARG      O 1269   6.587   4.892   2.925
  130ALA      N 1270   6.664   4.778   2.744
  130ALA      H 1271   6.709   4.784   2.655
  130ALA     CA 1272   6.590   4.654   2.772
  130ALA     CB 1273   6.560   4.569   2.648
  130ALA      C 1274   6.652   4.568   2.882
  130ALA      O 1275   6.588   4.528   2.980
  131LYS      N 1276   6.785   4.570   2.880
  131LYS      H 1277   6.838   4.625   2.815
  131LYS     CA 1278   6.870   4.512   2.985
  131LYS     CB 1279   7.021   4.505   2.964
  131LYS     CG 1280   7.071   4.454   2.829
  131LYS     CD 1281   6.990   4.334   2.780
  131LYS     CE 1282   7.021   4.280   2.640
  131LYS     NZ 1283   7.163   4.247   2.624
  131LYS    HZ1 1284   7.189   4.175   2.688
  131LYS    HZ2 1285   7.168   4.206   2.533
  131LYS    HZ3 1286   7.224   4.326   2.625
  131LYS      C 1287   6.851   4.597   3.111
  131LYS      O 1288   6.832   4.536   3.216
  132CYS      N 1289   6.841   4.729   3.100
  132CYS      H 1290   6.865   4.768   3.011
  132CYS     CA 1291   6.807   4.813   3.216
  132CYS     CB 1292   6.824   4.963   3.190
  132CYS     SG 1293   6.989   5.021   3.243
  132CYS     HG 1294   6.953   5.074   3.360
  132CYS      C 1295   6.667   4.802   3.278
  132CYS      O 1296   6.641   4.823   3.396
  133PHE      N 1297   6.569   4.775   3.193
  133PHE      H 1298   6.571   4.810   3.099
  133PHE     CA 1299   6.435   4.734   3.237
  133PHE     CB 1300   6.341   4.749   3.118
  133PHE     CG 1301   6.192   4.762   3.151
  133PHE    CD1 1302   6.132   4.859   3.230
  133PHE    HD1 1303   6.183   4.950   3.260
  133PHE    CD2 1304   6.107   4.669   3.091
  133PHE    HD2 1305   6.143   4.623   3.000
  133PHE    CE1 1306   5.995   4.856   3.255
  133PHE    HE1 1307   5.955   4.929   3.325
  133PHE    CE2 1308   5.970   4.673   3.115
  133PHE    HE2 1309   5.897   4.612   3.062
  133PHE     CZ 1310   5.908   4.760   3.204
  133PHE     HZ 1311   5.824   4.720   3.261
  133PHE      C 1312   6.418   4.598   3.304
  133PHE      O 1313   6.344   4.583   3.402
  134GLU      N 1314   6.487   4.497   3.251
  134GLU      H 1315   6.513   4.507   3.155
  134GLU     CA 1316   6.505   4.369   3.321
  134GLU     CB 1317   6.577   4.271   3.227
  134GLU     CG 1318   6.515   4.251   3.089
  134GLU     CD 1319   6.596   4.139   3.024
  134GLU    OE1 1320   6.619   4.027   3.075
  134GLU    OE2 1321   6.635   4.160   2.907
  134GLU      C 1322   6.576   4.383   3.456
  134GLU      O 1323   6.520   4.335   3.554
  135LYS      N 1324   6.682   4.463   3.464
  135LYS      H 1325   6.726   4.488   3.378
  135LYS     CA 1326   6.756   4.494   3.587
  135LYS     CB 1327   6.901   4.532   3.554
  135LYS     CG 1328   6.967   4.406   3.496
  135LYS     CD 1329   7.116   4.437   3.484
  135LYS     CE 1330   7.134   4.545   3.376
  135LYS     NZ 1331   7.266   4.603   3.346
  135LYS    HZ1 1332   7.329   4.531   3.316
  135LYS    HZ2 1333   7.263   4.662   3.265
  135LYS    HZ3 1334   7.311   4.655   3.418
  135LYS      C 1335   6.682   4.602   3.665
  135LYS      O 1336   6.743   4.705   3.695
  136ASN      N 1337   6.561   4.570   3.710
  136ASN      H 1338   6.518   4.484   3.681
  136ASN     CA 1339   6.482   4.648   3.806
  136ASN     CB 1340   6.406   4.753   3.724
  136ASN     CG 1341   6.343   4.866   3.806
  136ASN    OD1 1342   6.242   4.832   3.868
  136ASN    ND2 1343   6.414   4.977   3.821
  136ASN   HD21 1344   6.508   4.973   3.787
  136ASN   HD22 1345   6.377   5.065   3.850
  136ASN      C 1346   6.377   4.566   3.881
  136ASN      O 1347   6.308   4.480   3.825
  137GLU      N 1348   6.358   4.594   4.009
  137GLU      H 1349   6.408   4.670   4.050
  137GLU     CA 1350   6.267   4.531   4.106
  137GLU     CB 1351   6.339   4.501   4.238
  137GLU     CG 1352   6.470   4.425   4.221
  137GLU     CD 1353   6.438   4.276   4.206
  137GLU    OE1 1354   6.463   4.214   4.101
  137GLU    OE2 1355   6.383   4.220   4.303
  137GLU      C 1356   6.138   4.611   4.129
  137GLU      O 1357   6.026   4.562   4.138
  138ALA      N 1358   6.152   4.743   4.137
  138ALA      H 1359   6.242   4.782   4.116
  138ALA     CA 1360   6.044   4.840   4.156
  138ALA     CB 1361   6.104   4.981   4.156
  138ALA      C 1362   5.929   4.839   4.055
  138ALA      O 1363   5.816   4.809   4.093
  139ILE      N 1364   5.967   4.842   3.927
  139ILE      H 1365   6.061   4.865   3.904
  139ILE     CA 1366   5.872   4.841   3.815
  139ILE     CB 1367   5.936   4.888   3.684
  139ILE    CG1 1368   6.030   5.008   3.694
  139ILE    CG2 1369   5.817   4.909   3.589
  139ILE     CD 1370   6.093   5.051   3.561
  139ILE      C 1371   5.803   4.706   3.797
  139ILE      O 1372   5.681   4.696   3.780
  140GLN      N 1373   5.876   4.596   3.813
  140GLN      H 1374   5.975   4.596   3.830
  140GLN     CA 1375   5.821   4.460   3.811
  140GLN     CB 1376   5.932   4.355   3.822
  140GLN     CG 1377   6.021   4.354   3.697
  140GLN     CD 1378   6.094   4.219   3.698
  140GLN    OE1 1379   6.045   4.111   3.667
  140GLN    NE2 1380   6.216   4.216   3.751
  140GLN   HE21 1381   6.255   4.303   3.780
  140GLN   HE22 1382   6.259   4.128   3.772
  140GLN      C 1383   5.720   4.441   3.924
  140GLN      O 1384   5.620   4.372   3.906
  141ALA      N 1385   5.755   4.485   4.044
  141ALA      H 1386   5.849   4.510   4.069
  141ALA     CA 1387   5.664   4.492   4.160
  141ALA     CB 1388   5.733   4.520   4.293
  141ALA      C 1389   5.536   4.574   4.142
  141ALA      O 1390   5.423   4.530   4.163
  142ALA      N 1391   5.552   4.690   4.079
  142ALA      H 1392   5.643   4.732   4.073
  142ALA     CA 1393   5.440   4.773   4.033
  142ALA     CB 1394   5.486   4.911   3.988
  142ALA      C 1395   5.351   4.697   3.935
  142ALA      O 1396   5.232   4.690   3.965
  143HISE     N 1397   5.406   4.631   3.834
  143HISE     H 1398   5.494   4.663   3.799
  143HISE    CA 1399   5.330   4.548   3.739
  143HISE    CB 1400   5.427   4.500   3.630
  143HISE    CG 1401   5.371   4.397   3.531
  143HISE   ND1 1402   5.337   4.431   3.407
  143HISE   CD2 1403   5.350   4.267   3.548
  143HISE   HD2 1404   5.358   4.210   3.640
  143HISE   CE1 1405   5.281   4.324   3.350
  143HISE   HE1 1406   5.200   4.333   3.278
  143HISE   NE2 1407   5.300   4.222   3.433
  143HISE   HE2 1408   5.272   4.127   3.423
  143HISE     C 1409   5.250   4.434   3.801
  143HISE     O 1410   5.132   4.412   3.775
  144ASP      N 1411   5.316   4.352   3.882
  144ASP      H 1412   5.415   4.344   3.867
  144ASP     CA 1413   5.256   4.244   3.962
  144ASP     CB 1414   5.370   4.163   4.024
  144ASP     CG 1415   5.437   4.059   3.935
  144ASP    OD1 1416   5.505   3.974   3.997
  144ASP    OD2 1417   5.433   4.061   3.810
  144ASP      C 1418   5.152   4.284   4.067
  144ASP      O 1419   5.041   4.231   4.070
  145ALA      N 1420   5.181   4.397   4.130
  145ALA      H 1421   5.274   4.434   4.132
  145ALA     CA 1422   5.086   4.458   4.225
  145ALA     CB 1423   5.135   4.582   4.301
  145ALA      C 1424   4.951   4.490   4.160
  145ALA      O 1425   4.846   4.440   4.202
  146VAL      N 1426   4.958   4.558   4.046
  146VAL      H 1427   5.047   4.593   4.017
  146VAL     CA 1428   4.844   4.608   3.968
  146VAL     CB 1429   4.867   4.731   3.881
  146VAL    CG1 1430   4.755   4.800   3.802
  146VAL    CG2 1431   4.921   4.837   3.977
  146VAL      C 1432   4.769   4.502   3.887
  146VAL      O 1433   4.646   4.505   3.894
  147ALA      N 1434   4.851   4.402   3.854
  147ALA      H 1435   4.948   4.420   3.838
  147ALA     CA 1436   4.803   4.271   3.809
  147ALA     CB 1437   4.919   4.173   3.788
  147ALA      C 1438   4.704   4.205   3.905
  147ALA      O 1439   4.587   4.182   3.875
  148GLN      N 1440   4.742   4.196   4.032
  148GLN      H 1441   4.831   4.226   4.067
  148GLN     CA 1442   4.657   4.131   4.132
  148GLN     CB 1443   4.747   4.095   4.250
  148GLN     CG 1444   4.844   3.982   4.216
  148GLN     CD 1445   4.971   3.958   4.299
  148GLN    OE1 1446   4.977   3.884   4.397
  148GLN    NE2 1447   5.067   4.046   4.273
  148GLN   HE21 1448   5.059   4.114   4.200
  148GLN   HE22 1449   5.149   4.048   4.330
  148GLN      C 1450   4.552   4.229   4.186
  148GLN      O 1451   4.452   4.179   4.238
  149GLU      N 1452   4.568   4.361   4.186
  149GLU      H 1453   4.658   4.400   4.168
  149GLU     CA 1454   4.457   4.453   4.216
  149GLU     CB 1455   4.493   4.599   4.244
  149GLU     CG 1456   4.383   4.691   4.296
  149GLU     CD 1457   4.448   4.829   4.314
  149GLU    OE1 1458   4.457   4.909   4.219
  149GLU    OE2 1459   4.489   4.855   4.429
  149GLU      C 1460   4.339   4.451   4.119
  149GLU      O 1461   4.223   4.480   4.147
  150GLY      N 1462   4.378   4.428   3.994
  150GLY      H 1463   4.471   4.404   3.967
  150GLY     CA 1464   4.280   4.408   3.885
  150GLY      C 1465   4.205   4.276   3.894
  150GLY      O 1466   4.266   4.169   3.900
  151GLN      N 1467   4.072   4.279   3.890
  151GLN      H 1468   4.025   4.367   3.880
  151GLN     CA 1469   3.977   4.167   3.895
  151GLN     CB 1470   3.836   4.201   3.944
  151GLN     CG 1471   3.768   4.300   3.849
  151GLN     CD 1472   3.620   4.318   3.884
  151GLN    OE1 1473   3.557   4.218   3.918
  151GLN    NE2 1474   3.568   4.438   3.860
  151GLN   HE21 1475   3.627   4.501   3.811
  151GLN   HE22 1476   3.481   4.464   3.901
  151GLN      C 1477   3.972   4.089   3.764
  151GLN      O 1478   3.929   3.975   3.781
  152CYS      N 1479   3.993   4.144   3.644
  152CYS      H 1480   4.030   4.234   3.624
  152CYS     CA 1481   3.979   4.077   3.514
  152CYS     CB 1482   3.965   4.178   3.399
  152CYS     SG 1483   3.809   4.273   3.384
  152CYS     HG 1484   3.849   4.351   3.284
  152CYS      C 1485   4.098   3.985   3.488
  152CYS      O 1486   4.211   4.031   3.504
  153ARG      N 1487   4.071   3.869   3.428
  153ARG      H 1488   3.975   3.853   3.407
  153ARG     CA 1489   4.176   3.774   3.389
  153ARG     CB 1490   4.200   3.682   3.509
  153ARG     CG 1491   4.336   3.613   3.510
  153ARG     CD 1492   4.447   3.708   3.555
  153ARG     NE 1493   4.432   3.757   3.693
  153ARG     HE 1494   4.422   3.680   3.757
  153ARG     CZ 1495   4.447   3.878   3.747
  153ARG    NH1 1496   4.489   3.989   3.684
  153ARG   HH11 1497   4.511   3.977   3.587
  153ARG   HH12 1498   4.517   4.076   3.725
  153ARG    NH2 1499   4.414   3.891   3.876
  153ARG   HH21 1500   4.395   3.806   3.925
  153ARG   HH22 1501   4.387   3.980   3.911
  153ARG      C 1502   4.158   3.706   3.253
  153ARG      O 1503   4.158   3.776   3.152
  154VAL      N 1504   4.142   3.574   3.245
  154VAL      H 1505   4.121   3.525   3.330
  154VAL     CA 1506   4.144   3.487   3.127
  154VAL     CB 1507   4.010   3.483   3.052
  154VAL    CG1 1508   4.014   3.395   2.927
  154VAL    CG2 1509   3.900   3.443   3.151
  154VAL      C 1510   4.259   3.519   3.032
  154VAL      O 1511   4.249   3.610   2.949
  155ASP      N 1512   4.358   3.432   3.014
  155ASP      H 1513   4.361   3.356   3.079
  155ASP     CA 1514   4.467   3.439   2.916
  155ASP     CB 1515   4.596   3.409   2.992
  155ASP     CG 1516   4.727   3.409   2.912
  155ASP    OD1 1517   4.716   3.381   2.790
  155ASP    OD2 1518   4.839   3.423   2.965
  155ASP      C 1519   4.434   3.323   2.821
  155ASP      O 1520   4.414   3.205   2.846
  156ASP      N 1521   4.398   3.367   2.701
  156ASP      H 1522   4.381   3.465   2.688
  156ASP     CA 1523   4.365   3.276   2.590
  156ASP     CB 1524   4.238   3.328   2.524
  156ASP     CG 1525   4.244   3.475   2.480
  156ASP    OD1 1526   4.354   3.526   2.447
  156ASP    OD2 1527   4.132   3.529   2.484
  156ASP      C 1528   4.480   3.258   2.490
  156ASP      O 1529   4.460   3.191   2.389
  157LYS      N 1530   4.595   3.321   2.515
  157LYS      H 1531   4.616   3.339   2.611
  157LYS     CA 1532   4.708   3.320   2.421
  157LYS     CB 1533   4.769   3.179   2.416
  157LYS     CG 1534   4.841   3.126   2.540
  157LYS     CD 1535   4.957   3.223   2.567
  157LYS     CE 1536   5.038   3.167   2.683
  157LYS     NZ 1537   4.967   3.164   2.812
  157LYS    HZ1 1538   4.919   3.077   2.826
  157LYS    HZ2 1539   5.026   3.189   2.888
  157LYS    HZ3 1540   4.899   3.237   2.808
  157LYS      C 1541   4.702   3.382   2.281
  157LYS      O 1542   4.776   3.347   2.189
  158VAL      N 1543   4.611   3.476   2.260
  158VAL      H 1544   4.524   3.462   2.307
  158VAL     CA 1545   4.603   3.559   2.139
  158VAL     CB 1546   4.467   3.628   2.135
  158VAL    CG1 1547   4.429   3.720   2.019
  158VAL    CG2 1548   4.360   3.518   2.126
  158VAL      C 1549   4.721   3.657   2.138
  158VAL      O 1550   4.750   3.710   2.245
  159ASN      N 1551   4.805   3.657   2.035
  159ASN      H 1552   4.800   3.580   1.972
  159ASN     CA 1553   4.915   3.753   2.016
  159ASN     CB 1554   4.986   3.705   1.889
  159ASN     CG 1555   5.117   3.777   1.857
  159ASN    OD1 1556   5.184   3.835   1.941
  159ASN    ND2 1557   5.158   3.761   1.731
  159ASN   HD21 1558   5.111   3.702   1.665
  159ASN   HD22 1559   5.250   3.787   1.703
  159ASN      C 1560   4.885   3.903   2.014
  159ASN      O 1561   4.867   3.964   1.909
  160PHE      N 1562   4.860   3.949   2.136
  160PHE      H 1563   4.863   3.887   2.215
  160PHE     CA 1564   4.827   4.090   2.162
  160PHE     CB 1565   4.745   4.102   2.290
  160PHE     CG 1566   4.597   4.097   2.253
  160PHE    CD1 1567   4.524   4.212   2.221
  160PHE    HD1 1568   4.583   4.300   2.197
  160PHE    CD2 1569   4.534   3.973   2.259
  160PHE    HD2 1570   4.576   3.894   2.321
  160PHE    CE1 1571   4.387   4.206   2.198
  160PHE    HE1 1572   4.329   4.288   2.156
  160PHE    CE2 1573   4.397   3.969   2.238
  160PHE    HE2 1574   4.340   3.876   2.240
  160PHE     CZ 1575   4.323   4.084   2.218
  160PHE     HZ 1576   4.216   4.089   2.239
  160PHE      C 1577   4.953   4.177   2.163
  160PHE      O 1578   5.060   4.134   2.206
  161HISE     N 1579   4.945   4.294   2.100
  161HISE     H 1580   4.870   4.314   2.036
  161HISE    CA 1581   5.057   4.389   2.098
  161HISE    CB 1582   5.111   4.383   1.955
  161HISE    CG 1583   5.203   4.268   1.912
  161HISE   ND1 1584   5.327   4.299   1.876
  161HISE   CD2 1585   5.168   4.147   1.871
  161HISE   HD2 1586   5.081   4.087   1.897
  161HISE   CE1 1587   5.378   4.191   1.817
  161HISE   HE1 1588   5.478   4.190   1.774
  161HISE   NE2 1589   5.279   4.102   1.812
  161HISE   HE2 1590   5.278   4.020   1.756
  161HISE     C 1591   5.007   4.530   2.131
  161HISE     O 1592   4.906   4.558   2.068
  162PHE      N 1593   5.094   4.622   2.172
  162PHE      H 1594   5.193   4.612   2.162
  162PHE     CA 1595   5.050   4.754   2.221
  162PHE     CB 1596   5.046   4.756   2.374
  162PHE     CG 1597   4.988   4.884   2.434
  162PHE    CD1 1598   4.849   4.886   2.435
  162PHE    HD1 1599   4.791   4.835   2.358
  162PHE    CD2 1600   5.059   4.955   2.530
  162PHE    HD2 1601   5.168   4.952   2.531
  162PHE    CE1 1602   4.782   4.961   2.531
  162PHE    HE1 1603   4.674   4.967   2.520
  162PHE    CE2 1604   4.990   5.024   2.629
  162PHE    HE2 1605   5.039   5.080   2.708
  162PHE     CZ 1606   4.851   5.024   2.634
  162PHE     HZ 1607   4.800   5.084   2.709
  162PHE      C 1608   5.131   4.864   2.151
  162PHE      O 1609   5.253   4.864   2.169
  163ILE      N 1610   5.063   4.947   2.074
  163ILE      H 1611   4.965   4.931   2.064
  163ILE     CA 1612   5.131   5.049   1.992
  163ILE     CB 1613   5.099   5.039   1.842
  163ILE    CG1 1614   5.067   4.901   1.784
  163ILE    CG2 1615   5.218   5.095   1.764
  163ILE     CD 1616   4.978   4.931   1.664
  163ILE      C 1617   5.103   5.190   2.043
  163ILE      O 1618   4.988   5.217   2.076
  164LEU      N 1619   5.205   5.274   2.061
  164LEU      H 1620   5.300   5.243   2.060
  164LEU     CA 1621   5.195   5.419   2.083
  164LEU     CB 1622   5.269   5.452   2.213
  164LEU     CG 1623   5.284   5.602   2.241
  164LEU    CD1 1624   5.164   5.647   2.324
  164LEU    CD2 1625   5.423   5.634   2.295
  164LEU      C 1626   5.229   5.509   1.963
  164LEU      O 1627   5.316   5.473   1.885
  165PHE      N 1628   5.144   5.611   1.961
  165PHE      H 1629   5.077   5.618   2.036
  165PHE     CA 1630   5.137   5.697   1.842
  165PHE     CB 1631   5.005   5.673   1.768
  165PHE     CG 1632   4.980   5.538   1.701
  165PHE    CD1 1633   4.924   5.438   1.780
  165PHE    HD1 1634   4.903   5.467   1.883
  165PHE    CD2 1635   4.996   5.519   1.564
  165PHE    HD2 1636   5.044   5.600   1.509
  165PHE    CE1 1637   4.892   5.314   1.726
  165PHE    HE1 1638   4.868   5.236   1.799
  165PHE    CE2 1639   4.961   5.397   1.509
  165PHE    HE2 1640   5.001   5.361   1.414
  165PHE     CZ 1641   4.908   5.297   1.589
  165PHE     HZ 1642   4.878   5.204   1.541
  165PHE      C 1643   5.151   5.841   1.892
  165PHE      O 1644   5.051   5.905   1.926
  166ASN      N 1645   5.261   5.912   1.867
  166ASN      H 1646   5.332   5.862   1.817
  166ASN     CA 1647   5.284   6.049   1.914
  166ASN     CB 1648   5.334   6.033   2.057
  166ASN     CG 1649   5.477   5.987   2.086
  166ASN    OD1 1650   5.519   5.873   2.070
  166ASN    ND2 1651   5.549   6.080   2.148
  166ASN   HD21 1652   5.522   6.173   2.173
  166ASN   HD22 1653   5.643   6.046   2.156
  166ASN      C 1654   5.368   6.146   1.831
  166ASN      O 1655   5.437   6.100   1.740
  167ASN      N 1656   5.353   6.271   1.874
  167ASN      H 1657   5.288   6.281   1.949
  167ASN     CA 1658   5.415   6.389   1.811
  167ASN     CB 1659   5.320   6.506   1.788
  167ASN     CG 1660   5.388   6.595   1.683
  167ASN    OD1 1661   5.479   6.675   1.704
  167ASN    ND2 1662   5.322   6.597   1.567
  167ASN   HD21 1663   5.240   6.542   1.553
  167ASN   HD22 1664   5.376   6.639   1.494
  167ASN      C 1665   5.544   6.429   1.884
  167ASN      O 1666   5.541   6.489   1.992
  168VAL      N 1667   5.654   6.403   1.815
  168VAL      H 1668   5.642   6.359   1.726
  168VAL     CA 1669   5.789   6.445   1.856
  168VAL     CB 1670   5.862   6.318   1.902
  168VAL    CG1 1671   6.010   6.340   1.931
  168VAL    CG2 1672   5.814   6.272   2.040
  168VAL      C 1673   5.860   6.509   1.737
  168VAL      O 1674   5.862   6.454   1.627
  169ASP      N 1675   5.923   6.624   1.760
  169ASP      H 1676   5.937   6.677   1.843
  169ASP     CA 1677   5.990   6.696   1.650
  169ASP     CB 1678   6.124   6.625   1.631
  169ASP     CG 1679   6.235   6.702   1.559
  169ASP    OD1 1680   6.234   6.827   1.562
  169ASP    OD2 1681   6.325   6.645   1.493
  169ASP      C 1682   5.913   6.724   1.521
  169ASP      O 1683   5.977   6.747   1.419
  170GLY      N 1684   5.780   6.727   1.528
  170GLY      H 1685   5.740   6.723   1.620
  170GLY     CA 1686   5.679   6.749   1.424
  170GLY      C 1687   5.630   6.619   1.359
  170GLY      O 1688   5.513   6.621   1.320
  171HISE     N 1689   5.719   6.521   1.346
  171HISE     H 1690   5.818   6.535   1.351
  171HISE    CA 1691   5.685   6.390   1.291
  171HISE    CB 1692   5.813   6.309   1.268
  171HISE    CG 1693   5.901   6.374   1.160
  171HISE   ND1 1694   6.028   6.412   1.167
  171HISE   CD2 1695   5.878   6.358   1.030
  171HISE   HD2 1696   5.798   6.294   0.992
  171HISE   CE1 1697   6.076   6.436   1.046
  171HISE   HE1 1698   6.164   6.500   1.035
  171HISE   NE2 1699   5.982   6.401   0.959
  171HISE   HE2 1700   5.970   6.409   0.860
  171HISE     C 1701   5.597   6.308   1.386
  171HISE     O 1702   5.617   6.302   1.507
  172LEU      N 1703   5.503   6.244   1.317
  172LEU      H 1704   5.490   6.267   1.220
  172LEU     CA 1705   5.424   6.134   1.374
  172LEU     CB 1706   5.293   6.125   1.295
  172LEU     CG 1707   5.191   6.020   1.340
  172LEU    CD1 1708   5.220   5.870   1.330
  172LEU    CD2 1709   5.143   6.077   1.474
  172LEU      C 1710   5.509   6.008   1.383
  172LEU      O 1711   5.563   5.957   1.285
  173TYR      N 1712   5.515   5.958   1.506
  173TYR      H 1713   5.489   6.011   1.587
  173TYR     CA 1714   5.600   5.843   1.543
  173TYR     CB 1715   5.720   5.861   1.636
  173TYR     CG 1716   5.834   5.937   1.569
  173TYR    CD1 1717   5.925   5.858   1.500
  173TYR    HD1 1718   5.903   5.751   1.492
  173TYR    CD2 1719   5.849   6.074   1.586
  173TYR    HD2 1720   5.782   6.135   1.647
  173TYR    CE1 1721   6.038   5.913   1.441
  173TYR    HE1 1722   6.071   5.848   1.360
  173TYR    CE2 1723   5.961   6.128   1.523
  173TYR    HE2 1724   5.983   6.234   1.536
  173TYR     CZ 1725   6.054   6.050   1.455
  173TYR     OH 1726   6.153   6.100   1.377
  173TYR     HH 1727   6.146   6.200   1.379
  173TYR      C 1728   5.516   5.728   1.599
  173TYR      O 1729   5.435   5.740   1.691
  174GLU      N 1730   5.544   5.614   1.537
  174GLU      H 1731   5.627   5.611   1.481
  174GLU     CA 1732   5.487   5.483   1.572
  174GLU     CB 1733   5.451   5.412   1.441
  174GLU     CG 1734   5.322   5.332   1.460
  174GLU     CD 1735   5.317   5.236   1.341
  174GLU    OE1 1736   5.243   5.270   1.246
  174GLU    OE2 1737   5.383   5.131   1.353
  174GLU      C 1738   5.591   5.409   1.656
  174GLU      O 1739   5.703   5.396   1.608
  175LEU      N 1740   5.554   5.394   1.783
  175LEU      H 1741   5.459   5.413   1.807
  175LEU     CA 1742   5.646   5.328   1.878
  175LEU     CB 1743   5.681   5.425   1.991
  175LEU     CG 1744   5.822   5.481   1.978
  175LEU    CD1 1745   5.824   5.595   1.876
  175LEU    CD2 1746   5.877   5.533   2.112
  175LEU      C 1747   5.587   5.199   1.934
  175LEU      O 1748   5.490   5.197   2.010
  176ASP      N 1749   5.663   5.090   1.923
  176ASP      H 1750   5.731   5.084   1.849
  176ASP     CA 1751   5.627   4.961   1.982
  176ASP     CB 1752   5.552   4.882   1.874
  176ASP     CG 1753   5.558   4.729   1.870
  176ASP    OD1 1754   5.622   4.673   1.778
  176ASP    OD2 1755   5.524   4.664   1.971
  176ASP      C 1756   5.750   4.884   2.031
  176ASP      O 1757   5.859   4.918   1.987
  177GLY      N 1758   5.728   4.812   2.141
  177GLY      H 1759   5.634   4.816   2.176
  177GLY     CA 1760   5.834   4.736   2.208
  177GLY      C 1761   5.886   4.616   2.127
  177GLY      O 1762   6.003   4.579   2.137
  178ARG      N 1763   5.797   4.550   2.055
  178ARG      H 1764   5.699   4.571   2.051
  178ARG     CA 1765   5.818   4.424   1.981
  178ARG     CB 1766   5.678   4.364   1.968
  178ARG     CG 1767   5.596   4.336   2.095
  178ARG     CD 1768   5.656   4.220   2.176
  178ARG     NE 1769   5.618   4.088   2.125
  178ARG     HE 1770   5.690   4.036   2.079
  178ARG     CZ 1771   5.498   4.028   2.135
  178ARG    NH1 1772   5.394   4.081   2.201
  178ARG   HH11 1773   5.390   4.166   2.253
  178ARG   HH12 1774   5.313   4.023   2.202
  178ARG    NH2 1775   5.474   3.929   2.048
  178ARG   HH21 1776   5.541   3.915   1.976
  178ARG   HH22 1777   5.393   3.871   2.055
  178ARG      C 1778   5.895   4.441   1.850
  178ARG      O 1779   5.986   4.360   1.830
  179MET      N 1780   5.855   4.540   1.770
  179MET      H 1781   5.767   4.585   1.783
  179MET     CA 1782   5.925   4.589   1.651
  179MET     CB 1783   5.844   4.685   1.562
  179MET     CG 1784   5.719   4.627   1.496
  179MET     SD 1785   5.756   4.485   1.387
  179MET     CE 1786   5.588   4.438   1.352
  179MET      C 1787   6.063   4.648   1.679
  179MET      O 1788   6.082   4.716   1.780
  180PRO      N 1789   6.162   4.612   1.598
  180PRO     CA 1790   6.301   4.650   1.630
  180PRO     CB 1791   6.385   4.566   1.534
  180PRO     CG 1792   6.298   4.541   1.411
  180PRO     CD 1793   6.161   4.527   1.478
  180PRO      C 1794   6.349   4.795   1.631
  180PRO      O 1795   6.457   4.819   1.685
  181PHE      N 1796   6.269   4.888   1.581
  181PHE      H 1797   6.171   4.867   1.582
  181PHE     CA 1798   6.298   5.032   1.571
  181PHE     CB 1799   6.377   5.072   1.446
  181PHE     CG 1800   6.519   5.016   1.437
  181PHE    CD1 1801   6.538   4.906   1.355
  181PHE    HD1 1802   6.456   4.858   1.301
  181PHE    CD2 1803   6.629   5.071   1.501
  181PHE    HD2 1804   6.598   5.147   1.573
  181PHE    CE1 1805   6.666   4.857   1.334
  181PHE    HE1 1806   6.687   4.784   1.256
  181PHE    CE2 1807   6.760   5.029   1.479
  181PHE    HE2 1808   6.848   5.090   1.500
  181PHE     CZ 1809   6.775   4.919   1.396
  181PHE     HZ 1810   6.874   4.878   1.376
  181PHE      C 1811   6.164   5.105   1.563
  181PHE      O 1812   6.061   5.044   1.535
  182PRO      N 1813   6.151   5.236   1.584
  182PRO     CA 1814   6.031   5.316   1.555
  182PRO     CB 1815   6.056   5.455   1.615
  182PRO     CG 1816   6.158   5.425   1.725
  182PRO     CD 1817   6.247   5.321   1.656
  182PRO      C 1818   6.007   5.332   1.405
  182PRO      O 1819   6.104   5.338   1.329
  183VAL      N 1820   5.883   5.357   1.365
  183VAL      H 1821   5.808   5.328   1.425
  183VAL     CA 1822   5.840   5.398   1.231
  183VAL     CB 1823   5.716   5.318   1.188
  183VAL    CG1 1824   5.653   5.354   1.054
  183VAL    CG2 1825   5.750   5.169   1.179
  183VAL      C 1826   5.800   5.545   1.236
  183VAL      O 1827   5.764   5.595   1.342
  184ASN      N 1828   5.833   5.613   1.126
  184ASN      H 1829   5.898   5.571   1.063
  184ASN     CA 1830   5.806   5.755   1.100
  184ASN     CB 1831   5.936   5.833   1.081
  184ASN     CG 1832   5.932   5.984   1.054
  184ASN    OD1 1833   5.854   6.041   0.977
  184ASN    ND2 1834   6.024   6.053   1.120
  184ASN   HD21 1835   6.098   6.005   1.168
  184ASN   HD22 1836   6.033   6.152   1.106
  184ASN      C 1837   5.717   5.780   0.978
  184ASN      O 1838   5.759   5.772   0.863
  185HISE     N 1839   5.588   5.792   1.008
  185HISE     H 1840   5.548   5.772   1.098
  185HISE    CA 1841   5.478   5.843   0.924
  185HISE    CB 1842   5.344   5.804   0.986
  185HISE    CG 1843   5.313   5.654   0.989
  185HISE   ND1 1844   5.332   5.571   0.887
  185HISE   CD2 1845   5.289   5.579   1.096
  185HISE   HD2 1846   5.280   5.615   1.198
  185HISE   CE1 1847   5.327   5.447   0.935
  185HISE   HE1 1848   5.338   5.354   0.879
  185HISE   NE2 1849   5.304   5.450   1.065
  185HISE   HE2 1850   5.295   5.370   1.124
  185HISE     C 1851   5.469   5.988   0.876
  185HISE     O 1852   5.363   6.037   0.837
  186GLY      N 1853   5.582   6.056   0.890
  186GLY      H 1854   5.663   6.020   0.937
  186GLY     CA 1855   5.587   6.191   0.833
  186GLY      C 1856   5.514   6.302   0.910
  186GLY      O 1857   5.518   6.292   1.033
  187ALA      N 1858   5.475   6.408   0.840
  187ALA      H 1859   5.486   6.416   0.741
  187ALA     CA 1860   5.440   6.535   0.905
  187ALA     CB 1861   5.425   6.645   0.800
  187ALA      C 1862   5.307   6.520   0.979
  187ALA      O 1863   5.210   6.485   0.911
  188SER      N 1864   5.303   6.582   1.096
  188SER      H 1865   5.391   6.623   1.120
  188SER     CA 1866   5.192   6.593   1.191
  188SER     CB 1867   5.175   6.473   1.284
  188SER     OG 1868   5.091   6.490   1.398
  188SER     HG 1869   4.996   6.496   1.368
  188SER      C 1870   5.190   6.718   1.279
  188SER      O 1871   5.295   6.776   1.308
  189SER      N 1872   5.072   6.770   1.312
  189SER      H 1873   4.990   6.723   1.278
  189SER     CA 1874   5.047   6.884   1.401
  189SER     CB 1875   4.944   6.988   1.357
  189SER     OG 1876   4.919   7.104   1.437
  189SER     HG 1877   4.900   7.179   1.374
  189SER      C 1878   5.014   6.850   1.546
  189SER      O 1879   4.926   6.764   1.559
  190GLU      N 1880   5.066   6.930   1.638
  190GLU      H 1881   5.150   6.980   1.615
  190GLU     CA 1882   5.029   6.921   1.780
  190GLU     CB 1883   5.127   6.997   1.869
  190GLU     CG 1884   5.126   6.972   2.020
  190GLU     CD 1885   5.204   7.077   2.099
  190GLU    OE1 1886   5.248   7.040   2.210
  190GLU    OE2 1887   5.223   7.193   2.056
  190GLU      C 1888   4.879   6.945   1.800
  190GLU      O 1889   4.814   6.885   1.886
  191ASP      N 1890   4.818   7.019   1.709
  191ASP      H 1891   4.873   7.074   1.646
  191ASP     CA 1892   4.674   7.047   1.710
  191ASP     CB 1893   4.640   7.165   1.618
  191ASP     CG 1894   4.516   7.242   1.664
  191ASP    OD1 1895   4.517   7.322   1.760
  191ASP    OD2 1896   4.423   7.231   1.581
  191ASP      C 1897   4.584   6.931   1.665
  191ASP      O 1898   4.476   6.907   1.718
  192THR      N 1899   4.627   6.866   1.557
  192THR      H 1900   4.686   6.906   1.488
  192THR     CA 1901   4.563   6.748   1.497
  192THR     CB 1902   4.573   6.754   1.344
  192THR    OG1 1903   4.706   6.782   1.300
  192THR    HG1 1904   4.750   6.692   1.298
  192THR    CG2 1905   4.467   6.841   1.275
  192THR      C 1906   4.621   6.613   1.539
  192THR      O 1907   4.567   6.520   1.479
  193LEU      N 1908   4.672   6.598   1.661
  193LEU      H 1909   4.699   6.683   1.707
  193LEU     CA 1910   4.729   6.479   1.725
  193LEU     CB 1911   4.763   6.512   1.870
  193LEU     CG 1912   4.856   6.415   1.943
  193LEU    CD1 1913   4.998   6.428   1.887
  193LEU    CD2 1914   4.855   6.448   2.092
  193LEU      C 1915   4.635   6.358   1.724
  193LEU      O 1916   4.677   6.255   1.671
  194LEU      N 1917   4.508   6.376   1.761
  194LEU      H 1918   4.476   6.458   1.808
  194LEU     CA 1919   4.408   6.270   1.745
  194LEU     CB 1920   4.278   6.316   1.812
  194LEU     CG 1921   4.287   6.340   1.963
  194LEU    CD1 1922   4.156   6.407   2.007
  194LEU    CD2 1923   4.283   6.202   2.030
  194LEU      C 1924   4.382   6.221   1.603
  194LEU      O 1925   4.425   6.108   1.581
  195LYS      N 1926   4.353   6.316   1.514
  195LYS      H 1927   4.355   6.409   1.550
  195LYS     CA 1928   4.327   6.299   1.370
  195LYS     CB 1929   4.273   6.437   1.329
  195LYS     CG 1930   4.233   6.433   1.182
  195LYS     CD 1931   4.177   6.565   1.127
  195LYS     CE 1932   4.155   6.554   0.976
  195LYS     NZ 1933   4.270   6.578   0.888
  195LYS    HZ1 1934   4.327   6.656   0.914
  195LYS    HZ2 1935   4.321   6.492   0.884
  195LYS    HZ3 1936   4.236   6.595   0.796
  195LYS      C 1937   4.447   6.245   1.292
  195LYS      O 1938   4.427   6.148   1.220
  196ASP      N 1939   4.565   6.298   1.324
  196ASP      H 1940   4.568   6.377   1.385
  196ASP     CA 1941   4.686   6.241   1.263
  196ASP     CB 1942   4.815   6.324   1.273
  196ASP     CG 1943   4.809   6.466   1.217
  196ASP    OD1 1944   4.841   6.567   1.285
  196ASP    OD2 1945   4.767   6.490   1.102
  196ASP      C 1946   4.709   6.094   1.297
  196ASP      O 1947   4.706   6.006   1.211
  197ALA      N 1948   4.708   6.064   1.427
  197ALA      H 1949   4.702   6.135   1.496
  197ALA     CA 1950   4.725   5.926   1.475
  197ALA     CB 1951   4.721   5.936   1.627
  197ALA      C 1952   4.606   5.841   1.427
  197ALA      O 1953   4.635   5.748   1.352
  198ALA      N 1954   4.483   5.892   1.426
  198ALA      H 1955   4.458   5.964   1.491
  198ALA     CA 1956   4.372   5.818   1.366
  198ALA     CB 1957   4.241   5.889   1.402
  198ALA      C 1958   4.374   5.776   1.218
  198ALA      O 1959   4.342   5.661   1.191
  199LYS      N 1960   4.437   5.861   1.137
  199LYS      H 1961   4.467   5.949   1.174
  199LYS     CA 1962   4.470   5.824   0.999
  199LYS     CB 1963   4.540   5.947   0.941
  199LYS     CG 1964   4.545   5.953   0.788
  199LYS     CD 1965   4.627   6.071   0.736
  199LYS     CE 1966   4.776   6.063   0.769
  199LYS     NZ 1967   4.843   5.975   0.674
  199LYS    HZ1 1968   4.939   5.956   0.695
  199LYS    HZ2 1969   4.805   5.883   0.680
  199LYS    HZ3 1970   4.838   6.023   0.586
  199LYS      C 1971   4.558   5.700   0.986
  199LYS      O 1972   4.515   5.604   0.922
  200VAL      N 1973   4.652   5.687   1.079
  200VAL      H 1974   4.681   5.764   1.136
  200VAL     CA 1975   4.739   5.570   1.102
  200VAL     CB 1976   4.877   5.605   1.158
  200VAL    CG1 1977   4.982   5.508   1.106
  200VAL    CG2 1978   4.925   5.739   1.101
  200VAL      C 1979   4.668   5.456   1.175
  200VAL      O 1980   4.686   5.342   1.133
  201CYS      N 1981   4.598   5.491   1.283
  201CYS      H 1982   4.613   5.584   1.317
  201CYS     CA 1983   4.520   5.400   1.368
  201CYS     CB 1984   4.493   5.454   1.509
  201CYS     SG 1985   4.631   5.528   1.603
  201CYS     HG 1986   4.728   5.437   1.614
  201CYS      C 1987   4.399   5.325   1.312
  201CYS      O 1988   4.393   5.203   1.323
  202ARG      N 1989   4.310   5.387   1.235
  202ARG      H 1990   4.307   5.486   1.220
  202ARG     CA 1991   4.206   5.314   1.162
  202ARG     CB 1992   4.087   5.400   1.119
  202ARG     CG 1993   4.038   5.498   1.227
  202ARG     CD 1994   3.942   5.606   1.179
  202ARG     NE 1995   3.985   5.684   1.062
  202ARG     HE 1996   3.998   5.632   0.978
  202ARG     CZ 1997   4.005   5.817   1.063
  202ARG    NH1 1998   3.992   5.897   1.169
  202ARG   HH11 1999   3.974   5.863   1.262
  202ARG   HH12 2000   4.007   5.994   1.150
  202ARG    NH2 2001   4.055   5.868   0.950
  202ARG   HH21 2002   4.060   5.817   0.864
  202ARG   HH22 2003   4.110   5.950   0.964
  202ARG      C 2004   4.270   5.240   1.044
  202ARG      O 2005   4.247   5.119   1.036
  203GLU      N 2006   4.356   5.299   0.961
  203GLU      H 2007   4.389   5.390   0.988
  203GLU     CA 2008   4.430   5.224   0.859
  203GLU     CB 2009   4.535   5.312   0.791
  203GLU     CG 2010   4.599   5.261   0.662
  203GLU     CD 2011   4.696   5.374   0.626
  203GLU    OE1 2012   4.667   5.478   0.564
  203GLU    OE2 2013   4.817   5.353   0.653
  203GLU      C 2014   4.501   5.099   0.911
  203GLU      O 2015   4.507   5.002   0.836
  204PHE      N 2016   4.531   5.091   1.040
  204PHE      H 2017   4.542   5.174   1.096
  204PHE     CA 2018   4.581   4.965   1.097
  204PHE     CB 2019   4.657   4.987   1.228
  204PHE     CG 2020   4.779   4.897   1.246
  204PHE    CD1 2021   4.898   4.938   1.188
  204PHE    HD1 2022   4.924   5.043   1.175
  204PHE    CD2 2023   4.757   4.779   1.316
  204PHE    HD2 2024   4.682   4.763   1.394
  204PHE    CE1 2025   4.997   4.840   1.182
  204PHE    HE1 2026   5.096   4.868   1.148
  204PHE    CE2 2027   4.859   4.686   1.299
  204PHE    HE2 2028   4.857   4.594   1.357
  204PHE     CZ 2029   4.976   4.711   1.230
  204PHE     HZ 2030   5.062   4.645   1.241
  204PHE      C 2031   4.466   4.864   1.108
  204PHE      O 2032   4.468   4.756   1.049
  205THR      N 2033   4.361   4.898   1.181
  205THR      H 2034   4.338   4.993   1.202
  205THR     CA 2035   4.248   4.805   1.198
  205THR     CB 2036   4.168   4.847   1.321
  205THR    OG1 2037   4.079   4.738   1.347
  205THR    HG1 2038   3.989   4.771   1.377
  205THR    CG2 2039   4.088   4.975   1.295
  205THR      C 2040   4.159   4.770   1.078
  205THR      O 2041   4.091   4.669   1.072
  206GLU      N 2042   4.153   4.862   0.982
  206GLU      H 2043   4.188   4.955   0.989
  206GLU     CA 2044   4.069   4.846   0.862
  206GLU     CB 2045   4.037   4.972   0.781
  206GLU     CG 2046   3.978   5.091   0.857
  206GLU     CD 2047   3.965   5.220   0.777
  206GLU    OE1 2048   4.054   5.306   0.796
  206GLU    OE2 2049   3.872   5.232   0.694
  206GLU      C 2050   4.116   4.743   0.759
  206GLU      O 2051   4.047   4.696   0.668
  207ARG      N 2052   4.242   4.704   0.771
  207ARG      H 2053   4.308   4.758   0.823
  207ARG     CA 2054   4.286   4.587   0.693
  207ARG     CB 2055   4.439   4.583   0.689
  207ARG     CG 2056   4.490   4.680   0.582
  207ARG     CD 2057   4.641   4.691   0.565
  207ARG     NE 2058   4.708   4.722   0.692
  207ARG     HE 2059   4.692   4.653   0.763
  207ARG     CZ 2060   4.791   4.822   0.725
  207ARG    NH1 2061   4.823   4.910   0.630
  207ARG   HH11 2062   4.790   4.899   0.536
  207ARG   HH12 2063   4.856   5.000   0.660
  207ARG    NH2 2064   4.826   4.853   0.851
  207ARG   HH21 2065   4.787   4.798   0.925
  207ARG   HH22 2066   4.880   4.936   0.863
  207ARG      C 2067   4.224   4.454   0.737
  207ARG      O 2068   4.189   4.365   0.659
  208GLU      N 2069   4.253   4.422   0.863
  208GLU      H 2070   4.344   4.442   0.899
  208GLU     CA 2071   4.178   4.320   0.937
  208GLU     CB 2072   4.244   4.300   1.073
  208GLU     CG 2073   4.360   4.200   1.078
  208GLU     CD 2074   4.480   4.224   0.986
  208GLU    OE1 2075   4.573   4.287   1.041
  208GLU    OE2 2076   4.480   4.186   0.867
  208GLU      C 2077   4.025   4.326   0.937
  208GLU      O 2078   3.968   4.356   1.042
  209GLN      N 2079   3.961   4.290   0.826
  209GLN      H 2080   4.008   4.264   0.741
  209GLN     CA 2081   3.814   4.293   0.820
  209GLN     CB 2082   3.763   4.295   0.675
  209GLN     CG 2083   3.788   4.426   0.601
  209GLN     CD 2084   3.729   4.429   0.459
  209GLN    OE1 2085   3.791   4.391   0.360
  209GLN    NE2 2086   3.599   4.449   0.441
  209GLN   HE21 2087   3.538   4.457   0.520
  209GLN   HE22 2088   3.559   4.443   0.349
  209GLN      C 2089   3.752   4.180   0.902
  209GLN      O 2090   3.650   4.194   0.970
  210GLY      N 2091   3.798   4.058   0.879
  210GLY      H 2092   3.874   4.046   0.815
  210GLY     CA 2093   3.762   3.934   0.949
  210GLY      C 2094   3.774   3.948   1.101
  210GLY      O 2095   3.676   3.926   1.171
  211GLU      N 2096   3.893   3.995   1.140
  211GLU      H 2097   3.966   4.004   1.072
  211GLU     CA 2098   3.924   4.025   1.280
  211GLU     CB 2099   4.072   4.054   1.301
  211GLU     CG 2100   4.108   4.080   1.448
  211GLU     CD 2101   4.083   3.958   1.538
  211GLU    OE1 2102   3.981   3.966   1.609
  211GLU    OE2 2103   4.169   3.867   1.539
  211GLU      C 2104   3.827   4.128   1.340
  211GLU      O 2105   3.822   4.245   1.303
  212VAL      N 2106   3.764   4.087   1.450
  212VAL      H 2107   3.803   4.005   1.492
  212VAL     CA 2108   3.677   4.171   1.533
  212VAL     CB 2109   3.565   4.087   1.595
  212VAL    CG1 2110   3.469   4.030   1.491
  212VAL    CG2 2111   3.621   3.978   1.686
  212VAL      C 2112   3.736   4.250   1.650
  212VAL      O 2113   3.680   4.351   1.694
  213ARG      N 2114   3.844   4.200   1.710
  213ARG      H 2115   3.872   4.110   1.678
  213ARG     CA 2116   3.911   4.254   1.829
  213ARG     CB 2117   4.005   4.152   1.893
  213ARG     CG 2118   3.942   4.044   1.982
  213ARG     CD 2119   4.037   3.930   2.017
  213ARG     NE 2120   4.068   3.856   1.894
  213ARG     HE 2121   4.065   3.902   1.805
  213ARG     CZ 2122   4.075   3.723   1.879
  213ARG    NH1 2123   4.059   3.645   1.986
  213ARG   HH11 2124   4.063   3.671   2.083
  213ARG   HH12 2125   4.032   3.550   1.969
  213ARG    NH2 2126   4.088   3.676   1.754
  213ARG   HH21 2127   4.093   3.747   1.684
  213ARG   HH22 2128   4.105   3.578   1.745
  213ARG      C 2129   3.988   4.383   1.799
  213ARG      O 2130   4.038   4.385   1.686
  214PHE      N 2131   3.994   4.472   1.897
  214PHE      H 2132   3.937   4.463   1.978
  214PHE     CA 2133   4.079   4.592   1.897
  214PHE     CB 2134   4.070   4.677   1.770
  214PHE     CG 2135   3.941   4.758   1.750
  214PHE    CD1 2136   3.937   4.893   1.781
  214PHE    HD1 2137   4.013   4.939   1.844
  214PHE    CD2 2138   3.829   4.689   1.706
  214PHE    HD2 2139   3.847   4.587   1.671
  214PHE    CE1 2140   3.822   4.966   1.752
  214PHE    HE1 2141   3.826   5.075   1.749
  214PHE    CE2 2142   3.711   4.762   1.692
  214PHE    HE2 2143   3.613   4.718   1.674
  214PHE     CZ 2144   3.706   4.898   1.716
  214PHE     HZ 2145   3.619   4.958   1.686
  214PHE      C 2146   4.040   4.676   2.019
  214PHE      O 2147   3.923   4.673   2.057
  215SER      N 2148   4.138   4.740   2.082
  215SER      H 2149   4.236   4.721   2.069
  215SER     CA 2150   4.112   4.843   2.183
  215SER     CB 2151   4.145   4.793   2.324
  215SER     OG 2152   4.064   4.869   2.414
  215SER     HG 2153   3.973   4.827   2.407
  215SER      C 2154   4.192   4.972   2.162
  215SER      O 2155   4.299   4.971   2.101
  216ALA      N 2156   4.144   5.079   2.223
  216ALA      H 2157   4.068   5.072   2.287
  216ALA     CA 2158   4.199   5.215   2.212
  216ALA     CB 2159   4.145   5.285   2.087
  216ALA      C 2160   4.192   5.311   2.331
  216ALA      O 2161   4.080   5.319   2.381
  217VAL      N 2162   4.291   5.397   2.354
  217VAL      H 2163   4.379   5.383   2.308
  217VAL     CA 2164   4.298   5.500   2.458
  217VAL     CB 2165   4.348   5.446   2.592
  217VAL    CG1 2166   4.475   5.363   2.572
  217VAL    CG2 2167   4.373   5.567   2.682
  217VAL      C 2168   4.376   5.621   2.405
  217VAL     O1 2169   4.476   5.601   2.333
  217VAL     O2 2170   4.330   5.734   2.430
   6.93223   6.93223   4.90182   0.00000   0.00000   0.00000   0.00000   3.46611   3.46611
