# Supplementary material for: Is There a Functional Role for the Knotted Topology in Protein UCH-L1?
Source: J Chem Inf Model. 2024 Jul 24;64(17):6827–37. doi: 10.1021/acs.jcim.4c00880 (PMC11388461; doi:10.1021/acs.jcim.4c00880)
Supplement: Supplementary file 2 — ci4c00880_si_002.zip [file ci4c00880_si_002.zip › UCH-L1_files/APO/APO_delta218/REP_3/traj_final.gro]

Protein in water t= 500000.00000 step= 5000000
 2170
    1MET      N    1   6.516   6.465   2.452
    1MET     H1    2   6.530   6.539   2.519
    1MET     H2    3   6.528   6.380   2.503
    1MET     H3    4   6.577   6.485   2.375
    1MET     CA    5   6.380   6.454   2.396
    1MET     CB    6   6.332   6.312   2.366
    1MET     CG    7   6.301   6.222   2.486
    1MET     SD    8   6.440   6.222   2.605
    1MET     CE    9   6.400   6.094   2.722
    1MET      C   10   6.287   6.535   2.486
    1MET      O   11   6.313   6.549   2.606
    2GLN      N   12   6.193   6.607   2.426
    2GLN      H   13   6.171   6.610   2.329
    2GLN     CA   14   6.084   6.678   2.496
    2GLN     CB   15   6.034   6.785   2.399
    2GLN     CG   16   5.965   6.751   2.267
    2GLN     CD   17   6.070   6.707   2.165
    2GLN    OE1   18   6.120   6.595   2.173
    2GLN    NE2   19   6.103   6.784   2.062
    2GLN   HE21   20   6.059   6.872   2.043
    2GLN   HE22   21   6.168   6.738   2.001
    2GLN      C   22   5.971   6.602   2.565
    2GLN      O   23   5.915   6.512   2.503
    3LEU      N   24   5.929   6.644   2.685
    3LEU      H   25   5.979   6.717   2.732
    3LEU     CA   26   5.820   6.587   2.765
    3LEU     CB   27   5.683   6.605   2.699
    3LEU     CG   28   5.594   6.706   2.772
    3LEU    CD1   29   5.571   6.679   2.921
    3LEU    CD2   30   5.641   6.849   2.743
    3LEU      C   31   5.867   6.448   2.808
    3LEU      O   32   5.820   6.343   2.763
    4LYS      N   33   5.953   6.454   2.909
    4LYS      H   34   5.983   6.545   2.938
    4LYS     CA   35   6.032   6.341   2.957
    4LYS     CB   36   6.142   6.382   3.055
    4LYS     CG   37   6.251   6.449   2.972
    4LYS     CD   38   6.378   6.504   3.038
    4LYS     CE   39   6.332   6.612   3.136
    4LYS     NZ   40   6.445   6.677   3.205
    4LYS    HZ1   41   6.513   6.704   3.138
    4LYS    HZ2   42   6.416   6.760   3.254
    4LYS    HZ3   43   6.490   6.608   3.262
    4LYS      C   44   5.939   6.236   3.017
    4LYS      O   45   5.828   6.269   3.059
    5PRO      N   46   5.970   6.106   3.011
    5PRO     CA   47   5.918   5.990   3.084
    5PRO     CB   48   6.013   5.878   3.040
    5PRO     CG   49   6.034   5.908   2.891
    5PRO     CD   50   6.049   6.060   2.896
    5PRO      C   51   5.910   6.000   3.237
    5PRO      O   52   6.016   6.023   3.294
    6MET      N   53   5.791   6.049   3.271
    6MET      H   54   5.722   6.069   3.201
    6MET     CA   55   5.740   6.066   3.408
    6MET     CB   56   5.590   6.092   3.396
    6MET     CG   57   5.542   6.208   3.308
    6MET     SD   58   5.544   6.168   3.129
    6MET     CE   59   5.482   6.323   3.069
    6MET      C   60   5.749   5.939   3.493
    6MET      O   61   5.714   5.835   3.437
    7GLU      N   62   5.791   5.938   3.619
    7GLU      H   63   5.847   6.016   3.648
    7GLU     CA   64   5.808   5.814   3.695
    7GLU     CB   65   5.870   5.849   3.830
    7GLU     CG   66   6.014   5.898   3.819
    7GLU     CD   67   6.071   5.889   3.961
    7GLU    OE1   68   6.134   5.787   3.993
    7GLU    OE2   69   6.049   5.988   4.034
    7GLU      C   70   5.683   5.730   3.723
    7GLU      O   71   5.579   5.787   3.754
    8ILE      N   72   5.695   5.599   3.700
    8ILE      H   73   5.782   5.557   3.674
    8ILE     CA   74   5.584   5.504   3.691
    8ILE     CB   75   5.572   5.417   3.565
    8ILE    CG1   76   5.708   5.355   3.532
    8ILE    CG2   77   5.519   5.488   3.441
    8ILE     CD   78   5.721   5.277   3.401
    8ILE      C   79   5.525   5.450   3.821
    8ILE      O   80   5.502   5.330   3.840
    9ASN      N   81   5.480   5.552   3.892
    9ASN      H   82   5.505   5.646   3.869
    9ASN     CA   83   5.404   5.537   4.017
    9ASN     CB   84   5.418   5.665   4.099
    9ASN     CG   85   5.335   5.668   4.228
    9ASN    OD1   86   5.228   5.725   4.244
    9ASN    ND2   87   5.375   5.601   4.336
    9ASN   HD21   88   5.456   5.543   4.337
    9ASN   HD22   89   5.306   5.596   4.409
    9ASN      C   90   5.260   5.487   3.999
    9ASN      O   91   5.189   5.552   3.923
   10PRO      N   92   5.208   5.382   4.063
   10PRO     CA   93   5.066   5.348   4.047
   10PRO     CB   94   5.044   5.233   4.145
   10PRO     CG   95   5.180   5.166   4.163
   10PRO     CD   96   5.276   5.285   4.149
   10PRO      C   97   4.962   5.458   4.072
   10PRO      O   98   4.882   5.485   3.983
   11GLU      N   99   4.963   5.535   4.180
   11GLU      H  100   5.016   5.495   4.255
   11GLU     CA  101   4.880   5.651   4.219
   11GLU     CB  102   4.924   5.698   4.358
   11GLU     CG  103   4.815   5.775   4.433
   11GLU     CD  104   4.869   5.832   4.564
   11GLU    OE1  105   4.850   5.947   4.608
   11GLU    OE2  106   4.956   5.762   4.621
   11GLU      C  107   4.893   5.763   4.115
   11GLU      O  108   4.788   5.809   4.069
   12MET      N  109   5.015   5.794   4.074
   12MET      H  110   5.092   5.770   4.134
   12MET     CA  111   5.038   5.894   3.969
   12MET     CB  112   5.184   5.900   3.924
   12MET     CG  113   5.206   6.029   3.845
   12MET     SD  114   5.372   6.032   3.769
   12MET     CE  115   5.341   5.906   3.647
   12MET      C  116   4.956   5.854   3.846
   12MET      O  117   4.880   5.937   3.797
   13LEU      N  118   4.964   5.727   3.808
   13LEU      H  119   5.037   5.669   3.844
   13LEU     CA  120   4.880   5.673   3.701
   13LEU     CB  121   4.909   5.525   3.674
   13LEU     CG  122   5.053   5.516   3.622
   13LEU    CD1  123   5.093   5.370   3.640
   13LEU    CD2  124   5.073   5.572   3.481
   13LEU      C  125   4.729   5.692   3.721
   13LEU      O  126   4.666   5.736   3.625
   14ASN      N  127   4.677   5.645   3.834
   14ASN      H  128   4.737   5.586   3.888
   14ASN     CA  129   4.543   5.681   3.882
   14ASN     CB  130   4.527   5.619   4.021
   14ASN     CG  131   4.535   5.467   4.026
   14ASN    OD1  132   4.610   5.399   4.096
   14ASN    ND2  133   4.465   5.398   3.936
   14ASN   HD21  134   4.410   5.433   3.860
   14ASN   HD22  135   4.463   5.298   3.943
   14ASN      C  136   4.498   5.828   3.874
   14ASN      O  137   4.388   5.850   3.825
   15LYS      N  138   4.587   5.923   3.899
   15LYS      H  139   4.670   5.907   3.953
   15LYS     CA  140   4.555   6.064   3.874
   15LYS     CB  141   4.631   6.153   3.972
   15LYS     CG  142   4.600   6.117   4.117
   15LYS     CD  143   4.675   6.214   4.209
   15LYS     CE  144   4.827   6.204   4.197
   15LYS     NZ  145   4.899   6.288   4.292
   15LYS    HZ1  146   4.998   6.286   4.273
   15LYS    HZ2  147   4.855   6.378   4.287
   15LYS    HZ3  148   4.889   6.245   4.382
   15LYS      C  149   4.567   6.120   3.732
   15LYS      O  150   4.479   6.197   3.695
   16VAL      N  151   4.649   6.054   3.650
   16VAL      H  152   4.740   6.025   3.680
   16VAL     CA  153   4.649   6.068   3.503
   16VAL     CB  154   4.777   6.014   3.440
   16VAL    CG1  155   4.760   6.016   3.288
   16VAL    CG2  156   4.909   6.076   3.489
   16VAL      C  157   4.520   6.014   3.441
   16VAL      O  158   4.453   6.096   3.379
   17LEU      N  159   4.476   5.894   3.476
   17LEU      H  160   4.540   5.828   3.514
   17LEU     CA  161   4.346   5.837   3.437
   17LEU     CB  162   4.335   5.700   3.503
   17LEU     CG  163   4.412   5.598   3.419
   17LEU    CD1  164   4.442   5.470   3.497
   17LEU    CD2  165   4.339   5.572   3.287
   17LEU      C  166   4.224   5.925   3.465
   17LEU      O  167   4.145   5.956   3.376
   18SER      N  168   4.211   5.967   3.591
   18SER      H  169   4.271   5.933   3.663
   18SER     CA  170   4.109   6.062   3.638
   18SER     CB  171   4.140   6.093   3.785
   18SER     OG  172   4.046   6.178   3.850
   18SER     HG  173   3.952   6.143   3.854
   18SER      C  174   4.097   6.191   3.557
   18SER      O  175   3.990   6.235   3.516
   19ARG      N  176   4.208   6.255   3.521
   19ARG      H  177   4.296   6.216   3.549
   19ARG     CA  178   4.218   6.372   3.433
   19ARG     CB  179   4.359   6.426   3.414
   19ARG     CG  180   4.420   6.492   3.538
   19ARG     CD  181   4.561   6.540   3.505
   19ARG     NE  182   4.622   6.607   3.621
   19ARG     HE  183   4.626   6.547   3.701
   19ARG     CZ  184   4.667   6.732   3.636
   19ARG    NH1  185   4.650   6.831   3.547
   19ARG   HH11  186   4.614   6.815   3.455
   19ARG   HH12  187   4.651   6.925   3.580
   19ARG    NH2  188   4.710   6.768   3.757
   19ARG   HH21  189   4.714   6.703   3.833
   19ARG   HH22  190   4.735   6.864   3.771
   19ARG      C  191   4.159   6.353   3.292
   19ARG      O  192   4.071   6.429   3.252
   20LEU      N  193   4.195   6.246   3.223
   20LEU      H  194   4.255   6.181   3.270
   20LEU     CA  195   4.148   6.205   3.090
   20LEU     CB  196   4.237   6.093   3.035
   20LEU     CG  197   4.386   6.127   3.031
   20LEU    CD1  198   4.470   6.008   2.983
   20LEU    CD2  199   4.411   6.236   2.927
   20LEU      C  200   4.000   6.167   3.084
   20LEU      O  201   3.941   6.180   2.977
   21GLY      N  202   3.950   6.111   3.194
   21GLY      H  203   4.009   6.093   3.273
   21GLY     CA  204   3.805   6.116   3.219
   21GLY      C  205   3.738   5.979   3.231
   21GLY      O  206   3.637   5.960   3.164
   22VAL      N  207   3.810   5.878   3.281
   22VAL      H  208   3.900   5.903   3.317
   22VAL     CA  209   3.763   5.740   3.299
   22VAL     CB  210   3.883   5.647   3.317
   22VAL    CG1  211   3.978   5.645   3.198
   22VAL    CG2  212   3.947   5.659   3.456
   22VAL      C  213   3.665   5.717   3.414
   22VAL      O  214   3.656   5.796   3.507
   23ALA      N  215   3.586   5.611   3.398
   23ALA      H  216   3.578   5.566   3.309
   23ALA     CA  217   3.491   5.568   3.502
   23ALA     CB  218   3.372   5.492   3.442
   23ALA      C  219   3.567   5.485   3.604
   23ALA      O  220   3.518   5.486   3.717
   24GLY      N  221   3.655   5.395   3.559
   24GLY      H  222   3.686   5.390   3.464
   24GLY     CA  223   3.731   5.304   3.646
   24GLY      C  224   3.881   5.313   3.622
   24GLY      O  225   3.929   5.387   3.536
   25GLN      N  226   3.957   5.290   3.729
   25GLN      H  227   3.918   5.241   3.807
   25GLN     CA  228   4.100   5.320   3.745
   25GLN     CB  229   4.105   5.406   3.871
   25GLN     CG  230   4.057   5.546   3.830
   25GLN     CD  231   4.088   5.651   3.937
   25GLN    OE1  232   4.171   5.646   4.027
   25GLN    NE2  233   4.012   5.759   3.923
   25GLN   HE21  234   3.932   5.766   3.864
   25GLN   HE22  235   4.033   5.841   3.977
   25GLN      C  236   4.177   5.190   3.772
   25GLN      O  237   4.151   5.119   3.869
   26TRP      N  238   4.297   5.184   3.715
   26TRP      H  239   4.333   5.237   3.639
   26TRP     CA  240   4.382   5.065   3.730
   26TRP     CB  241   4.510   5.078   3.647
   26TRP     CG  242   4.493   5.073   3.495
   26TRP    CD1  243   4.415   4.988   3.429
   26TRP    HD1  244   4.340   4.924   3.475
   26TRP    CD2  245   4.577   5.129   3.401
   26TRP    NE1  246   4.444   4.987   3.299
   26TRP    HE1  247   4.388   4.948   3.225
   26TRP    CE2  248   4.548   5.067   3.280
   26TRP    CE3  249   4.686   5.216   3.409
   26TRP    HE3  250   4.696   5.272   3.503
   26TRP    CZ2  251   4.630   5.092   3.171
   26TRP    HZ2  252   4.607   5.045   3.075
   26TRP    CZ3  253   4.765   5.256   3.302
   26TRP    HZ3  254   4.809   5.355   3.295
   26TRP    CH2  255   4.731   5.187   3.187
   26TRP    HH2  256   4.789   5.209   3.097
   26TRP      C  257   4.426   5.033   3.873
   26TRP      O  258   4.451   5.117   3.960
   27ARG      N  259   4.423   4.900   3.882
   27ARG      H  260   4.386   4.845   3.808
   27ARG     CA  261   4.465   4.819   3.998
   27ARG     CB  262   4.346   4.735   4.045
   27ARG     CG  263   4.225   4.816   4.092
   27ARG     CD  264   4.275   4.922   4.190
   27ARG     NE  265   4.181   5.035   4.185
   27ARG     HE  266   4.089   5.009   4.159
   27ARG     CZ  267   4.196   5.158   4.236
   27ARG    NH1  268   4.320   5.195   4.273
   27ARG   HH11  269   4.393   5.127   4.263
   27ARG   HH12  270   4.341   5.291   4.290
   27ARG    NH2  271   4.090   5.236   4.260
   27ARG   HH21  272   3.994   5.215   4.247
   27ARG   HH22  273   4.108   5.326   4.300
   27ARG      C  274   4.594   4.740   3.976
   27ARG      O  275   4.603   4.632   3.918
   28PHE      N  276   4.700   4.793   4.038
   28PHE      H  277   4.684   4.860   4.110
   28PHE     CA  278   4.836   4.739   4.029
   28PHE     CB  279   4.935   4.855   4.013
   28PHE     CG  280   4.921   4.936   3.885
   28PHE    CD1  281   5.009   4.903   3.782
   28PHE    HD1  282   5.061   4.808   3.785
   28PHE    CD2  283   4.831   5.040   3.864
   28PHE    HD2  284   4.766   5.059   3.949
   28PHE    CE1  285   4.998   4.970   3.660
   28PHE    HE1  286   5.066   4.927   3.587
   28PHE    CE2  287   4.820   5.108   3.743
   28PHE    HE2  288   4.773   5.206   3.743
   28PHE     CZ  289   4.908   5.074   3.641
   28PHE     HZ  290   4.882   5.104   3.539
   28PHE      C  291   4.873   4.650   4.148
   28PHE      O  292   4.801   4.628   4.246
   29VAL      N  293   4.976   4.571   4.119
   29VAL      H  294   5.032   4.588   4.037
   29VAL     CA  295   5.026   4.474   4.217
   29VAL     CB  296   5.088   4.363   4.131
   29VAL    CG1  297   5.214   4.400   4.052
   29VAL    CG2  298   5.112   4.240   4.218
   29VAL      C  299   5.110   4.538   4.328
   29VAL      O  300   5.149   4.654   4.314
   30ASP      N  301   5.091   4.482   4.447
   30ASP      H  302   5.015   4.420   4.467
   30ASP     CA  303   5.165   4.517   4.569
   30ASP     CB  304   5.121   4.452   4.700
   30ASP     CG  305   5.110   4.299   4.698
   30ASP    OD1  306   5.213   4.238   4.734
   30ASP    OD2  307   5.010   4.249   4.643
   30ASP      C  308   5.314   4.504   4.537
   30ASP      O  309   5.389   4.602   4.539
   31VAL      N  310   5.364   4.384   4.512
   31VAL      H  311   5.312   4.311   4.556
   31VAL     CA  312   5.494   4.351   4.451
   31VAL     CB  313   5.524   4.201   4.464
   31VAL    CG1  314   5.564   4.176   4.609
   31VAL    CG2  315   5.417   4.104   4.412
   31VAL      C  316   5.520   4.409   4.311
   31VAL      O  317   5.427   4.463   4.252
   32LEU      N  318   5.629   4.376   4.242
   32LEU      H  319   5.658   4.281   4.235
   32LEU     CA  320   5.668   4.443   4.118
   32LEU     CB  321   5.821   4.438   4.108
   32LEU     CG  322   5.888   4.488   4.236
   32LEU    CD1  323   6.038   4.465   4.253
   32LEU    CD2  324   5.870   4.640   4.236
   32LEU      C  325   5.608   4.363   4.002
   32LEU      O  326   5.608   4.240   3.996
   33GLY      N  327   5.567   4.432   3.896
   33GLY      H  328   5.588   4.527   3.877
   33GLY     CA  329   5.505   4.370   3.778
   33GLY      C  330   5.601   4.281   3.699
   33GLY      O  331   5.582   4.166   3.661
   34LEU      N  332   5.687   4.363   3.639
   34LEU      H  333   5.667   4.459   3.659
   34LEU     CA  334   5.792   4.326   3.543
   34LEU     CB  335   5.799   4.440   3.441
   34LEU     CG  336   5.672   4.434   3.356
   34LEU    CD1  337   5.649   4.571   3.292
   34LEU    CD2  338   5.654   4.321   3.256
   34LEU      C  339   5.926   4.298   3.611
   34LEU      O  340   6.019   4.378   3.605
   35GLU      N  341   5.919   4.186   3.683
   35GLU      H  342   5.831   4.140   3.687
   35GLU     CA  343   6.033   4.115   3.742
   35GLU     CB  344   6.020   4.117   3.895
   35GLU     CG  345   6.150   4.136   3.972
   35GLU     CD  346   6.238   4.011   3.975
   35GLU    OE1  347   6.361   4.032   3.985
   35GLU    OE2  348   6.191   3.895   3.974
   35GLU      C  349   6.026   3.968   3.699
   35GLU      O  350   5.915   3.916   3.692
   36GLU      N  351   6.141   3.901   3.697
   36GLU      H  352   6.209   3.924   3.766
   36GLU     CA  353   6.160   3.777   3.620
   36GLU     CB  354   6.310   3.747   3.618
   36GLU     CG  355   6.367   3.845   3.515
   36GLU     CD  356   6.513   3.813   3.480
   36GLU    OE1  357   6.596   3.859   3.562
   36GLU    OE2  358   6.538   3.743   3.380
   36GLU      C  359   6.082   3.664   3.687
   36GLU      O  360   6.043   3.567   3.621
   37GLU      N  361   6.085   3.659   3.820
   37GLU      H  362   6.121   3.740   3.866
   37GLU     CA  363   6.009   3.564   3.902
   37GLU     CB  364   6.099   3.484   3.996
   37GLU     CG  365   6.182   3.375   3.927
   37GLU     CD  366   6.114   3.241   3.901
   37GLU    OE1  367   6.059   3.215   3.792
   37GLU    OE2  368   6.120   3.158   3.995
   37GLU      C  369   5.875   3.612   3.958
   37GLU      O  370   5.848   3.578   4.073
   38SER      N  371   5.805   3.708   3.898
   38SER      H  372   5.819   3.731   3.801
   38SER     CA  373   5.680   3.755   3.960
   38SER     CB  374   5.639   3.889   3.899
   38SER     OG  375   5.535   3.953   3.972
   38SER     HG  376   5.523   4.051   3.952
   38SER      C  377   5.567   3.653   3.953
   38SER      O  378   5.572   3.547   3.890
   39LEU      N  379   5.462   3.683   4.029
   39LEU      H  380   5.448   3.779   4.052
   39LEU     CA  381   5.346   3.594   4.048
   39LEU     CB  382   5.392   3.474   4.130
   39LEU     CG  383   5.476   3.508   4.253
   39LEU    CD1  384   5.366   3.517   4.358
   39LEU    CD2  385   5.579   3.399   4.284
   39LEU      C  386   5.221   3.658   4.108
   39LEU      O  387   5.221   3.778   4.137
   40GLY      N  388   5.119   3.574   4.124
   40GLY      H  389   5.140   3.477   4.118
   40GLY     CA  390   4.985   3.616   4.167
   40GLY      C  391   4.890   3.652   4.052
   40GLY      O  392   4.868   3.575   3.959
   41SER      N  393   4.802   3.747   4.083
   41SER      H  394   4.797   3.773   4.179
   41SER     CA  395   4.695   3.790   3.991
   41SER     CB  396   4.567   3.706   3.991
   41SER     OG  397   4.528   3.665   4.123
   41SER     HG  398   4.490   3.739   4.177
   41SER      C  399   4.657   3.935   4.020
   41SER      O  400   4.679   3.991   4.128
   42VAL      N  401   4.632   3.996   3.905
   42VAL      H  402   4.605   3.936   3.830
   42VAL     CA  403   4.617   4.142   3.897
   42VAL     CB  404   4.660   4.188   3.758
   42VAL    CG1  405   4.657   4.341   3.749
   42VAL    CG2  406   4.795   4.133   3.712
   42VAL      C  407   4.469   4.172   3.926
   42VAL      O  408   4.382   4.110   3.865
   43PRO      N  409   4.438   4.265   4.015
   43PRO     CA  410   4.299   4.297   4.053
   43PRO     CB  411   4.320   4.360   4.191
   43PRO     CG  412   4.457   4.428   4.192
   43PRO     CD  413   4.536   4.340   4.095
   43PRO      C  414   4.231   4.386   3.949
   43PRO      O  415   4.290   4.449   3.861
   44ALA      N  416   4.100   4.390   3.973
   44ALA      H  417   4.057   4.341   4.048
   44ALA     CA  418   3.996   4.450   3.888
   44ALA     CB  419   3.869   4.365   3.897
   44ALA      C  420   3.969   4.597   3.920
   44ALA      O  421   3.917   4.624   4.028
   45PRO      N  422   3.995   4.685   3.824
   45PRO     CA  423   4.040   4.662   3.686
   45PRO     CB  424   3.969   4.774   3.610
   45PRO     CG  425   3.948   4.895   3.702
   45PRO     CD  426   3.945   4.823   3.837
   45PRO      C  427   4.189   4.649   3.654
   45PRO      O  428   4.269   4.734   3.694
   46ALA      N  429   4.221   4.542   3.582
   46ALA      H  430   4.150   4.515   3.516
   46ALA     CA  431   4.360   4.499   3.559
   46ALA     CB  432   4.349   4.356   3.505
   46ALA      C  433   4.446   4.581   3.462
   46ALA      O  434   4.414   4.603   3.346
   47CYS      N  435   4.563   4.609   3.519
   47CYS      H  436   4.579   4.594   3.617
   47CYS     CA  437   4.661   4.698   3.456
   47CYS     CB  438   4.780   4.704   3.553
   47CYS     SG  439   4.877   4.553   3.585
   47CYS     HG  440   4.887   4.538   3.453
   47CYS      C  441   4.714   4.653   3.320
   47CYS      O  442   4.762   4.541   3.301
   48ALA      N  443   4.761   4.755   3.250
   48ALA      H  444   4.739   4.849   3.277
   48ALA     CA  445   4.844   4.750   3.129
   48ALA     CB  446   4.791   4.853   3.029
   48ALA      C  447   4.991   4.780   3.162
   48ALA      O  448   5.020   4.882   3.224
   49LEU      N  449   5.081   4.683   3.150
   49LEU      H  450   5.042   4.593   3.128
   49LEU     CA  451   5.220   4.692   3.196
   49LEU     CB  452   5.267   4.548   3.214
   49LEU     CG  453   5.182   4.453   3.299
   49LEU    CD1  454   5.206   4.308   3.256
   49LEU    CD2  455   5.205   4.477   3.448
   49LEU      C  456   5.315   4.773   3.107
   49LEU      O  457   5.352   4.733   2.997
   50LEU      N  458   5.338   4.893   3.159
   50LEU      H  459   5.282   4.921   3.238
   50LEU     CA  460   5.444   4.981   3.107
   50LEU     CB  461   5.432   5.119   3.174
   50LEU     CG  462   5.318   5.207   3.123
   50LEU    CD1  463   5.313   5.324   3.221
   50LEU    CD2  464   5.311   5.261   2.980
   50LEU      C  465   5.585   4.941   3.149
   50LEU      O  466   5.618   4.913   3.264
   51LEU      N  467   5.668   4.926   3.046
   51LEU      H  468   5.637   4.890   2.958
   51LEU     CA  469   5.814   4.925   3.068
   51LEU     CB  470   5.850   4.784   3.021
   51LEU     CG  471   5.971   4.718   3.089
   51LEU    CD1  472   5.976   4.569   3.057
   51LEU    CD2  473   6.098   4.766   3.018
   51LEU      C  474   5.892   5.034   2.996
   51LEU      O  475   5.903   5.032   2.874
   52LEU      N  476   5.953   5.115   3.082
   52LEU      H  477   5.985   5.086   3.172
   52LEU     CA  478   6.036   5.229   3.040
   52LEU     CB  479   6.027   5.326   3.157
   52LEU     CG  480   6.091   5.462   3.125
   52LEU    CD1  481   6.033   5.518   2.995
   52LEU    CD2  482   6.051   5.558   3.238
   52LEU      C  483   6.182   5.189   3.013
   52LEU      O  484   6.265   5.181   3.102
   53PHE      N  485   6.222   5.190   2.886
   53PHE      H  486   6.168   5.230   2.811
   53PHE     CA  487   6.349   5.134   2.839
   53PHE     CB  488   6.304   5.012   2.759
   53PHE     CG  489   6.404   4.900   2.731
   53PHE    CD1  490   6.434   4.804   2.827
   53PHE    HD1  491   6.379   4.811   2.921
   53PHE    CD2  492   6.495   4.908   2.626
   53PHE    HD2  493   6.487   4.991   2.556
   53PHE    CE1  494   6.543   4.719   2.818
   53PHE    HE1  495   6.562   4.641   2.892
   53PHE    CE2  496   6.605   4.825   2.611
   53PHE    HE2  497   6.666   4.820   2.521
   53PHE     CZ  498   6.630   4.731   2.710
   53PHE     HZ  499   6.698   4.649   2.686
   53PHE      C  500   6.427   5.238   2.758
   53PHE      O  501   6.369   5.341   2.721
   54PRO      N  502   6.560   5.237   2.765
   54PRO     CA  503   6.654   5.315   2.683
   54PRO     CB  504   6.789   5.288   2.750
   54PRO     CG  505   6.766   5.214   2.882
   54PRO     CD  506   6.618   5.175   2.885
   54PRO      C  507   6.650   5.276   2.535
   54PRO      O  508   6.689   5.163   2.506
   55LEU      N  509   6.586   5.361   2.456
   55LEU      H  510   6.560   5.455   2.476
   55LEU     CA  511   6.588   5.330   2.312
   55LEU     CB  512   6.500   5.429   2.236
   55LEU     CG  513   6.467   5.390   2.092
   55LEU    CD1  514   6.374   5.270   2.072
   55LEU    CD2  515   6.410   5.511   2.018
   55LEU      C  516   6.727   5.325   2.248
   55LEU      O  517   6.797   5.426   2.243
   56THR      N  518   6.784   5.207   2.274
   56THR      H  519   6.742   5.146   2.340
   56THR     CA  520   6.923   5.178   2.236
   56THR     CB  521   6.986   5.070   2.324
   56THR    OG1  522   6.921   4.944   2.308
   56THR    HG1  523   6.951   4.882   2.381
   56THR    CG2  524   6.975   5.103   2.473
   56THR      C  525   6.936   5.138   2.089
   56THR      O  526   6.837   5.140   2.015
   57ALA      N  527   7.055   5.114   2.036
   57ALA      H  528   7.142   5.142   2.078
   57ALA     CA  529   7.075   5.068   1.898
   57ALA     CB  530   7.225   5.077   1.866
   57ALA      C  531   7.027   4.924   1.882
   57ALA      O  532   6.950   4.902   1.788
   58GLN      N  533   7.039   4.843   1.987
   58GLN      H  534   7.107   4.868   2.056
   58GLN     CA  535   6.994   4.703   1.985
   58GLN     CB  536   7.044   4.630   2.110
   58GLN     CG  537   7.025   4.478   2.105
   58GLN     CD  538   7.086   4.399   2.221
   58GLN    OE1  539   7.012   4.359   2.311
   58GLN    NE2  540   7.213   4.361   2.221
   58GLN   HE21  541   7.272   4.378   2.142
   58GLN   HE22  542   7.245   4.299   2.293
   58GLN      C  543   6.841   4.699   1.985
   58GLN      O  544   6.779   4.629   1.905
   59HISE     N  545   6.769   4.778   2.064
   59HISE     H  546   6.822   4.833   2.129
   59HISE    CA  547   6.623   4.789   2.066
   59HISE    CB  548   6.589   4.855   2.199
   59HISE    CG  549   6.442   4.837   2.235
   59HISE   ND1  550   6.377   4.726   2.267
   59HISE   CD2  551   6.361   4.943   2.225
   59HISE   HD2  552   6.391   5.045   2.204
   59HISE   CE1  553   6.249   4.760   2.270
   59HISE   HE1  554   6.165   4.708   2.317
   59HISE   NE2  555   6.240   4.890   2.240
   59HISE   HE2  556   6.158   4.943   2.219
   59HISE     C  557   6.565   4.851   1.938
   59HISE     O  558   6.462   4.809   1.887
   60GLU      N  559   6.623   4.959   1.886
   60GLU      H  560   6.699   5.007   1.929
   60GLU     CA  561   6.593   5.002   1.749
   60GLU     CB  562   6.679   5.123   1.711
   60GLU     CG  563   6.571   5.218   1.661
   60GLU     CD  564   6.602   5.356   1.603
   60GLU    OE1  565   6.503   5.425   1.572
   60GLU    OE2  566   6.721   5.389   1.582
   60GLU      C  567   6.600   4.906   1.630
   60GLU      O  568   6.506   4.883   1.554
   61ASN      N  569   6.695   4.814   1.641
   61ASN      H  570   6.775   4.838   1.696
   61ASN     CA  571   6.701   4.703   1.544
   61ASN     CB  572   6.839   4.644   1.570
   61ASN     CG  573   6.881   4.512   1.504
   61ASN    OD1  574   6.876   4.403   1.561
   61ASN    ND2  575   6.892   4.522   1.372
   61ASN   HD21  576   6.873   4.607   1.323
   61ASN   HD22  577   6.922   4.442   1.321
   61ASN      C  578   6.594   4.600   1.577
   61ASN      O  579   6.522   4.554   1.488
   62PHE      N  580   6.574   4.575   1.706
   62PHE      H  581   6.651   4.563   1.770
   62PHE     CA  582   6.461   4.491   1.750
   62PHE     CB  583   6.464   4.481   1.902
   62PHE     CG  584   6.519   4.358   1.976
   62PHE    CD1  585   6.477   4.228   1.950
   62PHE    HD1  586   6.399   4.210   1.876
   62PHE    CD2  587   6.619   4.383   2.069
   62PHE    HD2  588   6.645   4.479   2.115
   62PHE    CE1  589   6.533   4.122   2.019
   62PHE    HE1  590   6.512   4.018   1.993
   62PHE    CE2  591   6.690   4.277   2.124
   62PHE    HE2  592   6.787   4.286   2.172
   62PHE     CZ  593   6.644   4.148   2.098
   62PHE     HZ  594   6.682   4.075   2.168
   62PHE      C  595   6.325   4.532   1.694
   62PHE      O  596   6.248   4.448   1.648
   63ARG      N  597   6.293   4.661   1.708
   63ARG      H  598   6.346   4.724   1.765
   63ARG     CA  599   6.168   4.717   1.656
   63ARG     CB  600   6.159   4.861   1.708
   63ARG     CG  601   6.092   4.861   1.846
   63ARG     CD  602   5.961   4.783   1.847
   63ARG     NE  603   5.877   4.792   1.968
   63ARG     HE  604   5.859   4.883   2.005
   63ARG     CZ  605   5.833   4.685   2.034
   63ARG    NH1  606   5.842   4.559   1.990
   63ARG   HH11  607   5.897   4.538   1.909
   63ARG   HH12  608   5.790   4.486   2.034
   63ARG    NH2  609   5.798   4.685   2.163
   63ARG   HH21  610   5.802   4.768   2.219
   63ARG   HH22  611   5.790   4.599   2.213
   63ARG      C  612   6.149   4.709   1.504
   63ARG      O  613   6.034   4.706   1.462
   64LYS      N  614   6.259   4.705   1.428
   64LYS      H  615   6.346   4.726   1.471
   64LYS     CA  616   6.255   4.668   1.286
   64LYS     CB  617   6.380   4.719   1.213
   64LYS     CG  618   6.386   4.872   1.213
   64LYS     CD  619   6.523   4.909   1.156
   64LYS     CE  620   6.532   5.060   1.179
   64LYS     NZ  621   6.665   5.107   1.137
   64LYS    HZ1  622   6.737   5.058   1.186
   64LYS    HZ2  623   6.680   5.106   1.038
   64LYS    HZ3  624   6.677   5.201   1.169
   64LYS      C  625   6.235   4.520   1.254
   64LYS      O  626   6.166   4.480   1.160
   65LYS      N  627   6.323   4.439   1.311
   65LYS      H  628   6.399   4.470   1.369
   65LYS     CA  629   6.304   4.294   1.300
   65LYS     CB  630   6.427   4.219   1.351
   65LYS     CG  631   6.449   4.158   1.490
   65LYS     CD  632   6.596   4.120   1.512
   65LYS     CE  633   6.640   4.082   1.654
   65LYS     NZ  634   6.777   4.031   1.666
   65LYS    HZ1  635   6.797   3.951   1.608
   65LYS    HZ2  636   6.854   4.094   1.654
   65LYS    HZ3  637   6.790   3.988   1.755
   65LYS      C  638   6.168   4.235   1.339
   65LYS      O  639   6.105   4.164   1.261
   66GLN      N  640   6.110   4.289   1.445
   66GLN      H  641   6.149   4.349   1.516
   66GLN     CA  642   5.980   4.242   1.495
   66GLN     CB  643   5.956   4.293   1.638
   66GLN     CG  644   6.016   4.208   1.750
   66GLN     CD  645   5.995   4.252   1.895
   66GLN    OE1  646   6.061   4.341   1.948
   66GLN    NE2  647   5.933   4.171   1.980
   66GLN   HE21  648   5.901   4.081   1.952
   66GLN   HE22  649   5.931   4.191   2.078
   66GLN      C  650   5.861   4.275   1.404
   66GLN      O  651   5.777   4.186   1.392
   67ILE      N  652   5.857   4.393   1.343
   67ILE      H  653   5.928   4.461   1.363
   67ILE     CA  654   5.750   4.431   1.251
   67ILE     CB  655   5.741   4.582   1.233
   67ILE    CG1  656   5.871   4.632   1.170
   67ILE    CG2  657   5.721   4.637   1.374
   67ILE     CD  658   5.886   4.784   1.164
   67ILE      C  659   5.746   4.346   1.123
   67ILE      O  660   5.639   4.332   1.064
   68GLU      N  661   5.860   4.320   1.059
   68GLU      H  662   5.947   4.368   1.069
   68GLU     CA  663   5.868   4.238   0.937
   68GLU     CB  664   5.998   4.244   0.857
   68GLU     CG  665   6.118   4.180   0.927
   68GLU     CD  666   6.241   4.193   0.837
   68GLU    OE1  667   6.317   4.291   0.855
   68GLU    OE2  668   6.253   4.109   0.746
   68GLU      C  669   5.815   4.095   0.936
   68GLU      O  670   5.734   4.060   0.851
   69GLU      N  671   5.833   4.030   1.051
   69GLU      H  672   5.885   4.080   1.121
   69GLU     CA  673   5.777   3.899   1.089
   69GLU     CB  674   5.846   3.844   1.213
   69GLU     CG  675   5.987   3.803   1.169
   69GLU     CD  676   6.070   3.712   1.259
   69GLU    OE1  677   6.163   3.766   1.324
   69GLU    OE2  678   6.065   3.589   1.241
   69GLU      C  679   5.628   3.910   1.120
   69GLU      O  680   5.555   3.814   1.147
   70LEU      N  681   5.578   4.026   1.161
   70LEU      H  682   5.624   4.094   1.218
   70LEU     CA  683   5.433   4.049   1.152
   70LEU     CB  684   5.380   4.157   1.247
   70LEU     CG  685   5.413   4.130   1.393
   70LEU    CD1  686   5.378   4.252   1.480
   70LEU    CD2  687   5.341   4.002   1.436
   70LEU      C  688   5.364   4.071   1.017
   70LEU      O  689   5.255   4.021   0.992
   71LYS      N  690   5.414   4.177   0.954
   71LYS      H  691   5.506   4.211   0.975
   71LYS     CA  692   5.375   4.211   0.817
   71LYS     CB  693   5.439   4.111   0.720
   71LYS     CG  694   5.411   4.155   0.576
   71LYS     CD  695   5.489   4.052   0.494
   71LYS     CE  696   5.542   4.108   0.363
   71LYS     NZ  697   5.551   4.018   0.246
   71LYS    HZ1  698   5.472   3.957   0.243
   71LYS    HZ2  699   5.559   4.082   0.170
   71LYS    HZ3  700   5.633   3.962   0.253
   71LYS      C  701   5.224   4.213   0.791
   71LYS      O  702   5.163   4.112   0.757
   72GLY      N  703   5.167   4.321   0.845
   72GLY      H  704   5.221   4.383   0.902
   72GLY     CA  705   5.030   4.367   0.820
   72GLY      C  706   4.932   4.259   0.864
   72GLY      O  707   4.828   4.251   0.798
   73GLN      N  708   4.965   4.173   0.960
   73GLN      H  709   5.062   4.153   0.977
   73GLN     CA  710   4.865   4.074   1.002
   73GLN     CB  711   4.927   3.992   1.115
   73GLN     CG  712   5.000   3.862   1.079
   73GLN     CD  713   4.995   3.782   1.209
   73GLN    OE1  714   4.886   3.748   1.255
   73GLN    NE2  715   5.097   3.709   1.253
   73GLN   HE21  716   5.176   3.694   1.193
   73GLN   HE22  717   5.082   3.657   1.337
   73GLN      C  718   4.736   4.128   1.064
   73GLN      O  719   4.720   4.242   1.108
   74GLU      N  720   4.640   4.037   1.076
   74GLU      H  721   4.647   3.950   1.026
   74GLU     CA  722   4.511   4.037   1.147
   74GLU     CB  723   4.424   3.934   1.074
   74GLU     CG  724   4.392   3.987   0.934
   74GLU     CD  725   4.301   3.892   0.856
   74GLU    OE1  726   4.355   3.809   0.780
   74GLU    OE2  727   4.178   3.912   0.851
   74GLU      C  728   4.517   4.037   1.300
   74GLU      O  729   4.459   3.954   1.369
   75VAL      N  730   4.565   4.149   1.354
   75VAL      H  731   4.602   4.229   1.307
   75VAL     CA  732   4.561   4.170   1.499
   75VAL     CB  733   4.654   4.289   1.527
   75VAL    CG1  734   4.797   4.242   1.503
   75VAL    CG2  735   4.618   4.408   1.438
   75VAL      C  736   4.426   4.193   1.567
   75VAL      O  737   4.334   4.218   1.489
   76SER      N  738   4.424   4.177   1.699
   76SER      H  739   4.510   4.140   1.736
   76SER     CA  740   4.308   4.190   1.788
   76SER     CB  741   4.322   4.148   1.935
   76SER     OG  742   4.226   4.049   1.972
   76SER     HG  743   4.263   3.998   2.050
   76SER      C  744   4.255   4.334   1.788
   76SER      O  745   4.336   4.415   1.832
   77PRO      N  746   4.129   4.361   1.758
   77PRO     CA  747   4.077   4.499   1.758
   77PRO     CB  748   3.927   4.488   1.728
   77PRO     CG  749   3.892   4.341   1.755
   77PRO     CD  750   4.022   4.264   1.732
   77PRO      C  751   4.087   4.598   1.874
   77PRO      O  752   4.094   4.718   1.848
   78LYS      N  753   4.101   4.545   1.995
   78LYS      H  754   4.071   4.454   2.025
   78LYS     CA  755   4.127   4.634   2.109
   78LYS     CB  756   4.088   4.566   2.241
   78LYS     CG  757   3.937   4.543   2.249
   78LYS     CD  758   3.895   4.454   2.366
   78LYS     CE  759   3.753   4.403   2.390
   78LYS     NZ  760   3.753   4.314   2.506
   78LYS    HZ1  761   3.749   4.215   2.494
   78LYS    HZ2  762   3.833   4.331   2.564
   78LYS    HZ3  763   3.673   4.335   2.563
   78LYS      C  764   4.265   4.699   2.117
   78LYS      O  765   4.295   4.784   2.201
   79VAL      N  766   4.353   4.672   2.022
   79VAL      H  767   4.347   4.597   1.957
   79VAL     CA  768   4.485   4.738   2.014
   79VAL     CB  769   4.600   4.640   1.990
   79VAL    CG1  770   4.602   4.513   2.076
   79VAL    CG2  771   4.610   4.606   1.841
   79VAL      C  772   4.491   4.868   1.934
   79VAL      O  773   4.440   4.885   1.824
   80TYR      N  774   4.550   4.969   1.997
   80TYR      H  775   4.580   4.965   2.092
   80TYR     CA  776   4.549   5.110   1.953
   80TYR     CB  777   4.494   5.199   2.064
   80TYR     CG  778   4.501   5.347   2.025
   80TYR    CD1  779   4.611   5.428   2.048
   80TYR    HD1  780   4.693   5.384   2.105
   80TYR    CD2  781   4.388   5.400   1.965
   80TYR    HD2  782   4.296   5.343   1.949
   80TYR    CE1  783   4.620   5.559   2.002
   80TYR    HE1  784   4.705   5.624   2.022
   80TYR    CE2  785   4.398   5.529   1.913
   80TYR    HE2  786   4.331   5.548   1.829
   80TYR     CZ  787   4.511   5.607   1.930
   80TYR     OH  788   4.513   5.733   1.877
   80TYR     HH  789   4.428   5.767   1.838
   80TYR      C  790   4.680   5.163   1.896
   80TYR      O  791   4.780   5.159   1.967
   81PHE      N  792   4.683   5.176   1.763
   81PHE      H  793   4.597   5.165   1.712
   81PHE     CA  794   4.796   5.214   1.678
   81PHE     CB  795   4.762   5.176   1.534
   81PHE     CG  796   4.759   5.027   1.496
   81PHE    CD1  797   4.724   4.917   1.573
   81PHE    HD1  798   4.697   4.923   1.679
   81PHE    CD2  799   4.781   5.005   1.361
   81PHE    HD2  800   4.830   5.084   1.304
   81PHE    CE1  801   4.699   4.791   1.519
   81PHE    HE1  802   4.670   4.701   1.572
   81PHE    CE2  803   4.764   4.880   1.303
   81PHE    HE2  804   4.783   4.868   1.196
   81PHE     CZ  805   4.717   4.776   1.382
   81PHE     HZ  806   4.682   4.687   1.330
   81PHE      C  807   4.848   5.358   1.680
   81PHE      O  808   4.770   5.446   1.644
   82MET      N  809   4.980   5.370   1.687
   82MET      H  810   5.038   5.297   1.722
   82MET     CA  811   5.061   5.491   1.664
   82MET     CB  812   5.078   5.569   1.795
   82MET     CG  813   5.015   5.708   1.785
   82MET     SD  814   5.108   5.826   1.681
   82MET     CE  815   5.192   5.918   1.808
   82MET      C  816   5.201   5.462   1.610
   82MET      O  817   5.250   5.349   1.598
   83LYS      N  818   5.252   5.569   1.552
   83LYS      H  819   5.203   5.657   1.551
   83LYS     CA  820   5.388   5.587   1.500
   83LYS     CB  821   5.377   5.559   1.350
   83LYS     CG  822   5.510   5.564   1.273
   83LYS     CD  823   5.504   5.542   1.122
   83LYS     CE  824   5.643   5.573   1.067
   83LYS     NZ  825   5.660   5.542   0.924
   83LYS    HZ1  826   5.754   5.564   0.897
   83LYS    HZ2  827   5.647   5.445   0.906
   83LYS    HZ3  828   5.598   5.597   0.868
   83LYS      C  829   5.433   5.732   1.522
   83LYS      O  830   5.379   5.826   1.464
   84GLN      N  831   5.539   5.742   1.601
   84GLN      H  832   5.594   5.661   1.624
   84GLN     CA  833   5.606   5.871   1.621
   84GLN     CB  834   5.698   5.882   1.743
   84GLN     CG  835   5.628   5.887   1.879
   84GLN     CD  836   5.706   5.856   2.007
   84GLN    OE1  837   5.694   5.753   2.073
   84GLN    NE2  838   5.816   5.930   2.020
   84GLN   HE21  839   5.854   5.995   1.954
   84GLN   HE22  840   5.859   5.929   2.110
   84GLN      C  841   5.667   5.932   1.494
   84GLN      O  842   5.783   5.905   1.462
   85THR      N  843   5.590   6.006   1.415
   85THR      H  844   5.492   6.026   1.425
   85THR     CA  845   5.648   6.071   1.297
   85THR     CB  846   5.544   6.076   1.186
   85THR    OG1  847   5.426   6.146   1.226
   85THR    HG1  848   5.339   6.109   1.194
   85THR    CG2  849   5.515   5.938   1.126
   85THR      C  850   5.705   6.213   1.302
   85THR      O  851   5.777   6.256   1.212
   86ILE      N  852   5.651   6.288   1.397
   86ILE      H  853   5.576   6.257   1.456
   86ILE     CA  854   5.722   6.412   1.431
   86ILE     CB  855   5.640   6.541   1.421
   86ILE    CG1  856   5.511   6.543   1.503
   86ILE    CG2  857   5.599   6.563   1.276
   86ILE     CD  858   5.479   6.679   1.566
   86ILE      C  859   5.802   6.395   1.560
   86ILE      O  860   5.778   6.296   1.629
   87GLY      N  861   5.880   6.496   1.598
   87GLY      H  862   5.885   6.577   1.540
   87GLY     CA  863   5.951   6.502   1.726
   87GLY      C  864   5.859   6.525   1.846
   87GLY      O  865   5.850   6.635   1.901
   88ASN      N  866   5.774   6.425   1.867
   88ASN      H  867   5.780   6.343   1.811
   88ASN     CA  868   5.660   6.428   1.960
   88ASN     CB  869   5.601   6.287   1.944
   88ASN     CG  870   5.506   6.271   1.826
   88ASN    OD1  871   5.531   6.209   1.723
   88ASN    ND2  872   5.392   6.340   1.827
   88ASN   HD21  873   5.381   6.396   1.909
   88ASN   HD22  874   5.345   6.357   1.740
   88ASN      C  875   5.700   6.456   2.105
   88ASN      O  876   5.809   6.417   2.146
   89SER      N  877   5.595   6.483   2.183
   89SER      H  878   5.502   6.491   2.147
   89SER     CA  879   5.589   6.483   2.329
   89SER     CB  880   5.463   6.551   2.382
   89SER     OG  881   5.449   6.686   2.338
   89SER     HG  882   5.444   6.684   2.238
   89SER      C  883   5.608   6.345   2.394
   89SER      O  884   5.518   6.281   2.450
   90CYS      N  885   5.729   6.303   2.429
   90CYS      H  886   5.794   6.367   2.469
   90CYS     CA  887   5.756   6.159   2.439
   90CYS     CB  888   5.907   6.141   2.461
   90CYS     SG  889   5.972   5.983   2.525
   90CYS     HG  890   6.095   5.979   2.476
   90CYS      C  891   5.681   6.075   2.543
   90CYS      O  892   5.640   5.962   2.515
   91GLY      N  893   5.676   6.128   2.665
   91GLY      H  894   5.734   6.207   2.681
   91GLY     CA  895   5.604   6.086   2.786
   91GLY      C  896   5.454   6.078   2.754
   91GLY      O  897   5.396   5.971   2.771
   92THR      N  898   5.399   6.182   2.693
   92THR      H  899   5.447   6.246   2.633
   92THR     CA  900   5.253   6.188   2.679
   92THR     CB  901   5.200   6.327   2.643
   92THR    OG1  902   5.248   6.357   2.512
   92THR    HG1  903   5.189   6.431   2.480
   92THR    CG2  904   5.232   6.436   2.746
   92THR      C  905   5.198   6.087   2.578
   92THR      O  906   5.086   6.040   2.596
   93ILE      N  907   5.270   6.076   2.467
   93ILE      H  908   5.320   6.154   2.430
   93ILE     CA  909   5.237   5.982   2.358
   93ILE     CB  910   5.353   5.985   2.258
   93ILE    CG1  911   5.389   6.123   2.204
   93ILE    CG2  912   5.318   5.893   2.140
   93ILE     CD  913   5.276   6.194   2.130
   93ILE      C  914   5.224   5.840   2.414
   93ILE      O  915   5.116   5.783   2.406
   94GLY      N  916   5.322   5.805   2.497
   94GLY      H  917   5.386   5.862   2.548
   94GLY     CA  918   5.314   5.668   2.552
   94GLY      C  919   5.199   5.644   2.649
   94GLY      O  920   5.112   5.562   2.623
   95LEU      N  921   5.183   5.747   2.733
   95LEU      H  922   5.226   5.836   2.716
   95LEU     CA  923   5.082   5.739   2.839
   95LEU     CB  924   5.105   5.850   2.943
   95LEU     CG  925   5.199   5.811   3.057
   95LEU    CD1  926   5.242   5.925   3.150
   95LEU    CD2  927   5.137   5.696   3.136
   95LEU      C  928   4.939   5.761   2.790
   95LEU      O  929   4.860   5.672   2.815
   96ILE      N  930   4.907   5.850   2.696
   96ILE      H  931   4.963   5.932   2.686
   96ILE     CA  932   4.774   5.852   2.632
   96ILE     CB  933   4.752   5.999   2.595
   96ILE    CG1  934   4.747   6.091   2.717
   96ILE    CG2  935   4.617   6.001   2.523
   96ILE     CD  936   4.758   6.237   2.672
   96ILE      C  937   4.733   5.741   2.535
   96ILE      O  938   4.625   5.683   2.551
   97HISE     N  939   4.834   5.680   2.474
   97HISE     H  940   4.928   5.703   2.500
   97HISE    CA  941   4.804   5.555   2.403
   97HISE    CB  942   4.895   5.525   2.284
   97HISE    CG  943   5.008   5.424   2.308
   97HISE   ND1  944   4.999   5.296   2.343
   97HISE   CD2  945   5.139   5.450   2.306
   97HISE   HD2  946   5.175   5.548   2.276
   97HISE   CE1  947   5.117   5.247   2.381
   97HISE   HE1  948   5.144   5.147   2.416
   97HISE   NE2  949   5.204   5.341   2.346
   97HISE   HE2  950   5.300   5.337   2.375
   97HISE     C  951   4.779   5.429   2.486
   97HISE     O  952   4.689   5.351   2.457
   98ALA      N  953   4.852   5.434   2.598
   98ALA      H  954   4.924   5.502   2.611
   98ALA     CA  955   4.839   5.337   2.707
   98ALA     CB  956   4.940   5.364   2.819
   98ALA      C  957   4.699   5.339   2.768
   98ALA      O  958   4.649   5.234   2.808
   99VAL      N  959   4.643   5.458   2.789
   99VAL      H  960   4.699   5.541   2.786
   99VAL     CA  961   4.502   5.465   2.829
   99VAL     CB  962   4.448   5.600   2.878
   99VAL    CG1  963   4.304   5.594   2.929
   99VAL    CG2  964   4.537   5.664   2.986
   99VAL      C  965   4.413   5.420   2.712
   99VAL      O  966   4.338   5.324   2.731
  100ALA      N  967   4.421   5.473   2.591
  100ALA      H  968   4.488   5.543   2.568
  100ALA     CA  969   4.343   5.431   2.473
  100ALA     CB  970   4.376   5.518   2.351
  100ALA      C  971   4.337   5.284   2.430
  100ALA      O  972   4.227   5.242   2.394
  101ASN      N  973   4.441   5.205   2.456
  101ASN      H  974   4.530   5.247   2.473
  101ASN     CA  975   4.452   5.059   2.446
  101ASN     CB  976   4.601   5.030   2.470
  101ASN     CG  977   4.680   5.009   2.341
  101ASN    OD1  978   4.641   4.923   2.263
  101ASN    ND2  979   4.774   5.096   2.303
  101ASN   HD21  980   4.792   5.180   2.353
  101ASN   HD22  981   4.848   5.055   2.249
  101ASN      C  982   4.373   4.969   2.540
  101ASN      O  983   4.360   4.852   2.506
  102ASN      N  984   4.342   5.025   2.657
  102ASN      H  985   4.367   5.120   2.673
  102ASN     CA  986   4.280   4.967   2.777
  102ASN     CB  987   4.383   4.985   2.889
  102ASN     CG  988   4.408   4.866   2.982
  102ASN    OD1  989   4.345   4.845   3.086
  102ASN    ND2  990   4.490   4.766   2.949
  102ASN   HD21  991   4.534   4.765   2.860
  102ASN   HD22  992   4.497   4.693   3.017
  102ASN      C  993   4.140   5.013   2.816
  102ASN      O  994   4.092   4.979   2.924
  103GLN      N  995   4.068   5.064   2.716
  103GLN      H  996   4.122   5.095   2.638
  103GLN     CA  997   3.927   5.106   2.715
  103GLN     CB  998   3.880   5.144   2.574
  103GLN     CG  999   3.881   5.033   2.469
  103GLN     CD 1000   3.817   5.092   2.343
  103GLN    OE1 1001   3.708   5.149   2.345
  103GLN    NE2 1002   3.888   5.086   2.230
  103GLN   HE21 1003   3.975   5.041   2.209
  103GLN   HE22 1004   3.866   5.156   2.163
  103GLN      C 1005   3.822   5.016   2.780
  103GLN      O 1006   3.752   5.061   2.871
  104ASP      N 1007   3.832   4.885   2.760
  104ASP      H 1008   3.920   4.863   2.718
  104ASP     CA 1009   3.736   4.780   2.799
  104ASP     CB 1010   3.758   4.645   2.729
  104ASP     CG 1011   3.889   4.575   2.765
  104ASP    OD1 1012   3.994   4.643   2.766
  104ASP    OD2 1013   3.884   4.453   2.792
  104ASP      C 1014   3.718   4.764   2.950
  104ASP      O 1015   3.606   4.783   2.998
  105LYS      N 1016   3.835   4.757   3.013
  105LYS      H 1017   3.919   4.741   2.959
  105LYS     CA 1018   3.873   4.749   3.155
  105LYS     CB 1019   4.020   4.709   3.165
  105LYS     CG 1020   4.029   4.558   3.142
  105LYS     CD 1021   4.177   4.540   3.107
  105LYS     CE 1022   4.199   4.405   3.038
  105LYS     NZ 1023   4.151   4.406   2.899
  105LYS    HZ1 1024   4.201   4.474   2.846
  105LYS    HZ2 1025   4.183   4.321   2.855
  105LYS    HZ3 1026   4.051   4.411   2.889
  105LYS      C 1027   3.859   4.884   3.225
  105LYS      O 1028   3.799   4.883   3.332
  106LEU      N 1029   3.908   4.989   3.159
  106LEU      H 1030   3.958   4.976   3.074
  106LEU     CA 1031   3.898   5.124   3.217
  106LEU     CB 1032   3.983   5.234   3.154
  106LEU     CG 1033   4.130   5.207   3.186
  106LEU    CD1 1034   4.230   5.274   3.092
  106LEU    CD2 1035   4.159   5.256   3.328
  106LEU      C 1036   3.753   5.173   3.231
  106LEU      O 1037   3.720   5.233   3.333
  107GLY      N 1038   3.676   5.164   3.123
  107GLY      H 1039   3.712   5.128   3.037
  107GLY     CA 1040   3.538   5.215   3.122
  107GLY      C 1041   3.539   5.367   3.106
  107GLY      O 1042   3.573   5.440   3.199
  108PHE      N 1043   3.473   5.420   3.004
  108PHE      H 1044   3.399   5.385   2.946
  108PHE     CA 1045   3.484   5.564   2.976
  108PHE     CB 1046   3.525   5.597   2.833
  108PHE     CG 1047   3.661   5.539   2.792
  108PHE    CD1 1048   3.677   5.502   2.659
  108PHE    HD1 1049   3.587   5.507   2.597
  108PHE    CD2 1050   3.767   5.569   2.877
  108PHE    HD2 1051   3.749   5.601   2.979
  108PHE    CE1 1052   3.805   5.480   2.610
  108PHE    HE1 1053   3.818   5.438   2.510
  108PHE    CE2 1054   3.896   5.554   2.827
  108PHE    HE2 1055   3.983   5.593   2.881
  108PHE     CZ 1056   3.910   5.514   2.694
  108PHE     HZ 1057   4.012   5.508   2.656
  108PHE      C 1058   3.357   5.643   3.008
  108PHE      O 1059   3.244   5.598   2.992
  109GLU      N 1060   3.381   5.748   3.086
  109GLU      H 1061   3.469   5.764   3.129
  109GLU     CA 1062   3.272   5.836   3.131
  109GLU     CB 1063   3.344   5.936   3.222
  109GLU     CG 1064   3.296   5.911   3.365
  109GLU     CD 1065   3.149   5.921   3.407
  109GLU    OE1 1066   3.123   5.888   3.525
  109GLU    OE2 1067   3.076   6.002   3.346
  109GLU      C 1068   3.205   5.916   3.018
  109GLU      O 1069   3.227   5.882   2.902
  110ASP      N 1070   3.108   5.996   3.062
  110ASP      H 1071   3.086   5.984   3.158
  110ASP     CA 1072   3.031   6.086   2.975
  110ASP     CB 1073   2.915   6.161   3.042
  110ASP     CG 1074   2.777   6.107   3.006
  110ASP    OD1 1075   2.692   6.087   3.096
  110ASP    OD2 1076   2.752   6.088   2.885
  110ASP      C 1077   3.118   6.194   2.910
  110ASP      O 1078   3.183   6.165   2.809
  111GLY      N 1079   3.143   6.299   2.987
  111GLY      H 1080   3.121   6.301   3.085
  111GLY     CA 1081   3.249   6.394   2.952
  111GLY      C 1082   3.383   6.325   2.977
  111GLY      O 1083   3.421   6.289   3.088
  112SER      N 1084   3.477   6.364   2.891
  112SER      H 1085   3.457   6.437   2.827
  112SER     CA 1086   3.604   6.296   2.861
  112SER     CB 1087   3.608   6.143   2.858
  112SER     OG 1088   3.742   6.103   2.827
  112SER     HG 1089   3.805   6.125   2.901
  112SER      C 1090   3.677   6.352   2.739
  112SER      O 1091   3.647   6.328   2.622
  113VAL      N 1092   3.785   6.421   2.773
  113VAL      H 1093   3.803   6.464   2.861
  113VAL     CA 1094   3.888   6.446   2.671
  113VAL     CB 1095   3.998   6.549   2.700
  113VAL    CG1 1096   3.921   6.681   2.715
  113VAL    CG2 1097   4.076   6.514   2.826
  113VAL      C 1098   3.961   6.328   2.605
  113VAL      O 1099   3.994   6.339   2.487
  114LEU      N 1100   3.973   6.214   2.673
  114LEU      H 1101   3.984   6.208   2.772
  114LEU     CA 1102   4.009   6.086   2.611
  114LEU     CB 1103   4.040   5.983   2.720
  114LEU     CG 1104   4.152   5.883   2.690
  114LEU    CD1 1105   4.115   5.757   2.612
  114LEU    CD2 1106   4.273   5.951   2.626
  114LEU      C 1107   3.907   6.039   2.507
  114LEU      O 1108   3.943   5.984   2.403
  115LYS      N 1109   3.779   6.047   2.543
  115LYS      H 1110   3.754   6.054   2.639
  115LYS     CA 1111   3.671   6.026   2.445
  115LYS     CB 1112   3.541   6.029   2.526
  115LYS     CG 1113   3.464   5.897   2.520
  115LYS     CD 1114   3.323   5.928   2.572
  115LYS     CE 1115   3.249   5.797   2.600
  115LYS     NZ 1116   3.110   5.818   2.645
  115LYS    HZ1 1117   3.050   5.738   2.639
  115LYS    HZ2 1118   3.115   5.848   2.741
  115LYS    HZ3 1119   3.060   5.888   2.594
  115LYS      C 1120   3.681   6.109   2.317
  115LYS      O 1121   3.685   6.045   2.213
  116GLN      N 1122   3.698   6.241   2.328
  116GLN      H 1123   3.676   6.292   2.411
  116GLN     CA 1124   3.734   6.325   2.213
  116GLN     CB 1125   3.723   6.466   2.272
  116GLN     CG 1126   3.578   6.511   2.294
  116GLN     CD 1127   3.576   6.641   2.374
  116GLN    OE1 1128   3.573   6.637   2.497
  116GLN    NE2 1129   3.570   6.759   2.312
  116GLN   HE21 1130   3.568   6.764   2.212
  116GLN   HE22 1131   3.615   6.833   2.362
  116GLN      C 1132   3.864   6.293   2.139
  116GLN      O 1133   3.881   6.284   2.017
  117PHE      N 1134   3.959   6.247   2.219
  117PHE      H 1135   3.939   6.239   2.317
  117PHE     CA 1136   4.091   6.207   2.168
  117PHE     CB 1137   4.184   6.171   2.283
  117PHE     CG 1138   4.308   6.087   2.252
  117PHE    CD1 1139   4.408   6.148   2.177
  117PHE    HD1 1140   4.416   6.257   2.184
  117PHE    CD2 1141   4.314   5.952   2.286
  117PHE    HD2 1142   4.230   5.897   2.329
  117PHE    CE1 1143   4.518   6.076   2.131
  117PHE    HE1 1144   4.609   6.120   2.092
  117PHE    CE2 1145   4.424   5.882   2.240
  117PHE    HE2 1146   4.447   5.796   2.304
  117PHE     CZ 1147   4.521   5.939   2.159
  117PHE     HZ 1148   4.577   5.871   2.095
  117PHE      C 1149   4.082   6.088   2.072
  117PHE      O 1150   4.133   6.092   1.960
  118LEU      N 1151   3.999   5.993   2.116
  118LEU      H 1152   3.959   5.990   2.207
  118LEU     CA 1153   3.965   5.884   2.023
  118LEU     CB 1154   3.890   5.770   2.093
  118LEU     CG 1155   3.979   5.676   2.175
  118LEU    CD1 1156   3.892   5.557   2.214
  118LEU    CD2 1157   4.092   5.623   2.087
  118LEU      C 1158   3.896   5.927   1.893
  118LEU      O 1159   3.955   5.914   1.786
  119SER      N 1160   3.787   6.002   1.905
  119SER      H 1161   3.755   6.024   1.997
  119SER     CA 1162   3.706   6.063   1.799
  119SER     CB 1163   3.581   6.125   1.861
  119SER     OG 1164   3.494   6.029   1.923
  119SER     HG 1165   3.441   6.090   1.982
  119SER      C 1166   3.770   6.151   1.692
  119SER      O 1167   3.709   6.190   1.593
  120GLU      N 1168   3.883   6.210   1.731
  120GLU      H 1169   3.901   6.224   1.828
  120GLU     CA 1170   3.972   6.288   1.644
  120GLU     CB 1171   4.018   6.409   1.726
  120GLU     CG 1172   4.069   6.525   1.642
  120GLU     CD 1173   3.961   6.615   1.580
  120GLU    OE1 1174   3.935   6.602   1.459
  120GLU    OE2 1175   3.904   6.693   1.660
  120GLU      C 1176   4.092   6.210   1.588
  120GLU      O 1177   4.120   6.221   1.469
  121THR      N 1178   4.145   6.115   1.665
  121THR      H 1179   4.129   6.121   1.764
  121THR     CA 1180   4.262   6.038   1.620
  121THR     CB 1181   4.358   5.986   1.727
  121THR    OG1 1182   4.300   5.897   1.824
  121THR    HG1 1183   4.265   5.957   1.896
  121THR    CG2 1184   4.436   6.090   1.808
  121THR      C 1185   4.241   5.920   1.526
  121THR      O 1186   4.309   5.890   1.429
  122GLU      N 1187   4.138   5.839   1.551
  122GLU      H 1188   4.112   5.840   1.648
  122GLU     CA 1189   4.102   5.717   1.478
  122GLU     CB 1190   3.988   5.647   1.552
  122GLU     CG 1191   4.027   5.574   1.680
  122GLU     CD 1192   3.919   5.501   1.761
  122GLU    OE1 1193   3.803   5.546   1.756
  122GLU    OE2 1194   3.956   5.407   1.834
  122GLU      C 1195   4.066   5.738   1.331
  122GLU      O 1196   4.111   5.663   1.245
  123LYS      N 1197   4.007   5.854   1.303
  123LYS      H 1198   4.000   5.914   1.383
  123LYS     CA 1199   3.975   5.911   1.171
  123LYS     CB 1200   3.877   6.028   1.159
  123LYS     CG 1201   3.907   6.145   1.253
  123LYS     CD 1202   3.833   6.277   1.228
  123LYS     CE 1203   3.874   6.337   1.094
  123LYS     NZ 1204   3.800   6.457   1.053
  123LYS    HZ1 1205   3.824   6.481   0.959
  123LYS    HZ2 1206   3.703   6.444   1.071
  123LYS    HZ3 1207   3.824   6.539   1.105
  123LYS      C 1208   4.080   5.935   1.063
  123LYS      O 1209   4.048   5.981   0.953
  124MET      N 1210   4.202   5.890   1.089
  124MET      H 1211   4.213   5.826   1.165
  124MET     CA 1212   4.329   5.915   1.018
  124MET     CB 1213   4.396   6.051   1.036
  124MET     CG 1214   4.398   6.083   1.186
  124MET     SD 1215   4.441   6.257   1.219
  124MET     CE 1216   4.316   6.326   1.113
  124MET      C 1217   4.437   5.808   1.033
  124MET      O 1218   4.442   5.755   1.143
  125SER      N 1219   4.521   5.784   0.933
  125SER      H 1220   4.508   5.839   0.850
  125SER     CA 1221   4.633   5.689   0.926
  125SER     CB 1222   4.719   5.717   0.803
  125SER     OG 1223   4.833   5.631   0.794
  125SER     HG 1224   4.882   5.649   0.708
  125SER      C 1225   4.717   5.697   1.053
  125SER      O 1226   4.722   5.804   1.114
  126PRO      N 1227   4.781   5.584   1.086
  126PRO     CA 1228   4.887   5.598   1.187
  126PRO     CB 1229   4.935   5.459   1.230
  126PRO     CG 1230   4.827   5.371   1.167
  126PRO     CD 1231   4.766   5.444   1.047
  126PRO      C 1232   5.006   5.692   1.162
  126PRO      O 1233   5.048   5.753   1.260
  127GLU      N 1234   5.043   5.715   1.037
  127GLU      H 1235   5.026   5.648   0.965
  127GLU     CA 1236   5.133   5.825   0.998
  127GLU     CB 1237   5.153   5.830   0.847
  127GLU     CG 1238   5.278   5.909   0.806
  127GLU     CD 1239   5.338   5.873   0.670
  127GLU    OE1 1240   5.389   5.759   0.666
  127GLU    OE2 1241   5.314   5.943   0.569
  127GLU      C 1242   5.095   5.965   1.047
  127GLU      O 1243   5.172   6.033   1.114
  128ASP      N 1244   4.978   6.008   0.999
  128ASP      H 1245   4.918   5.966   0.932
  128ASP     CA 1246   4.923   6.134   1.052
  128ASP     CB 1247   4.803   6.176   0.966
  128ASP     CG 1248   4.835   6.181   0.817
  128ASP    OD1 1249   4.831   6.291   0.758
  128ASP    OD2 1250   4.808   6.076   0.755
  128ASP      C 1251   4.888   6.144   1.200
  128ASP      O 1252   4.904   6.256   1.249
  129ARG      N 1253   4.854   6.036   1.270
  129ARG      H 1254   4.822   5.956   1.218
  129ARG     CA 1255   4.817   6.043   1.412
  129ARG     CB 1256   4.791   5.900   1.461
  129ARG     CG 1257   4.658   5.850   1.406
  129ARG     CD 1258   4.616   5.720   1.474
  129ARG     NE 1259   4.513   5.650   1.395
  129ARG     HE 1260   4.494   5.686   1.304
  129ARG     CZ 1261   4.445   5.544   1.441
  129ARG    NH1 1262   4.476   5.482   1.556
  129ARG   HH11 1263   4.549   5.528   1.606
  129ARG   HH12 1264   4.423   5.403   1.588
  129ARG    NH2 1265   4.333   5.509   1.376
  129ARG   HH21 1266   4.284   5.552   1.300
  129ARG   HH22 1267   4.267   5.454   1.426
  129ARG      C 1268   4.913   6.118   1.504
  129ARG      O 1269   4.856   6.189   1.587
  130ALA      N 1270   5.044   6.112   1.480
  130ALA      H 1271   5.072   6.026   1.437
  130ALA     CA 1272   5.143   6.188   1.556
  130ALA     CB 1273   5.288   6.155   1.519
  130ALA      C 1274   5.132   6.341   1.550
  130ALA      O 1275   5.157   6.405   1.651
  131LYS      N 1276   5.096   6.392   1.432
  131LYS      H 1277   5.082   6.330   1.354
  131LYS     CA 1278   5.069   6.532   1.398
  131LYS     CB 1279   5.050   6.559   1.249
  131LYS     CG 1280   5.177   6.537   1.167
  131LYS     CD 1281   5.137   6.521   1.020
  131LYS     CE 1282   5.262   6.534   0.934
  131LYS     NZ 1283   5.226   6.505   0.794
  131LYS    HZ1 1284   5.168   6.582   0.768
  131LYS    HZ2 1285   5.311   6.510   0.742
  131LYS    HZ3 1286   5.184   6.414   0.786
  131LYS      C 1287   4.940   6.573   1.470
  131LYS      O 1288   4.948   6.658   1.559
  132CYS      N 1289   4.833   6.497   1.453
  132CYS      H 1290   4.835   6.430   1.378
  132CYS     CA 1291   4.704   6.524   1.518
  132CYS     CB 1292   4.594   6.429   1.468
  132CYS     SG 1293   4.418   6.467   1.498
  132CYS     HG 1294   4.427   6.599   1.485
  132CYS      C 1295   4.714   6.512   1.670
  132CYS      O 1296   4.665   6.607   1.730
  133PHE      N 1297   4.801   6.430   1.728
  133PHE      H 1298   4.833   6.348   1.680
  133PHE     CA 1299   4.829   6.410   1.871
  133PHE     CB 1300   4.934   6.303   1.903
  133PHE     CG 1301   4.923   6.211   2.024
  133PHE    CD1 1302   4.883   6.079   2.013
  133PHE    HD1 1303   4.835   6.036   1.925
  133PHE    CD2 1304   4.949   6.265   2.150
  133PHE    HD2 1305   4.975   6.371   2.154
  133PHE    CE1 1306   4.879   5.999   2.128
  133PHE    HE1 1307   4.834   5.901   2.111
  133PHE    CE2 1308   4.943   6.186   2.264
  133PHE    HE2 1309   4.957   6.224   2.365
  133PHE     CZ 1310   4.908   6.052   2.253
  133PHE     HZ 1311   4.934   5.979   2.330
  133PHE      C 1312   4.895   6.538   1.921
  133PHE      O 1313   4.854   6.581   2.029
  134GLU      N 1314   4.980   6.608   1.846
  134GLU      H 1315   4.993   6.580   1.751
  134GLU     CA 1316   5.036   6.733   1.897
  134GLU     CB 1317   5.175   6.765   1.840
  134GLU     CG 1318   5.277   6.660   1.884
  134GLU     CD 1319   5.333   6.637   2.025
  134GLU    OE1 1320   5.355   6.742   2.090
  134GLU    OE2 1321   5.335   6.523   2.076
  134GLU      C 1322   4.956   6.859   1.862
  134GLU      O 1323   4.972   6.967   1.918
  135LYS      N 1324   4.872   6.848   1.760
  135LYS      H 1325   4.872   6.766   1.702
  135LYS     CA 1326   4.795   6.963   1.710
  135LYS     CB 1327   4.789   6.934   1.560
  135LYS     CG 1328   4.921   6.979   1.498
  135LYS     CD 1329   4.950   6.935   1.354
  135LYS     CE 1330   4.838   6.960   1.253
  135LYS     NZ 1331   4.816   7.102   1.220
  135LYS    HZ1 1332   4.774   7.139   1.303
  135LYS    HZ2 1333   4.905   7.143   1.201
  135LYS    HZ3 1334   4.759   7.113   1.138
  135LYS      C 1335   4.660   6.999   1.771
  135LYS      O 1336   4.643   7.092   1.850
  136ASN      N 1337   4.570   6.901   1.767
  136ASN      H 1338   4.599   6.812   1.731
  136ASN     CA 1339   4.426   6.925   1.780
  136ASN     CB 1340   4.346   6.805   1.727
  136ASN     CG 1341   4.367   6.786   1.577
  136ASN    OD1 1342   4.474   6.754   1.526
  136ASN    ND2 1343   4.270   6.826   1.496
  136ASN   HD21 1344   4.184   6.867   1.529
  136ASN   HD22 1345   4.281   6.801   1.400
  136ASN      C 1346   4.386   6.962   1.923
  136ASN      O 1347   4.435   6.904   2.019
  137GLU      N 1348   4.278   7.040   1.932
  137GLU      H 1349   4.236   7.078   1.850
  137GLU     CA 1350   4.226   7.100   2.055
  137GLU     CB 1351   4.091   7.165   2.025
  137GLU     CG 1352   4.093   7.268   1.912
  137GLU     CD 1353   4.096   7.201   1.775
  137GLU    OE1 1354   3.987   7.157   1.731
  137GLU    OE2 1355   4.206   7.197   1.717
  137GLU      C 1356   4.232   7.015   2.182
  137GLU      O 1357   4.322   7.034   2.264
  138ALA      N 1358   4.142   6.917   2.190
  138ALA      H 1359   4.072   6.900   2.121
  138ALA     CA 1360   4.142   6.830   2.309
  138ALA     CB 1361   4.037   6.720   2.293
  138ALA      C 1362   4.273   6.765   2.352
  138ALA      O 1363   4.315   6.768   2.468
  139ILE      N 1364   4.353   6.721   2.255
  139ILE      H 1365   4.353   6.756   2.162
  139ILE     CA 1366   4.482   6.660   2.291
  139ILE     CB 1367   4.512   6.544   2.197
  139ILE    CG1 1368   4.635   6.460   2.234
  139ILE    CG2 1369   4.505   6.583   2.049
  139ILE     CD 1370   4.620   6.386   2.367
  139ILE      C 1371   4.598   6.759   2.302
  139ILE      O 1372   4.669   6.737   2.400
  140GLN      N 1373   4.595   6.878   2.242
  140GLN      H 1374   4.537   6.892   2.161
  140GLN     CA 1375   4.674   6.994   2.284
  140GLN     CB 1376   4.664   7.111   2.187
  140GLN     CG 1377   4.772   7.218   2.200
  140GLN     CD 1378   4.732   7.348   2.129
  140GLN    OE1 1379   4.728   7.462   2.174
  140GLN    NE2 1380   4.706   7.333   1.999
  140GLN   HE21 1381   4.708   7.249   1.944
  140GLN   HE22 1382   4.654   7.412   1.965
  140GLN      C 1383   4.657   7.041   2.429
  140GLN      O 1384   4.754   7.040   2.504
  141ALA      N 1385   4.531   7.050   2.472
  141ALA      H 1386   4.448   7.035   2.419
  141ALA     CA 1387   4.503   7.047   2.616
  141ALA     CB 1388   4.353   7.071   2.632
  141ALA      C 1389   4.545   6.918   2.687
  141ALA      O 1390   4.637   6.932   2.768
  142ALA      N 1391   4.508   6.798   2.645
  142ALA      H 1392   4.437   6.797   2.574
  142ALA     CA 1393   4.543   6.680   2.725
  142ALA     CB 1394   4.452   6.565   2.680
  142ALA      C 1395   4.690   6.638   2.737
  142ALA      O 1396   4.732   6.592   2.842
  143HISE     N 1397   4.768   6.702   2.650
  143HISE     H 1398   4.739   6.719   2.555
  143HISE    CA 1399   4.915   6.696   2.659
  143HISE    CB 1400   4.993   6.768   2.549
  143HISE    CG 1401   5.014   6.676   2.429
  143HISE   ND1 1402   5.054   6.550   2.430
  143HISE   CD2 1403   5.034   6.723   2.306
  143HISE   HD2 1404   4.971   6.799   2.261
  143HISE   CE1 1405   5.105   6.526   2.310
  143HISE   HE1 1406   5.164   6.439   2.279
  143HISE   NE2 1407   5.095   6.632   2.230
  143HISE   HE2 1408   5.151   6.645   2.149
  143HISE     C 1409   4.952   6.755   2.794
  143HISE     O 1410   5.023   6.694   2.874
  144ASP      N 1411   4.917   6.880   2.824
  144ASP      H 1412   4.856   6.925   2.760
  144ASP     CA 1413   4.955   6.951   2.947
  144ASP     CB 1414   4.907   7.094   2.921
  144ASP     CG 1415   4.943   7.194   3.032
  144ASP    OD1 1416   4.973   7.149   3.144
  144ASP    OD2 1417   4.914   7.315   3.019
  144ASP      C 1418   4.909   6.892   3.080
  144ASP      O 1419   4.989   6.851   3.164
  145ALA      N 1420   4.781   6.855   3.079
  145ALA      H 1421   4.716   6.872   3.005
  145ALA     CA 1422   4.729   6.772   3.189
  145ALA     CB 1423   4.586   6.731   3.157
  145ALA      C 1424   4.812   6.655   3.242
  145ALA      O 1425   4.838   6.652   3.362
  146VAL      N 1426   4.878   6.580   3.155
  146VAL      H 1427   4.854   6.597   3.059
  146VAL     CA 1428   4.958   6.458   3.178
  146VAL     CB 1429   4.966   6.370   3.054
  146VAL    CG1 1430   5.066   6.254   3.041
  146VAL    CG2 1431   4.823   6.324   3.023
  146VAL      C 1432   5.096   6.492   3.235
  146VAL      O 1433   5.132   6.437   3.339
  147ALA      N 1434   5.163   6.592   3.178
  147ALA      H 1435   5.116   6.630   3.098
  147ALA     CA 1436   5.282   6.662   3.228
  147ALA     CB 1437   5.334   6.773   3.136
  147ALA      C 1438   5.266   6.733   3.362
  147ALA      O 1439   5.346   6.699   3.449
  148GLN      N 1440   5.162   6.814   3.380
  148GLN      H 1441   5.102   6.842   3.305
  148GLN     CA 1442   5.117   6.886   3.499
  148GLN     CB 1443   4.982   6.952   3.469
  148GLN     CG 1444   4.958   7.096   3.515
  148GLN     CD 1445   4.811   7.122   3.482
  148GLN    OE1 1446   4.733   7.096   3.573
  148GLN    NE2 1447   4.769   7.128   3.356
  148GLN   HE21 1448   4.835   7.124   3.281
  148GLN   HE22 1449   4.681   7.172   3.339
  148GLN      C 1450   5.110   6.803   3.627
  148GLN      O 1451   5.125   6.859   3.736
  149GLU      N 1452   5.071   6.677   3.617
  149GLU      H 1453   5.020   6.655   3.533
  149GLU     CA 1454   5.073   6.573   3.721
  149GLU     CB 1455   4.953   6.480   3.708
  149GLU     CG 1456   4.938   6.395   3.834
  149GLU     CD 1457   4.821   6.453   3.914
  149GLU    OE1 1458   4.707   6.456   3.862
  149GLU    OE2 1459   4.850   6.535   4.004
  149GLU      C 1460   5.198   6.485   3.736
  149GLU      O 1461   5.248   6.468   3.847
  150GLY      N 1462   5.245   6.428   3.626
  150GLY      H 1463   5.183   6.421   3.548
  150GLY     CA 1464   5.373   6.358   3.610
  150GLY      C 1465   5.497   6.446   3.620
  150GLY      O 1466   5.566   6.467   3.520
  151GLN      N 1467   5.506   6.512   3.735
  151GLN      H 1468   5.435   6.504   3.805
  151GLN     CA 1469   5.610   6.610   3.769
  151GLN     CB 1470   5.591   6.657   3.913
  151GLN     CG 1471   5.490   6.771   3.917
  151GLN     CD 1472   5.379   6.750   4.020
  151GLN    OE1 1473   5.338   6.642   4.064
  151GLN    NE2 1474   5.350   6.858   4.091
  151GLN   HE21 1475   5.404   6.941   4.074
  151GLN   HE22 1476   5.267   6.860   4.147
  151GLN      C 1477   5.750   6.548   3.765
  151GLN      O 1478   5.831   6.604   3.690
  152CYS      N 1479   5.776   6.432   3.824
  152CYS      H 1480   5.701   6.378   3.862
  152CYS     CA 1481   5.913   6.380   3.827
  152CYS     CB 1482   5.926   6.288   3.949
  152CYS     SG 1483   6.102   6.255   3.989
  152CYS     HG 1484   6.077   6.144   4.057
  152CYS      C 1485   5.943   6.313   3.693
  152CYS      O 1486   5.875   6.218   3.654
  153ARG      N 1487   6.047   6.361   3.626
  153ARG      H 1488   6.122   6.406   3.675
  153ARG     CA 1489   6.088   6.324   3.490
  153ARG     CB 1490   6.054   6.440   3.396
  153ARG     CG 1491   5.905   6.473   3.397
  153ARG     CD 1492   5.858   6.597   3.321
  153ARG     NE 1493   5.869   6.721   3.398
  153ARG     HE 1494   5.964   6.744   3.421
  153ARG     CZ 1495   5.767   6.786   3.456
  153ARG    NH1 1496   5.636   6.764   3.448
  153ARG   HH11 1497   5.613   6.677   3.403
  153ARG   HH12 1498   5.556   6.807   3.490
  153ARG    NH2 1499   5.812   6.874   3.547
  153ARG   HH21 1500   5.907   6.888   3.573
  153ARG   HH22 1501   5.743   6.907   3.611
  153ARG      C 1502   6.236   6.287   3.476
  153ARG      O 1503   6.318   6.331   3.555
  154VAL      N 1504   6.268   6.190   3.391
  154VAL      H 1505   6.196   6.133   3.350
  154VAL     CA 1506   6.403   6.141   3.360
  154VAL     CB 1507   6.389   6.010   3.283
  154VAL    CG1 1508   6.301   5.901   3.346
  154VAL    CG2 1509   6.354   6.031   3.136
  154VAL      C 1510   6.506   6.233   3.294
  154VAL      O 1511   6.485   6.353   3.276
  155ASP      N 1512   6.630   6.184   3.294
  155ASP      H 1513   6.648   6.092   3.329
  155ASP     CA 1514   6.744   6.261   3.242
  155ASP     CB 1515   6.881   6.214   3.292
  155ASP     CG 1516   6.996   6.313   3.279
  155ASP    OD1 1517   7.042   6.318   3.163
  155ASP    OD2 1518   7.040   6.368   3.382
  155ASP      C 1519   6.746   6.265   3.089
  155ASP      O 1520   6.752   6.159   3.026
  156ASP      N 1521   6.768   6.387   3.040
  156ASP      H 1522   6.762   6.462   3.105
  156ASP     CA 1523   6.760   6.433   2.900
  156ASP     CB 1524   6.803   6.579   2.917
  156ASP     CG 1525   6.716   6.667   3.006
  156ASP    OD1 1526   6.617   6.722   2.952
  156ASP    OD2 1527   6.742   6.686   3.127
  156ASP      C 1528   6.851   6.357   2.803
  156ASP      O 1529   6.834   6.352   2.681
  157LYS      N 1530   6.960   6.312   2.864
  157LYS      H 1531   6.976   6.326   2.962
  157LYS     CA 1532   7.063   6.241   2.787
  157LYS     CB 1533   7.185   6.251   2.879
  157LYS     CG 1534   7.320   6.200   2.827
  157LYS     CD 1535   7.426   6.217   2.936
  157LYS     CE 1536   7.555   6.167   2.869
  157LYS     NZ 1537   7.604   6.283   2.793
  157LYS    HZ1 1538   7.641   6.359   2.845
  157LYS    HZ2 1539   7.681   6.250   2.738
  157LYS    HZ3 1540   7.535   6.316   2.729
  157LYS      C 1541   7.026   6.097   2.751
  157LYS      O 1542   7.078   6.050   2.650
  158VAL      N 1543   6.943   6.031   2.831
  158VAL      H 1544   6.879   6.080   2.891
  158VAL     CA 1545   6.912   5.889   2.812
  158VAL     CB 1546   6.937   5.808   2.940
  158VAL    CG1 1547   7.086   5.779   2.958
  158VAL    CG2 1548   6.882   5.877   3.065
  158VAL      C 1549   6.777   5.854   2.748
  158VAL      O 1550   6.675   5.900   2.799
  159ASN      N 1551   6.781   5.818   2.620
  159ASN      H 1552   6.854   5.765   2.579
  159ASN     CA 1553   6.660   5.810   2.536
  159ASN     CB 1554   6.706   5.774   2.395
  159ASN     CG 1555   6.611   5.804   2.278
  159ASN    OD1 1556   6.524   5.890   2.288
  159ASN    ND2 1557   6.663   5.770   2.160
  159ASN   HD21 1558   6.744   5.712   2.167
  159ASN   HD22 1559   6.611   5.794   2.078
  159ASN      C 1560   6.557   5.711   2.590
  159ASN      O 1561   6.516   5.625   2.512
  160PHE      N 1562   6.487   5.736   2.700
  160PHE      H 1563   6.530   5.805   2.758
  160PHE     CA 1564   6.379   5.654   2.759
  160PHE     CB 1565   6.371   5.687   2.908
  160PHE     CG 1566   6.484   5.621   2.987
  160PHE    CD1 1567   6.566   5.711   3.053
  160PHE    HD1 1568   6.569   5.816   3.025
  160PHE    CD2 1569   6.487   5.486   3.021
  160PHE    HD2 1570   6.404   5.426   2.984
  160PHE    CE1 1571   6.643   5.666   3.161
  160PHE    HE1 1572   6.697   5.738   3.222
  160PHE    CE2 1573   6.574   5.437   3.118
  160PHE    HE2 1574   6.597   5.331   3.126
  160PHE     CZ 1575   6.654   5.530   3.184
  160PHE     HZ 1576   6.734   5.492   3.247
  160PHE      C 1577   6.248   5.661   2.680
  160PHE      O 1578   6.213   5.767   2.628
  161HISE     N 1579   6.192   5.542   2.666
  161HISE     H 1580   6.237   5.460   2.701
  161HISE    CA 1581   6.066   5.523   2.592
  161HISE    CB 1582   6.105   5.513   2.445
  161HISE    CG 1583   5.986   5.487   2.352
  161HISE   ND1 1584   5.916   5.580   2.288
  161HISE   CD2 1585   5.947   5.365   2.317
  161HISE   HD2 1586   5.977   5.274   2.369
  161HISE   CE1 1587   5.839   5.509   2.206
  161HISE   HE1 1588   5.755   5.544   2.146
  161HISE   NE2 1589   5.855   5.378   2.221
  161HISE   HE2 1590   5.815   5.306   2.164
  161HISE     C 1591   5.990   5.407   2.657
  161HISE     O 1592   6.056   5.313   2.700
  162PHE      N 1593   5.858   5.420   2.664
  162PHE      H 1594   5.825   5.493   2.604
  162PHE     CA 1595   5.768   5.312   2.708
  162PHE     CB 1596   5.631   5.365   2.752
  162PHE     CG 1597   5.626   5.460   2.872
  162PHE    CD1 1598   5.595   5.593   2.847
  162PHE    HD1 1599   5.581   5.630   2.746
  162PHE    CD2 1600   5.671   5.419   2.997
  162PHE    HD2 1601   5.672   5.312   3.019
  162PHE    CE1 1602   5.620   5.687   2.947
  162PHE    HE1 1603   5.576   5.787   2.945
  162PHE    CE2 1604   5.702   5.513   3.094
  162PHE    HE2 1605   5.747   5.484   3.189
  162PHE     CZ 1606   5.670   5.646   3.069
  162PHE     HZ 1607   5.707   5.717   3.144
  162PHE      C 1608   5.734   5.208   2.601
  162PHE      O 1609   5.681   5.240   2.495
  163ILE      N 1610   5.719   5.089   2.658
  163ILE      H 1611   5.759   5.083   2.750
  163ILE     CA 1612   5.660   4.973   2.590
  163ILE     CB 1613   5.760   4.862   2.555
  163ILE    CG1 1614   5.878   4.921   2.478
  163ILE    CG2 1615   5.698   4.742   2.484
  163ILE     CD 1616   6.008   4.847   2.513
  163ILE      C 1617   5.545   4.914   2.672
  163ILE      O 1618   5.559   4.870   2.786
  164LEU      N 1619   5.424   4.938   2.622
  164LEU      H 1620   5.416   4.985   2.534
  164LEU     CA 1621   5.304   4.888   2.689
  164LEU     CB 1622   5.191   4.982   2.646
  164LEU     CG 1623   5.055   4.938   2.699
  164LEU    CD1 1624   5.013   5.021   2.820
  164LEU    CD2 1625   4.952   4.960   2.588
  164LEU      C 1626   5.283   4.738   2.666
  164LEU      O 1627   5.277   4.700   2.549
  165PHE      N 1628   5.275   4.658   2.771
  165PHE      H 1629   5.308   4.687   2.860
  165PHE     CA 1630   5.226   4.519   2.766
  165PHE     CB 1631   5.299   4.414   2.849
  165PHE     CG 1632   5.446   4.396   2.807
  165PHE    CD1 1633   5.468   4.312   2.699
  165PHE    HD1 1634   5.395   4.233   2.683
  165PHE    CD2 1635   5.543   4.483   2.855
  165PHE    HD2 1636   5.544   4.515   2.959
  165PHE    CE1 1637   5.586   4.329   2.627
  165PHE    HE1 1638   5.623   4.255   2.556
  165PHE    CE2 1639   5.661   4.487   2.782
  165PHE    HE2 1640   5.749   4.539   2.819
  165PHE     CZ 1641   5.687   4.416   2.665
  165PHE     HZ 1642   5.779   4.427   2.607
  165PHE      C 1643   5.075   4.513   2.792
  165PHE      O 1644   5.040   4.486   2.907
  166ASN      N 1645   5.000   4.529   2.684
  166ASN      H 1646   5.046   4.524   2.596
  166ASN     CA 1647   4.853   4.534   2.690
  166ASN     CB 1648   4.787   4.600   2.568
  166ASN     CG 1649   4.655   4.674   2.592
  166ASN    OD1 1650   4.595   4.674   2.699
  166ASN    ND2 1651   4.586   4.704   2.482
  166ASN   HD21 1652   4.622   4.681   2.392
  166ASN   HD22 1653   4.500   4.752   2.496
  166ASN      C 1654   4.785   4.398   2.704
  166ASN      O 1655   4.795   4.308   2.622
  167ASN      N 1656   4.714   4.392   2.817
  167ASN      H 1657   4.684   4.473   2.866
  167ASN     CA 1658   4.655   4.264   2.861
  167ASN     CB 1659   4.643   4.267   3.013
  167ASN     CG 1660   4.572   4.384   3.082
  167ASN    OD1 1661   4.585   4.501   3.047
  167ASN    ND2 1662   4.519   4.358   3.202
  167ASN   HD21 1663   4.511   4.268   3.245
  167ASN   HD22 1664   4.492   4.442   3.247
  167ASN      C 1665   4.522   4.232   2.791
  167ASN      O 1666   4.413   4.274   2.831
  168VAL      N 1667   4.534   4.198   2.664
  168VAL      H 1668   4.623   4.203   2.619
  168VAL     CA 1669   4.421   4.177   2.571
  168VAL     CB 1670   4.449   4.231   2.431
  168VAL    CG1 1671   4.312   4.237   2.363
  168VAL    CG2 1672   4.510   4.372   2.437
  168VAL      C 1673   4.394   4.027   2.561
  168VAL      O 1674   4.479   3.957   2.505
  169ASP      N 1675   4.298   3.975   2.637
  169ASP      H 1676   4.249   4.033   2.702
  169ASP     CA 1677   4.247   3.837   2.637
  169ASP     CB 1678   4.188   3.801   2.501
  169ASP     CG 1679   4.053   3.868   2.472
  169ASP    OD1 1680   4.066   3.980   2.418
  169ASP    OD2 1681   3.946   3.806   2.489
  169ASP      C 1682   4.346   3.735   2.693
  169ASP      O 1683   4.354   3.733   2.815
  170GLY      N 1684   4.415   3.654   2.613
  170GLY      H 1685   4.398   3.653   2.515
  170GLY     CA 1686   4.520   3.561   2.659
  170GLY      C 1687   4.648   3.592   2.580
  170GLY      O 1688   4.702   3.495   2.528
  171HISE     N 1689   4.655   3.715   2.530
  171HISE     H 1690   4.578   3.778   2.527
  171HISE    CA 1691   4.773   3.769   2.463
  171HISE    CB 1692   4.764   3.801   2.313
  171HISE    CG 1693   4.761   3.677   2.224
  171HISE   ND1 1694   4.651   3.608   2.197
  171HISE   CD2 1695   4.858   3.591   2.197
  171HISE   HD2 1696   4.962   3.623   2.198
  171HISE   CE1 1697   4.680   3.482   2.165
  171HISE   HE1 1698   4.604   3.409   2.136
  171HISE   NE2 1699   4.813   3.470   2.163
  171HISE   HE2 1700   4.865   3.385   2.166
  171HISE     C 1701   4.836   3.893   2.526
  171HISE     O 1702   4.770   3.994   2.553
  172LEU      N 1703   4.968   3.897   2.535
  172LEU      H 1704   5.021   3.813   2.522
  172LEU     CA 1705   5.038   4.012   2.595
  172LEU     CB 1706   5.161   3.962   2.671
  172LEU     CG 1707   5.139   3.967   2.822
  172LEU    CD1 1708   5.258   3.908   2.899
  172LEU    CD2 1709   5.105   4.105   2.879
  172LEU      C 1710   5.078   4.114   2.488
  172LEU      O 1711   5.192   4.115   2.443
  173TYR      N 1712   4.985   4.197   2.442
  173TYR      H 1713   4.889   4.177   2.465
  173TYR     CA 1714   5.016   4.287   2.330
  173TYR     CB 1715   4.883   4.335   2.272
  173TYR     CG 1716   4.830   4.240   2.164
  173TYR    CD1 1717   4.730   4.148   2.191
  173TYR    HD1 1718   4.709   4.109   2.291
  173TYR    CD2 1719   4.866   4.277   2.035
  173TYR    HD2 1720   4.965   4.307   2.000
  173TYR    CE1 1721   4.656   4.097   2.084
  173TYR    HE1 1722   4.565   4.046   2.114
  173TYR    CE2 1723   4.796   4.222   1.929
  173TYR    HE2 1724   4.813   4.264   1.830
  173TYR     CZ 1725   4.693   4.133   1.955
  173TYR     OH 1726   4.653   4.062   1.846
  173TYR     HH 1727   4.633   3.973   1.885
  173TYR      C 1728   5.112   4.403   2.357
  173TYR      O 1729   5.096   4.492   2.440
  174GLU      N 1730   5.226   4.387   2.289
  174GLU      H 1731   5.247   4.298   2.248
  174GLU     CA 1732   5.346   4.470   2.302
  174GLU     CB 1733   5.467   4.378   2.285
  174GLU     CG 1734   5.599   4.445   2.320
  174GLU     CD 1735   5.730   4.377   2.278
  174GLU    OE1 1736   5.837   4.408   2.336
  174GLU    OE2 1737   5.727   4.295   2.184
  174GLU      C 1738   5.336   4.585   2.202
  174GLU      O 1739   5.379   4.588   2.087
  175LEU      N 1740   5.296   4.695   2.266
  175LEU      H 1741   5.294   4.696   2.366
  175LEU     CA 1742   5.251   4.821   2.205
  175LEU     CB 1743   5.111   4.837   2.264
  175LEU     CG 1744   5.010   4.783   2.163
  175LEU    CD1 1745   4.891   4.721   2.236
  175LEU    CD2 1746   4.971   4.895   2.065
  175LEU      C 1747   5.342   4.943   2.222
  175LEU      O 1748   5.337   5.012   2.324
  176ASP      N 1749   5.382   4.991   2.104
  176ASP      H 1750   5.330   4.966   2.023
  176ASP     CA 1751   5.480   5.100   2.102
  176ASP     CB 1752   5.596   5.033   2.028
  176ASP     CG 1753   5.724   5.107   2.066
  176ASP    OD1 1754   5.762   5.207   2.002
  176ASP    OD2 1755   5.791   5.074   2.167
  176ASP      C 1756   5.437   5.227   2.028
  176ASP      O 1757   5.402   5.222   1.910
  177GLY      N 1758   5.477   5.339   2.088
  177GLY      H 1759   5.497   5.342   2.186
  177GLY     CA 1760   5.454   5.473   2.031
  177GLY      C 1761   5.539   5.513   1.911
  177GLY      O 1762   5.486   5.586   1.827
  178ARG      N 1763   5.652   5.449   1.883
  178ARG      H 1764   5.682   5.375   1.944
  178ARG     CA 1765   5.732   5.461   1.761
  178ARG     CB 1766   5.881   5.466   1.795
  178ARG     CG 1767   5.917   5.577   1.893
  178ARG     CD 1768   6.068   5.572   1.919
  178ARG     NE 1769   6.121   5.673   2.013
  178ARG     HE 1770   6.085   5.668   2.106
  178ARG     CZ 1771   6.198   5.773   1.969
  178ARG    NH1 1772   6.233   5.779   1.840
  178ARG   HH11 1773   6.190   5.705   1.787
  178ARG   HH12 1774   6.275   5.856   1.792
  178ARG    NH2 1775   6.218   5.882   2.046
  178ARG   HH21 1776   6.160   5.901   2.125
  178ARG   HH22 1777   6.289   5.947   2.021
  178ARG      C 1778   5.699   5.373   1.640
  178ARG      O 1779   5.715   5.423   1.528
  179MET      N 1780   5.649   5.253   1.668
  179MET      H 1781   5.590   5.237   1.747
  179MET     CA 1782   5.630   5.157   1.559
  179MET     CB 1783   5.721   5.038   1.590
  179MET     CG 1784   5.854   5.051   1.515
  179MET     SD 1785   5.977   5.149   1.609
  179MET     CE 1786   6.096   5.170   1.478
  179MET      C 1787   5.489   5.096   1.557
  179MET      O 1788   5.442   5.054   1.663
  180PRO      N 1789   5.425   5.095   1.440
  180PRO     CA 1790   5.296   5.029   1.418
  180PRO     CB 1791   5.236   5.084   1.288
  180PRO     CG 1792   5.328   5.202   1.255
  180PRO     CD 1793   5.463   5.165   1.317
  180PRO      C 1794   5.325   4.879   1.402
  180PRO      O 1795   5.425   4.827   1.353
  181PHE      N 1796   5.214   4.812   1.431
  181PHE      H 1797   5.135   4.868   1.456
  181PHE     CA 1798   5.195   4.666   1.441
  181PHE     CB 1799   5.222   4.588   1.312
  181PHE     CG 1800   5.108   4.615   1.213
  181PHE    CD1 1801   4.993   4.537   1.208
  181PHE    HD1 1802   4.989   4.453   1.277
  181PHE    CD2 1803   5.124   4.722   1.127
  181PHE    HD2 1804   5.211   4.788   1.127
  181PHE    CE1 1805   4.901   4.559   1.106
  181PHE    HE1 1806   4.837   4.473   1.087
  181PHE    CE2 1807   5.026   4.748   1.032
  181PHE    HE2 1808   5.034   4.822   0.953
  181PHE     CZ 1809   4.919   4.661   1.014
  181PHE     HZ 1810   4.836   4.689   0.948
  181PHE      C 1811   5.256   4.601   1.565
  181PHE      O 1812   5.373   4.562   1.565
  182PRO      N 1813   5.170   4.560   1.657
  182PRO     CA 1814   5.209   4.520   1.793
  182PRO     CB 1815   5.090   4.561   1.881
  182PRO     CG 1816   4.968   4.563   1.789
  182PRO     CD 1817   5.024   4.568   1.646
  182PRO      C 1818   5.219   4.367   1.793
  182PRO      O 1819   5.117   4.299   1.792
  183VAL      N 1820   5.328   4.329   1.859
  183VAL      H 1821   5.362   4.383   1.936
  183VAL     CA 1822   5.361   4.186   1.869
  183VAL     CB 1823   5.512   4.166   1.878
  183VAL    CG1 1824   5.543   4.017   1.866
  183VAL    CG2 1825   5.579   4.241   1.762
  183VAL      C 1826   5.289   4.119   1.986
  183VAL      O 1827   5.269   4.185   2.087
  184ASN      N 1828   5.227   4.004   1.960
  184ASN      H 1829   5.230   3.976   1.864
  184ASN     CA 1830   5.146   3.924   2.053
  184ASN     CB 1831   5.007   3.901   1.993
  184ASN     CG 1832   4.996   3.880   1.842
  184ASN    OD1 1833   5.077   3.812   1.780
  184ASN    ND2 1834   4.887   3.927   1.782
  184ASN   HD21 1835   4.814   3.973   1.833
  184ASN   HD22 1836   4.885   3.926   1.682
  184ASN      C 1837   5.215   3.796   2.101
  184ASN      O 1838   5.182   3.688   2.053
  185HISE     N 1839   5.261   3.815   2.224
  185HISE     H 1840   5.257   3.904   2.270
  185HISE    CA 1841   5.341   3.712   2.291
  185HISE    CB 1842   5.429   3.784   2.394
  185HISE    CG 1843   5.522   3.884   2.326
  185HISE   ND1 1844   5.629   3.844   2.258
  185HISE   CD2 1845   5.512   4.017   2.318
  185HISE   HD2 1846   5.449   4.076   2.385
  185HISE   CE1 1847   5.683   3.950   2.199
  185HISE   HE1 1848   5.780   3.954   2.149
  185HISE   NE2 1849   5.609   4.055   2.236
  185HISE   HE2 1850   5.652   4.145   2.233
  185HISE     C 1851   5.253   3.615   2.370
  185HISE     O 1852   5.146   3.657   2.414
  186GLY      N 1853   5.304   3.495   2.395
  186GLY      H 1854   5.392   3.471   2.354
  186GLY     CA 1855   5.233   3.386   2.463
  186GLY      C 1856   5.201   3.402   2.612
  186GLY      O 1857   5.293   3.403   2.694
  187ALA      N 1858   5.072   3.391   2.642
  187ALA      H 1859   4.999   3.386   2.574
  187ALA     CA 1860   5.015   3.420   2.774
  187ALA     CB 1861   4.950   3.558   2.763
  187ALA      C 1862   4.906   3.325   2.823
  187ALA      O 1863   4.835   3.272   2.737
  188SER      N 1864   4.885   3.321   2.955
  188SER      H 1865   4.965   3.337   3.014
  188SER     CA 1866   4.765   3.262   3.015
  188SER     CB 1867   4.781   3.239   3.166
  188SER     OG 1868   4.797   3.360   3.240
  188SER     HG 1869   4.893   3.385   3.229
  188SER      C 1870   4.633   3.334   2.990
  188SER      O 1871   4.532   3.274   2.953
  189SER      N 1872   4.622   3.445   3.062
  189SER      H 1873   4.693   3.465   3.130
  189SER     CA 1874   4.499   3.525   3.062
  189SER     CB 1875   4.407   3.476   3.174
  189SER     OG 1876   4.290   3.557   3.158
  189SER     HG 1877   4.270   3.603   3.244
  189SER      C 1878   4.539   3.669   3.096
  189SER      O 1879   4.635   3.680   3.172
  190GLU      N 1880   4.458   3.771   3.069
  190GLU      H 1881   4.385   3.754   3.004
  190GLU     CA 1882   4.467   3.913   3.106
  190GLU     CB 1883   4.364   3.986   3.020
  190GLU     CG 1884   4.217   3.953   3.043
  190GLU     CD 1885   4.113   4.040   2.972
  190GLU    OE1 1886   4.012   4.064   3.041
  190GLU    OE2 1887   4.135   4.099   2.865
  190GLU      C 1888   4.461   3.959   3.252
  190GLU      O 1889   4.505   4.070   3.279
  191ASP      N 1890   4.400   3.872   3.334
  191ASP      H 1891   4.349   3.791   3.307
  191ASP     CA 1892   4.370   3.904   3.474
  191ASP     CB 1893   4.219   3.878   3.489
  191ASP     CG 1894   4.168   3.737   3.458
  191ASP    OD1 1895   4.242   3.644   3.419
  191ASP    OD2 1896   4.044   3.733   3.446
  191ASP      C 1897   4.459   3.829   3.573
  191ASP      O 1898   4.480   3.877   3.685
  192THR      N 1899   4.512   3.713   3.535
  192THR      H 1900   4.463   3.662   3.466
  192THR     CA 1901   4.623   3.633   3.589
  192THR     CB 1902   4.625   3.490   3.533
  192THR    OG1 1903   4.626   3.499   3.390
  192THR    HG1 1904   4.690   3.439   3.342
  192THR    CG2 1905   4.509   3.398   3.571
  192THR      C 1906   4.757   3.706   3.579
  192THR      O 1907   4.815   3.750   3.678
  193LEU      N 1908   4.797   3.719   3.453
  193LEU      H 1909   4.741   3.670   3.386
  193LEU     CA 1910   4.898   3.812   3.402
  193LEU     CB 1911   4.851   3.957   3.406
  193LEU     CG 1912   4.918   4.043   3.299
  193LEU    CD1 1913   4.890   3.995   3.156
  193LEU    CD2 1914   4.865   4.186   3.299
  193LEU      C 1915   5.042   3.804   3.454
  193LEU      O 1916   5.136   3.771   3.381
  194LEU      N 1917   5.069   3.815   3.584
  194LEU      H 1918   4.998   3.803   3.653
  194LEU     CA 1919   5.205   3.825   3.639
  194LEU     CB 1920   5.203   3.856   3.789
  194LEU     CG 1921   5.135   3.988   3.823
  194LEU    CD1 1922   5.061   3.973   3.957
  194LEU    CD2 1923   5.238   4.100   3.831
  194LEU      C 1924   5.320   3.728   3.610
  194LEU      O 1925   5.431   3.770   3.581
  195LYS      N 1926   5.291   3.598   3.615
  195LYS      H 1927   5.211   3.568   3.665
  195LYS     CA 1928   5.388   3.495   3.576
  195LYS     CB 1929   5.353   3.347   3.594
  195LYS     CG 1930   5.301   3.318   3.734
  195LYS     CD 1931   5.252   3.173   3.741
  195LYS     CE 1932   5.231   3.142   3.890
  195LYS     NZ 1933   5.165   3.014   3.919
  195LYS    HZ1 1934   5.147   3.013   4.017
  195LYS    HZ2 1935   5.075   3.012   3.877
  195LYS    HZ3 1936   5.224   2.941   3.882
  195LYS      C 1937   5.426   3.507   3.428
  195LYS      O 1938   5.544   3.510   3.393
  196ASP      N 1939   5.330   3.533   3.340
  196ASP      H 1940   5.233   3.522   3.359
  196ASP     CA 1941   5.340   3.563   3.196
  196ASP     CB 1942   5.201   3.566   3.132
  196ASP     CG 1943   5.123   3.438   3.163
  196ASP    OD1 1944   5.053   3.427   3.266
  196ASP    OD2 1945   5.136   3.344   3.082
  196ASP      C 1946   5.407   3.696   3.161
  196ASP      O 1947   5.492   3.703   3.072
  197ALA      N 1948   5.383   3.800   3.241
  197ALA      H 1949   5.304   3.798   3.302
  197ALA     CA 1950   5.457   3.927   3.236
  197ALA     CB 1951   5.389   4.031   3.325
  197ALA      C 1952   5.604   3.915   3.278
  197ALA      O 1953   5.691   3.963   3.205
  198ALA      N 1954   5.631   3.837   3.381
  198ALA      H 1955   5.562   3.805   3.446
  198ALA     CA 1956   5.766   3.792   3.420
  198ALA     CB 1957   5.768   3.702   3.543
  198ALA      C 1958   5.847   3.722   3.310
  198ALA      O 1959   5.960   3.766   3.290
  199LYS      N 1960   5.781   3.644   3.224
  199LYS      H 1961   5.707   3.593   3.267
  199LYS     CA 1962   5.835   3.582   3.103
  199LYS     CB 1963   5.735   3.480   3.049
  199LYS     CG 1964   5.721   3.370   3.155
  199LYS     CD 1965   5.612   3.267   3.127
  199LYS     CE 1966   5.664   3.132   3.076
  199LYS     NZ 1967   5.548   3.042   3.075
  199LYS    HZ1 1968   5.481   3.067   3.145
  199LYS    HZ2 1969   5.505   3.044   2.985
  199LYS    HZ3 1970   5.569   2.946   3.092
  199LYS      C 1971   5.857   3.672   2.981
  199LYS      O 1972   5.960   3.650   2.917
  200VAL      N 1973   5.780   3.779   2.962
  200VAL      H 1974   5.682   3.767   2.978
  200VAL     CA 1975   5.824   3.885   2.870
  200VAL     CB 1976   5.710   3.955   2.796
  200VAL    CG1 1977   5.629   3.860   2.707
  200VAL    CG2 1978   5.624   4.043   2.888
  200VAL      C 1979   5.927   3.986   2.922
  200VAL      O 1980   6.016   4.025   2.846
  201CYS      N 1981   5.932   4.001   3.054
  201CYS      H 1982   5.855   3.993   3.116
  201CYS     CA 1983   6.043   4.072   3.120
  201CYS     CB 1984   6.014   4.103   3.266
  201CYS     SG 1985   6.117   4.234   3.342
  201CYS     HG 1986   6.133   4.309   3.233
  201CYS      C 1987   6.179   4.001   3.113
  201CYS      O 1988   6.277   4.073   3.096
  202ARG      N 1989   6.181   3.869   3.127
  202ARG      H 1990   6.109   3.826   3.182
  202ARG     CA 1991   6.295   3.781   3.095
  202ARG     CB 1992   6.230   3.647   3.062
  202ARG     CG 1993   6.329   3.531   3.047
  202ARG     CD 1994   6.257   3.423   2.967
  202ARG     NE 1995   6.362   3.326   2.929
  202ARG     HE 1996   6.446   3.321   2.982
  202ARG     CZ 1997   6.346   3.241   2.827
  202ARG    NH1 1998   6.235   3.256   2.754
  202ARG   HH11 1999   6.164   3.326   2.761
  202ARG   HH12 2000   6.212   3.187   2.684
  202ARG    NH2 2001   6.434   3.140   2.820
  202ARG   HH21 2002   6.493   3.142   2.900
  202ARG   HH22 2003   6.442   3.087   2.736
  202ARG      C 2004   6.377   3.828   2.974
  202ARG      O 2005   6.499   3.821   2.982
  203GLU      N 2006   6.308   3.861   2.865
  203GLU      H 2007   6.210   3.843   2.866
  203GLU     CA 2008   6.373   3.917   2.746
  203GLU     CB 2009   6.275   3.921   2.629
  203GLU     CG 2010   6.209   3.787   2.594
  203GLU     CD 2011   6.308   3.684   2.542
  203GLU    OE1 2012   6.363   3.706   2.432
  203GLU    OE2 2013   6.336   3.594   2.625
  203GLU      C 2014   6.443   4.050   2.776
  203GLU      O 2015   6.565   4.062   2.765
  204PHE      N 2016   6.369   4.146   2.830
  204PHE      H 2017   6.273   4.136   2.855
  204PHE     CA 2018   6.421   4.279   2.865
  204PHE     CB 2019   6.309   4.370   2.918
  204PHE     CG 2020   6.218   4.400   2.798
  204PHE    CD1 2021   6.262   4.493   2.704
  204PHE    HD1 2022   6.348   4.554   2.732
  204PHE    CD2 2023   6.102   4.328   2.774
  204PHE    HD2 2024   6.052   4.273   2.854
  204PHE    CE1 2025   6.189   4.515   2.588
  204PHE    HE1 2026   6.220   4.591   2.517
  204PHE    CE2 2027   6.037   4.339   2.652
  204PHE    HE2 2028   5.960   4.269   2.617
  204PHE     CZ 2029   6.082   4.431   2.559
  204PHE     HZ 2030   6.037   4.436   2.459
  204PHE      C 2031   6.531   4.285   2.970
  204PHE      O 2032   6.599   4.387   2.974
  205THR      N 2033   6.535   4.192   3.066
  205THR      H 2034   6.477   4.110   3.062
  205THR     CA 2035   6.655   4.187   3.151
  205THR     CB 2036   6.642   4.089   3.267
  205THR    OG1 2037   6.632   3.956   3.215
  205THR    HG1 2038   6.588   3.894   3.280
  205THR    CG2 2039   6.532   4.124   3.367
  205THR      C 2040   6.785   4.164   3.074
  205THR      O 2041   6.883   4.232   3.105
  206GLU      N 2042   6.784   4.073   2.977
  206GLU      H 2043   6.707   4.017   2.947
  206GLU     CA 2044   6.907   4.030   2.909
  206GLU     CB 2045   6.880   3.900   2.832
  206GLU     CG 2046   6.909   3.782   2.924
  206GLU     CD 2047   7.052   3.729   2.920
  206GLU    OE1 2048   7.088   3.658   2.823
  206GLU    OE2 2049   7.132   3.769   3.007
  206GLU      C 2050   6.967   4.138   2.818
  206GLU      O 2051   7.082   4.136   2.776
  207ARG      N 2052   6.881   4.217   2.755
  207ARG      H 2053   6.785   4.213   2.786
  207ARG     CA 2054   6.903   4.314   2.647
  207ARG     CB 2055   6.783   4.383   2.583
  207ARG     CG 2056   6.696   4.288   2.500
  207ARG     CD 2057   6.571   4.369   2.466
  207ARG     NE 2058   6.476   4.282   2.395
  207ARG     HE 2059   6.499   4.186   2.412
  207ARG     CZ 2060   6.366   4.307   2.323
  207ARG    NH1 2061   6.323   4.429   2.288
  207ARG   HH11 2062   6.379   4.508   2.313
  207ARG   HH12 2063   6.243   4.447   2.232
  207ARG    NH2 2064   6.286   4.205   2.289
  207ARG   HH21 2065   6.316   4.112   2.312
  207ARG   HH22 2066   6.194   4.220   2.252
  207ARG      C 2067   7.008   4.420   2.681
  207ARG      O 2068   7.043   4.438   2.798
  208GLU      N 2069   7.070   4.477   2.578
  208GLU      H 2070   7.053   4.448   2.483
  208GLU     CA 2071   7.163   4.590   2.593
  208GLU     CB 2072   7.252   4.597   2.469
  208GLU     CG 2073   7.368   4.695   2.489
  208GLU     CD 2074   7.490   4.645   2.567
  208GLU    OE1 2075   7.472   4.617   2.687
  208GLU    OE2 2076   7.606   4.658   2.522
  208GLU      C 2077   7.098   4.724   2.628
  208GLU      O 2078   7.021   4.781   2.550
  209GLN      N 2079   7.114   4.774   2.750
  209GLN      H 2080   7.166   4.724   2.819
  209GLN     CA 2081   7.059   4.904   2.791
  209GLN     CB 2082   7.012   4.867   2.932
  209GLN     CG 2083   6.889   4.776   2.935
  209GLN     CD 2084   6.863   4.693   3.061
  209GLN    OE1 2085   6.810   4.742   3.160
  209GLN    NE2 2086   6.906   4.567   3.062
  209GLN   HE21 2087   6.936   4.529   2.974
  209GLN   HE22 2088   6.915   4.510   3.143
  209GLN      C 2089   7.157   5.022   2.791
  209GLN      O 2090   7.110   5.132   2.761
  210GLY      N 2091   7.283   4.998   2.824
  210GLY      H 2092   7.312   4.903   2.832
  210GLY     CA 2093   7.390   5.099   2.822
  210GLY      C 2094   7.444   5.119   2.963
  210GLY      O 2095   7.471   5.022   3.035
  211GLU      N 2096   7.484   5.244   2.984
  211GLU      H 2097   7.506   5.313   2.916
  211GLU     CA 2098   7.510   5.293   3.120
  211GLU     CB 2099   7.527   5.445   3.115
  211GLU     CG 2100   7.572   5.498   3.252
  211GLU     CD 2101   7.591   5.650   3.250
  211GLU    OE1 2102   7.710   5.684   3.234
  211GLU    OE2 2103   7.504   5.730   3.289
  211GLU      C 2104   7.395   5.265   3.216
  211GLU      O 2105   7.417   5.215   3.326
  212VAL      N 2106   7.275   5.300   3.170
  212VAL      H 2107   7.258   5.317   3.073
  212VAL     CA 2108   7.151   5.289   3.248
  212VAL     CB 2109   7.072   5.419   3.231
  212VAL    CG1 2110   7.151   5.541   3.278
  212VAL    CG2 2111   7.011   5.429   3.090
  212VAL      C 2112   7.069   5.160   3.235
  212VAL      O 2113   7.102   5.077   3.151
  213ARG      N 2114   6.991   5.131   3.339
  213ARG      H 2115   6.974   5.198   3.411
  213ARG     CA 2116   6.901   5.014   3.342
  213ARG     CB 2117   6.898   4.939   3.475
  213ARG     CG 2118   7.034   4.880   3.513
  213ARG     CD 2119   7.083   4.783   3.405
  213ARG     NE 2120   7.223   4.738   3.409
  213ARG     HE 2121   7.249   4.684   3.488
  213ARG     CZ 2122   7.322   4.775   3.327
  213ARG    NH1 2123   7.301   4.874   3.239
  213ARG   HH11 2124   7.217   4.928   3.242
  213ARG   HH12 2125   7.380   4.907   3.187
  213ARG    NH2 2126   7.445   4.728   3.351
  213ARG   HH21 2127   7.467   4.661   3.423
  213ARG   HH22 2128   7.517   4.764   3.292
  213ARG      C 2129   6.755   5.049   3.313
  213ARG      O 2130   6.727   5.168   3.320
  214PHE      N 2131   6.661   4.957   3.294
  214PHE      H 2132   6.686   4.864   3.269
  214PHE     CA 2133   6.520   4.995   3.277
  214PHE     CB 2134   6.438   4.889   3.201
  214PHE     CG 2135   6.425   4.757   3.277
  214PHE    CD1 2136   6.312   4.746   3.359
  214PHE    HD1 2137   6.250   4.827   3.396
  214PHE    CD2 2138   6.517   4.654   3.267
  214PHE    HD2 2139   6.606   4.660   3.204
  214PHE    CE1 2140   6.290   4.621   3.416
  214PHE    HE1 2141   6.203   4.624   3.481
  214PHE    CE2 2142   6.500   4.531   3.329
  214PHE    HE2 2143   6.559   4.452   3.283
  214PHE     CZ 2144   6.379   4.516   3.395
  214PHE     HZ 2145   6.339   4.415   3.410
  214PHE      C 2146   6.445   5.028   3.406
  214PHE      O 2147   6.477   4.971   3.511
  215SER      N 2148   6.334   5.100   3.391
  215SER      H 2149   6.300   5.127   3.301
  215SER     CA 2150   6.233   5.129   3.494
  215SER     CB 2151   6.229   5.280   3.520
  215SER     OG 2152   6.129   5.302   3.619
  215SER     HG 2153   6.105   5.399   3.614
  215SER      C 2154   6.101   5.070   3.444
  215SER      O 2155   6.081   5.063   3.323
  216ALA      N 2156   6.016   5.032   3.539
  216ALA      H 2157   6.044   5.026   3.635
  216ALA     CA 2158   5.903   4.944   3.506
  216ALA     CB 2159   5.937   4.802   3.463
  216ALA      C 2160   5.801   4.937   3.620
  216ALA      O 2161   5.838   4.979   3.729
  217VAL      N 2162   5.685   4.882   3.586
  217VAL      H 2163   5.637   4.890   3.498
  217VAL     CA 2164   5.589   4.840   3.688
  217VAL     CB 2165   5.453   4.825   3.618
  217VAL    CG1 2166   5.349   4.743   3.693
  217VAL    CG2 2167   5.410   4.968   3.582
  217VAL      C 2168   5.627   4.718   3.773
  217VAL     O1 2169   5.702   4.632   3.722
  217VAL     O2 2170   5.594   4.719   3.893
   6.93495   6.93495   4.90378   0.00000   0.00000   0.00000   0.00000   3.46752   3.46752
