# Supplementary material for: Is There a Functional Role for the Knotted Topology in Protein UCH-L1?
Source: J Chem Inf Model. 2024 Jul 24;64(17):6827–37. doi: 10.1021/acs.jcim.4c00880 (PMC11388461; doi:10.1021/acs.jcim.4c00880)
Supplement: Supplementary file 2 — ci4c00880_si_002.zip [file ci4c00880_si_002.zip › UCH-L1_files/APO/APO_delta218/REP_3/traj_initial.gro]

Protein in water t=   0.00000 step= 0
 2170
    1MET      N    1   6.044   3.473   3.430
    1MET     H1    2   6.059   3.392   3.487
    1MET     H2    3   6.125   3.531   3.423
    1MET     H3    4   5.975   3.534   3.469
    1MET     CA    5   6.017   3.436   3.291
    1MET     CB    6   6.008   3.285   3.269
    1MET     CG    7   6.142   3.214   3.294
    1MET     SD    8   6.221   3.232   3.458
    1MET     CE    9   6.355   3.118   3.432
    1MET      C   10   5.894   3.504   3.231
    1MET      O   11   5.907   3.569   3.128
    2GLN      N   12   5.783   3.503   3.304
    2GLN      H   13   5.760   3.434   3.373
    2GLN     CA   14   5.677   3.604   3.287
    2GLN     CB   15   5.556   3.541   3.217
    2GLN     CG   16   5.482   3.436   3.299
    2GLN     CD   17   5.345   3.395   3.243
    2GLN    OE1   18   5.335   3.288   3.183
    2GLN    NE2   19   5.242   3.477   3.260
    2GLN   HE21   20   5.259   3.564   3.307
    2GLN   HE22   21   5.147   3.462   3.232
    2GLN      C   22   5.623   3.670   3.413
    2GLN      O   23   5.627   3.612   3.522
    3LEU      N   24   5.560   3.785   3.393
    3LEU      H   25   5.582   3.846   3.317
    3LEU     CA   26   5.476   3.844   3.499
    3LEU     CB   27   5.457   3.990   3.458
    3LEU     CG   28   5.581   4.076   3.431
    3LEU    CD1   29   5.545   4.212   3.372
    3LEU    CD2   30   5.669   4.098   3.554
    3LEU      C   31   5.340   3.779   3.523
    3LEU      O   32   5.292   3.696   3.446
    4LYS      N   33   5.262   3.841   3.612
    4LYS      H   34   5.304   3.887   3.691
    4LYS     CA   35   5.120   3.808   3.623
    4LYS     CB   36   5.064   3.858   3.757
    4LYS     CG   37   5.105   3.758   3.865
    4LYS     CD   38   5.035   3.803   3.994
    4LYS     CE   39   5.088   3.736   4.121
    4LYS     NZ   40   5.084   3.589   4.126
    4LYS    HZ1   41   5.159   3.551   4.071
    4LYS    HZ2   42   5.104   3.549   4.215
    4LYS    HZ3   43   4.997   3.546   4.102
    4LYS      C   44   5.030   3.872   3.517
    4LYS      O   45   5.059   3.988   3.489
    5PRO      N   46   4.923   3.821   3.455
    5PRO     CA   47   4.843   3.890   3.353
    5PRO     CB   48   4.738   3.787   3.315
    5PRO     CG   49   4.819   3.657   3.318
    5PRO     CD   50   4.898   3.677   3.448
    5PRO      C   51   4.764   4.006   3.413
    5PRO      O   52   4.709   4.007   3.523
    6MET      N   53   4.740   4.099   3.320
    6MET      H   54   4.791   4.101   3.234
    6MET     CA   55   4.679   4.227   3.359
    6MET     CB   56   4.784   4.337   3.347
    6MET     CG   57   4.737   4.479   3.378
    6MET     SD   58   4.769   4.533   3.550
    6MET     CE   59   4.930   4.606   3.535
    6MET      C   60   4.566   4.266   3.264
    6MET      O   61   4.574   4.227   3.148
    7GLU      N   62   4.459   4.317   3.324
    7GLU      H   63   4.442   4.296   3.421
    7GLU     CA   64   4.350   4.376   3.245
    7GLU     CB   65   4.219   4.383   3.323
    7GLU     CG   66   4.100   4.414   3.232
    7GLU     CD   67   3.972   4.468   3.295
    7GLU    OE1   68   3.907   4.532   3.209
    7GLU    OE2   69   3.928   4.436   3.408
    7GLU      C   70   4.391   4.515   3.195
    7GLU      O   71   4.406   4.608   3.274
    8ILE      N   72   4.411   4.530   3.064
    8ILE      H   73   4.396   4.462   2.993
    8ILE     CA   74   4.450   4.658   3.004
    8ILE     CB   75   4.520   4.634   2.870
    8ILE    CG1   76   4.640   4.539   2.872
    8ILE    CG2   77   4.553   4.764   2.795
    8ILE     CD   78   4.740   4.578   2.981
    8ILE      C   79   4.319   4.734   2.983
    8ILE      O   80   4.234   4.678   2.914
    9ASN      N   81   4.295   4.827   3.075
    9ASN      H   82   4.359   4.840   3.151
    9ASN     CA   83   4.182   4.922   3.072
    9ASN     CB   84   4.050   4.861   3.119
    9ASN     CG   85   4.033   4.876   3.271
    9ASN    OD1   86   4.066   4.972   3.341
    9ASN    ND2   87   3.961   4.785   3.334
    9ASN   HD21   88   3.934   4.703   3.282
    9ASN   HD22   89   3.915   4.802   3.421
    9ASN      C   90   4.220   5.059   3.128
    9ASN      O   91   4.302   5.056   3.220
   10PRO      N   92   4.152   5.170   3.098
   10PRO     CA   93   4.186   5.302   3.153
   10PRO     CB   94   4.075   5.390   3.096
   10PRO     CG   95   4.044   5.335   2.957
   10PRO     CD   96   4.066   5.185   2.980
   10PRO      C   97   4.196   5.323   3.304
   10PRO      O   98   4.298   5.375   3.350
   11GLU      N   99   4.099   5.270   3.377
   11GLU      H  100   4.019   5.245   3.323
   11GLU     CA  101   4.098   5.282   3.524
   11GLU     CB  102   3.966   5.221   3.573
   11GLU     CG  103   3.936   5.247   3.720
   11GLU     CD  104   3.823   5.160   3.774
   11GLU    OE1  105   3.859   5.045   3.808
   11GLU    OE2  106   3.702   5.189   3.758
   11GLU      C  107   4.209   5.197   3.586
   11GLU      O  108   4.285   5.250   3.667
   12MET      N  109   4.245   5.085   3.523
   12MET      H  110   4.188   5.049   3.449
   12MET     CA  111   4.364   5.004   3.553
   12MET     CB  112   4.360   4.858   3.506
   12MET     CG  113   4.242   4.775   3.558
   12MET     SD  114   4.228   4.792   3.740
   12MET     CE  115   4.051   4.780   3.752
   12MET      C  116   4.493   5.081   3.528
   12MET      O  117   4.573   5.102   3.620
   13LEU      N  118   4.506   5.152   3.416
   13LEU      H  119   4.443   5.139   3.339
   13LEU     CA  120   4.625   5.231   3.382
   13LEU     CB  121   4.626   5.278   3.237
   13LEU     CG  122   4.670   5.162   3.147
   13LEU    CD1  123   4.635   5.174   2.999
   13LEU    CD2  124   4.819   5.129   3.158
   13LEU      C  125   4.654   5.354   3.469
   13LEU      O  126   4.756   5.363   3.538
   14ASN      N  127   4.540   5.418   3.492
   14ASN      H  128   4.456   5.394   3.444
   14ASN     CA  129   4.531   5.529   3.588
   14ASN     CB  130   4.395   5.600   3.594
   14ASN     CG  131   4.346   5.665   3.464
   14ASN    OD1  132   4.430   5.708   3.386
   14ASN    ND2  133   4.217   5.699   3.455
   14ASN   HD21  134   4.153   5.683   3.530
   14ASN   HD22  135   4.183   5.725   3.365
   14ASN      C  136   4.572   5.487   3.729
   14ASN      O  137   4.644   5.562   3.794
   15LYS      N  138   4.529   5.370   3.776
   15LYS      H  139   4.447   5.332   3.733
   15LYS     CA  140   4.572   5.315   3.905
   15LYS     CB  141   4.496   5.189   3.946
   15LYS     CG  142   4.350   5.220   3.978
   15LYS     CD  143   4.262   5.095   3.984
   15LYS     CE  144   4.122   5.113   4.043
   15LYS     NZ  145   4.064   4.988   4.093
   15LYS    HZ1  146   3.991   5.010   4.158
   15LYS    HZ2  147   4.025   4.932   4.020
   15LYS    HZ3  148   4.136   4.937   4.139
   15LYS      C  149   4.722   5.284   3.916
   15LYS      O  150   4.787   5.315   4.015
   16VAL      N  151   4.783   5.238   3.807
   16VAL      H  152   4.732   5.219   3.723
   16VAL     CA  153   4.927   5.210   3.792
   16VAL     CB  154   4.955   5.149   3.655
   16VAL    CG1  155   5.099   5.100   3.640
   16VAL    CG2  156   4.868   5.027   3.626
   16VAL      C  157   5.004   5.342   3.790
   16VAL      O  158   5.099   5.359   3.867
   17LEU      N  159   4.954   5.446   3.725
   17LEU      H  160   4.863   5.438   3.683
   17LEU     CA  161   5.008   5.583   3.730
   17LEU     CB  162   4.926   5.673   3.638
   17LEU     CG  163   4.963   5.665   3.489
   17LEU    CD1  164   4.866   5.755   3.413
   17LEU    CD2  165   5.099   5.733   3.468
   17LEU      C  166   5.023   5.645   3.869
   17LEU      O  167   5.104   5.733   3.897
   18SER      N  168   4.921   5.616   3.948
   18SER      H  169   4.826   5.594   3.923
   18SER     CA  170   4.928   5.644   4.092
   18SER     CB  171   4.793   5.622   4.161
   18SER     OG  172   4.785   5.702   4.280
   18SER     HG  173   4.727   5.778   4.252
   18SER      C  174   5.038   5.575   4.174
   18SER      O  175   5.119   5.644   4.235
   19ARG      N  176   5.058   5.447   4.144
   19ARG      H  177   5.004   5.393   4.079
   19ARG     CA  178   5.153   5.363   4.218
   19ARG     CB  179   5.128   5.213   4.207
   19ARG     CG  180   4.986   5.174   4.250
   19ARG     CD  181   4.980   5.022   4.265
   19ARG     NE  182   4.865   4.977   4.346
   19ARG     HE  183   4.780   5.010   4.306
   19ARG     CZ  184   4.869   4.944   4.476
   19ARG    NH1  185   4.982   4.949   4.547
   19ARG   HH11  186   5.064   4.972   4.495
   19ARG   HH12  187   4.994   4.907   4.637
   19ARG    NH2  188   4.760   4.888   4.530
   19ARG   HH21  189   4.676   4.862   4.481
   19ARG   HH22  190   4.745   4.912   4.626
   19ARG      C  191   5.298   5.399   4.184
   19ARG      O  192   5.384   5.394   4.271
   20LEU      N  193   5.313   5.436   4.057
   20LEU      H  194   5.231   5.428   4.000
   20LEU     CA  195   5.437   5.482   3.993
   20LEU     CB  196   5.434   5.451   3.843
   20LEU     CG  197   5.466   5.307   3.802
   20LEU    CD1  198   5.399   5.289   3.665
   20LEU    CD2  199   5.616   5.287   3.784
   20LEU      C  200   5.470   5.630   4.015
   20LEU      O  201   5.570   5.681   3.965
   21GLY      N  202   5.371   5.701   4.069
   21GLY      H  203   5.284   5.655   4.085
   21GLY     CA  204   5.389   5.835   4.125
   21GLY      C  205   5.390   5.947   4.020
   21GLY      O  206   5.496   5.995   3.981
   22VAL      N  207   5.277   5.964   3.952
   22VAL      H  208   5.194   5.922   3.989
   22VAL     CA  209   5.265   6.053   3.836
   22VAL     CB  210   5.278   5.969   3.709
   22VAL    CG1  211   5.332   6.051   3.592
   22VAL    CG2  212   5.379   5.854   3.712
   22VAL      C  213   5.141   6.143   3.832
   22VAL      O  214   5.035   6.103   3.879
   23ALA      N  215   5.149   6.251   3.755
   23ALA      H  216   5.228   6.267   3.695
   23ALA     CA  217   5.044   6.354   3.747
   23ALA     CB  218   5.061   6.450   3.629
   23ALA      C  219   4.900   6.303   3.739
   23ALA      O  220   4.864   6.217   3.658
   24GLY      N  221   4.814   6.366   3.818
   24GLY      H  222   4.833   6.428   3.894
   24GLY     CA  223   4.668   6.352   3.808
   24GLY      C  224   4.601   6.440   3.702
   24GLY      O  225   4.501   6.396   3.644
   25GLN      N  226   4.668   6.547   3.660
   25GLN      H  227   4.739   6.584   3.721
   25GLN     CA  228   4.629   6.642   3.555
   25GLN     CB  229   4.738   6.741   3.515
   25GLN     CG  230   4.762   6.832   3.635
   25GLN     CD  231   4.866   6.942   3.613
   25GLN    OE1  232   4.982   6.940   3.652
   25GLN    NE2  233   4.825   7.043   3.536
   25GLN   HE21  234   4.736   7.029   3.492
   25GLN   HE22  235   4.896   7.106   3.505
   25GLN      C  236   4.587   6.574   3.424
   25GLN      O  237   4.492   6.611   3.356
   26TRP      N  238   4.665   6.470   3.400
   26TRP      H  239   4.728   6.440   3.472
   26TRP     CA  240   4.636   6.386   3.282
   26TRP     CB  241   4.755   6.383   3.186
   26TRP     CG  242   4.815   6.522   3.161
   26TRP    CD1  243   4.894   6.593   3.241
   26TRP    HD1  244   4.941   6.562   3.334
   26TRP    CD2  245   4.812   6.592   3.041
   26TRP    NE1  246   4.950   6.692   3.171
   26TRP    HE1  247   5.030   6.746   3.195
   26TRP    CE2  248   4.895   6.703   3.051
   26TRP    CE3  249   4.744   6.569   2.922
   26TRP    HE3  250   4.666   6.493   2.916
   26TRP    CZ2  251   4.917   6.791   2.945
   26TRP    HZ2  252   4.969   6.885   2.962
   26TRP    CZ3  253   4.763   6.654   2.814
   26TRP    HZ3  254   4.707   6.631   2.723
   26TRP    CH2  255   4.848   6.763   2.828
   26TRP    HH2  256   4.865   6.825   2.740
   26TRP      C  257   4.600   6.240   3.309
   26TRP      O  258   4.684   6.166   3.361
   27ARG      N  259   4.472   6.206   3.303
   27ARG      H  260   4.400   6.275   3.294
   27ARG     CA  261   4.431   6.065   3.308
   27ARG     CB  262   4.349   6.035   3.434
   27ARG     CG  263   4.439   6.066   3.554
   27ARG     CD  264   4.545   5.958   3.575
   27ARG     NE  265   4.652   6.004   3.665
   27ARG     HE  266   4.703   6.085   3.637
   27ARG     CZ  267   4.663   5.963   3.792
   27ARG    NH1  268   4.569   5.892   3.856
   27ARG   HH11  269   4.488   5.857   3.809
   27ARG   HH12  270   4.565   5.887   3.956
   27ARG    NH2  271   4.767   5.997   3.870
   27ARG   HH21  272   4.847   6.042   3.829
   27ARG   HH22  273   4.747   5.997   3.968
   27ARG      C  274   4.361   6.015   3.182
   27ARG      O  275   4.325   6.086   3.088
   28PHE      N  276   4.374   5.884   3.169
   28PHE      H  277   4.382   5.824   3.249
   28PHE     CA  278   4.314   5.808   3.058
   28PHE     CB  279   4.388   5.676   3.038
   28PHE     CG  280   4.529   5.699   2.983
   28PHE    CD1  281   4.631   5.713   3.076
   28PHE    HD1  282   4.610   5.723   3.183
   28PHE    CD2  283   4.550   5.689   2.846
   28PHE    HD2  284   4.471   5.720   2.778
   28PHE    CE1  285   4.762   5.695   3.034
   28PHE    HE1  286   4.836   5.649   3.100
   28PHE    CE2  287   4.682   5.687   2.803
   28PHE    HE2  288   4.706   5.674   2.698
   28PHE     CZ  289   4.785   5.691   2.897
   28PHE     HZ  290   4.888   5.697   2.861
   28PHE      C  291   4.165   5.776   3.076
   28PHE      O  292   4.109   5.751   3.182
   29VAL      N  293   4.096   5.777   2.962
   29VAL      H  294   4.147   5.796   2.878
   29VAL     CA  295   3.952   5.762   2.939
   29VAL     CB  296   3.871   5.891   2.921
   29VAL    CG1  297   3.812   5.944   3.052
   29VAL    CG2  298   3.945   5.998   2.841
   29VAL      C  299   3.916   5.677   2.817
   29VAL      O  300   3.963   5.708   2.708
   30ASP      N  301   3.804   5.605   2.812
   30ASP      H  302   3.735   5.605   2.885
   30ASP     CA  303   3.766   5.512   2.705
   30ASP     CB  304   3.651   5.427   2.759
   30ASP     CG  305   3.671   5.371   2.900
   30ASP    OD1  306   3.632   5.432   3.002
   30ASP    OD2  307   3.704   5.251   2.905
   30ASP      C  308   3.723   5.591   2.581
   30ASP      O  309   3.653   5.692   2.586
   31VAL      N  310   3.761   5.535   2.466
   31VAL      H  311   3.841   5.476   2.470
   31VAL     CA  312   3.705   5.564   2.333
   31VAL     CB  313   3.810   5.574   2.222
   31VAL    CG1  314   3.757   5.628   2.089
   31VAL    CG2  315   3.931   5.658   2.263
   31VAL      C  316   3.589   5.472   2.294
   31VAL      O  317   3.612   5.352   2.275
   32LEU      N  318   3.469   5.528   2.302
   32LEU      H  319   3.465   5.624   2.330
   32LEU     CA  320   3.344   5.458   2.273
   32LEU     CB  321   3.219   5.531   2.323
   32LEU     CG  322   3.220   5.524   2.476
   32LEU    CD1  323   3.085   5.583   2.517
   32LEU    CD2  324   3.252   5.390   2.543
   32LEU      C  325   3.331   5.414   2.127
   32LEU      O  326   3.269   5.309   2.108
   33GLY      N  327   3.397   5.478   2.030
   33GLY      H  328   3.442   5.566   2.045
   33GLY     CA  329   3.411   5.416   1.897
   33GLY      C  330   3.483   5.513   1.804
   33GLY      O  331   3.486   5.635   1.823
   34LEU      N  332   3.526   5.459   1.690
   34LEU      H  333   3.478   5.386   1.642
   34LEU     CA  334   3.631   5.521   1.608
   34LEU     CB  335   3.738   5.416   1.578
   34LEU     CG  336   3.812   5.362   1.701
   34LEU    CD1  337   3.902   5.245   1.662
   34LEU    CD2  338   3.896   5.469   1.769
   34LEU      C  339   3.580   5.591   1.482
   34LEU      O  340   3.582   5.535   1.372
   35GLU      N  341   3.566   5.722   1.503
   35GLU      H  342   3.638   5.772   1.550
   35GLU     CA  343   3.509   5.807   1.398
   35GLU     CB  344   3.357   5.811   1.414
   35GLU     CG  345   3.302   5.670   1.389
   35GLU     CD  346   3.160   5.652   1.444
   35GLU    OE1  347   3.063   5.725   1.417
   35GLU    OE2  348   3.151   5.547   1.511
   35GLU      C  349   3.572   5.946   1.398
   35GLU      O  350   3.664   5.962   1.479
   36GLU      N  351   3.542   6.032   1.301
   36GLU      H  352   3.507   6.003   1.212
   36GLU     CA  353   3.571   6.175   1.312
   36GLU     CB  354   3.557   6.249   1.179
   36GLU     CG  355   3.652   6.189   1.075
   36GLU     CD  356   3.787   6.260   1.087
   36GLU    OE1  357   3.882   6.198   1.139
   36GLU    OE2  358   3.808   6.372   1.034
   36GLU      C  359   3.480   6.234   1.420
   36GLU      O  360   3.522   6.306   1.510
   37GLU      N  361   3.354   6.192   1.413
   37GLU      H  362   3.318   6.163   1.324
   37GLU     CA  363   3.255   6.200   1.521
   37GLU     CB  364   3.115   6.164   1.469
   37GLU     CG  365   3.002   6.201   1.565
   37GLU     CD  366   2.981   6.346   1.609
   37GLU    OE1  367   2.928   6.434   1.537
   37GLU    OE2  368   3.032   6.375   1.719
   37GLU      C  369   3.299   6.117   1.642
   37GLU      O  370   3.404   6.053   1.639
   38SER      N  371   3.229   6.136   1.754
   38SER      H  372   3.150   6.197   1.751
   38SER     CA  373   3.255   6.070   1.883
   38SER     CB  374   3.247   5.920   1.856
   38SER     OG  375   3.234   5.856   1.984
   38SER     HG  376   3.330   5.841   2.009
   38SER      C  377   3.386   6.108   1.952
   38SER      O  378   3.395   6.108   2.075
   39LEU      N  379   3.470   6.180   1.879
   39LEU      H  380   3.478   6.176   1.779
   39LEU     CA  381   3.592   6.242   1.931
   39LEU     CB  382   3.686   6.271   1.814
   39LEU     CG  383   3.777   6.153   1.778
   39LEU    CD1  384   3.864   6.197   1.660
   39LEU    CD2  385   3.871   6.129   1.897
   39LEU      C  386   3.581   6.365   2.022
   39LEU      O  387   3.665   6.380   2.111
   40GLY      N  388   3.468   6.435   2.011
   40GLY      H  389   3.427   6.459   1.923
   40GLY     CA  390   3.432   6.527   2.119
   40GLY      C  391   3.398   6.458   2.252
   40GLY      O  392   3.388   6.524   2.355
   41SER      N  393   3.377   6.327   2.251
   41SER      H  394   3.369   6.278   2.164
   41SER     CA  395   3.381   6.248   2.375
   41SER     CB  396   3.334   6.103   2.366
   41SER     OG  397   3.334   6.021   2.483
   41SER     HG  398   3.276   6.062   2.553
   41SER      C  399   3.516   6.245   2.448
   41SER      O  400   3.515   6.252   2.571
   42VAL      N  401   3.627   6.245   2.374
   42VAL      H  402   3.631   6.233   2.275
   42VAL     CA  403   3.765   6.255   2.423
   42VAL     CB  404   3.850   6.184   2.317
   42VAL    CG1  405   3.998   6.202   2.353
   42VAL    CG2  406   3.813   6.037   2.297
   42VAL      C  407   3.806   6.396   2.466
   42VAL      O  408   3.822   6.478   2.376
   43PRO      N  409   3.817   6.430   2.594
   43PRO     CA  410   3.843   6.564   2.650
   43PRO     CB  411   3.813   6.553   2.799
   43PRO     CG  412   3.854   6.409   2.831
   43PRO     CD  413   3.804   6.336   2.706
   43PRO      C  414   3.976   6.635   2.622
   43PRO      O  415   4.087   6.586   2.642
   44ALA      N  416   3.961   6.766   2.609
   44ALA      H  417   3.875   6.813   2.588
   44ALA     CA  418   4.083   6.845   2.585
   44ALA     CB  419   4.036   6.963   2.500
   44ALA      C  420   4.165   6.890   2.705
   44ALA      O  421   4.108   6.920   2.810
   45PRO      N  422   4.296   6.891   2.681
   45PRO     CA  423   4.378   6.832   2.574
   45PRO     CB  424   4.495   6.929   2.559
   45PRO     CG  425   4.523   6.972   2.703
   45PRO     CD  426   4.385   6.968   2.768
   45PRO      C  427   4.425   6.688   2.595
   45PRO      O  428   4.444   6.644   2.708
   46ALA      N  429   4.453   6.624   2.482
   46ALA      H  430   4.396   6.641   2.401
   46ALA     CA  431   4.513   6.490   2.477
   46ALA     CB  432   4.461   6.420   2.351
   46ALA      C  433   4.666   6.485   2.474
   46ALA      O  434   4.728   6.585   2.437
   47CYS      N  435   4.730   6.375   2.513
   47CYS      H  436   4.680   6.299   2.554
   47CYS     CA  437   4.876   6.366   2.511
   47CYS     CB  438   4.935   6.391   2.650
   47CYS     SG  439   4.899   6.272   2.785
   47CYS     HG  440   4.968   6.344   2.873
   47CYS      C  441   4.944   6.244   2.449
   47CYS      O  442   5.046   6.266   2.384
   48ALA      N  443   4.871   6.133   2.445
   48ALA      H  444   4.798   6.123   2.513
   48ALA     CA  445   4.921   6.017   2.371
   48ALA     CB  446   5.046   5.953   2.431
   48ALA      C  447   4.820   5.902   2.358
   48ALA      O  448   4.786   5.853   2.466
   49LEU      N  449   4.801   5.849   2.238
   49LEU      H  450   4.877   5.835   2.175
   49LEU     CA  451   4.683   5.768   2.205
   49LEU     CB  452   4.628   5.823   2.073
   49LEU     CG  453   4.479   5.794   2.056
   49LEU    CD1  454   4.395   5.871   2.158
   49LEU    CD2  455   4.426   5.819   1.915
   49LEU      C  456   4.719   5.620   2.193
   49LEU      O  457   4.819   5.589   2.128
   50LEU      N  458   4.646   5.531   2.259
   50LEU      H  459   4.562   5.550   2.311
   50LEU     CA  460   4.684   5.389   2.250
   50LEU     CB  461   4.700   5.345   2.396
   50LEU     CG  462   4.830   5.384   2.467
   50LEU    CD1  463   4.814   5.380   2.619
   50LEU    CD2  464   4.937   5.283   2.424
   50LEU      C  465   4.582   5.306   2.173
   50LEU      O  466   4.465   5.343   2.166
   51LEU      N  467   4.624   5.194   2.116
   51LEU      H  468   4.722   5.179   2.102
   51LEU     CA  469   4.530   5.100   2.052
   51LEU     CB  470   4.547   5.130   1.902
   51LEU     CG  471   4.465   5.040   1.810
   51LEU    CD1  472   4.330   5.108   1.787
   51LEU    CD2  473   4.535   5.028   1.675
   51LEU      C  474   4.583   4.960   2.082
   51LEU      O  475   4.702   4.932   2.070
   52LEU      N  476   4.493   4.884   2.143
   52LEU      H  477   4.396   4.908   2.149
   52LEU     CA  478   4.520   4.745   2.182
   52LEU     CB  479   4.450   4.720   2.316
   52LEU     CG  480   4.458   4.579   2.375
   52LEU    CD1  481   4.596   4.547   2.431
   52LEU    CD2  482   4.339   4.540   2.464
   52LEU      C  483   4.450   4.671   2.067
   52LEU      O  484   4.333   4.698   2.044
   53PHE      N  485   4.523   4.585   1.997
   53PHE      H  486   4.620   4.570   2.017
   53PHE     CA  487   4.480   4.511   1.877
   53PHE     CB  488   4.514   4.600   1.757
   53PHE     CG  489   4.448   4.554   1.627
   53PHE    CD1  490   4.315   4.572   1.593
   53PHE    HD1  491   4.256   4.644   1.650
   53PHE    CD2  492   4.527   4.478   1.541
   53PHE    HD2  493   4.631   4.461   1.567
   53PHE    CE1  494   4.254   4.505   1.487
   53PHE    HE1  495   4.147   4.498   1.472
   53PHE    CE2  496   4.475   4.410   1.432
   53PHE    HE2  497   4.539   4.347   1.370
   53PHE     CZ  498   4.338   4.425   1.410
   53PHE     HZ  499   4.294   4.346   1.350
   53PHE      C  500   4.536   4.369   1.861
   53PHE      O  501   4.650   4.355   1.904
   54PRO      N  502   4.463   4.265   1.822
   54PRO     CA  503   4.517   4.131   1.795
   54PRO     CB  504   4.394   4.041   1.811
   54PRO     CG  505   4.277   4.131   1.769
   54PRO     CD  506   4.316   4.272   1.812
   54PRO      C  507   4.579   4.117   1.656
   54PRO      O  508   4.517   4.164   1.560
   55LEU      N  509   4.694   4.051   1.652
   55LEU      H  510   4.710   3.999   1.736
   55LEU     CA  511   4.780   4.023   1.536
   55LEU     CB  512   4.916   4.092   1.531
   55LEU     CG  513   4.910   4.239   1.490
   55LEU    CD1  514   5.024   4.326   1.542
   55LEU    CD2  515   4.914   4.247   1.337
   55LEU      C  516   4.797   3.878   1.490
   55LEU      O  517   4.832   3.789   1.568
   56THR      N  518   4.793   3.863   1.358
   56THR      H  519   4.790   3.942   1.297
   56THR     CA  520   4.836   3.741   1.288
   56THR     CB  521   4.774   3.722   1.149
   56THR    OG1  522   4.808   3.832   1.064
   56THR    HG1  523   4.752   3.907   1.098
   56THR    CG2  524   4.623   3.699   1.150
   56THR      C  525   4.987   3.720   1.275
   56THR      O  526   5.053   3.812   1.228
   57ALA      N  527   5.043   3.602   1.301
   57ALA      H  528   4.975   3.530   1.318
   57ALA     CA  529   5.183   3.568   1.276
   57ALA     CB  530   5.202   3.416   1.278
   57ALA      C  531   5.239   3.602   1.138
   57ALA      O  532   5.333   3.681   1.133
   58GLN      N  533   5.154   3.589   1.037
   58GLN      H  534   5.081   3.522   1.045
   58GLN     CA  535   5.182   3.618   0.895
   58GLN     CB  536   5.063   3.596   0.802
   58GLN     CG  537   4.984   3.465   0.798
   58GLN     CD  538   4.921   3.415   0.928
   58GLN    OE1  539   4.974   3.384   1.034
   58GLN    NE2  540   4.788   3.422   0.926
   58GLN   HE21  541   4.731   3.445   0.847
   58GLN   HE22  542   4.747   3.412   1.017
   58GLN      C  543   5.225   3.765   0.883
   58GLN      O  544   5.336   3.787   0.834
   59HISE     N  545   5.139   3.860   0.920
   59HISE     H  546   5.048   3.833   0.952
   59HISE    CA  547   5.169   4.003   0.911
   59HISE    CB  548   5.034   4.068   0.943
   59HISE    CG  549   4.992   4.212   0.915
   59HISE   ND1  550   4.898   4.283   0.978
   59HISE   CD2  551   5.069   4.298   0.849
   59HISE   HD2  552   5.157   4.271   0.791
   59HISE   CE1  553   4.925   4.411   0.955
   59HISE   HE1  554   4.860   4.491   0.989
   59HISE   NE2  555   5.027   4.422   0.871
   59HISE   HE2  556   5.060   4.503   0.822
   59HISE     C  557   5.273   4.047   1.015
   59HISE     O  558   5.370   4.111   0.974
   60GLU      N  559   5.282   3.985   1.132
   60GLU      H  560   5.220   3.911   1.158
   60GLU     CA  561   5.377   4.019   1.239
   60GLU     CB  562   5.342   3.938   1.364
   60GLU     CG  563   5.405   3.983   1.496
   60GLU     CD  564   5.366   3.876   1.598
   60GLU    OE1  565   5.401   3.758   1.578
   60GLU    OE2  566   5.326   3.915   1.710
   60GLU      C  567   5.520   3.993   1.192
   60GLU      O  568   5.594   4.088   1.167
   61ASN      N  569   5.557   3.872   1.151
   61ASN      H  570   5.488   3.800   1.142
   61ASN     CA  571   5.689   3.842   1.093
   61ASN     CB  572   5.722   3.693   1.083
   61ASN     CG  573   5.753   3.624   1.216
   61ASN    OD1  574   5.829   3.671   1.300
   61ASN    ND2  575   5.689   3.510   1.243
   61ASN   HD21  576   5.619   3.493   1.173
   61ASN   HD22  577   5.698   3.441   1.315
   61ASN      C  578   5.727   3.922   0.968
   61ASN      O  579   5.837   3.976   0.969
   62PHE      N  580   5.637   3.944   0.873
   62PHE      H  581   5.560   3.883   0.855
   62PHE     CA  582   5.664   4.039   0.764
   62PHE     CB  583   5.548   4.027   0.665
   62PHE     CG  584   5.562   4.121   0.545
   62PHE    CD1  585   5.495   4.242   0.532
   62PHE    HD1  586   5.436   4.292   0.609
   62PHE    CD2  587   5.633   4.066   0.438
   62PHE    HD2  588   5.686   3.971   0.443
   62PHE    CE1  589   5.481   4.295   0.405
   62PHE    HE1  590   5.412   4.378   0.393
   62PHE    CE2  591   5.634   4.129   0.314
   62PHE    HE2  592   5.707   4.102   0.239
   62PHE     CZ  593   5.554   4.242   0.299
   62PHE     HZ  594   5.557   4.301   0.208
   62PHE      C  595   5.686   4.186   0.801
   62PHE      O  596   5.776   4.244   0.741
   63ARG      N  597   5.604   4.243   0.889
   63ARG      H  598   5.535   4.202   0.948
   63ARG     CA  599   5.630   4.383   0.925
   63ARG     CB  600   5.503   4.437   0.990
   63ARG     CG  601   5.491   4.589   0.988
   63ARG     CD  602   5.346   4.636   0.983
   63ARG     NE  603   5.338   4.782   1.001
   63ARG     HE  604   5.311   4.825   0.915
   63ARG     CZ  605   5.343   4.857   1.112
   63ARG    NH1  606   5.352   4.808   1.237
   63ARG   HH11  607   5.352   4.712   1.263
   63ARG   HH12  608   5.341   4.878   1.307
   63ARG    NH2  609   5.361   4.989   1.103
   63ARG   HH21  610   5.383   5.033   1.016
   63ARG   HH22  611   5.339   5.045   1.183
   63ARG      C  612   5.748   4.405   1.020
   63ARG      O  613   5.826   4.496   0.994
   64LYS      N  614   5.774   4.315   1.115
   64LYS      H  615   5.710   4.243   1.142
   64LYS     CA  616   5.900   4.305   1.190
   64LYS     CB  617   5.902   4.189   1.290
   64LYS     CG  618   5.823   4.216   1.418
   64LYS     CD  619   5.840   4.091   1.505
   64LYS     CE  620   5.770   4.101   1.641
   64LYS     NZ  621   5.802   3.982   1.721
   64LYS    HZ1  622   5.742   3.912   1.681
   64LYS    HZ2  623   5.899   3.958   1.717
   64LYS    HZ3  624   5.782   3.989   1.819
   64LYS      C  625   6.027   4.308   1.105
   64LYS      O  626   6.109   4.400   1.112
   65LYS      N  627   6.017   4.237   0.993
   65LYS      H  628   5.943   4.172   0.976
   65LYS     CA  629   6.126   4.236   0.894
   65LYS     CB  630   6.105   4.114   0.805
   65LYS     CG  631   6.169   3.993   0.875
   65LYS     CD  632   6.127   3.868   0.798
   65LYS     CE  633   6.221   3.753   0.834
   65LYS     NZ  634   6.188   3.635   0.752
   65LYS    HZ1  635   6.168   3.661   0.658
   65LYS    HZ2  636   6.275   3.586   0.752
   65LYS    HZ3  637   6.115   3.577   0.788
   65LYS      C  638   6.133   4.364   0.811
   65LYS      O  639   6.243   4.419   0.802
   66GLN      N  640   6.022   4.423   0.769
   66GLN      H  641   5.933   4.379   0.784
   66GLN     CA  642   6.017   4.554   0.702
   66GLN     CB  643   5.871   4.589   0.670
   66GLN     CG  644   5.814   4.520   0.546
   66GLN     CD  645   5.669   4.566   0.526
   66GLN    OE1  646   5.574   4.563   0.604
   66GLN    NE2  647   5.659   4.620   0.405
   66GLN   HE21  648   5.737   4.616   0.342
   66GLN   HE22  649   5.586   4.682   0.378
   66GLN      C  650   6.082   4.663   0.787
   66GLN      O  651   6.167   4.739   0.741
   67ILE      N  652   6.018   4.678   0.902
   67ILE      H  653   5.927   4.641   0.921
   67ILE     CA  654   6.069   4.762   1.011
   67ILE     CB  655   5.982   4.751   1.136
   67ILE    CG1  656   5.835   4.784   1.106
   67ILE    CG2  657   6.034   4.842   1.248
   67ILE     CD  658   5.742   4.748   1.222
   67ILE      C  659   6.219   4.751   1.040
   67ILE      O  660   6.291   4.851   1.043
   68GLU      N  661   6.266   4.629   1.066
   68GLU      H  662   6.204   4.555   1.092
   68GLU     CA  663   6.406   4.588   1.081
   68GLU     CB  664   6.419   4.436   1.092
   68GLU     CG  665   6.559   4.383   1.125
   68GLU     CD  666   6.597   4.419   1.268
   68GLU    OE1  667   6.680   4.509   1.295
   68GLU    OE2  668   6.560   4.331   1.349
   68GLU      C  669   6.504   4.646   0.979
   68GLU      O  670   6.590   4.731   1.002
   69GLU      N  671   6.471   4.612   0.854
   69GLU      H  672   6.388   4.560   0.834
   69GLU     CA  673   6.535   4.663   0.732
   69GLU     CB  674   6.453   4.608   0.614
   69GLU     CG  675   6.546   4.580   0.496
   69GLU     CD  676   6.485   4.527   0.367
   69GLU    OE1  677   6.383   4.585   0.325
   69GLU    OE2  678   6.541   4.434   0.304
   69GLU      C  679   6.554   4.814   0.719
   69GLU      O  680   6.656   4.862   0.670
   70LEU      N  681   6.449   4.886   0.756
   70LEU      H  682   6.359   4.848   0.777
   70LEU     CA  683   6.456   5.033   0.748
   70LEU     CB  684   6.318   5.097   0.766
   70LEU     CG  685   6.212   5.079   0.657
   70LEU    CD1  686   6.077   5.115   0.718
   70LEU    CD2  687   6.250   5.173   0.543
   70LEU      C  688   6.560   5.086   0.846
   70LEU      O  689   6.600   5.201   0.831
   71LYS      N  690   6.596   5.018   0.955
   71LYS      H  691   6.549   4.934   0.981
   71LYS     CA  692   6.700   5.059   1.051
   71LYS     CB  693   6.845   5.042   1.008
   71LYS     CG  694   6.896   4.899   0.990
   71LYS     CD  695   6.868   4.815   1.116
   71LYS     CE  696   6.951   4.687   1.118
   71LYS     NZ  697   6.936   4.604   1.238
   71LYS    HZ1  698   6.958   4.657   1.320
   71LYS    HZ2  699   6.841   4.576   1.251
   71LYS    HZ3  700   6.990   4.520   1.234
   71LYS      C  701   6.673   5.188   1.128
   71LYS      O  702   6.772   5.243   1.177
   72GLY      N  703   6.548   5.223   1.157
   72GLY      H  704   6.473   5.160   1.139
   72GLY     CA  705   6.519   5.348   1.229
   72GLY      C  706   6.564   5.478   1.162
   72GLY      O  707   6.582   5.578   1.230
   73GLN      N  708   6.588   5.473   1.031
   73GLN      H  709   6.551   5.393   0.982
   73GLN     CA  710   6.635   5.587   0.952
   73GLN     CB  711   6.647   5.552   0.804
   73GLN     CG  712   6.754   5.643   0.743
   73GLN     CD  713   6.798   5.595   0.604
   73GLN    OE1  714   6.889   5.514   0.589
   73GLN    NE2  715   6.733   5.624   0.492
   73GLN   HE21  716   6.653   5.684   0.483
   73GLN   HE22  717   6.765   5.579   0.408
   73GLN      C  718   6.549   5.714   0.959
   73GLN      O  719   6.605   5.815   1.000
   74GLU      N  720   6.419   5.686   0.970
   74GLU      H  721   6.390   5.591   0.977
   74GLU     CA  722   6.315   5.789   0.984
   74GLU     CB  723   6.187   5.728   0.926
   74GLU     CG  724   6.214   5.713   0.776
   74GLU     CD  725   6.102   5.624   0.723
   74GLU    OE1  726   5.986   5.661   0.694
   74GLU    OE2  727   6.121   5.500   0.723
   74GLU      C  728   6.278   5.840   1.123
   74GLU      O  729   6.204   5.936   1.144
   75VAL      N  730   6.327   5.775   1.228
   75VAL      H  731   6.396   5.703   1.217
   75VAL     CA  732   6.318   5.814   1.369
   75VAL     CB  733   6.320   5.687   1.454
   75VAL    CG1  734   6.299   5.715   1.603
   75VAL    CG2  735   6.221   5.579   1.411
   75VAL      C  736   6.416   5.922   1.415
   75VAL      O  737   6.536   5.931   1.390
   76SER      N  738   6.357   6.028   1.471
   76SER      H  739   6.259   6.045   1.471
   76SER     CA  740   6.429   6.138   1.537
   76SER     CB  741   6.335   6.246   1.593
   76SER     OG  742   6.414   6.322   1.685
   76SER     HG  743   6.414   6.415   1.647
   76SER      C  744   6.504   6.076   1.654
   76SER      O  745   6.436   6.015   1.737
   77PRO      N  746   6.631   6.110   1.675
   77PRO     CA  747   6.701   6.066   1.797
   77PRO     CB  748   6.850   6.088   1.767
   77PRO     CG  749   6.851   6.193   1.656
   77PRO     CD  750   6.724   6.164   1.576
   77PRO      C  751   6.657   6.102   1.938
   77PRO      O  752   6.693   6.045   2.041
   78LYS      N  753   6.577   6.208   1.940
   78LYS      H  754   6.560   6.270   1.863
   78LYS     CA  755   6.508   6.256   2.061
   78LYS     CB  756   6.447   6.392   2.028
   78LYS     CG  757   6.541   6.502   1.979
   78LYS     CD  758   6.482   6.642   1.957
   78LYS     CE  759   6.348   6.626   1.884
   78LYS     NZ  760   6.284   6.756   1.906
   78LYS    HZ1  761   6.190   6.751   1.871
   78LYS    HZ2  762   6.286   6.767   2.005
   78LYS    HZ3  763   6.336   6.834   1.870
   78LYS      C  764   6.411   6.156   2.125
   78LYS      O  765   6.417   6.137   2.247
   79VAL      N  766   6.330   6.095   2.039
   79VAL      H  767   6.358   6.090   1.943
   79VAL     CA  768   6.232   5.993   2.076
   79VAL     CB  769   6.149   5.955   1.953
   79VAL    CG1  770   6.020   5.873   1.969
   79VAL    CG2  771   6.108   6.072   1.863
   79VAL      C  772   6.278   5.869   2.154
   79VAL      O  773   6.361   5.793   2.105
   80TYR      N  774   6.258   5.872   2.285
   80TYR      H  775   6.226   5.955   2.332
   80TYR     CA  776   6.285   5.759   2.375
   80TYR     CB  777   6.230   5.791   2.514
   80TYR     CG  778   6.269   5.695   2.627
   80TYR    CD1  779   6.180   5.591   2.648
   80TYR    HD1  780   6.104   5.560   2.575
   80TYR    CD2  781   6.351   5.728   2.734
   80TYR    HD2  782   6.403   5.823   2.727
   80TYR    CE1  783   6.188   5.509   2.760
   80TYR    HE1  784   6.151   5.407   2.752
   80TYR    CE2  785   6.354   5.654   2.852
   80TYR    HE2  786   6.404   5.695   2.940
   80TYR     CZ  787   6.268   5.546   2.867
   80TYR     OH  788   6.263   5.478   2.985
   80TYR     HH  789   6.348   5.500   3.032
   80TYR      C  790   6.223   5.626   2.331
   80TYR      O  791   6.104   5.621   2.299
   81PHE      N  792   6.307   5.524   2.319
   81PHE      H  793   6.399   5.542   2.284
   81PHE     CA  794   6.254   5.390   2.287
   81PHE     CB  795   6.274   5.354   2.140
   81PHE     CG  796   6.207   5.227   2.089
   81PHE    CD1  797   6.070   5.214   2.070
   81PHE    HD1  798   5.998   5.289   2.101
   81PHE    CD2  799   6.287   5.124   2.040
   81PHE    HD2  800   6.394   5.143   2.034
   81PHE    CE1  801   6.023   5.098   2.009
   81PHE    HE1  802   5.915   5.092   1.994
   81PHE    CE2  803   6.238   5.003   1.991
   81PHE    HE2  804   6.300   4.916   1.967
   81PHE     CZ  805   6.102   4.993   1.965
   81PHE     HZ  806   6.056   4.902   1.927
   81PHE      C  807   6.308   5.277   2.375
   81PHE      O  808   6.421   5.280   2.423
   82MET      N  809   6.215   5.190   2.412
   82MET      H  810   6.120   5.220   2.410
   82MET     CA  811   6.244   5.065   2.485
   82MET     CB  812   6.234   5.081   2.637
   82MET     CG  813   6.096   5.126   2.685
   82MET     SD  814   6.065   5.089   2.861
   82MET     CE  815   6.103   4.915   2.866
   82MET      C  816   6.168   4.942   2.435
   82MET      O  817   6.047   4.936   2.455
   83LYS      N  818   6.242   4.833   2.418
   83LYS      H  819   6.333   4.836   2.460
   83LYS     CA  820   6.205   4.701   2.365
   83LYS     CB  821   6.333   4.636   2.312
   83LYS     CG  822   6.375   4.671   2.169
   83LYS     CD  823   6.517   4.631   2.128
   83LYS     CE  824   6.530   4.678   1.983
   83LYS     NZ  825   6.627   4.606   1.899
   83LYS    HZ1  826   6.697   4.569   1.960
   83LYS    HZ2  827   6.578   4.535   1.847
   83LYS    HZ3  828   6.673   4.669   1.836
   83LYS      C  829   6.145   4.610   2.472
   83LYS      O  830   6.180   4.626   2.589
   84GLN      N  831   6.037   4.537   2.447
   84GLN      H  832   5.978   4.571   2.373
   84GLN     CA  833   5.974   4.453   2.549
   84GLN     CB  834   5.827   4.441   2.508
   84GLN     CG  835   5.747   4.382   2.624
   84GLN     CD  836   5.612   4.326   2.578
   84GLN    OE1  837   5.531   4.386   2.508
   84GLN    NE2  838   5.561   4.218   2.635
   84GLN   HE21  839   5.628   4.174   2.696
   84GLN   HE22  840   5.474   4.169   2.628
   84GLN      C  841   6.041   4.315   2.544
   84GLN      O  842   6.020   4.245   2.445
   85THR      N  843   6.117   4.271   2.644
   85THR      H  844   6.143   4.328   2.722
   85THR     CA  845   6.188   4.143   2.655
   85THR     CB  846   6.330   4.159   2.711
   85THR    OG1  847   6.326   4.240   2.828
   85THR    HG1  848   6.403   4.206   2.882
   85THR    CG2  849   6.406   4.229   2.598
   85THR      C  850   6.118   4.028   2.728
   85THR      O  851   6.152   3.915   2.694
   86ILE      N  852   6.013   4.064   2.802
   86ILE      H  853   5.979   4.158   2.807
   86ILE     CA  854   5.933   3.971   2.882
   86ILE     CB  855   5.941   4.016   3.027
   86ILE    CG1  856   6.082   4.006   3.084
   86ILE    CG2  857   5.851   3.939   3.124
   86ILE     CD  858   6.138   3.865   3.071
   86ILE      C  859   5.790   3.967   2.827
   86ILE      O  860   5.741   4.061   2.765
   87GLY      N  861   5.721   3.856   2.851
   87GLY      H  862   5.762   3.769   2.878
   87GLY     CA  863   5.574   3.853   2.845
   87GLY      C  864   5.495   3.942   2.942
   87GLY      O  865   5.556   3.989   3.037
   88ASN      N  866   5.371   3.961   2.899
   88ASN      H  867   5.340   3.938   2.806
   88ASN     CA  868   5.274   4.031   2.984
   88ASN     CB  869   5.238   3.943   3.105
   88ASN     CG  870   5.149   3.828   3.059
   88ASN    OD1  871   5.178   3.708   3.065
   88ASN    ND2  872   5.021   3.861   3.040
   88ASN   HD21  873   4.994   3.956   3.055
   88ASN   HD22  874   4.951   3.791   3.028
   88ASN      C  875   5.284   4.179   3.019
   88ASN      O  876   5.186   4.244   3.054
   89SER      N  877   5.407   4.230   3.017
   89SER      H  878   5.490   4.178   2.998
   89SER     CA  879   5.423   4.375   3.029
   89SER     CB  880   5.573   4.397   3.048
   89SER     OG  881   5.652   4.345   2.941
   89SER     HG  882   5.610   4.384   2.859
   89SER      C  883   5.365   4.475   2.929
   89SER      O  884   5.417   4.586   2.918
   90CYS      N  885   5.265   4.438   2.849
   90CYS      H  886   5.194   4.374   2.878
   90CYS     CA  887   5.211   4.516   2.737
   90CYS     CB  888   5.099   4.435   2.671
   90CYS     SG  889   4.972   4.372   2.787
   90CYS     HG  890   4.886   4.313   2.704
   90CYS      C  891   5.174   4.659   2.776
   90CYS      O  892   5.214   4.758   2.715
   91GLY      N  893   5.089   4.662   2.878
   91GLY      H  894   5.055   4.574   2.911
   91GLY     CA  895   5.047   4.791   2.936
   91GLY      C  896   5.160   4.881   2.986
   91GLY      O  897   5.167   5.001   2.957
   92THR      N  898   5.242   4.825   3.074
   92THR      H  899   5.223   4.735   3.112
   92THR     CA  900   5.355   4.899   3.132
   92THR     CB  901   5.450   4.811   3.213
   92THR    OG1  902   5.373   4.711   3.280
   92THR    HG1  903   5.436   4.648   3.325
   92THR    CG2  904   5.521   4.885   3.326
   92THR      C  905   5.436   4.968   3.022
   92THR      O  906   5.478   5.082   3.041
   93ILE      N  907   5.472   4.892   2.919
   93ILE      H  908   5.467   4.792   2.919
   93ILE     CA  909   5.554   4.951   2.813
   93ILE     CB  910   5.579   4.835   2.717
   93ILE    CG1  911   5.645   4.715   2.786
   93ILE    CG2  912   5.644   4.864   2.582
   93ILE     CD  913   5.788   4.731   2.838
   93ILE      C  914   5.495   5.076   2.747
   93ILE      O  915   5.552   5.185   2.744
   94GLY      N  916   5.368   5.056   2.712
   94GLY      H  917   5.336   4.964   2.690
   94GLY     CA  918   5.290   5.168   2.655
   94GLY      C  919   5.284   5.287   2.750
   94GLY      O  920   5.328   5.395   2.709
   95LEU      N  921   5.285   5.257   2.880
   95LEU      H  922   5.261   5.164   2.906
   95LEU     CA  923   5.281   5.353   2.991
   95LEU     CB  924   5.244   5.292   3.126
   95LEU     CG  925   5.182   5.393   3.223
   95LEU    CD1  926   5.034   5.411   3.188
   95LEU    CD2  927   5.202   5.361   3.371
   95LEU      C  928   5.409   5.435   3.011
   95LEU      O  929   5.396   5.552   2.974
   96ILE      N  930   5.523   5.368   3.004
   96ILE      H  931   5.515   5.268   2.998
   96ILE     CA  932   5.659   5.424   3.007
   96ILE     CB  933   5.772   5.325   3.035
   96ILE    CG1  934   5.748   5.248   3.165
   96ILE    CG2  935   5.906   5.400   3.033
   96ILE     CD  936   5.843   5.129   3.181
   96ILE      C  937   5.682   5.492   2.871
   96ILE      O  938   5.696   5.614   2.874
   97HISE     N  939   5.637   5.429   2.763
   97HISE     H  940   5.591   5.341   2.773
   97HISE    CA  941   5.642   5.488   2.629
   97HISE    CB  942   5.592   5.395   2.517
   97HISE    CG  943   5.685   5.280   2.477
   97HISE   ND1  944   5.714   5.254   2.350
   97HISE   CD2  945   5.750   5.186   2.544
   97HISE   HD2  946   5.753   5.176   2.653
   97HISE   CE1  947   5.794   5.148   2.343
   97HISE   HE1  948   5.847   5.114   2.254
   97HISE   NE2  949   5.812   5.099   2.465
   97HISE   HE2  950   5.882   5.035   2.495
   97HISE     C  951   5.579   5.626   2.613
   97HISE     O  952   5.627   5.714   2.542
   98ALA      N  953   5.453   5.632   2.655
   98ALA      H  954   5.402   5.551   2.685
   98ALA     CA  955   5.381   5.760   2.662
   98ALA     CB  956   5.234   5.738   2.696
   98ALA      C  957   5.451   5.856   2.758
   98ALA      O  958   5.505   5.952   2.704
   99VAL      N  959   5.449   5.838   2.890
   99VAL      H  960   5.417   5.753   2.933
   99VAL     CA  961   5.513   5.933   2.981
   99VAL     CB  962   5.513   5.874   3.122
   99VAL    CG1  963   5.550   5.978   3.228
   99VAL    CG2  964   5.378   5.815   3.162
   99VAL      C  965   5.653   5.990   2.956
   99VAL      O  966   5.670   6.111   2.968
  100ALA      N  967   5.743   5.905   2.907
  100ALA      H  968   5.717   5.810   2.891
  100ALA     CA  969   5.881   5.929   2.864
  100ALA     CB  970   5.948   5.807   2.800
  100ALA      C  971   5.899   6.047   2.769
  100ALA      O  972   5.981   6.136   2.794
  101ASN      N  973   5.806   6.050   2.674
  101ASN      H  974   5.738   5.982   2.649
  101ASN     CA  975   5.813   6.152   2.568
  101ASN     CB  976   5.799   6.080   2.434
  101ASN     CG  977   5.922   5.999   2.393
  101ASN    OD1  978   6.034   6.040   2.423
  101ASN    ND2  979   5.902   5.882   2.332
  101ASN   HD21  980   5.809   5.861   2.302
  101ASN   HD22  981   5.985   5.826   2.324
  101ASN      C  982   5.713   6.267   2.585
  101ASN      O  983   5.695   6.351   2.497
  102ASN      N  984   5.656   6.270   2.705
  102ASN      H  985   5.658   6.194   2.770
  102ASN     CA  986   5.576   6.384   2.752
  102ASN     CB  987   5.428   6.344   2.746
  102ASN     CG  988   5.343   6.370   2.622
  102ASN    OD1  989   5.360   6.458   2.538
  102ASN    ND2  990   5.238   6.292   2.596
  102ASN   HD21  991   5.215   6.222   2.663
  102ASN   HD22  992   5.180   6.321   2.520
  102ASN      C  993   5.613   6.452   2.884
  102ASN      O  994   5.529   6.519   2.943
  103GLN      N  995   5.739   6.442   2.923
  103GLN      H  996   5.811   6.414   2.860
  103GLN     CA  997   5.787   6.495   3.052
  103GLN     CB  998   5.934   6.461   3.075
  103GLN     CG  999   5.974   6.314   3.067
  103GLN     CD 1000   6.117   6.292   3.116
  103GLN    OE1 1001   6.136   6.267   3.235
  103GLN    NE2 1002   6.206   6.265   3.021
  103GLN   HE21 1003   6.186   6.262   2.923
  103GLN   HE22 1004   6.289   6.221   3.057
  103GLN      C 1005   5.777   6.646   3.076
  103GLN      O 1006   5.756   6.688   3.190
  104ASP      N 1007   5.773   6.725   2.969
  104ASP      H 1008   5.802   6.690   2.880
  104ASP     CA 1009   5.726   6.864   2.971
  104ASP     CB 1010   5.745   6.911   2.827
  104ASP     CG 1011   5.655   6.848   2.720
  104ASP    OD1 1012   5.607   6.921   2.631
  104ASP    OD2 1013   5.622   6.727   2.719
  104ASP      C 1014   5.582   6.892   3.016
  104ASP      O 1015   5.548   7.001   3.060
  105LYS      N 1016   5.494   6.794   2.996
  105LYS      H 1017   5.524   6.717   2.940
  105LYS     CA 1018   5.348   6.797   3.010
  105LYS     CB 1019   5.278   6.734   2.890
  105LYS     CG 1020   5.305   6.799   2.754
  105LYS     CD 1021   5.225   6.741   2.637
  105LYS     CE 1022   5.284   6.784   2.503
  105LYS     NZ 1023   5.420   6.731   2.484
  105LYS    HZ1 1024   5.451   6.756   2.392
  105LYS    HZ2 1025   5.477   6.773   2.555
  105LYS    HZ3 1026   5.416   6.632   2.498
  105LYS      C 1027   5.318   6.729   3.144
  105LYS      O 1028   5.231   6.784   3.212
  106LEU      N 1029   5.371   6.609   3.165
  106LEU      H 1030   5.437   6.566   3.103
  106LEU     CA 1031   5.352   6.535   3.291
  106LEU     CB 1032   5.344   6.387   3.253
  106LEU     CG 1033   5.206   6.350   3.197
  106LEU    CD1 1034   5.207   6.380   3.047
  106LEU    CD2 1035   5.177   6.201   3.221
  106LEU      C 1036   5.466   6.557   3.390
  106LEU      O 1037   5.585   6.540   3.364
  107GLY      N 1038   5.427   6.601   3.509
  107GLY      H 1039   5.338   6.643   3.528
  107GLY     CA 1040   5.515   6.618   3.625
  107GLY      C 1041   5.507   6.501   3.723
  107GLY      O 1042   5.411   6.425   3.731
  108PHE      N 1043   5.619   6.483   3.794
  108PHE      H 1044   5.676   6.564   3.807
  108PHE     CA 1045   5.636   6.379   3.896
  108PHE     CB 1046   5.771   6.307   3.895
  108PHE     CG 1047   5.811   6.239   3.765
  108PHE    CD1 1048   5.755   6.114   3.740
  108PHE    HD1 1049   5.718   6.054   3.823
  108PHE    CD2 1050   5.867   6.313   3.662
  108PHE    HD2 1051   5.925   6.404   3.678
  108PHE    CE1 1052   5.738   6.067   3.610
  108PHE    HE1 1053   5.726   5.961   3.586
  108PHE    CE2 1054   5.848   6.261   3.534
  108PHE    HE2 1055   5.881   6.320   3.449
  108PHE     CZ 1056   5.785   6.141   3.503
  108PHE     HZ 1057   5.773   6.113   3.398
  108PHE      C 1058   5.634   6.433   4.040
  108PHE      O 1059   5.659   6.550   4.065
  109GLU      N 1060   5.593   6.348   4.134
  109GLU      H 1061   5.539   6.266   4.117
  109GLU     CA 1062   5.604   6.379   4.277
  109GLU     CB 1063   5.505   6.288   4.350
  109GLU     CG 1064   5.513   6.138   4.323
  109GLU     CD 1065   5.400   6.075   4.405
  109GLU    OE1 1066   5.284   6.102   4.369
  109GLU    OE2 1067   5.428   6.023   4.516
  109GLU      C 1068   5.743   6.359   4.337
  109GLU      O 1069   5.832   6.290   4.286
  110ASP      N 1070   5.759   6.423   4.452
  110ASP      H 1071   5.700   6.504   4.461
  110ASP     CA 1072   5.871   6.398   4.543
  110ASP     CB 1073   5.863   6.473   4.677
  110ASP     CG 1074   5.982   6.568   4.686
  110ASP    OD1 1075   6.093   6.510   4.688
  110ASP    OD2 1076   5.963   6.688   4.659
  110ASP      C 1077   5.896   6.251   4.579
  110ASP      O 1078   5.818   6.177   4.637
  111GLY      N 1079   5.994   6.204   4.503
  111GLY      H 1080   6.047   6.268   4.447
  111GLY     CA 1081   6.052   6.069   4.501
  111GLY      C 1082   5.975   5.961   4.424
  111GLY      O 1083   5.992   5.843   4.453
  112SER      N 1084   5.921   6.008   4.312
  112SER      H 1085   5.914   6.106   4.294
  112SER     CA 1086   5.854   5.917   4.219
  112SER     CB 1087   5.793   5.999   4.104
  112SER     OG 1088   5.756   5.921   3.990
  112SER     HG 1089   5.659   5.938   3.971
  112SER      C 1090   5.933   5.795   4.172
  112SER      O 1091   6.055   5.801   4.156
  113VAL      N 1092   5.872   5.677   4.169
  113VAL      H 1093   5.789   5.656   4.222
  113VAL     CA 1094   5.924   5.553   4.110
  113VAL     CB 1095   5.822   5.443   4.140
  113VAL    CG1 1096   5.868   5.304   4.095
  113VAL    CG2 1097   5.775   5.431   4.285
  113VAL      C 1098   5.949   5.564   3.960
  113VAL      O 1099   6.057   5.525   3.915
  114LEU      N 1100   5.852   5.618   3.886
  114LEU      H 1101   5.757   5.631   3.914
  114LEU     CA 1102   5.873   5.638   3.742
  114LEU     CB 1103   5.739   5.673   3.679
  114LEU     CG 1104   5.731   5.642   3.529
  114LEU    CD1 1105   5.784   5.507   3.479
  114LEU    CD2 1106   5.586   5.657   3.484
  114LEU      C 1107   5.972   5.750   3.710
  114LEU      O 1108   6.052   5.743   3.617
  115LYS      N 1109   5.992   5.844   3.802
  115LYS      H 1110   5.927   5.851   3.877
  115LYS     CA 1111   6.100   5.943   3.792
  115LYS     CB 1112   6.099   6.055   3.897
  115LYS     CG 1113   6.211   6.158   3.886
  115LYS     CD 1114   6.220   6.221   3.747
  115LYS     CE 1115   6.322   6.336   3.747
  115LYS     NZ 1116   6.335   6.406   3.619
  115LYS    HZ1 1117   6.256   6.467   3.610
  115LYS    HZ2 1118   6.421   6.456   3.609
  115LYS    HZ3 1119   6.329   6.343   3.542
  115LYS      C 1120   6.237   5.876   3.798
  115LYS      O 1121   6.311   5.887   3.700
  116GLN      N 1122   6.253   5.790   3.898
  116GLN      H 1123   6.170   5.770   3.951
  116GLN     CA 1124   6.372   5.704   3.911
  116GLN     CB 1125   6.361   5.609   4.030
  116GLN     CG 1126   6.488   5.525   4.047
  116GLN     CD 1127   6.504   5.396   3.966
  116GLN    OE1 1128   6.408   5.326   3.935
  116GLN    NE2 1129   6.620   5.383   3.902
  116GLN   HE21 1130   6.688   5.451   3.929
  116GLN   HE22 1131   6.644   5.321   3.828
  116GLN      C 1132   6.409   5.634   3.780
  116GLN      O 1133   6.520   5.645   3.729
  117PHE      N 1134   6.311   5.572   3.714
  117PHE      H 1135   6.217   5.569   3.749
  117PHE     CA 1136   6.323   5.506   3.584
  117PHE     CB 1137   6.206   5.411   3.555
  117PHE     CG 1138   6.222   5.311   3.441
  117PHE    CD1 1139   6.306   5.203   3.465
  117PHE    HD1 1140   6.340   5.176   3.565
  117PHE    CD2 1141   6.167   5.322   3.314
  117PHE    HD2 1142   6.097   5.403   3.294
  117PHE    CE1 1143   6.332   5.117   3.359
  117PHE    HE1 1144   6.413   5.047   3.381
  117PHE    CE2 1145   6.195   5.234   3.210
  117PHE    HE2 1146   6.137   5.253   3.119
  117PHE     CZ 1147   6.288   5.133   3.229
  117PHE     HZ 1148   6.305   5.053   3.156
  117PHE      C 1149   6.361   5.599   3.469
  117PHE      O 1150   6.452   5.576   3.389
  118LEU      N 1151   6.287   5.709   3.474
  118LEU      H 1152   6.195   5.718   3.511
  118LEU     CA 1153   6.311   5.806   3.366
  118LEU     CB 1154   6.196   5.906   3.346
  118LEU     CG 1155   6.076   5.838   3.280
  118LEU    CD1 1156   5.952   5.927   3.278
  118LEU    CD2 1157   6.115   5.789   3.140
  118LEU      C 1158   6.445   5.879   3.370
  118LEU      O 1159   6.491   5.927   3.266
  119SER      N 1160   6.487   5.907   3.493
  119SER      H 1161   6.427   5.889   3.571
  119SER     CA 1162   6.621   5.958   3.528
  119SER     CB 1163   6.631   5.984   3.678
  119SER     OG 1164   6.760   6.036   3.712
  119SER     HG 1165   6.742   6.133   3.725
  119SER      C 1166   6.732   5.863   3.484
  119SER      O 1167   6.822   5.906   3.412
  120GLU      N 1168   6.718   5.735   3.518
  120GLU      H 1169   6.650   5.708   3.586
  120GLU     CA 1170   6.812   5.627   3.486
  120GLU     CB 1171   6.769   5.498   3.556
  120GLU     CG 1172   6.862   5.380   3.523
  120GLU     CD 1173   6.838   5.246   3.593
  120GLU    OE1 1174   6.788   5.233   3.707
  120GLU    OE2 1175   6.893   5.146   3.542
  120GLU      C 1176   6.812   5.606   3.335
  120GLU      O 1177   6.919   5.602   3.274
  121THR      N 1178   6.699   5.593   3.266
  121THR      H 1179   6.612   5.583   3.315
  121THR     CA 1180   6.709   5.547   3.127
  121THR     CB 1181   6.593   5.452   3.095
  121THR    OG1 1182   6.468   5.519   3.116
  121THR    HG1 1183   6.446   5.519   3.214
  121THR    CG2 1184   6.600   5.334   3.192
  121THR      C 1185   6.717   5.651   3.016
  121THR      O 1186   6.691   5.619   2.900
  122GLU      N 1187   6.761   5.772   3.051
  122GLU      H 1188   6.785   5.792   3.146
  122GLU     CA 1189   6.767   5.881   2.953
  122GLU     CB 1190   6.797   6.007   3.033
  122GLU     CG 1191   6.818   6.143   2.965
  122GLU     CD 1192   6.865   6.255   3.058
  122GLU    OE1 1193   6.980   6.260   3.104
  122GLU    OE2 1194   6.788   6.353   3.069
  122GLU      C 1195   6.854   5.868   2.827
  122GLU      O 1196   6.795   5.878   2.720
  123LYS      N 1197   6.985   5.850   2.836
  123LYS      H 1198   7.029   5.843   2.925
  123LYS     CA 1199   7.069   5.848   2.715
  123LYS     CB 1200   7.178   5.954   2.732
  123LYS     CG 1201   7.111   6.091   2.732
  123LYS     CD 1202   7.208   6.205   2.763
  123LYS     CE 1203   7.262   6.252   2.628
  123LYS     NZ 1204   7.381   6.337   2.645
  123LYS    HZ1 1205   7.459   6.280   2.670
  123LYS    HZ2 1206   7.402   6.388   2.561
  123LYS    HZ3 1207   7.370   6.399   2.723
  123LYS      C 1208   7.144   5.715   2.711
  123LYS      O 1209   7.257   5.705   2.760
  124MET      N 1210   7.077   5.621   2.644
  124MET      H 1211   7.008   5.654   2.580
  124MET     CA 1212   7.114   5.479   2.640
  124MET     CB 1213   7.123   5.407   2.774
  124MET     CG 1214   7.002   5.402   2.867
  124MET     SD 1215   7.029   5.350   3.040
  124MET     CE 1216   7.096   5.185   3.034
  124MET      C 1217   7.024   5.396   2.548
  124MET      O 1218   6.904   5.422   2.545
  125SER      N 1219   7.085   5.291   2.495
  125SER      H 1220   7.178   5.270   2.524
  125SER     CA 1221   7.029   5.203   2.390
  125SER     CB 1222   7.123   5.096   2.333
  125SER     OG 1223   7.134   4.978   2.413
  125SER     HG 1224   7.225   4.981   2.454
  125SER      C 1225   6.902   5.134   2.438
  125SER      O 1226   6.879   5.105   2.556
  126PRO      N 1227   6.807   5.115   2.347
  126PRO     CA 1228   6.683   5.042   2.376
  126PRO     CB 1229   6.608   5.049   2.242
  126PRO     CG 1230   6.653   5.182   2.180
  126PRO     CD 1231   6.802   5.180   2.216
  126PRO      C 1232   6.703   4.898   2.425
  126PRO      O 1233   6.633   4.864   2.519
  127GLU      N 1234   6.812   4.838   2.379
  127GLU      H 1235   6.849   4.860   2.289
  127GLU     CA 1236   6.862   4.707   2.424
  127GLU     CB 1237   6.973   4.660   2.331
  127GLU     CG 1238   6.917   4.628   2.192
  127GLU     CD 1239   6.925   4.750   2.100
  127GLU    OE1 1240   6.825   4.824   2.090
  127GLU    OE2 1241   7.026   4.762   2.028
  127GLU      C 1242   6.905   4.713   2.571
  127GLU      O 1243   6.856   4.641   2.658
  128ASP      N 1244   6.988   4.813   2.597
  128ASP      H 1245   7.023   4.852   2.512
  128ASP     CA 1246   7.029   4.849   2.734
  128ASP     CB 1247   7.154   4.936   2.742
  128ASP     CG 1248   7.275   4.873   2.672
  128ASP    OD1 1249   7.290   4.749   2.671
  128ASP    OD2 1250   7.348   4.945   2.600
  128ASP      C 1251   6.916   4.899   2.823
  128ASP      O 1252   6.919   4.878   2.944
  129ARG      N 1253   6.815   4.973   2.779
  129ARG      H 1254   6.846   5.045   2.717
  129ARG     CA 1255   6.691   4.998   2.854
  129ARG     CB 1256   6.609   5.093   2.765
  129ARG     CG 1257   6.653   5.239   2.777
  129ARG     CD 1258   6.549   5.318   2.696
  129ARG     NE 1259   6.585   5.460   2.689
  129ARG     HE 1260   6.604   5.504   2.777
  129ARG     CZ 1261   6.618   5.531   2.580
  129ARG    NH1 1262   6.606   5.484   2.455
  129ARG   HH11 1263   6.572   5.390   2.452
  129ARG   HH12 1264   6.631   5.535   2.373
  129ARG    NH2 1265   6.662   5.655   2.604
  129ARG   HH21 1266   6.670   5.688   2.698
  129ARG   HH22 1267   6.702   5.702   2.525
  129ARG      C 1268   6.604   4.876   2.884
  129ARG      O 1269   6.556   4.862   2.996
  130ALA      N 1270   6.585   4.779   2.794
  130ALA      H 1271   6.604   4.793   2.697
  130ALA     CA 1272   6.511   4.656   2.824
  130ALA     CB 1273   6.502   4.569   2.699
  130ALA      C 1274   6.578   4.579   2.938
  130ALA      O 1275   6.504   4.504   3.002
  131LYS      N 1276   6.711   4.572   2.942
  131LYS      H 1277   6.766   4.604   2.865
  131LYS     CA 1278   6.782   4.518   3.059
  131LYS     CB 1279   6.927   4.477   3.033
  131LYS     CG 1280   6.936   4.368   2.926
  131LYS     CD 1281   7.078   4.347   2.873
  131LYS     CE 1282   7.075   4.241   2.763
  131LYS     NZ 1283   7.199   4.242   2.684
  131LYS    HZ1 1284   7.208   4.165   2.621
  131LYS    HZ2 1285   7.202   4.331   2.637
  131LYS    HZ3 1286   7.282   4.237   2.739
  131LYS      C 1287   6.773   4.600   3.187
  131LYS      O 1288   6.768   4.536   3.292
  132CYS      N 1289   6.779   4.733   3.182
  132CYS      H 1290   6.817   4.789   3.108
  132CYS     CA 1291   6.747   4.816   3.299
  132CYS     CB 1292   6.751   4.965   3.262
  132CYS     SG 1293   6.898   5.070   3.290
  132CYS     HG 1294   6.889   5.109   3.417
  132CYS      C 1295   6.607   4.779   3.349
  132CYS      O 1296   6.593   4.756   3.469
  133PHE      N 1297   6.511   4.766   3.258
  133PHE      H 1298   6.525   4.786   3.161
  133PHE     CA 1299   6.375   4.723   3.291
  133PHE     CB 1300   6.298   4.718   3.158
  133PHE     CG 1301   6.149   4.728   3.192
  133PHE    CD1 1302   6.081   4.823   3.267
  133PHE    HD1 1303   6.136   4.895   3.328
  133PHE    CD2 1304   6.073   4.625   3.137
  133PHE    HD2 1305   6.120   4.532   3.105
  133PHE    CE1 1306   5.942   4.833   3.278
  133PHE    HE1 1307   5.901   4.913   3.340
  133PHE    CE2 1308   5.935   4.629   3.152
  133PHE    HE2 1309   5.872   4.558   3.099
  133PHE     CZ 1310   5.868   4.733   3.216
  133PHE     HZ 1311   5.759   4.738   3.217
  133PHE      C 1312   6.365   4.585   3.357
  133PHE      O 1313   6.290   4.574   3.453
  134GLU      N 1314   6.442   4.491   3.303
  134GLU      H 1315   6.487   4.497   3.214
  134GLU     CA 1316   6.441   4.359   3.368
  134GLU     CB 1317   6.523   4.258   3.287
  134GLU     CG 1318   6.468   4.213   3.151
  134GLU     CD 1319   6.564   4.131   3.065
  134GLU    OE1 1320   6.624   4.034   3.116
  134GLU    OE2 1321   6.559   4.139   2.940
  134GLU      C 1322   6.497   4.352   3.510
  134GLU      O 1323   6.448   4.278   3.594
  135LYS      N 1324   6.612   4.417   3.530
  135LYS      H 1325   6.652   4.472   3.457
  135LYS     CA 1326   6.670   4.445   3.662
  135LYS     CB 1327   6.808   4.507   3.638
  135LYS     CG 1328   6.923   4.408   3.619
  135LYS     CD 1329   7.048   4.489   3.587
  135LYS     CE 1330   7.060   4.543   3.444
  135LYS     NZ 1331   7.197   4.565   3.397
  135LYS    HZ1 1332   7.244   4.477   3.391
  135LYS    HZ2 1333   7.196   4.611   3.308
  135LYS    HZ3 1334   7.247   4.622   3.463
  135LYS      C 1335   6.589   4.539   3.752
  135LYS      O 1336   6.649   4.607   3.836
  136ASN      N 1337   6.464   4.574   3.723
  136ASN      H 1338   6.426   4.562   3.632
  136ASN     CA 1339   6.383   4.664   3.807
  136ASN     CB 1340   6.334   4.783   3.724
  136ASN     CG 1341   6.277   4.886   3.821
  136ASN    OD1 1342   6.167   4.871   3.874
  136ASN    ND2 1343   6.314   5.014   3.817
  136ASN   HD21 1344   6.391   5.039   3.758
  136ASN   HD22 1345   6.269   5.065   3.890
  136ASN      C 1346   6.264   4.593   3.872
  136ASN      O 1347   6.171   4.542   3.810
  137GLU      N 1348   6.287   4.581   4.003
  137GLU      H 1349   6.383   4.576   4.031
  137GLU     CA 1350   6.189   4.517   4.092
  137GLU     CB 1351   6.269   4.478   4.216
  137GLU     CG 1352   6.415   4.432   4.216
  137GLU     CD 1353   6.434   4.298   4.146
  137GLU    OE1 1354   6.482   4.300   4.030
  137GLU    OE2 1355   6.436   4.193   4.214
  137GLU      C 1356   6.067   4.599   4.135
  137GLU      O 1357   5.958   4.545   4.145
  138ALA      N 1358   6.075   4.732   4.137
  138ALA      H 1359   6.163   4.776   4.122
  138ALA     CA 1360   5.965   4.823   4.172
  138ALA     CB 1361   6.013   4.968   4.167
  138ALA      C 1362   5.852   4.815   4.070
  138ALA      O 1363   5.734   4.811   4.103
  139ILE      N 1364   5.883   4.826   3.941
  139ILE      H 1365   5.978   4.839   3.913
  139ILE     CA 1366   5.789   4.810   3.829
  139ILE     CB 1367   5.858   4.859   3.702
  139ILE    CG1 1368   5.892   5.008   3.714
  139ILE    CG2 1369   5.772   4.830   3.579
  139ILE     CD 1370   5.966   5.063   3.592
  139ILE      C 1371   5.723   4.672   3.829
  139ILE      O 1372   5.601   4.663   3.818
  140GLN      N 1373   5.805   4.570   3.853
  140GLN      H 1374   5.904   4.584   3.856
  140GLN     CA 1375   5.757   4.432   3.868
  140GLN     CB 1376   5.874   4.334   3.866
  140GLN     CG 1377   5.914   4.288   3.725
  140GLN     CD 1378   6.039   4.201   3.715
  140GLN    OE1 1379   6.035   4.080   3.737
  140GLN    NE2 1380   6.155   4.264   3.697
  140GLN   HE21 1381   6.153   4.364   3.697
  140GLN   HE22 1382   6.234   4.205   3.683
  140GLN      C 1383   5.674   4.405   3.994
  140GLN      O 1384   5.587   4.319   3.988
  141ALA      N 1385   5.690   4.481   4.102
  141ALA      H 1386   5.777   4.529   4.112
  141ALA     CA 1387   5.590   4.475   4.210
  141ALA     CB 1388   5.654   4.532   4.337
  141ALA      C 1389   5.462   4.554   4.181
  141ALA      O 1390   5.354   4.500   4.200
  142ALA      N 1391   5.469   4.675   4.126
  142ALA      H 1392   5.558   4.710   4.095
  142ALA     CA 1393   5.350   4.751   4.086
  142ALA     CB 1394   5.393   4.892   4.047
  142ALA      C 1395   5.260   4.683   3.983
  142ALA      O 1396   5.137   4.688   3.976
  143HISE     N 1397   5.323   4.622   3.883
  143HISE     H 1398   5.422   4.633   3.874
  143HISE    CA 1399   5.250   4.536   3.789
  143HISE    CB 1400   5.351   4.483   3.688
  143HISE    CG 1401   5.284   4.397   3.581
  143HISE   ND1 1402   5.218   4.434   3.472
  143HISE   CD2 1403   5.265   4.266   3.592
  143HISE   HD2 1404   5.260   4.207   3.684
  143HISE   CE1 1405   5.159   4.328   3.416
  143HISE   HE1 1406   5.125   4.327   3.313
  143HISE   NE2 1407   5.193   4.222   3.489
  143HISE   HE2 1408   5.156   4.130   3.478
  143HISE     C 1409   5.171   4.421   3.854
  143HISE     O 1410   5.048   4.429   3.858
  144ASP      N 1411   5.240   4.334   3.927
  144ASP      H 1412   5.334   4.359   3.951
  144ASP     CA 1413   5.182   4.230   4.014
  144ASP     CB 1414   5.298   4.144   4.065
  144ASP     CG 1415   5.335   4.033   3.967
  144ASP    OD1 1416   5.370   3.923   4.015
  144ASP    OD2 1417   5.338   4.062   3.845
  144ASP      C 1418   5.093   4.282   4.126
  144ASP      O 1419   5.007   4.217   4.186
  145ALA      N 1420   5.093   4.413   4.154
  145ALA      H 1421   5.177   4.461   4.131
  145ALA     CA 1422   4.986   4.466   4.240
  145ALA     CB 1423   5.045   4.598   4.288
  145ALA      C 1424   4.855   4.491   4.165
  145ALA      O 1425   4.752   4.434   4.200
  146VAL      N 1426   4.866   4.564   4.054
  146VAL      H 1427   4.943   4.615   4.016
  146VAL     CA 1428   4.748   4.603   3.976
  146VAL     CB 1429   4.780   4.726   3.891
  146VAL    CG1 1430   4.656   4.788   3.826
  146VAL    CG2 1431   4.832   4.835   3.986
  146VAL      C 1432   4.688   4.478   3.912
  146VAL      O 1433   4.568   4.457   3.925
  147ALA      N 1434   4.768   4.384   3.862
  147ALA      H 1435   4.866   4.401   3.849
  147ALA     CA 1436   4.727   4.249   3.823
  147ALA     CB 1437   4.846   4.159   3.787
  147ALA      C 1438   4.634   4.176   3.920
  147ALA      O 1439   4.533   4.122   3.874
  148GLN      N 1440   4.683   4.179   4.043
  148GLN      H 1441   4.775   4.213   4.064
  148GLN     CA 1442   4.597   4.131   4.152
  148GLN     CB 1443   4.692   4.116   4.271
  148GLN     CG 1444   4.772   3.986   4.259
  148GLN     CD 1445   4.865   3.975   4.380
  148GLN    OE1 1446   4.828   3.909   4.477
  148GLN    NE2 1447   4.981   4.040   4.381
  148GLN   HE21 1448   4.995   4.106   4.308
  148GLN   HE22 1449   5.059   4.026   4.442
  148GLN      C 1450   4.466   4.200   4.189
  148GLN      O 1451   4.361   4.146   4.224
  149GLU      N 1452   4.477   4.333   4.179
  149GLU      H 1453   4.535   4.363   4.103
  149GLU     CA 1454   4.374   4.430   4.216
  149GLU     CB 1455   4.441   4.565   4.246
  149GLU     CG 1456   4.340   4.647   4.328
  149GLU     CD 1457   4.388   4.790   4.352
  149GLU    OE1 1458   4.348   4.871   4.266
  149GLU    OE2 1459   4.465   4.823   4.445
  149GLU      C 1460   4.259   4.437   4.115
  149GLU      O 1461   4.150   4.492   4.132
  150GLY      N 1462   4.294   4.405   3.991
  150GLY      H 1463   4.393   4.399   3.978
  150GLY     CA 1464   4.209   4.381   3.873
  150GLY      C 1465   4.126   4.253   3.875
  150GLY      O 1466   4.180   4.144   3.857
  151GLN      N 1467   3.993   4.261   3.869
  151GLN      H 1468   3.952   4.342   3.827
  151GLN     CA 1469   3.899   4.151   3.893
  151GLN     CB 1470   3.768   4.205   3.949
  151GLN     CG 1471   3.686   4.292   3.853
  151GLN     CD 1472   3.553   4.340   3.912
  151GLN    OE1 1473   3.536   4.334   4.034
  151GLN    NE2 1474   3.455   4.370   3.826
  151GLN   HE21 1475   3.461   4.350   3.729
  151GLN   HE22 1476   3.369   4.400   3.866
  151GLN      C 1477   3.888   4.057   3.772
  151GLN      O 1478   3.846   3.943   3.792
  152CYS      N 1479   3.898   4.110   3.651
  152CYS      H 1480   3.905   4.208   3.634
  152CYS     CA 1481   3.902   4.031   3.527
  152CYS     CB 1482   3.884   4.126   3.409
  152CYS     SG 1483   3.735   4.232   3.412
  152CYS     HG 1484   3.796   4.338   3.359
  152CYS      C 1485   4.036   3.959   3.509
  152CYS      O 1486   4.142   4.020   3.528
  153ARG      N 1487   4.022   3.845   3.442
  153ARG      H 1488   3.931   3.818   3.409
  153ARG     CA 1489   4.133   3.755   3.411
  153ARG     CB 1490   4.173   3.656   3.521
  153ARG     CG 1491   4.307   3.582   3.519
  153ARG     CD 1492   4.413   3.688   3.550
  153ARG     NE 1493   4.389   3.732   3.689
  153ARG     HE 1494   4.350   3.660   3.746
  153ARG     CZ 1495   4.408   3.858   3.729
  153ARG    NH1 1496   4.457   3.953   3.647
  153ARG   HH11 1497   4.489   3.928   3.556
  153ARG   HH12 1498   4.480   4.045   3.679
  153ARG    NH2 1499   4.363   3.908   3.845
  153ARG   HH21 1500   4.325   3.841   3.908
  153ARG   HH22 1501   4.377   4.006   3.862
  153ARG      C 1502   4.105   3.697   3.272
  153ARG      O 1503   4.103   3.773   3.175
  154VAL      N 1504   4.106   3.565   3.255
  154VAL      H 1505   4.088   3.498   3.327
  154VAL     CA 1506   4.124   3.484   3.134
  154VAL     CB 1507   3.999   3.474   3.047
  154VAL    CG1 1508   4.005   3.336   2.980
  154VAL    CG2 1509   3.867   3.517   3.111
  154VAL      C 1510   4.236   3.519   3.036
  154VAL      O 1511   4.248   3.633   2.993
  155ASP      N 1512   4.343   3.439   3.040
  155ASP      H 1513   4.347   3.359   3.100
  155ASP     CA 1514   4.446   3.448   2.935
  155ASP     CB 1515   4.581   3.404   2.993
  155ASP     CG 1516   4.707   3.407   2.907
  155ASP    OD1 1517   4.692   3.383   2.785
  155ASP    OD2 1518   4.817   3.404   2.966
  155ASP      C 1519   4.406   3.335   2.839
  155ASP      O 1520   4.401   3.216   2.870
  156ASP      N 1521   4.349   3.380   2.728
  156ASP      H 1522   4.326   3.477   2.729
  156ASP     CA 1523   4.308   3.297   2.613
  156ASP     CB 1524   4.171   3.335   2.557
  156ASP     CG 1525   4.159   3.481   2.513
  156ASP    OD1 1526   4.261   3.541   2.473
  156ASP    OD2 1527   4.061   3.541   2.563
  156ASP      C 1528   4.417   3.278   2.508
  156ASP      O 1529   4.393   3.222   2.402
  157LYS      N 1530   4.539   3.328   2.525
  157LYS      H 1531   4.553   3.380   2.609
  157LYS     CA 1532   4.662   3.322   2.443
  157LYS     CB 1533   4.727   3.185   2.427
  157LYS     CG 1534   4.795   3.131   2.553
  157LYS     CD 1535   4.909   3.225   2.591
  157LYS     CE 1536   4.993   3.153   2.697
  157LYS     NZ 1537   4.938   3.157   2.834
  157LYS    HZ1 1538   4.851   3.110   2.847
  157LYS    HZ2 1539   4.997   3.105   2.896
  157LYS    HZ3 1540   4.934   3.253   2.860
  157LYS      C 1541   4.653   3.397   2.310
  157LYS      O 1542   4.752   3.384   2.239
  158VAL      N 1543   4.547   3.471   2.278
  158VAL      H 1544   4.466   3.473   2.338
  158VAL     CA 1545   4.544   3.552   2.156
  158VAL     CB 1546   4.399   3.596   2.134
  158VAL    CG1 1547   4.383   3.679   2.006
  158VAL    CG2 1548   4.293   3.486   2.146
  158VAL      C 1549   4.654   3.658   2.151
  158VAL      O 1550   4.685   3.725   2.249
  159ASN      N 1551   4.721   3.653   2.036
  159ASN      H 1552   4.712   3.585   1.963
  159ASN     CA 1553   4.836   3.742   2.012
  159ASN     CB 1554   4.917   3.699   1.889
  159ASN     CG 1555   5.035   3.794   1.866
  159ASN    OD1 1556   5.097   3.865   1.945
  159ASN    ND2 1557   5.092   3.771   1.748
  159ASN   HD21 1558   5.066   3.698   1.686
  159ASN   HD22 1559   5.175   3.817   1.718
  159ASN      C 1560   4.791   3.888   2.006
  159ASN      O 1561   4.780   3.949   1.899
  160PHE      N 1562   4.779   3.945   2.125
  160PHE      H 1563   4.779   3.876   2.198
  160PHE     CA 1564   4.750   4.086   2.154
  160PHE     CB 1565   4.663   4.114   2.276
  160PHE     CG 1566   4.513   4.108   2.248
  160PHE    CD1 1567   4.443   4.227   2.231
  160PHE    HD1 1568   4.500   4.307   2.185
  160PHE    CD2 1569   4.439   3.991   2.260
  160PHE    HD2 1570   4.486   3.914   2.322
  160PHE    CE1 1571   4.304   4.234   2.229
  160PHE    HE1 1572   4.257   4.327   2.198
  160PHE    CE2 1573   4.301   3.991   2.247
  160PHE    HE2 1574   4.239   3.903   2.264
  160PHE     CZ 1575   4.235   4.113   2.238
  160PHE     HZ 1576   4.127   4.106   2.226
  160PHE      C 1577   4.875   4.175   2.164
  160PHE      O 1578   4.964   4.149   2.245
  161HISE     N 1579   4.860   4.291   2.101
  161HISE     H 1580   4.778   4.320   2.052
  161HISE    CA 1581   4.965   4.393   2.101
  161HISE    CB 1582   5.014   4.402   1.956
  161HISE    CG 1583   5.110   4.294   1.906
  161HISE   ND1 1584   5.242   4.302   1.891
  161HISE   CD2 1585   5.064   4.179   1.859
  161HISE   HD2 1586   4.962   4.142   1.850
  161HISE   CE1 1587   5.276   4.186   1.834
  161HISE   HE1 1588   5.376   4.152   1.808
  161HISE   NE2 1589   5.169   4.109   1.817
  161HISE   HE2 1590   5.171   4.010   1.800
  161HISE     C 1591   4.909   4.528   2.147
  161HISE     O 1592   4.787   4.541   2.143
  162PHE      N 1593   4.995   4.617   2.195
  162PHE      H 1594   5.081   4.583   2.234
  162PHE     CA 1595   4.953   4.750   2.241
  162PHE     CB 1596   4.941   4.746   2.394
  162PHE     CG 1597   4.884   4.870   2.464
  162PHE    CD1 1598   4.761   4.923   2.428
  162PHE    HD1 1599   4.749   4.951   2.323
  162PHE    CD2 1600   4.936   4.906   2.588
  162PHE    HD2 1601   5.036   4.874   2.617
  162PHE    CE1 1602   4.680   4.987   2.522
  162PHE    HE1 1603   4.574   4.973   2.504
  162PHE    CE2 1604   4.870   4.994   2.673
  162PHE    HE2 1605   4.923   5.055   2.746
  162PHE     CZ 1606   4.738   5.026   2.642
  162PHE     HZ 1607   4.685   5.095   2.708
  162PHE      C 1608   5.045   4.857   2.181
  162PHE      O 1609   5.141   4.909   2.237
  163ILE      N 1610   4.990   4.915   2.075
  163ILE      H 1611   4.897   4.887   2.050
  163ILE     CA 1612   5.056   5.024   2.001
  163ILE     CB 1613   5.017   5.035   1.854
  163ILE    CG1 1614   5.026   4.904   1.775
  163ILE    CG2 1615   5.107   5.135   1.782
  163ILE     CD 1616   4.885   4.857   1.737
  163ILE      C 1617   5.020   5.152   2.076
  163ILE      O 1618   4.905   5.192   2.096
  164LEU      N 1619   5.125   5.228   2.105
  164LEU      H 1620   5.220   5.198   2.104
  164LEU     CA 1621   5.121   5.373   2.129
  164LEU     CB 1622   5.217   5.421   2.239
  164LEU     CG 1623   5.213   5.570   2.271
  164LEU    CD1 1624   5.112   5.604   2.381
  164LEU    CD2 1625   5.354   5.620   2.302
  164LEU      C 1626   5.137   5.458   2.002
  164LEU      O 1627   5.227   5.433   1.921
  165PHE      N 1628   5.055   5.560   1.980
  165PHE      H 1629   4.969   5.569   2.031
  165PHE     CA 1630   5.081   5.666   1.881
  165PHE     CB 1631   4.966   5.680   1.782
  165PHE     CG 1632   4.939   5.553   1.701
  165PHE    CD1 1633   4.846   5.463   1.752
  165PHE    HD1 1634   4.791   5.490   1.842
  165PHE    CD2 1635   5.007   5.525   1.583
  165PHE    HD2 1636   5.084   5.586   1.536
  165PHE    CE1 1637   4.825   5.338   1.696
  165PHE    HE1 1638   4.738   5.280   1.727
  165PHE    CE2 1639   4.976   5.405   1.521
  165PHE    HE2 1640   5.038   5.367   1.440
  165PHE     CZ 1641   4.884   5.314   1.573
  165PHE     HZ 1642   4.853   5.229   1.512
  165PHE      C 1643   5.088   5.798   1.958
  165PHE      O 1644   5.007   5.820   2.048
  166ASN      N 1645   5.169   5.893   1.914
  166ASN      H 1646   5.237   5.882   1.841
  166ASN     CA 1647   5.181   6.028   1.970
  166ASN     CB 1648   5.242   6.016   2.110
  166ASN     CG 1649   5.388   5.973   2.119
  166ASN    OD1 1650   5.435   5.864   2.084
  166ASN    ND2 1651   5.462   6.061   2.186
  166ASN   HD21 1652   5.431   6.146   2.228
  166ASN   HD22 1653   5.558   6.037   2.203
  166ASN      C 1654   5.261   6.121   1.879
  166ASN      O 1655   5.345   6.072   1.804
  167ASN      N 1656   5.237   6.252   1.884
  167ASN      H 1657   5.160   6.292   1.934
  167ASN     CA 1658   5.318   6.355   1.818
  167ASN     CB 1659   5.230   6.476   1.785
  167ASN     CG 1660   5.297   6.582   1.697
  167ASN    OD1 1661   5.398   6.645   1.725
  167ASN    ND2 1662   5.246   6.593   1.575
  167ASN   HD21 1663   5.177   6.531   1.536
  167ASN   HD22 1664   5.283   6.655   1.506
  167ASN      C 1665   5.445   6.386   1.898
  167ASN      O 1666   5.439   6.448   2.004
  168VAL      N 1667   5.554   6.388   1.822
  168VAL      H 1668   5.558   6.370   1.723
  168VAL     CA 1669   5.688   6.417   1.873
  168VAL     CB 1670   5.755   6.291   1.928
  168VAL    CG1 1671   5.889   6.331   1.990
  168VAL    CG2 1672   5.676   6.223   2.039
  168VAL      C 1673   5.763   6.481   1.756
  168VAL      O 1674   5.778   6.426   1.647
  169ASP      N 1675   5.798   6.606   1.784
  169ASP      H 1676   5.775   6.647   1.872
  169ASP     CA 1677   5.873   6.697   1.696
  169ASP     CB 1678   6.022   6.664   1.681
  169ASP     CG 1679   6.115   6.779   1.641
  169ASP    OD1 1680   6.073   6.894   1.667
  169ASP    OD2 1681   6.224   6.763   1.582
  169ASP      C 1682   5.799   6.713   1.563
  169ASP      O 1683   5.859   6.696   1.457
  170GLY      N 1684   5.670   6.745   1.562
  170GLY      H 1685   5.636   6.791   1.644
  170GLY     CA 1686   5.582   6.752   1.444
  170GLY      C 1687   5.554   6.622   1.369
  170GLY      O 1688   5.503   6.639   1.258
  171HISE     N 1689   5.631   6.517   1.390
  171HISE     H 1690   5.718   6.521   1.439
  171HISE    CA 1691   5.611   6.386   1.326
  171HISE    CB 1692   5.748   6.324   1.294
  171HISE    CG 1693   5.821   6.385   1.175
  171HISE   ND1 1694   5.899   6.493   1.175
  171HISE   CD2 1695   5.818   6.346   1.048
  171HISE   HD2 1696   5.777   6.250   1.015
  171HISE   CE1 1697   5.955   6.506   1.055
  171HISE   HE1 1698   6.057   6.543   1.043
  171HISE   NE2 1699   5.905   6.413   0.974
  171HISE   HE2 1700   5.904   6.413   0.874
  171HISE     C 1701   5.529   6.290   1.411
  171HISE     O 1702   5.524   6.295   1.534
  172LEU      N 1703   5.438   6.221   1.342
  172LEU      H 1704   5.428   6.219   1.243
  172LEU     CA 1705   5.367   6.103   1.394
  172LEU     CB 1706   5.250   6.066   1.303
  172LEU     CG 1707   5.132   6.000   1.374
  172LEU    CD1 1708   5.165   5.879   1.462
  172LEU    CD2 1709   5.062   6.105   1.460
  172LEU      C 1710   5.462   5.986   1.418
  172LEU      O 1711   5.513   5.931   1.320
  173TYR      N 1712   5.470   5.955   1.547
  173TYR      H 1713   5.408   5.998   1.613
  173TYR     CA 1714   5.554   5.847   1.601
  173TYR     CB 1715   5.655   5.898   1.703
  173TYR     CG 1716   5.786   5.949   1.642
  173TYR    CD1 1717   5.887   5.862   1.601
  173TYR    HD1 1718   5.895   5.761   1.641
  173TYR    CD2 1719   5.798   6.085   1.616
  173TYR    HD2 1720   5.704   6.140   1.621
  173TYR    CE1 1721   5.990   5.909   1.521
  173TYR    HE1 1722   6.074   5.843   1.498
  173TYR    CE2 1723   5.901   6.132   1.536
  173TYR    HE2 1724   5.930   6.237   1.544
  173TYR     CZ 1725   5.994   6.043   1.483
  173TYR     OH 1726   6.086   6.085   1.392
  173TYR     HH 1727   6.089   6.184   1.382
  173TYR      C 1728   5.476   5.730   1.662
  173TYR      O 1729   5.382   5.765   1.733
  174GLU      N 1730   5.497   5.614   1.601
  174GLU      H 1731   5.547   5.611   1.515
  174GLU     CA 1732   5.427   5.491   1.641
  174GLU     CB 1733   5.391   5.409   1.517
  174GLU     CG 1734   5.296   5.290   1.532
  174GLU     CD 1735   5.281   5.217   1.399
  174GLU    OE1 1736   5.191   5.257   1.322
  174GLU    OE2 1737   5.363   5.125   1.381
  174GLU      C 1738   5.531   5.412   1.720
  174GLU      O 1739   5.646   5.408   1.677
  175LEU      N 1740   5.498   5.380   1.845
  175LEU      H 1741   5.411   5.411   1.883
  175LEU     CA 1742   5.582   5.298   1.933
  175LEU     CB 1743   5.628   5.387   2.049
  175LEU     CG 1744   5.734   5.496   2.029
  175LEU    CD1 1745   5.683   5.624   1.963
  175LEU    CD2 1746   5.798   5.508   2.167
  175LEU      C 1747   5.511   5.176   1.992
  175LEU      O 1748   5.417   5.179   2.072
  176ASP      N 1749   5.564   5.064   1.944
  176ASP      H 1750   5.628   5.069   1.868
  176ASP     CA 1751   5.527   4.941   2.016
  176ASP     CB 1752   5.447   4.852   1.921
  176ASP     CG 1753   5.448   4.702   1.952
  176ASP    OD1 1754   5.508   4.632   1.867
  176ASP    OD2 1755   5.413   4.662   2.065
  176ASP      C 1756   5.657   4.866   2.048
  176ASP      O 1757   5.743   4.855   1.960
  177GLY      N 1758   5.660   4.806   2.167
  177GLY      H 1759   5.572   4.810   2.215
  177GLY     CA 1760   5.783   4.742   2.215
  177GLY      C 1761   5.807   4.609   2.144
  177GLY      O 1762   5.912   4.554   2.176
  178ARG      N 1763   5.707   4.545   2.084
  178ARG      H 1764   5.616   4.581   2.065
  178ARG     CA 1765   5.727   4.417   2.014
  178ARG     CB 1766   5.589   4.352   1.995
  178ARG     CG 1767   5.523   4.315   2.128
  178ARG     CD 1768   5.582   4.184   2.180
  178ARG     NE 1769   5.524   4.062   2.121
  178ARG     HE 1770   5.594   4.001   2.083
  178ARG     CZ 1771   5.400   4.013   2.120
  178ARG    NH1 1772   5.297   4.071   2.183
  178ARG   HH11 1773   5.316   4.155   2.234
  178ARG   HH12 1774   5.207   4.028   2.174
  178ARG    NH2 1775   5.370   3.911   2.038
  178ARG   HH21 1776   5.437   3.866   1.978
  178ARG   HH22 1777   5.286   3.857   2.032
  178ARG      C 1778   5.804   4.433   1.883
  178ARG      O 1779   5.873   4.343   1.835
  179MET      N 1780   5.787   4.550   1.821
  179MET      H 1781   5.700   4.590   1.848
  179MET     CA 1782   5.853   4.596   1.698
  179MET     CB 1783   5.770   4.704   1.628
  179MET     CG 1784   5.626   4.668   1.593
  179MET     SD 1785   5.600   4.516   1.495
  179MET     CE 1786   5.472   4.428   1.582
  179MET      C 1787   5.998   4.638   1.720
  179MET      O 1788   6.022   4.710   1.817
  180PRO      N 1789   6.092   4.616   1.629
  180PRO     CA 1790   6.235   4.636   1.655
  180PRO     CB 1791   6.306   4.584   1.530
  180PRO     CG 1792   6.212   4.476   1.477
  180PRO     CD 1793   6.079   4.549   1.498
  180PRO      C 1794   6.272   4.784   1.663
  180PRO      O 1795   6.382   4.811   1.711
  181PHE      N 1796   6.190   4.875   1.611
  181PHE      H 1797   6.093   4.849   1.614
  181PHE     CA 1798   6.208   5.019   1.590
  181PHE     CB 1799   6.276   5.054   1.458
  181PHE     CG 1800   6.414   4.992   1.437
  181PHE    CD1 1801   6.437   4.881   1.357
  181PHE    HD1 1802   6.366   4.866   1.276
  181PHE    CD2 1803   6.522   5.049   1.504
  181PHE    HD2 1804   6.500   5.127   1.577
  181PHE    CE1 1805   6.566   4.829   1.349
  181PHE    HE1 1806   6.577   4.728   1.309
  181PHE    CE2 1807   6.647   4.989   1.503
  181PHE    HE2 1808   6.724   5.045   1.556
  181PHE     CZ 1809   6.673   4.879   1.422
  181PHE     HZ 1810   6.768   4.863   1.372
  181PHE      C 1811   6.073   5.091   1.587
  181PHE      O 1812   5.973   5.030   1.549
  182PRO      N 1813   6.069   5.224   1.596
  182PRO     CA 1814   5.944   5.301   1.583
  182PRO     CB 1815   5.984   5.426   1.662
  182PRO     CG 1816   6.099   5.391   1.757
  182PRO     CD 1817   6.175   5.305   1.657
  182PRO      C 1818   5.913   5.335   1.437
  182PRO      O 1819   5.999   5.356   1.351
  183VAL      N 1820   5.786   5.358   1.407
  183VAL      H 1821   5.718   5.344   1.479
  183VAL     CA 1822   5.734   5.387   1.273
  183VAL     CB 1823   5.624   5.289   1.232
  183VAL    CG1 1824   5.581   5.301   1.085
  183VAL    CG2 1825   5.672   5.145   1.249
  183VAL      C 1826   5.685   5.531   1.256
  183VAL      O 1827   5.627   5.586   1.349
  184ASN      N 1828   5.736   5.591   1.148
  184ASN      H 1829   5.786   5.538   1.080
  184ASN     CA 1830   5.717   5.732   1.111
  184ASN     CB 1831   5.856   5.794   1.095
  184ASN     CG 1832   5.850   5.946   1.083
  184ASN    OD1 1833   5.766   6.005   1.015
  184ASN    ND2 1834   5.942   6.022   1.143
  184ASN   HD21 1835   6.016   5.974   1.189
  184ASN   HD22 1836   5.926   6.120   1.152
  184ASN      C 1837   5.623   5.749   0.991
  184ASN      O 1838   5.664   5.726   0.878
  185HISE     N 1839   5.499   5.780   1.027
  185HISE     H 1840   5.463   5.773   1.120
  185HISE    CA 1841   5.398   5.798   0.922
  185HISE    CB 1842   5.259   5.745   0.959
  185HISE    CG 1843   5.242   5.596   0.991
  185HISE   ND1 1844   5.261   5.496   0.905
  185HISE   CD2 1845   5.198   5.547   1.106
  185HISE   HD2 1846   5.187   5.604   1.198
  185HISE   CE1 1847   5.237   5.384   0.973
  185HISE   HE1 1848   5.225   5.284   0.931
  185HISE   NE2 1849   5.199   5.414   1.097
  185HISE   HE2 1850   5.197   5.351   1.175
  185HISE     C 1851   5.389   5.943   0.875
  185HISE     O 1852   5.281   5.976   0.825
  186GLY      N 1853   5.498   6.018   0.890
  186GLY      H 1854   5.582   5.985   0.933
  186GLY     CA 1855   5.506   6.151   0.829
  186GLY      C 1856   5.469   6.262   0.927
  186GLY      O 1857   5.450   6.249   1.048
  187ALA      N 1858   5.456   6.378   0.864
  187ALA      H 1859   5.446   6.374   0.764
  187ALA     CA 1860   5.407   6.502   0.925
  187ALA     CB 1861   5.428   6.622   0.832
  187ALA      C 1862   5.266   6.509   0.985
  187ALA      O 1863   5.178   6.438   0.936
  188SER      N 1864   5.251   6.574   1.100
  188SER      H 1865   5.326   6.633   1.130
  188SER     CA 1866   5.132   6.579   1.187
  188SER     CB 1867   5.112   6.446   1.259
  188SER     OG 1868   5.037   6.434   1.380
  188SER     HG 1869   4.938   6.436   1.364
  188SER      C 1870   5.133   6.688   1.294
  188SER      O 1871   5.239   6.737   1.334
  189SER      N 1872   5.018   6.742   1.330
  189SER      H 1873   4.931   6.705   1.298
  189SER     CA 1874   4.997   6.860   1.416
  189SER     CB 1875   4.923   6.968   1.337
  189SER     OG 1876   4.878   7.065   1.432
  189SER     HG 1877   4.885   7.153   1.384
  189SER      C 1878   4.948   6.825   1.557
  189SER      O 1879   4.886   6.720   1.575
  190GLU      N 1880   5.017   6.887   1.652
  190GLU      H 1881   5.106   6.928   1.633
  190GLU     CA 1882   4.974   6.881   1.792
  190GLU     CB 1883   5.071   6.973   1.866
  190GLU     CG 1884   5.035   7.007   2.011
  190GLU     CD 1885   5.113   7.131   2.055
  190GLU    OE1 1886   5.228   7.119   2.101
  190GLU    OE2 1887   5.053   7.241   2.049
  190GLU      C 1888   4.826   6.907   1.821
  190GLU      O 1889   4.747   6.853   1.899
  191ASP      N 1890   4.774   6.995   1.737
  191ASP      H 1891   4.828   7.027   1.659
  191ASP     CA 1892   4.630   7.026   1.733
  191ASP     CB 1893   4.600   7.157   1.660
  191ASP     CG 1894   4.457   7.211   1.671
  191ASP    OD1 1895   4.432   7.282   1.771
  191ASP    OD2 1896   4.375   7.181   1.582
  191ASP      C 1897   4.554   6.909   1.672
  191ASP      O 1898   4.460   6.863   1.737
  192THR      N 1899   4.597   6.855   1.558
  192THR      H 1900   4.667   6.898   1.501
  192THR     CA 1901   4.521   6.743   1.501
  192THR     CB 1902   4.517   6.752   1.349
  192THR    OG1 1903   4.652   6.757   1.301
  192THR    HG1 1904   4.689   6.665   1.315
  192THR    CG2 1905   4.433   6.873   1.309
  192THR      C 1906   4.567   6.603   1.541
  192THR      O 1907   4.512   6.510   1.482
  193LEU      N 1908   4.614   6.600   1.666
  193LEU      H 1909   4.641   6.690   1.700
  193LEU     CA 1910   4.667   6.481   1.733
  193LEU     CB 1911   4.683   6.529   1.878
  193LEU     CG 1912   4.782   6.447   1.960
  193LEU    CD1 1913   4.827   6.542   2.071
  193LEU    CD2 1914   4.711   6.330   2.029
  193LEU      C 1915   4.578   6.357   1.721
  193LEU      O 1916   4.613   6.259   1.655
  194LEU      N 1917   4.458   6.366   1.777
  194LEU      H 1918   4.424   6.450   1.819
  194LEU     CA 1919   4.363   6.254   1.775
  194LEU     CB 1920   4.237   6.290   1.855
  194LEU     CG 1921   4.273   6.315   2.001
  194LEU    CD1 1922   4.158   6.377   2.080
  194LEU    CD2 1923   4.324   6.189   2.071
  194LEU      C 1924   4.325   6.210   1.633
  194LEU      O 1925   4.355   6.093   1.607
  195LYS      N 1926   4.300   6.306   1.545
  195LYS      H 1927   4.277   6.398   1.576
  195LYS     CA 1928   4.260   6.276   1.406
  195LYS     CB 1929   4.205   6.399   1.334
  195LYS     CG 1930   4.175   6.375   1.186
  195LYS     CD 1931   4.144   6.498   1.101
  195LYS     CE 1932   4.133   6.452   0.955
  195LYS     NZ 1933   4.175   6.561   0.866
  195LYS    HZ1 1934   4.174   6.529   0.771
  195LYS    HZ2 1935   4.117   6.639   0.891
  195LYS    HZ3 1936   4.270   6.584   0.887
  195LYS      C 1937   4.376   6.205   1.336
  195LYS      O 1938   4.360   6.104   1.267
  196ASP      N 1939   4.495   6.263   1.354
  196ASP      H 1940   4.505   6.353   1.396
  196ASP     CA 1941   4.616   6.207   1.292
  196ASP     CB 1942   4.738   6.296   1.316
  196ASP     CG 1943   4.732   6.432   1.248
  196ASP    OD1 1944   4.789   6.530   1.301
  196ASP    OD2 1945   4.708   6.451   1.126
  196ASP      C 1946   4.656   6.064   1.328
  196ASP      O 1947   4.676   5.978   1.242
  197ALA      N 1948   4.645   6.032   1.457
  197ALA      H 1949   4.641   6.106   1.524
  197ALA     CA 1950   4.660   5.901   1.522
  197ALA     CB 1951   4.672   5.914   1.674
  197ALA      C 1952   4.546   5.805   1.486
  197ALA      O 1953   4.568   5.685   1.469
  198ALA      N 1954   4.426   5.862   1.483
  198ALA      H 1955   4.417   5.950   1.529
  198ALA     CA 1956   4.300   5.799   1.442
  198ALA     CB 1957   4.180   5.894   1.442
  198ALA      C 1958   4.310   5.737   1.302
  198ALA      O 1959   4.255   5.630   1.277
  199LYS      N 1960   4.362   5.813   1.206
  199LYS      H 1961   4.402   5.901   1.233
  199LYS     CA 1962   4.379   5.783   1.063
  199LYS     CB 1963   4.445   5.902   0.993
  199LYS     CG 1964   4.436   5.873   0.843
  199LYS     CD 1965   4.549   5.937   0.763
  199LYS     CE 1966   4.683   5.864   0.770
  199LYS     NZ 1967   4.786   5.961   0.731
  199LYS    HZ1 1968   4.867   5.919   0.690
  199LYS    HZ2 1969   4.744   6.032   0.674
  199LYS    HZ3 1970   4.821   6.003   0.815
  199LYS      C 1971   4.452   5.649   1.050
  199LYS      O 1972   4.399   5.550   1.000
  200VAL      N 1973   4.563   5.643   1.123
  200VAL      H 1974   4.605   5.729   1.152
  200VAL     CA 1975   4.640   5.519   1.131
  200VAL     CB 1976   4.780   5.532   1.192
  200VAL    CG1 1977   4.882   5.427   1.147
  200VAL    CG2 1978   4.853   5.666   1.183
  200VAL      C 1979   4.577   5.402   1.207
  200VAL      O 1980   4.593   5.285   1.171
  201CYS      N 1981   4.508   5.437   1.315
  201CYS      H 1982   4.532   5.523   1.361
  201CYS     CA 1983   4.429   5.342   1.394
  201CYS     CB 1984   4.372   5.407   1.520
  201CYS     SG 1985   4.500   5.471   1.634
  201CYS     HG 1986   4.523   5.581   1.562
  201CYS      C 1987   4.313   5.278   1.317
  201CYS      O 1988   4.292   5.162   1.350
  202ARG      N 1989   4.235   5.357   1.243
  202ARG      H 1990   4.252   5.455   1.242
  202ARG     CA 1991   4.131   5.307   1.152
  202ARG     CB 1992   4.051   5.426   1.098
  202ARG     CG 1993   3.955   5.481   1.204
  202ARG     CD 1994   3.870   5.599   1.158
  202ARG     NE 1995   3.949   5.710   1.103
  202ARG     HE 1996   4.024   5.677   1.046
  202ARG     CZ 1997   3.943   5.841   1.128
  202ARG    NH1 1998   3.886   5.891   1.238
  202ARG   HH11 1999   3.859   5.832   1.314
  202ARG   HH12 2000   3.881   5.990   1.255
  202ARG    NH2 2001   3.981   5.936   1.041
  202ARG   HH21 2002   4.021   5.918   0.951
  202ARG   HH22 2003   3.961   6.032   1.060
  202ARG      C 2004   4.181   5.207   1.048
  202ARG      O 2005   4.143   5.090   1.053
  203GLU      N 2006   4.282   5.241   0.968
  203GLU      H 2007   4.322   5.333   0.964
  203GLU     CA 2008   4.343   5.151   0.870
  203GLU     CB 2009   4.396   5.236   0.754
  203GLU     CG 2010   4.517   5.319   0.797
  203GLU     CD 2011   4.568   5.374   0.664
  203GLU    OE1 2012   4.524   5.485   0.626
  203GLU    OE2 2013   4.655   5.309   0.602
  203GLU      C 2014   4.426   5.031   0.917
  203GLU      O 2015   4.435   4.932   0.845
  204PHE      N 2016   4.454   5.038   1.047
  204PHE      H 2017   4.472   5.126   1.092
  204PHE     CA 2018   4.506   4.916   1.109
  204PHE     CB 2019   4.560   4.939   1.250
  204PHE     CG 2020   4.681   4.849   1.270
  204PHE    CD1 2021   4.807   4.901   1.242
  204PHE    HD1 2022   4.808   4.998   1.192
  204PHE    CD2 2023   4.663   4.712   1.289
  204PHE    HD2 2024   4.566   4.682   1.330
  204PHE    CE1 2025   4.914   4.813   1.234
  204PHE    HE1 2026   5.014   4.856   1.237
  204PHE    CE2 2027   4.772   4.627   1.282
  204PHE    HE2 2028   4.750   4.520   1.276
  204PHE     CZ 2029   4.898   4.676   1.249
  204PHE     HZ 2030   4.984   4.611   1.232
  204PHE      C 2031   4.392   4.815   1.128
  204PHE      O 2032   4.410   4.696   1.104
  205THR      N 2033   4.283   4.866   1.184
  205THR      H 2034   4.261   4.962   1.202
  205THR     CA 2035   4.166   4.779   1.205
  205THR     CB 2036   4.073   4.821   1.319
  205THR    OG1 2037   3.969   4.724   1.329
  205THR    HG1 2038   3.916   4.743   1.411
  205THR    CG2 2039   4.020   4.965   1.325
  205THR      C 2040   4.086   4.748   1.079
  205THR      O 2041   4.016   4.647   1.066
  206GLU      N 2042   4.084   4.845   0.988
  206GLU      H 2043   4.105   4.941   1.007
  206GLU     CA 2044   4.012   4.826   0.861
  206GLU     CB 2045   3.995   4.954   0.779
  206GLU     CG 2046   3.884   5.044   0.833
  206GLU     CD 2047   3.847   5.173   0.760
  206GLU    OE1 2048   3.877   5.278   0.821
  206GLU    OE2 2049   3.785   5.162   0.652
  206GLU      C 2050   4.063   4.726   0.757
  206GLU      O 2051   3.983   4.667   0.685
  207ARG      N 2052   4.193   4.697   0.763
  207ARG      H 2053   4.267   4.745   0.810
  207ARG     CA 2054   4.254   4.591   0.682
  207ARG     CB 2055   4.406   4.588   0.701
  207ARG     CG 2056   4.487   4.694   0.626
  207ARG     CD 2057   4.639   4.682   0.622
  207ARG     NE 2058   4.692   4.700   0.758
  207ARG     HE 2059   4.666   4.622   0.815
  207ARG     CZ 2060   4.764   4.802   0.808
  207ARG    NH1 2061   4.790   4.906   0.728
  207ARG   HH11 2062   4.781   4.893   0.629
  207ARG   HH12 2063   4.826   4.991   0.766
  207ARG    NH2 2064   4.794   4.800   0.939
  207ARG   HH21 2065   4.767   4.727   1.001
  207ARG   HH22 2066   4.852   4.870   0.980
  207ARG      C 2067   4.207   4.452   0.724
  207ARG      O 2068   4.152   4.381   0.639
  208GLU      N 2069   4.189   4.432   0.854
  208GLU      H 2070   4.222   4.498   0.921
  208GLU     CA 2071   4.140   4.312   0.923
  208GLU     CB 2072   4.205   4.308   1.062
  208GLU     CG 2073   4.316   4.203   1.070
  208GLU     CD 2074   4.429   4.205   0.967
  208GLU    OE1 2075   4.514   4.296   0.959
  208GLU    OE2 2076   4.442   4.096   0.907
  208GLU      C 2077   3.989   4.290   0.934
  208GLU      O 2078   3.925   4.271   1.037
  209GLN      N 2079   3.931   4.272   0.815
  209GLN      H 2080   3.975   4.308   0.733
  209GLN     CA 2081   3.786   4.260   0.796
  209GLN     CB 2082   3.747   4.255   0.648
  209GLN     CG 2083   3.763   4.387   0.573
  209GLN     CD 2084   3.714   4.372   0.429
  209GLN    OE1 2085   3.784   4.337   0.335
  209GLN    NE2 2086   3.586   4.408   0.416
  209GLN   HE21 2087   3.531   4.436   0.495
  209GLN   HE22 2088   3.528   4.378   0.341
  209GLN      C 2089   3.721   4.149   0.880
  209GLN      O 2090   3.643   4.181   0.969
  210GLY      N 2091   3.783   4.031   0.877
  210GLY      H 2092   3.864   4.011   0.822
  210GLY     CA 2093   3.730   3.919   0.956
  210GLY      C 2094   3.694   3.944   1.103
  210GLY      O 2095   3.585   3.916   1.152
  211GLU      N 2096   3.785   4.018   1.164
  211GLU      H 2097   3.834   4.085   1.108
  211GLU     CA 2098   3.803   4.034   1.309
  211GLU     CB 2099   3.939   4.099   1.339
  211GLU     CG 2100   3.982   4.104   1.486
  211GLU     CD 2101   3.981   3.970   1.560
  211GLU    OE1 2102   3.884   3.959   1.637
  211GLU    OE2 2103   4.051   3.877   1.514
  211GLU      C 2104   3.687   4.110   1.374
  211GLU      O 2105   3.599   4.153   1.300
  212VAL      N 2106   3.661   4.070   1.498
  212VAL      H 2107   3.714   3.996   1.539
  212VAL     CA 2108   3.573   4.148   1.588
  212VAL     CB 2109   3.463   4.061   1.648
  212VAL    CG1 2110   3.368   4.026   1.532
  212VAL    CG2 2111   3.525   3.937   1.713
  212VAL      C 2112   3.637   4.225   1.704
  212VAL      O 2113   3.580   4.322   1.753
  213ARG      N 2114   3.758   4.186   1.742
  213ARG      H 2115   3.805   4.112   1.694
  213ARG     CA 2116   3.834   4.253   1.849
  213ARG     CB 2117   3.920   4.151   1.923
  213ARG     CG 2118   3.855   4.035   1.998
  213ARG     CD 2119   3.960   3.928   2.030
  213ARG     NE 2120   4.023   3.879   1.906
  213ARG     HE 2121   4.059   3.942   1.838
  213ARG     CZ 2122   4.038   3.747   1.886
  213ARG    NH1 2123   3.978   3.660   1.968
  213ARG   HH11 2124   3.920   3.701   2.039
  213ARG   HH12 2125   3.986   3.562   1.952
  213ARG    NH2 2126   4.098   3.706   1.773
  213ARG   HH21 2127   4.117   3.756   1.689
  213ARG   HH22 2128   4.137   3.614   1.776
  213ARG      C 2129   3.923   4.375   1.826
  213ARG      O 2130   3.987   4.388   1.722
  214PHE      N 2131   3.928   4.449   1.936
  214PHE      H 2132   3.891   4.406   2.019
  214PHE     CA 2133   3.993   4.579   1.961
  214PHE     CB 2134   3.959   4.679   1.851
  214PHE     CG 2135   3.820   4.743   1.861
  214PHE    CD1 2136   3.808   4.878   1.891
  214PHE    HD1 2137   3.894   4.933   1.929
  214PHE    CD2 2138   3.705   4.679   1.817
  214PHE    HD2 2139   3.703   4.570   1.816
  214PHE    CE1 2140   3.688   4.946   1.869
  214PHE    HE1 2141   3.679   5.050   1.899
  214PHE    CE2 2142   3.586   4.744   1.784
  214PHE    HE2 2143   3.490   4.697   1.765
  214PHE     CZ 2144   3.580   4.880   1.813
  214PHE     HZ 2145   3.483   4.927   1.825
  214PHE      C 2146   3.965   4.637   2.100
  214PHE      O 2147   3.888   4.579   2.177
  215SER      N 2148   4.036   4.744   2.132
  215SER      H 2149   4.125   4.757   2.088
  215SER     CA 2150   4.019   4.831   2.249
  215SER     CB 2151   4.046   4.752   2.378
  215SER     OG 2152   4.010   4.827   2.495
  215SER     HG 2153   4.036   4.779   2.579
  215SER      C 2154   4.100   4.960   2.240
  215SER      O 2155   4.211   4.960   2.188
  216ALA      N 2156   4.044   5.071   2.287
  216ALA      H 2157   3.973   5.067   2.358
  216ALA     CA 2158   4.104   5.204   2.270
  216ALA     CB 2159   4.034   5.266   2.148
  216ALA      C 2160   4.085   5.303   2.385
  216ALA      O 2161   3.989   5.301   2.461
  217VAL      N 2162   4.180   5.397   2.383
  217VAL      H 2163   4.248   5.396   2.310
  217VAL     CA 2164   4.199   5.501   2.485
  217VAL     CB 2165   4.254   5.433   2.611
  217VAL    CG1 2166   4.397   5.386   2.583
  217VAL    CG2 2167   4.248   5.525   2.732
  217VAL      C 2168   4.293   5.609   2.431
  217VAL     O1 2169   4.360   5.586   2.328
  217VAL     O2 2170   4.319   5.707   2.503
   6.92456   6.92456   4.89640   0.00000   0.00000   0.00000   0.00000   3.46228   3.46228
