# Supplementary material for: Is There a Functional Role for the Knotted Topology in Protein UCH-L1?
Source: J Chem Inf Model. 2024 Jul 24;64(17):6827–37. doi: 10.1021/acs.jcim.4c00880 (PMC11388461; doi:10.1021/acs.jcim.4c00880)
Supplement: Supplementary file 2 — ci4c00880_si_002.zip [file ci4c00880_si_002.zip › UCH-L1_files/APO/APO_delta218/REP_4/traj_final.gro]

Protein in water t= 500000.00000 step= 5000000
 2170
    1MET      N    1   5.529   4.356   3.995
    1MET     H1    2   5.441   4.379   4.037
    1MET     H2    3   5.516   4.335   3.898
    1MET     H3    4   5.555   4.273   4.044
    1MET     CA    5   5.625   4.465   4.019
    1MET     CB    6   5.638   4.568   3.907
    1MET     CG    7   5.704   4.514   3.779
    1MET     SD    8   5.624   4.364   3.711
    1MET     CE    9   5.764   4.295   3.626
    1MET      C   10   5.600   4.545   4.148
    1MET      O   11   5.494   4.525   4.206
    2GLN      N   12   5.710   4.583   4.212
    2GLN      H   13   5.802   4.560   4.180
    2GLN     CA   14   5.705   4.668   4.332
    2GLN     CB   15   5.844   4.670   4.394
    2GLN     CG   16   5.900   4.534   4.435
    2GLN     CD   17   6.050   4.531   4.464
    2GLN    OE1   18   6.095   4.520   4.578
    2GLN    NE2   19   6.123   4.513   4.354
    2GLN   HE21   20   6.076   4.491   4.268
    2GLN   HE22   21   6.222   4.510   4.364
    2GLN      C   22   5.668   4.813   4.300
    2GLN      O   23   5.707   4.874   4.200
    3LEU      N   24   5.604   4.873   4.400
    3LEU      H   25   5.615   4.826   4.488
    3LEU     CA   26   5.521   4.994   4.403
    3LEU     CB   27   5.460   5.011   4.542
    3LEU     CG   28   5.327   4.937   4.556
    3LEU    CD1   29   5.289   4.920   4.703
    3LEU    CD2   30   5.216   5.010   4.479
    3LEU      C   31   5.590   5.122   4.356
    3LEU      O   32   5.524   5.212   4.305
    4LYS      N   33   5.722   5.130   4.373
    4LYS      H   34   5.765   5.073   4.443
    4LYS     CA   35   5.817   5.231   4.323
    4LYS     CB   36   5.943   5.205   4.405
    4LYS     CG   37   5.999   5.062   4.407
    4LYS     CD   38   6.130   5.049   4.485
    4LYS     CE   39   6.175   4.903   4.470
    4LYS     NZ   40   6.269   4.866   4.576
    4LYS    HZ1   41   6.348   4.928   4.576
    4LYS    HZ2   42   6.222   4.874   4.664
    4LYS    HZ3   43   6.301   4.773   4.558
    4LYS      C   44   5.827   5.238   4.171
    4LYS      O   45   5.873   5.142   4.108
    5PRO      N   46   5.813   5.359   4.117
    5PRO     CA   47   5.827   5.378   3.972
    5PRO     CB   48   5.772   5.516   3.935
    5PRO     CG   49   5.784   5.587   4.070
    5PRO     CD   50   5.757   5.480   4.177
    5PRO      C   51   5.976   5.366   3.938
    5PRO      O   52   6.071   5.420   3.995
    6MET      N   53   5.991   5.296   3.826
    6MET      H   54   5.914   5.242   3.794
    6MET     CA   55   6.123   5.278   3.763
    6MET     CB   56   6.116   5.158   3.669
    6MET     CG   57   6.251   5.090   3.651
    6MET     SD   58   6.248   4.978   3.506
    6MET     CE   59   6.297   5.086   3.374
    6MET      C   60   6.155   5.397   3.672
    6MET      O   61   6.069   5.437   3.594
    7GLU      N   62   6.282   5.426   3.647
    7GLU      H   63   6.359   5.373   3.684
    7GLU     CA   64   6.331   5.541   3.569
    7GLU     CB   65   6.478   5.566   3.604
    7GLU     CG   66   6.526   5.703   3.557
    7GLU     CD   67   6.444   5.813   3.625
    7GLU    OE1   68   6.496   5.873   3.722
    7GLU    OE2   69   6.338   5.855   3.576
    7GLU      C   70   6.298   5.530   3.420
    7GLU      O   71   6.340   5.434   3.355
    8ILE      N   72   6.264   5.644   3.362
    8ILE      H   73   6.254   5.727   3.417
    8ILE     CA   74   6.218   5.676   3.226
    8ILE     CB   75   6.116   5.790   3.227
    8ILE    CG1   76   6.129   5.901   3.332
    8ILE    CG2   77   5.979   5.720   3.223
    8ILE     CD   78   6.237   5.990   3.271
    8ILE      C   79   6.327   5.710   3.124
    8ILE      O   80   6.308   5.715   3.002
    9ASN      N   81   6.450   5.719   3.173
    9ASN      H   82   6.458   5.702   3.271
    9ASN     CA   83   6.565   5.759   3.090
    9ASN     CB   84   6.683   5.780   3.185
    9ASN     CG   85   6.687   5.924   3.237
    9ASN    OD1   86   6.601   5.990   3.294
    9ASN    ND2   87   6.806   5.981   3.221
    9ASN   HD21   88   6.890   5.936   3.191
    9ASN   HD22   89   6.810   6.075   3.256
    9ASN      C   90   6.600   5.644   2.996
    9ASN      O   91   6.592   5.531   3.043
   10PRO      N   92   6.639   5.671   2.871
   10PRO     CA   93   6.672   5.578   2.763
   10PRO     CB   94   6.694   5.654   2.632
   10PRO     CG   95   6.733   5.792   2.685
   10PRO     CD   96   6.642   5.804   2.807
   10PRO      C   97   6.795   5.491   2.789
   10PRO      O   98   6.793   5.375   2.748
   11GLU      N   99   6.877   5.532   2.886
   11GLU      H  100   6.882   5.628   2.911
   11GLU     CA  101   6.985   5.453   2.947
   11GLU     CB  102   7.076   5.526   3.046
   11GLU     CG  103   7.131   5.663   3.008
   11GLU     CD  104   7.028   5.763   3.061
   11GLU    OE1  105   6.929   5.789   2.990
   11GLU    OE2  106   7.042   5.823   3.170
   11GLU      C  107   6.928   5.328   3.015
   11GLU      O  108   6.920   5.223   2.951
   12MET      N  109   6.836   5.366   3.104
   12MET      H  110   6.777   5.444   3.085
   12MET     CA  111   6.767   5.264   3.184
   12MET     CB  112   6.685   5.308   3.305
   12MET     CG  113   6.768   5.382   3.411
   12MET     SD  114   6.886   5.271   3.496
   12MET     CE  115   6.891   5.347   3.657
   12MET      C  116   6.671   5.170   3.110
   12MET      O  117   6.666   5.050   3.141
   13LEU      N  118   6.590   5.231   3.024
   13LEU      H  119   6.549   5.318   3.050
   13LEU     CA  120   6.506   5.150   2.935
   13LEU     CB  121   6.404   5.244   2.869
   13LEU     CG  122   6.318   5.330   2.962
   13LEU    CD1  123   6.239   5.438   2.888
   13LEU    CD2  124   6.228   5.241   3.047
   13LEU      C  125   6.577   5.053   2.841
   13LEU      O  126   6.538   4.936   2.847
   14ASN      N  127   6.692   5.087   2.784
   14ASN      H  128   6.733   5.179   2.782
   14ASN     CA  129   6.762   4.990   2.698
   14ASN     CB  130   6.871   5.043   2.605
   14ASN     CG  131   6.831   5.114   2.475
   14ASN    OD1  132   6.721   5.107   2.421
   14ASN    ND2  133   6.914   5.206   2.426
   14ASN   HD21  134   6.987   5.235   2.488
   14ASN   HD22  135   6.875   5.270   2.359
   14ASN      C  136   6.817   4.865   2.767
   14ASN      O  137   6.812   4.750   2.724
   15LYS      N  138   6.864   4.895   2.888
   15LYS      H  139   6.886   4.991   2.903
   15LYS     CA  140   6.907   4.799   2.990
   15LYS     CB  141   6.945   4.878   3.115
   15LYS     CG  142   7.084   4.942   3.103
   15LYS     CD  143   7.104   5.056   3.203
   15LYS     CE  144   7.117   5.007   3.347
   15LYS     NZ  145   7.151   5.117   3.438
   15LYS    HZ1  146   7.229   5.166   3.400
   15LYS    HZ2  147   7.084   5.190   3.443
   15LYS    HZ3  148   7.176   5.081   3.528
   15LYS      C  149   6.802   4.691   3.016
   15LYS      O  150   6.823   4.572   2.991
   16VAL      N  151   6.681   4.739   3.044
   16VAL      H  152   6.668   4.835   3.067
   16VAL     CA  153   6.561   4.655   3.059
   16VAL     CB  154   6.448   4.735   3.122
   16VAL    CG1  155   6.309   4.672   3.115
   16VAL    CG2  156   6.481   4.773   3.267
   16VAL      C  157   6.521   4.577   2.933
   16VAL      O  158   6.483   4.460   2.936
   17LEU      N  159   6.546   4.634   2.816
   17LEU      H  160   6.547   4.734   2.819
   17LEU     CA  161   6.531   4.570   2.684
   17LEU     CB  162   6.542   4.672   2.570
   17LEU     CG  163   6.504   4.612   2.434
   17LEU    CD1  164   6.353   4.590   2.423
   17LEU    CD2  165   6.557   4.697   2.318
   17LEU      C  166   6.632   4.458   2.662
   17LEU      O  167   6.591   4.350   2.620
   18SER      N  168   6.759   4.493   2.679
   18SER      H  169   6.786   4.585   2.707
   18SER     CA  170   6.869   4.399   2.649
   18SER     CB  171   7.011   4.455   2.652
   18SER     OG  172   7.055   4.510   2.776
   18SER     HG  173   7.127   4.579   2.767
   18SER      C  174   6.860   4.271   2.732
   18SER      O  175   6.866   4.161   2.680
   19ARG      N  176   6.805   4.288   2.852
   19ARG      H  177   6.783   4.377   2.893
   19ARG     CA  178   6.792   4.180   2.950
   19ARG     CB  179   6.774   4.239   3.090
   19ARG     CG  180   6.898   4.291   3.163
   19ARG     CD  181   6.867   4.319   3.310
   19ARG     NE  182   6.986   4.356   3.387
   19ARG     HE  183   7.019   4.450   3.378
   19ARG     CZ  184   7.054   4.279   3.475
   19ARG    NH1  185   7.029   4.149   3.491
   19ARG   HH11  186   6.975   4.088   3.434
   19ARG   HH12  187   7.063   4.108   3.575
   19ARG    NH2  188   7.167   4.322   3.531
   19ARG   HH21  189   7.198   4.414   3.505
   19ARG   HH22  190   7.224   4.262   3.588
   19ARG      C  191   6.672   4.088   2.930
   19ARG      O  192   6.674   3.965   2.934
   20LEU      N  193   6.565   4.152   2.883
   20LEU      H  194   6.549   4.248   2.904
   20LEU     CA  195   6.449   4.088   2.820
   20LEU     CB  196   6.359   4.200   2.768
   20LEU     CG  197   6.253   4.237   2.871
   20LEU    CD1  198   6.173   4.359   2.825
   20LEU    CD2  199   6.156   4.120   2.889
   20LEU      C  200   6.489   4.004   2.698
   20LEU      O  201   6.456   3.885   2.692
   21GLY      N  202   6.558   4.064   2.603
   21GLY      H  203   6.571   4.164   2.604
   21GLY     CA  204   6.563   4.014   2.465
   21GLY      C  205   6.611   4.121   2.367
   21GLY      O  206   6.534   4.210   2.333
   22VAL      N  207   6.739   4.125   2.330
   22VAL      H  208   6.809   4.061   2.361
   22VAL     CA  209   6.791   4.217   2.228
   22VAL     CB  210   6.938   4.185   2.200
   22VAL    CG1  211   6.995   4.277   2.093
   22VAL    CG2  212   7.020   4.200   2.328
   22VAL      C  213   6.710   4.215   2.098
   22VAL      O  214   6.698   4.114   2.030
   23ALA      N  215   6.634   4.322   2.078
   23ALA      H  216   6.623   4.387   2.154
   23ALA     CA  217   6.557   4.353   1.957
   23ALA     CB  218   6.474   4.474   2.001
   23ALA      C  219   6.633   4.387   1.829
   23ALA      O  220   6.574   4.399   1.722
   24GLY      N  221   6.746   4.454   1.854
   24GLY      H  222   6.762   4.479   1.949
   24GLY     CA  223   6.851   4.476   1.753
   24GLY      C  224   6.818   4.611   1.690
   24GLY      O  225   6.893   4.706   1.712
   25GLN      N  226   6.727   4.605   1.593
   25GLN      H  227   6.717   4.515   1.550
   25GLN     CA  228   6.687   4.715   1.505
   25GLN     CB  229   6.594   4.656   1.398
   25GLN     CG  230   6.561   4.764   1.296
   25GLN     CD  231   6.430   4.718   1.230
   25GLN    OE1  232   6.315   4.757   1.251
   25GLN    NE2  233   6.452   4.633   1.131
   25GLN   HE21  234   6.536   4.580   1.124
   25GLN   HE22  235   6.380   4.624   1.061
   25GLN      C  236   6.623   4.826   1.588
   25GLN      O  237   6.629   4.944   1.552
   26TRP      N  238   6.547   4.778   1.686
   26TRP      H  239   6.533   4.679   1.696
   26TRP     CA  240   6.481   4.862   1.787
   26TRP     CB  241   6.335   4.830   1.819
   26TRP     CG  242   6.267   4.942   1.898
   26TRP    CD1  243   6.259   5.070   1.864
   26TRP    HD1  244   6.312   5.114   1.779
   26TRP    CD2  245   6.201   4.926   2.019
   26TRP    NE1  246   6.192   5.137   1.958
   26TRP    HE1  247   6.190   5.237   1.963
   26TRP    CE2  248   6.151   5.052   2.051
   26TRP    CE3  249   6.194   4.824   2.114
   26TRP    HE3  250   6.235   4.726   2.091
   26TRP    CZ2  251   6.090   5.082   2.172
   26TRP    HZ2  252   6.035   5.175   2.188
   26TRP    CZ3  253   6.134   4.856   2.236
   26TRP    HZ3  254   6.106   4.779   2.307
   26TRP    CH2  255   6.080   4.980   2.266
   26TRP    HH2  256   6.045   4.995   2.369
   26TRP      C  257   6.568   4.858   1.914
   26TRP      O  258   6.650   4.770   1.934
   27ARG      N  259   6.554   4.972   1.982
   27ARG      H  260   6.499   5.037   1.931
   27ARG     CA  261   6.603   5.028   2.109
   27ARG     CB  262   6.752   5.005   2.133
   27ARG     CG  263   6.842   5.063   2.023
   27ARG     CD  264   6.994   5.056   2.041
   27ARG     NE  265   7.052   5.068   1.906
   27ARG     HE  266   6.991   5.032   1.835
   27ARG     CZ  267   7.158   5.142   1.872
   27ARG    NH1  268   7.247   5.193   1.959
   27ARG   HH11  269   7.227   5.189   2.057
   27ARG   HH12  270   7.325   5.248   1.930
   27ARG    NH2  271   7.190   5.129   1.743
   27ARG   HH21  272   7.141   5.065   1.683
   27ARG   HH22  273   7.259   5.189   1.702
   27ARG      C  274   6.574   5.178   2.110
   27ARG      O  275   6.521   5.236   2.015
   28PHE      N  276   6.597   5.249   2.220
   28PHE      H  277   6.627   5.198   2.301
   28PHE     CA  278   6.593   5.393   2.245
   28PHE     CB  279   6.557   5.426   2.390
   28PHE     CG  280   6.424   5.368   2.437
   28PHE    CD1  281   6.419   5.240   2.493
   28PHE    HD1  282   6.513   5.186   2.492
   28PHE    CD2  283   6.308   5.446   2.437
   28PHE    HD2  284   6.313   5.535   2.375
   28PHE    CE1  285   6.300   5.179   2.529
   28PHE    HE1  286   6.300   5.090   2.592
   28PHE    CE2  287   6.187   5.389   2.474
   28PHE    HE2  288   6.097   5.450   2.478
   28PHE     CZ  289   6.185   5.256   2.516
   28PHE     HZ  290   6.094   5.215   2.560
   28PHE      C  291   6.728   5.458   2.214
   28PHE      O  292   6.829   5.392   2.239
   29VAL      N  293   6.712   5.569   2.143
   29VAL      H  294   6.619   5.588   2.113
   29VAL     CA  295   6.816   5.666   2.105
   29VAL     CB  296   6.782   5.749   1.981
   29VAL    CG1  297   6.795   5.661   1.856
   29VAL    CG2  298   6.647   5.820   1.992
   29VAL      C  299   6.847   5.745   2.232
   29VAL      O  300   6.786   5.721   2.336
   30ASP      N  301   6.969   5.798   2.228
   30ASP      H  302   7.035   5.784   2.153
   30ASP     CA  303   7.028   5.885   2.331
   30ASP     CB  304   7.175   5.920   2.306
   30ASP     CG  305   7.199   6.003   2.180
   30ASP    OD1  306   7.132   5.988   2.076
   30ASP    OD2  307   7.290   6.089   2.190
   30ASP      C  308   6.945   6.012   2.352
   30ASP      O  309   6.916   6.040   2.468
   31VAL      N  310   6.928   6.093   2.248
   31VAL      H  311   7.000   6.075   2.180
   31VAL     CA  312   6.839   6.210   2.236
   31VAL     CB  313   6.900   6.333   2.168
   31VAL    CG1  314   6.994   6.388   2.276
   31VAL    CG2  315   6.989   6.296   2.049
   31VAL      C  316   6.699   6.177   2.182
   31VAL      O  317   6.676   6.171   2.062
   32LEU      N  318   6.609   6.160   2.278
   32LEU      H  319   6.627   6.197   2.369
   32LEU     CA  320   6.471   6.118   2.247
   32LEU     CB  321   6.401   6.072   2.375
   32LEU     CG  322   6.458   5.947   2.444
   32LEU    CD1  323   6.372   5.924   2.568
   32LEU    CD2  324   6.445   5.820   2.359
   32LEU      C  325   6.387   6.215   2.165
   32LEU      O  326   6.424   6.331   2.147
   33GLY      N  327   6.275   6.168   2.109
   33GLY      H  328   6.251   6.073   2.132
   33GLY     CA  329   6.190   6.245   2.018
   33GLY      C  330   6.133   6.381   2.060
   33GLY      O  331   6.094   6.409   2.173
   34LEU      N  332   6.114   6.465   1.959
   34LEU      H  333   6.141   6.455   1.863
   34LEU     CA  334   6.051   6.597   1.974
   34LEU     CB  335   6.141   6.713   1.932
   34LEU     CG  336   6.251   6.758   2.028
   34LEU    CD1  337   6.291   6.903   1.999
   34LEU    CD2  338   6.197   6.741   2.170
   34LEU      C  339   5.912   6.601   1.910
   34LEU      O  340   5.888   6.523   1.818
   35GLU      N  341   5.829   6.687   1.967
   35GLU      H  342   5.864   6.749   2.038
   35GLU     CA  343   5.685   6.705   1.940
   35GLU     CB  344   5.624   6.775   2.062
   35GLU     CG  345   5.677   6.915   2.092
   35GLU     CD  346   5.792   6.917   2.193
   35GLU    OE1  347   5.786   7.017   2.268
   35GLU    OE2  348   5.880   6.828   2.190
   35GLU      C  349   5.634   6.761   1.807
   35GLU      O  350   5.523   6.728   1.765
   36GLU      N  351   5.710   6.852   1.746
   36GLU      H  352   5.781   6.900   1.798
   36GLU     CA  353   5.672   6.916   1.620
   36GLU     CB  354   5.707   7.065   1.617
   36GLU     CG  355   5.623   7.155   1.527
   36GLU     CD  356   5.650   7.306   1.527
   36GLU    OE1  357   5.551   7.377   1.499
   36GLU    OE2  358   5.756   7.357   1.570
   36GLU      C  359   5.709   6.848   1.488
   36GLU      O  360   5.626   6.832   1.398
   37GLU      N  361   5.825   6.783   1.489
   37GLU      H  362   5.870   6.749   1.571
   37GLU     CA  363   5.885   6.732   1.364
   37GLU     CB  364   6.034   6.766   1.358
   37GLU     CG  365   6.064   6.915   1.343
   37GLU     CD  366   6.047   6.966   1.198
   37GLU    OE1  367   5.931   6.991   1.159
   37GLU    OE2  368   6.148   6.973   1.126
   37GLU      C  369   5.860   6.583   1.341
   37GLU      O  370   5.761   6.556   1.273
   38SER      N  371   5.929   6.500   1.418
   38SER      H  372   6.003   6.533   1.476
   38SER     CA  373   5.900   6.356   1.416
   38SER     CB  374   5.953   6.302   1.283
   38SER     OG  375   5.906   6.169   1.260
   38SER     HG  376   5.921   6.151   1.162
   38SER      C  377   5.961   6.272   1.529
   38SER      O  378   6.063   6.311   1.586
   39LEU      N  379   5.919   6.146   1.525
   39LEU      H  380   5.871   6.116   1.443
   39LEU     CA  381   5.954   6.048   1.629
   39LEU     CB  382   5.865   5.926   1.653
   39LEU     CG  383   5.727   5.964   1.709
   39LEU    CD1  384   5.665   5.828   1.744
   39LEU    CD2  385   5.720   6.064   1.825
   39LEU      C  386   6.099   5.998   1.622
   39LEU      O  387   6.148   5.981   1.511
   40GLY      N  388   6.162   5.973   1.737
   40GLY      H  389   6.110   5.961   1.821
   40GLY     CA  390   6.307   5.953   1.743
   40GLY      C  391   6.335   5.803   1.734
   40GLY      O  392   6.409   5.761   1.645
   41SER      N  393   6.316   5.738   1.848
   41SER      H  394   6.282   5.789   1.927
   41SER     CA  395   6.328   5.593   1.866
   41SER     CB  396   6.318   5.549   2.012
   41SER     OG  397   6.411   5.617   2.097
   41SER     HG  398   6.367   5.705   2.111
   41SER      C  399   6.259   5.486   1.781
   41SER      O  400   6.183   5.400   1.825
   42VAL      N  401   6.265   5.519   1.652
   42VAL      H  402   6.304   5.602   1.612
   42VAL     CA  403   6.198   5.453   1.540
   42VAL     CB  404   6.165   5.554   1.430
   42VAL    CG1  405   6.281   5.607   1.345
   42VAL    CG2  406   6.054   5.505   1.336
   42VAL      C  407   6.258   5.323   1.485
   42VAL      O  408   6.381   5.315   1.481
   43PRO      N  409   6.185   5.213   1.497
   43PRO     CA  410   6.209   5.087   1.426
   43PRO     CB  411   6.109   4.986   1.483
   43PRO     CG  412   5.989   5.071   1.524
   43PRO     CD  413   6.063   5.194   1.577
   43PRO      C  414   6.190   5.102   1.275
   43PRO      O  415   6.130   5.200   1.231
   44ALA      N  416   6.226   5.007   1.189
   44ALA      H  417   6.265   4.920   1.217
   44ALA     CA  418   6.220   5.030   1.044
   44ALA     CB  419   6.366   5.015   0.999
   44ALA      C  420   6.144   4.913   0.980
   44ALA      O  421   6.193   4.799   0.979
   45PRO      N  422   6.036   4.944   0.909
   45PRO     CA  423   5.960   5.069   0.924
   45PRO     CB  424   5.901   5.083   0.783
   45PRO     CG  425   5.915   4.949   0.711
   45PRO     CD  426   5.983   4.852   0.808
   45PRO      C  427   5.863   5.082   1.041
   45PRO      O  428   5.799   4.986   1.086
   46ALA      N  429   5.830   5.207   1.070
   46ALA      H  430   5.868   5.290   1.027
   46ALA     CA  431   5.742   5.239   1.183
   46ALA     CB  432   5.718   5.390   1.184
   46ALA      C  433   5.601   5.181   1.195
   46ALA      O  434   5.524   5.187   1.099
   47CYS      N  435   5.594   5.098   1.298
   47CYS      H  436   5.679   5.057   1.333
   47CYS     CA  437   5.468   5.048   1.354
   47CYS     CB  438   5.434   4.904   1.314
   47CYS     SG  439   5.486   4.870   1.143
   47CYS     HG  440   5.529   4.991   1.106
   47CYS      C  441   5.491   5.038   1.505
   47CYS      O  442   5.604   5.020   1.550
   48ALA      N  443   5.382   5.024   1.581
   48ALA      H  444   5.290   5.023   1.541
   48ALA     CA  445   5.387   5.025   1.727
   48ALA     CB  446   5.412   4.881   1.773
   48ALA      C  447   5.474   5.136   1.787
   48ALA      O  448   5.574   5.114   1.856
   49LEU      N  449   5.447   5.263   1.758
   49LEU      H  450   5.375   5.292   1.694
   49LEU     CA  451   5.538   5.370   1.800
   49LEU     CB  452   5.525   5.489   1.706
   49LEU     CG  453   5.573   5.470   1.562
   49LEU    CD1  454   5.532   5.588   1.474
   49LEU    CD2  455   5.725   5.454   1.559
   49LEU      C  456   5.511   5.410   1.945
   49LEU      O  457   5.397   5.441   1.978
   50LEU      N  458   5.618   5.395   2.023
   50LEU      H  459   5.707   5.373   1.982
   50LEU     CA  460   5.618   5.428   2.166
   50LEU     CB  461   5.739   5.372   2.240
   50LEU     CG  462   5.720   5.226   2.283
   50LEU    CD1  463   5.815   5.189   2.398
   50LEU    CD2  464   5.576   5.184   2.313
   50LEU      C  465   5.595   5.575   2.200
   50LEU      O  466   5.678   5.655   2.158
   51LEU      N  467   5.498   5.610   2.283
   51LEU      H  468   5.423   5.547   2.306
   51LEU     CA  469   5.454   5.741   2.334
   51LEU     CB  470   5.313   5.768   2.281
   51LEU     CG  471   5.315   5.811   2.135
   51LEU    CD1  472   5.172   5.822   2.082
   51LEU    CD2  473   5.390   5.942   2.114
   51LEU      C  474   5.442   5.726   2.486
   51LEU      O  475   5.371   5.638   2.535
   52LEU      N  476   5.477   5.838   2.548
   52LEU      H  477   5.550   5.897   2.513
   52LEU     CA  478   5.458   5.861   2.692
   52LEU     CB  479   5.590   5.888   2.765
   52LEU     CG  480   5.692   5.775   2.778
   52LEU    CD1  481   5.816   5.803   2.863
   52LEU    CD2  482   5.628   5.649   2.838
   52LEU      C  483   5.346   5.956   2.734
   52LEU      O  484   5.365   6.074   2.704
   53PHE      N  485   5.261   5.905   2.822
   53PHE      H  486   5.285   5.821   2.871
   53PHE     CA  487   5.136   5.968   2.867
   53PHE     CB  488   5.018   5.872   2.853
   53PHE     CG  489   4.883   5.940   2.877
   53PHE    CD1  490   4.814   5.901   2.991
   53PHE    HD1  491   4.872   5.832   3.053
   53PHE    CD2  492   4.833   6.052   2.811
   53PHE    HD2  493   4.890   6.090   2.725
   53PHE    CE1  494   4.698   5.968   3.029
   53PHE    HE1  495   4.650   5.945   3.124
   53PHE    CE2  496   4.721   6.125   2.847
   53PHE    HE2  497   4.675   6.202   2.785
   53PHE     CZ  498   4.655   6.082   2.961
   53PHE     HZ  499   4.575   6.132   3.016
   53PHE      C  500   5.158   6.016   3.011
   53PHE      O  501   5.182   5.929   3.094
   54PRO      N  502   5.164   6.146   3.037
   54PRO     CA  503   5.168   6.202   3.173
   54PRO     CB  504   5.206   6.348   3.147
   54PRO     CG  505   5.153   6.387   3.009
   54PRO     CD  506   5.149   6.252   2.936
   54PRO      C  507   5.034   6.206   3.247
   54PRO      O  508   4.932   6.243   3.190
   55LEU      N  509   5.037   6.159   3.371
   55LEU      H  510   5.123   6.133   3.416
   55LEU     CA  511   4.916   6.143   3.453
   55LEU     CB  512   4.936   6.031   3.555
   55LEU     CG  513   4.820   5.932   3.569
   55LEU    CD1  514   4.786   5.868   3.434
   55LEU    CD2  515   4.866   5.836   3.679
   55LEU      C  516   4.858   6.267   3.522
   55LEU      O  517   4.774   6.253   3.611
   56THR      N  518   4.884   6.386   3.468
   56THR      H  519   4.890   6.401   3.370
   56THR     CA  520   4.841   6.514   3.527
   56THR     CB  521   4.919   6.634   3.471
   56THR    OG1  522   4.925   6.636   3.328
   56THR    HG1  523   4.852   6.696   3.296
   56THR    CG2  524   5.062   6.629   3.525
   56THR      C  525   4.693   6.547   3.507
   56THR      O  526   4.630   6.492   3.418
   57ALA      N  527   4.635   6.609   3.609
   57ALA      H  528   4.680   6.640   3.693
   57ALA     CA  529   4.491   6.636   3.622
   57ALA     CB  530   4.474   6.735   3.738
   57ALA      C  531   4.403   6.661   3.499
   57ALA      O  532   4.323   6.575   3.462
   58GLN      N  533   4.442   6.760   3.420
   58GLN      H  534   4.522   6.815   3.444
   58GLN     CA  535   4.374   6.794   3.294
   58GLN     CB  536   4.407   6.932   3.238
   58GLN     CG  537   4.360   7.052   3.321
   58GLN     CD  538   4.230   7.111   3.265
   58GLN    OE1  539   4.128   7.045   3.244
   58GLN    NE2  540   4.219   7.243   3.250
   58GLN   HE21  541   4.296   7.304   3.270
   58GLN   HE22  542   4.133   7.286   3.224
   58GLN      C  543   4.391   6.691   3.182
   58GLN      O  544   4.294   6.679   3.106
   59HISE     N  545   4.509   6.631   3.171
   59HISE     H  546   4.588   6.657   3.226
   59HISE    CA  547   4.522   6.505   3.096
   59HISE    CB  548   4.669   6.473   3.071
   59HISE    CG  549   4.728   6.562   2.961
   59HISE   ND1  550   4.664   6.614   2.857
   59HISE   CD2  551   4.851   6.612   2.962
   59HISE   HD2  552   4.916   6.605   3.050
   59HISE   CE1  553   4.750   6.697   2.797
   59HISE   HE1  554   4.734   6.729   2.694
   59HISE   NE2  555   4.868   6.694   2.859
   59HISE   HE2  556   4.956   6.716   2.819
   59HISE     C  557   4.433   6.386   3.132
   59HISE     O  558   4.373   6.330   3.040
   60GLU      N  559   4.440   6.343   3.257
   60GLU      H  560   4.494   6.390   3.327
   60GLU     CA  561   4.360   6.235   3.317
   60GLU     CB  562   4.395   6.227   3.465
   60GLU     CG  563   4.337   6.097   3.521
   60GLU     CD  564   4.333   6.091   3.674
   60GLU    OE1  565   4.317   6.194   3.742
   60GLU    OE2  566   4.322   5.981   3.732
   60GLU      C  567   4.210   6.260   3.296
   60GLU      O  568   4.148   6.175   3.232
   61ASN      N  569   4.164   6.379   3.332
   61ASN      H  570   4.231   6.434   3.383
   61ASN     CA  571   4.029   6.433   3.316
   61ASN     CB  572   4.006   6.569   3.383
   61ASN     CG  573   4.020   6.593   3.534
   61ASN    OD1  574   4.014   6.504   3.618
   61ASN    ND2  575   4.054   6.715   3.576
   61ASN   HD21  576   4.065   6.788   3.508
   61ASN   HD22  577   4.093   6.722   3.667
   61ASN      C  578   3.969   6.427   3.176
   61ASN      O  579   3.873   6.354   3.152
   62PHE      N  580   4.049   6.460   3.075
   62PHE      H  581   4.138   6.502   3.097
   62PHE     CA  582   4.024   6.435   2.932
   62PHE     CB  583   4.132   6.497   2.843
   62PHE     CG  584   4.081   6.586   2.730
   62PHE    CD1  585   4.107   6.723   2.724
   62PHE    HD1  586   4.134   6.781   2.812
   62PHE    CD2  587   4.016   6.515   2.630
   62PHE    HD2  588   3.979   6.413   2.641
   62PHE    CE1  589   4.064   6.793   2.612
   62PHE    HE1  590   4.093   6.898   2.606
   62PHE    CE2  591   3.972   6.591   2.523
   62PHE    HE2  592   3.912   6.543   2.445
   62PHE     CZ  593   3.994   6.728   2.511
   62PHE     HZ  594   3.961   6.787   2.426
   62PHE      C  595   4.028   6.286   2.898
   62PHE      O  596   3.935   6.245   2.829
   63ARG      N  597   4.129   6.208   2.936
   63ARG      H  598   4.208   6.255   2.974
   63ARG     CA  599   4.135   6.063   2.912
   63ARG     CB  600   4.263   6.012   2.977
   63ARG     CG  601   4.347   5.909   2.901
   63ARG     CD  602   4.306   5.764   2.925
   63ARG     NE  603   4.407   5.671   2.872
   63ARG     HE  604   4.451   5.611   2.938
   63ARG     CZ  605   4.452   5.660   2.746
   63ARG    NH1  606   4.408   5.735   2.644
   63ARG   HH11  607   4.351   5.814   2.662
   63ARG   HH12  608   4.455   5.732   2.555
   63ARG    NH2  609   4.557   5.580   2.723
   63ARG   HH21  610   4.605   5.532   2.796
   63ARG   HH22  611   4.586   5.555   2.631
   63ARG      C  612   4.022   5.978   2.970
   63ARG      O  613   3.982   5.884   2.901
   64LYS      N  614   3.970   6.013   3.087
   64LYS      H  615   4.003   6.086   3.147
   64LYS     CA  616   3.851   5.952   3.148
   64LYS     CB  617   3.822   6.002   3.290
   64LYS     CG  618   3.924   5.940   3.386
   64LYS     CD  619   3.882   5.982   3.527
   64LYS     CE  620   3.992   5.931   3.621
   64LYS     NZ  621   3.957   5.983   3.754
   64LYS    HZ1  622   3.951   6.083   3.748
   64LYS    HZ2  623   3.873   5.941   3.789
   64LYS    HZ3  624   4.029   5.970   3.821
   64LYS      C  625   3.716   5.954   3.075
   64LYS      O  626   3.622   5.879   3.098
   65LYS      N  627   3.712   6.054   2.987
   65LYS      H  628   3.781   6.126   2.985
   65LYS     CA  629   3.606   6.076   2.888
   65LYS     CB  630   3.600   6.227   2.866
   65LYS     CG  631   3.483   6.277   2.781
   65LYS     CD  632   3.340   6.270   2.836
   65LYS     CE  633   3.240   6.316   2.729
   65LYS     NZ  634   3.229   6.462   2.722
   65LYS    HZ1  635   3.199   6.497   2.811
   65LYS    HZ2  636   3.311   6.501   2.679
   65LYS    HZ3  637   3.163   6.487   2.652
   65LYS      C  638   3.642   6.006   2.756
   65LYS      O  639   3.567   5.922   2.707
   66GLN      N  640   3.764   6.027   2.709
   66GLN      H  641   3.828   6.079   2.764
   66GLN     CA  642   3.812   5.981   2.577
   66GLN     CB  643   3.958   6.023   2.559
   66GLN     CG  644   4.020   5.971   2.430
   66GLN     CD  645   4.172   5.977   2.444
   66GLN    OE1  646   4.219   5.969   2.558
   66GLN    NE2  647   4.256   5.980   2.340
   66GLN   HE21  648   4.222   5.990   2.247
   66GLN   HE22  649   4.343   5.937   2.363
   66GLN      C  650   3.790   5.832   2.555
   66GLN      O  651   3.733   5.789   2.455
   67ILE      N  652   3.840   5.760   2.655
   67ILE      H  653   3.883   5.796   2.738
   67ILE     CA  654   3.835   5.614   2.644
   67ILE     CB  655   3.901   5.537   2.759
   67ILE    CG1  656   3.850   5.567   2.900
   67ILE    CG2  657   4.052   5.561   2.753
   67ILE     CD  658   3.861   5.444   2.991
   67ILE      C  659   3.698   5.557   2.605
   67ILE      O  660   3.697   5.469   2.519
   68GLU      N  661   3.590   5.583   2.678
   68GLU      H  662   3.588   5.656   2.746
   68GLU     CA  663   3.457   5.524   2.655
   68GLU     CB  664   3.370   5.523   2.781
   68GLU     CG  665   3.440   5.425   2.875
   68GLU     CD  666   3.368   5.403   3.008
   68GLU    OE1  667   3.418   5.452   3.112
   68GLU    OE2  668   3.269   5.326   3.006
   68GLU      C  669   3.377   5.600   2.549
   68GLU      O  670   3.292   5.535   2.488
   69GLU      N  671   3.409   5.725   2.517
   69GLU      H  672   3.469   5.777   2.577
   69GLU     CA  673   3.361   5.789   2.394
   69GLU     CB  674   3.379   5.941   2.399
   69GLU     CG  675   3.309   6.025   2.505
   69GLU     CD  676   3.156   6.034   2.494
   69GLU    OE1  677   3.083   6.019   2.594
   69GLU    OE2  678   3.104   6.069   2.386
   69GLU      C  679   3.412   5.731   2.262
   69GLU      O  680   3.334   5.692   2.175
   70LEU      N  681   3.543   5.738   2.245
   70LEU      H  682   3.595   5.775   2.323
   70LEU     CA  683   3.619   5.701   2.124
   70LEU     CB  684   3.744   5.789   2.121
   70LEU     CG  685   3.712   5.933   2.080
   70LEU    CD1  686   3.802   6.043   2.138
   70LEU    CD2  687   3.712   5.940   1.927
   70LEU      C  688   3.659   5.556   2.099
   70LEU      O  689   3.742   5.530   2.012
   71LYS      N  690   3.575   5.463   2.145
   71LYS      H  691   3.477   5.476   2.158
   71LYS     CA  692   3.611   5.320   2.138
   71LYS     CB  693   3.506   5.242   2.217
   71LYS     CG  694   3.513   5.265   2.368
   71LYS     CD  695   3.405   5.189   2.444
   71LYS     CE  696   3.421   5.038   2.425
   71LYS     NZ  697   3.397   4.972   2.554
   71LYS    HZ1  698   3.488   4.974   2.596
   71LYS    HZ2  699   3.322   5.011   2.608
   71LYS    HZ3  700   3.367   4.877   2.553
   71LYS      C  701   3.621   5.253   2.000
   71LYS      O  702   3.522   5.255   1.926
   72GLY      N  703   3.739   5.208   1.961
   72GLY      H  704   3.824   5.216   2.013
   72GLY     CA  705   3.750   5.139   1.831
   72GLY      C  706   3.759   4.989   1.859
   72GLY      O  707   3.713   4.938   1.961
   73GLN      N  708   3.794   4.910   1.757
   73GLN      H  709   3.809   4.946   1.665
   73GLN     CA  710   3.801   4.763   1.763
   73GLN     CB  711   3.801   4.698   1.624
   73GLN     CG  712   3.662   4.687   1.563
   73GLN     CD  713   3.617   4.815   1.494
   73GLN    OE1  714   3.575   4.910   1.560
   73GLN    NE2  715   3.618   4.822   1.361
   73GLN   HE21  716   3.656   4.745   1.310
   73GLN   HE22  717   3.585   4.905   1.316
   73GLN      C  718   3.926   4.708   1.831
   73GLN      O  719   4.022   4.777   1.866
   74GLU      N  720   3.916   4.582   1.873
   74GLU      H  721   3.826   4.543   1.853
   74GLU     CA  722   4.018   4.502   1.943
   74GLU     CB  723   3.951   4.405   2.040
   74GLU     CG  724   3.874   4.482   2.147
   74GLU     CD  725   3.827   4.379   2.250
   74GLU    OE1  726   3.916   4.320   2.315
   74GLU    OE2  727   3.707   4.380   2.284
   74GLU      C  728   4.092   4.409   1.847
   74GLU      O  729   4.036   4.314   1.791
   75VAL      N  730   4.224   4.423   1.843
   75VAL      H  731   4.277   4.430   1.927
   75VAL     CA  732   4.301   4.372   1.728
   75VAL     CB  733   4.342   4.487   1.635
   75VAL    CG1  734   4.221   4.538   1.557
   75VAL    CG2  735   4.423   4.601   1.697
   75VAL      C  736   4.421   4.282   1.753
   75VAL      O  737   4.497   4.319   1.843
   76SER      N  738   4.453   4.188   1.666
   76SER      H  739   4.403   4.175   1.580
   76SER     CA  740   4.559   4.088   1.686
   76SER     CB  741   4.692   4.162   1.669
   76SER     OG  742   4.802   4.070   1.677
   76SER     HG  743   4.871   4.104   1.614
   76SER      C  744   4.558   3.996   1.809
   76SER      O  745   4.541   4.045   1.920
   77PRO      N  746   4.592   3.869   1.792
   77PRO     CA  747   4.628   3.781   1.904
   77PRO     CB  748   4.609   3.642   1.843
   77PRO     CG  749   4.660   3.662   1.700
   77PRO     CD  750   4.581   3.789   1.669
   77PRO      C  751   4.760   3.814   1.974
   77PRO      O  752   4.796   3.762   2.080
   78LYS      N  753   4.845   3.900   1.918
   78LYS      H  754   4.811   3.960   1.845
   78LYS     CA  755   4.981   3.937   1.959
   78LYS     CB  756   5.073   3.962   1.840
   78LYS     CG  757   5.076   3.855   1.731
   78LYS     CD  758   5.123   3.914   1.598
   78LYS     CE  759   5.103   3.810   1.489
   78LYS     NZ  760   5.133   3.869   1.357
   78LYS    HZ1  761   5.158   3.798   1.291
   78LYS    HZ2  762   5.053   3.919   1.325
   78LYS    HZ3  763   5.205   3.937   1.373
   78LYS      C  764   4.994   4.043   2.068
   78LYS      O  765   5.089   4.039   2.145
   79VAL      N  766   4.906   4.144   2.064
   79VAL      H  767   4.857   4.160   1.979
   79VAL     CA  768   4.895   4.254   2.160
   79VAL     CB  769   4.771   4.341   2.138
   79VAL    CG1  770   4.777   4.415   2.004
   79VAL    CG2  771   4.645   4.255   2.146
   79VAL      C  772   4.903   4.221   2.309
   79VAL      O  773   4.829   4.136   2.359
   80TYR      N  774   4.983   4.295   2.385
   80TYR      H  775   5.026   4.378   2.349
   80TYR     CA  776   5.000   4.271   2.529
   80TYR     CB  777   5.150   4.246   2.551
   80TYR     CG  778   5.177   4.097   2.540
   80TYR    CD1  779   5.145   4.013   2.646
   80TYR    HD1  780   5.120   4.055   2.744
   80TYR    CD2  781   5.197   4.032   2.419
   80TYR    HD2  782   5.233   4.088   2.333
   80TYR    CE1  783   5.131   3.876   2.629
   80TYR    HE1  784   5.122   3.818   2.721
   80TYR    CE2  785   5.175   3.896   2.398
   80TYR    HE2  786   5.192   3.851   2.301
   80TYR     CZ  787   5.131   3.816   2.503
   80TYR     OH  788   5.068   3.698   2.482
   80TYR     HH  789   5.109   3.630   2.544
   80TYR      C  790   4.931   4.358   2.635
   80TYR      O  791   4.993   4.384   2.738
   81PHE      N  792   4.799   4.367   2.624
   81PHE      H  793   4.754   4.340   2.539
   81PHE     CA  794   4.710   4.424   2.727
   81PHE     CB  795   4.568   4.443   2.675
   81PHE     CG  796   4.565   4.538   2.554
   81PHE    CD1  797   4.497   4.497   2.440
   81PHE    HD1  798   4.451   4.398   2.441
   81PHE    CD2  799   4.592   4.673   2.571
   81PHE    HD2  800   4.632   4.714   2.664
   81PHE    CE1  801   4.461   4.586   2.339
   81PHE    HE1  802   4.434   4.554   2.239
   81PHE    CE2  803   4.544   4.763   2.478
   81PHE    HE2  804   4.547   4.871   2.492
   81PHE     CZ  805   4.478   4.722   2.362
   81PHE     HZ  806   4.461   4.793   2.281
   81PHE      C  807   4.698   4.323   2.841
   81PHE      O  808   4.654   4.214   2.808
   82MET      N  809   4.678   4.388   2.956
   82MET      H  810   4.626   4.472   2.940
   82MET     CA  811   4.681   4.334   3.092
   82MET     CB  812   4.795   4.234   3.116
   82MET     CG  813   4.935   4.289   3.087
   82MET     SD  814   5.060   4.157   3.068
   82MET     CE  815   5.165   4.228   2.944
   82MET      C  816   4.678   4.420   3.219
   82MET      O  817   4.777   4.456   3.283
   83LYS      N  818   4.556   4.465   3.244
   83LYS      H  819   4.476   4.443   3.187
   83LYS     CA  820   4.530   4.568   3.346
   83LYS     CB  821   4.384   4.611   3.330
   83LYS     CG  822   4.360   4.738   3.411
   83LYS     CD  823   4.251   4.822   3.345
   83LYS     CE  824   4.125   4.796   3.428
   83LYS     NZ  825   4.014   4.866   3.363
   83LYS    HZ1  826   4.042   4.961   3.347
   83LYS    HZ2  827   3.998   4.823   3.274
   83LYS    HZ3  828   3.938   4.874   3.428
   83LYS      C  829   4.569   4.531   3.489
   83LYS      O  830   4.650   4.604   3.547
   84GLN      N  831   4.514   4.426   3.548
   84GLN      H  832   4.423   4.392   3.525
   84GLN     CA  833   4.547   4.372   3.681
   84GLN     CB  834   4.439   4.266   3.702
   84GLN     CG  835   4.437   4.157   3.595
   84GLN     CD  836   4.313   4.154   3.505
   84GLN    OE1  837   4.297   4.232   3.412
   84GLN    NE2  838   4.221   4.063   3.536
   84GLN   HE21  839   4.238   3.989   3.602
   84GLN   HE22  840   4.138   4.055   3.481
   84GLN      C  841   4.687   4.324   3.722
   84GLN      O  842   4.694   4.254   3.823
   85THR      N  843   4.788   4.366   3.647
   85THR      H  844   4.778   4.438   3.578
   85THR     CA  845   4.924   4.344   3.700
   85THR     CB  846   5.027   4.363   3.588
   85THR    OG1  847   4.981   4.455   3.489
   85THR    HG1  848   4.907   4.418   3.432
   85THR    CG2  849   5.037   4.228   3.518
   85THR      C  850   4.945   4.443   3.815
   85THR      O  851   4.890   4.552   3.824
   86ILE      N  852   5.041   4.408   3.900
   86ILE      H  853   5.111   4.340   3.880
   86ILE     CA  854   5.067   4.487   4.021
   86ILE     CB  855   5.057   4.416   4.156
   86ILE    CG1  856   5.144   4.291   4.173
   86ILE    CG2  857   4.909   4.388   4.183
   86ILE     CD  858   5.125   4.240   4.317
   86ILE      C  859   5.190   4.578   4.013
   86ILE      O  860   5.291   4.530   3.962
   87GLY      N  861   5.190   4.700   4.065
   87GLY      H  862   5.108   4.738   4.110
   87GLY     CA  863   5.309   4.786   4.057
   87GLY      C  864   5.335   4.852   3.922
   87GLY      O  865   5.257   4.839   3.828
   88ASN      N  866   5.458   4.904   3.925
   88ASN      H  867   5.494   4.939   4.012
   88ASN     CA  868   5.511   4.977   3.810
   88ASN     CB  869   5.630   5.059   3.860
   88ASN     CG  870   5.691   5.155   3.758
   88ASN    OD1  871   5.803   5.132   3.713
   88ASN    ND2  872   5.631   5.268   3.721
   88ASN   HD21  873   5.543   5.305   3.751
   88ASN   HD22  874   5.678   5.315   3.646
   88ASN      C  875   5.544   4.894   3.685
   88ASN      O  876   5.657   4.849   3.667
   89SER      N  877   5.435   4.859   3.616
   89SER      H  878   5.342   4.881   3.644
   89SER     CA  879   5.452   4.767   3.503
   89SER     CB  880   5.361   4.646   3.526
   89SER     OG  881   5.222   4.677   3.539
   89SER     HG  882   5.166   4.595   3.523
   89SER      C  883   5.440   4.829   3.363
   89SER      O  884   5.483   4.772   3.262
   90CYS      N  885   5.404   4.957   3.361
   90CYS      H  886   5.344   5.000   3.429
   90CYS     CA  887   5.397   5.033   3.236
   90CYS     CB  888   5.366   5.179   3.269
   90CYS     SG  889   5.471   5.275   3.384
   90CYS     HG  890   5.388   5.379   3.374
   90CYS      C  891   5.510   5.024   3.133
   90CYS      O  892   5.489   4.972   3.023
   91GLY      N  893   5.629   5.054   3.184
   91GLY      H  894   5.637   5.090   3.277
   91GLY     CA  895   5.756   5.030   3.115
   91GLY      C  896   5.761   4.892   3.048
   91GLY      O  897   5.755   4.882   2.926
   92THR      N  898   5.763   4.786   3.128
   92THR      H  899   5.765   4.802   3.227
   92THR     CA  900   5.786   4.646   3.087
   92THR     CB  901   5.822   4.563   3.210
   92THR    OG1  902   5.752   4.586   3.333
   92THR    HG1  903   5.779   4.672   3.376
   92THR    CG2  904   5.970   4.592   3.234
   92THR      C  905   5.684   4.584   2.992
   92THR      O  906   5.709   4.556   2.875
   93ILE      N  907   5.562   4.613   3.035
   93ILE      H  908   5.548   4.649   3.127
   93ILE     CA  909   5.450   4.582   2.945
   93ILE     CB  910   5.315   4.608   3.011
   93ILE    CG1  911   5.321   4.520   3.136
   93ILE    CG2  912   5.190   4.582   2.928
   93ILE     CD  913   5.195   4.537   3.221
   93ILE      C  914   5.452   4.654   2.810
   93ILE      O  915   5.429   4.587   2.709
   94GLY      N  916   5.485   4.783   2.806
   94GLY      H  917   5.500   4.833   2.891
   94GLY     CA  918   5.492   4.871   2.688
   94GLY      C  919   5.610   4.834   2.599
   94GLY      O  920   5.607   4.848   2.476
   95LEU      N  921   5.720   4.799   2.665
   95LEU      H  922   5.735   4.835   2.757
   95LEU     CA  923   5.835   4.742   2.593
   95LEU     CB  924   5.949   4.707   2.688
   95LEU     CG  925   6.021   4.831   2.742
   95LEU    CD1  926   6.126   4.813   2.851
   95LEU    CD2  927   6.103   4.880   2.622
   95LEU      C  928   5.791   4.611   2.527
   95LEU      O  929   5.826   4.602   2.409
   96ILE      N  930   5.721   4.514   2.585
   96ILE      H  931   5.687   4.533   2.678
   96ILE     CA  932   5.667   4.396   2.517
   96ILE     CB  933   5.613   4.285   2.608
   96ILE    CG1  934   5.730   4.251   2.700
   96ILE    CG2  935   5.556   4.161   2.540
   96ILE     CD  936   5.727   4.147   2.812
   96ILE      C  937   5.556   4.423   2.415
   96ILE      O  938   5.558   4.385   2.298
   97HISE     N  939   5.461   4.512   2.443
   97HISE     H  940   5.453   4.551   2.535
   97HISE    CA  941   5.360   4.561   2.348
   97HISE    CB  942   5.274   4.666   2.419
   97HISE    CG  943   5.125   4.633   2.429
   97HISE   ND1  944   5.056   4.598   2.321
   97HISE   CD2  945   5.044   4.686   2.521
   97HISE   HD2  946   5.067   4.683   2.627
   97HISE   CE1  947   4.932   4.636   2.352
   97HISE   HE1  948   4.852   4.631   2.278
   97HISE   NE2  949   4.921   4.695   2.471
   97HISE   HE2  950   4.844   4.739   2.516
   97HISE     C  951   5.418   4.628   2.224
   97HISE     O  952   5.370   4.598   2.115
   98ALA      N  953   5.532   4.696   2.238
   98ALA      H  954   5.578   4.725   2.321
   98ALA     CA  955   5.606   4.745   2.120
   98ALA     CB  956   5.702   4.848   2.181
   98ALA      C  957   5.682   4.640   2.040
   98ALA      O  958   5.660   4.622   1.920
   99VAL      N  959   5.761   4.556   2.105
   99VAL      H  960   5.786   4.563   2.202
   99VAL     CA  961   5.816   4.433   2.044
   99VAL     CB  962   5.911   4.355   2.135
   99VAL    CG1  963   5.958   4.223   2.077
   99VAL    CG2  964   6.025   4.442   2.190
   99VAL      C  965   5.718   4.333   1.982
   99VAL      O  966   5.740   4.290   1.869
  100ALA      N  967   5.609   4.301   2.049
  100ALA      H  968   5.595   4.332   2.144
  100ALA     CA  969   5.510   4.204   2.002
  100ALA     CB  970   5.421   4.162   2.119
  100ALA      C  971   5.439   4.228   1.868
  100ALA      O  972   5.386   4.138   1.803
  101ASN      N  973   5.420   4.359   1.853
  101ASN      H  974   5.405   4.422   1.929
  101ASN     CA  975   5.378   4.406   1.721
  101ASN     CB  976   5.325   4.549   1.721
  101ASN     CG  977   5.184   4.546   1.780
  101ASN    OD1  978   5.084   4.544   1.709
  101ASN    ND2  979   5.181   4.554   1.913
  101ASN   HD21  980   5.265   4.561   1.967
  101ASN   HD22  981   5.092   4.573   1.953
  101ASN      C  982   5.488   4.396   1.614
  101ASN      O  983   5.459   4.345   1.506
  102ASN      N  984   5.611   4.428   1.654
  102ASN      H  985   5.627   4.459   1.747
  102ASN     CA  986   5.712   4.434   1.547
  102ASN     CB  987   5.801   4.556   1.567
  102ASN     CG  988   5.712   4.680   1.547
  102ASN    OD1  989   5.631   4.683   1.455
  102ASN    ND2  990   5.726   4.786   1.626
  102ASN   HD21  991   5.789   4.798   1.703
  102ASN   HD22  992   5.657   4.858   1.615
  102ASN      C  993   5.786   4.306   1.507
  102ASN      O  994   5.875   4.313   1.422
  103GLN      N  995   5.721   4.193   1.530
  103GLN      H  996   5.634   4.200   1.579
  103GLN     CA  997   5.771   4.056   1.509
  103GLN     CB  998   5.683   3.949   1.574
  103GLN     CG  999   5.673   3.952   1.726
  103GLN     CD 1000   5.580   3.840   1.775
  103GLN    OE1 1001   5.630   3.730   1.799
  103GLN    NE2 1002   5.454   3.870   1.803
  103GLN   HE21 1003   5.421   3.964   1.806
  103GLN   HE22 1004   5.395   3.794   1.832
  103GLN      C 1005   5.794   4.007   1.366
  103GLN      O 1006   5.841   3.897   1.337
  104ASP      N 1007   5.740   4.077   1.268
  104ASP      H 1008   5.672   4.148   1.289
  104ASP     CA 1009   5.771   4.061   1.125
  104ASP     CB 1010   5.656   4.117   1.039
  104ASP     CG 1011   5.591   4.240   1.102
  104ASP    OD1 1012   5.654   4.347   1.087
  104ASP    OD2 1013   5.478   4.235   1.155
  104ASP      C 1014   5.907   4.111   1.076
  104ASP      O 1015   5.979   4.035   1.011
  105LYS      N 1016   5.929   4.238   1.107
  105LYS      H 1017   5.853   4.303   1.104
  105LYS     CA 1018   6.059   4.306   1.098
  105LYS     CB 1019   6.033   4.456   1.100
  105LYS     CG 1020   5.962   4.518   1.221
  105LYS     CD 1021   5.915   4.663   1.216
  105LYS     CE 1022   5.828   4.677   1.091
  105LYS     NZ 1023   5.691   4.645   1.133
  105LYS    HZ1 1024   5.684   4.571   1.202
  105LYS    HZ2 1025   5.637   4.716   1.178
  105LYS    HZ3 1026   5.633   4.623   1.054
  105LYS      C 1027   6.168   4.254   1.191
  105LYS      O 1028   6.253   4.183   1.138
  106LEU      N 1029   6.164   4.276   1.322
  106LEU      H 1030   6.077   4.314   1.354
  106LEU     CA 1031   6.280   4.270   1.412
  106LEU     CB 1032   6.244   4.311   1.555
  106LEU     CG 1033   6.184   4.448   1.589
  106LEU    CD1 1034   6.121   4.443   1.729
  106LEU    CD2 1035   6.288   4.559   1.571
  106LEU      C 1036   6.319   4.124   1.430
  106LEU      O 1037   6.246   4.041   1.484
  107GLY      N 1038   6.451   4.109   1.425
  107GLY      H 1039   6.506   4.193   1.423
  107GLY     CA 1040   6.519   3.981   1.449
  107GLY      C 1041   6.556   3.943   1.592
  107GLY      O 1042   6.673   3.943   1.630
  108PHE      N 1043   6.457   3.956   1.680
  108PHE      H 1044   6.359   3.949   1.660
  108PHE     CA 1045   6.485   3.947   1.824
  108PHE     CB 1046   6.374   4.023   1.898
  108PHE     CG 1047   6.233   3.963   1.889
  108PHE    CD1 1048   6.197   3.857   1.972
  108PHE    HD1 1049   6.273   3.806   2.031
  108PHE    CD2 1050   6.144   4.002   1.791
  108PHE    HD2 1051   6.162   4.078   1.714
  108PHE    CE1 1052   6.077   3.789   1.960
  108PHE    HE1 1053   6.041   3.723   2.039
  108PHE    CE2 1054   6.022   3.937   1.776
  108PHE    HE2 1055   5.954   3.970   1.697
  108PHE     CZ 1056   5.990   3.832   1.860
  108PHE     HZ 1057   5.885   3.804   1.847
  108PHE      C 1058   6.517   3.811   1.885
  108PHE      O 1059   6.467   3.713   1.830
  109GLU      N 1060   6.592   3.800   1.995
  109GLU      H 1061   6.657   3.873   2.016
  109GLU     CA 1062   6.642   3.668   2.033
  109GLU     CB 1063   6.773   3.674   2.111
  109GLU     CG 1064   6.761   3.737   2.250
  109GLU     CD 1065   6.887   3.768   2.331
  109GLU    OE1 1066   6.937   3.678   2.402
  109GLU    OE2 1067   6.950   3.875   2.316
  109GLU      C 1068   6.548   3.569   2.104
  109GLU      O 1069   6.470   3.605   2.192
  110ASP      N 1070   6.552   3.450   2.045
  110ASP      H 1071   6.560   3.432   1.947
  110ASP     CA 1072   6.480   3.330   2.091
  110ASP     CB 1073   6.483   3.224   1.981
  110ASP     CG 1074   6.430   3.083   2.009
  110ASP    OD1 1075   6.491   2.981   1.970
  110ASP    OD2 1076   6.321   3.084   2.070
  110ASP      C 1077   6.536   3.281   2.224
  110ASP      O 1078   6.647   3.313   2.267
  111GLY      N 1079   6.456   3.196   2.287
  111GLY      H 1080   6.373   3.169   2.239
  111GLY     CA 1081   6.486   3.133   2.417
  111GLY      C 1082   6.488   3.233   2.532
  111GLY      O 1083   6.496   3.188   2.646
  112SER      N 1084   6.491   3.365   2.511
  112SER      H 1085   6.492   3.396   2.416
  112SER     CA 1086   6.489   3.472   2.612
  112SER     CB 1087   6.502   3.605   2.538
  112SER     OG 1088   6.390   3.636   2.455
  112SER     HG 1089   6.423   3.656   2.363
  112SER      C 1090   6.360   3.478   2.694
  112SER      O 1091   6.258   3.439   2.638
  113VAL      N 1092   6.355   3.573   2.787
  113VAL      H 1093   6.428   3.641   2.795
  113VAL     CA 1094   6.228   3.600   2.856
  113VAL     CB 1095   6.249   3.646   3.000
  113VAL    CG1 1096   6.261   3.798   3.007
  113VAL    CG2 1097   6.151   3.584   3.100
  113VAL      C 1098   6.116   3.664   2.773
  113VAL      O 1099   6.001   3.621   2.772
  114LEU      N 1100   6.173   3.728   2.671
  114LEU      H 1101   6.272   3.728   2.658
  114LEU     CA 1102   6.104   3.805   2.566
  114LEU     CB 1103   6.204   3.876   2.474
  114LEU     CG 1104   6.133   3.980   2.386
  114LEU    CD1 1105   6.075   4.091   2.474
  114LEU    CD2 1106   6.220   4.035   2.273
  114LEU      C 1107   6.018   3.712   2.481
  114LEU      O 1108   5.895   3.715   2.486
  115LYS      N 1109   6.079   3.603   2.437
  115LYS      H 1110   6.176   3.591   2.457
  115LYS     CA 1111   6.016   3.487   2.371
  115LYS     CB 1112   6.128   3.397   2.318
  115LYS     CG 1113   6.079   3.306   2.206
  115LYS     CD 1114   6.096   3.380   2.073
  115LYS     CE 1115   6.051   3.285   1.962
  115LYS     NZ 1116   6.059   3.354   1.832
  115LYS    HZ1 1117   6.135   3.419   1.828
  115LYS    HZ2 1118   6.067   3.287   1.758
  115LYS    HZ3 1119   5.974   3.402   1.812
  115LYS      C 1120   5.932   3.401   2.465
  115LYS      O 1121   5.829   3.348   2.423
  116GLN      N 1122   5.984   3.369   2.583
  116GLN      H 1123   6.079   3.390   2.606
  116GLN     CA 1124   5.916   3.280   2.679
  116GLN     CB 1125   6.010   3.245   2.794
  116GLN     CG 1126   6.116   3.146   2.745
  116GLN     CD 1127   6.213   3.116   2.859
  116GLN    OE1 1128   6.263   3.196   2.939
  116GLN    NE2 1129   6.185   2.997   2.912
  116GLN   HE21 1130   6.099   2.955   2.884
  116GLN   HE22 1131   6.246   2.947   2.974
  116GLN      C 1132   5.783   3.339   2.727
  116GLN      O 1133   5.682   3.270   2.722
  117PHE      N 1134   5.774   3.471   2.741
  117PHE      H 1135   5.850   3.521   2.700
  117PHE     CA 1136   5.653   3.549   2.772
  117PHE     CB 1137   5.685   3.692   2.815
  117PHE     CG 1138   5.562   3.759   2.876
  117PHE    CD1 1139   5.521   3.877   2.814
  117PHE    HD1 1140   5.575   3.914   2.727
  117PHE    CD2 1141   5.501   3.708   2.990
  117PHE    HD2 1142   5.528   3.610   3.029
  117PHE    CE1 1143   5.403   3.940   2.850
  117PHE    HE1 1144   5.358   4.016   2.786
  117PHE    CE2 1145   5.380   3.769   3.021
  117PHE    HE2 1146   5.316   3.738   3.104
  117PHE     CZ 1147   5.332   3.881   2.955
  117PHE     HZ 1148   5.232   3.921   2.971
  117PHE      C 1149   5.552   3.555   2.657
  117PHE      O 1150   5.434   3.523   2.674
  118LEU      N 1151   5.605   3.569   2.536
  118LEU      H 1152   5.690   3.618   2.518
  118LEU     CA 1153   5.523   3.551   2.416
  118LEU     CB 1154   5.593   3.594   2.287
  118LEU     CG 1155   5.611   3.745   2.274
  118LEU    CD1 1156   5.711   3.772   2.162
  118LEU    CD2 1157   5.481   3.816   2.237
  118LEU      C 1158   5.466   3.411   2.393
  118LEU      O 1159   5.350   3.386   2.360
  119SER      N 1160   5.552   3.314   2.422
  119SER      H 1161   5.651   3.319   2.409
  119SER     CA 1162   5.498   3.177   2.425
  119SER     CB 1163   5.618   3.084   2.411
  119SER     OG 1164   5.595   2.948   2.375
  119SER     HG 1165   5.532   2.931   2.299
  119SER      C 1166   5.410   3.130   2.541
  119SER      O 1167   5.311   3.058   2.525
  120GLU      N 1168   5.458   3.156   2.662
  120GLU      H 1169   5.546   3.195   2.689
  120GLU     CA 1170   5.391   3.116   2.787
  120GLU     CB 1171   5.477   3.144   2.910
  120GLU     CG 1172   5.447   3.033   3.011
  120GLU     CD 1173   5.491   3.083   3.149
  120GLU    OE1 1174   5.409   3.156   3.208
  120GLU    OE2 1175   5.608   3.066   3.191
  120GLU      C 1176   5.250   3.167   2.816
  120GLU      O 1177   5.174   3.110   2.894
  121THR      N 1178   5.213   3.276   2.749
  121THR      H 1179   5.268   3.318   2.677
  121THR     CA 1180   5.078   3.333   2.764
  121THR     CB 1181   5.105   3.484   2.756
  121THR    OG1 1182   5.180   3.526   2.642
  121THR    HG1 1183   5.277   3.524   2.664
  121THR    CG2 1184   5.156   3.541   2.889
  121THR      C 1185   4.973   3.289   2.662
  121THR      O 1186   5.006   3.229   2.560
  122GLU      N 1187   4.845   3.300   2.697
  122GLU      H 1188   4.816   3.316   2.792
  122GLU     CA 1189   4.731   3.281   2.607
  122GLU     CB 1190   4.604   3.279   2.693
  122GLU     CG 1191   4.493   3.187   2.643
  122GLU     CD 1192   4.393   3.251   2.546
  122GLU    OE1 1193   4.304   3.326   2.590
  122GLU    OE2 1194   4.395   3.218   2.426
  122GLU      C 1195   4.713   3.394   2.507
  122GLU      O 1196   4.745   3.511   2.528
  123LYS      N 1197   4.667   3.357   2.387
  123LYS      H 1198   4.619   3.270   2.375
  123LYS     CA 1199   4.634   3.459   2.286
  123LYS     CB 1200   4.603   3.381   2.158
  123LYS     CG 1201   4.686   3.255   2.133
  123LYS     CD 1202   4.652   3.212   1.990
  123LYS     CE 1203   4.756   3.252   1.885
  123LYS     NZ 1204   4.726   3.207   1.749
  123LYS    HZ1 1205   4.811   3.216   1.696
  123LYS    HZ2 1206   4.696   3.112   1.748
  123LYS    HZ3 1207   4.653   3.262   1.707
  123LYS      C 1208   4.522   3.557   2.323
  123LYS      O 1209   4.517   3.659   2.255
  124MET      N 1210   4.421   3.529   2.405
  124MET      H 1211   4.419   3.439   2.448
  124MET     CA 1212   4.310   3.622   2.432
  124MET     CB 1213   4.179   3.559   2.385
  124MET     CG 1214   4.158   3.532   2.236
  124MET     SD 1215   4.208   3.681   2.142
  124MET     CE 1216   4.045   3.752   2.130
  124MET      C 1217   4.307   3.690   2.569
  124MET      O 1218   4.327   3.810   2.588
  125SER      N 1219   4.306   3.606   2.672
  125SER      H 1220   4.310   3.508   2.650
  125SER     CA 1221   4.272   3.646   2.809
  125SER     CB 1222   4.253   3.521   2.896
  125SER     OG 1223   4.252   3.556   3.034
  125SER     HG 1224   4.159   3.566   3.069
  125SER      C 1225   4.373   3.749   2.861
  125SER      O 1226   4.491   3.715   2.865
  126PRO      N 1227   4.314   3.856   2.914
  126PRO     CA 1228   4.375   3.951   3.008
  126PRO     CB 1229   4.270   4.059   3.033
  126PRO     CG 1230   4.195   4.069   2.900
  126PRO     CD 1231   4.196   3.922   2.857
  126PRO      C 1232   4.430   3.879   3.132
  126PRO      O 1233   4.549   3.894   3.161
  127GLU      N 1234   4.336   3.812   3.198
  127GLU      H 1235   4.243   3.806   3.163
  127GLU     CA 1236   4.367   3.735   3.319
  127GLU     CB 1237   4.249   3.653   3.370
  127GLU     CG 1238   4.110   3.715   3.362
  127GLU     CD 1239   4.049   3.709   3.222
  127GLU    OE1 1240   4.051   3.813   3.153
  127GLU    OE2 1241   4.008   3.599   3.178
  127GLU      C 1242   4.488   3.641   3.306
  127GLU      O 1243   4.585   3.665   3.377
  128ASP      N 1244   4.494   3.565   3.197
  128ASP      H 1245   4.422   3.567   3.128
  128ASP     CA 1246   4.599   3.469   3.161
  128ASP     CB 1247   4.558   3.371   3.050
  128ASP     CG 1248   4.640   3.242   3.054
  128ASP    OD1 1249   4.758   3.244   3.014
  128ASP    OD2 1250   4.584   3.138   3.095
  128ASP      C 1251   4.730   3.544   3.141
  128ASP      O 1252   4.826   3.517   3.214
  129ARG      N 1253   4.725   3.657   3.071
  129ARG      H 1254   4.661   3.680   2.998
  129ARG     CA 1255   4.838   3.749   3.053
  129ARG     CB 1256   4.810   3.859   2.951
  129ARG     CG 1257   4.823   3.797   2.811
  129ARG     CD 1258   4.791   3.903   2.706
  129ARG     NE 1259   4.825   3.853   2.572
  129ARG     HE 1260   4.903   3.790   2.564
  129ARG     CZ 1261   4.747   3.843   2.464
  129ARG    NH1 1262   4.617   3.873   2.451
  129ARG   HH11 1263   4.562   3.906   2.527
  129ARG   HH12 1264   4.579   3.847   2.362
  129ARG    NH2 1265   4.809   3.790   2.357
  129ARG   HH21 1266   4.905   3.766   2.371
  129ARG   HH22 1267   4.753   3.780   2.275
  129ARG      C 1268   4.901   3.801   3.182
  129ARG      O 1269   5.017   3.770   3.212
  130ALA      N 1270   4.813   3.851   3.269
  130ALA      H 1271   4.714   3.840   3.263
  130ALA     CA 1272   4.846   3.919   3.395
  130ALA     CB 1273   4.714   3.973   3.451
  130ALA      C 1274   4.912   3.818   3.489
  130ALA      O 1275   5.029   3.834   3.523
  131LYS      N 1276   4.860   3.696   3.501
  131LYS      H 1277   4.775   3.665   3.458
  131LYS     CA 1278   4.912   3.595   3.595
  131LYS     CB 1279   4.811   3.481   3.588
  131LYS     CG 1280   4.673   3.526   3.638
  131LYS     CD 1281   4.579   3.414   3.683
  131LYS     CE 1282   4.444   3.486   3.677
  131LYS     NZ 1283   4.331   3.395   3.702
  131LYS    HZ1 1284   4.253   3.456   3.719
  131LYS    HZ2 1285   4.306   3.338   3.624
  131LYS    HZ3 1286   4.344   3.342   3.785
  131LYS      C 1287   5.048   3.532   3.567
  131LYS      O 1288   5.134   3.520   3.654
  132CYS      N 1289   5.073   3.521   3.437
  132CYS      H 1290   5.012   3.562   3.370
  132CYS     CA 1291   5.202   3.472   3.387
  132CYS     CB 1292   5.191   3.431   3.240
  132CYS     SG 1293   5.354   3.419   3.157
  132CYS     HG 1294   5.374   3.292   3.189
  132CYS      C 1295   5.312   3.575   3.411
  132CYS      O 1296   5.410   3.532   3.472
  133PHE      N 1297   5.292   3.703   3.381
  133PHE      H 1298   5.202   3.733   3.349
  133PHE     CA 1299   5.392   3.810   3.391
  133PHE     CB 1300   5.327   3.940   3.344
  133PHE     CG 1301   5.412   4.066   3.329
  133PHE    CD1 1302   5.494   4.066   3.217
  133PHE    HD1 1303   5.530   3.972   3.175
  133PHE    CD2 1304   5.403   4.172   3.419
  133PHE    HD2 1305   5.319   4.175   3.488
  133PHE    CE1 1306   5.581   4.173   3.199
  133PHE    HE1 1307   5.651   4.160   3.116
  133PHE    CE2 1308   5.484   4.282   3.393
  133PHE    HE2 1309   5.493   4.363   3.464
  133PHE     CZ 1310   5.574   4.279   3.288
  133PHE     HZ 1311   5.618   4.376   3.267
  133PHE      C 1312   5.422   3.824   3.541
  133PHE      O 1313   5.537   3.806   3.580
  134GLU      N 1314   5.326   3.829   3.632
  134GLU      H 1315   5.230   3.834   3.603
  134GLU     CA 1316   5.345   3.832   3.778
  134GLU     CB 1317   5.223   3.883   3.854
  134GLU     CG 1318   5.187   4.029   3.828
  134GLU     CD 1319   5.284   4.132   3.886
  134GLU    OE1 1320   5.352   4.202   3.808
  134GLU    OE2 1321   5.327   4.119   4.003
  134GLU      C 1322   5.416   3.713   3.844
  134GLU      O 1323   5.466   3.721   3.957
  135LYS      N 1324   5.414   3.602   3.770
  135LYS      H 1325   5.371   3.596   3.680
  135LYS     CA 1326   5.479   3.478   3.815
  135LYS     CB 1327   5.388   3.358   3.792
  135LYS     CG 1328   5.272   3.364   3.891
  135LYS     CD 1329   5.198   3.230   3.897
  135LYS     CE 1330   5.074   3.255   3.982
  135LYS     NZ 1331   4.989   3.135   3.978
  135LYS    HZ1 1332   4.966   3.122   3.882
  135LYS    HZ2 1333   5.044   3.069   4.030
  135LYS    HZ3 1334   4.903   3.155   4.025
  135LYS      C 1335   5.614   3.430   3.762
  135LYS      O 1336   5.690   3.366   3.835
  136ASN      N 1337   5.652   3.473   3.642
  136ASN      H 1338   5.580   3.484   3.573
  136ASN     CA 1339   5.789   3.475   3.588
  136ASN     CB 1340   5.783   3.543   3.452
  136ASN     CG 1341   5.908   3.520   3.367
  136ASN    OD1 1342   6.021   3.540   3.412
  136ASN    ND2 1343   5.892   3.442   3.260
  136ASN   HD21 1344   5.797   3.419   3.239
  136ASN   HD22 1345   5.961   3.384   3.217
  136ASN      C 1346   5.894   3.554   3.666
  136ASN      O 1347   5.897   3.677   3.663
  137GLU      N 1348   5.989   3.471   3.708
  137GLU      H 1349   5.989   3.376   3.675
  137GLU     CA 1350   6.101   3.511   3.793
  137GLU     CB 1351   6.169   3.394   3.865
  137GLU     CG 1352   6.252   3.453   3.979
  137GLU     CD 1353   6.341   3.339   4.029
  137GLU    OE1 1354   6.452   3.319   3.974
  137GLU    OE2 1355   6.295   3.270   4.122
  137GLU      C 1356   6.193   3.609   3.719
  137GLU      O 1357   6.202   3.724   3.759
  138ALA      N 1358   6.226   3.573   3.595
  138ALA      H 1359   6.202   3.482   3.562
  138ALA     CA 1360   6.327   3.653   3.524
  138ALA     CB 1361   6.390   3.575   3.409
  138ALA      C 1362   6.273   3.790   3.480
  138ALA      O 1363   6.341   3.888   3.509
  139ILE      N 1364   6.147   3.795   3.439
  139ILE      H 1365   6.101   3.712   3.409
  139ILE     CA 1366   6.074   3.923   3.429
  139ILE     CB 1367   5.931   3.913   3.377
  139ILE    CG1 1368   5.938   3.865   3.232
  139ILE    CG2 1369   5.853   4.044   3.388
  139ILE     CD 1370   5.800   3.839   3.171
  139ILE      C 1371   6.071   4.001   3.560
  139ILE      O 1372   6.132   4.107   3.559
  140GLN      N 1373   6.026   3.940   3.670
  140GLN      H 1374   5.982   3.851   3.658
  140GLN     CA 1375   6.025   4.019   3.794
  140GLN     CB 1376   5.955   3.954   3.913
  140GLN     CG 1377   5.809   3.921   3.882
  140GLN     CD 1378   5.709   4.037   3.885
  140GLN    OE1 1379   5.724   4.129   3.965
  140GLN    NE2 1380   5.611   4.036   3.795
  140GLN   HE21 1381   5.599   3.958   3.733
  140GLN   HE22 1382   5.528   4.087   3.816
  140GLN      C 1383   6.163   4.066   3.842
  140GLN      O 1384   6.184   4.182   3.877
  141ALA      N 1385   6.261   3.977   3.833
  141ALA      H 1386   6.245   3.882   3.808
  141ALA     CA 1387   6.401   4.007   3.871
  141ALA     CB 1388   6.473   3.872   3.856
  141ALA      C 1389   6.473   4.117   3.794
  141ALA      O 1390   6.532   4.210   3.849
  142ALA      N 1391   6.432   4.128   3.668
  142ALA      H 1392   6.369   4.060   3.629
  142ALA     CA 1393   6.481   4.220   3.564
  142ALA     CB 1394   6.431   4.181   3.425
  142ALA      C 1395   6.442   4.363   3.598
  142ALA      O 1396   6.530   4.441   3.634
  143HISE     N 1397   6.315   4.389   3.624
  143HISE     H 1398   6.246   4.320   3.606
  143HISE    CA 1399   6.264   4.520   3.669
  143HISE    CB 1400   6.112   4.515   3.652
  143HISE    CG 1401   6.045   4.641   3.706
  143HISE   ND1 1402   6.004   4.643   3.833
  143HISE   CD2 1403   6.014   4.758   3.651
  143HISE   HD2 1404   6.046   4.786   3.551
  143HISE   CE1 1405   5.957   4.764   3.858
  143HISE   HE1 1406   5.935   4.809   3.956
  143HISE   NE2 1407   5.962   4.835   3.746
  143HISE   HE2 1408   5.945   4.933   3.736
  143HISE     C 1409   6.320   4.561   3.806
  143HISE     O 1410   6.374   4.669   3.827
  144ASP      N 1411   6.313   4.462   3.895
  144ASP      H 1412   6.271   4.374   3.872
  144ASP     CA 1413   6.362   4.478   4.032
  144ASP     CB 1414   6.355   4.339   4.095
  144ASP     CG 1415   6.415   4.307   4.232
  144ASP    OD1 1416   6.444   4.398   4.313
  144ASP    OD2 1417   6.439   4.187   4.257
  144ASP      C 1418   6.503   4.537   4.040
  144ASP      O 1419   6.521   4.640   4.104
  145ALA      N 1420   6.593   4.480   3.960
  145ALA      H 1421   6.568   4.408   3.895
  145ALA     CA 1422   6.734   4.516   3.944
  145ALA     CB 1423   6.812   4.421   3.852
  145ALA      C 1424   6.761   4.659   3.895
  145ALA      O 1425   6.840   4.726   3.962
  146VAL      N 1426   6.690   4.711   3.795
  146VAL      H 1427   6.639   4.650   3.734
  146VAL     CA 1428   6.697   4.852   3.757
  146VAL     CB 1429   6.647   4.861   3.612
  146VAL    CG1 1430   6.658   5.004   3.557
  146VAL    CG2 1431   6.716   4.766   3.515
  146VAL      C 1432   6.623   4.946   3.853
  146VAL      O 1433   6.666   5.060   3.863
  147ALA      N 1434   6.518   4.896   3.918
  147ALA      H 1435   6.463   4.819   3.886
  147ALA     CA 1436   6.452   4.970   4.026
  147ALA     CB 1437   6.323   4.895   4.062
  147ALA      C 1438   6.535   4.989   4.153
  147ALA      O 1439   6.500   5.077   4.231
  148GLN      N 1440   6.591   4.877   4.198
  148GLN      H 1441   6.547   4.789   4.177
  148GLN     CA 1442   6.710   4.881   4.285
  148GLN     CB 1443   6.790   4.750   4.282
  148GLN     CG 1444   6.741   4.649   4.386
  148GLN     CD 1445   6.824   4.521   4.378
  148GLN    OE1 1446   6.943   4.529   4.409
  148GLN    NE2 1447   6.753   4.414   4.341
  148GLN   HE21 1448   6.655   4.403   4.329
  148GLN   HE22 1449   6.798   4.333   4.303
  148GLN      C 1450   6.806   4.996   4.257
  148GLN      O 1451   6.847   5.051   4.359
  149GLU      N 1452   6.858   5.016   4.136
  149GLU      H 1453   6.854   4.946   4.065
  149GLU     CA 1454   6.951   5.126   4.107
  149GLU     CB 1455   7.057   5.072   4.010
  149GLU     CG 1456   7.009   5.033   3.870
  149GLU     CD 1457   7.120   4.998   3.770
  149GLU    OE1 1458   7.098   4.918   3.676
  149GLU    OE2 1459   7.222   5.070   3.768
  149GLU      C 1460   6.891   5.258   4.060
  149GLU      O 1461   6.958   5.361   4.060
  150GLY      N 1462   6.770   5.250   4.005
  150GLY      H 1463   6.746   5.171   3.949
  150GLY     CA 1464   6.687   5.366   3.970
  150GLY      C 1465   6.535   5.370   3.986
  150GLY      O 1466   6.457   5.328   3.901
  151GLN      N 1467   6.499   5.401   4.110
  151GLN      H 1468   6.560   5.380   4.187
  151GLN     CA 1469   6.372   5.462   4.150
  151GLN     CB 1470   6.367   5.472   4.303
  151GLN     CG 1471   6.224   5.503   4.346
  151GLN     CD 1472   6.227   5.545   4.493
  151GLN    OE1 1473   6.320   5.525   4.571
  151GLN    NE2 1474   6.121   5.620   4.524
  151GLN   HE21 1475   6.055   5.657   4.459
  151GLN   HE22 1476   6.116   5.634   4.623
  151GLN      C 1477   6.366   5.601   4.086
  151GLN      O 1478   6.463   5.676   4.090
  152CYS      N 1479   6.263   5.618   4.003
  152CYS      H 1480   6.181   5.563   4.014
  152CYS     CA 1481   6.233   5.737   3.922
  152CYS     CB 1482   6.091   5.735   3.866
  152CYS     SG 1483   6.076   5.852   3.725
  152CYS     HG 1484   6.194   5.833   3.666
  152CYS      C 1485   6.243   5.875   3.989
  152CYS      O 1486   6.210   5.892   4.106
  153ARG      N 1487   6.317   5.964   3.924
  153ARG      H 1488   6.382   5.945   3.850
  153ARG     CA 1489   6.329   6.106   3.957
  153ARG     CB 1490   6.434   6.168   3.865
  153ARG     CG 1491   6.582   6.133   3.879
  153ARG     CD 1492   6.645   6.200   3.756
  153ARG     NE 1493   6.786   6.157   3.755
  153ARG     HE 1494   6.856   6.202   3.810
  153ARG     CZ 1495   6.826   6.065   3.666
  153ARG    NH1 1496   6.742   6.020   3.572
  153ARG   HH11 1497   6.644   6.037   3.579
  153ARG   HH12 1498   6.781   5.972   3.493
  153ARG    NH2 1499   6.957   6.063   3.634
  153ARG   HH21 1500   7.019   6.131   3.672
  153ARG   HH22 1501   7.002   5.990   3.583
  153ARG      C 1502   6.200   6.189   3.948
  153ARG      O 1503   6.158   6.268   4.032
  154VAL      N 1504   6.129   6.171   3.837
  154VAL      H 1505   6.150   6.101   3.769
  154VAL     CA 1506   5.995   6.224   3.807
  154VAL     CB 1507   5.948   6.200   3.664
  154VAL    CG1 1508   5.832   6.288   3.615
  154VAL    CG2 1509   6.056   6.204   3.556
  154VAL      C 1510   5.899   6.163   3.909
  154VAL      O 1511   5.913   6.050   3.954
  155ASP      N 1512   5.808   6.248   3.956
  155ASP      H 1513   5.823   6.344   3.930
  155ASP     CA 1514   5.708   6.224   4.061
  155ASP     CB 1515   5.614   6.344   4.068
  155ASP     CG 1516   5.508   6.346   4.178
  155ASP    OD1 1517   5.397   6.295   4.151
  155ASP    OD2 1518   5.536   6.406   4.284
  155ASP      C 1519   5.641   6.087   4.049
  155ASP      O 1520   5.601   6.039   3.943
  156ASP      N 1521   5.624   6.027   4.166
  156ASP      H 1522   5.657   6.063   4.253
  156ASP     CA 1523   5.542   5.906   4.183
  156ASP     CB 1524   5.547   5.847   4.324
  156ASP     CG 1525   5.527   5.945   4.440
  156ASP    OD1 1526   5.438   5.921   4.524
  156ASP    OD2 1527   5.629   6.012   4.467
  156ASP      C 1528   5.393   5.907   4.149
  156ASP      O 1529   5.339   5.816   4.086
  157LYS      N 1530   5.322   6.016   4.177
  157LYS      H 1531   5.377   6.097   4.200
  157LYS     CA 1532   5.182   6.026   4.135
  157LYS     CB 1533   5.097   6.107   4.233
  157LYS     CG 1534   5.099   6.048   4.374
  157LYS     CD 1535   5.041   5.906   4.379
  157LYS     CE 1536   5.120   5.833   4.488
  157LYS     NZ 1537   5.064   5.703   4.525
  157LYS    HZ1 1538   5.123   5.641   4.577
  157LYS    HZ2 1539   4.991   5.719   4.591
  157LYS    HZ3 1540   5.036   5.658   4.440
  157LYS      C 1541   5.159   6.059   3.988
  157LYS      O 1542   5.093   5.981   3.918
  158VAL      N 1543   5.233   6.155   3.933
  158VAL      H 1544   5.280   6.220   3.992
  158VAL     CA 1545   5.211   6.192   3.793
  158VAL     CB 1546   5.242   6.340   3.766
  158VAL    CG1 1547   5.146   6.436   3.835
  158VAL    CG2 1548   5.392   6.365   3.785
  158VAL      C 1549   5.284   6.109   3.688
  158VAL      O 1550   5.280   6.139   3.569
  159ASN      N 1551   5.362   6.010   3.731
  159ASN      H 1552   5.344   5.976   3.823
  159ASN     CA 1553   5.456   5.929   3.652
  159ASN     CB 1554   5.511   5.815   3.738
  159ASN     CG 1555   5.659   5.787   3.709
  159ASN    OD1 1556   5.697   5.696   3.636
  159ASN    ND2 1557   5.748   5.862   3.774
  159ASN   HD21 1558   5.706   5.931   3.833
  159ASN   HD22 1559   5.847   5.859   3.765
  159ASN      C 1560   5.404   5.873   3.519
  159ASN      O 1561   5.312   5.792   3.512
  160PHE      N 1562   5.498   5.883   3.426
  160PHE      H 1563   5.568   5.949   3.453
  160PHE     CA 1564   5.494   5.845   3.284
  160PHE     CB 1565   5.623   5.879   3.209
  160PHE     CG 1566   5.658   6.027   3.192
  160PHE    CD1 1567   5.780   6.063   3.248
  160PHE    HD1 1568   5.837   5.997   3.313
  160PHE    CD2 1569   5.591   6.120   3.113
  160PHE    HD2 1570   5.499   6.092   3.061
  160PHE    CE1 1571   5.837   6.186   3.217
  160PHE    HE1 1572   5.902   6.235   3.289
  160PHE    CE2 1573   5.644   6.246   3.087
  160PHE    HE2 1574   5.585   6.320   3.034
  160PHE     CZ 1575   5.771   6.276   3.134
  160PHE     HZ 1576   5.809   6.377   3.118
  160PHE      C 1577   5.456   5.702   3.245
  160PHE      O 1578   5.528   5.605   3.266
  161HISE     N 1579   5.334   5.695   3.192
  161HISE     H 1580   5.290   5.785   3.190
  161HISE    CA 1581   5.274   5.569   3.147
  161HISE    CB 1582   5.128   5.578   3.192
  161HISE    CG 1583   5.057   5.446   3.160
  161HISE   ND1 1584   5.024   5.342   3.236
  161HISE   CD2 1585   4.982   5.436   3.050
  161HISE   HD2 1586   4.979   5.506   2.967
  161HISE   CE1 1587   4.950   5.258   3.165
  161HISE   HE1 1588   4.902   5.165   3.193
  161HISE   NE2 1589   4.926   5.315   3.047
  161HISE   HE2 1590   4.851   5.292   2.984
  161HISE     C 1591   5.308   5.545   3.000
  161HISE     O 1592   5.317   5.639   2.922
  162PHE      N 1593   5.320   5.416   2.967
  162PHE      H 1594   5.336   5.338   3.027
  162PHE     CA 1595   5.328   5.372   2.827
  162PHE     CB 1596   5.418   5.249   2.815
  162PHE     CG 1597   5.569   5.271   2.826
  162PHE    CD1 1598   5.653   5.204   2.739
  162PHE    HD1 1599   5.607   5.195   2.640
  162PHE    CD2 1600   5.623   5.339   2.935
  162PHE    HD2 1601   5.557   5.384   3.008
  162PHE    CE1 1602   5.790   5.193   2.757
  162PHE    HE1 1603   5.844   5.116   2.702
  162PHE    CE2 1604   5.761   5.333   2.956
  162PHE    HE2 1605   5.809   5.405   3.023
  162PHE     CZ 1606   5.840   5.262   2.867
  162PHE     HZ 1607   5.948   5.256   2.879
  162PHE      C 1608   5.199   5.348   2.748
  162PHE      O 1609   5.103   5.289   2.796
  163ILE      N 1610   5.191   5.424   2.639
  163ILE      H 1611   5.272   5.480   2.622
  163ILE     CA 1612   5.089   5.406   2.535
  163ILE     CB 1613   4.969   5.500   2.536
  163ILE    CG1 1614   5.007   5.642   2.493
  163ILE    CG2 1615   4.903   5.508   2.673
  163ILE     CD 1616   4.898   5.750   2.490
  163ILE      C 1617   5.158   5.391   2.399
  163ILE      O 1618   5.269   5.438   2.375
  164LEU      N 1619   5.088   5.323   2.307
  164LEU      H 1620   5.006   5.277   2.341
  164LEU     CA 1621   5.130   5.276   2.174
  164LEU     CB 1622   5.102   5.131   2.137
  164LEU     CG 1623   5.190   5.025   2.203
  164LEU    CD1 1624   5.171   5.016   2.355
  164LEU    CD2 1625   5.159   4.887   2.145
  164LEU      C 1626   5.057   5.359   2.068
  164LEU      O 1627   4.939   5.389   2.085
  165PHE      N 1628   5.124   5.389   1.957
  165PHE      H 1629   5.212   5.436   1.967
  165PHE     CA 1630   5.054   5.425   1.833
  165PHE     CB 1631   5.097   5.564   1.786
  165PHE     CG 1632   5.022   5.631   1.671
  165PHE    CD1 1633   4.883   5.624   1.675
  165PHE    HD1 1634   4.818   5.614   1.762
  165PHE    CD2 1635   5.095   5.676   1.563
  165PHE    HD2 1636   5.200   5.708   1.563
  165PHE    CE1 1637   4.811   5.657   1.560
  165PHE    HE1 1638   4.703   5.645   1.550
  165PHE    CE2 1639   5.023   5.717   1.451
  165PHE    HE2 1640   5.077   5.753   1.363
  165PHE     CZ 1641   4.885   5.702   1.451
  165PHE     HZ 1642   4.830   5.704   1.357
  165PHE      C 1643   5.066   5.323   1.719
  165PHE      O 1644   5.175   5.273   1.690
  166ASN      N 1645   4.958   5.314   1.642
  166ASN      H 1646   4.876   5.366   1.667
  166ASN     CA 1647   4.941   5.228   1.524
  166ASN     CB 1648   4.946   5.082   1.569
  166ASN     CG 1649   5.003   4.987   1.464
  166ASN    OD1 1650   5.119   4.997   1.422
  166ASN    ND2 1651   4.931   4.881   1.429
  166ASN   HD21 1652   4.846   4.853   1.474
  166ASN   HD22 1653   4.960   4.817   1.358
  166ASN      C 1654   4.811   5.258   1.450
  166ASN      O 1655   4.709   5.308   1.497
  167ASN      N 1656   4.832   5.238   1.320
  167ASN      H 1657   4.920   5.201   1.289
  167ASN     CA 1658   4.739   5.266   1.210
  167ASN     CB 1659   4.802   5.348   1.098
  167ASN     CG 1660   4.707   5.386   0.984
  167ASN    OD1 1661   4.615   5.316   0.944
  167ASN    ND2 1662   4.718   5.506   0.927
  167ASN   HD21 1663   4.795   5.567   0.945
  167ASN   HD22 1664   4.656   5.529   0.852
  167ASN      C 1665   4.697   5.126   1.164
  167ASN      O 1666   4.772   5.032   1.143
  168VAL      N 1667   4.565   5.121   1.145
  168VAL      H 1668   4.508   5.203   1.145
  168VAL     CA 1669   4.493   5.000   1.102
  168VAL     CB 1670   4.409   4.938   1.212
  168VAL    CG1 1671   4.499   4.857   1.307
  168VAL    CG2 1672   4.347   5.050   1.295
  168VAL      C 1673   4.417   5.039   0.974
  168VAL      O 1674   4.319   5.113   0.984
  169ASP      N 1675   4.474   5.004   0.860
  169ASP      H 1676   4.569   4.974   0.861
  169ASP     CA 1677   4.414   5.021   0.727
  169ASP     CB 1678   4.326   4.902   0.690
  169ASP     CG 1679   4.408   4.773   0.691
  169ASP    OD1 1680   4.474   4.742   0.590
  169ASP    OD2 1681   4.418   4.701   0.793
  169ASP      C 1682   4.343   5.154   0.698
  169ASP      O 1683   4.245   5.156   0.624
  170GLY      N 1684   4.407   5.259   0.749
  170GLY      H 1685   4.474   5.247   0.822
  170GLY     CA 1686   4.363   5.398   0.730
  170GLY      C 1687   4.319   5.467   0.860
  170GLY      O 1688   4.329   5.589   0.869
  171HISE     N 1689   4.278   5.394   0.962
  171HISE     H 1690   4.275   5.295   0.955
  171HISE    CA 1691   4.236   5.444   1.095
  171HISE    CB 1692   4.132   5.352   1.157
  171HISE    CG 1693   3.987   5.365   1.110
  171HISE   ND1 1694   3.896   5.269   1.117
  171HISE   CD2 1695   3.920   5.475   1.076
  171HISE   HD2 1696   3.954   5.578   1.086
  171HISE   CE1 1697   3.777   5.309   1.073
  171HISE   HE1 1698   3.687   5.256   1.040
  171HISE   NE2 1699   3.793   5.440   1.061
  171HISE   HE2 1700   3.719   5.503   1.038
  171HISE     C 1701   4.352   5.451   1.195
  171HISE     O 1702   4.411   5.346   1.222
  172LEU      N 1703   4.349   5.564   1.264
  172LEU      H 1704   4.283   5.635   1.240
  172LEU     CA 1705   4.447   5.597   1.369
  172LEU     CB 1706   4.467   5.748   1.380
  172LEU     CG 1707   4.499   5.803   1.241
  172LEU    CD1 1708   4.494   5.956   1.250
  172LEU    CD2 1709   4.634   5.767   1.179
  172LEU      C 1710   4.398   5.548   1.506
  172LEU      O 1711   4.312   5.616   1.561
  173TYR      N 1712   4.458   5.441   1.557
  173TYR      H 1713   4.540   5.400   1.517
  173TYR     CA 1714   4.415   5.372   1.680
  173TYR     CB 1715   4.386   5.226   1.644
  173TYR     CG 1716   4.247   5.185   1.595
  173TYR    CD1 1717   4.160   5.266   1.523
  173TYR    HD1 1718   4.205   5.343   1.460
  173TYR    CD2 1719   4.202   5.059   1.634
  173TYR    HD2 1720   4.258   5.010   1.713
  173TYR    CE1 1721   4.033   5.220   1.489
  173TYR    HE1 1722   3.975   5.280   1.419
  173TYR    CE2 1723   4.077   5.010   1.596
  173TYR    HE2 1724   4.057   4.908   1.627
  173TYR     CZ 1725   3.990   5.094   1.528
  173TYR     OH 1726   3.859   5.057   1.522
  173TYR     HH 1727   3.799   5.132   1.495
  173TYR      C 1728   4.523   5.386   1.787
  173TYR      O 1729   4.642   5.365   1.761
  174GLU      N 1730   4.484   5.451   1.896
  174GLU      H 1731   4.387   5.472   1.903
  174GLU     CA 1732   4.568   5.485   2.012
  174GLU     CB 1733   4.530   5.616   2.080
  174GLU     CG 1734   4.638   5.672   2.173
  174GLU     CD 1735   4.576   5.789   2.251
  174GLU    OE1 1736   4.536   5.758   2.365
  174GLU    OE2 1737   4.565   5.903   2.201
  174GLU      C 1738   4.550   5.377   2.119
  174GLU      O 1739   4.437   5.341   2.155
  175LEU      N 1740   4.650   5.301   2.162
  175LEU      H 1741   4.743   5.336   2.153
  175LEU     CA 1742   4.628   5.188   2.253
  175LEU     CB 1743   4.616   5.062   2.168
  175LEU     CG 1744   4.739   5.009   2.094
  175LEU    CD1 1745   4.756   4.856   2.096
  175LEU    CD2 1746   4.736   5.061   1.950
  175LEU      C 1747   4.721   5.178   2.374
  175LEU      O 1748   4.830   5.233   2.385
  176ASP      N 1749   4.656   5.138   2.483
  176ASP      H 1750   4.560   5.112   2.475
  176ASP     CA 1751   4.722   5.154   2.614
  176ASP     CB 1752   4.607   5.162   2.715
  176ASP     CG 1753   4.664   5.201   2.852
  176ASP    OD1 1754   4.707   5.115   2.933
  176ASP    OD2 1755   4.654   5.322   2.880
  176ASP      C 1756   4.814   5.035   2.641
  176ASP      O 1757   4.802   4.933   2.572
  177GLY      N 1758   4.917   5.050   2.724
  177GLY      H 1759   4.953   5.135   2.763
  177GLY     CA 1760   4.996   4.940   2.781
  177GLY      C 1761   4.921   4.830   2.857
  177GLY      O 1762   4.914   4.716   2.812
  178ARG      N 1763   4.830   4.878   2.942
  178ARG      H 1764   4.797   4.971   2.928
  178ARG     CA 1765   4.754   4.792   3.033
  178ARG     CB 1766   4.765   4.830   3.181
  178ARG     CG 1767   4.908   4.827   3.235
  178ARG     CD 1768   4.931   4.781   3.379
  178ARG     NE 1769   4.867   4.874   3.473
  178ARG     HE 1770   4.824   4.956   3.434
  178ARG     CZ 1771   4.897   4.885   3.603
  178ARG    NH1 1772   4.995   4.821   3.667
  178ARG   HH11 1773   5.069   4.771   3.621
  178ARG   HH12 1774   5.000   4.831   3.766
  178ARG    NH2 1775   4.821   4.961   3.683
  178ARG   HH21 1776   4.739   5.007   3.649
  178ARG   HH22 1777   4.839   4.978   3.780
  178ARG      C 1778   4.606   4.777   2.995
  178ARG      O 1779   4.566   4.662   2.976
  179MET      N 1780   4.526   4.883   2.999
  179MET      H 1781   4.558   4.977   2.992
  179MET     CA 1782   4.382   4.887   2.974
  179MET     CB 1783   4.327   5.028   2.997
  179MET     CG 1784   4.178   5.055   2.975
  179MET     SD 1785   4.052   4.964   3.072
  179MET     CE 1786   3.894   5.023   3.015
  179MET      C 1787   4.347   4.832   2.835
  179MET      O 1788   4.408   4.876   2.737
  180PRO      N 1789   4.249   4.745   2.818
  180PRO     CA 1790   4.194   4.691   2.692
  180PRO     CB 1791   4.082   4.597   2.738
  180PRO     CG 1792   4.149   4.532   2.859
  180PRO     CD 1793   4.225   4.647   2.925
  180PRO      C 1794   4.140   4.803   2.602
  180PRO      O 1795   4.168   4.920   2.624
  181PHE      N 1796   4.089   4.760   2.487
  181PHE      H 1797   4.092   4.665   2.457
  181PHE     CA 1798   4.018   4.846   2.391
  181PHE     CB 1799   3.869   4.872   2.416
  181PHE     CG 1800   3.826   4.948   2.541
  181PHE    CD1 1801   3.815   5.086   2.546
  181PHE    HD1 1802   3.858   5.155   2.473
  181PHE    CD2 1803   3.761   4.879   2.643
  181PHE    HD2 1804   3.745   4.771   2.638
  181PHE    CE1 1805   3.740   5.155   2.640
  181PHE    HE1 1806   3.717   5.261   2.631
  181PHE    CE2 1807   3.688   4.947   2.739
  181PHE    HE2 1808   3.639   4.893   2.820
  181PHE     CZ 1809   3.679   5.086   2.744
  181PHE     HZ 1810   3.658   5.132   2.841
  181PHE      C 1811   4.094   4.967   2.337
  181PHE      O 1812   4.090   5.072   2.402
  182PRO      N 1813   4.139   4.958   2.212
  182PRO     CA 1814   4.203   5.073   2.145
  182PRO     CB 1815   4.261   5.023   2.012
  182PRO     CG 1816   4.286   4.876   2.044
  182PRO     CD 1817   4.179   4.834   2.144
  182PRO      C 1818   4.109   5.191   2.124
  182PRO      O 1819   3.995   5.181   2.079
  183VAL      N 1820   4.164   5.312   2.124
  183VAL      H 1821   4.260   5.329   2.148
  183VAL     CA 1822   4.089   5.438   2.115
  183VAL     CB 1823   4.097   5.532   2.236
  183VAL    CG1 1824   4.024   5.467   2.353
  183VAL    CG2 1825   4.237   5.576   2.279
  183VAL      C 1826   4.113   5.524   1.991
  183VAL      O 1827   4.230   5.546   1.959
  184ASN      N 1828   4.017   5.543   1.901
  184ASN      H 1829   3.927   5.513   1.931
  184ASN     CA 1830   4.032   5.602   1.767
  184ASN     CB 1831   3.905   5.565   1.690
  184ASN     CG 1832   3.885   5.625   1.551
  184ASN    OD1 1833   3.971   5.620   1.463
  184ASN    ND2 1834   3.761   5.649   1.511
  184ASN   HD21 1835   3.686   5.645   1.578
  184ASN   HD22 1836   3.727   5.680   1.422
  184ASN      C 1837   4.054   5.753   1.760
  184ASN      O 1838   3.984   5.822   1.835
  185HISE     N 1839   4.162   5.794   1.694
  185HISE     H 1840   4.238   5.734   1.670
  185HISE    CA 1841   4.181   5.933   1.650
  185HISE    CB 1842   4.331   5.962   1.644
  185HISE    CG 1843   4.382   5.995   1.784
  185HISE   ND1 1844   4.403   6.119   1.829
  185HISE   CD2 1845   4.407   5.909   1.882
  185HISE   HD2 1846   4.421   5.801   1.881
  185HISE   CE1 1847   4.440   6.112   1.956
  185HISE   HE1 1848   4.454   6.195   2.026
  185HISE   NE2 1849   4.440   5.983   1.987
  185HISE   HE2 1850   4.476   5.952   2.075
  185HISE     C 1851   4.113   5.984   1.523
  185HISE     O 1852   4.107   6.103   1.495
  186GLY      N 1853   4.103   5.898   1.422
  186GLY      H 1854   4.128   5.802   1.437
  186GLY     CA 1855   4.075   5.947   1.286
  186GLY      C 1856   4.115   5.854   1.171
  186GLY      O 1857   4.156   5.741   1.197
  187ALA      N 1858   4.110   5.910   1.050
  187ALA      H 1859   4.066   5.999   1.047
  187ALA     CA 1860   4.148   5.846   0.922
  187ALA     CB 1861   4.029   5.836   0.829
  187ALA      C 1862   4.264   5.921   0.857
  187ALA      O 1863   4.255   6.041   0.830
  188SER      N 1864   4.368   5.848   0.819
  188SER      H 1865   4.357   5.751   0.842
  188SER     CA 1866   4.493   5.899   0.760
  188SER     CB 1867   4.573   5.976   0.865
  188SER     OG 1868   4.678   6.057   0.809
  188SER     HG 1869   4.744   6.068   0.883
  188SER      C 1870   4.581   5.789   0.699
  188SER      O 1871   4.570   5.670   0.728
  189SER      N 1872   4.664   5.831   0.604
  189SER      H 1873   4.685   5.928   0.591
  189SER     CA 1874   4.738   5.736   0.520
  189SER     CB 1875   4.813   5.803   0.403
  189SER     OG 1876   4.904   5.905   0.445
  189SER     HG 1877   4.959   5.871   0.520
  189SER      C 1878   4.843   5.655   0.597
  189SER      O 1879   4.920   5.717   0.671
  190GLU      N 1880   4.857   5.527   0.565
  190GLU      H 1881   4.802   5.487   0.492
  190GLU     CA 1882   4.954   5.446   0.638
  190GLU     CB 1883   4.923   5.297   0.622
  190GLU     CG 1884   4.932   5.246   0.478
  190GLU     CD 1885   4.866   5.113   0.441
  190GLU    OE1 1886   4.780   5.065   0.518
  190GLU    OE2 1887   4.911   5.046   0.345
  190GLU      C 1888   5.104   5.479   0.632
  190GLU      O 1889   5.164   5.474   0.738
  191ASP      N 1890   5.156   5.520   0.517
  191ASP      H 1891   5.099   5.532   0.434
  191ASP     CA 1892   5.292   5.569   0.491
  191ASP     CB 1893   5.321   5.584   0.341
  191ASP     CG 1894   5.229   5.682   0.267
  191ASP    OD1 1895   5.275   5.797   0.250
  191ASP    OD2 1896   5.135   5.631   0.204
  191ASP      C 1897   5.340   5.691   0.571
  191ASP      O 1898   5.461   5.716   0.566
  192THR      N 1899   5.245   5.765   0.626
  192THR      H 1900   5.151   5.754   0.597
  192THR     CA 1901   5.275   5.875   0.718
  192THR     CB 1902   5.197   5.998   0.671
  192THR    OG1 1903   5.057   5.968   0.672
  192THR    HG1 1904   5.027   5.974   0.768
  192THR    CG2 1905   5.241   6.055   0.535
  192THR      C 1906   5.279   5.862   0.870
  192THR      O 1907   5.252   5.955   0.947
  193LEU      N 1908   5.298   5.737   0.912
  193LEU      H 1909   5.294   5.657   0.852
  193LEU     CA 1910   5.283   5.693   1.052
  193LEU     CB 1911   5.303   5.541   1.059
  193LEU     CG 1912   5.193   5.465   1.133
  193LEU    CD1 1913   5.185   5.317   1.095
  193LEU    CD2 1914   5.224   5.458   1.283
  193LEU      C 1915   5.360   5.777   1.152
  193LEU      O 1916   5.294   5.811   1.250
  194LEU      N 1917   5.480   5.821   1.116
  194LEU      H 1918   5.508   5.807   1.020
  194LEU     CA 1919   5.558   5.913   1.199
  194LEU     CB 1920   5.700   5.926   1.143
  194LEU     CG 1921   5.795   5.810   1.171
  194LEU    CD1 1922   5.937   5.837   1.120
  194LEU    CD2 1923   5.800   5.785   1.323
  194LEU      C 1924   5.498   6.053   1.214
  194LEU      O 1925   5.492   6.105   1.324
  195LYS      N 1926   5.461   6.114   1.100
  195LYS      H 1927   5.494   6.067   1.020
  195LYS     CA 1928   5.397   6.246   1.093
  195LYS     CB 1929   5.382   6.282   0.946
  195LYS     CG 1930   5.420   6.428   0.919
  195LYS     CD 1931   5.390   6.465   0.774
  195LYS     CE 1932   5.404   6.617   0.780
  195LYS     NZ 1933   5.386   6.672   0.645
  195LYS    HZ1 1934   5.320   6.612   0.598
  195LYS    HZ2 1935   5.358   6.768   0.646
  195LYS    HZ3 1936   5.471   6.663   0.592
  195LYS      C 1937   5.258   6.248   1.158
  195LYS      O 1938   5.241   6.339   1.237
  196ASP      N 1939   5.175   6.144   1.145
  196ASP      H 1940   5.183   6.084   1.066
  196ASP     CA 1941   5.061   6.116   1.234
  196ASP     CB 1942   4.973   6.006   1.174
  196ASP     CG 1943   4.915   6.060   1.043
  196ASP    OD1 1944   4.807   6.122   1.046
  196ASP    OD2 1945   4.976   6.030   0.938
  196ASP      C 1946   5.092   6.101   1.383
  196ASP      O 1947   5.012   6.156   1.458
  197ALA      N 1948   5.200   6.036   1.425
  197ALA      H 1949   5.242   5.967   1.366
  197ALA     CA 1950   5.248   6.030   1.564
  197ALA     CB 1951   5.373   5.944   1.585
  197ALA      C 1952   5.284   6.169   1.618
  197ALA      O 1953   5.241   6.211   1.725
  198ALA      N 1954   5.348   6.248   1.532
  198ALA      H 1955   5.381   6.211   1.445
  198ALA     CA 1956   5.391   6.387   1.553
  198ALA     CB 1957   5.497   6.424   1.449
  198ALA      C 1958   5.272   6.483   1.554
  198ALA      O 1959   5.255   6.547   1.658
  199LYS      N 1960   5.169   6.462   1.472
  199LYS      H 1961   5.175   6.398   1.396
  199LYS     CA 1962   5.038   6.523   1.499
  199LYS     CB 1963   4.946   6.511   1.377
  199LYS     CG 1964   4.977   6.622   1.276
  199LYS     CD 1965   4.903   6.598   1.145
  199LYS     CE 1966   4.952   6.476   1.067
  199LYS     NZ 1967   4.873   6.448   0.947
  199LYS    HZ1 1968   4.783   6.405   0.960
  199LYS    HZ2 1969   4.859   6.541   0.914
  199LYS    HZ3 1970   4.923   6.401   0.875
  199LYS      C 1971   4.976   6.489   1.635
  199LYS      O 1972   4.912   6.573   1.697
  200VAL      N 1973   4.973   6.364   1.680
  200VAL      H 1974   5.016   6.296   1.621
  200VAL     CA 1975   4.927   6.308   1.808
  200VAL     CB 1976   4.948   6.156   1.819
  200VAL    CG1 1977   4.943   6.092   1.957
  200VAL    CG2 1978   4.846   6.080   1.734
  200VAL      C 1979   4.991   6.381   1.926
  200VAL      O 1980   4.924   6.464   1.986
  201CYS      N 1981   5.124   6.382   1.919
  201CYS      H 1982   5.170   6.317   1.859
  201CYS     CA 1983   5.210   6.465   2.005
  201CYS     CB 1984   5.358   6.451   1.968
  201CYS     SG 1985   5.399   6.273   1.973
  201CYS     HG 1986   5.360   6.248   1.848
  201CYS      C 1987   5.186   6.616   2.001
  201CYS      O 1988   5.191   6.684   2.103
  202ARG      N 1989   5.155   6.667   1.881
  202ARG      H 1990   5.163   6.616   1.796
  202ARG     CA 1991   5.111   6.807   1.870
  202ARG     CB 1992   5.112   6.845   1.722
  202ARG     CG 1993   5.247   6.885   1.662
  202ARG     CD 1994   5.235   6.937   1.519
  202ARG     NE 1995   5.127   7.036   1.505
  202ARG     HE 1996   5.052   7.041   1.572
  202ARG     CZ 1997   5.127   7.134   1.415
  202ARG    NH1 1998   5.231   7.137   1.330
  202ARG   HH11 1999   5.304   7.074   1.356
  202ARG   HH12 2000   5.229   7.184   1.242
  202ARG    NH2 2001   5.019   7.209   1.387
  202ARG   HH21 2002   4.933   7.203   1.437
  202ARG   HH22 2003   5.041   7.284   1.325
  202ARG      C 2004   4.979   6.845   1.937
  202ARG      O 2005   4.975   6.919   2.035
  203GLU      N 2006   4.875   6.767   1.908
  203GLU      H 2007   4.876   6.693   1.841
  203GLU     CA 2008   4.745   6.771   1.977
  203GLU     CB 2009   4.655   6.671   1.903
  203GLU     CG 2010   4.507   6.654   1.941
  203GLU     CD 2011   4.412   6.767   1.902
  203GLU    OE1 2012   4.310   6.786   1.972
  203GLU    OE2 2013   4.443   6.848   1.812
  203GLU      C 2014   4.747   6.748   2.128
  203GLU      O 2015   4.671   6.813   2.200
  204PHE      N 2016   4.818   6.646   2.176
  204PHE      H 2017   4.845   6.566   2.123
  204PHE     CA 2018   4.838   6.636   2.321
  204PHE     CB 2019   4.899   6.505   2.372
  204PHE     CG 2020   4.801   6.388   2.380
  204PHE    CD1 2021   4.727   6.383   2.497
  204PHE    HD1 2022   4.735   6.465   2.568
  204PHE    CD2 2023   4.792   6.289   2.282
  204PHE    HD2 2024   4.866   6.282   2.202
  204PHE    CE1 2025   4.636   6.279   2.510
  204PHE    HE1 2026   4.578   6.262   2.601
  204PHE    CE2 2027   4.709   6.180   2.302
  204PHE    HE2 2028   4.709   6.090   2.239
  204PHE     CZ 2029   4.629   6.177   2.415
  204PHE     HZ 2030   4.567   6.091   2.441
  204PHE      C 2031   4.910   6.762   2.370
  204PHE      O 2032   4.869   6.816   2.473
  205THR      N 2033   5.012   6.812   2.301
  205THR      H 2034   5.041   6.780   2.211
  205THR     CA 2035   5.091   6.922   2.358
  205THR     CB 2036   5.243   6.920   2.336
  205THR    OG1 2037   5.272   6.916   2.196
  205THR    HG1 2038   5.267   6.825   2.156
  205THR    CG2 2039   5.308   6.796   2.398
  205THR      C 2040   5.044   7.067   2.346
  205THR      O 2041   5.103   7.159   2.402
  206GLU      N 2042   4.931   7.085   2.278
  206GLU      H 2043   4.918   7.035   2.192
  206GLU     CA 2044   4.847   7.206   2.281
  206GLU     CB 2045   4.762   7.216   2.154
  206GLU     CG 2046   4.834   7.222   2.019
  206GLU     CD 2047   4.737   7.258   1.907
  206GLU    OE1 2048   4.617   7.236   1.931
  206GLU    OE2 2049   4.767   7.317   1.801
  206GLU      C 2050   4.760   7.222   2.405
  206GLU      O 2051   4.737   7.339   2.434
  207ARG      N 2052   4.724   7.110   2.468
  207ARG      H 2053   4.769   7.025   2.439
  207ARG     CA 2054   4.625   7.101   2.576
  207ARG     CB 2055   4.562   6.961   2.581
  207ARG     CG 2056   4.486   6.932   2.452
  207ARG     CD 2057   4.442   6.786   2.445
  207ARG     NE 2058   4.377   6.751   2.318
  207ARG     HE 2059   4.398   6.820   2.249
  207ARG     CZ 2060   4.319   6.631   2.303
  207ARG    NH1 2061   4.333   6.536   2.397
  207ARG   HH11 2062   4.391   6.553   2.477
  207ARG   HH12 2063   4.283   6.451   2.382
  207ARG    NH2 2064   4.239   6.594   2.202
  207ARG   HH21 2065   4.236   6.656   2.124
  207ARG   HH22 2066   4.185   6.511   2.214
  207ARG      C 2067   4.670   7.149   2.714
  207ARG      O 2068   4.791   7.145   2.735
  208GLU      N 2069   4.580   7.167   2.810
  208GLU      H 2070   4.488   7.130   2.808
  208GLU     CA 2071   4.623   7.202   2.946
  208GLU     CB 2072   4.514   7.252   3.041
  208GLU     CG 2073   4.570   7.360   3.134
  208GLU     CD 2074   4.459   7.409   3.227
  208GLU    OE1 2075   4.472   7.372   3.346
  208GLU    OE2 2076   4.363   7.477   3.183
  208GLU      C 2077   4.718   7.100   3.009
  208GLU      O 2078   4.685   6.987   3.046
  209GLN      N 2079   4.841   7.148   3.028
  209GLN      H 2080   4.864   7.242   3.006
  209GLN     CA 2081   4.954   7.075   3.087
  209GLN     CB 2082   5.021   6.969   2.999
  209GLN     CG 2083   5.110   7.018   2.884
  209GLN     CD 2084   5.087   6.927   2.763
  209GLN    OE1 2085   5.121   6.809   2.764
  209GLN    NE2 2086   4.982   6.958   2.688
  209GLN   HE21 2087   4.925   7.037   2.712
  209GLN   HE22 2088   4.963   6.897   2.611
  209GLN      C 2089   5.062   7.158   3.156
  209GLN      O 2090   5.086   7.277   3.134
  210GLY      N 2091   5.141   7.100   3.246
  210GLY      H 2092   5.128   7.007   3.279
  210GLY     CA 2093   5.251   7.159   3.324
  210GLY      C 2094   5.392   7.135   3.270
  210GLY      O 2095   5.421   7.133   3.150
  211GLU      N 2096   5.475   7.147   3.373
  211GLU      H 2097   5.441   7.171   3.463
  211GLU     CA 2098   5.619   7.118   3.358
  211GLU     CB 2099   5.677   7.119   3.500
  211GLU     CG 2100   5.659   7.242   3.589
  211GLU     CD 2101   5.523   7.230   3.658
  211GLU    OE1 2102   5.485   7.116   3.693
  211GLU    OE2 2103   5.446   7.327   3.648
  211GLU      C 2104   5.645   6.984   3.290
  211GLU      O 2105   5.724   6.981   3.196
  212VAL      N 2106   5.579   6.881   3.342
  212VAL      H 2107   5.524   6.890   3.424
  212VAL     CA 2108   5.582   6.748   3.277
  212VAL     CB 2109   5.564   6.646   3.389
  212VAL    CG1 2110   5.439   6.653   3.477
  212VAL    CG2 2111   5.580   6.501   3.342
  212VAL      C 2112   5.474   6.733   3.170
  212VAL      O 2113   5.352   6.735   3.186
  213ARG      N 2114   5.527   6.729   3.048
  213ARG      H 2115   5.623   6.716   3.020
  213ARG     CA 2116   5.437   6.732   2.932
  213ARG     CB 2117   5.488   6.835   2.830
  213ARG     CG 2118   5.511   6.977   2.882
  213ARG     CD 2119   5.501   7.092   2.783
  213ARG     NE 2120   5.615   7.107   2.692
  213ARG     HE 2121   5.636   7.027   2.635
  213ARG     CZ 2122   5.680   7.223   2.675
  213ARG    NH1 2123   5.643   7.333   2.742
  213ARG   HH11 2124   5.584   7.333   2.823
  213ARG   HH12 2125   5.688   7.414   2.705
  213ARG    NH2 2126   5.772   7.233   2.578
  213ARG   HH21 2127   5.791   7.163   2.510
  213ARG   HH22 2128   5.825   7.318   2.579
  213ARG      C 2129   5.435   6.595   2.864
  213ARG      O 2130   5.502   6.501   2.906
  214PHE      N 2131   5.345   6.581   2.767
  214PHE      H 2132   5.261   6.633   2.754
  214PHE     CA 2133   5.334   6.459   2.686
  214PHE     CB 2134   5.222   6.466   2.582
  214PHE     CG 2135   5.196   6.334   2.508
  214PHE    CD1 2136   5.254   6.302   2.385
  214PHE    HD1 2137   5.338   6.358   2.345
  214PHE    CD2 2138   5.093   6.257   2.559
  214PHE    HD2 2139   5.038   6.297   2.644
  214PHE    CE1 2140   5.201   6.195   2.313
  214PHE    HE1 2141   5.240   6.159   2.218
  214PHE    CE2 2142   5.043   6.146   2.492
  214PHE    HE2 2143   4.951   6.097   2.522
  214PHE     CZ 2144   5.098   6.120   2.367
  214PHE     HZ 2145   5.064   6.041   2.300
  214PHE      C 2146   5.467   6.425   2.619
  214PHE      O 2147   5.515   6.516   2.551
  215SER      N 2148   5.513   6.301   2.607
  215SER      H 2149   5.453   6.221   2.605
  215SER     CA 2150   5.654   6.278   2.573
  215SER     CB 2151   5.728   6.243   2.702
  215SER     OG 2152   5.869   6.238   2.676
  215SER     HG 2153   5.916   6.197   2.754
  215SER      C 2154   5.675   6.173   2.464
  215SER      O 2155   5.615   6.066   2.459
  216ALA      N 2156   5.737   6.232   2.361
  216ALA      H 2157   5.772   6.325   2.369
  216ALA     CA 2158   5.790   6.150   2.252
  216ALA     CB 2159   5.796   6.247   2.133
  216ALA      C 2160   5.931   6.097   2.276
  216ALA      O 2161   6.010   6.155   2.351
  217VAL      N 2162   5.946   5.980   2.216
  217VAL      H 2163   5.892   5.953   2.136
  217VAL     CA 2164   6.056   5.884   2.235
  217VAL     CB 2165   5.980   5.761   2.285
  217VAL    CG1 2166   6.062   5.633   2.270
  217VAL    CG2 2167   5.931   5.766   2.430
  217VAL      C 2168   6.127   5.858   2.102
  217VAL     O1 2169   6.252   5.849   2.108
  217VAL     O2 2170   6.051   5.842   2.005
   6.93869   6.93869   4.90640   0.00000   0.00000   0.00000   0.00000   3.46935   3.46935
