# Supplementary material for: Is There a Functional Role for the Knotted Topology in Protein UCH-L1?
Source: J Chem Inf Model. 2024 Jul 24;64(17):6827–37. doi: 10.1021/acs.jcim.4c00880 (PMC11388461; doi:10.1021/acs.jcim.4c00880)
Supplement: Supplementary file 2 — ci4c00880_si_002.zip [file ci4c00880_si_002.zip › UCH-L1_files/APO/APO_delta218/REP_4/traj_initial.gro]

Protein in water t=   0.00000 step= 0
 2170
    1MET      N    1   6.139   3.477   3.350
    1MET     H1    2   6.166   3.399   3.406
    1MET     H2    3   6.220   3.535   3.339
    1MET     H3    4   6.081   3.535   3.406
    1MET     CA    5   6.077   3.437   3.223
    1MET     CB    6   6.050   3.287   3.213
    1MET     CG    7   6.166   3.187   3.218
    1MET     SD    8   6.287   3.223   3.350
    1MET     CE    9   6.347   3.057   3.378
    1MET      C   10   5.955   3.520   3.184
    1MET      O   11   5.949   3.573   3.073
    2GLN      N   12   5.859   3.535   3.275
    2GLN      H   13   5.861   3.463   3.345
    2GLN     CA   14   5.743   3.624   3.263
    2GLN     CB   15   5.636   3.545   3.188
    2GLN     CG   16   5.577   3.417   3.247
    2GLN     CD   17   5.451   3.381   3.168
    2GLN    OE1   18   5.445   3.323   3.060
    2GLN    NE2   19   5.335   3.432   3.209
    2GLN   HE21   20   5.334   3.506   3.276
    2GLN   HE22   21   5.250   3.406   3.162
    2GLN      C   22   5.682   3.677   3.393
    2GLN      O   23   5.666   3.596   3.484
    3LEU      N   24   5.616   3.790   3.373
    3LEU      H   25   5.600   3.834   3.284
    3LEU     CA   26   5.528   3.851   3.474
    3LEU     CB   27   5.516   4.002   3.452
    3LEU     CG   28   5.646   4.076   3.484
    3LEU    CD1   29   5.649   4.203   3.398
    3LEU    CD2   30   5.656   4.103   3.634
    3LEU      C   31   5.387   3.793   3.481
    3LEU      O   32   5.347   3.703   3.407
    4LYS      N   33   5.318   3.828   3.589
    4LYS      H   34   5.364   3.884   3.658
    4LYS     CA   35   5.173   3.806   3.597
    4LYS     CB   36   5.112   3.845   3.731
    4LYS     CG   37   5.175   3.767   3.847
    4LYS     CD   38   5.115   3.807   3.981
    4LYS     CE   39   5.183   3.761   4.110
    4LYS     NZ   40   5.189   3.618   4.143
    4LYS    HZ1   41   5.285   3.599   4.120
    4LYS    HZ2   42   5.184   3.609   4.242
    4LYS    HZ3   43   5.118   3.561   4.102
    4LYS      C   44   5.093   3.877   3.487
    4LYS      O   45   5.123   3.988   3.445
    5PRO      N   46   4.985   3.816   3.438
    5PRO     CA   47   4.891   3.888   3.351
    5PRO     CB   48   4.810   3.774   3.288
    5PRO     CG   49   4.899   3.650   3.301
    5PRO     CD   50   4.971   3.669   3.435
    5PRO      C   51   4.804   3.992   3.422
    5PRO      O   52   4.784   3.980   3.543
    6MET      N   53   4.743   4.078   3.341
    6MET      H   54   4.700   4.046   3.257
    6MET     CA   55   4.704   4.216   3.372
    6MET     CB   56   4.829   4.304   3.377
    6MET     CG   57   4.802   4.451   3.413
    6MET     SD   58   4.947   4.559   3.385
    6MET     CE   59   4.851   4.706   3.411
    6MET      C   60   4.611   4.274   3.266
    6MET      O   61   4.651   4.248   3.153
    7GLU      N   62   4.485   4.304   3.297
    7GLU      H   63   4.452   4.303   3.392
    7GLU     CA   64   4.395   4.378   3.207
    7GLU     CB   65   4.255   4.371   3.268
    7GLU     CG   66   4.139   4.421   3.182
    7GLU     CD   67   3.999   4.432   3.243
    7GLU    OE1   68   3.901   4.373   3.192
    7GLU    OE2   69   3.984   4.520   3.330
    7GLU      C   70   4.442   4.517   3.164
    7GLU      O   71   4.478   4.604   3.243
    8ILE      N   72   4.436   4.532   3.032
    8ILE      H   73   4.412   4.458   2.968
    8ILE     CA   74   4.485   4.656   2.971
    8ILE     CB   75   4.565   4.630   2.843
    8ILE    CG1   76   4.679   4.532   2.868
    8ILE    CG2   77   4.628   4.756   2.783
    8ILE     CD   78   4.761   4.552   2.995
    8ILE      C   79   4.362   4.745   2.954
    8ILE      O   80   4.297   4.748   2.849
    9ASN      N   81   4.330   4.810   3.066
    9ASN      H   82   4.371   4.786   3.154
    9ASN     CA   83   4.232   4.919   3.080
    9ASN     CB   84   4.104   4.859   3.139
    9ASN     CG   85   4.084   4.885   3.288
    9ASN    OD1   86   4.092   4.995   3.343
    9ASN    ND2   87   4.034   4.786   3.361
    9ASN   HD21   88   4.000   4.700   3.323
    9ASN   HD22   89   4.005   4.815   3.452
    9ASN      C   90   4.273   5.054   3.141
    9ASN      O   91   4.377   5.058   3.205
   10PRO      N   92   4.199   5.159   3.106
   10PRO     CA   93   4.231   5.295   3.150
   10PRO     CB   94   4.129   5.380   3.074
   10PRO     CG   95   4.101   5.313   2.939
   10PRO     CD   96   4.121   5.167   2.982
   10PRO      C   97   4.237   5.324   3.300
   10PRO      O   98   4.341   5.372   3.343
   11GLU      N   99   4.145   5.260   3.373
   11GLU      H  100   4.080   5.190   3.345
   11GLU     CA  101   4.144   5.278   3.519
   11GLU     CB  102   4.019   5.212   3.579
   11GLU     CG  103   3.990   5.258   3.722
   11GLU     CD  104   3.880   5.181   3.795
   11GLU    OE1  105   3.925   5.071   3.833
   11GLU    OE2  106   3.760   5.216   3.802
   11GLU      C  107   4.274   5.217   3.573
   11GLU      O  108   4.346   5.278   3.652
   12MET      N  109   4.315   5.100   3.525
   12MET      H  110   4.253   5.051   3.464
   12MET     CA  111   4.440   5.033   3.564
   12MET     CB  112   4.446   4.899   3.490
   12MET     CG  113   4.324   4.807   3.498
   12MET     SD  114   4.306   4.707   3.650
   12MET     CE  115   4.185   4.797   3.744
   12MET      C  116   4.566   5.115   3.537
   12MET      O  117   4.661   5.118   3.616
   13LEU      N  118   4.572   5.156   3.411
   13LEU      H  119   4.521   5.115   3.336
   13LEU     CA  120   4.683   5.242   3.368
   13LEU     CB  121   4.686   5.265   3.217
   13LEU     CG  122   4.711   5.138   3.135
   13LEU    CD1  123   4.696   5.173   2.987
   13LEU    CD2  124   4.851   5.082   3.161
   13LEU      C  125   4.698   5.373   3.446
   13LEU      O  126   4.814   5.385   3.484
   14ASN      N  127   4.591   5.437   3.491
   14ASN      H  128   4.505   5.422   3.441
   14ASN     CA  129   4.594   5.546   3.590
   14ASN     CB  130   4.458   5.616   3.586
   14ASN     CG  131   4.423   5.669   3.447
   14ASN    OD1  132   4.502   5.729   3.375
   14ASN    ND2  133   4.298   5.658   3.404
   14ASN   HD21  134   4.233   5.635   3.476
   14ASN   HD22  135   4.261   5.698   3.320
   14ASN      C  136   4.632   5.514   3.735
   14ASN      O  137   4.696   5.587   3.809
   15LYS      N  138   4.602   5.390   3.773
   15LYS      H  139   4.526   5.342   3.729
   15LYS     CA  140   4.654   5.318   3.890
   15LYS     CB  141   4.567   5.195   3.917
   15LYS     CG  142   4.444   5.248   3.991
   15LYS     CD  143   4.331   5.146   4.008
   15LYS     CE  144   4.215   5.202   4.091
   15LYS     NZ  145   4.108   5.106   4.122
   15LYS    HZ1  146   4.064   5.078   4.037
   15LYS    HZ2  147   4.150   5.021   4.155
   15LYS    HZ3  148   4.043   5.143   4.188
   15LYS      C  149   4.805   5.292   3.889
   15LYS      O  150   4.868   5.322   3.990
   16VAL      N  151   4.862   5.256   3.774
   16VAL      H  152   4.803   5.235   3.696
   16VAL     CA  153   5.006   5.244   3.750
   16VAL     CB  154   5.055   5.179   3.620
   16VAL    CG1  155   5.207   5.179   3.602
   16VAL    CG2  156   5.009   5.034   3.606
   16VAL      C  157   5.069   5.381   3.775
   16VAL      O  158   5.149   5.401   3.866
   17LEU      N  159   5.022   5.478   3.698
   17LEU      H  160   4.939   5.469   3.642
   17LEU     CA  161   5.066   5.618   3.709
   17LEU     CB  162   4.966   5.700   3.626
   17LEU     CG  163   4.989   5.694   3.475
   17LEU    CD1  164   4.869   5.747   3.396
   17LEU    CD2  165   5.117   5.772   3.445
   17LEU      C  166   5.078   5.678   3.849
   17LEU      O  167   5.178   5.742   3.881
   18SER      N  168   4.973   5.661   3.929
   18SER      H  169   4.887   5.646   3.880
   18SER     CA  170   4.964   5.679   4.075
   18SER     CB  171   4.822   5.641   4.115
   18SER     OG  172   4.806   5.658   4.256
   18SER     HG  173   4.712   5.640   4.285
   18SER      C  174   5.060   5.603   4.168
   18SER      O  175   5.142   5.668   4.232
   19ARG      N  176   5.070   5.473   4.144
   19ARG      H  177   5.018   5.425   4.074
   19ARG     CA  178   5.164   5.381   4.210
   19ARG     CB  179   5.144   5.233   4.178
   19ARG     CG  180   5.007   5.186   4.228
   19ARG     CD  181   5.010   5.035   4.249
   19ARG     NE  182   4.900   5.000   4.341
   19ARG     HE  183   4.807   5.011   4.307
   19ARG     CZ  184   4.924   4.921   4.447
   19ARG    NH1  185   5.051   4.886   4.475
   19ARG   HH11  186   5.129   4.920   4.423
   19ARG   HH12  187   5.061   4.819   4.548
   19ARG    NH2  188   4.817   4.863   4.502
   19ARG   HH21  189   4.724   4.872   4.466
   19ARG   HH22  190   4.834   4.804   4.581
   19ARG      C  191   5.308   5.413   4.171
   19ARG      O  192   5.393   5.420   4.260
   20LEU      N  193   5.335   5.448   4.045
   20LEU      H  194   5.274   5.422   3.970
   20LEU     CA  195   5.467   5.483   3.992
   20LEU     CB  196   5.471   5.464   3.840
   20LEU     CG  197   5.511   5.318   3.814
   20LEU    CD1  198   5.513   5.299   3.662
   20LEU    CD2  199   5.645   5.287   3.879
   20LEU      C  200   5.520   5.621   4.031
   20LEU      O  201   5.642   5.634   4.042
   21GLY      N  202   5.438   5.712   4.082
   21GLY      H  203   5.346   5.687   4.112
   21GLY     CA  204   5.468   5.852   4.115
   21GLY      C  205   5.466   5.961   4.008
   21GLY      O  206   5.549   6.053   4.011
   22VAL      N  207   5.367   5.960   3.920
   22VAL      H  208   5.300   5.885   3.916
   22VAL     CA  209   5.346   6.059   3.814
   22VAL     CB  210   5.347   5.991   3.676
   22VAL    CG1  211   5.344   6.097   3.566
   22VAL    CG2  212   5.454   5.883   3.667
   22VAL      C  213   5.227   6.149   3.846
   22VAL      O  214   5.121   6.089   3.867
   23ALA      N  215   5.245   6.280   3.833
   23ALA      H  216   5.327   6.315   3.787
   23ALA     CA  217   5.143   6.381   3.862
   23ALA     CB  218   5.196   6.516   3.813
   23ALA      C  219   5.008   6.364   3.793
   23ALA      O  220   5.000   6.347   3.671
   24GLY      N  221   4.902   6.365   3.873
   24GLY      H  222   4.907   6.375   3.973
   24GLY     CA  223   4.764   6.334   3.834
   24GLY      C  224   4.696   6.429   3.735
   24GLY      O  225   4.574   6.422   3.722
   25GLN      N  226   4.768   6.522   3.672
   25GLN      H  227   4.852   6.549   3.718
   25GLN     CA  228   4.699   6.615   3.582
   25GLN     CB  229   4.795   6.730   3.551
   25GLN     CG  230   4.814   6.827   3.668
   25GLN     CD  231   4.934   6.919   3.644
   25GLN    OE1  232   5.039   6.911   3.708
   25GLN    NE2  233   4.929   6.998   3.537
   25GLN   HE21  234   4.840   6.998   3.492
   25GLN   HE22  235   5.006   7.047   3.496
   25GLN      C  236   4.636   6.565   3.452
   25GLN      O  237   4.588   6.637   3.365
   26TRP      N  238   4.707   6.463   3.404
   26TRP      H  239   4.774   6.416   3.463
   26TRP     CA  240   4.688   6.399   3.274
   26TRP     CB  241   4.821   6.412   3.199
   26TRP     CG  242   4.863   6.555   3.165
   26TRP    CD1  243   4.953   6.623   3.236
   26TRP    HD1  244   5.003   6.583   3.325
   26TRP    CD2  245   4.834   6.631   3.053
   26TRP    NE1  246   4.990   6.731   3.168
   26TRP    HE1  247   5.069   6.785   3.198
   26TRP    CE2  248   4.915   6.743   3.059
   26TRP    CE3  249   4.748   6.609   2.945
   26TRP    HE3  250   4.689   6.519   2.928
   26TRP    CZ2  251   4.908   6.837   2.956
   26TRP    HZ2  252   4.984   6.915   2.953
   26TRP    CZ3  253   4.743   6.702   2.842
   26TRP    HZ3  254   4.674   6.676   2.761
   26TRP    CH2  255   4.821   6.816   2.850
   26TRP    HH2  256   4.814   6.880   2.762
   26TRP      C  257   4.662   6.250   3.298
   26TRP      O  258   4.736   6.184   3.371
   27ARG      N  259   4.534   6.213   3.286
   27ARG      H  260   4.464   6.280   3.262
   27ARG     CA  261   4.490   6.075   3.308
   27ARG     CB  262   4.418   6.060   3.442
   27ARG     CG  263   4.513   6.096   3.556
   27ARG     CD  264   4.615   5.985   3.579
   27ARG     NE  265   4.721   6.014   3.677
   27ARG     HE  266   4.801   6.048   3.628
   27ARG     CZ  267   4.729   5.985   3.808
   27ARG    NH1  268   4.624   5.944   3.880
   27ARG   HH11  269   4.532   5.936   3.842
   27ARG   HH12  270   4.629   5.968   3.977
   27ARG    NH2  271   4.845   6.002   3.873
   27ARG   HH21  272   4.927   6.049   3.842
   27ARG   HH22  273   4.840   5.989   3.972
   27ARG      C  274   4.402   6.024   3.194
   27ARG      O  275   4.309   6.095   3.155
   28PHE      N  276   4.417   5.894   3.170
   28PHE      H  277   4.471   5.839   3.233
   28PHE     CA  278   4.368   5.824   3.051
   28PHE     CB  279   4.451   5.696   3.039
   28PHE     CG  280   4.595   5.720   2.992
   28PHE    CD1  281   4.695   5.675   3.077
   28PHE    HD1  282   4.684   5.686   3.185
   28PHE    CD2  283   4.626   5.752   2.860
   28PHE    HD2  284   4.546   5.785   2.794
   28PHE    CE1  285   4.822   5.650   3.027
   28PHE    HE1  286   4.895   5.593   3.085
   28PHE    CE2  287   4.756   5.737   2.813
   28PHE    HE2  288   4.789   5.771   2.715
   28PHE     CZ  289   4.855   5.685   2.897
   28PHE     HZ  290   4.955   5.686   2.854
   28PHE      C  291   4.222   5.779   3.060
   28PHE      O  292   4.171   5.719   3.155
   29VAL      N  293   4.152   5.811   2.951
   29VAL      H  294   4.213   5.833   2.875
   29VAL     CA  295   4.011   5.775   2.934
   29VAL     CB  296   3.922   5.900   2.934
   29VAL    CG1  297   3.931   5.992   3.056
   29VAL    CG2  298   3.957   5.997   2.821
   29VAL      C  299   3.977   5.692   2.811
   29VAL      O  300   4.030   5.717   2.703
   30ASP      N  301   3.879   5.603   2.820
   30ASP      H  302   3.807   5.615   2.889
   30ASP     CA  303   3.840   5.509   2.713
   30ASP     CB  304   3.734   5.409   2.758
   30ASP     CG  305   3.710   5.334   2.889
   30ASP    OD1  306   3.642   5.385   2.981
   30ASP    OD2  307   3.764   5.222   2.898
   30ASP      C  308   3.787   5.579   2.588
   30ASP      O  309   3.701   5.666   2.598
   31VAL      N  310   3.841   5.535   2.474
   31VAL      H  311   3.926   5.483   2.463
   31VAL     CA  312   3.791   5.588   2.347
   31VAL     CB  313   3.903   5.619   2.248
   31VAL    CG1  314   3.865   5.637   2.101
   31VAL    CG2  315   3.991   5.731   2.303
   31VAL      C  316   3.684   5.493   2.293
   31VAL      O  317   3.702   5.379   2.251
   32LEU      N  318   3.559   5.536   2.312
   32LEU      H  319   3.541   5.624   2.357
   32LEU     CA  320   3.435   5.464   2.281
   32LEU     CB  321   3.321   5.524   2.363
   32LEU     CG  322   3.307   5.453   2.498
   32LEU    CD1  323   3.232   5.536   2.602
   32LEU    CD2  324   3.232   5.322   2.474
   32LEU      C  325   3.399   5.458   2.132
   32LEU      O  326   3.318   5.376   2.089
   33GLY      N  327   3.442   5.555   2.052
   33GLY      H  328   3.478   5.641   2.089
   33GLY     CA  329   3.433   5.549   1.906
   33GLY      C  330   3.556   5.621   1.850
   33GLY      O  331   3.590   5.732   1.889
   34LEU      N  332   3.588   5.580   1.727
   34LEU      H  333   3.522   5.531   1.670
   34LEU     CA  334   3.708   5.623   1.654
   34LEU     CB  335   3.800   5.505   1.624
   34LEU     CG  336   3.898   5.465   1.735
   34LEU    CD1  337   3.948   5.323   1.707
   34LEU    CD2  338   4.020   5.557   1.733
   34LEU      C  339   3.689   5.704   1.526
   34LEU      O  340   3.787   5.725   1.455
   35GLU      N  341   3.573   5.769   1.511
   35GLU      H  342   3.499   5.755   1.576
   35GLU     CA  343   3.544   5.842   1.387
   35GLU     CB  344   3.393   5.860   1.366
   35GLU     CG  345   3.311   5.734   1.396
   35GLU     CD  346   3.245   5.735   1.534
   35GLU    OE1  347   3.152   5.819   1.540
   35GLU    OE2  348   3.300   5.674   1.628
   35GLU      C  349   3.605   5.982   1.392
   35GLU      O  350   3.705   6.011   1.457
   36GLU      N  351   3.562   6.075   1.307
   36GLU      H  352   3.514   6.046   1.224
   36GLU     CA  353   3.596   6.218   1.316
   36GLU     CB  354   3.593   6.298   1.185
   36GLU     CG  355   3.706   6.259   1.089
   36GLU     CD  356   3.849   6.301   1.126
   36GLU    OE1  357   3.939   6.243   1.062
   36GLU    OE2  358   3.873   6.389   1.211
   36GLU      C  359   3.500   6.272   1.423
   36GLU      O  360   3.548   6.334   1.517
   37GLU      N  361   3.371   6.240   1.421
   37GLU      H  362   3.321   6.227   1.336
   37GLU     CA  363   3.288   6.241   1.543
   37GLU     CB  364   3.139   6.220   1.516
   37GLU     CG  365   3.062   6.350   1.493
   37GLU     CD  366   3.023   6.422   1.622
   37GLU    OE1  367   3.034   6.546   1.626
   37GLU    OE2  368   2.991   6.350   1.719
   37GLU      C  369   3.330   6.141   1.650
   37GLU      O  370   3.426   6.064   1.642
   38SER      N  371   3.274   6.159   1.769
   38SER      H  372   3.232   6.247   1.792
   38SER     CA  373   3.294   6.073   1.887
   38SER     CB  374   3.290   5.923   1.860
   38SER     OG  375   3.170   5.864   1.808
   38SER     HG  376   3.180   5.821   1.718
   38SER      C  377   3.421   6.094   1.969
   38SER      O  378   3.429   6.055   2.086
   39LEU      N  379   3.519   6.159   1.907
   39LEU      H  380   3.502   6.189   1.813
   39LEU     CA  381   3.647   6.200   1.966
   39LEU     CB  382   3.759   6.217   1.863
   39LEU     CG  383   3.822   6.082   1.829
   39LEU    CD1  384   3.917   6.117   1.715
   39LEU    CD2  385   3.892   6.028   1.955
   39LEU      C  386   3.639   6.328   2.049
   39LEU      O  387   3.712   6.327   2.148
   40GLY      N  388   3.533   6.406   2.027
   40GLY      H  389   3.489   6.404   1.937
   40GLY     CA  390   3.502   6.525   2.107
   40GLY      C  391   3.481   6.508   2.257
   40GLY      O  392   3.503   6.600   2.336
   41SER      N  393   3.432   6.389   2.292
   41SER      H  394   3.359   6.357   2.231
   41SER     CA  395   3.423   6.347   2.432
   41SER     CB  396   3.357   6.210   2.445
   41SER     OG  397   3.304   6.187   2.576
   41SER     HG  398   3.240   6.260   2.602
   41SER      C  399   3.553   6.342   2.513
   41SER      O  400   3.563   6.372   2.631
   42VAL      N  401   3.665   6.320   2.444
   42VAL      H  402   3.669   6.311   2.344
   42VAL     CA  403   3.799   6.310   2.503
   42VAL     CB  404   3.888   6.243   2.398
   42VAL    CG1  405   4.033   6.217   2.441
   42VAL    CG2  406   3.840   6.101   2.369
   42VAL      C  407   3.849   6.452   2.529
   42VAL      O  408   3.856   6.521   2.427
   43PRO      N  409   3.885   6.490   2.651
   43PRO     CA  410   3.908   6.628   2.696
   43PRO     CB  411   3.925   6.627   2.848
   43PRO     CG  412   3.956   6.479   2.873
   43PRO     CD  413   3.890   6.395   2.764
   43PRO      C  414   4.041   6.678   2.638
   43PRO      O  415   4.122   6.597   2.592
   44ALA      N  416   4.023   6.796   2.581
   44ALA      H  417   3.933   6.840   2.584
   44ALA     CA  418   4.144   6.860   2.527
   44ALA     CB  419   4.099   6.964   2.423
   44ALA      C  420   4.211   6.937   2.641
   44ALA      O  421   4.148   7.021   2.706
   45PRO      N  422   4.342   6.921   2.654
   45PRO     CA  423   4.423   6.844   2.558
   45PRO     CB  424   4.556   6.921   2.559
   45PRO     CG  425   4.565   6.982   2.699
   45PRO     CD  426   4.420   7.009   2.742
   45PRO      C  427   4.446   6.697   2.593
   45PRO      O  428   4.441   6.666   2.712
   46ALA      N  429   4.509   6.623   2.503
   46ALA      H  430   4.498   6.632   2.404
   46ALA     CA  431   4.559   6.487   2.531
   46ALA     CB  432   4.502   6.397   2.422
   46ALA      C  433   4.712   6.488   2.519
   46ALA      O  434   4.768   6.587   2.471
   47CYS      N  435   4.774   6.376   2.556
   47CYS      H  436   4.725   6.298   2.594
   47CYS     CA  437   4.920   6.366   2.546
   47CYS     CB  438   4.988   6.397   2.679
   47CYS     SG  439   4.918   6.296   2.815
   47CYS     HG  440   4.795   6.347   2.808
   47CYS      C  441   5.000   6.253   2.482
   47CYS      O  442   5.103   6.283   2.422
   48ALA      N  443   4.934   6.138   2.464
   48ALA      H  444   4.844   6.115   2.501
   48ALA     CA  445   5.003   6.026   2.399
   48ALA     CB  446   5.111   5.977   2.495
   48ALA      C  447   4.903   5.913   2.378
   48ALA      O  448   4.842   5.866   2.474
   49LEU      N  449   4.887   5.859   2.257
   49LEU      H  450   4.944   5.875   2.177
   49LEU     CA  451   4.772   5.776   2.219
   49LEU     CB  452   4.719   5.837   2.089
   49LEU     CG  453   4.573   5.809   2.052
   49LEU    CD1  454   4.481   5.886   2.146
   49LEU    CD2  455   4.545   5.855   1.909
   49LEU      C  456   4.801   5.628   2.197
   49LEU      O  457   4.902   5.586   2.140
   50LEU      N  458   4.727   5.546   2.271
   50LEU      H  459   4.642   5.579   2.312
   50LEU     CA  460   4.755   5.402   2.279
   50LEU     CB  461   4.759   5.365   2.427
   50LEU     CG  462   4.888   5.403   2.501
   50LEU    CD1  463   4.865   5.419   2.651
   50LEU    CD2  464   4.998   5.298   2.484
   50LEU      C  465   4.652   5.316   2.205
   50LEU      O  466   4.531   5.335   2.215
   51LEU      N  467   4.697   5.230   2.114
   51LEU      H  468   4.796   5.230   2.099
   51LEU     CA  469   4.620   5.136   2.032
   51LEU     CB  470   4.631   5.151   1.880
   51LEU     CG  471   4.530   5.060   1.810
   51LEU    CD1  472   4.385   5.100   1.839
   51LEU    CD2  473   4.557   5.073   1.660
   51LEU      C  474   4.647   4.991   2.071
   51LEU      O  475   4.759   4.941   2.081
   52LEU      N  476   4.546   4.934   2.135
   52LEU      H  477   4.459   4.978   2.156
   52LEU     CA  478   4.551   4.791   2.169
   52LEU     CB  479   4.490   4.751   2.304
   52LEU     CG  480   4.510   4.606   2.349
   52LEU    CD1  481   4.648   4.598   2.413
   52LEU    CD2  482   4.405   4.566   2.453
   52LEU      C  483   4.485   4.708   2.059
   52LEU      O  484   4.367   4.730   2.032
   53PHE      N  485   4.560   4.613   2.004
   53PHE      H  486   4.651   4.596   2.043
   53PHE     CA  487   4.516   4.534   1.888
   53PHE     CB  488   4.552   4.623   1.769
   53PHE     CG  489   4.500   4.565   1.637
   53PHE    CD1  490   4.367   4.593   1.608
   53PHE    HD1  491   4.314   4.670   1.664
   53PHE    CD2  492   4.584   4.493   1.553
   53PHE    HD2  493   4.689   4.474   1.574
   53PHE    CE1  494   4.318   4.539   1.490
   53PHE    HE1  495   4.211   4.520   1.479
   53PHE    CE2  496   4.529   4.455   1.431
   53PHE    HE2  497   4.608   4.437   1.358
   53PHE     CZ  498   4.394   4.468   1.398
   53PHE     HZ  499   4.351   4.415   1.313
   53PHE      C  500   4.590   4.401   1.875
   53PHE      O  501   4.703   4.391   1.924
   54PRO      N  502   4.520   4.293   1.840
   54PRO     CA  503   4.573   4.159   1.813
   54PRO     CB  504   4.459   4.060   1.837
   54PRO     CG  505   4.350   4.141   1.768
   54PRO     CD  506   4.376   4.286   1.810
   54PRO      C  507   4.641   4.149   1.676
   54PRO      O  508   4.579   4.200   1.583
   55LEU      N  509   4.752   4.077   1.666
   55LEU      H  510   4.786   4.030   1.748
   55LEU     CA  511   4.821   4.059   1.537
   55LEU     CB  512   4.952   4.138   1.540
   55LEU     CG  513   4.946   4.289   1.514
   55LEU    CD1  514   5.076   4.355   1.561
   55LEU    CD2  515   4.908   4.304   1.367
   55LEU      C  516   4.853   3.916   1.494
   55LEU      O  517   4.864   3.829   1.580
   56THR      N  518   4.848   3.893   1.363
   56THR      H  519   4.812   3.963   1.301
   56THR     CA  520   4.878   3.771   1.286
   56THR     CB  521   4.816   3.748   1.149
   56THR    OG1  522   4.871   3.832   1.047
   56THR    HG1  523   4.856   3.928   1.069
   56THR    CG2  524   4.663   3.758   1.147
   56THR      C  525   5.027   3.744   1.264
   56THR      O  526   5.095   3.831   1.210
   57ALA      N  527   5.081   3.635   1.318
   57ALA      H  528   5.022   3.568   1.363
   57ALA     CA  529   5.219   3.586   1.307
   57ALA     CB  530   5.227   3.435   1.331
   57ALA      C  531   5.287   3.615   1.173
   57ALA      O  532   5.399   3.665   1.170
   58GLN      N  533   5.211   3.597   1.065
   58GLN      H  534   5.127   3.546   1.082
   58GLN     CA  535   5.256   3.632   0.930
   58GLN     CB  536   5.149   3.578   0.836
   58GLN     CG  537   5.112   3.429   0.837
   58GLN     CD  538   4.997   3.411   0.936
   58GLN    OE1  539   5.015   3.393   1.056
   58GLN    NE2  540   4.879   3.442   0.884
   58GLN   HE21  541   4.861   3.489   0.798
   58GLN   HE22  542   4.795   3.398   0.917
   58GLN      C  543   5.284   3.777   0.887
   58GLN      O  544   5.393   3.812   0.842
   59HISE     N  545   5.198   3.872   0.922
   59HISE     H  546   5.117   3.843   0.972
   59HISE    CA  547   5.214   4.018   0.918
   59HISE    CB  548   5.081   4.086   0.952
   59HISE    CG  549   5.060   4.237   0.955
   59HISE   ND1  550   4.976   4.294   1.042
   59HISE   CD2  551   5.116   4.332   0.880
   59HISE   HD2  552   5.176   4.323   0.790
   59HISE   CE1  553   4.991   4.423   1.017
   59HISE   HE1  554   4.912   4.495   1.037
   59HISE   NE2  555   5.075   4.453   0.917
   59HISE   HE2  556   5.084   4.537   0.865
   59HISE     C  557   5.322   4.068   1.015
   59HISE     O  558   5.408   4.148   0.978
   60GLU      N  559   5.318   4.021   1.139
   60GLU      H  560   5.235   3.979   1.176
   60GLU     CA  561   5.418   4.041   1.245
   60GLU     CB  562   5.398   3.948   1.366
   60GLU     CG  563   5.479   4.005   1.482
   60GLU     CD  564   5.508   3.904   1.593
   60GLU    OE1  565   5.627   3.865   1.596
   60GLU    OE2  566   5.412   3.871   1.667
   60GLU      C  567   5.558   4.026   1.186
   60GLU      O  568   5.620   4.130   1.168
   61ASN      N  569   5.586   3.904   1.141
   61ASN      H  570   5.526   3.824   1.150
   61ASN     CA  571   5.715   3.868   1.080
   61ASN     CB  572   5.722   3.723   1.030
   61ASN     CG  573   5.721   3.624   1.147
   61ASN    OD1  574   5.782   3.639   1.252
   61ASN    ND2  575   5.646   3.519   1.116
   61ASN   HD21  576   5.599   3.513   1.028
   61ASN   HD22  577   5.617   3.456   1.188
   61ASN      C  578   5.772   3.960   0.973
   61ASN      O  579   5.870   4.030   1.000
   62PHE      N  580   5.685   3.995   0.878
   62PHE      H  581   5.587   3.980   0.891
   62PHE     CA  582   5.708   4.079   0.759
   62PHE     CB  583   5.587   4.060   0.668
   62PHE     CG  584   5.609   4.130   0.534
   62PHE    CD1  585   5.550   4.254   0.513
   62PHE    HD1  586   5.520   4.314   0.599
   62PHE    CD2  587   5.669   4.063   0.428
   62PHE    HD2  588   5.735   3.980   0.453
   62PHE    CE1  589   5.548   4.316   0.389
   62PHE    HE1  590   5.517   4.418   0.365
   62PHE    CE2  591   5.645   4.118   0.302
   62PHE    HE2  592   5.689   4.064   0.218
   62PHE     CZ  593   5.587   4.242   0.278
   62PHE     HZ  594   5.559   4.278   0.179
   62PHE      C  595   5.731   4.226   0.795
   62PHE      O  596   5.816   4.300   0.746
   63ARG      N  597   5.650   4.269   0.891
   63ARG      H  598   5.581   4.202   0.917
   63ARG     CA  599   5.654   4.406   0.946
   63ARG     CB  600   5.525   4.447   1.017
   63ARG     CG  601   5.498   4.592   0.976
   63ARG     CD  602   5.362   4.629   1.037
   63ARG     NE  603   5.339   4.774   1.031
   63ARG     HE  604   5.328   4.809   0.938
   63ARG     CZ  605   5.358   4.861   1.131
   63ARG    NH1  606   5.358   4.837   1.263
   63ARG   HH11  607   5.343   4.746   1.303
   63ARG   HH12  608   5.321   4.904   1.327
   63ARG    NH2  609   5.432   4.967   1.096
   63ARG   HH21  610   5.482   4.970   1.009
   63ARG   HH22  611   5.422   5.049   1.152
   63ARG      C  612   5.774   4.428   1.038
   63ARG      O  613   5.839   4.532   1.025
   64LYS      N  614   5.816   4.337   1.126
   64LYS      H  615   5.759   4.259   1.151
   64LYS     CA  616   5.944   4.336   1.199
   64LYS     CB  617   5.955   4.214   1.290
   64LYS     CG  618   5.845   4.187   1.393
   64LYS     CD  619   5.874   4.058   1.471
   64LYS     CE  620   5.877   4.093   1.620
   64LYS     NZ  621   5.923   3.968   1.681
   64LYS    HZ1  622   5.944   3.987   1.777
   64LYS    HZ2  623   5.854   3.897   1.670
   64LYS    HZ3  624   6.005   3.929   1.638
   64LYS      C  625   6.064   4.334   1.104
   64LYS      O  626   6.148   4.423   1.111
   65LYS      N  627   6.050   4.268   0.989
   65LYS      H  628   5.983   4.193   0.985
   65LYS     CA  629   6.141   4.271   0.874
   65LYS     CB  630   6.113   4.152   0.782
   65LYS     CG  631   6.171   4.021   0.835
   65LYS     CD  632   6.138   3.894   0.755
   65LYS     CE  633   6.213   3.778   0.821
   65LYS     NZ  634   6.222   3.663   0.729
   65LYS    HZ1  635   6.140   3.640   0.677
   65LYS    HZ2  636   6.291   3.676   0.658
   65LYS    HZ3  637   6.244   3.580   0.781
   65LYS      C  638   6.154   4.406   0.802
   65LYS      O  639   6.265   4.452   0.773
   66GLN      N  640   6.039   4.461   0.766
   66GLN      H  641   5.961   4.398   0.764
   66GLN     CA  642   6.023   4.595   0.708
   66GLN     CB  643   5.874   4.625   0.688
   66GLN     CG  644   5.819   4.582   0.552
   66GLN     CD  645   5.672   4.618   0.527
   66GLN    OE1  646   5.586   4.594   0.612
   66GLN    NE2  647   5.635   4.642   0.402
   66GLN   HE21  648   5.699   4.638   0.325
   66GLN   HE22  649   5.537   4.660   0.393
   66GLN      C  650   6.089   4.699   0.798
   66GLN      O  651   6.178   4.769   0.749
   67ILE      N  652   6.052   4.711   0.925
   67ILE      H  653   5.983   4.648   0.960
   67ILE     CA  654   6.103   4.805   1.026
   67ILE     CB  655   6.012   4.812   1.149
   67ILE    CG1  656   5.867   4.840   1.110
   67ILE    CG2  657   6.065   4.923   1.241
   67ILE     CD  658   5.764   4.792   1.213
   67ILE      C  659   6.249   4.780   1.064
   67ILE      O  660   6.325   4.876   1.075
   68GLU      N  661   6.288   4.653   1.073
   68GLU      H  662   6.222   4.579   1.083
   68GLU     CA  663   6.431   4.619   1.083
   68GLU     CB  664   6.450   4.468   1.098
   68GLU     CG  665   6.596   4.425   1.111
   68GLU     CD  666   6.653   4.429   1.253
   68GLU    OE1  667   6.728   4.522   1.289
   68GLU    OE2  668   6.618   4.334   1.326
   68GLU      C  669   6.511   4.675   0.966
   68GLU      O  670   6.601   4.758   0.975
   69GLU      N  671   6.466   4.648   0.844
   69GLU      H  672   6.382   4.597   0.823
   69GLU     CA  673   6.534   4.684   0.719
   69GLU     CB  674   6.452   4.626   0.604
   69GLU     CG  675   6.516   4.637   0.465
   69GLU     CD  676   6.444   4.536   0.375
   69GLU    OE1  677   6.338   4.563   0.314
   69GLU    OE2  678   6.495   4.423   0.356
   69GLU      C  679   6.566   4.833   0.706
   69GLU      O  680   6.662   4.876   0.642
   70LEU      N  681   6.468   4.910   0.750
   70LEU      H  682   6.376   4.879   0.774
   70LEU     CA  683   6.470   5.057   0.748
   70LEU     CB  684   6.332   5.111   0.785
   70LEU     CG  685   6.231   5.099   0.670
   70LEU    CD1  686   6.094   5.132   0.730
   70LEU    CD2  687   6.280   5.197   0.564
   70LEU      C  688   6.583   5.110   0.836
   70LEU      O  689   6.631   5.220   0.810
   71LYS      N  690   6.626   5.038   0.940
   71LYS      H  691   6.600   4.943   0.956
   71LYS     CA  692   6.729   5.076   1.038
   71LYS     CB  693   6.870   5.064   0.979
   71LYS     CG  694   6.900   4.924   0.926
   71LYS     CD  695   6.921   4.817   1.033
   71LYS     CE  696   6.931   4.679   0.968
   71LYS     NZ  697   6.935   4.572   1.068
   71LYS    HZ1  698   7.008   4.576   1.137
   71LYS    HZ2  699   6.857   4.559   1.129
   71LYS    HZ3  700   6.943   4.481   1.028
   71LYS      C  701   6.710   5.212   1.105
   71LYS      O  702   6.811   5.279   1.128
   72GLY      N  703   6.590   5.245   1.152
   72GLY      H  704   6.513   5.181   1.159
   72GLY     CA  705   6.562   5.368   1.227
   72GLY      C  706   6.599   5.495   1.150
   72GLY      O  707   6.597   5.600   1.215
   73GLN      N  708   6.608   5.486   1.018
   73GLN      H  709   6.561   5.412   0.970
   73GLN     CA  710   6.659   5.599   0.939
   73GLN     CB  711   6.702   5.555   0.798
   73GLN     CG  712   6.782   5.656   0.715
   73GLN     CD  713   6.831   5.606   0.579
   73GLN    OE1  714   6.946   5.625   0.541
   73GLN    NE2  715   6.740   5.537   0.510
   73GLN   HE21  716   6.646   5.530   0.544
   73GLN   HE22  717   6.774   5.502   0.423
   73GLN      C  718   6.571   5.724   0.935
   73GLN      O  719   6.614   5.837   0.916
   74GLU      N  720   6.441   5.697   0.928
   74GLU      H  721   6.416   5.601   0.912
   74GLU     CA  722   6.333   5.794   0.951
   74GLU     CB  723   6.200   5.743   0.897
   74GLU     CG  724   6.212   5.736   0.745
   74GLU     CD  725   6.143   5.616   0.680
   74GLU    OE1  726   6.019   5.615   0.664
   74GLU    OE2  727   6.202   5.507   0.666
   74GLU      C  728   6.316   5.842   1.095
   74GLU      O  729   6.218   5.909   1.126
   75VAL      N  730   6.406   5.801   1.184
   75VAL      H  731   6.476   5.730   1.174
   75VAL     CA  732   6.385   5.822   1.328
   75VAL     CB  733   6.373   5.685   1.397
   75VAL    CG1  734   6.308   5.704   1.534
   75VAL    CG2  735   6.276   5.596   1.319
   75VAL      C  736   6.486   5.921   1.386
   75VAL      O  737   6.607   5.899   1.374
   76SER      N  738   6.435   6.018   1.461
   76SER      H  739   6.337   6.038   1.461
   76SER     CA  740   6.526   6.111   1.530
   76SER     CB  741   6.442   6.232   1.569
   76SER     OG  742   6.510   6.313   1.665
   76SER     HG  743   6.543   6.389   1.609
   76SER      C  744   6.589   6.050   1.655
   76SER      O  745   6.543   5.947   1.703
   77PRO      N  746   6.712   6.092   1.682
   77PRO     CA  747   6.779   6.057   1.808
   77PRO     CB  748   6.922   6.112   1.799
   77PRO     CG  749   6.913   6.209   1.681
   77PRO     CD  750   6.800   6.165   1.589
   77PRO      C  751   6.711   6.084   1.943
   77PRO      O  752   6.755   6.035   2.047
   78LYS      N  753   6.632   6.191   1.945
   78LYS      H  754   6.626   6.244   1.860
   78LYS     CA  755   6.560   6.245   2.061
   78LYS     CB  756   6.498   6.382   2.033
   78LYS     CG  757   6.614   6.477   2.005
   78LYS     CD  758   6.581   6.624   1.980
   78LYS     CE  759   6.492   6.643   1.857
   78LYS     NZ  760   6.448   6.780   1.828
   78LYS    HZ1  761   6.423   6.826   1.913
   78LYS    HZ2  762   6.516   6.837   1.781
   78LYS    HZ3  763   6.366   6.776   1.771
   78LYS      C  764   6.445   6.169   2.127
   78LYS      O  765   6.430   6.158   2.249
   79VAL      N  766   6.367   6.094   2.051
   79VAL      H  767   6.404   6.081   1.959
   79VAL     CA  768   6.253   6.005   2.081
   79VAL     CB  769   6.185   5.951   1.956
   79VAL    CG1  770   6.065   5.863   1.994
   79VAL    CG2  771   6.151   6.046   1.841
   79VAL      C  772   6.302   5.890   2.170
   79VAL      O  773   6.374   5.803   2.122
   80TYR      N  774   6.260   5.886   2.296
   80TYR      H  775   6.173   5.920   2.331
   80TYR     CA  776   6.300   5.770   2.376
   80TYR     CB  777   6.278   5.817   2.520
   80TYR     CG  778   6.298   5.718   2.635
   80TYR    CD1  779   6.206   5.618   2.666
   80TYR    HD1  780   6.124   5.614   2.595
   80TYR    CD2  781   6.406   5.734   2.721
   80TYR    HD2  782   6.491   5.797   2.694
   80TYR    CE1  783   6.218   5.532   2.774
   80TYR    HE1  784   6.138   5.463   2.801
   80TYR    CE2  785   6.419   5.652   2.833
   80TYR    HE2  786   6.505   5.673   2.896
   80TYR     CZ  787   6.326   5.552   2.859
   80TYR     OH  788   6.318   5.489   2.979
   80TYR     HH  789   6.386   5.539   3.034
   80TYR      C  790   6.223   5.642   2.342
   80TYR      O  791   6.100   5.642   2.332
   81PHE      N  792   6.302   5.551   2.286
   81PHE      H  793   6.380   5.586   2.235
   81PHE     CA  794   6.269   5.412   2.251
   81PHE     CB  795   6.293   5.380   2.103
   81PHE     CG  796   6.229   5.250   2.054
   81PHE    CD1  797   6.094   5.223   2.071
   81PHE    HD1  798   6.030   5.298   2.117
   81PHE    CD2  799   6.316   5.151   2.008
   81PHE    HD2  800   6.416   5.184   1.980
   81PHE    CE1  801   6.041   5.102   2.028
   81PHE    HE1  802   5.941   5.068   2.053
   81PHE    CE2  803   6.264   5.028   1.969
   81PHE    HE2  804   6.326   4.970   1.901
   81PHE     CZ  805   6.127   5.006   1.976
   81PHE     HZ  806   6.084   4.914   1.935
   81PHE      C  807   6.324   5.296   2.333
   81PHE      O  808   6.446   5.284   2.344
   82MET      N  809   6.237   5.223   2.402
   82MET      H  810   6.147   5.258   2.426
   82MET     CA  811   6.270   5.090   2.456
   82MET     CB  812   6.254   5.110   2.607
   82MET     CG  813   6.115   5.149   2.657
   82MET     SD  814   6.103   5.188   2.836
   82MET     CE  815   6.068   5.038   2.925
   82MET      C  816   6.199   4.963   2.410
   82MET      O  817   6.076   4.953   2.410
   83LYS      N  818   6.287   4.866   2.391
   83LYS      H  819   6.384   4.880   2.411
   83LYS     CA  820   6.247   4.732   2.345
   83LYS     CB  821   6.361   4.670   2.264
   83LYS     CG  822   6.395   4.735   2.130
   83LYS     CD  823   6.499   4.636   2.076
   83LYS     CE  824   6.547   4.706   1.949
   83LYS     NZ  825   6.658   4.642   1.877
   83LYS    HZ1  826   6.739   4.701   1.878
   83LYS    HZ2  827   6.685   4.562   1.931
   83LYS    HZ3  828   6.646   4.624   1.779
   83LYS      C  829   6.197   4.628   2.446
   83LYS      O  830   6.269   4.595   2.541
   84GLN      N  831   6.096   4.548   2.416
   84GLN      H  832   6.063   4.547   2.321
   84GLN     CA  833   6.032   4.450   2.505
   84GLN     CB  834   5.885   4.427   2.471
   84GLN     CG  835   5.802   4.410   2.598
   84GLN     CD  836   5.659   4.362   2.574
   84GLN    OE1  837   5.610   4.338   2.463
   84GLN    NE2  838   5.601   4.299   2.675
   84GLN   HE21  839   5.656   4.299   2.759
   84GLN   HE22  840   5.520   4.241   2.666
   84GLN      C  841   6.109   4.317   2.499
   84GLN      O  842   6.114   4.262   2.389
   85THR      N  843   6.150   4.272   2.617
   85THR      H  844   6.140   4.332   2.696
   85THR     CA  845   6.214   4.142   2.642
   85THR     CB  846   6.353   4.163   2.704
   85THR    OG1  847   6.368   4.258   2.809
   85THR    HG1  848   6.462   4.259   2.842
   85THR    CG2  849   6.453   4.200   2.595
   85THR      C  850   6.134   4.029   2.707
   85THR      O  851   6.148   3.911   2.677
   86ILE      N  852   6.042   4.065   2.796
   86ILE      H  853   6.038   4.163   2.818
   86ILE     CA  854   5.966   3.965   2.872
   86ILE     CB  855   5.998   4.002   3.017
   86ILE    CG1  856   6.140   3.961   3.054
   86ILE    CG2  857   5.906   3.952   3.129
   86ILE     CD  858   6.166   3.812   3.074
   86ILE      C  859   5.815   3.967   2.845
   86ILE      O  860   5.756   4.055   2.783
   87GLY      N  861   5.753   3.858   2.890
   87GLY      H  862   5.805   3.774   2.908
   87GLY     CA  863   5.608   3.838   2.893
   87GLY      C  864   5.515   3.912   2.989
   87GLY      O  865   5.560   3.959   3.094
   88ASN      N  866   5.407   3.957   2.926
   88ASN      H  867   5.394   3.938   2.829
   88ASN     CA  868   5.301   4.039   2.987
   88ASN     CB  869   5.246   3.964   3.109
   88ASN     CG  870   5.159   3.848   3.060
   88ASN    OD1  871   5.191   3.730   3.067
   88ASN    ND2  872   5.036   3.885   3.025
   88ASN   HD21  873   4.997   3.975   3.046
   88ASN   HD22  874   4.981   3.832   2.961
   88ASN      C  875   5.332   4.185   3.018
   88ASN      O  876   5.240   4.259   3.054
   89SER      N  877   5.456   4.233   3.019
   89SER      H  878   5.533   4.171   3.007
   89SER     CA  879   5.505   4.371   3.033
   89SER     CB  880   5.656   4.382   3.052
   89SER     OG  881   5.707   4.310   2.939
   89SER     HG  882   5.803   4.337   2.933
   89SER      C  883   5.455   4.481   2.939
   89SER      O  884   5.493   4.596   2.961
   90CYS      N  885   5.347   4.444   2.871
   90CYS      H  886   5.278   4.385   2.912
   90CYS     CA  887   5.303   4.523   2.755
   90CYS     CB  888   5.215   4.445   2.657
   90CYS     SG  889   5.055   4.398   2.733
   90CYS     HG  890   5.016   4.323   2.630
   90CYS      C  891   5.240   4.659   2.786
   90CYS      O  892   5.284   4.764   2.740
   91GLY      N  893   5.162   4.659   2.894
   91GLY      H  894   5.134   4.577   2.943
   91GLY     CA  895   5.111   4.783   2.953
   91GLY      C  896   5.219   4.878   3.007
   91GLY      O  897   5.226   4.986   2.947
   92THR      N  898   5.314   4.828   3.084
   92THR      H  899   5.296   4.750   3.144
   92THR     CA  900   5.421   4.918   3.131
   92THR     CB  901   5.520   4.850   3.225
   92THR    OG1  902   5.458   4.746   3.300
   92THR    HG1  903   5.520   4.688   3.352
   92THR    CG2  904   5.590   4.952   3.315
   92THR      C  905   5.507   4.970   3.015
   92THR      O  906   5.557   5.081   3.033
   93ILE      N  907   5.534   4.889   2.913
   93ILE      H  908   5.518   4.791   2.920
   93ILE     CA  909   5.613   4.946   2.803
   93ILE     CB  910   5.645   4.832   2.705
   93ILE    CG1  911   5.735   4.729   2.772
   93ILE    CG2  912   5.676   4.860   2.558
   93ILE     CD  913   5.881   4.777   2.773
   93ILE      C  914   5.539   5.063   2.738
   93ILE      O  915   5.591   5.172   2.757
   94GLY      N  916   5.413   5.048   2.698
   94GLY      H  917   5.368   4.959   2.706
   94GLY     CA  918   5.325   5.153   2.646
   94GLY      C  919   5.324   5.274   2.740
   94GLY      O  920   5.338   5.386   2.693
   95LEU      N  921   5.299   5.242   2.867
   95LEU      H  922   5.271   5.152   2.901
   95LEU     CA  923   5.299   5.345   2.972
   95LEU     CB  924   5.264   5.289   3.110
   95LEU     CG  925   5.219   5.396   3.210
   95LEU    CD1  926   5.071   5.370   3.237
   95LEU    CD2  927   5.316   5.403   3.328
   95LEU      C  928   5.432   5.420   2.981
   95LEU      O  929   5.430   5.543   2.985
   96ILE      N  930   5.543   5.348   2.996
   96ILE      H  931   5.548   5.252   3.024
   96ILE     CA  932   5.672   5.418   3.002
   96ILE     CB  933   5.790   5.325   3.031
   96ILE    CG1  934   5.763   5.243   3.157
   96ILE    CG2  935   5.914   5.413   3.048
   96ILE     CD  936   5.882   5.162   3.210
   96ILE      C  937   5.695   5.503   2.877
   96ILE      O  938   5.724   5.622   2.887
   97HISE     N  939   5.668   5.439   2.763
   97HISE     H  940   5.630   5.347   2.755
   97HISE    CA  941   5.679   5.501   2.630
   97HISE    CB  942   5.636   5.398   2.525
   97HISE    CG  943   5.741   5.300   2.471
   97HISE   ND1  944   5.799   5.304   2.351
   97HISE   CD2  945   5.789   5.192   2.531
   97HISE   HD2  946   5.811   5.186   2.638
   97HISE   CE1  947   5.870   5.193   2.334
   97HISE   HE1  948   5.932   5.167   2.249
   97HISE   NE2  949   5.865   5.122   2.447
   97HISE   HE2  950   5.917   5.039   2.465
   97HISE     C  951   5.597   5.629   2.614
   97HISE     O  952   5.647   5.736   2.581
   98ALA      N  953   5.477   5.622   2.670
   98ALA      H  954   5.440   5.535   2.702
   98ALA     CA  955   5.381   5.734   2.681
   98ALA     CB  956   5.246   5.682   2.729
   98ALA      C  957   5.428   5.845   2.774
   98ALA      O  958   5.444   5.961   2.736
   99VAL      N  959   5.466   5.818   2.899
   99VAL      H  960   5.455   5.729   2.943
   99VAL     CA  961   5.521   5.912   2.997
   99VAL     CB  962   5.503   5.854   3.138
   99VAL    CG1  963   5.542   5.958   3.243
   99VAL    CG2  964   5.362   5.800   3.162
   99VAL      C  965   5.655   5.977   2.962
   99VAL      O  966   5.656   6.097   2.936
  100ALA      N  967   5.746   5.895   2.910
  100ALA      H  968   5.729   5.798   2.893
  100ALA     CA  969   5.884   5.934   2.880
  100ALA     CB  970   5.954   5.801   2.847
  100ALA      C  971   5.904   6.033   2.765
  100ALA      O  972   5.991   6.119   2.780
  101ASN      N  973   5.826   6.029   2.657
  101ASN      H  974   5.797   5.942   2.617
  101ASN     CA  975   5.823   6.136   2.556
  101ASN     CB  976   5.802   6.078   2.416
  101ASN     CG  977   5.913   5.977   2.390
  101ASN    OD1  978   6.028   6.003   2.355
  101ASN    ND2  979   5.882   5.848   2.399
  101ASN   HD21  980   5.788   5.818   2.415
  101ASN   HD22  981   5.954   5.778   2.391
  101ASN      C  982   5.737   6.258   2.590
  101ASN      O  983   5.703   6.337   2.502
  102ASN      N  984   5.680   6.255   2.710
  102ASN      H  985   5.679   6.171   2.764
  102ASN     CA  986   5.582   6.354   2.757
  102ASN     CB  987   5.435   6.314   2.747
  102ASN     CG  988   5.388   6.289   2.603
  102ASN    OD1  989   5.367   6.379   2.522
  102ASN    ND2  990   5.389   6.165   2.556
  102ASN   HD21  991   5.420   6.085   2.608
  102ASN   HD22  992   5.357   6.172   2.462
  102ASN      C  993   5.614   6.422   2.890
  102ASN      O  994   5.539   6.504   2.944
  103GLN      N  995   5.740   6.411   2.931
  103GLN      H  996   5.801   6.349   2.881
  103GLN     CA  997   5.802   6.469   3.051
  103GLN     CB  998   5.949   6.428   3.050
  103GLN     CG  999   5.964   6.277   3.070
  103GLN     CD 1000   6.104   6.251   3.127
  103GLN    OE1 1001   6.138   6.279   3.241
  103GLN    NE2 1002   6.185   6.181   3.048
  103GLN   HE21 1003   6.163   6.142   2.959
  103GLN   HE22 1004   6.278   6.176   3.086
  103GLN      C 1005   5.786   6.620   3.067
  103GLN      O 1006   5.802   6.681   3.173
  104ASP      N 1007   5.788   6.688   2.953
  104ASP      H 1008   5.783   6.647   2.862
  104ASP     CA 1009   5.783   6.835   2.939
  104ASP     CB 1010   5.784   6.885   2.794
  104ASP     CG 1011   5.689   6.816   2.697
  104ASP    OD1 1012   5.614   6.893   2.633
  104ASP    OD2 1013   5.688   6.691   2.696
  104ASP      C 1014   5.649   6.882   2.995
  104ASP      O 1015   5.643   6.977   3.073
  105LYS      N 1016   5.543   6.807   2.964
  105LYS      H 1017   5.550   6.741   2.890
  105LYS     CA 1018   5.407   6.838   3.008
  105LYS     CB 1019   5.304   6.776   2.913
  105LYS     CG 1020   5.343   6.779   2.765
  105LYS     CD 1021   5.261   6.685   2.676
  105LYS     CE 1022   5.282   6.708   2.526
  105LYS     NZ 1023   5.420   6.669   2.493
  105LYS    HZ1 1024   5.420   6.673   2.393
  105LYS    HZ2 1025   5.489   6.730   2.532
  105LYS    HZ3 1026   5.443   6.573   2.511
  105LYS      C 1027   5.368   6.775   3.142
  105LYS      O 1028   5.270   6.816   3.204
  106LEU      N 1029   5.428   6.660   3.174
  106LEU      H 1030   5.481   6.602   3.112
  106LEU     CA 1031   5.400   6.576   3.291
  106LEU     CB 1032   5.392   6.429   3.250
  106LEU     CG 1033   5.255   6.381   3.203
  106LEU    CD1 1034   5.219   6.430   3.062
  106LEU    CD2 1035   5.267   6.229   3.189
  106LEU      C 1036   5.501   6.598   3.404
  106LEU      O 1037   5.614   6.636   3.373
  107GLY      N 1038   5.439   6.616   3.520
  107GLY      H 1039   5.353   6.666   3.529
  107GLY     CA 1040   5.505   6.626   3.652
  107GLY      C 1041   5.532   6.493   3.722
  107GLY      O 1042   5.475   6.391   3.683
  108PHE      N 1043   5.608   6.498   3.831
  108PHE      H 1044   5.656   6.583   3.854
  108PHE     CA 1045   5.656   6.386   3.912
  108PHE     CB 1046   5.780   6.308   3.866
  108PHE     CG 1047   5.791   6.253   3.724
  108PHE    CD1 1048   5.724   6.140   3.679
  108PHE    HD1 1049   5.672   6.071   3.746
  108PHE    CD2 1050   5.858   6.339   3.638
  108PHE    HD2 1051   5.902   6.431   3.676
  108PHE    CE1 1052   5.724   6.109   3.544
  108PHE    HE1 1053   5.683   6.012   3.514
  108PHE    CE2 1054   5.857   6.309   3.502
  108PHE    HE2 1055   5.903   6.368   3.423
  108PHE     CZ 1056   5.801   6.189   3.460
  108PHE     HZ 1057   5.837   6.138   3.371
  108PHE      C 1058   5.662   6.423   4.060
  108PHE      O 1059   5.692   6.539   4.089
  109GLU      N 1060   5.653   6.325   4.150
  109GLU      H 1061   5.627   6.233   4.121
  109GLU     CA 1062   5.666   6.358   4.292
  109GLU     CB 1063   5.557   6.292   4.377
  109GLU     CG 1064   5.537   6.142   4.358
  109GLU     CD 1065   5.418   6.076   4.427
  109GLU    OE1 1066   5.305   6.111   4.386
  109GLU    OE2 1067   5.434   6.013   4.534
  109GLU      C 1068   5.810   6.335   4.339
  109GLU      O 1069   5.902   6.297   4.266
  110ASP      N 1070   5.834   6.379   4.462
  110ASP      H 1071   5.775   6.451   4.498
  110ASP     CA 1072   5.955   6.357   4.542
  110ASP     CB 1073   5.963   6.441   4.670
  110ASP     CG 1074   6.055   6.562   4.650
  110ASP    OD1 1075   6.155   6.561   4.726
  110ASP    OD2 1076   6.046   6.634   4.549
  110ASP      C 1077   5.980   6.208   4.564
  110ASP      O 1078   5.884   6.134   4.584
  111GLY      N 1079   6.093   6.172   4.504
  111GLY      H 1080   6.148   6.241   4.456
  111GLY     CA 1081   6.141   6.034   4.515
  111GLY      C 1082   6.074   5.933   4.422
  111GLY      O 1083   6.100   5.814   4.435
  112SER      N 1084   6.010   5.980   4.315
  112SER      H 1085   5.999   6.079   4.306
  112SER     CA 1086   5.948   5.891   4.217
  112SER     CB 1087   5.868   5.978   4.119
  112SER     OG 1088   5.815   5.913   4.003
  112SER     HG 1089   5.724   5.951   3.986
  112SER      C 1090   6.015   5.774   4.144
  112SER      O 1091   6.130   5.770   4.102
  113VAL      N 1092   5.929   5.672   4.142
  113VAL      H 1093   5.842   5.660   4.189
  113VAL     CA 1094   5.976   5.542   4.093
  113VAL     CB 1095   5.889   5.430   4.151
  113VAL    CG1 1096   5.924   5.286   4.116
  113VAL    CG2 1097   5.868   5.432   4.303
  113VAL      C 1098   5.993   5.532   3.942
  113VAL      O 1099   6.084   5.469   3.888
  114LEU      N 1100   5.900   5.593   3.869
  114LEU      H 1101   5.810   5.617   3.906
  114LEU     CA 1102   5.911   5.622   3.726
  114LEU     CB 1103   5.776   5.673   3.673
  114LEU     CG 1104   5.770   5.626   3.528
  114LEU    CD1 1105   5.787   5.475   3.509
  114LEU    CD2 1106   5.634   5.670   3.474
  114LEU      C 1107   6.020   5.723   3.689
  114LEU      O 1108   6.099   5.703   3.598
  115LYS      N 1109   6.025   5.834   3.762
  115LYS      H 1110   5.956   5.853   3.833
  115LYS     CA 1111   6.130   5.935   3.747
  115LYS     CB 1112   6.100   6.058   3.834
  115LYS     CG 1113   6.205   6.166   3.808
  115LYS     CD 1114   6.194   6.220   3.666
  115LYS     CE 1115   6.327   6.268   3.608
  115LYS     NZ 1116   6.379   6.388   3.675
  115LYS    HZ1 1117   6.461   6.409   3.622
  115LYS    HZ2 1118   6.322   6.469   3.689
  115LYS    HZ3 1119   6.410   6.361   3.766
  115LYS      C 1120   6.270   5.876   3.768
  115LYS      O 1121   6.358   5.924   3.696
  116GLN      N 1122   6.294   5.781   3.858
  116GLN      H 1123   6.235   5.772   3.938
  116GLN     CA 1124   6.418   5.703   3.868
  116GLN     CB 1125   6.401   5.613   3.991
  116GLN     CG 1126   6.527   5.545   4.044
  116GLN     CD 1127   6.566   5.426   3.956
  116GLN    OE1 1128   6.488   5.334   3.935
  116GLN    NE2 1129   6.680   5.439   3.889
  116GLN   HE21 1130   6.735   5.522   3.898
  116GLN   HE22 1131   6.714   5.371   3.824
  116GLN      C 1132   6.450   5.622   3.742
  116GLN      O 1133   6.557   5.643   3.686
  117PHE      N 1134   6.359   5.541   3.689
  117PHE      H 1135   6.274   5.513   3.733
  117PHE     CA 1136   6.381   5.470   3.562
  117PHE     CB 1137   6.262   5.375   3.547
  117PHE     CG 1138   6.273   5.288   3.422
  117PHE    CD1 1139   6.346   5.170   3.419
  117PHE    HD1 1140   6.398   5.134   3.507
  117PHE    CD2 1141   6.212   5.332   3.304
  117PHE    HD2 1142   6.128   5.401   3.301
  117PHE    CE1 1143   6.372   5.101   3.301
  117PHE    HE1 1144   6.452   5.027   3.291
  117PHE    CE2 1145   6.228   5.256   3.189
  117PHE    HE2 1146   6.204   5.294   3.090
  117PHE     CZ 1147   6.308   5.142   3.185
  117PHE     HZ 1148   6.305   5.081   3.095
  117PHE      C 1149   6.400   5.562   3.440
  117PHE      O 1150   6.497   5.542   3.366
  118LEU      N 1151   6.336   5.678   3.442
  118LEU      H 1152   6.254   5.696   3.497
  118LEU     CA 1153   6.356   5.781   3.339
  118LEU     CB 1154   6.246   5.886   3.350
  118LEU     CG 1155   6.113   5.843   3.287
  118LEU    CD1 1156   5.997   5.942   3.299
  118LEU    CD2 1157   6.147   5.796   3.145
  118LEU      C 1158   6.497   5.839   3.352
  118LEU      O 1159   6.569   5.860   3.254
  119SER      N 1160   6.541   5.868   3.474
  119SER      H 1161   6.472   5.871   3.546
  119SER     CA 1162   6.674   5.920   3.509
  119SER     CB 1163   6.684   5.954   3.658
  119SER     OG 1164   6.822   5.974   3.691
  119SER     HG 1165   6.827   5.981   3.791
  119SER      C 1166   6.781   5.815   3.474
  119SER      O 1167   6.867   5.850   3.394
  120GLU      N 1168   6.765   5.691   3.520
  120GLU      H 1169   6.694   5.677   3.589
  120GLU     CA 1170   6.859   5.584   3.483
  120GLU     CB 1171   6.815   5.456   3.553
  120GLU     CG 1172   6.911   5.339   3.529
  120GLU     CD 1173   6.876   5.217   3.614
  120GLU    OE1 1174   6.820   5.238   3.724
  120GLU    OE2 1175   6.927   5.109   3.575
  120GLU      C 1176   6.888   5.562   3.334
  120GLU      O 1177   6.999   5.561   3.282
  121THR      N 1178   6.778   5.567   3.260
  121THR      H 1179   6.687   5.581   3.300
  121THR     CA 1180   6.769   5.533   3.117
  121THR     CB 1181   6.643   5.453   3.084
  121THR    OG1 1182   6.534   5.536   3.123
  121THR    HG1 1183   6.498   5.516   3.214
  121THR    CG2 1184   6.637   5.314   3.149
  121THR      C 1185   6.781   5.643   3.011
  121THR      O 1186   6.734   5.634   2.898
  122GLU      N 1187   6.839   5.756   3.052
  122GLU      H 1188   6.864   5.777   3.146
  122GLU     CA 1189   6.839   5.871   2.961
  122GLU     CB 1190   6.878   5.999   3.035
  122GLU     CG 1191   6.841   6.118   2.947
  122GLU     CD 1192   6.912   6.246   2.991
  122GLU    OE1 1193   6.924   6.276   3.112
  122GLU    OE2 1194   6.935   6.339   2.911
  122GLU      C 1195   6.918   5.861   2.830
  122GLU      O 1196   6.865   5.868   2.719
  123LYS      N 1197   7.047   5.830   2.839
  123LYS      H 1198   7.084   5.784   2.920
  123LYS     CA 1199   7.140   5.833   2.725
  123LYS     CB 1200   7.245   5.940   2.753
  123LYS     CG 1201   7.185   6.080   2.733
  123LYS     CD 1202   7.290   6.188   2.757
  123LYS     CE 1203   7.396   6.208   2.649
  123LYS     NZ 1204   7.331   6.251   2.524
  123LYS    HZ1 1205   7.400   6.280   2.458
  123LYS    HZ2 1206   7.268   6.184   2.484
  123LYS    HZ3 1207   7.270   6.328   2.544
  123LYS      C 1208   7.207   5.697   2.703
  123LYS      O 1209   7.328   5.689   2.722
  124MET      N 1210   7.144   5.609   2.625
  124MET      H 1211   7.079   5.643   2.557
  124MET     CA 1212   7.168   5.464   2.625
  124MET     CB 1213   7.165   5.397   2.762
  124MET     CG 1214   7.044   5.406   2.855
  124MET     SD 1215   7.073   5.338   3.022
  124MET     CE 1216   7.111   5.165   3.002
  124MET      C 1217   7.077   5.399   2.521
  124MET      O 1218   6.959   5.432   2.508
  125SER      N 1219   7.122   5.303   2.440
  125SER      H 1220   7.222   5.298   2.431
  125SER     CA 1221   7.043   5.226   2.343
  125SER     CB 1222   7.138   5.119   2.289
  125SER     OG 1223   7.173   5.018   2.384
  125SER     HG 1224   7.257   5.035   2.436
  125SER      C 1225   6.912   5.166   2.393
  125SER      O 1226   6.904   5.128   2.510
  126PRO      N 1227   6.822   5.135   2.300
  126PRO     CA 1228   6.700   5.057   2.325
  126PRO     CB 1229   6.615   5.047   2.198
  126PRO     CG 1230   6.709   5.104   2.092
  126PRO     CD 1231   6.801   5.199   2.169
  126PRO      C 1232   6.718   4.916   2.381
  126PRO      O 1233   6.652   4.875   2.476
  127GLU      N 1234   6.824   4.845   2.342
  127GLU      H 1235   6.873   4.857   2.256
  127GLU     CA 1236   6.867   4.717   2.399
  127GLU     CB 1237   6.972   4.646   2.313
  127GLU     CG 1238   6.923   4.621   2.171
  127GLU     CD 1239   6.959   4.730   2.069
  127GLU    OE1 1240   6.948   4.851   2.100
  127GLU    OE2 1241   6.998   4.692   1.957
  127GLU      C 1242   6.925   4.745   2.538
  127GLU      O 1243   6.886   4.669   2.627
  128ASP      N 1244   7.003   4.845   2.576
  128ASP      H 1245   7.050   4.906   2.512
  128ASP     CA 1246   7.057   4.860   2.712
  128ASP     CB 1247   7.192   4.931   2.712
  128ASP     CG 1248   7.321   4.855   2.678
  128ASP    OD1 1249   7.315   4.732   2.700
  128ASP    OD2 1250   7.412   4.918   2.621
  128ASP      C 1251   6.952   4.908   2.812
  128ASP      O 1252   6.947   4.860   2.925
  129ARG      N 1253   6.849   4.972   2.757
  129ARG      H 1254   6.848   5.020   2.669
  129ARG     CA 1255   6.726   4.994   2.834
  129ARG     CB 1256   6.644   5.093   2.750
  129ARG     CG 1257   6.695   5.237   2.753
  129ARG     CD 1258   6.607   5.319   2.658
  129ARG     NE 1259   6.669   5.453   2.658
  129ARG     HE 1260   6.697   5.489   2.747
  129ARG     CZ 1261   6.682   5.527   2.547
  129ARG    NH1 1262   6.627   5.486   2.432
  129ARG   HH11 1263   6.584   5.396   2.425
  129ARG   HH12 1264   6.610   5.541   2.350
  129ARG    NH2 1265   6.741   5.647   2.556
  129ARG   HH21 1266   6.766   5.690   2.643
  129ARG   HH22 1267   6.757   5.694   2.469
  129ARG      C 1268   6.636   4.875   2.867
  129ARG      O 1269   6.589   4.865   2.980
  130ALA      N 1270   6.621   4.781   2.774
  130ALA      H 1271   6.644   4.796   2.678
  130ALA     CA 1272   6.559   4.650   2.801
  130ALA     CB 1273   6.560   4.569   2.671
  130ALA      C 1274   6.640   4.577   2.909
  130ALA      O 1275   6.584   4.546   3.014
  131LYS      N 1276   6.772   4.587   2.903
  131LYS      H 1277   6.824   4.619   2.824
  131LYS     CA 1278   6.856   4.521   3.004
  131LYS     CB 1279   7.002   4.552   2.970
  131LYS     CG 1280   7.049   4.452   2.863
  131LYS     CD 1281   7.075   4.313   2.920
  131LYS     CE 1282   7.122   4.229   2.802
  131LYS     NZ 1283   7.260   4.265   2.766
  131LYS    HZ1 1284   7.259   4.338   2.698
  131LYS    HZ2 1285   7.310   4.293   2.848
  131LYS    HZ3 1286   7.300   4.184   2.722
  131LYS      C 1287   6.846   4.575   3.147
  131LYS      O 1288   6.852   4.497   3.242
  132CYS      N 1289   6.840   4.708   3.150
  132CYS      H 1290   6.871   4.756   3.068
  132CYS     CA 1291   6.818   4.784   3.274
  132CYS     CB 1292   6.869   4.928   3.266
  132CYS     SG 1293   7.021   4.943   3.368
  132CYS     HG 1294   6.971   5.011   3.471
  132CYS      C 1295   6.677   4.781   3.335
  132CYS      O 1296   6.670   4.828   3.448
  133PHE      N 1297   6.577   4.762   3.250
  133PHE      H 1298   6.577   4.796   3.156
  133PHE     CA 1299   6.442   4.724   3.294
  133PHE     CB 1300   6.352   4.767   3.177
  133PHE     CG 1301   6.205   4.741   3.209
  133PHE    CD1 1302   6.147   4.841   3.287
  133PHE    HD1 1303   6.207   4.917   3.337
  133PHE    CD2 1304   6.136   4.665   3.115
  133PHE    HD2 1305   6.191   4.640   3.024
  133PHE    CE1 1306   6.009   4.860   3.282
  133PHE    HE1 1307   5.965   4.932   3.350
  133PHE    CE2 1308   5.999   4.681   3.124
  133PHE    HE2 1309   5.939   4.611   3.065
  133PHE     CZ 1310   5.933   4.777   3.200
  133PHE     HZ 1311   5.828   4.802   3.183
  133PHE      C 1312   6.419   4.582   3.347
  133PHE      O 1313   6.315   4.570   3.411
  134GLU      N 1314   6.499   4.490   3.295
  134GLU      H 1315   6.532   4.498   3.201
  134GLU     CA 1316   6.508   4.355   3.354
  134GLU     CB 1317   6.588   4.265   3.259
  134GLU     CG 1318   6.509   4.219   3.137
  134GLU     CD 1319   6.606   4.162   3.034
  134GLU    OE1 1320   6.690   4.078   3.073
  134GLU    OE2 1321   6.601   4.205   2.916
  134GLU      C 1322   6.571   4.362   3.493
  134GLU      O 1323   6.512   4.320   3.592
  135LYS      N 1324   6.679   4.439   3.502
  135LYS      H 1325   6.729   4.448   3.416
  135LYS     CA 1326   6.728   4.472   3.636
  135LYS     CB 1327   6.873   4.518   3.616
  135LYS     CG 1328   6.973   4.416   3.560
  135LYS     CD 1329   7.117   4.459   3.531
  135LYS     CE 1330   7.122   4.578   3.434
  135LYS     NZ 1331   7.255   4.627   3.397
  135LYS    HZ1 1332   7.253   4.714   3.348
  135LYS    HZ2 1333   7.315   4.644   3.476
  135LYS    HZ3 1334   7.303   4.561   3.339
  135LYS      C 1335   6.654   4.581   3.714
  135LYS      O 1336   6.716   4.679   3.756
  136ASN      N 1337   6.529   4.552   3.749
  136ASN      H 1338   6.483   4.466   3.728
  136ASN     CA 1339   6.447   4.650   3.821
  136ASN     CB 1340   6.362   4.737   3.728
  136ASN     CG 1341   6.314   4.858   3.808
  136ASN    OD1 1342   6.212   4.864   3.876
  136ASN    ND2 1343   6.391   4.966   3.795
  136ASN   HD21 1344   6.481   4.978   3.753
  136ASN   HD22 1345   6.347   5.047   3.833
  136ASN      C 1346   6.342   4.572   3.901
  136ASN      O 1347   6.248   4.503   3.862
  137GLU      N 1348   6.372   4.566   4.030
  137GLU      H 1349   6.462   4.595   4.064
  137GLU     CA 1350   6.275   4.531   4.135
  137GLU     CB 1351   6.339   4.537   4.274
  137GLU     CG 1352   6.470   4.461   4.297
  137GLU     CD 1353   6.444   4.313   4.329
  137GLU    OE1 1354   6.470   4.237   4.234
  137GLU    OE2 1355   6.412   4.273   4.443
  137GLU      C 1356   6.139   4.601   4.147
  137GLU      O 1357   6.033   4.546   4.119
  138ALA      N 1358   6.145   4.732   4.131
  138ALA      H 1359   6.229   4.779   4.103
  138ALA     CA 1360   6.035   4.821   4.170
  138ALA     CB 1361   6.095   4.962   4.172
  138ALA      C 1362   5.919   4.823   4.070
  138ALA      O 1363   5.802   4.818   4.109
  139ILE      N 1364   5.945   4.821   3.940
  139ILE      H 1365   6.032   4.861   3.911
  139ILE     CA 1366   5.843   4.813   3.834
  139ILE     CB 1367   5.903   4.853   3.700
  139ILE    CG1 1368   5.949   4.999   3.707
  139ILE    CG2 1369   5.794   4.834   3.594
  139ILE     CD 1370   5.991   5.069   3.578
  139ILE      C 1371   5.781   4.673   3.838
  139ILE      O 1372   5.659   4.671   3.822
  140GLN      N 1373   5.854   4.562   3.836
  140GLN      H 1374   5.950   4.561   3.807
  140GLN     CA 1375   5.791   4.430   3.844
  140GLN     CB 1376   5.900   4.324   3.864
  140GLN     CG 1377   5.982   4.311   3.736
  140GLN     CD 1378   6.070   4.186   3.742
  140GLN    OE1 1379   6.040   4.089   3.672
  140GLN    NE2 1380   6.189   4.192   3.800
  140GLN   HE21 1381   6.217   4.281   3.837
  140GLN   HE22 1382   6.249   4.116   3.825
  140GLN      C 1383   5.701   4.417   3.967
  140GLN      O 1384   5.595   4.358   3.950
  141ALA      N 1385   5.737   4.480   4.079
  141ALA      H 1386   5.836   4.482   4.095
  141ALA     CA 1387   5.651   4.483   4.198
  141ALA     CB 1388   5.731   4.530   4.320
  141ALA      C 1389   5.522   4.564   4.183
  141ALA      O 1390   5.423   4.509   4.229
  142ALA      N 1391   5.536   4.670   4.104
  142ALA      H 1392   5.625   4.698   4.067
  142ALA     CA 1393   5.423   4.753   4.059
  142ALA     CB 1394   5.468   4.879   3.985
  142ALA      C 1395   5.325   4.673   3.973
  142ALA      O 1396   5.208   4.670   4.011
  143HISE     N 1397   5.378   4.607   3.870
  143HISE     H 1398   5.472   4.628   3.844
  143HISE    CA 1399   5.306   4.525   3.772
  143HISE    CB 1400   5.411   4.455   3.685
  143HISE    CG 1401   5.356   4.383   3.562
  143HISE   ND1 1402   5.331   4.437   3.444
  143HISE   CD2 1403   5.305   4.260   3.563
  143HISE   HD2 1404   5.312   4.201   3.654
  143HISE   CE1 1405   5.257   4.350   3.376
  143HISE   HE1 1406   5.225   4.364   3.273
  143HISE   NE2 1407   5.237   4.241   3.450
  143HISE   HE2 1408   5.182   4.160   3.429
  143HISE     C 1409   5.225   4.421   3.850
  143HISE     O 1410   5.102   4.419   3.842
  144ASP      N 1411   5.291   4.335   3.926
  144ASP      H 1412   5.391   4.325   3.931
  144ASP     CA 1413   5.228   4.236   4.015
  144ASP     CB 1414   5.339   4.160   4.088
  144ASP     CG 1415   5.410   4.046   4.014
  144ASP    OD1 1416   5.450   3.951   4.084
  144ASP    OD2 1417   5.420   4.049   3.889
  144ASP      C 1418   5.124   4.288   4.114
  144ASP      O 1419   5.014   4.233   4.117
  145ALA      N 1420   5.152   4.406   4.168
  145ALA      H 1421   5.245   4.444   4.175
  145ALA     CA 1422   5.051   4.484   4.240
  145ALA     CB 1423   5.117   4.604   4.309
  145ALA      C 1424   4.928   4.531   4.162
  145ALA      O 1425   4.818   4.512   4.214
  146VAL      N 1426   4.944   4.580   4.040
  146VAL      H 1427   5.030   4.619   4.005
  146VAL     CA 1428   4.833   4.635   3.961
  146VAL     CB 1429   4.879   4.733   3.853
  146VAL    CG1 1430   4.761   4.787   3.771
  146VAL    CG2 1431   4.944   4.851   3.925
  146VAL      C 1432   4.751   4.519   3.902
  146VAL      O 1433   4.630   4.516   3.923
  147ALA      N 1434   4.821   4.413   3.864
  147ALA      H 1435   4.918   4.433   3.849
  147ALA     CA 1436   4.768   4.285   3.816
  147ALA     CB 1437   4.885   4.199   3.768
  147ALA      C 1438   4.681   4.212   3.918
  147ALA      O 1439   4.576   4.166   3.874
  148GLN      N 1440   4.717   4.220   4.046
  148GLN      H 1441   4.812   4.242   4.068
  148GLN     CA 1442   4.649   4.166   4.164
  148GLN     CB 1443   4.748   4.119   4.271
  148GLN     CG 1444   4.822   3.996   4.219
  148GLN     CD 1445   4.895   3.942   4.342
  148GLN    OE1 1446   4.863   3.833   4.390
  148GLN    NE2 1447   5.020   3.986   4.353
  148GLN   HE21 1448   5.056   4.048   4.283
  148GLN   HE22 1449   5.064   3.958   4.438
  148GLN      C 1450   4.533   4.242   4.228
  148GLN      O 1451   4.450   4.182   4.295
  149GLU      N 1452   4.540   4.374   4.210
  149GLU      H 1453   4.627   4.419   4.191
  149GLU     CA 1454   4.434   4.467   4.251
  149GLU     CB 1455   4.490   4.608   4.262
  149GLU     CG 1456   4.503   4.663   4.404
  149GLU     CD 1457   4.470   4.813   4.408
  149GLU    OE1 1458   4.395   4.863   4.322
  149GLU    OE2 1459   4.517   4.879   4.504
  149GLU      C 1460   4.325   4.478   4.144
  149GLU      O 1461   4.210   4.510   4.171
  150GLY      N 1462   4.361   4.455   4.018
  150GLY      H 1463   4.457   4.471   3.993
  150GLY     CA 1464   4.269   4.441   3.905
  150GLY      C 1465   4.193   4.308   3.899
  150GLY      O 1466   4.252   4.200   3.899
  151GLN      N 1467   4.060   4.303   3.895
  151GLN      H 1468   4.009   4.389   3.886
  151GLN     CA 1469   3.969   4.188   3.901
  151GLN     CB 1470   3.826   4.223   3.943
  151GLN     CG 1471   3.754   4.313   3.842
  151GLN     CD 1472   3.624   4.374   3.895
  151GLN    OE1 1473   3.554   4.309   3.972
  151GLN    NE2 1474   3.601   4.503   3.872
  151GLN   HE21 1475   3.658   4.551   3.805
  151GLN   HE22 1476   3.531   4.556   3.920
  151GLN      C 1477   3.961   4.083   3.790
  151GLN      O 1478   3.909   3.973   3.806
  152CYS      N 1479   3.982   4.126   3.666
  152CYS      H 1480   4.027   4.213   3.648
  152CYS     CA 1481   3.984   4.026   3.558
  152CYS     CB 1482   3.962   4.090   3.421
  152CYS     SG 1483   3.817   4.202   3.412
  152CYS     HG 1484   3.854   4.285   3.315
  152CYS      C 1485   4.110   3.939   3.551
  152CYS      O 1486   4.213   3.974   3.608
  153ARG      N 1487   4.097   3.831   3.475
  153ARG      H 1488   4.010   3.781   3.478
  153ARG     CA 1489   4.209   3.746   3.433
  153ARG     CB 1490   4.227   3.624   3.524
  153ARG     CG 1491   4.361   3.551   3.525
  153ARG     CD 1492   4.478   3.649   3.532
  153ARG     NE 1493   4.484   3.719   3.662
  153ARG     HE 1494   4.501   3.668   3.746
  153ARG     CZ 1495   4.486   3.853   3.667
  153ARG    NH1 1496   4.486   3.929   3.557
  153ARG   HH11 1497   4.482   3.886   3.467
  153ARG   HH12 1498   4.493   4.029   3.559
  153ARG    NH2 1499   4.494   3.909   3.788
  153ARG   HH21 1500   4.494   3.859   3.875
  153ARG   HH22 1501   4.529   4.002   3.780
  153ARG      C 1502   4.181   3.699   3.290
  153ARG      O 1503   4.170   3.789   3.206
  154VAL      N 1504   4.135   3.577   3.262
  154VAL      H 1505   4.091   3.522   3.333
  154VAL     CA 1506   4.120   3.529   3.125
  154VAL     CB 1507   3.988   3.564   3.055
  154VAL    CG1 1508   3.966   3.504   2.916
  154VAL    CG2 1509   3.869   3.532   3.145
  154VAL      C 1510   4.243   3.556   3.038
  154VAL      O 1511   4.254   3.660   2.974
  155ASP      N 1512   4.325   3.451   3.035
  155ASP      H 1513   4.320   3.380   3.105
  155ASP     CA 1514   4.426   3.447   2.929
  155ASP     CB 1515   4.555   3.430   3.009
  155ASP     CG 1516   4.677   3.461   2.922
  155ASP    OD1 1517   4.660   3.439   2.800
  155ASP    OD2 1518   4.790   3.491   2.966
  155ASP      C 1519   4.400   3.337   2.826
  155ASP      O 1520   4.436   3.223   2.855
  156ASP      N 1521   4.369   3.378   2.703
  156ASP      H 1522   4.372   3.476   2.688
  156ASP     CA 1523   4.340   3.284   2.593
  156ASP     CB 1524   4.200   3.302   2.535
  156ASP     CG 1525   4.165   3.448   2.502
  156ASP    OD1 1526   4.213   3.506   2.402
  156ASP    OD2 1527   4.076   3.491   2.579
  156ASP      C 1528   4.446   3.288   2.482
  156ASP      O 1529   4.426   3.234   2.374
  157LYS      N 1530   4.565   3.337   2.515
  157LYS      H 1531   4.583   3.373   2.607
  157LYS     CA 1532   4.694   3.335   2.444
  157LYS     CB 1533   4.736   3.189   2.431
  157LYS     CG 1534   4.793   3.144   2.566
  157LYS     CD 1535   4.915   3.224   2.615
  157LYS     CE 1536   4.978   3.158   2.738
  157LYS     NZ 1537   4.899   3.193   2.857
  157LYS    HZ1 1538   4.810   3.148   2.850
  157LYS    HZ2 1539   4.947   3.148   2.933
  157LYS    HZ3 1540   4.883   3.289   2.879
  157LYS      C 1541   4.703   3.405   2.308
  157LYS      O 1542   4.790   3.368   2.229
  158VAL      N 1543   4.607   3.493   2.282
  158VAL      H 1544   4.531   3.504   2.346
  158VAL     CA 1545   4.591   3.563   2.153
  158VAL     CB 1546   4.451   3.622   2.137
  158VAL    CG1 1547   4.418   3.709   2.015
  158VAL    CG2 1548   4.358   3.501   2.124
  158VAL      C 1549   4.701   3.668   2.140
  158VAL      O 1550   4.729   3.742   2.234
  159ASN      N 1551   4.764   3.682   2.024
  159ASN      H 1552   4.718   3.632   1.950
  159ASN     CA 1553   4.881   3.766   1.993
  159ASN     CB 1554   4.957   3.728   1.867
  159ASN     CG 1555   5.093   3.797   1.849
  159ASN    OD1 1556   5.157   3.855   1.936
  159ASN    ND2 1557   5.133   3.813   1.723
  159ASN   HD21 1558   5.078   3.769   1.652
  159ASN   HD22 1559   5.230   3.832   1.709
  159ASN      C 1560   4.851   3.916   2.002
  159ASN      O 1561   4.839   3.980   1.897
  160PHE      N 1562   4.855   3.969   2.124
  160PHE      H 1563   4.844   3.911   2.205
  160PHE     CA 1564   4.827   4.111   2.150
  160PHE     CB 1565   4.745   4.118   2.279
  160PHE     CG 1566   4.596   4.085   2.270
  160PHE    CD1 1567   4.520   4.189   2.218
  160PHE    HD1 1568   4.575   4.283   2.210
  160PHE    CD2 1569   4.530   3.978   2.330
  160PHE    HD2 1570   4.584   3.886   2.351
  160PHE    CE1 1571   4.381   4.183   2.217
  160PHE    HE1 1572   4.324   4.265   2.173
  160PHE    CE2 1573   4.391   3.977   2.336
  160PHE    HE2 1574   4.341   3.908   2.403
  160PHE     CZ 1575   4.315   4.078   2.280
  160PHE     HZ 1576   4.208   4.085   2.298
  160PHE      C 1577   4.950   4.199   2.173
  160PHE      O 1578   5.048   4.166   2.240
  161HISE     N 1579   4.936   4.319   2.118
  161HISE     H 1580   4.863   4.343   2.054
  161HISE    CA 1581   5.043   4.419   2.122
  161HISE    CB 1582   5.106   4.428   1.983
  161HISE    CG 1583   5.173   4.300   1.932
  161HISE   ND1 1584   5.299   4.299   1.892
  161HISE   CD2 1585   5.118   4.187   1.889
  161HISE   HD2 1586   5.025   4.138   1.916
  161HISE   CE1 1587   5.320   4.184   1.829
  161HISE   HE1 1588   5.415   4.162   1.780
  161HISE   NE2 1589   5.207   4.114   1.821
  161HISE   HE2 1590   5.187   4.021   1.791
  161HISE     C 1591   4.977   4.552   2.160
  161HISE     O 1592   4.857   4.574   2.146
  162PHE      N 1593   5.058   4.629   2.232
  162PHE      H 1594   5.153   4.604   2.250
  162PHE     CA 1595   5.013   4.763   2.274
  162PHE     CB 1596   5.009   4.771   2.427
  162PHE     CG 1597   4.943   4.891   2.495
  162PHE    CD1 1598   4.816   4.932   2.459
  162PHE    HD1 1599   4.764   4.901   2.368
  162PHE    CD2 1600   4.999   4.934   2.615
  162PHE    HD2 1601   5.095   4.897   2.650
  162PHE    CE1 1602   4.741   5.016   2.541
  162PHE    HE1 1603   4.654   5.070   2.502
  162PHE    CE2 1604   4.924   5.015   2.699
  162PHE    HE2 1605   4.959   5.046   2.797
  162PHE     CZ 1606   4.794   5.053   2.664
  162PHE     HZ 1607   4.748   5.134   2.719
  162PHE      C 1608   5.095   4.882   2.223
  162PHE      O 1609   5.204   4.913   2.270
  163ILE      N 1610   5.041   4.947   2.121
  163ILE      H 1611   4.943   4.949   2.101
  163ILE     CA 1612   5.130   5.033   2.041
  163ILE     CB 1613   5.107   5.004   1.893
  163ILE    CG1 1614   5.118   4.854   1.863
  163ILE    CG2 1615   5.205   5.084   1.806
  163ILE     CD 1616   5.034   4.820   1.740
  163ILE      C 1617   5.102   5.180   2.074
  163ILE      O 1618   4.985   5.213   2.088
  164LEU      N 1619   5.206   5.260   2.095
  164LEU      H 1620   5.299   5.225   2.083
  164LEU     CA 1621   5.193   5.405   2.116
  164LEU     CB 1622   5.300   5.458   2.211
  164LEU     CG 1623   5.305   5.604   2.258
  164LEU    CD1 1624   5.204   5.640   2.367
  164LEU    CD2 1625   5.453   5.634   2.284
  164LEU      C 1626   5.198   5.495   1.992
  164LEU      O 1627   5.268   5.464   1.896
  165PHE      N 1628   5.111   5.595   1.981
  165PHE      H 1629   5.026   5.594   2.034
  165PHE     CA 1630   5.126   5.709   1.889
  165PHE     CB 1631   5.018   5.725   1.782
  165PHE     CG 1632   4.991   5.595   1.705
  165PHE    CD1 1633   4.903   5.504   1.762
  165PHE    HD1 1634   4.863   5.520   1.862
  165PHE    CD2 1635   5.045   5.571   1.580
  165PHE    HD2 1636   5.115   5.646   1.543
  165PHE    CE1 1637   4.865   5.386   1.699
  165PHE    HE1 1638   4.765   5.351   1.724
  165PHE    CE2 1639   5.001   5.458   1.511
  165PHE    HE2 1640   5.054   5.433   1.420
  165PHE     CZ 1641   4.914   5.367   1.570
  165PHE     HZ 1642   4.882   5.282   1.510
  165PHE      C 1643   5.146   5.841   1.964
  165PHE      O 1644   5.081   5.870   2.064
  166ASN      N 1645   5.242   5.918   1.913
  166ASN      H 1646   5.306   5.893   1.840
  166ASN     CA 1647   5.269   6.053   1.963
  166ASN     CB 1648   5.344   6.056   2.096
  166ASN     CG 1649   5.487   6.004   2.079
  166ASN    OD1 1650   5.528   5.904   2.021
  166ASN    ND2 1651   5.576   6.082   2.141
  166ASN   HD21 1652   5.557   6.163   2.197
  166ASN   HD22 1653   5.674   6.073   2.122
  166ASN      C 1654   5.335   6.148   1.863
  166ASN      O 1655   5.389   6.116   1.757
  167ASN      N 1656   5.343   6.273   1.906
  167ASN      H 1657   5.332   6.279   2.005
  167ASN     CA 1658   5.389   6.392   1.833
  167ASN     CB 1659   5.281   6.499   1.813
  167ASN     CG 1660   5.329   6.602   1.710
  167ASN    OD1 1661   5.405   6.696   1.733
  167ASN    ND2 1662   5.266   6.597   1.593
  167ASN   HD21 1663   5.187   6.537   1.580
  167ASN   HD22 1664   5.300   6.663   1.525
  167ASN      C 1665   5.522   6.443   1.887
  167ASN      O 1666   5.528   6.464   2.008
  168VAL      N 1667   5.626   6.422   1.807
  168VAL      H 1668   5.615   6.366   1.725
  168VAL     CA 1669   5.761   6.465   1.846
  168VAL     CB 1670   5.845   6.341   1.878
  168VAL    CG1 1671   5.981   6.367   1.943
  168VAL    CG2 1672   5.772   6.243   1.970
  168VAL      C 1673   5.832   6.534   1.729
  168VAL      O 1674   5.840   6.473   1.623
  169ASP      N 1675   5.891   6.651   1.751
  169ASP      H 1676   5.869   6.707   1.831
  169ASP     CA 1677   5.968   6.725   1.650
  169ASP     CB 1678   6.107   6.663   1.634
  169ASP     CG 1679   6.202   6.759   1.562
  169ASP    OD1 1680   6.218   6.874   1.610
  169ASP    OD2 1681   6.272   6.712   1.470
  169ASP      C 1682   5.890   6.752   1.521
  169ASP      O 1683   5.939   6.746   1.408
  170GLY      N 1684   5.761   6.777   1.544
  170GLY      H 1685   5.727   6.818   1.628
  170GLY     CA 1686   5.660   6.793   1.438
  170GLY      C 1687   5.642   6.667   1.354
  170GLY      O 1688   5.573   6.676   1.253
  171HISE     N 1689   5.696   6.552   1.395
  171HISE     H 1690   5.754   6.541   1.476
  171HISE    CA 1691   5.664   6.426   1.328
  171HISE    CB 1692   5.789   6.347   1.289
  171HISE    CG 1693   5.872   6.404   1.174
  171HISE   ND1 1694   5.972   6.491   1.183
  171HISE   CD2 1695   5.863   6.368   1.046
  171HISE   HD2 1696   5.777   6.320   1.000
  171HISE   CE1 1697   6.024   6.514   1.062
  171HISE   HE1 1698   6.105   6.577   1.027
  171HISE   NE2 1699   5.952   6.440   0.978
  171HISE   HE2 1700   5.952   6.461   0.880
  171HISE     C 1701   5.570   6.329   1.400
  171HISE     O 1702   5.573   6.317   1.523
  172LEU      N 1703   5.473   6.273   1.328
  172LEU      H 1704   5.451   6.300   1.234
  172LEU     CA 1705   5.396   6.159   1.379
  172LEU     CB 1706   5.281   6.140   1.280
  172LEU     CG 1707   5.152   6.084   1.340
  172LEU    CD1 1708   5.171   5.932   1.346
  172LEU    CD2 1709   5.114   6.150   1.473
  172LEU      C 1710   5.482   6.033   1.392
  172LEU      O 1711   5.514   5.965   1.294
  173TYR      N 1712   5.508   6.002   1.518
  173TYR      H 1713   5.450   6.044   1.588
  173TYR     CA 1714   5.574   5.874   1.549
  173TYR     CB 1715   5.699   5.894   1.636
  173TYR     CG 1716   5.813   5.965   1.563
  173TYR    CD1 1717   5.903   5.891   1.486
  173TYR    HD1 1718   5.897   5.785   1.461
  173TYR    CD2 1719   5.837   6.101   1.578
  173TYR    HD2 1720   5.764   6.159   1.635
  173TYR    CE1 1721   6.015   5.953   1.432
  173TYR    HE1 1722   6.072   5.896   1.358
  173TYR    CE2 1723   5.947   6.167   1.524
  173TYR    HE2 1724   5.963   6.272   1.550
  173TYR     CZ 1725   6.034   6.090   1.448
  173TYR     OH 1726   6.143   6.147   1.391
  173TYR     HH 1727   6.139   6.245   1.410
  173TYR      C 1728   5.472   5.771   1.596
  173TYR      O 1729   5.375   5.797   1.668
  174GLU      N 1730   5.517   5.649   1.571
  174GLU      H 1731   5.602   5.638   1.518
  174GLU     CA 1732   5.450   5.522   1.601
  174GLU     CB 1733   5.412   5.449   1.472
  174GLU     CG 1734   5.361   5.309   1.504
  174GLU     CD 1735   5.313   5.242   1.375
  174GLU    OE1 1736   5.201   5.277   1.331
  174GLU    OE2 1737   5.382   5.157   1.315
  174GLU      C 1738   5.554   5.436   1.675
  174GLU      O 1739   5.664   5.417   1.624
  175LEU      N 1740   5.522   5.411   1.801
  175LEU      H 1741   5.435   5.446   1.837
  175LEU     CA 1742   5.611   5.345   1.897
  175LEU     CB 1743   5.666   5.436   2.007
  175LEU     CG 1744   5.779   5.532   1.971
  175LEU    CD1 1745   5.714   5.669   1.952
  175LEU    CD2 1746   5.879   5.536   2.087
  175LEU      C 1747   5.558   5.222   1.970
  175LEU      O 1748   5.471   5.219   2.057
  176ASP      N 1749   5.601   5.106   1.920
  176ASP      H 1750   5.656   5.102   1.836
  176ASP     CA 1751   5.583   4.974   1.981
  176ASP     CB 1752   5.517   4.877   1.882
  176ASP     CG 1753   5.509   4.730   1.924
  176ASP    OD1 1754   5.575   4.645   1.860
  176ASP    OD2 1755   5.460   4.697   2.034
  176ASP      C 1756   5.717   4.913   2.022
  176ASP      O 1757   5.814   4.901   1.948
  177GLY      N 1758   5.698   4.827   2.122
  177GLY      H 1759   5.604   4.807   2.148
  177GLY     CA 1760   5.813   4.763   2.188
  177GLY      C 1761   5.858   4.626   2.138
  177GLY      O 1762   5.967   4.577   2.167
  178ARG      N 1763   5.761   4.555   2.081
  178ARG      H 1764   5.672   4.595   2.060
  178ARG     CA 1765   5.787   4.425   2.017
  178ARG     CB 1766   5.650   4.363   1.989
  178ARG     CG 1767   5.570   4.310   2.108
  178ARG     CD 1768   5.631   4.186   2.174
  178ARG     NE 1769   5.583   4.071   2.096
  178ARG     HE 1770   5.642   4.037   2.022
  178ARG     CZ 1771   5.467   4.006   2.115
  178ARG    NH1 1772   5.377   4.037   2.209
  178ARG   HH11 1773   5.401   4.109   2.274
  178ARG   HH12 1774   5.291   3.988   2.222
  178ARG    NH2 1775   5.422   3.917   2.025
  178ARG   HH21 1776   5.481   3.904   1.946
  178ARG   HH22 1777   5.324   3.905   2.008
  178ARG      C 1778   5.869   4.429   1.887
  178ARG      O 1779   5.943   4.335   1.859
  179MET      N 1780   5.841   4.536   1.814
  179MET      H 1781   5.749   4.575   1.810
  179MET     CA 1782   5.922   4.587   1.703
  179MET     CB 1783   5.852   4.712   1.649
  179MET     CG 1784   5.715   4.683   1.587
  179MET     SD 1785   5.718   4.530   1.487
  179MET     CE 1786   5.573   4.457   1.559
  179MET      C 1787   6.068   4.625   1.728
  179MET      O 1788   6.095   4.674   1.838
  180PRO      N 1789   6.154   4.598   1.630
  180PRO     CA 1790   6.289   4.656   1.635
  180PRO     CB 1791   6.357   4.605   1.508
  180PRO     CG 1792   6.292   4.469   1.486
  180PRO     CD 1793   6.155   4.472   1.554
  180PRO      C 1794   6.315   4.806   1.644
  180PRO      O 1795   6.412   4.850   1.706
  181PHE      N 1796   6.231   4.886   1.579
  181PHE      H 1797   6.136   4.857   1.565
  181PHE     CA 1798   6.259   5.030   1.575
  181PHE     CB 1799   6.331   5.070   1.446
  181PHE     CG 1800   6.470   5.012   1.418
  181PHE    CD1 1801   6.492   4.908   1.328
  181PHE    HD1 1802   6.406   4.844   1.308
  181PHE    CD2 1803   6.573   5.067   1.494
  181PHE    HD2 1804   6.553   5.145   1.568
  181PHE    CE1 1805   6.615   4.845   1.317
  181PHE    HE1 1806   6.633   4.762   1.248
  181PHE    CE2 1807   6.697   5.008   1.477
  181PHE    HE2 1808   6.784   5.047   1.529
  181PHE     CZ 1809   6.719   4.901   1.391
  181PHE     HZ 1810   6.809   4.840   1.395
  181PHE      C 1811   6.125   5.103   1.569
  181PHE      O 1812   6.027   5.029   1.558
  182PRO      N 1813   6.117   5.232   1.603
  182PRO     CA 1814   6.000   5.317   1.579
  182PRO     CB 1815   6.050   5.452   1.631
  182PRO     CG 1816   6.147   5.420   1.746
  182PRO     CD 1817   6.221   5.306   1.676
  182PRO      C 1818   5.976   5.330   1.429
  182PRO      O 1819   6.078   5.339   1.361
  183VAL      N 1820   5.853   5.364   1.393
  183VAL      H 1821   5.780   5.382   1.459
  183VAL     CA 1822   5.814   5.384   1.252
  183VAL     CB 1823   5.698   5.291   1.217
  183VAL    CG1 1824   5.634   5.304   1.078
  183VAL    CG2 1825   5.725   5.147   1.259
  183VAL      C 1826   5.773   5.532   1.252
  183VAL      O 1827   5.717   5.583   1.348
  184ASN      N 1828   5.793   5.601   1.140
  184ASN      H 1829   5.822   5.560   1.053
  184ASN     CA 1830   5.756   5.742   1.125
  184ASN     CB 1831   5.884   5.824   1.106
  184ASN     CG 1832   5.868   5.976   1.104
  184ASN    OD1 1833   5.789   6.014   1.018
  184ASN    ND2 1834   5.970   6.055   1.135
  184ASN   HD21 1835   6.057   6.006   1.138
  184ASN   HD22 1836   5.960   6.133   1.197
  184ASN      C 1837   5.655   5.758   1.011
  184ASN      O 1838   5.662   5.685   0.913
  185HISE     N 1839   5.540   5.819   1.038
  185HISE     H 1840   5.516   5.859   1.127
  185HISE    CA 1841   5.441   5.842   0.932
  185HISE    CB 1842   5.307   5.794   0.989
  185HISE    CG 1843   5.295   5.647   1.030
  185HISE   ND1 1844   5.295   5.550   0.938
  185HISE   CD2 1845   5.297   5.599   1.154
  185HISE   HD2 1846   5.283   5.662   1.242
  185HISE   CE1 1847   5.294   5.440   1.013
  185HISE   HE1 1848   5.286   5.337   0.979
  185HISE   NE2 1849   5.301   5.466   1.143
  185HISE   HE2 1850   5.297   5.403   1.220
  185HISE     C 1851   5.427   5.987   0.883
  185HISE     O 1852   5.321   6.030   0.839
  186GLY      N 1853   5.531   6.069   0.893
  186GLY      H 1854   5.614   6.045   0.943
  186GLY     CA 1855   5.535   6.203   0.834
  186GLY      C 1856   5.515   6.324   0.927
  186GLY      O 1857   5.509   6.326   1.049
  187ALA      N 1858   5.515   6.437   0.858
  187ALA      H 1859   5.534   6.432   0.760
  187ALA     CA 1860   5.490   6.570   0.917
  187ALA     CB 1861   5.498   6.678   0.809
  187ALA      C 1862   5.356   6.577   0.990
  187ALA      O 1863   5.258   6.533   0.929
  188SER      N 1864   5.339   6.639   1.106
  188SER      H 1865   5.419   6.669   1.157
  188SER     CA 1866   5.213   6.640   1.183
  188SER     CB 1867   5.164   6.502   1.227
  188SER     OG 1868   5.043   6.511   1.304
  188SER     HG 1869   4.967   6.511   1.239
  188SER      C 1870   5.225   6.729   1.308
  188SER      O 1871   5.333   6.748   1.362
  189SER      N 1872   5.108   6.777   1.350
  189SER      H 1873   5.030   6.714   1.348
  189SER     CA 1874   5.094   6.891   1.442
  189SER     CB 1875   5.008   6.995   1.369
  189SER     OG 1876   4.953   7.086   1.464
  189SER     HG 1877   5.029   7.125   1.516
  189SER      C 1878   5.026   6.844   1.571
  189SER      O 1879   4.921   6.783   1.556
  190GLU      N 1880   5.079   6.901   1.679
  190GLU      H 1881   5.159   6.962   1.686
  190GLU     CA 1882   5.014   6.893   1.810
  190GLU     CB 1883   5.104   6.982   1.896
  190GLU     CG 1884   5.098   6.972   2.048
  190GLU     CD 1885   5.193   7.078   2.105
  190GLU    OE1 1886   5.300   7.037   2.154
  190GLU    OE2 1887   5.156   7.197   2.113
  190GLU      C 1888   4.868   6.939   1.821
  190GLU      O 1889   4.794   6.872   1.893
  191ASP      N 1890   4.832   7.035   1.736
  191ASP      H 1891   4.886   7.061   1.656
  191ASP     CA 1892   4.694   7.086   1.729
  191ASP     CB 1893   4.693   7.221   1.657
  191ASP     CG 1894   4.553   7.275   1.630
  191ASP    OD1 1895   4.500   7.346   1.718
  191ASP    OD2 1896   4.498   7.232   1.526
  191ASP      C 1897   4.599   6.981   1.670
  191ASP      O 1898   4.488   6.969   1.721
  192THR      N 1899   4.648   6.887   1.589
  192THR      H 1900   4.738   6.888   1.546
  192THR     CA 1901   4.565   6.777   1.539
  192THR     CB 1902   4.571   6.775   1.386
  192THR    OG1 1903   4.702   6.771   1.330
  192THR    HG1 1904   4.717   6.680   1.291
  192THR    CG2 1905   4.478   6.883   1.331
  192THR      C 1906   4.607   6.636   1.581
  192THR      O 1907   4.593   6.541   1.503
  193LEU      N 1908   4.676   6.631   1.695
  193LEU      H 1909   4.716   6.714   1.733
  193LEU     CA 1910   4.726   6.508   1.758
  193LEU     CB 1911   4.767   6.544   1.901
  193LEU     CG 1912   4.833   6.434   1.985
  193LEU    CD1 1913   4.970   6.379   1.945
  193LEU    CD2 1914   4.837   6.493   2.126
  193LEU      C 1915   4.634   6.386   1.756
  193LEU      O 1916   4.685   6.280   1.719
  194LEU      N 1917   4.504   6.399   1.782
  194LEU      H 1918   4.466   6.489   1.803
  194LEU     CA 1919   4.420   6.278   1.774
  194LEU     CB 1920   4.283   6.303   1.837
  194LEU     CG 1921   4.296   6.361   1.978
  194LEU    CD1 1922   4.165   6.403   2.046
  194LEU    CD2 1923   4.338   6.246   2.070
  194LEU      C 1924   4.394   6.237   1.629
  194LEU      O 1925   4.426   6.128   1.582
  195LYS      N 1926   4.358   6.337   1.548
  195LYS      H 1927   4.377   6.432   1.570
  195LYS     CA 1928   4.322   6.310   1.408
  195LYS     CB 1929   4.265   6.435   1.343
  195LYS     CG 1930   4.262   6.447   1.190
  195LYS     CD 1931   4.165   6.564   1.171
  195LYS     CE 1932   4.146   6.599   1.023
  195LYS     NZ 1933   4.077   6.491   0.951
  195LYS    HZ1 1934   4.128   6.456   0.873
  195LYS    HZ2 1935   4.045   6.417   1.010
  195LYS    HZ3 1936   3.987   6.525   0.924
  195LYS      C 1937   4.432   6.246   1.323
  195LYS      O 1938   4.410   6.137   1.270
  196ASP      N 1939   4.555   6.294   1.337
  196ASP      H 1940   4.585   6.373   1.390
  196ASP     CA 1941   4.666   6.235   1.261
  196ASP     CB 1942   4.785   6.331   1.254
  196ASP     CG 1943   4.762   6.453   1.165
  196ASP    OD1 1944   4.825   6.559   1.185
  196ASP    OD2 1945   4.681   6.448   1.069
  196ASP      C 1946   4.714   6.094   1.297
  196ASP      O 1947   4.725   6.010   1.208
  197ALA      N 1948   4.704   6.066   1.427
  197ALA      H 1949   4.683   6.140   1.491
  197ALA     CA 1950   4.723   5.929   1.476
  197ALA     CB 1951   4.741   5.954   1.626
  197ALA      C 1952   4.603   5.838   1.448
  197ALA      O 1953   4.627   5.729   1.395
  198ALA      N 1954   4.482   5.890   1.464
  198ALA      H 1955   4.476   5.964   1.531
  198ALA     CA 1956   4.356   5.823   1.432
  198ALA     CB 1957   4.228   5.893   1.477
  198ALA      C 1958   4.348   5.774   1.287
  198ALA      O 1959   4.289   5.668   1.264
  199LYS      N 1960   4.418   5.839   1.195
  199LYS      H 1961   4.470   5.922   1.216
  199LYS     CA 1962   4.418   5.789   1.057
  199LYS     CB 1963   4.488   5.894   0.970
  199LYS     CG 1964   4.504   5.845   0.826
  199LYS     CD 1965   4.591   5.942   0.745
  199LYS     CE 1966   4.735   5.925   0.791
  199LYS     NZ 1967   4.825   6.034   0.749
  199LYS    HZ1 1968   4.794   6.127   0.767
  199LYS    HZ2 1969   4.916   6.023   0.790
  199LYS    HZ3 1970   4.846   6.028   0.651
  199LYS      C 1971   4.490   5.654   1.048
  199LYS      O 1972   4.428   5.552   1.019
  200VAL      N 1973   4.605   5.644   1.115
  200VAL      H 1974   4.637   5.724   1.166
  200VAL     CA 1975   4.686   5.521   1.111
  200VAL     CB 1976   4.838   5.533   1.123
  200VAL    CG1 1977   4.906   5.397   1.106
  200VAL    CG2 1978   4.893   5.641   1.030
  200VAL      C 1979   4.632   5.416   1.208
  200VAL      O 1980   4.627   5.297   1.181
  201CYS      N 1981   4.554   5.461   1.307
  201CYS      H 1982   4.559   5.553   1.345
  201CYS     CA 1983   4.483   5.368   1.395
  201CYS     CB 1984   4.429   5.434   1.522
  201CYS     SG 1985   4.560   5.504   1.629
  201CYS     HG 1986   4.466   5.539   1.716
  201CYS      C 1987   4.374   5.297   1.314
  201CYS      O 1988   4.352   5.176   1.323
  202ARG      N 1989   4.289   5.378   1.252
  202ARG      H 1990   4.280   5.477   1.261
  202ARG     CA 1991   4.185   5.321   1.165
  202ARG     CB 1992   4.101   5.430   1.097
  202ARG     CG 1993   4.013   5.493   1.205
  202ARG     CD 1994   3.887   5.562   1.153
  202ARG     NE 1995   3.915   5.679   1.068
  202ARG     HE 1996   3.922   5.670   0.969
  202ARG     CZ 1997   3.938   5.804   1.112
  202ARG    NH1 1998   3.922   5.850   1.237
  202ARG   HH11 1999   3.895   5.777   1.299
  202ARG   HH12 2000   3.947   5.942   1.266
  202ARG    NH2 2001   3.990   5.891   1.025
  202ARG   HH21 2002   4.003   5.870   0.928
  202ARG   HH22 2003   4.031   5.973   1.065
  202ARG      C 2004   4.252   5.235   1.057
  202ARG      O 2005   4.212   5.121   1.035
  203GLU      N 2006   4.353   5.287   0.989
  203GLU      H 2007   4.392   5.377   1.009
  203GLU     CA 2008   4.420   5.221   0.877
  203GLU     CB 2009   4.543   5.307   0.845
  203GLU     CG 2010   4.614   5.263   0.717
  203GLU     CD 2011   4.729   5.357   0.676
  203GLU    OE1 2012   4.704   5.460   0.610
  203GLU    OE2 2013   4.843   5.341   0.724
  203GLU      C 2014   4.463   5.077   0.909
  203GLU      O 2015   4.433   4.990   0.828
  204PHE      N 2016   4.520   5.067   1.029
  204PHE      H 2017   4.524   5.146   1.090
  204PHE     CA 2018   4.556   4.938   1.089
  204PHE     CB 2019   4.629   4.973   1.219
  204PHE     CG 2020   4.749   4.882   1.246
  204PHE    CD1 2021   4.874   4.925   1.202
  204PHE    HD1 2022   4.876   5.014   1.139
  204PHE    CD2 2023   4.739   4.759   1.310
  204PHE    HD2 2024   4.646   4.708   1.335
  204PHE    CE1 2025   4.990   4.852   1.225
  204PHE    HE1 2026   5.085   4.897   1.196
  204PHE    CE2 2027   4.855   4.684   1.329
  204PHE    HE2 2028   4.845   4.579   1.356
  204PHE     CZ 2029   4.979   4.727   1.284
  204PHE     HZ 2030   5.070   4.669   1.301
  204PHE      C 2031   4.436   4.848   1.117
  204PHE      O 2032   4.437   4.736   1.066
  205THR      N 2033   4.326   4.895   1.176
  205THR      H 2034   4.326   4.989   1.211
  205THR     CA 2035   4.209   4.811   1.205
  205THR     CB 2036   4.138   4.856   1.333
  205THR    OG1 2037   4.024   4.773   1.358
  205THR    HG1 2038   4.035   4.697   1.422
  205THR    CG2 2039   4.085   4.999   1.327
  205THR      C 2040   4.115   4.772   1.090
  205THR      O 2041   4.075   4.656   1.084
  206GLU      N 2042   4.104   4.857   0.989
  206GLU      H 2043   4.148   4.947   0.995
  206GLU     CA 2044   4.033   4.825   0.864
  206GLU     CB 2045   3.998   4.957   0.794
  206GLU     CG 2046   3.928   5.073   0.865
  206GLU     CD 2047   3.914   5.206   0.791
  206GLU    OE1 2048   3.888   5.310   0.854
  206GLU    OE2 2049   3.957   5.212   0.674
  206GLU      C 2050   4.095   4.732   0.760
  206GLU      O 2051   4.024   4.681   0.673
  207ARG      N 2052   4.220   4.690   0.771
  207ARG      H 2053   4.279   4.721   0.846
  207ARG     CA 2054   4.275   4.589   0.679
  207ARG     CB 2055   4.427   4.591   0.696
  207ARG     CG 2056   4.490   4.709   0.621
  207ARG     CD 2057   4.638   4.707   0.584
  207ARG     NE 2058   4.715   4.707   0.709
  207ARG     HE 2059   4.705   4.631   0.773
  207ARG     CZ 2060   4.784   4.813   0.753
  207ARG    NH1 2061   4.789   4.929   0.685
  207ARG   HH11 2062   4.749   4.925   0.594
  207ARG   HH12 2063   4.828   5.013   0.722
  207ARG    NH2 2064   4.826   4.820   0.880
  207ARG   HH21 2065   4.801   4.747   0.943
  207ARG   HH22 2066   4.869   4.905   0.911
  207ARG      C 2067   4.222   4.449   0.712
  207ARG      O 2068   4.160   4.380   0.632
  208GLU      N 2069   4.241   4.411   0.838
  208GLU      H 2070   4.313   4.445   0.898
  208GLU     CA 2071   4.192   4.284   0.893
  208GLU     CB 2072   4.270   4.232   1.014
  208GLU     CG 2073   4.396   4.155   0.973
  208GLU     CD 2074   4.489   4.248   0.895
  208GLU    OE1 2075   4.543   4.342   0.958
  208GLU    OE2 2076   4.547   4.208   0.792
  208GLU      C 2077   4.041   4.267   0.912
  208GLU      O 2078   3.988   4.245   1.021
  209GLN      N 2079   3.963   4.270   0.805
  209GLN      H 2080   4.001   4.317   0.725
  209GLN     CA 2081   3.816   4.263   0.807
  209GLN     CB 2082   3.766   4.273   0.662
  209GLN     CG 2083   3.808   4.406   0.600
  209GLN     CD 2084   3.766   4.426   0.455
  209GLN    OE1 2085   3.849   4.443   0.366
  209GLN    NE2 2086   3.637   4.416   0.423
  209GLN   HE21 2087   3.569   4.411   0.496
  209GLN   HE22 2088   3.613   4.408   0.326
  209GLN      C 2089   3.738   4.154   0.880
  209GLN      O 2090   3.648   4.186   0.959
  210GLY      N 2091   3.807   4.041   0.894
  210GLY      H 2092   3.874   4.016   0.824
  210GLY     CA 2093   3.752   3.935   0.978
  210GLY      C 2094   3.805   3.942   1.121
  210GLY      O 2095   3.815   3.835   1.182
  211GLU      N 2096   3.855   4.052   1.176
  211GLU      H 2097   3.875   4.128   1.113
  211GLU     CA 2098   3.878   4.062   1.320
  211GLU     CB 2099   4.019   4.114   1.350
  211GLU     CG 2100   4.081   4.115   1.490
  211GLU     CD 2101   4.068   3.990   1.578
  211GLU    OE1 2102   3.961   3.981   1.641
  211GLU    OE2 2103   4.155   3.900   1.576
  211GLU      C 2104   3.782   4.153   1.398
  211GLU      O 2105   3.737   4.251   1.340
  212VAL      N 2106   3.744   4.109   1.517
  212VAL      H 2107   3.800   4.036   1.556
  212VAL     CA 2108   3.639   4.161   1.605
  212VAL     CB 2109   3.535   4.061   1.656
  212VAL    CG1 2110   3.447   4.012   1.540
  212VAL    CG2 2111   3.596   3.950   1.741
  212VAL      C 2112   3.693   4.246   1.720
  212VAL      O 2113   3.610   4.321   1.772
  213ARG      N 2114   3.811   4.209   1.767
  213ARG      H 2115   3.859   4.130   1.728
  213ARG     CA 2116   3.888   4.273   1.875
  213ARG     CB 2117   4.000   4.177   1.915
  213ARG     CG 2118   3.958   4.064   2.010
  213ARG     CD 2119   4.057   3.948   2.016
  213ARG     NE 2120   4.061   3.869   1.892
  213ARG     HE 2121   4.078   3.914   1.804
  213ARG     CZ 2122   4.046   3.736   1.890
  213ARG    NH1 2123   4.031   3.665   2.003
  213ARG   HH11 2124   4.025   3.698   2.097
  213ARG   HH12 2125   4.007   3.571   1.980
  213ARG    NH2 2126   4.010   3.671   1.778
  213ARG   HH21 2127   4.003   3.726   1.695
  213ARG   HH22 2128   3.990   3.573   1.773
  213ARG      C 2129   3.952   4.408   1.845
  213ARG      O 2130   4.018   4.420   1.742
  214PHE      N 2131   3.942   4.495   1.945
  214PHE      H 2132   3.884   4.479   2.024
  214PHE     CA 2133   4.024   4.617   1.957
  214PHE     CB 2134   4.000   4.706   1.835
  214PHE     CG 2135   3.860   4.766   1.826
  214PHE    CD1 2136   3.849   4.903   1.846
  214PHE    HD1 2137   3.938   4.966   1.844
  214PHE    CD2 2138   3.744   4.692   1.803
  214PHE    HD2 2139   3.745   4.584   1.788
  214PHE    CE1 2140   3.730   4.975   1.847
  214PHE    HE1 2141   3.727   5.077   1.886
  214PHE    CE2 2142   3.623   4.761   1.805
  214PHE    HE2 2143   3.531   4.702   1.805
  214PHE     CZ 2144   3.616   4.898   1.826
  214PHE     HZ 2145   3.519   4.947   1.827
  214PHE      C 2146   3.977   4.688   2.085
  214PHE      O 2147   3.884   4.652   2.156
  215SER      N 2148   4.062   4.783   2.125
  215SER      H 2149   4.160   4.774   2.106
  215SER     CA 2150   4.045   4.881   2.232
  215SER     CB 2151   4.079   4.826   2.371
  215SER     OG 2152   3.987   4.883   2.465
  215SER     HG 2153   4.039   4.949   2.519
  215SER      C 2154   4.144   4.996   2.210
  215SER      O 2155   4.261   4.975   2.178
  216ALA      N 2156   4.098   5.114   2.249
  216ALA      H 2157   3.999   5.122   2.264
  216ALA     CA 2158   4.171   5.239   2.223
  216ALA     CB 2159   4.100   5.307   2.106
  216ALA      C 2160   4.167   5.327   2.347
  216ALA      O 2161   4.069   5.321   2.422
  217VAL      N 2162   4.268   5.412   2.360
  217VAL      H 2163   4.348   5.408   2.300
  217VAL     CA 2164   4.278   5.508   2.471
  217VAL     CB 2165   4.334   5.446   2.599
  217VAL    CG1 2166   4.450   5.348   2.582
  217VAL    CG2 2167   4.361   5.556   2.703
  217VAL      C 2168   4.366   5.625   2.429
  217VAL     O1 2169   4.461   5.610   2.349
  217VAL     O2 2170   4.326   5.739   2.460
   6.93566   6.93566   4.90424   0.00000   0.00000   0.00000   0.00000   3.46783   3.46783
