# Supplementary material for: Is There a Functional Role for the Knotted Topology in Protein UCH-L1?
Source: J Chem Inf Model. 2024 Jul 24;64(17):6827–37. doi: 10.1021/acs.jcim.4c00880 (PMC11388461; doi:10.1021/acs.jcim.4c00880)
Supplement: Supplementary file 2 — ci4c00880_si_002.zip [file ci4c00880_si_002.zip › UCH-L1_files/APO/APO_delta218/REP_5/traj_final.gro]

Protein in water t= 500000.00000 step= 5000000
 2170
    1MET      N    1   6.896   5.314   1.582
    1MET     H1    2   6.982   5.365   1.591
    1MET     H2    3   6.874   5.283   1.675
    1MET     H3    4   6.918   5.232   1.529
    1MET     CA    5   6.781   5.386   1.526
    1MET     CB    6   6.688   5.291   1.450
    1MET     CG    7   6.654   5.345   1.310
    1MET     SD    8   6.588   5.515   1.299
    1MET     CE    9   6.634   5.518   1.127
    1MET      C   10   6.694   5.438   1.641
    1MET      O   11   6.658   5.362   1.731
    2GLN      N   12   6.661   5.567   1.637
    2GLN      H   13   6.697   5.624   1.564
    2GLN     CA   14   6.580   5.634   1.740
    2GLN     CB   15   6.643   5.757   1.807
    2GLN     CG   16   6.774   5.730   1.881
    2GLN     CD   17   6.817   5.861   1.947
    2GLN    OE1   18   6.821   5.964   1.881
    2GLN    NE2   19   6.889   5.857   2.059
    2GLN   HE21   20   6.905   5.767   2.101
    2GLN   HE22   21   6.919   5.938   2.109
    2GLN      C   22   6.440   5.671   1.691
    2GLN      O   23   6.342   5.636   1.756
    3LEU      N   24   6.428   5.736   1.575
    3LEU      H   25   6.512   5.769   1.533
    3LEU     CA   26   6.303   5.756   1.500
    3LEU     CB   27   6.336   5.823   1.366
    3LEU     CG   28   6.313   5.974   1.380
    3LEU    CD1   29   6.404   6.036   1.487
    3LEU    CD2   30   6.330   6.033   1.240
    3LEU      C   31   6.218   5.635   1.462
    3LEU      O   32   6.099   5.640   1.492
    4LYS      N   33   6.276   5.523   1.420
    4LYS      H   34   6.375   5.510   1.416
    4LYS     CA   35   6.215   5.397   1.377
    4LYS     CB   36   6.277   5.369   1.239
    4LYS     CG   37   6.196   5.445   1.134
    4LYS     CD   38   6.265   5.439   0.997
    4LYS     CE   39   6.156   5.463   0.892
    4LYS     NZ   40   6.215   5.446   0.759
    4LYS    HZ1   41   6.261   5.530   0.730
    4LYS    HZ2   42   6.280   5.370   0.767
    4LYS    HZ3   43   6.146   5.418   0.692
    4LYS      C   44   6.242   5.277   1.468
    4LYS      O   45   6.355   5.262   1.513
    5PRO      N   46   6.138   5.209   1.516
    5PRO     CA   47   6.151   5.082   1.590
    5PRO     CB   48   6.031   5.086   1.685
    5PRO     CG   49   5.922   5.140   1.592
    5PRO     CD   50   5.997   5.250   1.518
    5PRO      C   51   6.151   4.961   1.497
    5PRO      O   52   6.166   4.967   1.375
    6MET      N   53   6.145   4.847   1.565
    6MET      H   54   6.122   4.854   1.662
    6MET     CA   55   6.139   4.714   1.503
    6MET     CB   56   6.163   4.598   1.601
    6MET     CG   57   6.059   4.589   1.713
    6MET     SD   58   6.057   4.721   1.840
    6MET     CE   59   6.180   4.644   1.943
    6MET      C   60   6.008   4.700   1.426
    6MET      O   61   5.899   4.742   1.464
    7GLU      N   62   6.009   4.604   1.334
    7GLU      H   63   6.099   4.570   1.306
    7GLU     CA   64   5.897   4.563   1.249
    7GLU     CB   65   5.966   4.481   1.139
    7GLU     CG   66   5.876   4.458   1.018
    7GLU     CD   67   5.849   4.586   0.939
    7GLU    OE1   68   5.882   4.585   0.819
    7GLU    OE2   69   5.776   4.678   0.981
    7GLU      C   70   5.783   4.497   1.327
    7GLU      O   71   5.800   4.402   1.403
    8ILE      N   72   5.664   4.542   1.287
    8ILE      H   73   5.662   4.620   1.225
    8ILE     CA   74   5.527   4.499   1.320
    8ILE     CB   75   5.434   4.616   1.288
    8ILE    CG1   76   5.443   4.654   1.141
    8ILE    CG2   77   5.450   4.730   1.389
    8ILE     CD   78   5.367   4.784   1.111
    8ILE      C   79   5.471   4.370   1.259
    8ILE      O   80   5.352   4.349   1.238
    9ASN      N   81   5.565   4.276   1.261
    9ASN      H   82   5.651   4.297   1.307
    9ASN     CA   83   5.553   4.141   1.203
    9ASN     CB   84   5.671   4.131   1.107
    9ASN     CG   85   5.715   3.992   1.058
    9ASN    OD1   86   5.818   3.934   1.089
    9ASN    ND2   87   5.640   3.931   0.967
    9ASN   HD21   88   5.559   3.974   0.927
    9ASN   HD22   89   5.654   3.833   0.953
    9ASN      C   90   5.558   4.034   1.313
    9ASN      O   91   5.635   4.046   1.408
   10PRO      N   92   5.480   3.928   1.299
   10PRO     CA   93   5.472   3.814   1.391
   10PRO     CB   94   5.399   3.704   1.314
   10PRO     CG   95   5.301   3.788   1.231
   10PRO     CD   96   5.380   3.913   1.192
   10PRO      C   97   5.610   3.761   1.434
   10PRO      O   98   5.651   3.799   1.543
   11GLU      N   99   5.684   3.707   1.338
   11GLU      H  100   5.645   3.685   1.248
   11GLU     CA  101   5.819   3.654   1.363
   11GLU     CB  102   5.895   3.627   1.234
   11GLU     CG  103   5.833   3.531   1.132
   11GLU     CD  104   5.707   3.572   1.056
   11GLU    OE1  105   5.597   3.538   1.105
   11GLU    OE2  106   5.714   3.634   0.948
   11GLU      C  107   5.912   3.750   1.438
   11GLU      O  108   5.980   3.704   1.530
   12MET      N  109   5.913   3.877   1.398
   12MET      H  110   5.880   3.909   1.309
   12MET     CA  111   5.994   3.978   1.467
   12MET     CB  112   6.041   4.091   1.376
   12MET     CG  113   6.164   4.168   1.424
   12MET     SD  114   6.317   4.071   1.394
   12MET     CE  115   6.425   4.202   1.446
   12MET      C  116   5.939   4.029   1.601
   12MET      O  117   6.010   4.065   1.694
   13LEU      N  118   5.806   4.039   1.608
   13LEU      H  119   5.745   4.062   1.533
   13LEU     CA  120   5.740   4.077   1.734
   13LEU     CB  121   5.604   4.144   1.715
   13LEU     CG  122   5.604   4.291   1.756
   13LEU    CD1  123   5.716   4.378   1.699
   13LEU    CD2  124   5.461   4.344   1.736
   13LEU      C  125   5.749   3.975   1.847
   13LEU      O  126   5.797   4.000   1.958
   14ASN      N  127   5.729   3.850   1.807
   14ASN      H  128   5.678   3.827   1.723
   14ASN     CA  129   5.789   3.732   1.870
   14ASN     CB  130   5.760   3.604   1.791
   14ASN     CG  131   5.612   3.567   1.785
   14ASN    OD1  132   5.526   3.638   1.838
   14ASN    ND2  133   5.571   3.486   1.687
   14ASN   HD21  134   5.639   3.442   1.628
   14ASN   HD22  135   5.474   3.470   1.668
   14ASN      C  136   5.938   3.727   1.906
   14ASN      O  137   5.962   3.717   2.027
   15LYS      N  138   6.026   3.765   1.814
   15LYS      H  139   6.006   3.745   1.718
   15LYS     CA  140   6.166   3.790   1.851
   15LYS     CB  141   6.245   3.816   1.723
   15LYS     CG  142   6.289   3.680   1.669
   15LYS     CD  143   6.404   3.682   1.567
   15LYS     CE  144   6.356   3.746   1.437
   15LYS     NZ  145   6.459   3.798   1.346
   15LYS    HZ1  146   6.538   3.739   1.330
   15LYS    HZ2  147   6.417   3.799   1.255
   15LYS    HZ3  148   6.497   3.886   1.374
   15LYS      C  149   6.198   3.895   1.958
   15LYS      O  150   6.265   3.853   2.052
   16VAL      N  151   6.126   4.007   1.964
   16VAL      H  152   6.081   4.047   1.884
   16VAL     CA  153   6.136   4.101   2.076
   16VAL     CB  154   6.042   4.218   2.044
   16VAL    CG1  155   6.051   4.316   2.162
   16VAL    CG2  156   6.078   4.296   1.917
   16VAL      C  157   6.103   4.030   2.207
   16VAL      O  158   6.188   4.038   2.296
   17LEU      N  159   6.005   3.941   2.206
   17LEU      H  160   5.953   3.923   2.122
   17LEU     CA  161   5.974   3.867   2.330
   17LEU     CB  162   5.844   3.788   2.317
   17LEU     CG  163   5.714   3.863   2.287
   17LEU    CD1  164   5.605   3.762   2.252
   17LEU    CD2  165   5.668   3.953   2.402
   17LEU      C  166   6.075   3.757   2.366
   17LEU      O  167   6.124   3.761   2.478
   18SER      N  168   6.141   3.706   2.263
   18SER      H  169   6.119   3.734   2.169
   18SER     CA  170   6.257   3.618   2.283
   18SER     CB  171   6.282   3.550   2.148
   18SER     OG  172   6.158   3.503   2.096
   18SER     HG  173   6.083   3.492   2.161
   18SER      C  174   6.388   3.676   2.337
   18SER      O  175   6.426   3.646   2.450
   19ARG      N  176   6.421   3.793   2.283
   19ARG      H  177   6.375   3.831   2.202
   19ARG     CA  178   6.525   3.881   2.336
   19ARG     CB  179   6.558   3.988   2.232
   19ARG     CG  180   6.681   3.942   2.153
   19ARG     CD  181   6.799   4.013   2.220
   19ARG     NE  182   6.925   4.003   2.144
   19ARG     HE  183   6.915   3.953   2.058
   19ARG     CZ  184   7.043   4.032   2.200
   19ARG    NH1  185   7.059   4.068   2.328
   19ARG   HH11  186   6.978   4.079   2.386
   19ARG   HH12  187   7.153   4.078   2.361
   19ARG    NH2  188   7.152   4.054   2.124
   19ARG   HH21  189   7.126   4.068   2.028
   19ARG   HH22  190   7.241   4.074   2.165
   19ARG      C  191   6.484   3.946   2.469
   19ARG      O  192   6.576   3.968   2.548
   20LEU      N  193   6.357   3.967   2.501
   20LEU      H  194   6.283   3.967   2.434
   20LEU     CA  195   6.318   4.019   2.633
   20LEU     CB  196   6.176   4.069   2.611
   20LEU     CG  197   6.153   4.220   2.611
   20LEU    CD1  198   6.241   4.290   2.508
   20LEU    CD2  199   6.005   4.243   2.578
   20LEU      C  200   6.317   3.911   2.742
   20LEU      O  201   6.306   3.942   2.860
   21GLY      N  202   6.317   3.783   2.707
   21GLY      H  203   6.310   3.747   2.614
   21GLY     CA  204   6.320   3.673   2.805
   21GLY      C  205   6.175   3.637   2.839
   21GLY      O  206   6.148   3.610   2.955
   22VAL      N  207   6.087   3.628   2.740
   22VAL      H  208   6.110   3.630   2.643
   22VAL     CA  209   5.944   3.594   2.754
   22VAL     CB  210   5.863   3.723   2.745
   22VAL    CG1  211   5.714   3.697   2.769
   22VAL    CG2  212   5.903   3.818   2.858
   22VAL      C  213   5.884   3.489   2.660
   22VAL      O  214   5.889   3.509   2.539
   23ALA      N  215   5.821   3.383   2.710
   23ALA      H  216   5.791   3.371   2.805
   23ALA     CA  217   5.752   3.291   2.619
   23ALA     CB  218   5.729   3.166   2.703
   23ALA      C  219   5.620   3.354   2.573
   23ALA      O  220   5.539   3.390   2.658
   24GLY      N  221   5.597   3.362   2.442
   24GLY      H  222   5.638   3.294   2.382
   24GLY     CA  223   5.483   3.436   2.385
   24GLY      C  224   5.457   3.412   2.236
   24GLY      O  225   5.546   3.374   2.161
   25GLN      N  226   5.335   3.452   2.202
   25GLN      H  227   5.252   3.447   2.257
   25GLN     CA  228   5.296   3.479   2.063
   25GLN     CB  229   5.208   3.365   2.010
   25GLN     CG  230   5.185   3.356   1.859
   25GLN     CD  231   5.303   3.300   1.778
   25GLN    OE1  232   5.327   3.343   1.665
   25GLN    NE2  233   5.381   3.211   1.838
   25GLN   HE21  234   5.359   3.180   1.930
   25GLN   HE22  235   5.463   3.180   1.789
   25GLN      C  236   5.212   3.607   2.065
   25GLN      O  237   5.100   3.619   2.116
   26TRP      N  238   5.252   3.705   1.985
   26TRP      H  239   5.334   3.682   1.933
   26TRP     CA  240   5.183   3.829   1.947
   26TRP     CB  241   5.289   3.920   1.884
   26TRP     CG  242   5.245   4.065   1.903
   26TRP    CD1  243   5.163   4.137   1.828
   26TRP    HD1  244   5.135   4.111   1.726
   26TRP    CD2  245   5.294   4.145   2.006
   26TRP    NE1  246   5.146   4.250   1.896
   26TRP    HE1  247   5.073   4.317   1.880
   26TRP    CE2  248   5.229   4.268   1.999
   26TRP    CE3  249   5.391   4.130   2.104
   26TRP    HE3  250   5.455   4.042   2.096
   26TRP    CZ2  251   5.256   4.377   2.081
   26TRP    HZ2  252   5.213   4.475   2.062
   26TRP    CZ3  253   5.419   4.236   2.189
   26TRP    HZ3  254   5.501   4.218   2.259
   26TRP    CH2  255   5.351   4.357   2.180
   26TRP    HH2  256   5.384   4.444   2.236
   26TRP      C  257   5.056   3.820   1.863
   26TRP      O  258   5.033   3.721   1.793
   27ARG      N  259   4.965   3.911   1.896
   27ARG      H  260   4.979   3.968   1.977
   27ARG     CA  261   4.834   3.911   1.830
   27ARG     CB  262   4.727   3.930   1.938
   27ARG     CG  263   4.732   3.818   2.042
   27ARG     CD  264   4.708   3.690   1.961
   27ARG     NE  265   4.721   3.571   2.046
   27ARG     HE  266   4.674   3.571   2.134
   27ARG     CZ  267   4.804   3.469   2.022
   27ARG    NH1  268   4.887   3.466   1.917
   27ARG   HH11  269   4.893   3.547   1.859
   27ARG   HH12  270   4.923   3.376   1.892
   27ARG    NH2  271   4.806   3.371   2.113
   27ARG   HH21  272   4.750   3.364   2.196
   27ARG   HH22  273   4.859   3.286   2.107
   27ARG      C  274   4.823   4.020   1.724
   27ARG      O  275   4.880   4.128   1.742
   28PHE      N  276   4.740   4.002   1.621
   28PHE      H  277   4.703   3.910   1.608
   28PHE     CA  278   4.726   4.111   1.524
   28PHE     CB  279   4.813   4.093   1.399
   28PHE     CG  280   4.964   4.106   1.420
   28PHE    CD1  281   5.026   3.983   1.436
   28PHE    HD1  282   4.978   3.891   1.403
   28PHE    CD2  283   5.030   4.228   1.423
   28PHE    HD2  284   4.971   4.316   1.398
   28PHE    CE1  285   5.159   3.981   1.475
   28PHE    HE1  286   5.218   3.889   1.470
   28PHE    CE2  287   5.161   4.225   1.470
   28PHE    HE2  288   5.202   4.319   1.507
   28PHE     CZ  289   5.224   4.103   1.490
   28PHE     HZ  290   5.326   4.099   1.528
   28PHE      C  291   4.583   4.145   1.482
   28PHE      O  292   4.487   4.070   1.499
   29VAL      N  293   4.570   4.254   1.406
   29VAL      H  294   4.649   4.301   1.366
   29VAL     CA  295   4.438   4.305   1.366
   29VAL     CB  296   4.445   4.456   1.391
   29VAL    CG1  297   4.311   4.527   1.372
   29VAL    CG2  298   4.493   4.486   1.533
   29VAL      C  299   4.399   4.271   1.222
   29VAL      O  300   4.278   4.261   1.199
   30ASP      N  301   4.504   4.254   1.142
   30ASP      H  302   4.592   4.263   1.188
   30ASP     CA  303   4.501   4.226   0.998
   30ASP     CB  304   4.471   4.079   0.972
   30ASP     CG  305   4.520   4.036   0.834
   30ASP    OD1  306   4.453   4.048   0.730
   30ASP    OD2  307   4.636   3.988   0.833
   30ASP      C  308   4.424   4.331   0.918
   30ASP      O  309   4.478   4.432   0.871
   31VAL      N  310   4.292   4.312   0.918
   31VAL      H  311   4.243   4.257   0.985
   31VAL     CA  312   4.199   4.378   0.825
   31VAL     CB  313   4.058   4.319   0.816
   31VAL    CG1  314   4.069   4.182   0.750
   31VAL    CG2  315   3.974   4.310   0.943
   31VAL      C  316   4.185   4.529   0.846
   31VAL      O  317   4.141   4.575   0.951
   32LEU      N  318   4.209   4.599   0.736
   32LEU      H  319   4.224   4.566   0.643
   32LEU     CA  320   4.194   4.745   0.741
   32LEU     CB  321   4.245   4.809   0.612
   32LEU     CG  322   4.392   4.848   0.623
   32LEU    CD1  323   4.488   4.733   0.656
   32LEU    CD2  324   4.439   4.923   0.498
   32LEU      C  325   4.054   4.801   0.771
   32LEU      O  326   4.041   4.918   0.806
   33GLY      N  327   3.947   4.728   0.747
   33GLY      H  328   3.958   4.656   0.678
   33GLY     CA  329   3.808   4.740   0.794
   33GLY      C  330   3.803   4.750   0.947
   33GLY      O  331   3.774   4.640   0.993
   34LEU      N  332   3.812   4.868   1.008
   34LEU      H  333   3.881   4.933   0.977
   34LEU     CA  334   3.773   4.890   1.148
   34LEU     CB  335   3.834   5.013   1.215
   34LEU     CG  336   3.979   5.017   1.264
   34LEU    CD1  337   4.011   4.915   1.373
   34LEU    CD2  338   4.083   5.003   1.152
   34LEU      C  339   3.622   4.889   1.171
   34LEU      O  340   3.556   4.992   1.186
   35GLU      N  341   3.566   4.768   1.183
   35GLU      H  342   3.614   4.687   1.148
   35GLU     CA  343   3.427   4.744   1.222
   35GLU     CB  344   3.341   4.749   1.095
   35GLU     CG  345   3.189   4.757   1.110
   35GLU     CD  346   3.116   4.624   1.129
   35GLU    OE1  347   2.995   4.620   1.159
   35GLU    OE2  348   3.179   4.518   1.114
   35GLU      C  349   3.408   4.614   1.300
   35GLU      O  350   3.487   4.522   1.283
   36GLU      N  351   3.322   4.610   1.401
   36GLU      H  352   3.260   4.685   1.427
   36GLU     CA  353   3.295   4.504   1.500
   36GLU     CB  354   3.170   4.524   1.586
   36GLU     CG  355   3.163   4.654   1.666
   36GLU     CD  356   3.098   4.756   1.572
   36GLU    OE1  357   2.980   4.789   1.594
   36GLU    OE2  358   3.173   4.824   1.499
   36GLU      C  359   3.291   4.360   1.450
   36GLU      O  360   3.364   4.272   1.495
   37GLU      N  361   3.236   4.345   1.329
   37GLU      H  362   3.212   4.428   1.279
   37GLU     CA  363   3.218   4.221   1.252
   37GLU     CB  364   3.077   4.228   1.192
   37GLU     CG  365   2.971   4.162   1.280
   37GLU     CD  366   2.845   4.134   1.198
   37GLU    OE1  367   2.751   4.215   1.212
   37GLU    OE2  368   2.841   4.022   1.143
   37GLU      C  369   3.327   4.182   1.153
   37GLU      O  370   3.346   4.065   1.119
   38SER      N  371   3.374   4.284   1.082
   38SER      H  372   3.318   4.366   1.077
   38SER     CA  373   3.483   4.279   0.984
   38SER     CB  374   3.490   4.423   0.933
   38SER     OG  375   3.599   4.441   0.842
   38SER     HG  376   3.673   4.492   0.886
   38SER      C  377   3.612   4.233   1.052
   38SER      O  378   3.684   4.148   0.999
   39LEU      N  379   3.624   4.277   1.176
   39LEU      H  380   3.558   4.341   1.215
   39LEU     CA  381   3.734   4.232   1.264
   39LEU     CB  382   3.755   4.329   1.381
   39LEU     CG  383   3.838   4.449   1.334
   39LEU    CD1  384   3.854   4.551   1.446
   39LEU    CD2  385   3.973   4.401   1.279
   39LEU      C  386   3.718   4.088   1.312
   39LEU      O  387   3.623   4.049   1.380
   40GLY      N  388   3.817   4.000   1.305
   40GLY      H  389   3.903   4.021   1.257
   40GLY     CA  390   3.816   3.862   1.356
   40GLY      C  391   3.822   3.855   1.509
   40GLY      O  392   3.747   3.921   1.580
   41SER      N  393   3.869   3.739   1.554
   41SER      H  394   3.890   3.669   1.486
   41SER     CA  395   3.884   3.716   1.698
   41SER     CB  396   3.788   3.613   1.758
   41SER     OG  397   3.794   3.480   1.707
   41SER     HG  398   3.756   3.472   1.615
   41SER      C  399   4.026   3.671   1.731
   41SER      O  400   4.074   3.573   1.674
   42VAL      N  401   4.071   3.716   1.848
   42VAL      H  402   4.029   3.801   1.879
   42VAL     CA  403   4.199   3.686   1.915
   42VAL     CB  404   4.246   3.795   2.011
   42VAL    CG1  405   4.285   3.925   1.940
   42VAL    CG2  406   4.145   3.815   2.124
   42VAL      C  407   4.212   3.546   1.975
   42VAL      O  408   4.109   3.521   2.037
   43PRO      N  409   4.312   3.464   1.943
   43PRO     CA  410   4.338   3.335   2.008
   43PRO     CB  411   4.436   3.264   1.914
   43PRO     CG  412   4.491   3.372   1.820
   43PRO     CD  413   4.376   3.472   1.811
   43PRO      C  414   4.397   3.373   2.144
   43PRO      O  415   4.481   3.462   2.152
   44ALA      N  416   4.369   3.280   2.234
   44ALA      H  417   4.316   3.196   2.223
   44ALA     CA  418   4.423   3.294   2.370
   44ALA     CB  419   4.338   3.221   2.474
   44ALA      C  420   4.572   3.261   2.383
   44ALA      O  421   4.610   3.169   2.311
   45PRO      N  422   4.656   3.337   2.454
   45PRO     CA  423   4.619   3.462   2.522
   45PRO     CB  424   4.736   3.482   2.618
   45PRO     CG  425   4.853   3.419   2.542
   45PRO     CD  426   4.793   3.292   2.482
   45PRO      C  427   4.603   3.587   2.436
   45PRO      O  428   4.678   3.610   2.341
   46ALA      N  429   4.518   3.679   2.481
   46ALA      H  430   4.455   3.656   2.555
   46ALA     CA  431   4.487   3.808   2.418
   46ALA     CB  432   4.353   3.860   2.471
   46ALA      C  433   4.590   3.922   2.424
   46ALA      O  434   4.556   4.030   2.472
   47CYS      N  435   4.718   3.886   2.417
   47CYS      H  436   4.739   3.791   2.397
   47CYS     CA  437   4.835   3.975   2.420
   47CYS     CB  438   4.961   3.923   2.350
   47CYS     SG  439   4.981   3.741   2.353
   47CYS     HG  440   5.091   3.722   2.281
   47CYS      C  441   4.820   4.112   2.352
   47CYS      O  442   4.726   4.131   2.274
   48ALA      N  443   4.900   4.206   2.401
   48ALA      H  444   4.942   4.195   2.491
   48ALA     CA  445   4.901   4.347   2.357
   48ALA     CB  446   5.030   4.409   2.410
   48ALA      C  447   4.885   4.387   2.210
   48ALA      O  448   4.964   4.344   2.126
   49LEU      N  449   4.791   4.475   2.175
   49LEU      H  450   4.749   4.538   2.240
   49LEU     CA  451   4.742   4.487   2.037
   49LEU     CB  452   4.591   4.465   2.049
   49LEU     CG  453   4.516   4.452   1.916
   49LEU    CD1  454   4.521   4.308   1.864
   49LEU    CD2  455   4.371   4.499   1.927
   49LEU      C  456   4.784   4.617   1.969
   49LEU      O  457   4.733   4.725   2.001
   50LEU      N  458   4.874   4.611   1.871
   50LEU      H  459   4.929   4.529   1.858
   50LEU     CA  460   4.900   4.732   1.791
   50LEU     CB  461   5.031   4.711   1.714
   50LEU     CG  462   5.150   4.769   1.790
   50LEU    CD1  463   5.281   4.700   1.748
   50LEU    CD2  464   5.154   4.919   1.765
   50LEU      C  465   4.784   4.780   1.705
   50LEU      O  466   4.739   4.709   1.616
   51LEU      N  467   4.767   4.912   1.713
   51LEU      H  468   4.768   4.961   1.800
   51LEU     CA  469   4.702   4.993   1.609
   51LEU     CB  470   4.589   5.075   1.671
   51LEU     CG  471   4.471   4.992   1.724
   51LEU    CD1  472   4.383   5.081   1.812
   51LEU    CD2  473   4.396   4.931   1.605
   51LEU      C  474   4.805   5.096   1.563
   51LEU      O  475   4.874   5.146   1.652
   52LEU      N  476   4.784   5.144   1.441
   52LEU      H  477   4.712   5.104   1.384
   52LEU     CA  478   4.879   5.234   1.374
   52LEU     CB  479   4.953   5.158   1.264
   52LEU     CG  480   5.083   5.221   1.215
   52LEU    CD1  481   5.196   5.179   1.309
   52LEU    CD2  482   5.109   5.182   1.069
   52LEU      C  483   4.810   5.362   1.328
   52LEU      O  484   4.713   5.345   1.255
   53PHE      N  485   4.862   5.476   1.372
   53PHE      H  486   4.953   5.472   1.413
   53PHE     CA  487   4.796   5.603   1.336
   53PHE     CB  488   4.710   5.631   1.459
   53PHE     CG  489   4.617   5.751   1.440
   53PHE    CD1  490   4.516   5.744   1.344
   53PHE    HD1  491   4.486   5.654   1.290
   53PHE    CD2  492   4.650   5.873   1.498
   53PHE    HD2  493   4.711   5.882   1.588
   53PHE    CE1  494   4.451   5.863   1.317
   53PHE    HE1  495   4.378   5.869   1.237
   53PHE    CE2  496   4.590   5.992   1.459
   53PHE    HE2  497   4.604   6.085   1.513
   53PHE     CZ  498   4.486   5.988   1.367
   53PHE     HZ  499   4.425   6.075   1.342
   53PHE      C  500   4.881   5.726   1.302
   53PHE      O  501   4.972   5.765   1.375
   54PRO      N  502   4.861   5.786   1.186
   54PRO     CA  503   4.954   5.894   1.147
   54PRO     CB  504   4.935   5.905   0.996
   54PRO     CG  505   4.879   5.771   0.948
   54PRO     CD  506   4.796   5.727   1.068
   54PRO      C  507   4.907   6.024   1.212
   54PRO      O  508   4.790   6.058   1.229
   55LEU      N  509   5.008   6.095   1.262
   55LEU      H  510   5.098   6.055   1.243
   55LEU     CA  511   4.999   6.220   1.338
   55LEU     CB  512   5.069   6.211   1.474
   55LEU     CG  513   4.988   6.150   1.588
   55LEU    CD1  514   5.062   6.171   1.720
   55LEU    CD2  515   4.849   6.211   1.604
   55LEU      C  516   5.057   6.342   1.265
   55LEU      O  517   5.090   6.328   1.148
   56THR      N  518   5.024   6.461   1.314
   56THR      H  519   4.930   6.462   1.350
   56THR     CA  520   5.088   6.586   1.272
   56THR     CB  521   4.998   6.710   1.283
   56THR    OG1  522   4.952   6.731   1.417
   56THR    HG1  523   4.879   6.665   1.437
   56THR    CG2  524   4.869   6.699   1.201
   56THR      C  525   5.206   6.605   1.367
   56THR      O  526   5.220   6.548   1.476
   57ALA      N  527   5.292   6.696   1.322
   57ALA      H  528   5.298   6.721   1.225
   57ALA     CA  529   5.410   6.729   1.402
   57ALA     CB  530   5.526   6.791   1.324
   57ALA      C  531   5.385   6.800   1.535
   57ALA      O  532   5.445   6.778   1.640
   58GLN      N  533   5.278   6.880   1.534
   58GLN      H  534   5.226   6.885   1.448
   58GLN     CA  535   5.215   6.956   1.643
   58GLN     CB  536   5.113   7.049   1.578
   58GLN     CG  537   5.197   7.174   1.549
   58GLN     CD  538   5.116   7.276   1.470
   58GLN    OE1  539   5.037   7.246   1.380
   58GLN    NE2  540   5.142   7.403   1.500
   58GLN   HE21  541   5.227   7.426   1.548
   58GLN   HE22  542   5.066   7.463   1.474
   58GLN      C  543   5.164   6.864   1.754
   58GLN      O  544   5.213   6.865   1.866
   59HISE     N  545   5.095   6.759   1.708
   59HISE     H  546   5.035   6.769   1.629
   59HISE    CA  547   5.050   6.662   1.809
   59HISE    CB  548   4.933   6.576   1.759
   59HISE    CG  549   4.849   6.530   1.879
   59HISE   ND1  550   4.736   6.583   1.925
   59HISE   CD2  551   4.870   6.410   1.932
   59HISE   HD2  552   4.936   6.329   1.900
   59HISE   CE1  553   4.696   6.499   2.021
   59HISE   HE1  554   4.605   6.501   2.080
   59HISE   NE2  555   4.778   6.395   2.027
   59HISE   HE2  556   4.757   6.309   2.074
   59HISE     C  557   5.156   6.579   1.881
   59HISE     O  558   5.172   6.592   2.002
   60GLU      N  559   5.254   6.536   1.802
   60GLU      H  560   5.266   6.567   1.708
   60GLU     CA  561   5.374   6.479   1.864
   60GLU     CB  562   5.469   6.429   1.755
   60GLU     CG  563   5.600   6.370   1.806
   60GLU     CD  564   5.686   6.307   1.696
   60GLU    OE1  565   5.805   6.340   1.673
   60GLU    OE2  566   5.639   6.202   1.647
   60GLU      C  567   5.455   6.570   1.957
   60GLU      O  568   5.473   6.522   2.069
   61ASN      N  569   5.465   6.700   1.929
   61ASN      H  570   5.425   6.728   1.842
   61ASN     CA  571   5.513   6.803   2.022
   61ASN     CB  572   5.520   6.934   1.944
   61ASN     CG  573   5.639   7.026   1.974
   61ASN    OD1  574   5.719   6.982   2.056
   61ASN    ND2  575   5.679   7.117   1.885
   61ASN   HD21  576   5.632   7.121   1.797
   61ASN   HD22  577   5.749   7.184   1.911
   61ASN      C  578   5.427   6.813   2.149
   61ASN      O  579   5.476   6.811   2.261
   62PHE      N  580   5.304   6.860   2.133
   62PHE      H  581   5.259   6.885   2.048
   62PHE     CA  582   5.214   6.882   2.247
   62PHE     CB  583   5.076   6.902   2.182
   62PHE     CG  584   4.949   6.882   2.264
   62PHE    CD1  585   4.935   6.940   2.390
   62PHE    HD1  586   5.024   6.984   2.436
   62PHE    CD2  587   4.851   6.801   2.208
   62PHE    HD2  588   4.869   6.773   2.104
   62PHE    CE1  589   4.814   6.922   2.456
   62PHE    HE1  590   4.800   6.966   2.555
   62PHE    CE2  591   4.731   6.782   2.277
   62PHE    HE2  592   4.651   6.726   2.228
   62PHE     CZ  593   4.712   6.849   2.397
   62PHE     HZ  594   4.612   6.855   2.439
   62PHE      C  595   5.205   6.770   2.351
   62PHE      O  596   5.197   6.803   2.469
   63ARG      N  597   5.207   6.645   2.307
   63ARG      H  598   5.209   6.625   2.209
   63ARG     CA  599   5.212   6.524   2.390
   63ARG     CB  600   5.176   6.401   2.306
   63ARG     CG  601   5.031   6.406   2.258
   63ARG     CD  602   4.925   6.410   2.369
   63ARG     NE  603   4.913   6.284   2.444
   63ARG     HE  604   4.981   6.218   2.414
   63ARG     CZ  605   4.813   6.250   2.527
   63ARG    NH1  606   4.716   6.338   2.554
   63ARG   HH11  607   4.711   6.429   2.511
   63ARG   HH12  608   4.630   6.296   2.581
   63ARG    NH2  609   4.821   6.128   2.582
   63ARG   HH21  610   4.904   6.077   2.560
   63ARG   HH22  611   4.754   6.091   2.647
   63ARG      C  612   5.345   6.515   2.465
   63ARG      O  613   5.347   6.493   2.586
   64LYS      N  614   5.453   6.544   2.393
   64LYS      H  615   5.446   6.546   2.293
   64LYS     CA  616   5.584   6.549   2.460
   64LYS     CB  617   5.700   6.546   2.360
   64LYS     CG  618   5.706   6.412   2.287
   64LYS     CD  619   5.829   6.384   2.201
   64LYS     CE  620   5.850   6.498   2.101
   64LYS     NZ  621   5.955   6.491   1.999
   64LYS    HZ1  622   5.948   6.408   1.943
   64LYS    HZ2  623   5.948   6.575   1.945
   64LYS    HZ3  624   6.045   6.491   2.043
   64LYS      C  625   5.619   6.664   2.554
   64LYS      O  626   5.687   6.645   2.655
   65LYS      N  627   5.568   6.786   2.538
   65LYS      H  628   5.521   6.810   2.453
   65LYS     CA  629   5.575   6.883   2.648
   65LYS     CB  630   5.535   7.020   2.593
   65LYS     CG  631   5.606   7.041   2.459
   65LYS     CD  632   5.570   7.179   2.404
   65LYS     CE  633   5.630   7.208   2.266
   65LYS     NZ  634   5.580   7.343   2.234
   65LYS    HZ1  635   5.641   7.409   2.280
   65LYS    HZ2  636   5.571   7.363   2.137
   65LYS    HZ3  637   5.488   7.353   2.272
   65LYS      C  638   5.501   6.853   2.778
   65LYS      O  639   5.554   6.840   2.888
   66GLN      N  640   5.377   6.816   2.746
   66GLN      H  641   5.343   6.803   2.653
   66GLN     CA  642   5.277   6.779   2.848
   66GLN     CB  643   5.139   6.762   2.783
   66GLN     CG  644   5.023   6.752   2.882
   66GLN     CD  645   4.884   6.725   2.824
   66GLN    OE1  646   4.844   6.612   2.801
   66GLN    NE2  647   4.803   6.831   2.824
   66GLN   HE21  648   4.827   6.914   2.873
   66GLN   HE22  649   4.708   6.812   2.798
   66GLN      C  650   5.313   6.656   2.932
   66GLN      O  651   5.299   6.668   3.053
   67ILE      N  652   5.373   6.552   2.875
   67ILE      H  653   5.366   6.542   2.775
   67ILE     CA  654   5.443   6.447   2.949
   67ILE     CB  655   5.465   6.318   2.869
   67ILE    CG1  656   5.579   6.329   2.767
   67ILE    CG2  657   5.328   6.284   2.810
   67ILE     CD  658   5.613   6.197   2.698
   67ILE      C  659   5.565   6.476   3.038
   67ILE      O  660   5.577   6.419   3.146
   68GLU      N  661   5.646   6.577   3.010
   68GLU      H  662   5.656   6.637   2.931
   68GLU     CA  663   5.743   6.630   3.108
   68GLU     CB  664   5.850   6.714   3.038
   68GLU     CG  665   5.922   6.622   2.941
   68GLU     CD  666   6.043   6.697   2.884
   68GLU    OE1  667   6.026   6.768   2.783
   68GLU    OE2  668   6.152   6.680   2.943
   68GLU      C  669   5.672   6.721   3.209
   68GLU      O  670   5.709   6.715   3.326
   69GLU      N  671   5.570   6.798   3.174
   69GLU      H  672   5.547   6.808   3.077
   69GLU     CA  673   5.497   6.877   3.275
   69GLU     CB  674   5.410   6.991   3.222
   69GLU     CG  675   5.402   7.120   3.303
   69GLU     CD  676   5.376   7.254   3.233
   69GLU    OE1  677   5.298   7.244   3.137
   69GLU    OE2  678   5.442   7.354   3.269
   69GLU      C  679   5.419   6.800   3.382
   69GLU      O  680   5.457   6.815   3.498
   70LEU      N  681   5.320   6.722   3.339
   70LEU      H  682   5.303   6.694   3.245
   70LEU     CA  683   5.236   6.636   3.424
   70LEU     CB  684   5.112   6.604   3.341
   70LEU     CG  685   5.001   6.710   3.347
   70LEU    CD1  686   5.047   6.854   3.325
   70LEU    CD2  687   4.906   6.674   3.232
   70LEU      C  688   5.327   6.520   3.464
   70LEU      O  689   5.328   6.414   3.401
   71LYS      N  690   5.424   6.553   3.549
   71LYS      H  691   5.439   6.651   3.560
   71LYS     CA  692   5.532   6.466   3.599
   71LYS     CB  693   5.634   6.550   3.676
   71LYS     CG  694   5.560   6.651   3.763
   71LYS     CD  695   5.654   6.756   3.824
   71LYS     CE  696   5.572   6.841   3.921
   71LYS     NZ  697   5.648   6.922   4.017
   71LYS    HZ1  698   5.699   6.868   4.084
   71LYS    HZ2  699   5.723   6.976   3.978
   71LYS    HZ3  700   5.581   6.983   4.059
   71LYS      C  701   5.495   6.342   3.681
   71LYS      O  702   5.425   6.344   3.782
   72GLY      N  703   5.566   6.233   3.656
   72GLY      H  704   5.646   6.237   3.596
   72GLY     CA  705   5.550   6.096   3.709
   72GLY      C  706   5.550   6.070   3.859
   72GLY      O  707   5.524   5.953   3.890
   73GLN      N  708   5.600   6.151   3.952
   73GLN      H  709   5.685   6.201   3.939
   73GLN     CA  710   5.562   6.133   4.093
   73GLN     CB  711   5.653   6.197   4.198
   73GLN     CG  712   5.790   6.131   4.199
   73GLN     CD  713   5.879   6.211   4.294
   73GLN    OE1  714   5.965   6.152   4.361
   73GLN    NE2  715   5.895   6.339   4.265
   73GLN   HE21  716   5.866   6.372   4.176
   73GLN   HE22  717   5.935   6.402   4.332
   73GLN      C  718   5.421   6.183   4.122
   73GLN      O  719   5.338   6.100   4.158
   74GLU      N  720   5.376   6.295   4.065
   74GLU      H  721   5.414   6.329   3.978
   74GLU     CA  722   5.244   6.357   4.077
   74GLU     CB  723   5.231   6.501   4.026
   74GLU     CG  724   5.116   6.575   4.094
   74GLU     CD  725   5.109   6.727   4.073
   74GLU    OE1  726   5.003   6.781   4.035
   74GLU    OE2  727   5.215   6.790   4.053
   74GLU      C  728   5.128   6.271   4.026
   74GLU      O  729   5.018   6.273   4.083
   75VAL      N  730   5.151   6.204   3.914
   75VAL      H  731   5.245   6.200   3.879
   75VAL     CA  732   5.063   6.113   3.841
   75VAL     CB  733   4.994   6.177   3.720
   75VAL    CG1  734   4.875   6.264   3.762
   75VAL    CG2  735   5.091   6.240   3.620
   75VAL      C  736   5.137   5.985   3.801
   75VAL      O  737   5.254   5.994   3.765
   76SER      N  738   5.079   5.876   3.848
   76SER      H  739   5.016   5.887   3.925
   76SER     CA  740   5.109   5.741   3.798
   76SER     CB  741   5.257   5.705   3.815
   76SER     OG  742   5.286   5.569   3.784
   76SER     HG  743   5.377   5.551   3.821
   76SER      C  744   5.027   5.632   3.866
   76SER      O  745   5.051   5.622   3.987
   77PRO      N  746   4.965   5.537   3.796
   77PRO     CA  747   4.885   5.429   3.856
   77PRO     CB  748   4.762   5.414   3.767
   77PRO     CG  749   4.821   5.455   3.631
   77PRO     CD  750   4.919   5.569   3.660
   77PRO      C  751   4.955   5.294   3.874
   77PRO      O  752   5.076   5.281   3.853
   78LYS      N  753   4.879   5.188   3.895
   78LYS      H  754   4.786   5.196   3.931
   78LYS     CA  755   4.925   5.049   3.879
   78LYS     CB  756   4.811   4.954   3.916
   78LYS     CG  757   4.816   4.926   4.066
   78LYS     CD  758   4.693   4.848   4.112
   78LYS     CE  759   4.714   4.827   4.263
   78LYS     NZ  760   4.592   4.763   4.313
   78LYS    HZ1  761   4.511   4.783   4.257
   78LYS    HZ2  762   4.604   4.665   4.301
   78LYS    HZ3  763   4.579   4.786   4.410
   78LYS      C  764   4.989   5.005   3.747
   78LYS      O  765   5.099   4.949   3.746
   79VAL      N  766   4.933   5.055   3.638
   79VAL      H  767   4.850   5.110   3.640
   79VAL     CA  768   4.995   5.044   3.505
   79VAL     CB  769   4.905   5.105   3.398
   79VAL    CG1  770   4.958   5.100   3.255
   79VAL    CG2  771   4.771   5.031   3.390
   79VAL      C  772   5.141   5.091   3.496
   79VAL      O  773   5.162   5.208   3.528
   80TYR      N  774   5.224   5.001   3.445
   80TYR      H  775   5.192   4.907   3.434
   80TYR     CA  776   5.369   5.021   3.426
   80TYR     CB  777   5.454   4.895   3.411
   80TYR     CG  778   5.603   4.922   3.392
   80TYR    CD1  779   5.649   4.935   3.262
   80TYR    HD1  780   5.584   4.962   3.179
   80TYR    CD2  781   5.696   4.907   3.495
   80TYR    HD2  782   5.673   4.891   3.600
   80TYR    CE1  783   5.784   4.923   3.229
   80TYR    HE1  784   5.812   4.914   3.124
   80TYR    CE2  785   5.831   4.901   3.465
   80TYR    HE2  786   5.911   4.903   3.539
   80TYR     CZ  787   5.875   4.905   3.333
   80TYR     OH  788   6.007   4.879   3.311
   80TYR     HH  789   6.055   4.855   3.395
   80TYR      C  790   5.384   5.089   3.290
   80TYR      O  791   5.341   5.030   3.192
   81PHE      N  792   5.401   5.221   3.283
   81PHE      H  793   5.391   5.284   3.361
   81PHE     CA  794   5.438   5.277   3.153
   81PHE     CB  795   5.313   5.348   3.100
   81PHE     CG  796   5.280   5.473   3.183
   81PHE    CD1  797   5.337   5.595   3.151
   81PHE    HD1  798   5.415   5.580   3.076
   81PHE    CD2  799   5.203   5.466   3.298
   81PHE    HD2  800   5.131   5.385   3.309
   81PHE    CE1  801   5.314   5.713   3.220
   81PHE    HE1  802   5.338   5.813   3.184
   81PHE    CE2  803   5.184   5.580   3.375
   81PHE    HE2  804   5.123   5.571   3.465
   81PHE     CZ  805   5.244   5.700   3.340
   81PHE     HZ  806   5.267   5.778   3.413
   81PHE      C  807   5.561   5.368   3.156
   81PHE      O  808   5.626   5.385   3.259
   82MET      N  809   5.617   5.380   3.036
   82MET      H  810   5.600   5.310   2.966
   82MET     CA  811   5.725   5.473   3.000
   82MET     CB  812   5.851   5.401   2.952
   82MET     CG  813   5.904   5.293   3.047
   82MET     SD  814   6.055   5.241   2.958
   82MET     CE  815   6.075   5.116   3.084
   82MET      C  816   5.676   5.590   2.915
   82MET      O  817   5.576   5.595   2.844
   83LYS      N  818   5.760   5.691   2.935
   83LYS      H  819   5.824   5.688   3.012
   83LYS     CA  820   5.749   5.823   2.872
   83LYS     CB  821   5.737   5.927   2.982
   83LYS     CG  822   5.603   5.935   3.056
   83LYS     CD  823   5.593   6.074   3.119
   83LYS     CE  824   5.487   6.072   3.230
   83LYS     NZ  825   5.502   6.188   3.319
   83LYS    HZ1  826   5.424   6.178   3.380
   83LYS    HZ2  827   5.588   6.184   3.371
   83LYS    HZ3  828   5.496   6.274   3.268
   83LYS      C  829   5.861   5.846   2.770
   83LYS      O  830   5.977   5.841   2.810
   84GLN      N  831   5.818   5.894   2.654
   84GLN      H  832   5.722   5.904   2.630
   84GLN     CA  833   5.910   5.940   2.549
   84GLN     CB  834   5.829   5.943   2.420
   84GLN     CG  835   5.924   5.944   2.300
   84GLN     CD  836   5.841   5.965   2.173
   84GLN    OE1  837   5.719   5.957   2.161
   84GLN    NE2  838   5.920   5.947   2.068
   84GLN   HE21  839   6.018   5.930   2.082
   84GLN   HE22  840   5.877   5.928   1.979
   84GLN      C  841   5.972   6.077   2.578
   84GLN      O  842   5.910   6.175   2.535
   85THR      N  843   6.046   6.082   2.688
   85THR      H  844   6.043   6.006   2.753
   85THR     CA  845   6.130   6.197   2.725
   85THR     CB  846   6.161   6.192   2.875
   85THR    OG1  847   6.227   6.071   2.912
   85THR    HG1  848   6.257   6.084   3.006
   85THR    CG2  849   6.044   6.219   2.971
   85THR      C  850   6.255   6.206   2.637
   85THR      O  851   6.321   6.306   2.612
   86ILE      N  852   6.294   6.082   2.610
   86ILE      H  853   6.232   6.005   2.625
   86ILE     CA  854   6.409   6.040   2.529
   86ILE     CB  855   6.461   5.908   2.587
   86ILE    CG1  856   6.342   5.812   2.593
   86ILE    CG2  857   6.520   5.926   2.726
   86ILE     CD  858   6.386   5.670   2.628
   86ILE      C  859   6.385   6.026   2.378
   86ILE      O  860   6.282   6.074   2.329
   87GLY      N  861   6.496   6.007   2.307
   87GLY      H  862   6.591   6.012   2.339
   87GLY     CA  863   6.498   6.004   2.160
   87GLY      C  864   6.430   5.886   2.092
   87GLY      O  865   6.396   5.905   1.975
   88ASN      N  866   6.434   5.771   2.159
   88ASN      H  867   6.488   5.767   2.243
   88ASN     CA  868   6.365   5.647   2.121
   88ASN     CB  869   6.358   5.553   2.241
   88ASN     CG  870   6.422   5.430   2.175
   88ASN    OD1  871   6.379   5.354   2.089
   88ASN    ND2  872   6.546   5.404   2.216
   88ASN   HD21  873   6.593   5.469   2.276
   88ASN   HD22  874   6.584   5.314   2.198
   88ASN      C  875   6.216   5.667   2.093
   88ASN      O  876   6.147   5.723   2.178
   89SER      N  877   6.181   5.636   1.969
   89SER      H  878   6.237   5.655   1.889
   89SER     CA  879   6.042   5.621   1.923
   89SER     CB  880   6.036   5.540   1.793
   89SER     OG  881   5.904   5.508   1.749
   89SER     HG  882   5.865   5.579   1.690
   89SER      C  883   5.939   5.565   2.021
   89SER      O  884   5.965   5.476   2.101
   90CYS      N  885   5.813   5.607   2.014
   90CYS      H  886   5.786   5.682   1.955
   90CYS     CA  887   5.702   5.556   2.097
   90CYS     CB  888   5.567   5.625   2.073
   90CYS     SG  889   5.515   5.632   1.898
   90CYS     HG  890   5.409   5.712   1.905
   90CYS      C  891   5.670   5.409   2.072
   90CYS      O  892   5.603   5.345   2.153
   91GLY      N  893   5.708   5.354   1.957
   91GLY      H  894   5.770   5.401   1.894
   91GLY     CA  895   5.706   5.210   1.927
   91GLY      C  896   5.789   5.122   2.021
   91GLY      O  897   5.734   5.053   2.107
   92THR      N  898   5.916   5.158   2.033
   92THR      H  899   5.969   5.197   1.957
   92THR     CA  900   6.010   5.085   2.119
   92THR     CB  901   6.152   5.142   2.124
   92THR    OG1  902   6.183   5.204   1.999
   92THR    HG1  903   6.251   5.276   2.016
   92THR    CG2  904   6.258   5.031   2.130
   92THR      C  905   5.960   5.079   2.263
   92THR      O  906   5.982   4.973   2.322
   93ILE      N  907   5.942   5.196   2.322
   93ILE      H  908   5.940   5.282   2.271
   93ILE     CA  909   5.888   5.206   2.459
   93ILE     CB  910   5.903   5.342   2.527
   93ILE    CG1  911   5.800   5.437   2.467
   93ILE    CG2  912   6.044   5.397   2.503
   93ILE     CD  913   5.776   5.562   2.554
   93ILE      C  914   5.748   5.150   2.484
   93ILE      O  915   5.734   5.059   2.565
   94GLY      N  916   5.667   5.152   2.378
   94GLY      H  917   5.698   5.192   2.292
   94GLY     CA  918   5.531   5.098   2.389
   94GLY      C  919   5.526   4.945   2.403
   94GLY      O  920   5.460   4.890   2.491
   95LEU      N  921   5.615   4.876   2.332
   95LEU      H  922   5.664   4.917   2.255
   95LEU     CA  923   5.634   4.730   2.334
   95LEU     CB  924   5.724   4.692   2.216
   95LEU     CG  925   5.648   4.724   2.087
   95LEU    CD1  926   5.759   4.729   1.981
   95LEU    CD2  927   5.554   4.615   2.034
   95LEU      C  928   5.686   4.670   2.465
   95LEU      O  929   5.619   4.589   2.528
   96ILE      N  930   5.786   4.739   2.520
   96ILE      H  931   5.839   4.809   2.473
   96ILE     CA  932   5.837   4.711   2.655
   96ILE     CB  933   5.973   4.777   2.680
   96ILE    CG1  934   6.087   4.699   2.616
   96ILE    CG2  935   6.009   4.799   2.827
   96ILE     CD  936   6.105   4.734   2.468
   96ILE      C  937   5.732   4.720   2.766
   96ILE      O  938   5.718   4.621   2.837
   97HISE     N  939   5.664   4.832   2.785
   97HISE     H  940   5.706   4.920   2.763
   97HISE    CA  941   5.555   4.839   2.884
   97HISE    CB  942   5.506   4.980   2.918
   97HISE    CG  943   5.500   5.086   2.807
   97HISE   ND1  944   5.562   5.203   2.815
   97HISE   CD2  945   5.401   5.101   2.721
   97HISE   HD2  946   5.333   5.021   2.689
   97HISE   CE1  947   5.499   5.294   2.740
   97HISE   HE1  948   5.523   5.400   2.738
   97HISE   NE2  949   5.397   5.229   2.684
   97HISE   HE2  950   5.319   5.264   2.634
   97HISE     C  951   5.430   4.754   2.862
   97HISE     O  952   5.363   4.712   2.956
   98ALA      N  953   5.406   4.723   2.735
   98ALA      H  954   5.459   4.768   2.664
   98ALA     CA  955   5.297   4.633   2.694
   98ALA     CB  956   5.288   4.627   2.542
   98ALA      C  957   5.323   4.498   2.762
   98ALA      O  958   5.235   4.456   2.837
   99VAL      N  959   5.446   4.453   2.744
   99VAL      H  960   5.518   4.512   2.706
   99VAL     CA  961   5.486   4.323   2.800
   99VAL     CB  962   5.625   4.278   2.753
   99VAL    CG1  963   5.663   4.134   2.788
   99VAL    CG2  964   5.638   4.292   2.601
   99VAL      C  965   5.474   4.324   2.952
   99VAL      O  966   5.447   4.219   3.011
  100ALA      N  967   5.515   4.435   3.013
  100ALA      H  968   5.579   4.499   2.971
  100ALA     CA  969   5.502   4.454   3.158
  100ALA     CB  970   5.583   4.579   3.191
  100ALA      C  971   5.364   4.453   3.223
  100ALA      O  972   5.333   4.407   3.333
  101ASN      N  973   5.273   4.523   3.155
  101ASN      H  974   5.300   4.578   3.076
  101ASN     CA  975   5.131   4.518   3.192
  101ASN     CB  976   5.043   4.630   3.137
  101ASN     CG  977   5.084   4.766   3.195
  101ASN    OD1  978   5.107   4.775   3.315
  101ASN    ND2  979   5.124   4.860   3.110
  101ASN   HD21  980   5.134   4.835   3.014
  101ASN   HD22  981   5.176   4.937   3.148
  101ASN      C  982   5.071   4.380   3.160
  101ASN      O  983   4.980   4.335   3.229
  102ASN      N  984   5.121   4.319   3.053
  102ASN      H  985   5.178   4.365   2.985
  102ASN     CA  986   5.085   4.180   3.023
  102ASN     CB  987   5.109   4.162   2.873
  102ASN     CG  988   5.008   4.207   2.768
  102ASN    OD1  989   5.020   4.193   2.646
  102ASN    ND2  990   4.895   4.253   2.822
  102ASN   HD21  991   4.886   4.252   2.921
  102ASN   HD22  992   4.825   4.289   2.761
  102ASN      C  993   5.144   4.062   3.099
  102ASN      O  994   5.134   3.950   3.048
  103GLN      N  995   5.189   4.088   3.222
  103GLN      H  996   5.160   4.170   3.270
  103GLN     CA  997   5.253   3.983   3.302
  103GLN     CB  998   5.305   4.044   3.432
  103GLN     CG  999   5.449   4.095   3.430
  103GLN     CD 1000   5.486   4.158   3.565
  103GLN    OE1 1001   5.533   4.094   3.658
  103GLN    NE2 1002   5.469   4.290   3.566
  103GLN   HE21 1003   5.431   4.334   3.484
  103GLN   HE22 1004   5.494   4.339   3.649
  103GLN      C 1005   5.174   3.854   3.326
  103GLN      O 1006   5.225   3.754   3.376
  104ASP      N 1007   5.042   3.869   3.327
  104ASP      H 1008   4.996   3.958   3.336
  104ASP     CA 1009   4.951   3.755   3.345
  104ASP     CB 1010   4.810   3.804   3.380
  104ASP     CG 1011   4.770   3.937   3.315
  104ASP    OD1 1012   4.705   3.928   3.208
  104ASP    OD2 1013   4.795   4.042   3.378
  104ASP      C 1014   4.945   3.663   3.223
  104ASP      O 1015   4.927   3.544   3.249
  105LYS      N 1016   4.918   3.731   3.112
  105LYS      H 1017   4.922   3.830   3.128
  105LYS     CA 1018   4.905   3.686   2.973
  105LYS     CB 1019   4.853   3.801   2.886
  105LYS     CG 1020   4.702   3.821   2.904
  105LYS     CD 1021   4.661   3.944   2.822
  105LYS     CE 1022   4.512   3.961   2.855
  105LYS     NZ 1023   4.499   4.036   2.982
  105LYS    HZ1 1024   4.451   3.983   3.051
  105LYS    HZ2 1025   4.593   4.050   3.012
  105LYS    HZ3 1026   4.452   4.124   2.983
  105LYS      C 1027   5.029   3.618   2.914
  105LYS      O 1028   5.033   3.495   2.916
  106LEU      N 1029   5.142   3.689   2.913
  106LEU      H 1030   5.142   3.785   2.941
  106LEU     CA 1031   5.270   3.639   2.862
  106LEU     CB 1032   5.345   3.758   2.801
  106LEU     CG 1033   5.291   3.827   2.675
  106LEU    CD1 1034   5.365   3.957   2.644
  106LEU    CD2 1035   5.307   3.742   2.549
  106LEU      C 1036   5.342   3.567   2.976
  106LEU      O 1037   5.325   3.601   3.093
  107GLY      N 1038   5.412   3.464   2.929
  107GLY      H 1039   5.424   3.455   2.830
  107GLY     CA 1040   5.478   3.364   3.014
  107GLY      C 1041   5.620   3.407   3.054
  107GLY      O 1042   5.706   3.385   2.968
  108PHE      N 1043   5.637   3.490   3.156
  108PHE      H 1044   5.567   3.517   3.222
  108PHE     CA 1045   5.775   3.520   3.198
  108PHE     CB 1046   5.753   3.628   3.303
  108PHE     CG 1047   5.744   3.766   3.238
  108PHE    CD1 1048   5.622   3.804   3.181
  108PHE    HD1 1049   5.533   3.743   3.197
  108PHE    CD2 1050   5.841   3.861   3.266
  108PHE    HD2 1051   5.945   3.830   3.270
  108PHE    CE1 1052   5.596   3.939   3.164
  108PHE    HE1 1053   5.501   3.974   3.124
  108PHE    CE2 1054   5.816   3.997   3.244
  108PHE    HE2 1055   5.897   4.069   3.232
  108PHE     CZ 1056   5.692   4.035   3.195
  108PHE     HZ 1057   5.682   4.138   3.162
  108PHE      C 1058   5.853   3.399   3.251
  108PHE      O 1059   5.789   3.325   3.325
  109GLU      N 1060   5.955   3.370   3.172
  109GLU      H 1061   5.969   3.409   3.081
  109GLU     CA 1062   6.034   3.246   3.180
  109GLU     CB 1063   6.130   3.234   3.062
  109GLU     CG 1064   6.061   3.216   2.926
  109GLU     CD 1065   6.152   3.209   2.803
  109GLU    OE1 1066   6.271   3.243   2.816
  109GLU    OE2 1067   6.105   3.151   2.703
  109GLU      C 1068   6.126   3.243   3.302
  109GLU      O 1069   6.171   3.352   3.338
  110ASP      N 1070   6.179   3.132   3.353
  110ASP      H 1071   6.147   3.040   3.333
  110ASP     CA 1072   6.283   3.140   3.456
  110ASP     CB 1073   6.312   2.997   3.503
  110ASP     CG 1074   6.405   2.993   3.625
  110ASP    OD1 1075   6.377   3.076   3.714
  110ASP    OD2 1076   6.505   2.919   3.620
  110ASP      C 1077   6.406   3.217   3.408
  110ASP      O 1078   6.464   3.172   3.310
  111GLY      N 1079   6.451   3.301   3.501
  111GLY      H 1080   6.389   3.312   3.578
  111GLY     CA 1081   6.569   3.386   3.480
  111GLY      C 1082   6.560   3.492   3.370
  111GLY      O 1083   6.649   3.506   3.286
  112SER      N 1084   6.448   3.563   3.373
  112SER      H 1085   6.387   3.541   3.450
  112SER     CA 1086   6.401   3.668   3.281
  112SER     CB 1087   6.249   3.677   3.300
  112SER     OG 1088   6.221   3.772   3.197
  112SER     HG 1089   6.175   3.724   3.123
  112SER      C 1090   6.481   3.797   3.298
  112SER      O 1091   6.470   3.862   3.402
  113VAL      N 1092   6.547   3.842   3.191
  113VAL      H 1093   6.587   3.784   3.120
  113VAL     CA 1094   6.597   3.980   3.199
  113VAL     CB 1095   6.667   4.026   3.071
  113VAL    CG1 1096   6.792   3.941   3.053
  113VAL    CG2 1097   6.594   3.993   2.941
  113VAL      C 1098   6.491   4.089   3.218
  113VAL      O 1099   6.519   4.186   3.288
  114LEU      N 1100   6.370   4.066   3.169
  114LEU      H 1101   6.365   3.986   3.108
  114LEU     CA 1102   6.256   4.158   3.179
  114LEU     CB 1103   6.148   4.135   3.073
  114LEU     CG 1104   6.051   4.252   3.056
  114LEU    CD1 1105   6.120   4.382   3.012
  114LEU    CD2 1106   5.943   4.212   2.956
  114LEU      C 1107   6.200   4.157   3.321
  114LEU      O 1108   6.215   4.259   3.389
  115LYS      N 1109   6.182   4.040   3.382
  115LYS      H 1110   6.179   3.956   3.329
  115LYS     CA 1111   6.143   4.028   3.523
  115LYS     CB 1112   6.115   3.885   3.571
  115LYS     CG 1113   6.022   3.866   3.690
  115LYS     CD 1114   5.902   3.961   3.682
  115LYS     CE 1115   5.838   3.955   3.821
  115LYS     NZ 1116   5.737   4.061   3.835
  115LYS    HZ1 1117   5.684   4.052   3.919
  115LYS    HZ2 1118   5.781   4.151   3.837
  115LYS    HZ3 1119   5.674   4.070   3.757
  115LYS      C 1120   6.245   4.092   3.618
  115LYS      O 1121   6.205   4.175   3.699
  116GLN      N 1122   6.376   4.077   3.606
  116GLN      H 1123   6.413   4.005   3.547
  116GLN     CA 1124   6.473   4.138   3.698
  116GLN     CB 1125   6.607   4.064   3.690
  116GLN     CG 1126   6.629   3.951   3.791
  116GLN     CD 1127   6.660   4.001   3.932
  116GLN    OE1 1128   6.775   4.026   3.967
  116GLN    NE2 1129   6.555   4.012   4.012
  116GLN   HE21 1130   6.458   4.003   3.989
  116GLN   HE22 1131   6.575   4.046   4.104
  116GLN      C 1132   6.482   4.291   3.688
  116GLN      O 1133   6.464   4.354   3.792
  117PHE      N 1134   6.467   4.339   3.565
  117PHE      H 1135   6.448   4.281   3.486
  117PHE     CA 1136   6.466   4.482   3.534
  117PHE     CB 1137   6.494   4.501   3.385
  117PHE     CG 1138   6.438   4.630   3.324
  117PHE    CD1 1139   6.512   4.747   3.329
  117PHE    HD1 1140   6.584   4.757   3.410
  117PHE    CD2 1141   6.321   4.628   3.250
  117PHE    HD2 1142   6.263   4.538   3.229
  117PHE    CE1 1143   6.477   4.861   3.257
  117PHE    HE1 1144   6.550   4.941   3.260
  117PHE    CE2 1145   6.281   4.740   3.179
  117PHE    HE2 1146   6.188   4.730   3.123
  117PHE     CZ 1147   6.359   4.855   3.184
  117PHE     HZ 1148   6.333   4.929   3.107
  117PHE      C 1149   6.335   4.551   3.572
  117PHE      O 1150   6.336   4.664   3.619
  118LEU      N 1151   6.227   4.476   3.550
  118LEU      H 1152   6.223   4.398   3.488
  118LEU     CA 1153   6.094   4.506   3.606
  118LEU     CB 1154   5.979   4.413   3.568
  118LEU     CG 1155   5.890   4.447   3.449
  118LEU    CD1 1156   5.975   4.481   3.327
  118LEU    CD2 1157   5.797   4.328   3.426
  118LEU      C 1158   6.095   4.522   3.758
  118LEU      O 1159   6.042   4.621   3.806
  119SER      N 1160   6.166   4.435   3.830
  119SER      H 1161   6.163   4.339   3.803
  119SER     CA 1162   6.183   4.450   3.976
  119SER     CB 1163   6.261   4.334   4.039
  119SER     OG 1164   6.177   4.218   4.050
  119SER     HG 1165   6.087   4.230   4.091
  119SER      C 1166   6.242   4.581   4.028
  119SER      O 1167   6.212   4.630   4.137
  120GLU      N 1168   6.326   4.639   3.943
  120GLU      H 1169   6.340   4.591   3.856
  120GLU     CA 1170   6.406   4.759   3.968
  120GLU     CB 1171   6.550   4.740   3.920
  120GLU     CG 1172   6.644   4.662   4.012
  120GLU     CD 1173   6.794   4.671   3.985
  120GLU    OE1 1174   6.840   4.597   3.896
  120GLU    OE2 1175   6.862   4.758   4.044
  120GLU      C 1176   6.335   4.878   3.903
  120GLU      O 1177   6.311   4.970   3.982
  121THR      N 1178   6.268   4.867   3.788
  121THR      H 1179   6.292   4.803   3.715
  121THR     CA 1180   6.199   4.983   3.731
  121THR     CB 1181   6.199   4.993   3.579
  121THR    OG1 1182   6.176   4.866   3.517
  121THR    HG1 1183   6.261   4.856   3.465
  121THR    CG2 1184   6.329   5.049   3.521
  121THR      C 1185   6.057   5.014   3.779
  121THR      O 1186   6.005   5.124   3.759
  122GLU      N 1187   5.992   4.917   3.843
  122GLU      H 1188   6.024   4.822   3.840
  122GLU     CA 1189   5.855   4.929   3.894
  122GLU     CB 1190   5.807   4.798   3.958
  122GLU     CG 1191   5.656   4.789   3.986
  122GLU     CD 1192   5.624   4.657   4.057
  122GLU    OE1 1193   5.551   4.673   4.157
  122GLU    OE2 1194   5.659   4.548   4.008
  122GLU      C 1195   5.832   5.057   3.974
  122GLU      O 1196   5.756   5.143   3.931
  123LYS      N 1197   5.923   5.081   4.068
  123LYS      H 1198   5.983   5.012   4.111
  123LYS     CA 1199   5.898   5.186   4.167
  123LYS     CB 1200   5.947   5.150   4.308
  123LYS     CG 1201   5.860   5.047   4.381
  123LYS     CD 1202   5.723   5.101   4.423
  123LYS     CE 1203   5.643   4.980   4.472
  123LYS     NZ 1204   5.508   5.019   4.514
  123LYS    HZ1 1205   5.499   4.995   4.610
  123LYS    HZ2 1206   5.499   5.118   4.499
  123LYS    HZ3 1207   5.435   4.968   4.467
  123LYS      C 1208   5.961   5.321   4.130
  123LYS      O 1209   5.963   5.409   4.214
  124MET      N 1210   5.978   5.348   4.000
  124MET      H 1211   5.954   5.267   3.946
  124MET     CA 1212   6.035   5.470   3.943
  124MET     CB 1213   6.139   5.445   3.834
  124MET     CG 1214   6.262   5.373   3.890
  124MET     SD 1215   6.376   5.320   3.757
  124MET     CE 1216   6.510   5.266   3.862
  124MET      C 1217   5.924   5.547   3.870
  124MET      O 1218   5.823   5.493   3.825
  125SER      N 1219   5.943   5.678   3.866
  125SER      H 1220   5.975   5.743   3.935
  125SER     CA 1221   5.870   5.751   3.761
  125SER     CB 1222   5.914   5.897   3.757
  125SER     OG 1223   6.038   5.915   3.688
  125SER     HG 1224   6.116   5.917   3.750
  125SER      C 1225   5.890   5.689   3.622
  125SER      O 1226   5.994   5.638   3.583
  126PRO      N 1227   5.783   5.704   3.544
  126PRO     CA 1228   5.785   5.678   3.399
  126PRO     CB 1229   5.645   5.724   3.356
  126PRO     CG 1230   5.558   5.697   3.478
  126PRO     CD 1231   5.652   5.759   3.581
  126PRO      C 1232   5.891   5.752   3.317
  126PRO      O 1233   5.944   5.699   3.220
  127GLU      N 1234   5.936   5.864   3.374
  127GLU      H 1235   5.888   5.930   3.432
  127GLU     CA 1236   6.057   5.928   3.321
  127GLU     CB 1237   6.059   6.078   3.350
  127GLU     CG 1238   5.932   6.157   3.317
  127GLU     CD 1239   5.823   6.160   3.424
  127GLU    OE1 1240   5.785   6.278   3.444
  127GLU    OE2 1241   5.760   6.060   3.465
  127GLU      C 1242   6.190   5.861   3.357
  127GLU      O 1243   6.263   5.831   3.262
  128ASP      N 1244   6.212   5.834   3.485
  128ASP      H 1245   6.143   5.864   3.551
  128ASP     CA 1246   6.325   5.756   3.536
  128ASP     CB 1247   6.316   5.743   3.688
  128ASP     CG 1248   6.354   5.868   3.768
  128ASP    OD1 1249   6.263   5.950   3.794
  128ASP    OD2 1250   6.475   5.885   3.792
  128ASP      C 1251   6.340   5.618   3.472
  128ASP      O 1252   6.449   5.571   3.440
  129ARG      N 1253   6.225   5.552   3.460
  129ARG      H 1254   6.150   5.582   3.518
  129ARG     CA 1255   6.207   5.424   3.390
  129ARG     CB 1256   6.059   5.385   3.387
  129ARG     CG 1257   5.992   5.322   3.509
  129ARG     CD 1258   5.848   5.277   3.482
  129ARG     NE 1259   5.782   5.246   3.610
  129ARG     HE 1260   5.846   5.208   3.677
  129ARG     CZ 1261   5.663   5.298   3.643
  129ARG    NH1 1262   5.582   5.349   3.549
  129ARG   HH11 1263   5.600   5.362   3.451
  129ARG   HH12 1264   5.489   5.369   3.579
  129ARG    NH2 1265   5.599   5.271   3.758
  129ARG   HH21 1266   5.635   5.210   3.829
  129ARG   HH22 1267   5.509   5.312   3.770
  129ARG      C 1268   6.262   5.419   3.247
  129ARG      O 1269   6.346   5.340   3.205
  130ALA      N 1270   6.225   5.525   3.176
  130ALA      H 1271   6.152   5.588   3.204
  130ALA     CA 1272   6.269   5.543   3.037
  130ALA     CB 1273   6.185   5.646   2.962
  130ALA      C 1274   6.413   5.589   3.019
  130ALA      O 1275   6.474   5.535   2.927
  131LYS      N 1276   6.477   5.652   3.117
  131LYS      H 1277   6.425   5.711   3.179
  131LYS     CA 1278   6.623   5.650   3.131
  131LYS     CB 1279   6.655   5.746   3.247
  131LYS     CG 1280   6.635   5.890   3.201
  131LYS     CD 1281   6.729   5.940   3.091
  131LYS     CE 1282   6.709   6.079   3.031
  131LYS     NZ 1283   6.818   6.098   2.934
  131LYS    HZ1 1284   6.897   6.105   2.996
  131LYS    HZ2 1285   6.838   6.018   2.878
  131LYS    HZ3 1286   6.820   6.181   2.878
  131LYS      C 1287   6.688   5.514   3.158
  131LYS      O 1288   6.770   5.462   3.083
  132CYS      N 1289   6.629   5.435   3.248
  132CYS      H 1290   6.540   5.464   3.283
  132CYS     CA 1291   6.678   5.304   3.294
  132CYS     CB 1292   6.616   5.274   3.430
  132CYS     SG 1293   6.683   5.128   3.518
  132CYS     HG 1294   6.806   5.171   3.491
  132CYS      C 1295   6.664   5.198   3.184
  132CYS      O 1296   6.736   5.099   3.187
  133PHE      N 1297   6.564   5.219   3.098
  133PHE      H 1298   6.481   5.268   3.124
  133PHE     CA 1299   6.549   5.139   2.975
  133PHE     CB 1300   6.419   5.189   2.911
  133PHE     CG 1301   6.398   5.166   2.761
  133PHE    CD1 1302   6.446   5.266   2.678
  133PHE    HD1 1303   6.525   5.334   2.711
  133PHE    CD2 1304   6.318   5.061   2.716
  133PHE    HD2 1305   6.326   4.968   2.772
  133PHE    CE1 1306   6.405   5.258   2.545
  133PHE    HE1 1307   6.421   5.339   2.474
  133PHE    CE2 1308   6.288   5.056   2.581
  133PHE    HE2 1309   6.217   4.981   2.545
  133PHE     CZ 1310   6.333   5.153   2.491
  133PHE     HZ 1311   6.307   5.146   2.386
  133PHE      C 1312   6.669   5.133   2.881
  133PHE      O 1313   6.684   5.030   2.817
  134GLU      N 1314   6.743   5.244   2.871
  134GLU      H 1315   6.724   5.320   2.932
  134GLU     CA 1316   6.873   5.245   2.802
  134GLU     CB 1317   6.888   5.380   2.731
  134GLU     CG 1318   6.795   5.384   2.610
  134GLU     CD 1319   6.827   5.500   2.516
  134GLU    OE1 1320   6.914   5.484   2.428
  134GLU    OE2 1321   6.761   5.605   2.529
  134GLU      C 1322   7.001   5.216   2.880
  134GLU      O 1323   7.104   5.185   2.820
  135LYS      N 1324   6.997   5.258   3.006
  135LYS      H 1325   6.925   5.323   3.032
  135LYS     CA 1326   7.101   5.225   3.105
  135LYS     CB 1327   7.076   5.314   3.227
  135LYS     CG 1328   7.105   5.463   3.203
  135LYS     CD 1329   7.160   5.529   3.330
  135LYS     CE 1330   7.165   5.680   3.301
  135LYS     NZ 1331   7.215   5.748   3.422
  135LYS    HZ1 1332   7.227   5.845   3.399
  135LYS    HZ2 1333   7.142   5.746   3.491
  135LYS    HZ3 1334   7.306   5.720   3.452
  135LYS      C 1335   7.110   5.084   3.163
  135LYS      O 1336   7.223   5.051   3.200
  136ASN      N 1337   7.007   5.005   3.190
  136ASN      H 1338   6.918   5.048   3.208
  136ASN     CA 1339   7.014   4.862   3.220
  136ASN     CB 1340   6.889   4.798   3.281
  136ASN     CG 1341   6.876   4.646   3.287
  136ASN    OD1 1342   6.905   4.566   3.198
  136ASN    ND2 1343   6.854   4.599   3.409
  136ASN   HD21 1344   6.838   4.666   3.482
  136ASN   HD22 1345   6.857   4.503   3.437
  136ASN      C 1346   7.069   4.788   3.098
  136ASN      O 1347   7.019   4.787   2.986
  137GLU      N 1348   7.169   4.705   3.131
  137GLU      H 1349   7.185   4.696   3.229
  137GLU     CA 1350   7.262   4.636   3.041
  137GLU     CB 1351   7.362   4.554   3.123
  137GLU     CG 1352   7.451   4.639   3.213
  137GLU     CD 1353   7.508   4.550   3.323
  137GLU    OE1 1354   7.631   4.536   3.337
  137GLU    OE2 1355   7.425   4.485   3.390
  137GLU      C 1356   7.196   4.547   2.935
  137GLU      O 1357   7.211   4.551   2.812
  138ALA      N 1358   7.118   4.458   2.994
  138ALA      H 1359   7.090   4.464   3.090
  138ALA     CA 1360   7.040   4.358   2.919
  138ALA     CB 1361   6.971   4.259   3.013
  138ALA      C 1362   6.932   4.417   2.829
  138ALA      O 1363   6.926   4.374   2.714
  139ILE      N 1364   6.867   4.521   2.879
  139ILE      H 1365   6.889   4.562   2.968
  139ILE     CA 1366   6.767   4.596   2.801
  139ILE     CB 1367   6.676   4.675   2.895
  139ILE    CG1 1368   6.622   4.585   3.007
  139ILE    CG2 1369   6.556   4.750   2.837
  139ILE     CD 1370   6.530   4.475   2.952
  139ILE      C 1371   6.824   4.690   2.695
  139ILE      O 1372   6.762   4.698   2.589
  140GLN      N 1373   6.949   4.734   2.711
  140GLN      H 1374   6.977   4.746   2.806
  140GLN     CA 1375   7.026   4.804   2.607
  140GLN     CB 1376   7.147   4.870   2.675
  140GLN     CG 1377   7.269   4.917   2.596
  140GLN     CD 1378   7.239   5.045   2.518
  140GLN    OE1 1379   7.285   5.064   2.405
  140GLN    NE2 1380   7.176   5.151   2.566
  140GLN   HE21 1381   7.147   5.154   2.662
  140GLN   HE22 1382   7.162   5.224   2.498
  140GLN      C 1383   7.076   4.706   2.502
  140GLN      O 1384   7.080   4.741   2.384
  141ALA      N 1385   7.106   4.585   2.550
  141ALA      H 1386   7.116   4.565   2.647
  141ALA     CA 1387   7.147   4.480   2.456
  141ALA     CB 1388   7.197   4.361   2.537
  141ALA      C 1389   7.036   4.438   2.360
  141ALA      O 1390   7.058   4.439   2.239
  142ALA      N 1391   6.918   4.422   2.418
  142ALA      H 1392   6.909   4.452   2.514
  142ALA     CA 1393   6.790   4.387   2.355
  142ALA     CB 1394   6.686   4.355   2.463
  142ALA      C 1395   6.726   4.487   2.259
  142ALA      O 1396   6.724   4.459   2.139
  143HISE     N 1397   6.672   4.598   2.308
  143HISE     H 1398   6.695   4.633   2.399
  143HISE    CA 1399   6.587   4.683   2.223
  143HISE    CB 1400   6.508   4.780   2.311
  143HISE    CG 1401   6.601   4.871   2.392
  143HISE   ND1 1402   6.703   4.940   2.343
  143HISE   CD2 1403   6.587   4.908   2.519
  143HISE   HD2 1404   6.518   4.868   2.593
  143HISE   CE1 1405   6.759   5.013   2.440
  143HISE   HE1 1406   6.823   5.100   2.430
  143HISE   NE2 1407   6.689   4.988   2.550
  143HISE   HE2 1408   6.719   5.020   2.639
  143HISE     C 1409   6.647   4.759   2.105
  143HISE     O 1410   6.592   4.743   1.996
  144ASP      N 1411   6.774   4.796   2.121
  144ASP      H 1412   6.809   4.793   2.215
  144ASP     CA 1413   6.865   4.834   2.012
  144ASP     CB 1414   6.993   4.879   2.082
  144ASP     CG 1415   7.087   4.942   1.980
  144ASP    OD1 1416   7.063   5.045   1.913
  144ASP    OD2 1417   7.198   4.891   1.955
  144ASP      C 1418   6.889   4.718   1.915
  144ASP      O 1419   6.874   4.739   1.795
  145ALA      N 1420   6.931   4.601   1.962
  145ALA      H 1421   6.965   4.590   2.055
  145ALA     CA 1422   6.972   4.488   1.877
  145ALA     CB 1423   7.009   4.370   1.967
  145ALA      C 1424   6.853   4.450   1.788
  145ALA      O 1425   6.860   4.452   1.665
  146VAL      N 1426   6.732   4.447   1.842
  146VAL      H 1427   6.726   4.446   1.942
  146VAL     CA 1428   6.619   4.410   1.755
  146VAL     CB 1429   6.513   4.327   1.827
  146VAL    CG1 1430   6.550   4.180   1.850
  146VAL    CG2 1431   6.460   4.391   1.956
  146VAL      C 1432   6.567   4.516   1.658
  146VAL      O 1433   6.516   4.491   1.549
  147ALA      N 1434   6.572   4.644   1.693
  147ALA      H 1435   6.584   4.668   1.790
  147ALA     CA 1436   6.568   4.756   1.598
  147ALA     CB 1437   6.586   4.893   1.663
  147ALA      C 1438   6.676   4.751   1.490
  147ALA      O 1439   6.648   4.767   1.371
  148GLN      N 1440   6.802   4.737   1.530
  148GLN      H 1441   6.830   4.766   1.621
  148GLN     CA 1442   6.908   4.718   1.430
  148GLN     CB 1443   7.038   4.692   1.508
  148GLN     CG 1444   7.164   4.673   1.423
  148GLN     CD 1445   7.286   4.679   1.515
  148GLN    OE1 1446   7.311   4.601   1.607
  148GLN    NE2 1447   7.346   4.797   1.506
  148GLN   HE21 1448   7.318   4.864   1.437
  148GLN   HE22 1449   7.427   4.816   1.561
  148GLN      C 1450   6.883   4.606   1.329
  148GLN      O 1451   6.879   4.640   1.210
  149GLU      N 1452   6.833   4.493   1.377
  149GLU      H 1453   6.840   4.476   1.476
  149GLU     CA 1454   6.812   4.374   1.294
  149GLU     CB 1455   6.827   4.247   1.377
  149GLU     CG 1456   6.968   4.238   1.437
  149GLU     CD 1457   6.967   4.138   1.552
  149GLU    OE1 1458   6.899   4.034   1.537
  149GLU    OE2 1459   7.030   4.155   1.658
  149GLU      C 1460   6.676   4.368   1.223
  149GLU      O 1461   6.634   4.260   1.182
  150GLY      N 1462   6.602   4.478   1.226
  150GLY      H 1463   6.624   4.556   1.285
  150GLY     CA 1464   6.464   4.474   1.176
  150GLY      C 1465   6.379   4.601   1.193
  150GLY      O 1466   6.269   4.584   1.245
  151GLN      N 1467   6.444   4.713   1.164
  151GLN      H 1468   6.539   4.717   1.135
  151GLN     CA 1469   6.380   4.845   1.157
  151GLN     CB 1470   6.481   4.956   1.126
  151GLN     CG 1471   6.566   4.953   0.998
  151GLN     CD 1472   6.633   5.090   0.995
  151GLN    OE1 1473   6.564   5.188   0.969
  151GLN    NE2 1474   6.760   5.114   1.026
  151GLN   HE21 1475   6.813   5.034   1.056
  151GLN   HE22 1476   6.813   5.192   0.993
  151GLN      C 1477   6.259   4.854   1.064
  151GLN      O 1478   6.266   4.798   0.955
  152CYS      N 1479   6.144   4.897   1.115
  152CYS      H 1480   6.142   4.943   1.204
  152CYS     CA 1481   6.007   4.892   1.061
  152CYS     CB 1482   5.904   4.931   1.166
  152CYS     SG 1483   5.726   4.914   1.127
  152CYS     HG 1484   5.747   4.791   1.082
  152CYS      C 1485   5.974   4.961   0.929
  152CYS      O 1486   6.019   5.073   0.905
  153ARG      N 1487   5.888   4.896   0.851
  153ARG      H 1488   5.868   4.799   0.862
  153ARG     CA 1489   5.833   4.946   0.724
  153ARG     CB 1490   5.730   4.846   0.671
  153ARG     CG 1491   5.601   4.860   0.751
  153ARG     CD 1492   5.500   4.746   0.737
  153ARG     NE 1493   5.550   4.625   0.803
  153ARG     HE 1494   5.639   4.632   0.848
  153ARG     CZ 1495   5.487   4.507   0.813
  153ARG    NH1 1496   5.358   4.498   0.778
  153ARG   HH11 1497   5.315   4.583   0.747
  153ARG   HH12 1498   5.312   4.411   0.760
  153ARG    NH2 1499   5.552   4.397   0.852
  153ARG   HH21 1500   5.647   4.417   0.872
  153ARG   HH22 1501   5.509   4.308   0.870
  153ARG      C 1502   5.780   5.089   0.711
  153ARG      O 1503   5.765   5.141   0.600
  154VAL      N 1504   5.742   5.141   0.828
  154VAL      H 1505   5.774   5.091   0.908
  154VAL     CA 1506   5.686   5.275   0.848
  154VAL     CB 1507   5.633   5.300   0.990
  154VAL    CG1 1508   5.512   5.222   1.042
  154VAL    CG2 1509   5.757   5.297   1.080
  154VAL      C 1510   5.778   5.385   0.793
  154VAL      O 1511   5.885   5.356   0.738
  155ASP      N 1512   5.724   5.504   0.774
  155ASP      H 1513   5.630   5.522   0.803
  155ASP     CA 1514   5.800   5.624   0.734
  155ASP     CB 1515   5.716   5.702   0.632
  155ASP     CG 1516   5.778   5.815   0.551
  155ASP    OD1 1517   5.701   5.906   0.512
  155ASP    OD2 1518   5.901   5.841   0.547
  155ASP      C 1519   5.850   5.708   0.852
  155ASP      O 1520   5.810   5.695   0.968
  156ASP      N 1521   5.939   5.799   0.817
  156ASP      H 1522   5.972   5.809   0.723
  156ASP     CA 1523   5.993   5.899   0.911
  156ASP     CB 1524   6.146   5.891   0.914
  156ASP     CG 1525   6.211   5.915   0.777
  156ASP    OD1 1526   6.215   6.033   0.735
  156ASP    OD2 1527   6.266   5.823   0.714
  156ASP      C 1528   5.953   6.044   0.886
  156ASP      O 1529   5.986   6.140   0.956
  157LYS      N 1530   5.908   6.073   0.764
  157LYS      H 1531   5.915   6.006   0.691
  157LYS     CA 1532   5.854   6.202   0.718
  157LYS     CB 1533   5.886   6.220   0.571
  157LYS     CG 1534   6.036   6.204   0.544
  157LYS     CD 1535   6.061   6.169   0.396
  157LYS     CE 1536   6.206   6.205   0.365
  157LYS     NZ 1537   6.306   6.154   0.460
  157LYS    HZ1 1538   6.255   6.084   0.510
  157LYS    HZ2 1539   6.390   6.122   0.414
  157LYS    HZ3 1540   6.331   6.224   0.526
  157LYS      C 1541   5.713   6.238   0.769
  157LYS      O 1542   5.700   6.347   0.825
  158VAL      N 1543   5.624   6.139   0.761
  158VAL      H 1544   5.636   6.058   0.704
  158VAL     CA 1545   5.496   6.139   0.833
  158VAL     CB 1546   5.386   6.076   0.748
  158VAL    CG1 1547   5.250   6.070   0.820
  158VAL    CG2 1548   5.374   6.146   0.612
  158VAL      C 1549   5.512   6.070   0.968
  158VAL      O 1550   5.577   5.967   0.984
  159ASN      N 1551   5.471   6.154   1.062
  159ASN      H 1552   5.474   6.254   1.053
  159ASN     CA 1553   5.469   6.110   1.202
  159ASN     CB 1554   5.418   6.222   1.293
  159ASN     CG 1555   5.492   6.356   1.283
  159ASN    OD1 1556   5.466   6.440   1.198
  159ASN    ND2 1557   5.570   6.382   1.388
  159ASN   HD21 1558   5.581   6.334   1.475
  159ASN   HD22 1559   5.628   6.463   1.377
  159ASN      C 1560   5.388   5.985   1.237
  159ASN      O 1561   5.266   5.991   1.251
  160PHE      N 1562   5.446   5.866   1.246
  160PHE      H 1563   5.536   5.858   1.201
  160PHE     CA 1564   5.369   5.745   1.275
  160PHE     CB 1565   5.424   5.619   1.209
  160PHE     CG 1566   5.373   5.602   1.066
  160PHE    CD1 1567   5.243   5.557   1.044
  160PHE    HD1 1568   5.185   5.507   1.121
  160PHE    CD2 1569   5.444   5.654   0.959
  160PHE    HD2 1570   5.535   5.711   0.981
  160PHE    CE1 1571   5.189   5.570   0.917
  160PHE    HE1 1572   5.085   5.543   0.899
  160PHE    CE2 1573   5.395   5.665   0.830
  160PHE    HE2 1574   5.455   5.716   0.755
  160PHE     CZ 1575   5.266   5.616   0.810
  160PHE     HZ 1576   5.232   5.602   0.708
  160PHE      C 1577   5.365   5.715   1.425
  160PHE      O 1578   5.470   5.720   1.489
  161HISE     N 1579   5.246   5.686   1.477
  161HISE     H 1580   5.164   5.715   1.427
  161HISE    CA 1581   5.228   5.660   1.620
  161HISE    CB 1582   5.131   5.763   1.680
  161HISE    CG 1583   5.132   5.736   1.831
  161HISE   ND1 1584   5.237   5.709   1.909
  161HISE   CD2 1585   5.033   5.771   1.912
  161HISE   HD2 1586   4.942   5.822   1.880
  161HISE   CE1 1587   5.196   5.718   2.035
  161HISE   HE1 1588   5.250   5.681   2.122
  161HISE   NE2 1589   5.070   5.761   2.040
  161HISE   HE2 1590   5.006   5.757   2.116
  161HISE     C 1591   5.169   5.520   1.635
  161HISE     O 1592   5.081   5.479   1.560
  162PHE      N 1593   5.228   5.445   1.728
  162PHE      H 1594   5.283   5.494   1.795
  162PHE     CA 1595   5.197   5.304   1.755
  162PHE     CB 1596   5.334   5.241   1.783
  162PHE     CG 1597   5.435   5.217   1.670
  162PHE    CD1 1598   5.423   5.114   1.577
  162PHE    HD1 1599   5.372   5.025   1.612
  162PHE    CD2 1600   5.523   5.322   1.646
  162PHE    HD2 1601   5.535   5.400   1.722
  162PHE    CE1 1602   5.500   5.115   1.461
  162PHE    HE1 1603   5.507   5.023   1.403
  162PHE    CE2 1604   5.598   5.322   1.530
  162PHE    HE2 1605   5.665   5.407   1.522
  162PHE     CZ 1606   5.585   5.221   1.434
  162PHE     HZ 1607   5.648   5.229   1.345
  162PHE      C 1608   5.118   5.310   1.886
  162PHE      O 1609   5.174   5.302   1.996
  163ILE      N 1610   4.986   5.306   1.876
  163ILE      H 1611   4.947   5.296   1.785
  163ILE     CA 1612   4.899   5.303   1.995
  163ILE     CB 1613   4.779   5.399   1.990
  163ILE    CG1 1614   4.818   5.538   1.939
  163ILE    CG2 1615   4.702   5.398   2.122
  163ILE     CD 1616   4.704   5.607   1.865
  163ILE      C 1617   4.855   5.163   2.037
  163ILE      O 1618   4.780   5.096   1.966
  164LEU      N 1619   4.916   5.108   2.142
  164LEU      H 1620   5.003   5.150   2.168
  164LEU     CA 1621   4.894   4.976   2.201
  164LEU     CB 1622   5.019   4.920   2.270
  164LEU     CG 1623   5.135   4.901   2.172
  164LEU    CD1 1624   5.253   4.999   2.168
  164LEU    CD2 1625   5.174   4.754   2.187
  164LEU      C 1626   4.774   4.969   2.296
  164LEU      O 1627   4.750   5.056   2.380
  165PHE      N 1628   4.692   4.869   2.268
  165PHE      H 1629   4.692   4.827   2.177
  165PHE     CA 1630   4.572   4.844   2.351
  165PHE     CB 1631   4.450   4.860   2.260
  165PHE     CG 1632   4.316   4.807   2.312
  165PHE    CD1 1633   4.246   4.883   2.404
  165PHE    HD1 1634   4.300   4.971   2.439
  165PHE    CD2 1635   4.254   4.710   2.234
  165PHE    HD2 1636   4.301   4.644   2.161
  165PHE    CE1 1637   4.108   4.871   2.417
  165PHE    HE1 1638   4.045   4.946   2.462
  165PHE    CE2 1639   4.117   4.691   2.250
  165PHE    HE2 1640   4.068   4.603   2.207
  165PHE     CZ 1641   4.047   4.773   2.338
  165PHE     HZ 1642   3.939   4.768   2.342
  165PHE      C 1643   4.580   4.708   2.421
  165PHE      O 1644   4.626   4.607   2.368
  166ASN      N 1645   4.521   4.705   2.539
  166ASN      H 1646   4.500   4.785   2.596
  166ASN     CA 1647   4.492   4.576   2.604
  166ASN     CB 1648   4.609   4.492   2.657
  166ASN     CG 1649   4.595   4.347   2.611
  166ASN    OD1 1650   4.613   4.252   2.688
  166ASN    ND2 1651   4.572   4.327   2.481
  166ASN   HD21 1652   4.573   4.398   2.411
  166ASN   HD22 1653   4.569   4.230   2.459
  166ASN      C 1654   4.394   4.591   2.720
  166ASN      O 1655   4.373   4.695   2.782
  167ASN      N 1656   4.322   4.481   2.736
  167ASN      H 1657   4.326   4.403   2.673
  167ASN     CA 1658   4.245   4.447   2.856
  167ASN     CB 1659   4.142   4.341   2.819
  167ASN     CG 1660   4.051   4.289   2.930
  167ASN    OD1 1661   4.084   4.216   3.023
  167ASN    ND2 1662   3.925   4.312   2.893
  167ASN   HD21 1663   3.905   4.353   2.805
  167ASN   HD22 1664   3.850   4.291   2.956
  167ASN      C 1665   4.335   4.398   2.970
  167ASN      O 1666   4.405   4.298   2.956
  168VAL      N 1667   4.327   4.489   3.067
  168VAL      H 1668   4.274   4.572   3.080
  168VAL     CA 1669   4.416   4.465   3.182
  168VAL     CB 1670   4.511   4.581   3.211
  168VAL    CG1 1671   4.610   4.558   3.326
  168VAL    CG2 1672   4.586   4.619   3.083
  168VAL      C 1673   4.325   4.444   3.303
  168VAL      O 1674   4.275   4.537   3.365
  169ASP      N 1675   4.285   4.319   3.325
  169ASP      H 1676   4.328   4.249   3.267
  169ASP     CA 1677   4.197   4.272   3.433
  169ASP     CB 1678   4.264   4.289   3.569
  169ASP     CG 1679   4.373   4.184   3.595
  169ASP    OD1 1680   4.489   4.229   3.580
  169ASP    OD2 1681   4.337   4.067   3.617
  169ASP      C 1682   4.059   4.337   3.431
  169ASP      O 1683   4.034   4.434   3.503
  170GLY      N 1684   3.962   4.291   3.353
  170GLY      H 1685   3.962   4.192   3.338
  170GLY     CA 1686   3.838   4.359   3.311
  170GLY      C 1687   3.856   4.491   3.236
  170GLY      O 1688   3.822   4.503   3.118
  171HISE     N 1689   3.923   4.586   3.300
  171HISE     H 1690   3.970   4.577   3.388
  171HISE    CA 1691   3.938   4.727   3.259
  171HISE    CB 1692   3.991   4.801   3.381
  171HISE    CG 1693   3.874   4.797   3.480
  171HISE   ND1 1694   3.881   4.754   3.606
  171HISE   CD2 1695   3.751   4.840   3.458
  171HISE   HD2 1696   3.718   4.897   3.371
  171HISE   CE1 1697   3.760   4.763   3.660
  171HISE   HE1 1698   3.746   4.748   3.767
  171HISE   NE2 1699   3.679   4.812   3.567
  171HISE   HE2 1700   3.580   4.829   3.565
  171HISE     C 1701   4.031   4.730   3.138
  171HISE     O 1702   4.150   4.701   3.147
  172LEU      N 1703   3.974   4.800   3.040
  172LEU      H 1704   3.879   4.830   3.046
  172LEU     CA 1705   4.056   4.833   2.923
  172LEU     CB 1706   3.968   4.870   2.803
  172LEU     CG 1707   3.882   4.751   2.762
  172LEU    CD1 1708   3.771   4.787   2.662
  172LEU    CD2 1709   3.969   4.637   2.708
  172LEU      C 1710   4.152   4.951   2.941
  172LEU      O 1711   4.108   5.059   2.981
  173TYR      N 1712   4.271   4.937   2.883
  173TYR      H 1713   4.306   4.855   2.839
  173TYR     CA 1714   4.367   5.048   2.890
  173TYR     CB 1715   4.472   5.009   2.994
  173TYR     CG 1716   4.446   5.064   3.134
  173TYR    CD1 1717   4.504   5.182   3.180
  173TYR    HD1 1718   4.566   5.236   3.109
  173TYR    CD2 1719   4.378   4.978   3.220
  173TYR    HD2 1720   4.325   4.890   3.185
  173TYR    CE1 1721   4.492   5.209   3.316
  173TYR    HE1 1722   4.511   5.307   3.362
  173TYR    CE2 1723   4.363   5.009   3.355
  173TYR    HE2 1724   4.326   4.933   3.423
  173TYR     CZ 1725   4.415   5.130   3.400
  173TYR     OH 1726   4.373   5.171   3.523
  173TYR     HH 1727   4.307   5.106   3.561
  173TYR      C 1728   4.449   5.077   2.764
  173TYR      O 1729   4.494   4.987   2.694
  174GLU      N 1730   4.482   5.204   2.744
  174GLU      H 1731   4.470   5.262   2.824
  174GLU     CA 1732   4.568   5.249   2.634
  174GLU     CB 1733   4.516   5.381   2.577
  174GLU     CG 1734   4.369   5.370   2.536
  174GLU     CD 1735   4.297   5.495   2.589
  174GLU    OE1 1736   4.317   5.535   2.705
  174GLU    OE2 1737   4.205   5.541   2.519
  174GLU      C 1738   4.715   5.274   2.670
  174GLU      O 1739   4.761   5.375   2.723
  175LEU      N 1740   4.794   5.178   2.624
  175LEU      H 1741   4.750   5.111   2.563
  175LEU     CA 1742   4.935   5.157   2.659
  175LEU     CB 1743   4.961   5.006   2.665
  175LEU     CG 1744   4.854   4.923   2.735
  175LEU    CD1 1745   4.878   4.774   2.714
  175LEU    CD2 1746   4.862   4.960   2.883
  175LEU      C 1747   5.036   5.237   2.577
  175LEU      O 1748   5.154   5.204   2.571
  176ASP      N 1749   4.990   5.357   2.540
  176ASP      H 1750   4.892   5.371   2.555
  176ASP     CA 1751   5.059   5.463   2.466
  176ASP     CB 1752   4.951   5.571   2.455
  176ASP     CG 1753   4.977   5.681   2.352
  176ASP    OD1 1754   5.089   5.738   2.355
  176ASP    OD2 1755   4.894   5.694   2.260
  176ASP      C 1756   5.190   5.509   2.531
  176ASP      O 1757   5.206   5.503   2.652
  177GLY      N 1758   5.293   5.532   2.451
  177GLY      H 1759   5.292   5.501   2.356
  177GLY     CA 1760   5.423   5.588   2.493
  177GLY      C 1761   5.429   5.733   2.541
  177GLY      O 1762   5.519   5.775   2.614
  178ARG      N 1763   5.322   5.806   2.511
  178ARG      H 1764   5.254   5.764   2.451
  178ARG     CA 1765   5.303   5.950   2.532
  178ARG     CB 1766   5.308   6.019   2.396
  178ARG     CG 1767   5.448   6.047   2.340
  178ARG     CD 1768   5.448   6.128   2.210
  178ARG     NE 1769   5.366   6.082   2.097
  178ARG     HE 1770   5.270   6.080   2.124
  178ARG     CZ 1771   5.414   6.048   1.976
  178ARG    NH1 1772   5.545   6.027   1.959
  178ARG   HH11 1773   5.609   6.026   2.037
  178ARG   HH12 1774   5.575   6.025   1.864
  178ARG    NH2 1775   5.332   6.031   1.872
  178ARG   HH21 1776   5.236   6.055   1.878
  178ARG   HH22 1777   5.370   5.998   1.785
  178ARG      C 1778   5.179   5.987   2.614
  178ARG      O 1779   5.102   6.072   2.570
  179MET      N 1780   5.159   5.916   2.725
  179MET      H 1781   5.209   5.832   2.744
  179MET     CA 1782   5.055   5.941   2.826
  179MET     CB 1783   4.969   5.819   2.859
  179MET     CG 1784   4.882   5.767   2.745
  179MET     SD 1785   4.734   5.872   2.716
  179MET     CE 1786   4.660   5.784   2.580
  179MET      C 1787   5.111   6.011   2.950
  179MET      O 1788   5.195   5.947   3.014
  180PRO      N 1789   5.050   6.121   2.993
  180PRO     CA 1790   5.060   6.175   3.129
  180PRO     CB 1791   4.975   6.301   3.114
  180PRO     CG 1792   4.997   6.350   2.970
  180PRO     CD 1793   4.987   6.215   2.899
  180PRO      C 1794   5.006   6.091   3.245
  180PRO      O 1795   5.089   6.025   3.308
  181PHE      N 1796   4.892   6.035   3.208
  181PHE      H 1797   4.842   6.063   3.125
  181PHE     CA 1798   4.813   5.938   3.286
  181PHE     CB 1799   4.727   6.010   3.390
  181PHE     CG 1800   4.646   5.925   3.487
  181PHE    CD1 1801   4.695   5.891   3.612
  181PHE    HD1 1802   4.803   5.885   3.626
  181PHE    CD2 1803   4.510   5.920   3.460
  181PHE    HD2 1804   4.471   5.966   3.369
  181PHE    CE1 1805   4.608   5.844   3.710
  181PHE    HE1 1806   4.653   5.800   3.799
  181PHE    CE2 1807   4.425   5.869   3.558
  181PHE    HE2 1808   4.320   5.850   3.535
  181PHE     CZ 1809   4.472   5.833   3.684
  181PHE     HZ 1810   4.396   5.808   3.758
  181PHE      C 1811   4.727   5.850   3.196
  181PHE      O 1812   4.647   5.909   3.125
  182PRO      N 1813   4.746   5.718   3.189
  182PRO     CA 1814   4.649   5.620   3.139
  182PRO     CB 1815   4.721   5.484   3.146
  182PRO     CG 1816   4.867   5.528   3.131
  182PRO     CD 1817   4.874   5.653   3.220
  182PRO      C 1818   4.519   5.608   3.218
  182PRO      O 1819   4.519   5.574   3.336
  183VAL      N 1820   4.407   5.639   3.153
  183VAL      H 1821   4.399   5.676   3.060
  183VAL     CA 1822   4.274   5.626   3.215
  183VAL     CB 1823   4.186   5.746   3.182
  183VAL    CG1 1824   4.053   5.748   3.258
  183VAL    CG2 1825   4.248   5.881   3.220
  183VAL      C 1826   4.197   5.495   3.197
  183VAL      O 1827   4.196   5.443   3.085
  184ASN      N 1828   4.135   5.450   3.305
  184ASN      H 1829   4.137   5.512   3.384
  184ASN     CA 1830   4.055   5.327   3.318
  184ASN     CB 1831   4.037   5.290   3.465
  184ASN     CG 1832   3.970   5.399   3.550
  184ASN    OD1 1833   4.012   5.514   3.542
  184ASN    ND2 1834   3.874   5.359   3.632
  184ASN   HD21 1835   3.845   5.264   3.644
  184ASN   HD22 1836   3.853   5.433   3.696
  184ASN      C 1837   3.921   5.339   3.244
  184ASN      O 1838   3.844   5.432   3.268
  185HISE     N 1839   3.908   5.252   3.145
  185HISE     H 1840   3.977   5.185   3.117
  185HISE    CA 1841   3.781   5.234   3.075
  185HISE    CB 1842   3.800   5.202   2.926
  185HISE    CG 1843   3.862   5.308   2.835
  185HISE   ND1 1844   3.800   5.391   2.751
  185HISE   CD2 1845   3.993   5.309   2.810
  185HISE   HD2 1846   4.075   5.266   2.867
  185HISE   CE1 1847   3.893   5.436   2.668
  185HISE   HE1 1848   3.863   5.490   2.578
  185HISE   NE2 1849   4.011   5.384   2.702
  185HISE   HE2 1850   4.107   5.411   2.692
  185HISE     C 1851   3.698   5.115   3.123
  185HISE     O 1852   3.764   5.016   3.154
  186GLY      N 1853   3.569   5.132   3.099
  186GLY      H 1854   3.534   5.220   3.067
  186GLY     CA 1855   3.465   5.034   3.134
  186GLY      C 1856   3.495   4.888   3.098
  186GLY      O 1857   3.560   4.861   2.997
  187ALA      N 1858   3.463   4.801   3.193
  187ALA      H 1859   3.378   4.817   3.243
  187ALA     CA 1860   3.500   4.659   3.192
  187ALA     CB 1861   3.460   4.603   3.329
  187ALA      C 1862   3.443   4.573   3.079
  187ALA      O 1863   3.323   4.582   3.058
  188SER      N 1864   3.517   4.473   3.031
  188SER      H 1865   3.609   4.458   3.068
  188SER     CA 1866   3.485   4.393   2.912
  188SER     CB 1867   3.506   4.462   2.777
  188SER     OG 1868   3.440   4.390   2.672
  188SER     HG 1869   3.498   4.420   2.596
  188SER      C 1870   3.562   4.261   2.902
  188SER      O 1871   3.670   4.246   2.959
  189SER      N 1872   3.501   4.171   2.826
  189SER      H 1873   3.411   4.197   2.791
  189SER     CA 1874   3.548   4.036   2.795
  189SER     CB 1875   3.445   3.959   2.712
  189SER     OG 1876   3.490   3.828   2.679
  189SER     HG 1877   3.407   3.788   2.641
  189SER      C 1878   3.674   4.052   2.710
  189SER      O 1879   3.672   4.121   2.608
  190GLU      N 1880   3.768   3.963   2.741
  190GLU      H 1881   3.766   3.921   2.831
  190GLU     CA 1882   3.895   3.940   2.670
  190GLU     CB 1883   3.990   3.846   2.745
  190GLU     CG 1884   4.010   3.881   2.892
  190GLU     CD 1885   4.102   3.779   2.957
  190GLU    OE1 1886   4.074   3.753   3.076
  190GLU    OE2 1887   4.187   3.709   2.898
  190GLU      C 1888   3.876   3.890   2.527
  190GLU      O 1889   3.919   3.959   2.435
  191ASP      N 1890   3.797   3.785   2.507
  191ASP      H 1891   3.747   3.731   2.575
  191ASP     CA 1892   3.770   3.749   2.367
  191ASP     CB 1893   3.661   3.642   2.353
  191ASP     CG 1894   3.699   3.523   2.441
  191ASP    OD1 1895   3.680   3.527   2.565
  191ASP    OD2 1896   3.737   3.419   2.383
  191ASP      C 1897   3.732   3.855   2.265
  191ASP      O 1898   3.783   3.861   2.153
  192THR      N 1899   3.656   3.954   2.312
  192THR      H 1900   3.617   3.956   2.404
  192THR     CA 1901   3.605   4.063   2.228
  192THR     CB 1902   3.470   4.116   2.278
  192THR    OG1 1903   3.485   4.183   2.403
  192THR    HG1 1904   3.551   4.258   2.400
  192THR    CG2 1905   3.374   4.001   2.309
  192THR      C 1906   3.700   4.181   2.206
  192THR      O 1907   3.663   4.290   2.162
  193LEU      N 1908   3.829   4.150   2.213
  193LEU      H 1909   3.866   4.060   2.237
  193LEU     CA 1910   3.934   4.253   2.203
  193LEU     CB 1911   4.070   4.186   2.216
  193LEU     CG 1912   4.187   4.274   2.262
  193LEU    CD1 1913   4.164   4.326   2.404
  193LEU    CD2 1914   4.325   4.212   2.240
  193LEU      C 1915   3.934   4.328   2.070
  193LEU      O 1916   3.959   4.448   2.064
  194LEU      N 1917   3.891   4.268   1.959
  194LEU      H 1918   3.880   4.168   1.954
  194LEU     CA 1919   3.900   4.342   1.832
  194LEU     CB 1920   3.933   4.267   1.702
  194LEU     CG 1921   4.071   4.203   1.700
  194LEU    CD1 1922   4.072   4.090   1.597
  194LEU    CD2 1923   4.180   4.305   1.667
  194LEU      C 1924   3.774   4.424   1.803
  194LEU      O 1925   3.776   4.543   1.771
  195LYS      N 1926   3.664   4.366   1.849
  195LYS      H 1927   3.656   4.266   1.847
  195LYS     CA 1928   3.540   4.442   1.868
  195LYS     CB 1929   3.425   4.347   1.899
  195LYS     CG 1930   3.296   4.416   1.945
  195LYS     CD 1931   3.164   4.338   1.939
  195LYS     CE 1932   3.135   4.233   2.047
  195LYS     NZ 1933   3.003   4.174   2.026
  195LYS    HZ1 1934   2.977   4.086   2.067
  195LYS    HZ2 1935   2.938   4.242   2.060
  195LYS    HZ3 1936   2.996   4.164   1.926
  195LYS      C 1937   3.542   4.566   1.958
  195LYS      O 1938   3.488   4.664   1.908
  196ASP      N 1939   3.623   4.553   2.062
  196ASP      H 1940   3.653   4.466   2.104
  196ASP     CA 1941   3.658   4.670   2.144
  196ASP     CB 1942   3.686   4.617   2.284
  196ASP     CG 1943   3.574   4.552   2.365
  196ASP    OD1 1944   3.594   4.447   2.430
  196ASP    OD2 1945   3.465   4.612   2.367
  196ASP      C 1946   3.766   4.767   2.096
  196ASP      O 1947   3.757   4.886   2.128
  197ALA      N 1948   3.855   4.718   2.010
  197ALA      H 1949   3.871   4.619   2.011
  197ALA     CA 1950   3.949   4.792   1.925
  197ALA     CB 1951   4.068   4.712   1.872
  197ALA      C 1952   3.885   4.876   1.815
  197ALA      O 1953   3.902   4.998   1.807
  198ALA      N 1954   3.787   4.812   1.752
  198ALA      H 1955   3.770   4.713   1.761
  198ALA     CA 1956   3.698   4.872   1.652
  198ALA     CB 1957   3.602   4.765   1.599
  198ALA      C 1958   3.617   4.993   1.697
  198ALA      O 1959   3.580   5.075   1.613
  199LYS      N 1960   3.572   4.982   1.822
  199LYS      H 1961   3.535   4.895   1.853
  199LYS     CA 1962   3.525   5.097   1.901
  199LYS     CB 1963   3.441   5.047   2.019
  199LYS     CG 1964   3.302   5.002   1.975
  199LYS     CD 1965   3.220   4.966   2.099
  199LYS     CE 1966   3.255   4.832   2.165
  199LYS     NZ 1967   3.174   4.812   2.286
  199LYS    HZ1 1968   3.194   4.718   2.316
  199LYS    HZ2 1969   3.200   4.879   2.355
  199LYS    HZ3 1970   3.077   4.829   2.268
  199LYS      C 1971   3.630   5.203   1.933
  199LYS      O 1972   3.640   5.307   1.869
  200VAL      N 1973   3.715   5.167   2.030
  200VAL      H 1974   3.725   5.072   2.060
  200VAL     CA 1975   3.812   5.260   2.088
  200VAL     CB 1976   3.895   5.210   2.207
  200VAL    CG1 1977   3.810   5.136   2.311
  200VAL    CG2 1978   4.010   5.121   2.159
  200VAL      C 1979   3.896   5.350   1.997
  200VAL      O 1980   3.928   5.463   2.033
  201CYS      N 1981   3.921   5.299   1.877
  201CYS      H 1982   3.904   5.205   1.848
  201CYS     CA 1983   3.981   5.366   1.760
  201CYS     CB 1984   4.011   5.274   1.641
  201CYS     SG 1985   3.865   5.237   1.538
  201CYS     HG 1986   3.841   5.367   1.519
  201CYS      C 1987   3.910   5.492   1.711
  201CYS      O 1988   3.976   5.589   1.672
  202ARG      N 1989   3.778   5.487   1.719
  202ARG      H 1990   3.728   5.407   1.753
  202ARG     CA 1991   3.698   5.606   1.685
  202ARG     CB 1992   3.552   5.560   1.689
  202ARG     CG 1993   3.524   5.460   1.576
  202ARG     CD 1994   3.377   5.442   1.541
  202ARG     NE 1995   3.300   5.350   1.626
  202ARG     HE 1996   3.284   5.378   1.721
  202ARG     CZ 1997   3.256   5.227   1.595
  202ARG    NH1 1998   3.280   5.177   1.473
  202ARG   HH11 1999   3.335   5.226   1.405
  202ARG   HH12 2000   3.241   5.092   1.439
  202ARG    NH2 2001   3.186   5.159   1.686
  202ARG   HH21 2002   3.162   5.200   1.774
  202ARG   HH22 2003   3.160   5.065   1.663
  202ARG      C 2004   3.734   5.732   1.764
  202ARG      O 2005   3.796   5.824   1.710
  203GLU      N 2006   3.718   5.724   1.895
  203GLU      H 2007   3.655   5.656   1.932
  203GLU     CA 2008   3.740   5.837   1.988
  203GLU     CB 2009   3.695   5.803   2.130
  203GLU     CG 2010   3.543   5.807   2.142
  203GLU     CD 2011   3.476   5.679   2.092
  203GLU    OE1 2012   3.362   5.698   2.045
  203GLU    OE2 2013   3.524   5.564   2.106
  203GLU      C 2014   3.883   5.891   1.990
  203GLU      O 2015   3.911   6.007   2.018
  204PHE      N 2016   3.975   5.799   1.962
  204PHE      H 2017   3.960   5.700   1.949
  204PHE     CA 2018   4.116   5.829   1.937
  204PHE     CB 2019   4.206   5.710   1.903
  204PHE     CG 2020   4.261   5.636   2.026
  204PHE    CD1 2021   4.309   5.690   2.144
  204PHE    HD1 2022   4.338   5.795   2.147
  204PHE    CD2 2023   4.271   5.500   2.001
  204PHE    HD2 2024   4.240   5.465   1.902
  204PHE    CE1 2025   4.373   5.605   2.234
  204PHE    HE1 2026   4.452   5.651   2.293
  204PHE    CE2 2027   4.329   5.415   2.094
  204PHE    HE2 2028   4.339   5.310   2.066
  204PHE     CZ 2029   4.380   5.468   2.212
  204PHE     HZ 2030   4.439   5.407   2.281
  204PHE      C 2031   4.140   5.927   1.822
  204PHE      O 2032   4.198   6.030   1.853
  205THR      N 2033   4.078   5.905   1.706
  205THR      H 2034   4.001   5.843   1.690
  205THR     CA 2035   4.093   6.002   1.597
  205THR     CB 2036   4.024   5.970   1.464
  205THR    OG1 2037   3.883   5.994   1.470
  205THR    HG1 2038   3.832   5.952   1.544
  205THR    CG2 2039   4.049   5.825   1.425
  205THR      C 2040   4.053   6.147   1.624
  205THR      O 2041   4.119   6.236   1.571
  206GLU      N 2042   3.958   6.165   1.715
  206GLU      H 2043   3.891   6.097   1.744
  206GLU     CA 2044   3.937   6.302   1.764
  206GLU     CB 2045   3.810   6.309   1.849
  206GLU     CG 2046   3.764   6.454   1.869
  206GLU     CD 2047   3.705   6.466   2.009
  206GLU    OE1 2048   3.736   6.573   2.066
  206GLU    OE2 2049   3.619   6.387   2.057
  206GLU      C 2050   4.049   6.355   1.855
  206GLU      O 2051   4.086   6.472   1.851
  207ARG      N 2052   4.079   6.280   1.960
  207ARG      H 2053   4.013   6.210   1.989
  207ARG     CA 2054   4.182   6.317   2.058
  207ARG     CB 2055   4.168   6.218   2.174
  207ARG     CG 2056   4.223   6.274   2.306
  207ARG     CD 2057   4.195   6.185   2.427
  207ARG     NE 2058   4.059   6.206   2.477
  207ARG     HE 2059   4.001   6.262   2.417
  207ARG     CZ 2060   4.004   6.143   2.582
  207ARG    NH1 2061   4.074   6.064   2.665
  207ARG   HH11 2062   4.172   6.052   2.645
  207ARG   HH12 2063   4.025   6.034   2.746
  207ARG    NH2 2064   3.893   6.186   2.643
  207ARG   HH21 2065   3.848   6.269   2.611
  207ARG   HH22 2066   3.855   6.131   2.717
  207ARG      C 2067   4.319   6.334   1.993
  207ARG      O 2068   4.391   6.426   2.034
  208GLU      N 2069   4.365   6.241   1.911
  208GLU      H 2070   4.306   6.172   1.869
  208GLU     CA 2071   4.490   6.261   1.836
  208GLU     CB 2072   4.564   6.128   1.820
  208GLU     CG 2073   4.615   6.040   1.935
  208GLU     CD 2074   4.744   6.090   2.000
  208GLU    OE1 2075   4.851   6.089   1.935
  208GLU    OE2 2076   4.741   6.108   2.124
  208GLU      C 2077   4.482   6.350   1.712
  208GLU      O 2078   4.393   6.333   1.629
  209GLN      N 2079   4.550   6.464   1.716
  209GLN      H 2080   4.615   6.487   1.788
  209GLN     CA 2081   4.549   6.561   1.605
  209GLN     CB 2082   4.576   6.704   1.653
  209GLN     CG 2083   4.472   6.748   1.755
  209GLN     CD 2084   4.514   6.870   1.837
  209GLN    OE1 2085   4.441   6.967   1.859
  209GLN    NE2 2086   4.627   6.853   1.905
  209GLN   HE21 2087   4.671   6.763   1.910
  209GLN   HE22 2088   4.663   6.937   1.946
  209GLN      C 2089   4.646   6.522   1.494
  209GLN      O 2090   4.761   6.565   1.484
  210GLY      N 2091   4.588   6.464   1.389
  210GLY      H 2092   4.488   6.469   1.379
  210GLY     CA 2093   4.662   6.407   1.276
  210GLY      C 2094   4.585   6.370   1.149
  210GLY      O 2095   4.536   6.459   1.078
  211GLU      N 2096   4.576   6.238   1.134
  211GLU      H 2097   4.623   6.173   1.193
  211GLU     CA 2098   4.496   6.175   1.028
  211GLU     CB 2099   4.565   6.043   0.993
  211GLU     CG 2100   4.601   6.023   0.846
  211GLU     CD 2101   4.497   6.010   0.735
  211GLU    OE1 2102   4.505   6.080   0.632
  211GLU    OE2 2103   4.401   5.930   0.752
  211GLU      C 2104   4.348   6.165   1.067
  211GLU      O 2105   4.304   6.205   1.175
  212VAL      N 2106   4.268   6.115   0.973
  212VAL      H 2107   4.297   6.093   0.880
  212VAL     CA 2108   4.136   6.064   1.015
  212VAL     CB 2109   4.031   6.112   0.915
  212VAL    CG1 2110   3.992   6.259   0.934
  212VAL    CG2 2111   4.075   6.100   0.769
  212VAL      C 2112   4.125   5.911   1.024
  212VAL      O 2113   4.058   5.862   1.114
  213ARG      N 2114   4.205   5.844   0.942
  213ARG      H 2115   4.262   5.884   0.870
  213ARG     CA 2116   4.218   5.698   0.942
  213ARG     CB 2117   4.223   5.659   0.794
  213ARG     CG 2118   4.089   5.674   0.723
  213ARG     CD 2119   4.095   5.649   0.572
  213ARG     NE 2120   3.970   5.685   0.505
  213ARG     HE 2121   3.900   5.617   0.526
  213ARG     CZ 2122   3.943   5.794   0.432
  213ARG    NH1 2123   4.027   5.898   0.419
  213ARG   HH11 2124   4.119   5.898   0.459
  213ARG   HH12 2125   3.991   5.982   0.379
  213ARG    NH2 2126   3.834   5.802   0.355
  213ARG   HH21 2127   3.769   5.728   0.336
  213ARG   HH22 2128   3.836   5.873   0.284
  213ARG      C 2129   4.331   5.618   1.007
  213ARG      O 2130   4.451   5.645   1.002
  214PHE      N 2131   4.293   5.506   1.069
  214PHE      H 2132   4.196   5.483   1.066
  214PHE     CA 2133   4.378   5.414   1.145
  214PHE     CB 2134   4.306   5.360   1.269
  214PHE     CG 2135   4.333   5.418   1.408
  214PHE    CD1 2136   4.277   5.539   1.448
  214PHE    HD1 2137   4.216   5.596   1.378
  214PHE    CD2 2138   4.426   5.356   1.490
  214PHE    HD2 2139   4.451   5.252   1.469
  214PHE    CE1 2140   4.319   5.587   1.571
  214PHE    HE1 2141   4.270   5.679   1.604
  214PHE    CE2 2142   4.460   5.403   1.617
  214PHE    HE2 2143   4.505   5.340   1.693
  214PHE     CZ 2144   4.416   5.530   1.653
  214PHE     HZ 2145   4.461   5.592   1.731
  214PHE      C 2146   4.412   5.291   1.061
  214PHE      O 2147   4.338   5.249   0.973
  215SER      N 2148   4.538   5.251   1.078
  215SER      H 2149   4.591   5.295   1.151
  215SER     CA 2150   4.610   5.144   1.007
  215SER     CB 2151   4.748   5.168   0.946
  215SER     OG 2152   4.786   5.063   0.856
  215SER     HG 2153   4.876   5.088   0.820
  215SER      C 2154   4.621   5.018   1.093
  215SER      O 2155   4.594   5.020   1.213
  216ALA      N 2156   4.616   4.907   1.020
  216ALA      H 2157   4.621   4.904   0.921
  216ALA     CA 2158   4.620   4.773   1.081
  216ALA     CB 2159   4.481   4.717   1.048
  216ALA      C 2160   4.732   4.695   1.012
  216ALA      O 2161   4.751   4.689   0.891
  217VAL      N 2162   4.772   4.598   1.094
  217VAL      H 2163   4.724   4.590   1.181
  217VAL     CA 2164   4.878   4.498   1.076
  217VAL     CB 2165   5.014   4.550   1.122
  217VAL    CG1 2166   5.057   4.637   1.004
  217VAL    CG2 2167   5.012   4.636   1.249
  217VAL      C 2168   4.837   4.375   1.158
  217VAL     O1 2169   4.774   4.381   1.266
  217VAL     O2 2170   4.870   4.265   1.110
   6.92142   6.92142   4.89418   0.00000   0.00000   0.00000   0.00000   3.46069   3.46069
