# Supplementary material for: Is There a Functional Role for the Knotted Topology in Protein UCH-L1?
Source: J Chem Inf Model. 2024 Jul 24;64(17):6827–37. doi: 10.1021/acs.jcim.4c00880 (PMC11388461; doi:10.1021/acs.jcim.4c00880)
Supplement: Supplementary file 2 — ci4c00880_si_002.zip [file ci4c00880_si_002.zip › UCH-L1_files/APO/APO_delta218/REP_5/traj_initial.gro]

Protein in water t=   0.00000 step= 0
 2170
    1MET      N    1   6.156   3.560   3.202
    1MET     H1    2   6.187   3.512   3.284
    1MET     H2    3   6.240   3.559   3.147
    1MET     H3    4   6.129   3.651   3.232
    1MET     CA    5   6.044   3.493   3.135
    1MET     CB    6   6.010   3.360   3.204
    1MET     CG    7   6.118   3.252   3.207
    1MET     SD    8   6.287   3.289   3.266
    1MET     CE    9   6.357   3.126   3.264
    1MET      C   10   5.921   3.584   3.133
    1MET      O   11   5.938   3.682   3.060
    2GLN      N   12   5.832   3.584   3.232
    2GLN      H   13   5.836   3.550   3.326
    2GLN     CA   14   5.709   3.664   3.230
    2GLN     CB   15   5.594   3.596   3.156
    2GLN     CG   16   5.518   3.484   3.227
    2GLN     CD   17   5.387   3.448   3.157
    2GLN    OE1   18   5.387   3.355   3.077
    2GLN    NE2   19   5.282   3.529   3.174
    2GLN   HE21   20   5.278   3.609   3.233
    2GLN   HE22   21   5.201   3.513   3.118
    2GLN      C   22   5.661   3.721   3.364
    2GLN      O   23   5.660   3.647   3.462
    3LEU      N   24   5.583   3.829   3.360
    3LEU      H   25   5.587   3.886   3.278
    3LEU     CA   26   5.490   3.874   3.464
    3LEU     CB   27   5.480   4.023   3.430
    3LEU     CG   28   5.613   4.097   3.449
    3LEU    CD1   29   5.601   4.216   3.354
    3LEU    CD2   30   5.608   4.153   3.591
    3LEU      C   31   5.346   3.823   3.462
    3LEU      O   32   5.320   3.747   3.369
    4LYS      N   33   5.266   3.855   3.563
    4LYS      H   34   5.302   3.892   3.649
    4LYS     CA   35   5.120   3.838   3.569
    4LYS     CB   36   5.068   3.869   3.709
    4LYS     CG   37   5.084   3.747   3.800
    4LYS     CD   38   5.028   3.782   3.938
    4LYS     CE   39   5.126   3.861   4.026
    4LYS     NZ   40   5.250   3.788   4.058
    4LYS    HZ1   41   5.316   3.839   4.114
    4LYS    HZ2   42   5.217   3.709   4.110
    4LYS    HZ3   43   5.301   3.758   3.978
    4LYS      C   44   5.046   3.916   3.460
    4LYS      O   45   5.090   4.023   3.419
    5PRO      N   46   4.943   3.854   3.403
    5PRO     CA   47   4.865   3.919   3.297
    5PRO     CB   48   4.779   3.803   3.247
    5PRO     CG   49   4.755   3.720   3.374
    5PRO     CD   50   4.896   3.718   3.435
    5PRO      C   51   4.778   4.029   3.358
    5PRO      O   52   4.714   4.003   3.460
    6MET      N   53   4.798   4.147   3.299
    6MET      H   54   4.811   4.144   3.200
    6MET     CA   55   4.745   4.275   3.347
    6MET     CB   56   4.860   4.376   3.358
    6MET     CG   57   4.822   4.502   3.437
    6MET     SD   58   4.920   4.651   3.397
    6MET     CE   59   4.780   4.761   3.392
    6MET      C   60   4.646   4.321   3.240
    6MET      O   61   4.668   4.296   3.122
    7GLU      N   62   4.531   4.370   3.287
    7GLU      H   63   4.502   4.358   3.382
    7GLU     CA   64   4.422   4.416   3.201
    7GLU     CB   65   4.290   4.429   3.279
    7GLU     CG   66   4.167   4.415   3.190
    7GLU     CD   67   4.039   4.426   3.274
    7GLU    OE1   68   3.944   4.498   3.236
    7GLU    OE2   69   4.047   4.393   3.395
    7GLU      C   70   4.459   4.559   3.159
    7GLU      O   71   4.476   4.653   3.236
    8ILE      N   72   4.450   4.580   3.028
    8ILE      H   73   4.410   4.505   2.974
    8ILE     CA   74   4.475   4.710   2.966
    8ILE     CB   75   4.549   4.702   2.832
    8ILE    CG1   76   4.670   4.609   2.826
    8ILE    CG2   77   4.598   4.841   2.791
    8ILE     CD   78   4.757   4.627   2.951
    8ILE      C   79   4.353   4.802   2.957
    8ILE      O   80   4.307   4.830   2.847
    9ASN      N   81   4.288   4.843   3.066
    9ASN      H   82   4.317   4.816   3.158
    9ASN     CA   83   4.184   4.947   3.070
    9ASN     CB   84   4.053   4.895   3.128
    9ASN     CG   85   4.051   4.882   3.281
    9ASN    OD1   86   4.100   4.968   3.354
    9ASN    ND2   87   3.999   4.771   3.332
    9ASN   HD21   88   3.978   4.688   3.281
    9ASN   HD22   89   4.008   4.755   3.430
    9ASN      C   90   4.236   5.080   3.125
    9ASN      O   91   4.339   5.071   3.192
   10PRO      N   92   4.175   5.192   3.089
   10PRO     CA   93   4.215   5.322   3.144
   10PRO     CB   94   4.119   5.424   3.082
   10PRO     CG   95   4.110   5.364   2.942
   10PRO     CD   96   4.097   5.214   2.966
   10PRO      C   97   4.227   5.333   3.296
   10PRO      O   98   4.334   5.376   3.339
   11GLU      N   99   4.131   5.291   3.377
   11GLU      H  100   4.043   5.254   3.345
   11GLU     CA  101   4.135   5.296   3.524
   11GLU     CB  102   4.009   5.233   3.583
   11GLU     CG  103   3.999   5.222   3.735
   11GLU     CD  104   3.876   5.143   3.781
   11GLU    OE1  105   3.907   5.049   3.857
   11GLU    OE2  106   3.771   5.142   3.712
   11GLU      C  107   4.259   5.229   3.582
   11GLU      O  108   4.329   5.295   3.659
   12MET      N  109   4.291   5.111   3.529
   12MET      H  110   4.215   5.072   3.476
   12MET     CA  111   4.410   5.036   3.572
   12MET     CB  112   4.391   4.892   3.524
   12MET     CG  113   4.270   4.824   3.587
   12MET     SD  114   4.243   4.835   3.768
   12MET     CE  115   4.078   4.768   3.765
   12MET      C  116   4.540   5.106   3.534
   12MET      O  117   4.625   5.124   3.621
   13LEU      N  118   4.536   5.176   3.421
   13LEU      H  119   4.462   5.153   3.357
   13LEU     CA  120   4.654   5.251   3.375
   13LEU     CB  121   4.654   5.277   3.224
   13LEU     CG  122   4.689   5.146   3.152
   13LEU    CD1  123   4.633   5.143   3.010
   13LEU    CD2  124   4.839   5.117   3.150
   13LEU      C  125   4.671   5.386   3.445
   13LEU      O  126   4.783   5.432   3.466
   14ASN      N  127   4.560   5.438   3.497
   14ASN      H  128   4.472   5.402   3.467
   14ASN     CA  129   4.560   5.557   3.583
   14ASN     CB  130   4.419   5.617   3.593
   14ASN     CG  131   4.380   5.700   3.471
   14ASN    OD1  132   4.459   5.754   3.393
   14ASN    ND2  133   4.250   5.705   3.443
   14ASN   HD21  134   4.169   5.674   3.492
   14ASN   HD22  135   4.237   5.741   3.351
   14ASN      C  136   4.615   5.533   3.724
   14ASN      O  137   4.696   5.611   3.773
   15LYS      N  138   4.580   5.416   3.776
   15LYS      H  139   4.497   5.368   3.747
   15LYS     CA  140   4.646   5.363   3.896
   15LYS     CB  141   4.579   5.229   3.926
   15LYS     CG  142   4.432   5.227   3.968
   15LYS     CD  143   4.386   5.082   3.988
   15LYS     CE  144   4.236   5.093   4.014
   15LYS     NZ  145   4.172   4.962   4.029
   15LYS    HZ1  146   4.142   4.939   3.936
   15LYS    HZ2  147   4.222   4.889   4.076
   15LYS    HZ3  148   4.078   4.970   4.063
   15LYS      C  149   4.796   5.337   3.885
   15LYS      O  150   4.873   5.365   3.977
   16VAL      N  151   4.838   5.279   3.773
   16VAL      H  152   4.769   5.225   3.724
   16VAL     CA  153   4.980   5.271   3.739
   16VAL     CB  154   4.999   5.192   3.609
   16VAL    CG1  155   5.146   5.159   3.583
   16VAL    CG2  156   4.923   5.061   3.594
   16VAL      C  157   5.055   5.404   3.743
   16VAL      O  158   5.150   5.423   3.819
   17LEU      N  159   5.000   5.509   3.683
   17LEU      H  160   4.922   5.484   3.626
   17LEU     CA  161   5.057   5.644   3.694
   17LEU     CB  162   4.967   5.729   3.604
   17LEU     CG  163   4.966   5.695   3.455
   17LEU    CD1  164   4.848   5.766   3.388
   17LEU    CD2  165   5.091   5.756   3.391
   17LEU      C  166   5.060   5.703   3.835
   17LEU      O  167   5.160   5.757   3.881
   18SER      N  168   4.954   5.679   3.912
   18SER      H  169   4.870   5.644   3.870
   18SER     CA  170   4.955   5.702   4.057
   18SER     CB  171   4.833   5.657   4.137
   18SER     OG  172   4.842   5.681   4.278
   18SER     HG  173   4.831   5.777   4.302
   18SER      C  174   5.075   5.631   4.121
   18SER      O  175   5.174   5.699   4.148
   19ARG      N  176   5.076   5.499   4.116
   19ARG      H  177   4.997   5.449   4.078
   19ARG     CA  178   5.172   5.410   4.183
   19ARG     CB  179   5.136   5.263   4.167
   19ARG     CG  180   5.046   5.216   4.282
   19ARG     CD  181   5.022   5.068   4.251
   19ARG     NE  182   4.919   5.003   4.334
   19ARG     HE  183   4.832   4.999   4.286
   19ARG     CZ  184   4.928   4.967   4.463
   19ARG    NH1  185   5.034   4.978   4.545
   19ARG   HH11  186   5.122   5.007   4.509
   19ARG   HH12  187   5.032   4.947   4.640
   19ARG    NH2  188   4.839   4.877   4.506
   19ARG   HH21  189   4.767   4.849   4.442
   19ARG   HH22  190   4.847   4.830   4.594
   19ARG      C  191   5.316   5.449   4.146
   19ARG      O  192   5.404   5.453   4.232
   20LEU      N  193   5.342   5.466   4.017
   20LEU      H  194   5.273   5.448   3.948
   20LEU     CA  195   5.469   5.507   3.955
   20LEU     CB  196   5.482   5.472   3.806
   20LEU     CG  197   5.502   5.322   3.784
   20LEU    CD1  198   5.488   5.288   3.636
   20LEU    CD2  199   5.645   5.286   3.825
   20LEU      C  200   5.508   5.653   3.979
   20LEU      O  201   5.620   5.695   3.948
   21GLY      N  202   5.412   5.734   4.023
   21GLY      H  203   5.322   5.701   4.051
   21GLY     CA  204   5.420   5.874   4.069
   21GLY      C  205   5.431   5.984   3.964
   21GLY      O  206   5.524   6.065   3.962
   22VAL      N  207   5.329   5.988   3.878
   22VAL      H  208   5.276   5.904   3.875
   22VAL     CA  209   5.319   6.096   3.779
   22VAL     CB  210   5.323   6.036   3.638
   22VAL    CG1  211   5.364   6.147   3.541
   22VAL    CG2  212   5.417   5.917   3.615
   22VAL      C  213   5.193   6.178   3.807
   22VAL      O  214   5.090   6.123   3.846
   23ALA      N  215   5.206   6.301   3.756
   23ALA      H  216   5.291   6.339   3.721
   23ALA     CA  217   5.099   6.399   3.778
   23ALA     CB  218   5.129   6.537   3.719
   23ALA      C  219   4.959   6.365   3.726
   23ALA      O  220   4.930   6.356   3.607
   24GLY      N  221   4.865   6.389   3.818
   24GLY      H  222   4.884   6.401   3.915
   24GLY     CA  223   4.721   6.367   3.796
   24GLY      C  224   4.661   6.454   3.686
   24GLY      O  225   4.566   6.417   3.616
   25GLN      N  226   4.713   6.575   3.667
   25GLN      H  227   4.783   6.600   3.733
   25GLN     CA  228   4.680   6.672   3.561
   25GLN     CB  229   4.772   6.794   3.554
   25GLN     CG  230   4.747   6.895   3.666
   25GLN     CD  231   4.868   6.989   3.675
   25GLN    OE1  232   4.957   6.980   3.759
   25GLN    NE2  233   4.875   7.078   3.576
   25GLN   HE21  234   4.808   7.075   3.502
   25GLN   HE22  235   4.939   7.155   3.583
   25GLN      C  236   4.672   6.609   3.422
   25GLN      O  237   4.617   6.666   3.327
   26TRP      N  238   4.728   6.492   3.395
   26TRP      H  239   4.749   6.439   3.478
   26TRP     CA  240   4.728   6.414   3.271
   26TRP     CB  241   4.842   6.435   3.171
   26TRP     CG  242   4.872   6.582   3.138
   26TRP    CD1  243   4.941   6.667   3.213
   26TRP    HD1  244   4.982   6.634   3.309
   26TRP    CD2  245   4.853   6.643   3.014
   26TRP    NE1  246   4.961   6.782   3.151
   26TRP    HE1  247   4.999   6.869   3.184
   26TRP    CE2  248   4.911   6.769   3.028
   26TRP    CE3  249   4.800   6.609   2.890
   26TRP    HE3  250   4.740   6.520   2.873
   26TRP    CZ2  251   4.919   6.863   2.927
   26TRP    HZ2  252   4.988   6.947   2.934
   26TRP    CZ3  253   4.815   6.702   2.788
   26TRP    HZ3  254   4.799   6.669   2.685
   26TRP    CH2  255   4.872   6.828   2.801
   26TRP    HH2  256   4.874   6.898   2.717
   26TRP      C  257   4.691   6.267   3.286
   26TRP      O  258   4.770   6.187   3.337
   27ARG      N  259   4.568   6.234   3.249
   27ARG      H  260   4.519   6.290   3.182
   27ARG     CA  261   4.501   6.105   3.271
   27ARG     CB  262   4.407   6.122   3.390
   27ARG     CG  263   4.492   6.131   3.517
   27ARG     CD  264   4.548   5.995   3.558
   27ARG     NE  265   4.677   6.020   3.625
   27ARG     HE  266   4.745   6.037   3.554
   27ARG     CZ  267   4.708   6.007   3.755
   27ARG    NH1  268   4.607   5.978   3.839
   27ARG   HH11  269   4.515   5.973   3.801
   27ARG   HH12  270   4.616   5.948   3.934
   27ARG    NH2  271   4.835   6.014   3.797
   27ARG   HH21  272   4.906   6.024   3.728
   27ARG   HH22  273   4.862   6.004   3.893
   27ARG      C  274   4.426   6.038   3.155
   27ARG      O  275   4.380   6.111   3.067
   28PHE      N  276   4.431   5.905   3.148
   28PHE      H  277   4.463   5.850   3.225
   28PHE     CA  278   4.370   5.825   3.041
   28PHE     CB  279   4.439   5.690   3.018
   28PHE     CG  280   4.580   5.711   2.963
   28PHE    CD1  281   4.683   5.694   3.055
   28PHE    HD1  282   4.661   5.666   3.158
   28PHE    CD2  283   4.613   5.743   2.832
   28PHE    HD2  284   4.536   5.777   2.762
   28PHE    CE1  285   4.814   5.705   3.012
   28PHE    HE1  286   4.892   5.699   3.088
   28PHE    CE2  287   4.745   5.758   2.790
   28PHE    HE2  288   4.764   5.808   2.695
   28PHE     CZ  289   4.848   5.738   2.881
   28PHE     HZ  290   4.951   5.760   2.855
   28PHE      C  291   4.220   5.796   3.054
   28PHE      O  292   4.171   5.773   3.164
   29VAL      N  293   4.153   5.796   2.939
   29VAL      H  294   4.202   5.836   2.861
   29VAL     CA  295   4.008   5.777   2.925
   29VAL     CB  296   3.929   5.906   2.947
   29VAL    CG1  297   3.896   5.920   3.096
   29VAL    CG2  298   4.000   6.034   2.902
   29VAL      C  299   3.977   5.713   2.789
   29VAL      O  300   4.021   5.757   2.683
   30ASP      N  301   3.883   5.621   2.804
   30ASP      H  302   3.823   5.618   2.884
   30ASP     CA  303   3.837   5.536   2.693
   30ASP     CB  304   3.759   5.411   2.734
   30ASP     CG  305   3.707   5.393   2.877
   30ASP    OD1  306   3.658   5.495   2.931
   30ASP    OD2  307   3.706   5.280   2.930
   30ASP      C  308   3.756   5.606   2.584
   30ASP      O  309   3.690   5.706   2.615
   31VAL      N  310   3.793   5.564   2.464
   31VAL      H  311   3.876   5.508   2.467
   31VAL     CA  312   3.742   5.603   2.332
   31VAL     CB  313   3.855   5.637   2.234
   31VAL    CG1  314   3.802   5.702   2.106
   31VAL    CG2  315   3.941   5.740   2.307
   31VAL      C  316   3.638   5.504   2.278
   31VAL      O  317   3.669   5.390   2.245
   32LEU      N  318   3.516   5.556   2.270
   32LEU      H  319   3.497   5.651   2.296
   32LEU     CA  320   3.402   5.474   2.226
   32LEU     CB  321   3.275   5.534   2.287
   32LEU     CG  322   3.248   5.490   2.431
   32LEU    CD1  323   3.128   5.574   2.476
   32LEU    CD2  324   3.219   5.340   2.439
   32LEU      C  325   3.390   5.462   2.074
   32LEU      O  326   3.361   5.348   2.037
   33GLY      N  327   3.423   5.565   1.996
   33GLY      H  328   3.455   5.646   2.045
   33GLY     CA  329   3.410   5.572   1.850
   33GLY      C  330   3.526   5.624   1.764
   33GLY      O  331   3.550   5.745   1.765
   34LEU      N  332   3.583   5.538   1.681
   34LEU      H  333   3.527   5.465   1.642
   34LEU     CA  334   3.699   5.573   1.597
   34LEU     CB  335   3.807   5.465   1.591
   34LEU     CG  336   3.853   5.408   1.725
   34LEU    CD1  337   3.940   5.282   1.720
   34LEU    CD2  338   3.923   5.515   1.810
   34LEU      C  339   3.660   5.645   1.468
   34LEU      O  340   3.629   5.579   1.368
   35GLU      N  341   3.600   5.762   1.490
   35GLU      H  342   3.591   5.808   1.578
   35GLU     CA  343   3.553   5.847   1.380
   35GLU     CB  344   3.400   5.855   1.389
   35GLU     CG  345   3.332   5.720   1.362
   35GLU     CD  346   3.193   5.718   1.426
   35GLU    OE1  347   3.114   5.811   1.400
   35GLU    OE2  348   3.164   5.628   1.508
   35GLU      C  349   3.614   5.987   1.377
   35GLU      O  350   3.686   6.037   1.463
   36GLU      N  351   3.579   6.059   1.270
   36GLU      H  352   3.518   6.022   1.200
   36GLU     CA  353   3.600   6.204   1.259
   36GLU     CB  354   3.596   6.262   1.118
   36GLU     CG  355   3.718   6.249   1.026
   36GLU     CD  356   3.841   6.309   1.094
   36GLU    OE1  357   3.930   6.227   1.127
   36GLU    OE2  358   3.856   6.431   1.074
   36GLU      C  359   3.502   6.271   1.356
   36GLU      O  360   3.562   6.333   1.444
   37GLU      N  361   3.377   6.227   1.360
   37GLU      H  362   3.344   6.178   1.280
   37GLU     CA  363   3.286   6.245   1.474
   37GLU     CB  364   3.149   6.220   1.410
   37GLU     CG  365   3.024   6.226   1.497
   37GLU     CD  366   3.000   6.365   1.557
   37GLU    OE1  367   2.935   6.448   1.489
   37GLU    OE2  368   3.037   6.379   1.675
   37GLU      C  369   3.319   6.169   1.603
   37GLU      O  370   3.419   6.097   1.603
   38SER      N  371   3.259   6.196   1.718
   38SER      H  372   3.178   6.253   1.730
   38SER     CA  373   3.296   6.133   1.846
   38SER     CB  374   3.274   5.982   1.847
   38SER     OG  375   3.276   5.916   1.974
   38SER     HG  376   3.223   5.833   1.959
   38SER      C  377   3.430   6.167   1.911
   38SER      O  378   3.434   6.203   2.029
   39LEU      N  379   3.535   6.180   1.830
   39LEU      H  380   3.531   6.123   1.748
   39LEU     CA  381   3.668   6.219   1.879
   39LEU     CB  382   3.786   6.233   1.782
   39LEU     CG  383   3.849   6.103   1.731
   39LEU    CD1  384   3.959   6.138   1.631
   39LEU    CD2  385   3.917   6.036   1.850
   39LEU      C  386   3.668   6.351   1.956
   39LEU      O  387   3.738   6.369   2.055
   40GLY      N  388   3.567   6.433   1.926
   40GLY      H  389   3.532   6.444   1.833
   40GLY     CA  390   3.524   6.542   2.015
   40GLY      C  391   3.492   6.516   2.163
   40GLY      O  392   3.534   6.597   2.246
   41SER      N  393   3.442   6.400   2.202
   41SER      H  394   3.419   6.336   2.129
   41SER     CA  395   3.431   6.364   2.344
   41SER     CB  396   3.337   6.244   2.361
   41SER     OG  397   3.305   6.207   2.496
   41SER     HG  398   3.339   6.114   2.505
   41SER      C  399   3.564   6.348   2.418
   41SER      O  400   3.565   6.352   2.541
   42VAL      N  401   3.680   6.340   2.354
   42VAL      H  402   3.681   6.333   2.254
   42VAL     CA  403   3.816   6.335   2.410
   42VAL     CB  404   3.923   6.317   2.303
   42VAL    CG1  405   4.063   6.320   2.364
   42VAL    CG2  406   3.916   6.183   2.230
   42VAL      C  407   3.856   6.465   2.481
   42VAL      O  408   3.871   6.564   2.409
   43PRO      N  409   3.889   6.459   2.609
   43PRO     CA  410   3.917   6.580   2.688
   43PRO     CB  411   3.935   6.531   2.832
   43PRO     CG  412   3.843   6.409   2.829
   43PRO     CD  413   3.867   6.341   2.694
   43PRO      C  414   4.043   6.658   2.649
   43PRO      O  415   4.146   6.592   2.637
   44ALA      N  416   4.027   6.783   2.607
   44ALA      H  417   3.933   6.816   2.598
   44ALA     CA  418   4.138   6.868   2.560
   44ALA     CB  419   4.073   6.989   2.493
   44ALA      C  420   4.221   6.918   2.678
   44ALA      O  421   4.160   6.944   2.781
   45PRO      N  422   4.354   6.920   2.673
   45PRO     CA  423   4.431   6.856   2.565
   45PRO     CB  424   4.562   6.934   2.563
   45PRO     CG  425   4.585   6.979   2.707
   45PRO     CD  426   4.441   7.007   2.753
   45PRO      C  427   4.451   6.706   2.583
   45PRO      O  428   4.450   6.659   2.696
   46ALA      N  429   4.462   6.631   2.473
   46ALA      H  430   4.445   6.673   2.384
   46ALA     CA  431   4.524   6.498   2.465
   46ALA     CB  432   4.448   6.419   2.358
   46ALA      C  433   4.674   6.507   2.434
   46ALA      O  434   4.724   6.612   2.395
   47CYS      N  435   4.747   6.405   2.479
   47CYS      H  436   4.704   6.320   2.509
   47CYS     CA  437   4.892   6.403   2.454
   47CYS     CB  438   4.982   6.467   2.560
   47CYS     SG  439   4.983   6.373   2.717
   47CYS     HG  440   4.938   6.481   2.779
   47CYS      C  441   4.956   6.270   2.414
   47CYS      O  442   5.070   6.271   2.368
   48ALA      N  443   4.891   6.155   2.432
   48ALA      H  444   4.798   6.151   2.468
   48ALA     CA  445   4.947   6.022   2.404
   48ALA     CB  446   5.032   5.968   2.520
   48ALA      C  447   4.840   5.918   2.374
   48ALA      O  448   4.761   5.878   2.460
   49LEU      N  449   4.808   5.896   2.247
   49LEU      H  450   4.859   5.944   2.175
   49LEU     CA  451   4.717   5.797   2.188
   49LEU     CB  452   4.679   5.836   2.045
   49LEU     CG  453   4.545   5.909   2.056
   49LEU    CD1  454   4.541   6.044   2.127
   49LEU    CD2  455   4.459   5.896   1.930
   49LEU      C  456   4.773   5.655   2.181
   49LEU      O  457   4.884   5.637   2.131
   50LEU      N  458   4.692   5.561   2.227
   50LEU      H  459   4.597   5.581   2.251
   50LEU     CA  460   4.736   5.422   2.243
   50LEU     CB  461   4.760   5.381   2.388
   50LEU     CG  462   4.884   5.452   2.442
   50LEU    CD1  463   4.863   5.488   2.590
   50LEU    CD2  464   5.012   5.368   2.441
   50LEU      C  465   4.633   5.330   2.176
   50LEU      O  466   4.513   5.354   2.188
   51LEU      N  467   4.677   5.221   2.114
   51LEU      H  468   4.776   5.207   2.106
   51LEU     CA  469   4.589   5.125   2.047
   51LEU     CB  470   4.598   5.158   1.898
   51LEU     CG  471   4.491   5.109   1.800
   51LEU    CD1  472   4.366   5.194   1.823
   51LEU    CD2  473   4.531   5.128   1.654
   51LEU      C  474   4.619   4.978   2.078
   51LEU      O  475   4.734   4.934   2.073
   52LEU      N  476   4.520   4.907   2.131
   52LEU      H  477   4.432   4.953   2.142
   52LEU     CA  478   4.527   4.763   2.157
   52LEU     CB  479   4.449   4.734   2.286
   52LEU     CG  480   4.469   4.592   2.338
   52LEU    CD1  481   4.602   4.581   2.413
   52LEU    CD2  482   4.363   4.546   2.437
   52LEU      C  483   4.461   4.685   2.043
   52LEU      O  484   4.341   4.697   2.019
   53PHE      N  485   4.533   4.588   1.988
   53PHE      H  486   4.624   4.567   2.023
   53PHE     CA  487   4.486   4.524   1.864
   53PHE     CB  488   4.519   4.612   1.743
   53PHE     CG  489   4.447   4.558   1.619
   53PHE    CD1  490   4.311   4.581   1.601
   53PHE    HD1  491   4.246   4.631   1.672
   53PHE    CD2  492   4.526   4.496   1.523
   53PHE    HD2  493   4.635   4.505   1.530
   53PHE    CE1  494   4.255   4.518   1.491
   53PHE    HE1  495   4.147   4.529   1.478
   53PHE    CE2  496   4.469   4.442   1.409
   53PHE    HE2  497   4.522   4.391   1.329
   53PHE     CZ  498   4.331   4.451   1.395
   53PHE     HZ  499   4.281   4.382   1.327
   53PHE      C  500   4.568   4.396   1.845
   53PHE      O  501   4.690   4.394   1.853
   54PRO      N  502   4.499   4.289   1.806
   54PRO     CA  503   4.564   4.164   1.766
   54PRO     CB  504   4.451   4.061   1.767
   54PRO     CG  505   4.333   4.152   1.731
   54PRO     CD  506   4.352   4.281   1.810
   54PRO      C  507   4.626   4.168   1.626
   54PRO      O  508   4.569   4.221   1.531
   55LEU      N  509   4.726   4.081   1.608
   55LEU      H  510   4.739   4.011   1.679
   55LEU     CA  511   4.802   4.061   1.484
   55LEU     CB  512   4.938   4.130   1.484
   55LEU     CG  513   4.947   4.282   1.503
   55LEU    CD1  514   5.086   4.345   1.517
   55LEU    CD2  515   4.878   4.335   1.377
   55LEU      C  516   4.824   3.912   1.460
   55LEU      O  517   4.864   3.832   1.544
   56THR      N  518   4.802   3.884   1.332
   56THR      H  519   4.781   3.955   1.265
   56THR     CA  520   4.855   3.758   1.277
   56THR     CB  521   4.797   3.726   1.139
   56THR    OG1  522   4.851   3.809   1.036
   56THR    HG1  523   4.816   3.793   0.944
   56THR    CG2  524   4.644   3.723   1.142
   56THR      C  525   5.007   3.746   1.280
   56THR      O  526   5.074   3.849   1.281
   57ALA      N  527   5.058   3.623   1.282
   57ALA      H  528   5.000   3.541   1.277
   57ALA     CA  529   5.199   3.591   1.260
   57ALA     CB  530   5.228   3.440   1.265
   57ALA      C  531   5.264   3.629   1.127
   57ALA      O  532   5.375   3.681   1.130
   58GLN      N  533   5.194   3.630   1.013
   58GLN      H  534   5.107   3.581   1.013
   58GLN     CA  535   5.240   3.676   0.882
   58GLN     CB  536   5.142   3.624   0.776
   58GLN     CG  537   5.085   3.484   0.757
   58GLN     CD  538   4.974   3.448   0.856
   58GLN    OE1  539   5.009   3.413   0.969
   58GLN    NE2  540   4.846   3.446   0.823
   58GLN   HE21  541   4.809   3.466   0.732
   58GLN   HE22  542   4.785   3.428   0.900
   58GLN      C  543   5.272   3.825   0.875
   58GLN      O  544   5.380   3.859   0.825
   59HISE     N  545   5.177   3.902   0.927
   59HISE     H  546   5.089   3.860   0.949
   59HISE    CA  547   5.184   4.049   0.928
   59HISE    CB  548   5.048   4.106   0.968
   59HISE    CG  549   5.048   4.259   0.966
   59HISE   ND1  550   4.979   4.330   1.055
   59HISE   CD2  551   5.073   4.335   0.859
   59HISE   HD2  552   5.118   4.303   0.766
   59HISE   CE1  553   4.958   4.449   0.999
   59HISE   HE1  554   4.885   4.524   1.031
   59HISE   NE2  555   5.016   4.454   0.880
   59HISE   HE2  556   5.036   4.530   0.819
   59HISE     C  557   5.303   4.093   1.013
   59HISE     O  558   5.388   4.173   0.975
   60GLU      N  559   5.318   4.029   1.129
   60GLU      H  560   5.249   3.969   1.169
   60GLU     CA  561   5.423   4.047   1.231
   60GLU     CB  562   5.397   3.959   1.353
   60GLU     CG  563   5.454   4.018   1.482
   60GLU     CD  564   5.451   3.917   1.597
   60GLU    OE1  565   5.539   3.828   1.595
   60GLU    OE2  566   5.354   3.914   1.676
   60GLU      C  567   5.563   4.030   1.171
   60GLU      O  568   5.632   4.130   1.155
   61ASN      N  569   5.589   3.918   1.105
   61ASN      H  570   5.534   3.836   1.123
   61ASN     CA  571   5.712   3.892   1.028
   61ASN     CB  572   5.714   3.750   0.970
   61ASN     CG  573   5.736   3.656   1.088
   61ASN    OD1  574   5.775   3.691   1.200
   61ASN    ND2  575   5.693   3.530   1.079
   61ASN   HD21  576   5.641   3.496   1.000
   61ASN   HD22  577   5.721   3.463   1.147
   61ASN      C  578   5.743   3.988   0.913
   61ASN      O  579   5.859   4.025   0.895
   62PHE      N  580   5.652   4.006   0.818
   62PHE      H  581   5.556   3.978   0.829
   62PHE     CA  582   5.664   4.094   0.701
   62PHE     CB  583   5.537   4.081   0.618
   62PHE     CG  584   5.567   4.142   0.480
   62PHE    CD1  585   5.524   4.273   0.460
   62PHE    HD1  586   5.479   4.333   0.539
   62PHE    CD2  587   5.635   4.067   0.386
   62PHE    HD2  588   5.683   3.973   0.414
   62PHE    CE1  589   5.542   4.325   0.332
   62PHE    HE1  590   5.540   4.433   0.319
   62PHE    CE2  591   5.655   4.123   0.260
   62PHE    HE2  592   5.731   4.076   0.198
   62PHE     CZ  593   5.605   4.250   0.234
   62PHE     HZ  594   5.617   4.283   0.131
   62PHE      C  595   5.701   4.236   0.747
   62PHE      O  596   5.802   4.292   0.704
   63ARG      N  597   5.619   4.293   0.835
   63ARG      H  598   5.549   4.238   0.880
   63ARG     CA  599   5.637   4.435   0.870
   63ARG     CB  600   5.508   4.480   0.939
   63ARG     CG  601   5.496   4.630   0.911
   63ARG     CD  602   5.370   4.696   0.968
   63ARG     NE  603   5.381   4.842   0.969
   63ARG     HE  604   5.406   4.874   0.878
   63ARG     CZ  605   5.379   4.936   1.065
   63ARG    NH1  606   5.366   4.896   1.193
   63ARG   HH11  607   5.358   4.803   1.229
   63ARG   HH12  608   5.366   4.971   1.259
   63ARG    NH2  609   5.420   5.061   1.041
   63ARG   HH21  610   5.453   5.082   0.949
   63ARG   HH22  611   5.419   5.124   1.118
   63ARG      C  612   5.759   4.448   0.961
   63ARG      O  613   5.833   4.542   0.935
   64LYS      N  614   5.794   4.345   1.038
   64LYS      H  615   5.724   4.284   1.077
   64LYS     CA  616   5.922   4.338   1.109
   64LYS     CB  617   5.949   4.225   1.209
   64LYS     CG  618   5.871   4.256   1.336
   64LYS     CD  619   5.890   4.133   1.426
   64LYS     CE  620   5.820   4.150   1.560
   64LYS     NZ  621   5.860   4.040   1.650
   64LYS    HZ1  622   5.796   4.026   1.725
   64LYS    HZ2  623   5.857   3.957   1.594
   64LYS    HZ3  624   5.951   4.047   1.690
   64LYS      C  625   6.044   4.358   1.018
   64LYS      O  626   6.118   4.455   1.038
   65LYS      N  627   6.036   4.287   0.906
   65LYS      H  628   5.960   4.224   0.892
   65LYS     CA  629   6.141   4.281   0.803
   65LYS     CB  630   6.117   4.165   0.706
   65LYS     CG  631   6.140   4.030   0.774
   65LYS     CD  632   6.113   3.907   0.687
   65LYS     CE  633   6.148   3.788   0.776
   65LYS     NZ  634   6.133   3.658   0.710
   65LYS    HZ1  635   6.164   3.646   0.616
   65LYS    HZ2  636   6.171   3.590   0.772
   65LYS    HZ3  637   6.037   3.634   0.694
   65LYS      C  638   6.149   4.409   0.720
   65LYS      O  639   6.258   4.466   0.717
   66GLN      N  640   6.035   4.472   0.690
   66GLN      H  641   5.945   4.431   0.704
   66GLN     CA  642   6.025   4.608   0.635
   66GLN     CB  643   5.889   4.661   0.591
   66GLN     CG  644   5.815   4.579   0.485
   66GLN     CD  645   5.679   4.645   0.463
   66GLN    OE1  646   5.601   4.687   0.548
   66GLN    NE2  647   5.671   4.685   0.336
   66GLN   HE21  648   5.756   4.679   0.284
   66GLN   HE22  649   5.593   4.733   0.296
   66GLN      C  650   6.093   4.719   0.716
   66GLN      O  651   6.180   4.792   0.671
   67ILE      N  652   6.054   4.717   0.843
   67ILE      H  653   6.011   4.638   0.888
   67ILE     CA  654   6.099   4.812   0.946
   67ILE     CB  655   5.991   4.811   1.054
   67ILE    CG1  656   5.856   4.855   0.998
   67ILE    CG2  657   6.031   4.894   1.176
   67ILE     CD  658   5.736   4.841   1.092
   67ILE      C  659   6.243   4.794   0.993
   67ILE      O  660   6.318   4.891   1.004
   68GLU      N  661   6.284   4.667   1.004
   68GLU      H  662   6.225   4.587   1.018
   68GLU     CA  663   6.425   4.634   1.024
   68GLU     CB  664   6.421   4.489   1.074
   68GLU     CG  665   6.560   4.427   1.089
   68GLU     CD  666   6.648   4.491   1.196
   68GLU    OE1  667   6.589   4.513   1.304
   68GLU    OE2  668   6.769   4.515   1.172
   68GLU      C  669   6.518   4.663   0.906
   68GLU      O  670   6.629   4.712   0.929
   69GLU      N  671   6.472   4.644   0.783
   69GLU      H  672   6.412   4.564   0.775
   69GLU     CA  673   6.543   4.680   0.660
   69GLU     CB  674   6.471   4.619   0.540
   69GLU     CG  675   6.540   4.628   0.404
   69GLU     CD  676   6.476   4.531   0.305
   69GLU    OE1  677   6.358   4.536   0.262
   69GLU    OE2  678   6.556   4.444   0.264
   69GLU      C  679   6.569   4.830   0.647
   69GLU      O  680   6.667   4.875   0.587
   70LEU      N  681   6.472   4.908   0.693
   70LEU      H  682   6.377   4.875   0.693
   70LEU     CA  683   6.485   5.054   0.698
   70LEU     CB  684   6.350   5.123   0.719
   70LEU     CG  685   6.258   5.121   0.597
   70LEU    CD1  686   6.126   5.192   0.628
   70LEU    CD2  687   6.330   5.186   0.479
   70LEU      C  688   6.585   5.116   0.797
   70LEU      O  689   6.640   5.223   0.773
   71LYS      N  690   6.610   5.045   0.907
   71LYS      H  691   6.553   4.964   0.921
   71LYS     CA  692   6.719   5.069   1.003
   71LYS     CB  693   6.858   5.058   0.940
   71LYS     CG  694   6.906   4.915   0.913
   71LYS     CD  695   6.913   4.847   1.050
   71LYS     CE  696   7.002   4.725   1.023
   71LYS     NZ  697   7.024   4.653   1.148
   71LYS    HZ1  698   7.093   4.585   1.125
   71LYS    HZ2  699   7.056   4.707   1.226
   71LYS    HZ3  700   6.941   4.602   1.169
   71LYS      C  701   6.707   5.202   1.078
   71LYS      O  702   6.812   5.251   1.119
   72GLY      N  703   6.599   5.278   1.091
   72GLY      H  704   6.512   5.231   1.074
   72GLY     CA  705   6.587   5.400   1.172
   72GLY      C  706   6.648   5.526   1.111
   72GLY      O  707   6.654   5.625   1.184
   73GLN      N  708   6.677   5.526   0.981
   73GLN      H  709   6.685   5.438   0.935
   73GLN     CA  710   6.728   5.643   0.908
   73GLN     CB  711   6.778   5.594   0.772
   73GLN     CG  712   6.842   5.706   0.690
   73GLN     CD  713   6.913   5.635   0.575
   73GLN    OE1  714   7.010   5.562   0.597
   73GLN    NE2  715   6.853   5.628   0.457
   73GLN   HE21  716   6.764   5.670   0.439
   73GLN   HE22  717   6.899   5.583   0.380
   73GLN      C  718   6.624   5.756   0.906
   73GLN      O  719   6.670   5.870   0.910
   74GLU      N  720   6.495   5.726   0.907
   74GLU      H  721   6.465   5.631   0.911
   74GLU     CA  722   6.387   5.826   0.912
   74GLU     CB  723   6.265   5.770   0.837
   74GLU     CG  724   6.295   5.718   0.697
   74GLU     CD  725   6.181   5.622   0.663
   74GLU    OE1  726   6.063   5.662   0.659
   74GLU    OE2  727   6.218   5.516   0.608
   74GLU      C  728   6.345   5.867   1.053
   74GLU      O  729   6.235   5.919   1.070
   75VAL      N  730   6.418   5.845   1.162
   75VAL      H  731   6.494   5.780   1.155
   75VAL     CA  732   6.378   5.872   1.301
   75VAL     CB  733   6.355   5.747   1.386
   75VAL    CG1  734   6.288   5.770   1.522
   75VAL    CG2  735   6.279   5.640   1.308
   75VAL      C  736   6.476   5.961   1.377
   75VAL      O  737   6.594   5.929   1.389
   76SER      N  738   6.416   6.061   1.442
   76SER      H  739   6.324   6.089   1.416
   76SER     CA  740   6.491   6.152   1.530
   76SER     CB  741   6.402   6.265   1.583
   76SER     OG  742   6.468   6.363   1.663
   76SER     HG  743   6.476   6.447   1.609
   76SER      C  744   6.553   6.084   1.652
   76SER      O  745   6.490   6.009   1.727
   77PRO      N  746   6.678   6.120   1.680
   77PRO     CA  747   6.753   6.083   1.801
   77PRO     CB  748   6.887   6.157   1.791
   77PRO     CG  749   6.881   6.265   1.683
   77PRO     CD  750   6.758   6.218   1.605
   77PRO      C  751   6.677   6.130   1.925
   77PRO      O  752   6.676   6.053   2.021
   78LYS      N  753   6.600   6.238   1.912
   78LYS      H  754   6.581   6.262   1.817
   78LYS     CA  755   6.528   6.298   2.024
   78LYS     CB  756   6.474   6.438   1.992
   78LYS     CG  757   6.575   6.550   1.971
   78LYS     CD  758   6.520   6.693   1.969
   78LYS     CE  759   6.415   6.722   1.862
   78LYS     NZ  760   6.433   6.860   1.815
   78LYS    HZ1  761   6.348   6.898   1.779
   78LYS    HZ2  762   6.454   6.920   1.892
   78LYS    HZ3  763   6.507   6.865   1.747
   78LYS      C  764   6.416   6.217   2.090
   78LYS      O  765   6.397   6.227   2.211
   79VAL      N  766   6.351   6.143   2.001
   79VAL      H  767   6.378   6.137   1.905
   79VAL     CA  768   6.250   6.045   2.043
   79VAL     CB  769   6.168   5.991   1.926
   79VAL    CG1  770   6.049   5.902   1.964
   79VAL    CG2  771   6.121   6.101   1.831
   79VAL      C  772   6.305   5.920   2.113
   79VAL      O  773   6.380   5.842   2.055
   80TYR      N  774   6.258   5.898   2.235
   80TYR      H  775   6.200   5.965   2.282
   80TYR     CA  776   6.284   5.784   2.325
   80TYR     CB  777   6.234   5.802   2.469
   80TYR     CG  778   6.285   5.706   2.577
   80TYR    CD1  779   6.218   5.587   2.604
   80TYR    HD1  780   6.148   5.545   2.532
   80TYR    CD2  781   6.365   5.759   2.677
   80TYR    HD2  782   6.422   5.850   2.658
   80TYR    CE1  783   6.239   5.517   2.722
   80TYR    HE1  784   6.168   5.443   2.758
   80TYR    CE2  785   6.387   5.692   2.797
   80TYR    HE2  786   6.459   5.740   2.863
   80TYR     CZ  787   6.326   5.569   2.817
   80TYR     OH  788   6.318   5.500   2.934
   80TYR     HH  789   6.392   5.530   2.995
   80TYR      C  790   6.222   5.657   2.268
   80TYR      O  791   6.117   5.664   2.205
   81PHE      N  792   6.302   5.550   2.265
   81PHE      H  793   6.400   5.565   2.249
   81PHE     CA  794   6.260   5.414   2.230
   81PHE     CB  795   6.271   5.387   2.080
   81PHE     CG  796   6.206   5.258   2.029
   81PHE    CD1  797   6.067   5.260   2.023
   81PHE    HD1  798   6.011   5.341   2.069
   81PHE    CD2  799   6.277   5.141   2.003
   81PHE    HD2  800   6.386   5.137   2.003
   81PHE    CE1  801   5.998   5.148   1.976
   81PHE    HE1  802   5.889   5.144   1.973
   81PHE    CE2  803   6.210   5.024   1.968
   81PHE    HE2  804   6.265   4.932   1.987
   81PHE     CZ  805   6.072   5.033   1.952
   81PHE     HZ  806   6.008   4.945   1.961
   81PHE      C  807   6.322   5.307   2.320
   81PHE      O  808   6.445   5.296   2.319
   82MET      N  809   6.233   5.216   2.356
   82MET      H  810   6.137   5.240   2.339
   82MET     CA  811   6.265   5.101   2.442
   82MET     CB  812   6.265   5.145   2.589
   82MET     CG  813   6.127   5.179   2.645
   82MET     SD  814   6.103   5.150   2.824
   82MET     CE  815   6.129   4.977   2.858
   82MET      C  816   6.192   4.974   2.399
   82MET      O  817   6.075   4.987   2.363
   83LYS      N  818   6.268   4.871   2.361
   83LYS      H  819   6.364   4.898   2.359
   83LYS     CA  820   6.227   4.736   2.321
   83LYS     CB  821   6.356   4.668   2.273
   83LYS     CG  822   6.418   4.721   2.144
   83LYS     CD  823   6.526   4.648   2.063
   83LYS     CE  824   6.557   4.722   1.933
   83LYS     NZ  825   6.656   4.649   1.853
   83LYS    HZ1  826   6.630   4.553   1.847
   83LYS    HZ2  827   6.657   4.687   1.760
   83LYS    HZ3  828   6.752   4.645   1.882
   83LYS      C  829   6.176   4.649   2.437
   83LYS      O  830   6.217   4.659   2.552
   84GLN      N  831   6.074   4.576   2.391
   84GLN      H  832   6.028   4.595   2.305
   84GLN     CA  833   6.021   4.467   2.473
   84GLN     CB  834   5.874   4.441   2.439
   84GLN     CG  835   5.808   4.361   2.551
   84GLN     CD  836   5.661   4.321   2.537
   84GLN    OE1  837   5.602   4.300   2.431
   84GLN    NE2  838   5.606   4.287   2.654
   84GLN   HE21  839   5.653   4.303   2.741
   84GLN   HE22  840   5.523   4.232   2.649
   84GLN      C  841   6.101   4.336   2.471
   84GLN      O  842   6.122   4.283   2.363
   85THR      N  843   6.151   4.299   2.589
   85THR      H  844   6.158   4.354   2.672
   85THR     CA  845   6.223   4.172   2.598
   85THR     CB  846   6.364   4.175   2.658
   85THR    OG1  847   6.348   4.222   2.792
   85THR    HG1  848   6.435   4.208   2.840
   85THR    CG2  849   6.454   4.269   2.578
   85THR      C  850   6.155   4.049   2.658
   85THR      O  851   6.149   3.933   2.617
   86ILE      N  852   6.067   4.086   2.751
   86ILE      H  853   6.037   4.181   2.750
   86ILE     CA  854   6.001   3.993   2.843
   86ILE     CB  855   6.058   4.013   2.983
   86ILE    CG1  856   6.207   3.987   3.005
   86ILE    CG2  857   5.981   3.968   3.108
   86ILE     CD  858   6.239   3.837   3.000
   86ILE      C  859   5.849   3.995   2.824
   86ILE      O  860   5.801   4.084   2.753
   87GLY      N  861   5.785   3.883   2.857
   87GLY      H  862   5.834   3.796   2.862
   87GLY     CA  863   5.639   3.871   2.858
   87GLY      C  864   5.561   3.956   2.959
   87GLY      O  865   5.617   4.011   3.053
   88ASN      N  866   5.434   3.965   2.918
   88ASN      H  867   5.408   3.925   2.831
   88ASN     CA  868   5.323   4.043   2.975
   88ASN     CB  869   5.268   3.965   3.095
   88ASN     CG  870   5.178   3.868   3.018
   88ASN    OD1  871   5.199   3.753   2.980
   88ASN    ND2  872   5.056   3.917   3.003
   88ASN   HD21  873   5.027   4.012   3.015
   88ASN   HD22  874   4.989   3.856   2.960
   88ASN      C  875   5.336   4.191   3.012
   88ASN      O  876   5.232   4.256   3.024
   89SER      N  877   5.455   4.245   2.988
   89SER      H  878   5.536   4.190   2.966
   89SER     CA  879   5.479   4.389   3.005
   89SER     CB  880   5.630   4.413   3.016
   89SER     OG  881   5.706   4.374   2.902
   89SER     HG  882   5.805   4.378   2.919
   89SER      C  883   5.417   4.498   2.918
   89SER      O  884   5.425   4.617   2.948
   90CYS      N  885   5.325   4.459   2.830
   90CYS      H  886   5.313   4.362   2.808
   90CYS     CA  887   5.276   4.550   2.725
   90CYS     CB  888   5.176   4.482   2.631
   90CYS     SG  889   5.012   4.437   2.698
   90CYS     HG  890   5.047   4.395   2.819
   90CYS      C  891   5.218   4.684   2.769
   90CYS      O  892   5.241   4.781   2.697
   91GLY      N  893   5.138   4.690   2.875
   91GLY      H  894   5.112   4.616   2.938
   91GLY     CA  895   5.077   4.819   2.910
   91GLY      C  896   5.181   4.911   2.974
   91GLY      O  897   5.185   5.025   2.928
   92THR      N  898   5.283   4.854   3.039
   92THR      H  899   5.273   4.761   3.074
   92THR     CA  900   5.390   4.931   3.104
   92THR     CB  901   5.470   4.859   3.212
   92THR    OG1  902   5.401   4.749   3.273
   92THR    HG1  903   5.337   4.771   3.347
   92THR    CG2  904   5.493   4.962   3.322
   92THR      C  905   5.493   4.983   3.003
   92THR      O  906   5.513   5.104   3.000
   93ILE      N  907   5.515   4.910   2.893
   93ILE      H  908   5.477   4.818   2.888
   93ILE     CA  909   5.599   4.952   2.780
   93ILE     CB  910   5.633   4.844   2.677
   93ILE    CG1  911   5.684   4.714   2.739
   93ILE    CG2  912   5.744   4.899   2.587
   93ILE     CD  913   5.810   4.735   2.824
   93ILE      C  914   5.540   5.073   2.708
   93ILE      O  915   5.604   5.177   2.724
   94GLY      N  916   5.409   5.059   2.690
   94GLY      H  917   5.358   4.974   2.702
   94GLY     CA  918   5.324   5.162   2.628
   94GLY      C  919   5.312   5.290   2.711
   94GLY      O  920   5.332   5.400   2.660
   95LEU      N  921   5.301   5.269   2.842
   95LEU      H  922   5.278   5.180   2.882
   95LEU     CA  923   5.292   5.378   2.940
   95LEU     CB  924   5.271   5.322   3.081
   95LEU     CG  925   5.224   5.421   3.187
   95LEU    CD1  926   5.074   5.399   3.208
   95LEU    CD2  927   5.320   5.421   3.306
   95LEU      C  928   5.425   5.454   2.950
   95LEU      O  929   5.430   5.577   2.951
   96ILE      N  930   5.535   5.379   2.945
   96ILE      H  931   5.534   5.280   2.938
   96ILE     CA  932   5.662   5.453   2.952
   96ILE     CB  933   5.773   5.351   2.981
   96ILE    CG1  934   5.752   5.289   3.120
   96ILE    CG2  935   5.908   5.422   2.986
   96ILE     CD  936   5.853   5.181   3.157
   96ILE      C  937   5.686   5.534   2.825
   96ILE      O  938   5.711   5.654   2.836
   97HISE     N  939   5.663   5.468   2.711
   97HISE     H  940   5.651   5.370   2.725
   97HISE    CA  941   5.650   5.529   2.578
   97HISE    CB  942   5.603   5.427   2.475
   97HISE    CG  943   5.715   5.331   2.434
   97HISE   ND1  944   5.736   5.302   2.306
   97HISE   CD2  945   5.789   5.244   2.502
   97HISE   HD2  946   5.797   5.239   2.611
   97HISE   CE1  947   5.825   5.205   2.289
   97HISE   HE1  948   5.851   5.160   2.193
   97HISE   NE2  949   5.849   5.165   2.413
   97HISE   HE2  950   5.909   5.090   2.442
   97HISE     C  951   5.565   5.656   2.571
   97HISE     O  952   5.618   5.757   2.522
   98ALA      N  953   5.445   5.657   2.627
   98ALA      H  954   5.400   5.576   2.665
   98ALA     CA  955   5.368   5.780   2.650
   98ALA     CB  956   5.237   5.744   2.720
   98ALA      C  957   5.433   5.890   2.733
   98ALA      O  958   5.448   6.006   2.694
   99VAL      N  959   5.492   5.848   2.845
   99VAL      H  960   5.466   5.760   2.885
   99VAL     CA  961   5.543   5.946   2.941
   99VAL     CB  962   5.533   5.887   3.082
   99VAL    CG1  963   5.591   5.981   3.187
   99VAL    CG2  964   5.387   5.860   3.117
   99VAL      C  965   5.681   6.006   2.912
   99VAL      O  966   5.692   6.128   2.905
  100ALA      N  967   5.770   5.926   2.853
  100ALA      H  968   5.743   5.834   2.825
  100ALA     CA  969   5.910   5.962   2.826
  100ALA     CB  970   5.993   5.841   2.785
  100ALA      C  971   5.926   6.081   2.731
  100ALA      O  972   5.995   6.179   2.761
  101ASN      N  973   5.843   6.083   2.627
  101ASN      H  974   5.778   6.009   2.608
  101ASN     CA  975   5.834   6.192   2.529
  101ASN     CB  976   5.834   6.127   2.391
  101ASN     CG  977   5.935   6.015   2.363
  101ASN    OD1  978   6.050   6.053   2.343
  101ASN    ND2  979   5.893   5.914   2.288
  101ASN   HD21  980   5.801   5.894   2.253
  101ASN   HD22  981   5.971   5.857   2.262
  101ASN      C  982   5.729   6.302   2.549
  101ASN      O  983   5.710   6.385   2.460
  102ASN      N  984   5.657   6.303   2.661
  102ASN      H  985   5.653   6.223   2.722
  102ASN     CA  986   5.573   6.415   2.705
  102ASN     CB  987   5.429   6.365   2.709
  102ASN     CG  988   5.361   6.363   2.572
  102ASN    OD1  989   5.364   6.454   2.489
  102ASN    ND2  990   5.300   6.247   2.548
  102ASN   HD21  991   5.310   6.169   2.610
  102ASN   HD22  992   5.244   6.246   2.465
  102ASN      C  993   5.606   6.475   2.841
  102ASN      O  994   5.530   6.555   2.896
  103GLN      N  995   5.735   6.469   2.875
  103GLN      H  996   5.804   6.421   2.820
  103GLN     CA  997   5.789   6.519   3.002
  103GLN     CB  998   5.924   6.461   3.045
  103GLN     CG  999   5.929   6.310   3.070
  103GLN     CD 1000   6.065   6.252   3.109
  103GLN    OE1 1001   6.115   6.266   3.220
  103GLN    NE2 1002   6.136   6.206   3.007
  103GLN   HE21 1003   6.089   6.201   2.918
  103GLN   HE22 1004   6.233   6.183   3.016
  103GLN      C 1005   5.806   6.670   3.012
  103GLN      O 1006   5.829   6.722   3.121
  104ASP      N 1007   5.812   6.731   2.894
  104ASP      H 1008   5.808   6.681   2.808
  104ASP     CA 1009   5.812   6.878   2.883
  104ASP     CB 1010   5.825   6.927   2.739
  104ASP     CG 1011   5.714   6.873   2.647
  104ASP    OD1 1012   5.629   6.959   2.617
  104ASP    OD2 1013   5.695   6.750   2.635
  104ASP      C 1014   5.685   6.939   2.943
  104ASP      O 1015   5.678   7.049   2.999
  105LYS      N 1016   5.571   6.881   2.906
  105LYS      H 1017   5.576   6.807   2.839
  105LYS     CA 1018   5.436   6.900   2.961
  105LYS     CB 1019   5.333   6.828   2.873
  105LYS     CG 1020   5.332   6.866   2.725
  105LYS     CD 1021   5.247   6.778   2.633
  105LYS     CE 1022   5.309   6.781   2.493
  105LYS     NZ 1023   5.445   6.724   2.489
  105LYS    HZ1 1024   5.511   6.782   2.536
  105LYS    HZ2 1025   5.447   6.629   2.520
  105LYS    HZ3 1026   5.481   6.724   2.396
  105LYS      C 1027   5.406   6.835   3.096
  105LYS      O 1028   5.339   6.893   3.181
  106LEU      N 1029   5.454   6.713   3.118
  106LEU      H 1030   5.507   6.665   3.048
  106LEU     CA 1031   5.417   6.639   3.240
  106LEU     CB 1032   5.400   6.493   3.199
  106LEU     CG 1033   5.260   6.440   3.167
  106LEU    CD1 1034   5.222   6.483   3.025
  106LEU    CD2 1035   5.254   6.289   3.193
  106LEU      C 1036   5.503   6.666   3.364
  106LEU      O 1037   5.616   6.715   3.355
  107GLY      N 1038   5.440   6.657   3.481
  107GLY      H 1039   5.341   6.662   3.490
  107GLY     CA 1040   5.517   6.660   3.606
  107GLY      C 1041   5.532   6.533   3.690
  107GLY      O 1042   5.449   6.443   3.684
  108PHE      N 1043   5.634   6.526   3.774
  108PHE      H 1044   5.712   6.584   3.751
  108PHE     CA 1045   5.658   6.420   3.873
  108PHE     CB 1046   5.797   6.360   3.856
  108PHE     CG 1047   5.807   6.308   3.713
  108PHE    CD1 1048   5.746   6.186   3.687
  108PHE    HD1 1049   5.711   6.132   3.775
  108PHE    CD2 1050   5.862   6.382   3.609
  108PHE    HD2 1051   5.921   6.473   3.620
  108PHE    CE1 1052   5.728   6.143   3.556
  108PHE    HE1 1053   5.671   6.051   3.542
  108PHE    CE2 1054   5.858   6.324   3.482
  108PHE    HE2 1055   5.908   6.378   3.401
  108PHE     CZ 1056   5.787   6.210   3.449
  108PHE     HZ 1057   5.757   6.193   3.346
  108PHE      C 1058   5.631   6.476   4.013
  108PHE      O 1059   5.682   6.582   4.050
  109GLU      N 1060   5.574   6.392   4.099
  109GLU      H 1061   5.531   6.305   4.074
  109GLU     CA 1062   5.572   6.422   4.243
  109GLU     CB 1063   5.469   6.333   4.314
  109GLU     CG 1064   5.487   6.182   4.306
  109GLU     CD 1065   5.386   6.121   4.404
  109GLU    OE1 1066   5.277   6.181   4.415
  109GLU    OE2 1067   5.422   6.026   4.476
  109GLU      C 1068   5.708   6.387   4.305
  109GLU      O 1069   5.785   6.311   4.248
  110ASP      N 1070   5.743   6.439   4.422
  110ASP      H 1071   5.682   6.501   4.471
  110ASP     CA 1072   5.867   6.414   4.498
  110ASP     CB 1073   5.861   6.489   4.632
  110ASP     CG 1074   5.999   6.514   4.692
  110ASP    OD1 1075   6.031   6.433   4.781
  110ASP    OD2 1076   6.082   6.584   4.629
  110ASP      C 1077   5.903   6.266   4.508
  110ASP      O 1078   5.815   6.185   4.534
  111GLY      N 1079   6.030   6.231   4.491
  111GLY      H 1080   6.094   6.298   4.453
  111GLY     CA 1081   6.077   6.093   4.512
  111GLY      C 1082   6.015   5.985   4.423
  111GLY      O 1083   6.001   5.873   4.472
  112SER      N 1084   6.001   6.015   4.294
  112SER      H 1085   6.046   6.091   4.248
  112SER     CA 1086   5.925   5.923   4.209
  112SER     CB 1087   5.866   5.996   4.089
  112SER     OG 1088   5.802   5.914   3.990
  112SER     HG 1089   5.716   5.961   3.970
  112SER      C 1090   5.997   5.799   4.155
  112SER      O 1091   6.110   5.824   4.115
  113VAL      N 1092   5.922   5.693   4.126
  113VAL      H 1093   5.824   5.695   4.144
  113VAL     CA 1094   5.968   5.562   4.075
  113VAL     CB 1095   5.865   5.457   4.117
  113VAL    CG1 1096   5.944   5.327   4.132
  113VAL    CG2 1097   5.776   5.486   4.237
  113VAL      C 1098   5.987   5.569   3.923
  113VAL      O 1099   6.089   5.523   3.873
  114LEU      N 1100   5.888   5.625   3.855
  114LEU      H 1101   5.816   5.679   3.901
  114LEU     CA 1102   5.910   5.648   3.712
  114LEU     CB 1103   5.774   5.679   3.651
  114LEU     CG 1104   5.771   5.671   3.498
  114LEU    CD1 1105   5.799   5.528   3.451
  114LEU    CD2 1106   5.630   5.707   3.450
  114LEU      C 1107   6.031   5.736   3.677
  114LEU      O 1108   6.116   5.703   3.595
  115LYS      N 1109   6.042   5.841   3.758
  115LYS      H 1110   6.001   5.840   3.849
  115LYS     CA 1111   6.134   5.953   3.733
  115LYS     CB 1112   6.096   6.076   3.816
  115LYS     CG 1113   6.203   6.186   3.818
  115LYS     CD 1114   6.230   6.253   3.683
  115LYS     CE 1115   6.341   6.358   3.694
  115LYS     NZ 1116   6.347   6.438   3.571
  115LYS    HZ1 1117   6.347   6.376   3.493
  115LYS    HZ2 1118   6.275   6.508   3.570
  115LYS    HZ3 1119   6.432   6.490   3.568
  115LYS      C 1120   6.278   5.908   3.756
  115LYS      O 1121   6.363   5.928   3.669
  116GLN      N 1122   6.294   5.820   3.855
  116GLN      H 1123   6.230   5.818   3.931
  116GLN     CA 1124   6.418   5.741   3.861
  116GLN     CB 1125   6.415   5.654   3.987
  116GLN     CG 1126   6.543   5.577   4.021
  116GLN     CD 1127   6.578   5.453   3.938
  116GLN    OE1 1128   6.503   5.356   3.928
  116GLN    NE2 1129   6.671   5.469   3.844
  116GLN   HE21 1130   6.730   5.547   3.825
  116GLN   HE22 1131   6.682   5.401   3.772
  116GLN      C 1132   6.453   5.662   3.735
  116GLN      O 1133   6.561   5.683   3.679
  117PHE      N 1134   6.356   5.590   3.680
  117PHE      H 1135   6.271   5.557   3.722
  117PHE     CA 1136   6.374   5.513   3.557
  117PHE     CB 1137   6.252   5.425   3.533
  117PHE     CG 1138   6.276   5.322   3.423
  117PHE    CD1 1139   6.368   5.218   3.434
  117PHE    HD1 1140   6.384   5.172   3.532
  117PHE    CD2 1141   6.199   5.341   3.308
  117PHE    HD2 1142   6.132   5.423   3.283
  117PHE    CE1 1143   6.402   5.140   3.325
  117PHE    HE1 1144   6.500   5.092   3.314
  117PHE    CE2 1145   6.232   5.261   3.200
  117PHE    HE2 1146   6.205   5.286   3.097
  117PHE     CZ 1147   6.332   5.164   3.207
  117PHE     HZ 1148   6.354   5.102   3.120
  117PHE      C 1149   6.401   5.600   3.434
  117PHE      O 1150   6.493   5.576   3.355
  118LEU      N 1151   6.338   5.717   3.422
  118LEU      H 1152   6.266   5.732   3.490
  118LEU     CA 1153   6.359   5.812   3.312
  118LEU     CB 1154   6.231   5.895   3.300
  118LEU     CG 1155   6.111   5.835   3.226
  118LEU    CD1 1156   5.990   5.925   3.251
  118LEU    CD2 1157   6.160   5.819   3.082
  118LEU      C 1158   6.483   5.900   3.327
  118LEU      O 1159   6.537   5.949   3.228
  119SER      N 1160   6.531   5.910   3.451
  119SER      H 1161   6.477   5.902   3.534
  119SER     CA 1162   6.665   5.966   3.475
  119SER     CB 1163   6.682   6.003   3.622
  119SER     OG 1164   6.806   6.074   3.628
  119SER     HG 1165   6.867   6.047   3.553
  119SER      C 1166   6.767   5.859   3.437
  119SER      O 1167   6.870   5.902   3.387
  120GLU      N 1168   6.755   5.731   3.471
  120GLU      H 1169   6.685   5.700   3.535
  120GLU     CA 1170   6.853   5.623   3.451
  120GLU     CB 1171   6.792   5.495   3.507
  120GLU     CG 1172   6.904   5.390   3.511
  120GLU     CD 1173   6.852   5.260   3.573
  120GLU    OE1 1174   6.767   5.265   3.665
  120GLU    OE2 1175   6.902   5.151   3.540
  120GLU      C 1176   6.865   5.594   3.301
  120GLU      O 1177   6.976   5.580   3.250
  121THR      N 1178   6.753   5.587   3.229
  121THR      H 1179   6.668   5.619   3.270
  121THR     CA 1180   6.751   5.541   3.089
  121THR     CB 1181   6.626   5.458   3.061
  121THR    OG1 1182   6.507   5.530   3.093
  121THR    HG1 1183   6.488   5.532   3.191
  121THR    CG2 1184   6.624   5.329   3.143
  121THR      C 1185   6.779   5.636   2.973
  121THR      O 1186   6.750   5.603   2.858
  122GLU      N 1187   6.812   5.761   3.005
  122GLU      H 1188   6.850   5.781   3.095
  122GLU     CA 1189   6.818   5.869   2.906
  122GLU     CB 1190   6.824   6.005   2.977
  122GLU     CG 1191   6.826   6.130   2.889
  122GLU     CD 1192   6.841   6.259   2.971
  122GLU    OE1 1193   6.950   6.275   3.031
  122GLU    OE2 1194   6.747   6.341   2.964
  122GLU      C 1195   6.915   5.869   2.788
  122GLU      O 1196   6.869   5.853   2.675
  123LYS      N 1197   7.041   5.842   2.818
  123LYS      H 1198   7.067   5.811   2.909
  123LYS     CA 1199   7.145   5.839   2.714
  123LYS     CB 1200   7.252   5.944   2.746
  123LYS     CG 1201   7.215   6.078   2.683
  123LYS     CD 1202   7.281   6.198   2.751
  123LYS     CE 1203   7.415   6.233   2.687
  123LYS     NZ 1204   7.397   6.306   2.561
  123LYS    HZ1 1205   7.374   6.400   2.584
  123LYS    HZ2 1206   7.483   6.303   2.509
  123LYS    HZ3 1207   7.322   6.264   2.510
  123LYS      C 1208   7.208   5.703   2.684
  123LYS      O 1209   7.329   5.683   2.677
  124MET      N 1210   7.133   5.619   2.614
  124MET      H 1211   7.055   5.657   2.564
  124MET     CA 1212   7.158   5.476   2.589
  124MET     CB 1213   7.169   5.403   2.722
  124MET     CG 1214   7.050   5.424   2.815
  124MET     SD 1215   7.069   5.397   2.995
  124MET     CE 1216   7.095   5.221   2.993
  124MET      C 1217   7.058   5.408   2.495
  124MET      O 1218   6.948   5.458   2.476
  125SER      N 1219   7.111   5.309   2.424
  125SER      H 1220   7.210   5.291   2.425
  125SER     CA 1221   7.042   5.224   2.325
  125SER     CB 1222   7.131   5.110   2.276
  125SER     OG 1223   7.140   4.991   2.355
  125SER     HG 1224   7.205   4.930   2.310
  125SER      C 1225   6.907   5.165   2.363
  125SER      O 1226   6.907   5.120   2.478
  126PRO      N 1227   6.812   5.144   2.273
  126PRO     CA 1228   6.688   5.067   2.292
  126PRO     CB 1229   6.622   5.058   2.155
  126PRO     CG 1230   6.654   5.196   2.097
  126PRO     CD 1231   6.793   5.226   2.152
  126PRO      C 1232   6.704   4.933   2.364
  126PRO      O 1233   6.634   4.898   2.459
  127GLU      N 1234   6.809   4.861   2.324
  127GLU      H 1235   6.834   4.882   2.229
  127GLU     CA 1236   6.864   4.739   2.383
  127GLU     CB 1237   6.981   4.682   2.303
  127GLU     CG 1238   6.975   4.643   2.155
  127GLU     CD 1239   6.965   4.760   2.057
  127GLU    OE1 1240   6.849   4.805   2.041
  127GLU    OE2 1241   7.067   4.795   1.995
  127GLU      C 1242   6.915   4.755   2.527
  127GLU      O 1243   6.856   4.694   2.616
  128ASP      N 1244   7.003   4.849   2.561
  128ASP      H 1245   7.047   4.911   2.496
  128ASP     CA 1246   7.044   4.871   2.700
  128ASP     CB 1247   7.160   4.971   2.699
  128ASP     CG 1248   7.290   4.913   2.644
  128ASP    OD1 1249   7.308   4.790   2.655
  128ASP    OD2 1250   7.374   4.998   2.607
  128ASP      C 1251   6.933   4.919   2.794
  128ASP      O 1252   6.912   4.865   2.902
  129ARG      N 1253   6.853   5.010   2.739
  129ARG      H 1254   6.891   5.056   2.659
  129ARG     CA 1255   6.724   5.047   2.800
  129ARG     CB 1256   6.661   5.143   2.700
  129ARG     CG 1257   6.722   5.284   2.702
  129ARG     CD 1258   6.629   5.373   2.619
  129ARG     NE 1259   6.675   5.513   2.610
  129ARG     HE 1260   6.711   5.557   2.692
  129ARG     CZ 1261   6.683   5.579   2.493
  129ARG    NH1 1262   6.639   5.517   2.383
  129ARG   HH11 1263   6.606   5.423   2.381
  129ARG   HH12 1264   6.617   5.568   2.300
  129ARG    NH2 1265   6.746   5.697   2.480
  129ARG   HH21 1266   6.779   5.739   2.564
  129ARG   HH22 1267   6.780   5.730   2.392
  129ARG      C 1268   6.628   4.933   2.835
  129ARG      O 1269   6.591   4.918   2.951
  130ALA      N 1270   6.613   4.836   2.746
  130ALA      H 1271   6.629   4.853   2.649
  130ALA     CA 1272   6.535   4.715   2.777
  130ALA     CB 1273   6.526   4.632   2.648
  130ALA      C 1274   6.593   4.631   2.891
  130ALA      O 1275   6.518   4.590   2.979
  131LYS      N 1276   6.726   4.625   2.894
  131LYS      H 1277   6.779   4.629   2.810
  131LYS     CA 1278   6.798   4.563   3.007
  131LYS     CB 1279   6.950   4.555   2.996
  131LYS     CG 1280   6.990   4.490   2.863
  131LYS     CD 1281   6.938   4.350   2.831
  131LYS     CE 1282   6.989   4.324   2.689
  131LYS     NZ 1283   7.132   4.295   2.692
  131LYS    HZ1 1284   7.187   4.376   2.713
  131LYS    HZ2 1285   7.141   4.221   2.759
  131LYS    HZ3 1286   7.165   4.274   2.600
  131LYS      C 1287   6.788   4.634   3.142
  131LYS      O 1288   6.780   4.569   3.246
  132CYS      N 1289   6.806   4.766   3.146
  132CYS      H 1290   6.837   4.806   3.060
  132CYS     CA 1291   6.780   4.851   3.262
  132CYS     CB 1292   6.821   4.995   3.231
  132CYS     SG 1293   6.988   5.033   3.296
  132CYS     HG 1294   6.956   5.047   3.424
  132CYS      C 1295   6.637   4.849   3.316
  132CYS      O 1296   6.608   4.886   3.430
  133PHE      N 1297   6.549   4.814   3.223
  133PHE      H 1298   6.568   4.826   3.126
  133PHE     CA 1299   6.411   4.773   3.254
  133PHE     CB 1300   6.324   4.794   3.130
  133PHE     CG 1301   6.173   4.795   3.158
  133PHE    CD1 1302   6.103   4.896   3.223
  133PHE    HD1 1303   6.161   4.983   3.251
  133PHE    CD2 1304   6.092   4.691   3.113
  133PHE    HD2 1305   6.132   4.611   3.051
  133PHE    CE1 1306   5.967   4.887   3.250
  133PHE    HE1 1307   5.905   4.964   3.296
  133PHE    CE2 1308   5.957   4.678   3.144
  133PHE    HE2 1309   5.901   4.588   3.119
  133PHE     CZ 1310   5.892   4.773   3.222
  133PHE     HZ 1311   5.786   4.798   3.225
  133PHE      C 1312   6.398   4.632   3.312
  133PHE      O 1313   6.323   4.617   3.408
  134GLU      N 1314   6.464   4.531   3.254
  134GLU      H 1315   6.510   4.536   3.166
  134GLU     CA 1316   6.476   4.397   3.314
  134GLU     CB 1317   6.577   4.313   3.237
  134GLU     CG 1318   6.513   4.271   3.104
  134GLU     CD 1319   6.607   4.179   3.026
  134GLU    OE1 1320   6.667   4.083   3.079
  134GLU    OE2 1321   6.594   4.191   2.902
  134GLU      C 1322   6.512   4.408   3.462
  134GLU      O 1323   6.435   4.366   3.549
  135LYS      N 1324   6.627   4.465   3.495
  135LYS      H 1325   6.671   4.509   3.417
  135LYS     CA 1326   6.701   4.493   3.619
  135LYS     CB 1327   6.838   4.552   3.589
  135LYS     CG 1328   6.953   4.459   3.549
  135LYS     CD 1329   7.080   4.541   3.534
  135LYS     CE 1330   7.078   4.623   3.404
  135LYS     NZ 1331   7.214   4.677   3.385
  135LYS    HZ1 1332   7.202   4.765   3.340
  135LYS    HZ2 1333   7.270   4.687   3.467
  135LYS    HZ3 1334   7.270   4.614   3.332
  135LYS      C 1335   6.635   4.602   3.705
  135LYS      O 1336   6.701   4.657   3.793
  136ASN      N 1337   6.503   4.604   3.713
  136ASN      H 1338   6.451   4.546   3.650
  136ASN     CA 1339   6.429   4.691   3.805
  136ASN     CB 1340   6.364   4.803   3.723
  136ASN     CG 1341   6.291   4.905   3.810
  136ASN    OD1 1342   6.184   4.889   3.869
  136ASN    ND2 1343   6.349   5.024   3.806
  136ASN   HD21 1344   6.439   5.021   3.762
  136ASN   HD22 1345   6.298   5.109   3.823
  136ASN      C 1346   6.318   4.615   3.878
  136ASN      O 1347   6.214   4.582   3.820
  137GLU      N 1348   6.321   4.623   4.010
  137GLU      H 1349   6.372   4.690   4.063
  137GLU     CA 1350   6.230   4.543   4.094
  137GLU     CB 1351   6.278   4.513   4.236
  137GLU     CG 1352   6.423   4.469   4.253
  137GLU     CD 1353   6.451   4.331   4.194
  137GLU    OE1 1354   6.542   4.334   4.108
  137GLU    OE2 1355   6.431   4.227   4.260
  137GLU      C 1356   6.094   4.612   4.106
  137GLU      O 1357   5.988   4.551   4.119
  138ALA      N 1358   6.098   4.745   4.097
  138ALA      H 1359   6.165   4.787   4.036
  138ALA     CA 1360   5.983   4.827   4.139
  138ALA     CB 1361   6.051   4.958   4.179
  138ALA      C 1362   5.873   4.850   4.036
  138ALA      O 1363   5.757   4.855   4.077
  139ILE      N 1364   5.910   4.847   3.908
  139ILE      H 1365   6.003   4.879   3.889
  139ILE     CA 1366   5.815   4.851   3.796
  139ILE     CB 1367   5.873   4.907   3.666
  139ILE    CG1 1368   5.908   5.055   3.680
  139ILE    CG2 1369   5.788   4.892   3.540
  139ILE     CD 1370   6.005   5.122   3.583
  139ILE      C 1371   5.753   4.712   3.782
  139ILE      O 1372   5.632   4.707   3.762
  140GLN      N 1373   5.834   4.608   3.801
  140GLN      H 1374   5.931   4.618   3.823
  140GLN     CA 1375   5.778   4.472   3.811
  140GLN     CB 1376   5.893   4.373   3.825
  140GLN     CG 1377   5.970   4.360   3.693
  140GLN     CD 1378   6.084   4.259   3.705
  140GLN    OE1 1379   6.080   4.137   3.691
  140GLN    NE2 1380   6.197   4.313   3.747
  140GLN   HE21 1381   6.198   4.408   3.778
  140GLN   HE22 1382   6.276   4.256   3.772
  140GLN      C 1383   5.681   4.467   3.929
  140GLN      O 1384   5.574   4.408   3.917
  141ALA      N 1385   5.708   4.534   4.041
  141ALA      H 1386   5.792   4.585   4.058
  141ALA     CA 1387   5.612   4.532   4.152
  141ALA     CB 1388   5.682   4.564   4.284
  141ALA      C 1389   5.484   4.616   4.138
  141ALA      O 1390   5.379   4.566   4.177
  142ALA      N 1391   5.497   4.734   4.078
  142ALA      H 1392   5.584   4.781   4.067
  142ALA     CA 1393   5.383   4.812   4.026
  142ALA     CB 1394   5.422   4.951   3.977
  142ALA      C 1395   5.292   4.739   3.927
  142ALA      O 1396   5.173   4.729   3.960
  143HISE     N 1397   5.348   4.665   3.832
  143HISE     H 1398   5.436   4.686   3.789
  143HISE    CA 1399   5.282   4.571   3.741
  143HISE    CB 1400   5.386   4.514   3.644
  143HISE    CG 1401   5.308   4.430   3.543
  143HISE   ND1 1402   5.306   4.469   3.416
  143HISE   CD2 1403   5.265   4.305   3.560
  143HISE   HD2 1404   5.290   4.237   3.642
  143HISE   CE1 1405   5.262   4.360   3.354
  143HISE   HE1 1406   5.248   4.355   3.246
  143HISE   NE2 1407   5.242   4.259   3.438
  143HISE   HE2 1408   5.197   4.172   3.418
  143HISE     C 1409   5.209   4.464   3.823
  143HISE     O 1410   5.087   4.455   3.813
  144ASP      N 1411   5.282   4.382   3.898
  144ASP      H 1412   5.380   4.374   3.881
  144ASP     CA 1413   5.224   4.279   3.986
  144ASP     CB 1414   5.342   4.198   4.040
  144ASP     CG 1415   5.396   4.104   3.931
  144ASP    OD1 1416   5.513   4.066   3.953
  144ASP    OD2 1417   5.318   4.057   3.845
  144ASP      C 1418   5.126   4.330   4.092
  144ASP      O 1419   5.036   4.256   4.130
  145ALA      N 1420   5.135   4.451   4.148
  145ALA      H 1421   5.216   4.507   4.132
  145ALA     CA 1422   5.028   4.507   4.231
  145ALA     CB 1423   5.084   4.628   4.306
  145ALA      C 1424   4.903   4.537   4.148
  145ALA      O 1425   4.796   4.493   4.190
  146VAL      N 1426   4.908   4.607   4.035
  146VAL      H 1427   4.998   4.639   4.005
  146VAL     CA 1428   4.791   4.643   3.954
  146VAL     CB 1429   4.837   4.759   3.866
  146VAL    CG1 1430   4.738   4.814   3.762
  146VAL    CG2 1431   4.888   4.875   3.952
  146VAL      C 1432   4.726   4.528   3.877
  146VAL      O 1433   4.605   4.509   3.891
  147ALA      N 1434   4.813   4.435   3.840
  147ALA      H 1435   4.910   4.456   3.824
  147ALA     CA 1436   4.773   4.299   3.800
  147ALA     CB 1437   4.898   4.219   3.766
  147ALA      C 1438   4.675   4.226   3.893
  147ALA      O 1439   4.558   4.215   3.857
  148GLN      N 1440   4.715   4.215   4.019
  148GLN      H 1441   4.797   4.265   4.047
  148GLN     CA 1442   4.635   4.149   4.123
  148GLN     CB 1443   4.718   4.103   4.243
  148GLN     CG 1444   4.822   3.997   4.203
  148GLN     CD 1445   4.925   3.968   4.312
  148GLN    OE1 1446   4.904   3.923   4.425
  148GLN    NE2 1447   5.038   4.039   4.311
  148GLN   HE21 1448   5.037   4.117   4.248
  148GLN   HE22 1449   5.103   4.029   4.386
  148GLN      C 1450   4.516   4.230   4.174
  148GLN      O 1451   4.413   4.172   4.206
  149GLU      N 1452   4.535   4.361   4.166
  149GLU      H 1453   4.621   4.399   4.131
  149GLU     CA 1454   4.423   4.447   4.208
  149GLU     CB 1455   4.480   4.587   4.231
  149GLU     CG 1456   4.381   4.681   4.300
  149GLU     CD 1457   4.458   4.810   4.329
  149GLU    OE1 1458   4.419   4.901   4.253
  149GLU    OE2 1459   4.549   4.819   4.414
  149GLU      C 1460   4.306   4.450   4.109
  149GLU      O 1461   4.189   4.462   4.145
  150GLY      N 1462   4.341   4.433   3.982
  150GLY      H 1463   4.439   4.437   3.961
  150GLY     CA 1464   4.243   4.413   3.875
  150GLY      C 1465   4.151   4.293   3.894
  150GLY      O 1466   4.178   4.203   3.973
  151GLN      N 1467   4.031   4.303   3.838
  151GLN      H 1468   4.012   4.362   3.759
  151GLN     CA 1469   3.933   4.197   3.867
  151GLN     CB 1470   3.799   4.254   3.914
  151GLN     CG 1471   3.738   4.355   3.817
  151GLN     CD 1472   3.598   4.397   3.861
  151GLN    OE1 1473   3.506   4.319   3.888
  151GLN    NE2 1474   3.575   4.528   3.851
  151GLN   HE21 1475   3.635   4.593   3.805
  151GLN   HE22 1476   3.479   4.554   3.865
  151GLN      C 1477   3.914   4.084   3.765
  151GLN      O 1478   3.876   3.972   3.797
  152CYS      N 1479   3.936   4.119   3.639
  152CYS      H 1480   3.944   4.217   3.621
  152CYS     CA 1481   3.924   4.029   3.522
  152CYS     CB 1482   3.899   4.110   3.395
  152CYS     SG 1483   3.785   4.253   3.406
  152CYS     HG 1484   3.875   4.345   3.375
  152CYS      C 1485   4.050   3.950   3.488
  152CYS      O 1486   4.158   3.987   3.532
  153ARG      N 1487   4.037   3.856   3.394
  153ARG      H 1488   3.953   3.829   3.347
  153ARG     CA 1489   4.156   3.777   3.358
  153ARG     CB 1490   4.187   3.667   3.459
  153ARG     CG 1491   4.337   3.643   3.474
  153ARG     CD 1492   4.415   3.769   3.513
  153ARG     NE 1493   4.381   3.819   3.647
  153ARG     HE 1494   4.318   3.767   3.704
  153ARG     CZ 1495   4.417   3.938   3.697
  153ARG    NH1 1496   4.488   4.028   3.629
  153ARG   HH11 1497   4.507   4.000   3.535
  153ARG   HH12 1498   4.515   4.118   3.664
  153ARG    NH2 1499   4.365   3.975   3.815
  153ARG   HH21 1500   4.311   3.906   3.864
  153ARG   HH22 1501   4.380   4.061   3.864
  153ARG      C 1502   4.161   3.730   3.212
  153ARG      O 1503   4.210   3.806   3.129
  154VAL      N 1504   4.132   3.603   3.186
  154VAL      H 1505   4.100   3.553   3.266
  154VAL     CA 1506   4.110   3.538   3.056
  154VAL     CB 1507   3.974   3.561   2.989
  154VAL    CG1 1508   3.957   3.481   2.859
  154VAL    CG2 1509   3.859   3.527   3.084
  154VAL      C 1510   4.234   3.550   2.967
  154VAL      O 1511   4.234   3.642   2.886
  155ASP      N 1512   4.335   3.464   2.982
  155ASP      H 1513   4.340   3.427   3.074
  155ASP     CA 1514   4.445   3.454   2.885
  155ASP     CB 1515   4.572   3.451   2.971
  155ASP     CG 1516   4.705   3.440   2.896
  155ASP    OD1 1517   4.706   3.399   2.778
  155ASP    OD2 1518   4.814   3.465   2.952
  155ASP      C 1519   4.429   3.336   2.789
  155ASP      O 1520   4.441   3.218   2.821
  156ASP      N 1521   4.375   3.377   2.675
  156ASP      H 1522   4.334   3.467   2.657
  156ASP     CA 1523   4.344   3.297   2.555
  156ASP     CB 1524   4.221   3.357   2.488
  156ASP     CG 1525   4.217   3.509   2.474
  156ASP    OD1 1526   4.329   3.565   2.464
  156ASP    OD2 1527   4.105   3.565   2.480
  156ASP      C 1528   4.464   3.291   2.460
  156ASP      O 1529   4.453   3.235   2.351
  157LYS      N 1530   4.574   3.355   2.499
  157LYS      H 1531   4.566   3.403   2.586
  157LYS     CA 1532   4.699   3.367   2.422
  157LYS     CB 1533   4.763   3.231   2.396
  157LYS     CG 1534   4.793   3.151   2.523
  157LYS     CD 1535   4.908   3.209   2.606
  157LYS     CE 1536   4.941   3.129   2.732
  157LYS     NZ 1537   4.838   3.137   2.836
  157LYS    HZ1 1538   4.758   3.078   2.824
  157LYS    HZ2 1539   4.890   3.105   2.915
  157LYS    HZ3 1540   4.811   3.233   2.848
  157LYS      C 1541   4.702   3.445   2.291
  157LYS      O 1542   4.809   3.456   2.230
  158VAL      N 1543   4.596   3.518   2.259
  158VAL      H 1544   4.519   3.515   2.324
  158VAL     CA 1545   4.581   3.598   2.137
  158VAL     CB 1546   4.440   3.656   2.129
  158VAL    CG1 1547   4.426   3.738   2.001
  158VAL    CG2 1548   4.326   3.556   2.110
  158VAL      C 1549   4.683   3.712   2.134
  158VAL      O 1550   4.710   3.771   2.238
  159ASN      N 1551   4.753   3.706   2.021
  159ASN      H 1552   4.741   3.645   1.943
  159ASN     CA 1553   4.873   3.789   2.000
  159ASN     CB 1554   4.947   3.733   1.878
  159ASN     CG 1555   5.081   3.798   1.845
  159ASN    OD1 1556   5.152   3.848   1.932
  159ASN    ND2 1557   5.112   3.807   1.716
  159ASN   HD21 1558   5.053   3.787   1.638
  159ASN   HD22 1559   5.205   3.839   1.698
  159ASN      C 1560   4.848   3.939   1.990
  159ASN      O 1561   4.843   3.997   1.881
  160PHE      N 1562   4.819   3.990   2.109
  160PHE      H 1563   4.793   3.938   2.190
  160PHE     CA 1564   4.775   4.130   2.124
  160PHE     CB 1565   4.697   4.152   2.254
  160PHE     CG 1566   4.546   4.132   2.239
  160PHE    CD1 1567   4.479   4.250   2.207
  160PHE    HD1 1568   4.545   4.334   2.185
  160PHE    CD2 1569   4.482   4.015   2.276
  160PHE    HD2 1570   4.541   3.936   2.322
  160PHE    CE1 1571   4.340   4.252   2.209
  160PHE    HE1 1572   4.288   4.340   2.173
  160PHE    CE2 1573   4.343   4.017   2.270
  160PHE    HE2 1574   4.291   3.922   2.277
  160PHE     CZ 1575   4.274   4.135   2.245
  160PHE     HZ 1576   4.167   4.133   2.265
  160PHE      C 1577   4.902   4.216   2.128
  160PHE      O 1578   4.998   4.174   2.193
  161HISE     N 1579   4.890   4.330   2.062
  161HISE     H 1580   4.817   4.360   2.001
  161HISE    CA 1581   5.004   4.424   2.065
  161HISE    CB 1582   5.071   4.431   1.928
  161HISE    CG 1583   5.155   4.311   1.883
  161HISE   ND1 1584   5.272   4.316   1.821
  161HISE   CD2 1585   5.102   4.191   1.861
  161HISE   HD2 1586   5.010   4.153   1.905
  161HISE   CE1 1587   5.296   4.196   1.768
  161HISE   HE1 1588   5.388   4.170   1.716
  161HISE   NE2 1589   5.193   4.118   1.797
  161HISE   HE2 1590   5.169   4.033   1.749
  161HISE     C 1591   4.947   4.563   2.093
  161HISE     O 1592   4.828   4.593   2.087
  162PHE      N 1593   5.034   4.646   2.152
  162PHE      H 1594   5.130   4.621   2.141
  162PHE     CA 1595   5.009   4.782   2.201
  162PHE     CB 1596   5.027   4.782   2.353
  162PHE     CG 1597   4.964   4.898   2.430
  162PHE    CD1 1598   4.826   4.911   2.442
  162PHE    HD1 1599   4.760   4.878   2.361
  162PHE    CD2 1600   5.041   4.975   2.516
  162PHE    HD2 1601   5.149   4.979   2.501
  162PHE    CE1 1602   4.770   4.986   2.545
  162PHE    HE1 1603   4.663   5.003   2.535
  162PHE    CE2 1604   4.983   5.051   2.617
  162PHE    HE2 1605   5.044   5.095   2.696
  162PHE     CZ 1606   4.846   5.055   2.638
  162PHE     HZ 1607   4.796   5.133   2.696
  162PHE      C 1608   5.098   4.892   2.142
  162PHE      O 1609   5.219   4.896   2.164
  163ILE      N 1610   5.029   4.970   2.060
  163ILE      H 1611   4.929   4.965   2.059
  163ILE     CA 1612   5.098   5.072   1.979
  163ILE     CB 1613   5.064   5.065   1.830
  163ILE    CG1 1614   5.048   4.921   1.781
  163ILE    CG2 1615   5.175   5.137   1.753
  163ILE     CD 1616   4.919   4.880   1.710
  163ILE      C 1617   5.060   5.214   2.020
  163ILE      O 1618   4.945   5.242   2.056
  164LEU      N 1619   5.162   5.299   2.022
  164LEU      H 1620   5.256   5.268   2.006
  164LEU     CA 1621   5.150   5.442   2.054
  164LEU     CB 1622   5.264   5.482   2.148
  164LEU     CG 1623   5.267   5.626   2.199
  164LEU    CD1 1624   5.147   5.677   2.280
  164LEU    CD2 1625   5.394   5.630   2.285
  164LEU      C 1626   5.170   5.522   1.926
  164LEU      O 1627   5.269   5.501   1.855
  165PHE      N 1628   5.085   5.622   1.907
  165PHE      H 1629   5.004   5.638   1.963
  165PHE     CA 1630   5.088   5.709   1.788
  165PHE     CB 1631   4.957   5.691   1.712
  165PHE     CG 1632   4.938   5.555   1.645
  165PHE    CD1 1633   4.862   5.459   1.711
  165PHE    HD1 1634   4.816   5.482   1.807
  165PHE    CD2 1635   4.992   5.518   1.522
  165PHE    HD2 1636   5.031   5.602   1.464
  165PHE    CE1 1637   4.829   5.339   1.649
  165PHE    HE1 1638   4.780   5.259   1.703
  165PHE    CE2 1639   4.959   5.401   1.455
  165PHE    HE2 1640   5.002   5.377   1.358
  165PHE     CZ 1641   4.878   5.310   1.522
  165PHE     HZ 1642   4.838   5.221   1.474
  165PHE      C 1643   5.097   5.854   1.838
  165PHE      O 1644   4.994   5.909   1.877
  166ASN      N 1645   5.213   5.918   1.829
  166ASN      H 1646   5.293   5.876   1.786
  166ASN     CA 1647   5.228   6.051   1.890
  166ASN     CB 1648   5.258   6.040   2.040
  166ASN     CG 1649   5.401   5.991   2.061
  166ASN    OD1 1650   5.453   5.890   2.013
  166ASN    ND2 1651   5.463   6.063   2.154
  166ASN   HD21 1652   5.433   6.146   2.202
  166ASN   HD22 1653   5.553   6.034   2.186
  166ASN      C 1654   5.311   6.155   1.815
  166ASN      O 1655   5.407   6.128   1.743
  167ASN      N 1656   5.299   6.278   1.863
  167ASN      H 1657   5.258   6.292   1.953
  167ASN     CA 1658   5.355   6.400   1.803
  167ASN     CB 1659   5.254   6.513   1.779
  167ASN     CG 1660   5.309   6.617   1.681
  167ASN    OD1 1661   5.410   6.686   1.699
  167ASN    ND2 1662   5.254   6.614   1.561
  167ASN   HD21 1663   5.183   6.547   1.536
  167ASN   HD22 1664   5.290   6.669   1.485
  167ASN      C 1665   5.482   6.451   1.871
  167ASN      O 1666   5.476   6.491   1.987
  168VAL      N 1667   5.591   6.457   1.794
  168VAL      H 1668   5.589   6.422   1.701
  168VAL     CA 1669   5.729   6.489   1.836
  168VAL     CB 1670   5.800   6.362   1.882
  168VAL    CG1 1671   5.941   6.396   1.932
  168VAL    CG2 1672   5.744   6.297   2.009
  168VAL      C 1673   5.798   6.554   1.716
  168VAL      O 1674   5.798   6.508   1.602
  169ASP      N 1675   5.850   6.674   1.740
  169ASP      H 1676   5.817   6.721   1.822
  169ASP     CA 1677   5.931   6.761   1.653
  169ASP     CB 1678   6.073   6.704   1.652
  169ASP     CG 1679   6.186   6.799   1.610
  169ASP    OD1 1680   6.167   6.916   1.649
  169ASP    OD2 1681   6.281   6.763   1.537
  169ASP      C 1682   5.868   6.791   1.517
  169ASP      O 1683   5.924   6.801   1.409
  170GLY      N 1684   5.736   6.809   1.528
  170GLY      H 1685   5.701   6.833   1.618
  170GLY     CA 1686   5.646   6.815   1.412
  170GLY      C 1687   5.617   6.690   1.329
  170GLY      O 1688   5.547   6.697   1.228
  171HISE     N 1689   5.664   6.575   1.376
  171HISE     H 1690   5.737   6.573   1.444
  171HISE    CA 1691   5.631   6.447   1.311
  171HISE    CB 1692   5.758   6.362   1.298
  171HISE    CG 1693   5.844   6.424   1.188
  171HISE   ND1 1694   5.942   6.514   1.195
  171HISE   CD2 1695   5.827   6.390   1.061
  171HISE   HD2 1696   5.738   6.335   1.030
  171HISE   CE1 1697   5.980   6.534   1.069
  171HISE   HE1 1698   6.070   6.587   1.038
  171HISE   NE2 1699   5.913   6.457   0.985
  171HISE   HE2 1700   5.935   6.452   0.887
  171HISE     C 1701   5.529   6.367   1.391
  171HISE     O 1702   5.522   6.363   1.514
  172LEU      N 1703   5.461   6.279   1.317
  172LEU      H 1704   5.465   6.289   1.218
  172LEU     CA 1705   5.393   6.163   1.377
  172LEU     CB 1706   5.267   6.141   1.294
  172LEU     CG 1707   5.147   6.091   1.375
  172LEU    CD1 1708   5.165   5.954   1.442
  172LEU    CD2 1709   5.097   6.197   1.474
  172LEU      C 1710   5.486   6.042   1.372
  172LEU      O 1711   5.510   5.986   1.265
  173TYR      N 1712   5.518   6.006   1.496
  173TYR      H 1713   5.501   6.051   1.584
  173TYR     CA 1714   5.590   5.880   1.520
  173TYR     CB 1715   5.713   5.911   1.605
  173TYR     CG 1716   5.831   5.983   1.539
  173TYR    CD1 1717   5.908   5.909   1.449
  173TYR    HD1 1718   5.876   5.815   1.405
  173TYR    CD2 1719   5.856   6.118   1.559
  173TYR    HD2 1720   5.806   6.168   1.642
  173TYR    CE1 1721   6.012   5.976   1.386
  173TYR    HE1 1722   6.077   5.914   1.323
  173TYR    CE2 1723   5.957   6.182   1.488
  173TYR    HE2 1724   5.948   6.290   1.477
  173TYR     CZ 1725   6.040   6.111   1.401
  173TYR     OH 1726   6.155   6.164   1.351
  173TYR     HH 1727   6.167   6.263   1.360
  173TYR      C 1728   5.494   5.779   1.584
  173TYR      O 1729   5.428   5.800   1.686
  174GLU      N 1730   5.510   5.665   1.518
  174GLU      H 1731   5.578   5.656   1.446
  174GLU     CA 1732   5.448   5.539   1.562
  174GLU     CB 1733   5.391   5.467   1.440
  174GLU     CG 1734   5.329   5.330   1.468
  174GLU     CD 1735   5.334   5.249   1.338
  174GLU    OE1 1736   5.251   5.272   1.248
  174GLU    OE2 1737   5.426   5.166   1.330
  174GLU      C 1738   5.549   5.451   1.637
  174GLU      O 1739   5.652   5.417   1.579
  175LEU      N 1740   5.519   5.420   1.763
  175LEU      H 1741   5.434   5.451   1.805
  175LEU     CA 1742   5.608   5.345   1.852
  175LEU     CB 1743   5.662   5.441   1.958
  175LEU     CG 1744   5.785   5.521   1.913
  175LEU    CD1 1745   5.754   5.638   1.820
  175LEU    CD2 1746   5.847   5.590   2.035
  175LEU      C 1747   5.538   5.228   1.921
  175LEU      O 1748   5.451   5.254   2.004
  176ASP      N 1749   5.601   5.111   1.915
  176ASP      H 1750   5.681   5.100   1.857
  176ASP     CA 1751   5.553   4.989   1.983
  176ASP     CB 1752   5.472   4.913   1.878
  176ASP     CG 1753   5.453   4.763   1.903
  176ASP    OD1 1754   5.522   4.688   1.832
  176ASP    OD2 1755   5.418   4.724   2.017
  176ASP      C 1756   5.678   4.914   2.030
  176ASP      O 1757   5.785   4.915   1.969
  177GLY      N 1758   5.663   4.829   2.131
  177GLY      H 1759   5.573   4.807   2.167
  177GLY     CA 1760   5.770   4.743   2.185
  177GLY      C 1761   5.813   4.627   2.096
  177GLY      O 1762   5.930   4.588   2.098
  178ARG      N 1763   5.717   4.571   2.022
  178ARG      H 1764   5.637   4.619   1.986
  178ARG     CA 1765   5.751   4.454   1.940
  178ARG     CB 1766   5.621   4.384   1.900
  178ARG     CG 1767   5.535   4.351   2.023
  178ARG     CD 1768   5.589   4.243   2.117
  178ARG     NE 1769   5.544   4.115   2.062
  178ARG     HE 1770   5.609   4.073   1.999
  178ARG     CZ 1771   5.428   4.049   2.075
  178ARG    NH1 1772   5.340   4.085   2.169
  178ARG   HH11 1773   5.356   4.166   2.226
  178ARG   HH12 1774   5.254   4.038   2.191
  178ARG    NH2 1775   5.410   3.939   2.001
  178ARG   HH21 1776   5.464   3.891   1.931
  178ARG   HH22 1777   5.312   3.917   2.001
  178ARG      C 1778   5.838   4.481   1.817
  178ARG      O 1779   5.939   4.417   1.787
  179MET      N 1780   5.804   4.589   1.747
  179MET      H 1781   5.709   4.620   1.748
  179MET     CA 1782   5.873   4.633   1.625
  179MET     CB 1783   5.789   4.742   1.558
  179MET     CG 1784   5.657   4.682   1.510
  179MET     SD 1785   5.657   4.590   1.352
  179MET     CE 1786   5.530   4.474   1.400
  179MET      C 1787   6.016   4.676   1.655
  179MET      O 1788   6.043   4.765   1.736
  180PRO      N 1789   6.106   4.636   1.565
  180PRO     CA 1790   6.248   4.666   1.585
  180PRO     CB 1791   6.320   4.598   1.468
  180PRO     CG 1792   6.209   4.609   1.362
  180PRO     CD 1793   6.077   4.578   1.433
  180PRO      C 1794   6.278   4.816   1.578
  180PRO      O 1795   6.370   4.855   1.649
  181PHE      N 1796   6.201   4.905   1.516
  181PHE      H 1797   6.135   4.886   1.443
  181PHE     CA 1798   6.224   5.049   1.526
  181PHE     CB 1799   6.310   5.096   1.409
  181PHE     CG 1800   6.450   5.036   1.391
  181PHE    CD1 1801   6.485   4.915   1.332
  181PHE    HD1 1802   6.402   4.847   1.313
  181PHE    CD2 1803   6.550   5.109   1.455
  181PHE    HD2 1804   6.542   5.216   1.469
  181PHE    CE1 1805   6.615   4.866   1.335
  181PHE    HE1 1806   6.625   4.760   1.312
  181PHE    CE2 1807   6.682   5.064   1.459
  181PHE    HE2 1808   6.758   5.109   1.523
  181PHE     CZ 1809   6.712   4.944   1.397
  181PHE     HZ 1810   6.817   4.913   1.394
  181PHE      C 1811   6.097   5.133   1.517
  181PHE      O 1812   5.990   5.080   1.487
  182PRO      N 1813   6.107   5.260   1.554
  182PRO     CA 1814   5.995   5.354   1.535
  182PRO     CB 1815   6.044   5.484   1.600
  182PRO     CG 1816   6.130   5.425   1.712
  182PRO     CD 1817   6.212   5.319   1.638
  182PRO      C 1818   5.980   5.372   1.384
  182PRO      O 1819   6.075   5.363   1.306
  183VAL      N 1820   5.858   5.399   1.339
  183VAL      H 1821   5.783   5.364   1.395
  183VAL     CA 1822   5.823   5.425   1.199
  183VAL     CB 1823   5.709   5.330   1.161
  183VAL    CG1 1824   5.674   5.339   1.012
  183VAL    CG2 1825   5.747   5.184   1.188
  183VAL      C 1826   5.769   5.568   1.190
  183VAL      O 1827   5.669   5.598   1.256
  184ASN      N 1828   5.810   5.641   1.087
  184ASN      H 1829   5.870   5.593   1.023
  184ASN     CA 1830   5.763   5.776   1.052
  184ASN     CB 1831   5.889   5.858   1.023
  184ASN     CG 1832   5.878   6.011   1.023
  184ASN    OD1 1833   5.774   6.073   0.999
  184ASN    ND2 1834   5.991   6.076   1.052
  184ASN   HD21 1835   6.075   6.026   1.071
  184ASN   HD22 1836   6.003   6.174   1.068
  184ASN      C 1837   5.663   5.773   0.937
  184ASN      O 1838   5.705   5.750   0.824
  185HISE     N 1839   5.538   5.806   0.968
  185HISE     H 1840   5.508   5.789   1.062
  185HISE    CA 1841   5.432   5.834   0.870
  185HISE    CB 1842   5.297   5.799   0.933
  185HISE    CG 1843   5.265   5.650   0.935
  185HISE   ND1 1844   5.302   5.558   0.847
  185HISE   CD2 1845   5.239   5.588   1.050
  185HISE   HD2 1846   5.188   5.622   1.140
  185HISE   CE1 1847   5.303   5.443   0.914
  185HISE   HE1 1848   5.348   5.349   0.882
  185HISE   NE2 1849   5.265   5.458   1.041
  185HISE   HE2 1850   5.261   5.391   1.115
  185HISE     C 1851   5.435   5.974   0.808
  185HISE     O 1852   5.346   6.006   0.730
  186GLY      N 1853   5.520   6.066   0.853
  186GLY      H 1854   5.569   6.041   0.936
  186GLY     CA 1855   5.539   6.202   0.800
  186GLY      C 1856   5.501   6.318   0.892
  186GLY      O 1857   5.472   6.290   1.008
  187ALA      N 1858   5.477   6.437   0.837
  187ALA      H 1859   5.452   6.428   0.741
  187ALA     CA 1860   5.462   6.565   0.908
  187ALA     CB 1861   5.503   6.686   0.825
  187ALA      C 1862   5.322   6.580   0.968
  187ALA      O 1863   5.224   6.549   0.900
  188SER      N 1864   5.315   6.651   1.080
  188SER      H 1865   5.393   6.684   1.134
  188SER     CA 1866   5.190   6.643   1.156
  188SER     CB 1867   5.175   6.504   1.219
  188SER     OG 1868   5.089   6.498   1.333
  188SER     HG 1869   4.999   6.526   1.299
  188SER      C 1870   5.185   6.752   1.264
  188SER      O 1871   5.289   6.786   1.321
  189SER      N 1872   5.066   6.785   1.313
  189SER      H 1873   4.995   6.714   1.310
  189SER     CA 1874   5.044   6.901   1.400
  189SER     CB 1875   4.957   7.011   1.337
  189SER     OG 1876   4.930   7.118   1.427
  189SER     HG 1877   4.991   7.198   1.426
  189SER      C 1878   4.993   6.865   1.540
  189SER      O 1879   4.920   6.768   1.557
  190GLU      N 1880   5.051   6.941   1.633
  190GLU      H 1881   5.120   7.010   1.613
  190GLU     CA 1882   5.010   6.938   1.774
  190GLU     CB 1883   5.085   7.037   1.863
  190GLU     CG 1884   5.067   7.023   2.014
  190GLU     CD 1885   5.154   7.121   2.093
  190GLU    OE1 1886   5.277   7.097   2.088
  190GLU    OE2 1887   5.114   7.225   2.149
  190GLU      C 1888   4.860   6.950   1.802
  190GLU      O 1889   4.808   6.855   1.861
  191ASP      N 1890   4.797   7.038   1.725
  191ASP      H 1891   4.839   7.085   1.647
  191ASP     CA 1892   4.651   7.055   1.725
  191ASP     CB 1893   4.639   7.189   1.653
  191ASP     CG 1894   4.504   7.258   1.674
  191ASP    OD1 1895   4.493   7.340   1.768
  191ASP    OD2 1896   4.410   7.231   1.596
  191ASP      C 1897   4.570   6.944   1.656
  191ASP      O 1898   4.481   6.889   1.720
  192THR      N 1899   4.620   6.890   1.545
  192THR      H 1900   4.704   6.922   1.501
  192THR     CA 1901   4.572   6.777   1.464
  192THR     CB 1902   4.574   6.790   1.312
  192THR    OG1 1903   4.708   6.809   1.265
  192THR    HG1 1904   4.745   6.717   1.273
  192THR    CG2 1905   4.476   6.896   1.261
  192THR      C 1906   4.617   6.636   1.502
  192THR      O 1907   4.559   6.543   1.447
  193LEU      N 1908   4.678   6.631   1.620
  193LEU      H 1909   4.713   6.715   1.661
  193LEU     CA 1910   4.723   6.514   1.698
  193LEU     CB 1911   4.731   6.551   1.846
  193LEU     CG 1912   4.769   6.442   1.947
  193LEU    CD1 1913   4.921   6.428   1.956
  193LEU    CD2 1914   4.705   6.461   2.085
  193LEU      C 1915   4.628   6.396   1.677
  193LEU      O 1916   4.673   6.301   1.613
  194LEU      N 1917   4.504   6.407   1.724
  194LEU      H 1918   4.482   6.485   1.782
  194LEU     CA 1919   4.399   6.304   1.716
  194LEU     CB 1920   4.276   6.356   1.791
  194LEU     CG 1921   4.306   6.346   1.941
  194LEU    CD1 1922   4.220   6.439   2.026
  194LEU    CD2 1923   4.273   6.203   1.985
  194LEU      C 1924   4.366   6.266   1.571
  194LEU      O 1925   4.401   6.155   1.533
  195LYS      N 1926   4.347   6.369   1.489
  195LYS      H 1927   4.361   6.460   1.528
  195LYS     CA 1928   4.317   6.341   1.348
  195LYS     CB 1929   4.274   6.470   1.279
  195LYS     CG 1930   4.251   6.453   1.129
  195LYS     CD 1931   4.215   6.596   1.089
  195LYS     CE 1932   4.157   6.613   0.948
  195LYS     NZ 1933   4.251   6.567   0.846
  195LYS    HZ1 1934   4.277   6.471   0.857
  195LYS    HZ2 1935   4.205   6.561   0.757
  195LYS    HZ3 1936   4.326   6.630   0.825
  195LYS      C 1937   4.434   6.273   1.277
  195LYS      O 1938   4.416   6.172   1.208
  196ASP      N 1939   4.557   6.322   1.287
  196ASP      H 1940   4.582   6.409   1.330
  196ASP     CA 1941   4.674   6.262   1.220
  196ASP     CB 1942   4.793   6.347   1.264
  196ASP     CG 1943   4.792   6.484   1.195
  196ASP    OD1 1944   4.835   6.573   1.272
  196ASP    OD2 1945   4.776   6.507   1.074
  196ASP      C 1946   4.689   6.118   1.269
  196ASP      O 1947   4.684   6.022   1.192
  197ALA      N 1948   4.683   6.100   1.401
  197ALA      H 1949   4.661   6.175   1.463
  197ALA     CA 1950   4.700   5.969   1.465
  197ALA     CB 1951   4.696   5.981   1.618
  197ALA      C 1952   4.587   5.875   1.423
  197ALA      O 1953   4.619   5.765   1.378
  198ALA      N 1954   4.462   5.921   1.423
  198ALA      H 1955   4.444   6.005   1.474
  198ALA     CA 1956   4.344   5.846   1.377
  198ALA     CB 1957   4.212   5.923   1.379
  198ALA      C 1958   4.343   5.799   1.231
  198ALA      O 1959   4.291   5.691   1.203
  199LYS      N 1960   4.412   5.872   1.145
  199LYS      H 1961   4.460   5.957   1.167
  199LYS     CA 1962   4.434   5.822   1.008
  199LYS     CB 1963   4.489   5.937   0.923
  199LYS     CG 1964   4.490   5.903   0.774
  199LYS     CD 1965   4.545   6.008   0.678
  199LYS     CE 1966   4.694   6.035   0.703
  199LYS     NZ 1967   4.787   5.927   0.668
  199LYS    HZ1 1968   4.798   5.937   0.569
  199LYS    HZ2 1969   4.878   5.942   0.706
  199LYS    HZ3 1970   4.758   5.838   0.702
  199LYS      C 1971   4.509   5.690   0.994
  199LYS      O 1972   4.461   5.588   0.946
  200VAL      N 1973   4.605   5.676   1.085
  200VAL      H 1974   4.629   5.747   1.151
  200VAL     CA 1975   4.697   5.561   1.083
  200VAL     CB 1976   4.834   5.572   1.150
  200VAL    CG1 1977   4.917   5.451   1.106
  200VAL    CG2 1978   4.893   5.710   1.120
  200VAL      C 1979   4.616   5.451   1.151
  200VAL      O 1980   4.608   5.337   1.104
  201CYS      N 1981   4.558   5.486   1.265
  201CYS      H 1982   4.564   5.576   1.309
  201CYS     CA 1983   4.490   5.387   1.350
  201CYS     CB 1984   4.425   5.453   1.472
  201CYS     SG 1985   4.549   5.530   1.582
  201CYS     HG 1986   4.653   5.447   1.571
  201CYS      C 1987   4.374   5.328   1.270
  201CYS      O 1988   4.365   5.205   1.267
  202ARG      N 1989   4.296   5.415   1.205
  202ARG      H 1990   4.301   5.514   1.218
  202ARG     CA 1991   4.188   5.355   1.125
  202ARG     CB 1992   4.100   5.473   1.082
  202ARG     CG 1993   4.022   5.528   1.202
  202ARG     CD 1994   3.901   5.610   1.158
  202ARG     NE 1995   3.941   5.722   1.072
  202ARG     HE 1996   3.999   5.703   0.993
  202ARG     CZ 1997   3.927   5.853   1.098
  202ARG    NH1 1998   3.905   5.902   1.221
  202ARG   HH11 1999   3.911   5.846   1.304
  202ARG   HH12 2000   3.904   6.002   1.225
  202ARG    NH2 2001   3.957   5.949   1.010
  202ARG   HH21 2002   3.990   5.915   0.922
  202ARG   HH22 2003   3.954   6.043   1.044
  202ARG      C 2004   4.240   5.266   1.012
  202ARG      O 2005   4.191   5.153   1.013
  203GLU      N 2006   4.344   5.306   0.938
  203GLU      H 2007   4.394   5.392   0.944
  203GLU     CA 2008   4.404   5.221   0.834
  203GLU     CB 2009   4.482   5.304   0.732
  203GLU     CG 2010   4.635   5.313   0.733
  203GLU     CD 2011   4.687   5.384   0.608
  203GLU    OE1 2012   4.628   5.488   0.572
  203GLU    OE2 2013   4.781   5.327   0.548
  203GLU      C 2014   4.487   5.097   0.867
  203GLU      O 2015   4.505   5.010   0.782
  204PHE      N 2016   4.509   5.083   0.998
  204PHE      H 2017   4.506   5.159   1.063
  204PHE     CA 2018   4.553   4.953   1.051
  204PHE     CB 2019   4.623   4.973   1.186
  204PHE     CG 2020   4.724   4.859   1.205
  204PHE    CD1 2021   4.850   4.868   1.147
  204PHE    HD1 2022   4.876   4.955   1.088
  204PHE    CD2 2023   4.692   4.759   1.296
  204PHE    HD2 2024   4.591   4.765   1.335
  204PHE    CE1 2025   4.950   4.778   1.185
  204PHE    HE1 2026   5.050   4.802   1.149
  204PHE    CE2 2027   4.792   4.669   1.332
  204PHE    HE2 2028   4.769   4.584   1.396
  204PHE     CZ 2029   4.919   4.677   1.276
  204PHE     HZ 2030   4.993   4.599   1.290
  204PHE      C 2031   4.431   4.862   1.066
  204PHE      O 2032   4.424   4.751   1.014
  205THR      N 2033   4.345   4.901   1.159
  205THR      H 2034   4.375   4.958   1.236
  205THR     CA 2035   4.220   4.829   1.187
  205THR     CB 2036   4.137   4.889   1.301
  205THR    OG1 2037   4.038   4.796   1.345
  205THR    HG1 2038   4.086   4.710   1.363
  205THR    CG2 2039   4.074   5.025   1.273
  205THR      C 2040   4.132   4.796   1.066
  205THR      O 2041   4.095   4.679   1.055
  206GLU      N 2042   4.108   4.890   0.975
  206GLU      H 2043   4.145   4.982   0.988
  206GLU     CA 2044   4.030   4.870   0.852
  206GLU     CB 2045   4.010   5.004   0.781
  206GLU     CG 2046   3.885   5.087   0.812
  206GLU     CD 2047   3.886   5.213   0.726
  206GLU    OE1 2048   3.888   5.325   0.783
  206GLU    OE2 2049   3.872   5.202   0.603
  206GLU      C 2050   4.090   4.777   0.747
  206GLU      O 2051   4.020   4.752   0.649
  207ARG      N 2052   4.211   4.730   0.779
  207ARG      H 2053   4.261   4.734   0.865
  207ARG     CA 2054   4.256   4.629   0.682
  207ARG     CB 2055   4.406   4.634   0.654
  207ARG     CG 2056   4.433   4.770   0.587
  207ARG     CD 2057   4.582   4.771   0.550
  207ARG     NE 2058   4.679   4.758   0.659
  207ARG     HE 2059   4.670   4.682   0.723
  207ARG     CZ 2060   4.771   4.850   0.693
  207ARG    NH1 2061   4.785   4.961   0.620
  207ARG   HH11 2062   4.731   4.987   0.540
  207ARG   HH12 2063   4.861   5.023   0.641
  207ARG    NH2 2064   4.840   4.828   0.806
  207ARG   HH21 2065   4.833   4.741   0.854
  207ARG   HH22 2066   4.894   4.904   0.841
  207ARG      C 2067   4.214   4.484   0.706
  207ARG      O 2068   4.144   4.431   0.620
  208GLU      N 2069   4.217   4.448   0.834
  208GLU      H 2070   4.273   4.493   0.904
  208GLU     CA 2071   4.174   4.316   0.883
  208GLU     CB 2072   4.252   4.278   1.009
  208GLU     CG 2073   4.368   4.180   0.987
  208GLU     CD 2074   4.474   4.239   0.894
  208GLU    OE1 2075   4.547   4.329   0.941
  208GLU    OE2 2076   4.481   4.189   0.780
  208GLU      C 2077   4.025   4.309   0.916
  208GLU      O 2078   3.976   4.328   1.027
  209GLN      N 2079   3.949   4.314   0.807
  209GLN      H 2080   3.991   4.311   0.716
  209GLN     CA 2081   3.802   4.323   0.801
  209GLN     CB 2082   3.753   4.337   0.657
  209GLN     CG 2083   3.795   4.474   0.603
  209GLN     CD 2084   3.751   4.511   0.461
  209GLN    OE1 2085   3.830   4.490   0.369
  209GLN    NE2 2086   3.633   4.573   0.462
  209GLN   HE21 2087   3.586   4.586   0.549
  209GLN   HE22 2088   3.578   4.571   0.378
  209GLN      C 2089   3.723   4.215   0.876
  209GLN      O 2090   3.633   4.240   0.956
  210GLY      N 2091   3.771   4.091   0.875
  210GLY      H 2092   3.848   4.066   0.817
  210GLY     CA 2093   3.711   3.977   0.946
  210GLY      C 2094   3.730   3.988   1.097
  210GLY      O 2095   3.642   3.947   1.173
  211GLU      N 2096   3.840   4.045   1.148
  211GLU      H 2097   3.901   4.104   1.096
  211GLU     CA 2098   3.869   4.058   1.291
  211GLU     CB 2099   4.017   4.096   1.296
  211GLU     CG 2100   4.067   4.133   1.436
  211GLU     CD 2101   4.060   4.012   1.530
  211GLU    OE1 2102   3.956   4.001   1.598
  211GLU    OE2 2103   4.142   3.918   1.526
  211GLU      C 2104   3.780   4.154   1.370
  211GLU      O 2105   3.774   4.274   1.341
  212VAL      N 2106   3.714   4.112   1.477
  212VAL      H 2107   3.710   4.016   1.505
  212VAL     CA 2108   3.636   4.200   1.566
  212VAL     CB 2109   3.508   4.132   1.616
  212VAL    CG1 2110   3.413   4.109   1.499
  212VAL    CG2 2111   3.550   3.998   1.678
  212VAL      C 2112   3.710   4.277   1.676
  212VAL      O 2113   3.665   4.382   1.721
  213ARG      N 2114   3.832   4.236   1.708
  213ARG      H 2115   3.864   4.145   1.681
  213ARG     CA 2116   3.912   4.293   1.818
  213ARG     CB 2117   4.006   4.185   1.871
  213ARG     CG 2118   3.936   4.068   1.940
  213ARG     CD 2119   4.035   3.958   1.978
  213ARG     NE 2120   4.054   3.883   1.853
  213ARG     HE 2121   4.041   3.926   1.764
  213ARG     CZ 2122   4.049   3.750   1.842
  213ARG    NH1 2123   4.025   3.659   1.937
  213ARG   HH11 2124   4.002   3.700   2.026
  213ARG   HH12 2125   4.009   3.562   1.919
  213ARG    NH2 2126   4.082   3.710   1.718
  213ARG   HH21 2127   4.111   3.768   1.642
  213ARG   HH22 2128   4.070   3.613   1.697
  213ARG      C 2129   3.990   4.424   1.803
  213ARG      O 2130   4.055   4.439   1.700
  214PHE      N 2131   3.959   4.519   1.891
  214PHE      H 2132   3.874   4.514   1.943
  214PHE     CA 2133   4.031   4.644   1.919
  214PHE     CB 2134   4.021   4.738   1.799
  214PHE     CG 2135   3.883   4.784   1.752
  214PHE    CD1 2136   3.862   4.916   1.790
  214PHE    HD1 2137   3.944   4.985   1.811
  214PHE    CD2 2138   3.778   4.704   1.708
  214PHE    HD2 2139   3.800   4.609   1.659
  214PHE    CE1 2140   3.733   4.967   1.784
  214PHE    HE1 2141   3.723   5.071   1.815
  214PHE    CE2 2142   3.649   4.754   1.707
  214PHE    HE2 2143   3.568   4.681   1.700
  214PHE     CZ 2144   3.628   4.888   1.738
  214PHE     HZ 2145   3.531   4.934   1.718
  214PHE      C 2146   3.985   4.711   2.048
  214PHE      O 2147   3.872   4.701   2.097
  215SER      N 2148   4.073   4.800   2.095
  215SER      H 2149   4.169   4.772   2.088
  215SER     CA 2150   4.030   4.894   2.199
  215SER     CB 2151   4.060   4.849   2.342
  215SER     OG 2152   3.991   4.932   2.435
  215SER     HG 2153   4.041   4.929   2.522
  215SER      C 2154   4.123   5.015   2.187
  215SER      O 2155   4.243   4.997   2.165
  216ALA      N 2156   4.075   5.131   2.229
  216ALA      H 2157   3.977   5.142   2.246
  216ALA     CA 2158   4.148   5.256   2.206
  216ALA     CB 2159   4.098   5.323   2.077
  216ALA      C 2160   4.148   5.348   2.328
  216ALA      O 2161   4.045   5.361   2.394
  217VAL      N 2162   4.256   5.419   2.359
  217VAL      H 2163   4.336   5.411   2.299
  217VAL     CA 2164   4.266   5.522   2.463
  217VAL     CB 2165   4.323   5.467   2.594
  217VAL    CG1 2166   4.471   5.427   2.589
  217VAL    CG2 2167   4.302   5.543   2.726
  217VAL      C 2168   4.345   5.642   2.412
  217VAL     O1 2169   4.429   5.617   2.322
  217VAL     O2 2170   4.329   5.755   2.462
   6.94559   6.94559   4.91126   0.00000   0.00000   0.00000   0.00000   3.47279   3.47279
