# Supplementary material for: Is There a Functional Role for the Knotted Topology in Protein UCH-L1?
Source: J Chem Inf Model. 2024 Jul 24;64(17):6827–37. doi: 10.1021/acs.jcim.4c00880 (PMC11388461; doi:10.1021/acs.jcim.4c00880)
Supplement: Supplementary file 2 — ci4c00880_si_002.zip [file ci4c00880_si_002.zip › UCH-L1_files/APO/APO_delta219/REP_1/traj_final.gro]

Protein in water t= 500000.00000 step= 5000000
 2176
    1MET      N    1   5.619   7.187   2.222
    1MET     H1    2   5.658   7.104   2.183
    1MET     H2    3   5.525   7.181   2.189
    1MET     H3    4   5.670   7.270   2.197
    1MET     CA    5   5.617   7.176   2.369
    1MET     CB    6   5.473   7.184   2.421
    1MET     CG    7   5.409   7.323   2.419
    1MET     SD    8   5.245   7.317   2.498
    1MET     CE    9   5.143   7.257   2.365
    1MET      C   10   5.673   7.037   2.400
    1MET      O   11   5.681   6.953   2.310
    2GLN      N   12   5.728   7.020   2.520
    2GLN      H   13   5.704   7.079   2.597
    2GLN     CA   14   5.798   6.896   2.557
    2GLN     CB   15   5.890   6.928   2.676
    2GLN     CG   16   6.002   7.030   2.652
    2GLN     CD   17   6.100   7.039   2.769
    2GLN    OE1   18   6.071   7.103   2.870
    2GLN    NE2   19   6.215   6.975   2.756
    2GLN   HE21   20   6.236   6.934   2.667
    2GLN   HE22   21   6.261   6.936   2.837
    2GLN      C   22   5.717   6.768   2.574
    2GLN      O   23   5.692   6.710   2.680
    3LEU      N   24   5.688   6.703   2.462
    3LEU      H   25   5.728   6.744   2.379
    3LEU     CA   26   5.593   6.594   2.440
    3LEU     CB   27   5.534   6.604   2.299
    3LEU     CG   28   5.408   6.692   2.296
    3LEU    CD1   29   5.365   6.685   2.149
    3LEU    CD2   30   5.290   6.643   2.380
    3LEU      C   31   5.650   6.453   2.461
    3LEU      O   32   5.644   6.376   2.366
    4LYS      N   33   5.678   6.414   2.585
    4LYS      H   34   5.652   6.474   2.661
    4LYS     CA   35   5.720   6.277   2.619
    4LYS     CB   36   5.827   6.284   2.728
    4LYS     CG   37   5.963   6.340   2.687
    4LYS     CD   38   6.043   6.255   2.588
    4LYS     CE   39   6.171   6.321   2.537
    4LYS     NZ   40   6.204   6.274   2.402
    4LYS    HZ1   41   6.208   6.174   2.402
    4LYS    HZ2   42   6.140   6.307   2.333
    4LYS    HZ3   43   6.292   6.310   2.370
    4LYS      C   44   5.604   6.194   2.676
    4LYS      O   45   5.497   6.243   2.713
    5PRO      N   46   5.625   6.063   2.679
    5PRO     CA   47   5.534   5.969   2.747
    5PRO     CB   48   5.575   5.827   2.710
    5PRO     CG   49   5.699   5.839   2.622
    5PRO     CD   50   5.718   5.988   2.594
    5PRO      C   51   5.525   5.982   2.900
    5PRO      O   52   5.604   6.051   2.964
    6MET      N   53   5.400   5.962   2.940
    6MET      H   54   5.324   5.934   2.882
    6MET     CA   55   5.372   5.963   3.085
    6MET     CB   56   5.223   5.941   3.108
    6MET     CG   57   5.137   6.051   3.045
    6MET     SD   58   5.099   6.025   2.868
    6MET     CE   59   4.999   5.881   2.902
    6MET      C   60   5.458   5.894   3.191
    6MET      O   61   5.501   5.780   3.173
    7GLU      N   62   5.482   5.962   3.303
    7GLU      H   63   5.434   6.048   3.320
    7GLU     CA   64   5.569   5.912   3.410
    7GLU     CB   65   5.586   6.022   3.516
    7GLU     CG   66   5.725   6.026   3.581
    7GLU     CD   67   5.750   5.904   3.669
    7GLU    OE1   68   5.840   5.828   3.627
    7GLU    OE2   69   5.705   5.894   3.786
    7GLU      C   70   5.514   5.784   3.473
    7GLU      O   71   5.398   5.790   3.513
    8ILE      N   72   5.604   5.698   3.518
    8ILE      H   73   5.697   5.730   3.537
    8ILE     CA   74   5.568   5.559   3.552
    8ILE     CB   75   5.693   5.473   3.565
    8ILE    CG1   76   5.765   5.535   3.685
    8ILE    CG2   77   5.773   5.487   3.435
    8ILE     CD   78   5.875   5.449   3.747
    8ILE      C   79   5.468   5.553   3.667
    8ILE      O   80   5.404   5.450   3.689
    9ASN      N   81   5.443   5.659   3.744
    9ASN      H   82   5.520   5.722   3.751
    9ASN     CA   83   5.345   5.659   3.854
    9ASN     CB   84   5.378   5.790   3.927
    9ASN     CG   85   5.290   5.805   4.051
    9ASN    OD1   86   5.208   5.732   4.106
    9ASN    ND2   87   5.334   5.914   4.114
    9ASN   HD21   88   5.417   5.963   4.087
    9ASN   HD22   89   5.281   5.936   4.196
    9ASN      C   90   5.200   5.653   3.806
    9ASN      O   91   5.160   5.751   3.744
   10PRO      N   92   5.124   5.564   3.869
   10PRO     CA   93   4.978   5.563   3.848
   10PRO     CB   94   4.925   5.453   3.939
   10PRO     CG   95   5.040   5.352   3.933
   10PRO     CD   96   5.163   5.443   3.941
   10PRO      C   97   4.897   5.691   3.872
   10PRO      O   98   4.817   5.728   3.786
   11GLU      N   99   4.941   5.780   3.960
   11GLU      H  100   5.005   5.749   4.030
   11GLU     CA  101   4.894   5.918   3.979
   11GLU     CB  102   4.960   6.004   4.087
   11GLU     CG  103   4.987   5.921   4.212
   11GLU     CD  104   5.065   6.006   4.312
   11GLU    OE1  105   5.166   5.952   4.364
   11GLU    OE2  106   5.034   6.126   4.325
   11GLU      C  107   4.904   6.007   3.855
   11GLU      O  108   4.808   6.074   3.817
   12MET      N  109   5.019   6.005   3.788
   12MET      H  110   5.098   5.947   3.810
   12MET     CA  111   5.054   6.080   3.666
   12MET     CB  112   5.205   6.085   3.640
   12MET     CG  113   5.284   6.120   3.766
   12MET     SD  114   5.258   6.290   3.829
   12MET     CE  115   5.335   6.280   3.990
   12MET      C  116   4.975   6.039   3.542
   12MET      O  117   4.893   6.115   3.491
   13LEU      N  118   4.971   5.906   3.536
   13LEU      H  119   5.025   5.850   3.599
   13LEU     CA  120   4.882   5.838   3.440
   13LEU     CB  121   4.913   5.689   3.453
   13LEU     CG  122   5.048   5.632   3.408
   13LEU    CD1  123   5.073   5.500   3.481
   13LEU    CD2  124   5.045   5.621   3.256
   13LEU      C  125   4.731   5.852   3.457
   13LEU      O  126   4.673   5.908   3.364
   14ASN      N  127   4.681   5.832   3.579
   14ASN      H  128   4.735   5.786   3.649
   14ASN     CA  129   4.540   5.848   3.616
   14ASN     CB  130   4.523   5.809   3.763
   14ASN     CG  131   4.512   5.656   3.759
   14ASN    OD1  132   4.424   5.611   3.685
   14ASN    ND2  133   4.563   5.594   3.865
   14ASN   HD21  134   4.595   5.635   3.950
   14ASN   HD22  135   4.564   5.494   3.864
   14ASN      C  136   4.486   5.991   3.600
   14ASN      O  137   4.378   6.018   3.548
   15LYS      N  138   4.580   6.084   3.619
   15LYS      H  139   4.676   6.063   3.635
   15LYS     CA  140   4.551   6.225   3.589
   15LYS     CB  141   4.675   6.300   3.638
   15LYS     CG  142   4.706   6.449   3.617
   15LYS     CD  143   4.850   6.478   3.659
   15LYS     CE  144   4.895   6.470   3.805
   15LYS     NZ  145   5.041   6.482   3.816
   15LYS    HZ1  146   5.059   6.550   3.887
   15LYS    HZ2  147   5.080   6.398   3.853
   15LYS    HZ3  148   5.080   6.506   3.727
   15LYS      C  149   4.523   6.254   3.442
   15LYS      O  150   4.419   6.307   3.404
   16VAL      N  151   4.607   6.201   3.353
   16VAL      H  152   4.688   6.154   3.389
   16VAL     CA  153   4.582   6.211   3.209
   16VAL     CB  154   4.709   6.166   3.135
   16VAL    CG1  155   4.705   6.211   2.989
   16VAL    CG2  156   4.834   6.223   3.203
   16VAL      C  157   4.464   6.127   3.158
   16VAL      O  158   4.392   6.174   3.070
   17LEU      N  159   4.453   6.009   3.217
   17LEU      H  160   4.533   5.965   3.258
   17LEU     CA  161   4.328   5.933   3.201
   17LEU     CB  162   4.349   5.798   3.270
   17LEU     CG  163   4.221   5.715   3.277
   17LEU    CD1  164   4.180   5.676   3.134
   17LEU    CD2  165   4.255   5.584   3.350
   17LEU      C  166   4.199   6.013   3.215
   17LEU      O  167   4.123   6.009   3.119
   18SER      N  168   4.187   6.074   3.332
   18SER      H  169   4.244   6.046   3.409
   18SER     CA  170   4.070   6.160   3.357
   18SER     CB  171   4.077   6.222   3.497
   18SER     OG  172   4.056   6.124   3.598
   18SER     HG  173   4.111   6.161   3.672
   18SER      C  174   4.049   6.283   3.269
   18SER      O  175   3.935   6.313   3.231
   19ARG      N  176   4.158   6.314   3.200
   19ARG      H  177   4.237   6.252   3.202
   19ARG     CA  178   4.173   6.425   3.105
   19ARG     CB  179   4.319   6.472   3.094
   19ARG     CG  180   4.331   6.624   3.080
   19ARG     CD  181   4.312   6.702   3.211
   19ARG     NE  182   4.261   6.837   3.184
   19ARG     HE  183   4.165   6.837   3.153
   19ARG     CZ  184   4.320   6.957   3.186
   19ARG    NH1  185   4.446   6.967   3.229
   19ARG   HH11  186   4.477   6.892   3.287
   19ARG   HH12  187   4.502   7.036   3.182
   19ARG    NH2  188   4.242   7.064   3.163
   19ARG   HH21  189   4.148   7.053   3.131
   19ARG   HH22  190   4.284   7.153   3.179
   19ARG      C  191   4.107   6.399   2.969
   19ARG      O  192   4.016   6.473   2.933
   20LEU      N  193   4.119   6.274   2.927
   20LEU      H  194   4.185   6.209   2.966
   20LEU     CA  195   4.066   6.223   2.800
   20LEU     CB  196   4.161   6.127   2.728
   20LEU     CG  197   4.273   6.050   2.799
   20LEU    CD1  198   4.246   5.902   2.769
   20LEU    CD2  199   4.411   6.097   2.751
   20LEU      C  200   3.927   6.164   2.824
   20LEU      O  201   3.850   6.158   2.728
   21GLY      N  202   3.905   6.109   2.943
   21GLY      H  203   3.979   6.072   2.998
   21GLY     CA  204   3.767   6.090   2.992
   21GLY      C  205   3.756   6.035   3.134
   21GLY      O  206   3.826   5.939   3.167
   22VAL      N  207   3.675   6.106   3.212
   22VAL      H  208   3.611   6.168   3.168
   22VAL     CA  209   3.672   6.099   3.359
   22VAL     CB  210   3.603   6.218   3.426
   22VAL    CG1  211   3.654   6.229   3.569
   22VAL    CG2  212   3.617   6.359   3.367
   22VAL      C  213   3.642   5.962   3.419
   22VAL      O  214   3.529   5.923   3.449
   23ALA      N  215   3.751   5.893   3.450
   23ALA      H  216   3.833   5.939   3.416
   23ALA     CA  217   3.768   5.751   3.486
   23ALA     CB  218   3.918   5.726   3.469
   23ALA      C  219   3.713   5.719   3.626
   23ALA      O  220   3.738   5.796   3.718
   24GLY      N  221   3.647   5.605   3.641
   24GLY      H  222   3.623   5.546   3.564
   24GLY     CA  223   3.601   5.561   3.773
   24GLY      C  224   3.582   5.411   3.795
   24GLY      O  225   3.650   5.356   3.882
   25GLN      N  226   3.515   5.344   3.702
   25GLN      H  227   3.495   5.392   3.617
   25GLN     CA  228   3.510   5.197   3.697
   25GLN     CB  229   3.391   5.158   3.608
   25GLN     CG  230   3.267   5.122   3.690
   25GLN     CD  231   3.148   5.087   3.600
   25GLN    OE1  232   3.154   5.032   3.490
   25GLN    NE2  233   3.027   5.116   3.648
   25GLN   HE21  234   3.008   5.152   3.740
   25GLN   HE22  235   2.952   5.112   3.583
   25GLN      C  236   3.639   5.122   3.663
   25GLN      O  237   3.665   5.015   3.718
   26TRP      N  238   3.723   5.180   3.578
   26TRP      H  239   3.685   5.250   3.516
   26TRP     CA  240   3.853   5.125   3.537
   26TRP     CB  241   3.858   5.050   3.404
   26TRP     CG  242   3.999   4.999   3.371
   26TRP    CD1  243   4.066   4.899   3.427
   26TRP    HD1  244   4.032   4.810   3.479
   26TRP    CD2  245   4.091   5.065   3.291
   26TRP    NE1  246   4.196   4.907   3.398
   26TRP    HE1  247   4.270   4.864   3.450
   26TRP    CE2  248   4.216   5.010   3.316
   26TRP    CE3  249   4.088   5.180   3.213
   26TRP    HE3  250   3.999   5.243   3.214
   26TRP    CZ2  251   4.336   5.060   3.267
   26TRP    HZ2  252   4.423   4.995   3.260
   26TRP    CZ3  253   4.206   5.230   3.161
   26TRP    HZ3  254   4.203   5.318   3.096
   26TRP    CH2  255   4.331   5.174   3.187
   26TRP    HH2  256   4.424   5.212   3.146
   26TRP      C  257   3.958   5.237   3.536
   26TRP      O  258   3.927   5.345   3.485
   27ARG      N  259   4.057   5.223   3.623
   27ARG      H  260   4.050   5.136   3.673
   27ARG     CA  261   4.173   5.311   3.642
   27ARG     CB  262   4.159   5.362   3.785
   27ARG     CG  263   4.070   5.485   3.809
   27ARG     CD  264   4.161   5.604   3.840
   27ARG     NE  265   4.070   5.708   3.891
   27ARG     HE  266   4.026   5.697   3.981
   27ARG     CZ  267   4.061   5.834   3.848
   27ARG    NH1  268   4.128   5.868   3.737
   27ARG   HH11  269   4.181   5.798   3.689
   27ARG   HH12  270   4.128   5.960   3.698
   27ARG    NH2  271   3.961   5.915   3.887
   27ARG   HH21  272   3.915   5.872   3.965
   27ARG   HH22  273   3.926   5.991   3.834
   27ARG      C  274   4.305   5.234   3.649
   27ARG      O  275   4.308   5.117   3.687
   28PHE      N  276   4.413   5.311   3.639
   28PHE      H  277   4.413   5.404   3.603
   28PHE     CA  278   4.550   5.256   3.647
   28PHE     CB  279   4.648   5.351   3.577
   28PHE     CG  280   4.621   5.368   3.428
   28PHE    CD1  281   4.644   5.257   3.347
   28PHE    HD1  282   4.661   5.158   3.387
   28PHE    CD2  283   4.603   5.499   3.385
   28PHE    HD2  284   4.591   5.580   3.458
   28PHE    CE1  285   4.648   5.282   3.211
   28PHE    HE1  286   4.657   5.197   3.143
   28PHE    CE2  287   4.609   5.519   3.248
   28PHE    HE2  288   4.615   5.618   3.201
   28PHE     CZ  289   4.637   5.412   3.163
   28PHE     HZ  290   4.671   5.434   3.062
   28PHE      C  291   4.602   5.217   3.785
   28PHE      O  292   4.623   5.304   3.869
   29VAL      N  293   4.589   5.087   3.808
   29VAL      H  294   4.546   5.026   3.742
   29VAL     CA  295   4.657   5.027   3.924
   29VAL     CB  296   4.555   4.935   3.990
   29VAL    CG1  297   4.626   4.885   4.116
   29VAL    CG2  298   4.429   5.013   4.029
   29VAL      C  299   4.779   4.951   3.872
   29VAL      O  300   4.760   4.868   3.782
   30ASP      N  301   4.885   4.964   3.950
   30ASP      H  302   4.888   5.026   4.029
   30ASP     CA  303   5.005   4.880   3.934
   30ASP     CB  304   5.120   4.949   4.009
   30ASP     CG  305   5.091   4.982   4.155
   30ASP    OD1  306   5.016   5.080   4.179
   30ASP    OD2  307   5.155   4.919   4.242
   30ASP      C  308   4.984   4.736   3.981
   30ASP      O  309   4.912   4.713   4.078
   31VAL      N  310   5.030   4.642   3.898
   31VAL      H  311   5.068   4.667   3.810
   31VAL     CA  312   5.039   4.498   3.926
   31VAL     CB  313   5.083   4.416   3.805
   31VAL    CG1  314   4.987   4.431   3.687
   31VAL    CG2  315   5.232   4.419   3.767
   31VAL      C  316   5.127   4.465   4.046
   31VAL      O  317   5.210   4.545   4.089
   32LEU      N  318   5.107   4.341   4.092
   32LEU      H  319   5.044   4.281   4.043
   32LEU     CA  320   5.166   4.279   4.211
   32LEU     CB  321   5.083   4.156   4.250
   32LEU     CG  322   4.976   4.163   4.359
   32LEU    CD1  323   5.047   4.170   4.494
   32LEU    CD2  324   4.866   4.267   4.335
   32LEU      C  325   5.317   4.257   4.209
   32LEU      O  326   5.359   4.159   4.270
   33GLY      N  327   5.387   4.343   4.135
   33GLY      H  328   5.339   4.411   4.079
   33GLY     CA  329   5.532   4.349   4.113
   33GLY      C  330   5.578   4.232   4.026
   33GLY      O  331   5.583   4.116   4.067
   34LEU      N  332   5.649   4.272   3.921
   34LEU      H  333   5.689   4.364   3.917
   34LEU     CA  334   5.686   4.194   3.802
   34LEU     CB  335   5.715   4.281   3.680
   34LEU     CG  336   5.587   4.325   3.608
   34LEU    CD1  337   5.631   4.419   3.496
   34LEU    CD2  338   5.529   4.208   3.529
   34LEU      C  339   5.788   4.080   3.819
   34LEU      O  340   5.907   4.087   3.793
   35GLU      N  341   5.730   3.982   3.888
   35GLU      H  342   5.656   4.009   3.950
   35GLU     CA  343   5.798   3.860   3.933
   35GLU     CB  344   5.856   3.878   4.073
   35GLU     CG  345   5.975   3.784   4.095
   35GLU     CD  346   5.933   3.637   4.107
   35GLU    OE1  347   5.975   3.556   4.022
   35GLU    OE2  348   5.854   3.601   4.196
   35GLU      C  349   5.703   3.741   3.915
   35GLU      O  350   5.614   3.726   3.998
   36GLU      N  351   5.753   3.644   3.838
   36GLU      H  352   5.851   3.629   3.850
   36GLU     CA  353   5.678   3.530   3.784
   36GLU     CB  354   5.775   3.467   3.684
   36GLU     CG  355   5.699   3.390   3.576
   36GLU     CD  356   5.692   3.239   3.603
   36GLU    OE1  357   5.772   3.193   3.688
   36GLU    OE2  358   5.585   3.182   3.574
   36GLU      C  359   5.622   3.432   3.887
   36GLU      O  360   5.502   3.409   3.893
   37GLU      N  361   5.703   3.401   3.988
   37GLU      H  362   5.792   3.445   3.994
   37GLU     CA  363   5.654   3.320   4.101
   37GLU     CB  364   5.774   3.280   4.186
   37GLU     CG  365   5.865   3.182   4.112
   37GLU     CD  366   5.978   3.135   4.204
   37GLU    OE1  367   6.094   3.157   4.164
   37GLU    OE2  368   5.950   3.062   4.302
   37GLU      C  369   5.546   3.388   4.186
   37GLU      O  370   5.448   3.325   4.224
   38SER      N  371   5.560   3.521   4.193
   38SER      H  372   5.614   3.575   4.128
   38SER     CA  373   5.477   3.608   4.277
   38SER     CB  374   5.554   3.735   4.314
   38SER     OG  375   5.659   3.709   4.407
   38SER     HG  376   5.734   3.669   4.354
   38SER      C  377   5.340   3.635   4.216
   38SER      O  378   5.241   3.623   4.288
   39LEU      N  379   5.336   3.674   4.089
   39LEU      H  380   5.416   3.692   4.032
   39LEU     CA  381   5.220   3.710   4.005
   39LEU     CB  382   5.260   3.768   3.870
   39LEU     CG  383   5.330   3.904   3.884
   39LEU    CD1  384   5.384   3.925   3.742
   39LEU    CD2  385   5.229   4.013   3.921
   39LEU      C  386   5.142   3.579   3.986
   39LEU      O  387   5.202   3.498   3.914
   40GLY      N  388   5.023   3.572   4.045
   40GLY      H  389   5.001   3.645   4.109
   40GLY     CA  390   4.919   3.470   4.027
   40GLY      C  391   4.851   3.453   3.891
   40GLY      O  392   4.852   3.535   3.799
   41SER      N  393   4.760   3.355   3.886
   41SER      H  394   4.752   3.281   3.953
   41SER     CA  395   4.665   3.332   3.777
   41SER     CB  396   4.644   3.185   3.738
   41SER     OG  397   4.763   3.115   3.702
   41SER     HG  398   4.749   3.053   3.624
   41SER      C  399   4.528   3.400   3.781
   41SER      O  400   4.464   3.389   3.886
   42VAL      N  401   4.475   3.437   3.665
   42VAL      H  402   4.537   3.441   3.587
   42VAL     CA  403   4.348   3.510   3.652
   42VAL     CB  404   4.367   3.653   3.601
   42VAL    CG1  405   4.403   3.745   3.718
   42VAL    CG2  406   4.459   3.671   3.480
   42VAL      C  407   4.234   3.442   3.577
   42VAL      O  408   4.248   3.405   3.460
   43PRO      N  409   4.128   3.414   3.652
   43PRO     CA  410   4.000   3.397   3.582
   43PRO     CB  411   3.912   3.335   3.691
   43PRO     CG  412   3.965   3.400   3.819
   43PRO     CD  413   4.116   3.400   3.798
   43PRO      C  414   3.928   3.525   3.538
   43PRO      O  415   3.955   3.633   3.591
   44ALA      N  416   3.852   3.507   3.430
   44ALA      H  417   3.826   3.417   3.396
   44ALA     CA  418   3.793   3.624   3.362
   44ALA     CB  419   3.734   3.585   3.227
   44ALA      C  420   3.686   3.698   3.442
   44ALA      O  421   3.629   3.634   3.531
   45PRO      N  422   3.670   3.828   3.422
   45PRO     CA  423   3.741   3.913   3.325
   45PRO     CB  424   3.637   4.024   3.308
   45PRO     CG  425   3.577   4.037   3.447
   45PRO     CD  426   3.558   3.892   3.492
   45PRO      C  427   3.872   3.973   3.376
   45PRO      O  428   3.897   3.971   3.497
   46ALA      N  429   3.947   4.031   3.284
   46ALA      H  430   3.918   4.026   3.188
   46ALA     CA  431   4.082   4.083   3.310
   46ALA     CB  432   4.181   3.968   3.337
   46ALA      C  433   4.136   4.178   3.203
   46ALA      O  434   4.146   4.138   3.087
   47CYS      N  435   4.174   4.297   3.248
   47CYS      H  436   4.179   4.304   3.347
   47CYS     CA  437   4.226   4.415   3.178
   47CYS     CB  438   4.243   4.533   3.275
   47CYS     SG  439   4.314   4.491   3.438
   47CYS     HG  440   4.353   4.616   3.459
   47CYS      C  441   4.361   4.395   3.109
   47CYS      O  442   4.450   4.327   3.162
   48ALA      N  443   4.377   4.465   2.998
   48ALA      H  444   4.310   4.535   2.970
   48ALA     CA  445   4.505   4.455   2.926
   48ALA     CB  446   4.494   4.511   2.784
   48ALA      C  447   4.616   4.525   3.004
   48ALA      O  448   4.602   4.638   3.050
   49LEU      N  449   4.733   4.465   2.983
   49LEU      H  450   4.745   4.394   2.914
   49LEU     CA  451   4.851   4.502   3.064
   49LEU     CB  452   4.937   4.385   3.112
   49LEU     CG  453   4.908   4.353   3.259
   49LEU    CD1  454   4.764   4.309   3.286
   49LEU    CD2  455   5.005   4.237   3.284
   49LEU      C  456   4.950   4.601   3.003
   49LEU      O  457   5.017   4.576   2.903
   50LEU      N  458   4.945   4.725   3.052
   50LEU      H  459   4.883   4.763   3.121
   50LEU     CA  460   5.044   4.826   3.012
   50LEU     CB  461   4.990   4.966   3.042
   50LEU     CG  462   4.940   5.045   2.921
   50LEU    CD1  463   4.879   5.180   2.958
   50LEU    CD2  464   5.053   5.076   2.822
   50LEU      C  465   5.185   4.824   3.071
   50LEU      O  466   5.207   4.877   3.180
   51LEU      N  467   5.273   4.754   3.000
   51LEU      H  468   5.252   4.732   2.905
   51LEU     CA  469   5.412   4.730   3.040
   51LEU     CB  470   5.476   4.612   2.966
   51LEU     CG  471   5.388   4.488   2.971
   51LEU    CD1  472   5.457   4.381   2.887
   51LEU    CD2  473   5.362   4.445   3.116
   51LEU      C  474   5.500   4.853   3.013
   51LEU      O  475   5.535   4.890   2.902
   52LEU      N  476   5.526   4.928   3.120
   52LEU      H  477   5.494   4.908   3.213
   52LEU     CA  478   5.592   5.059   3.107
   52LEU     CB  479   5.533   5.156   3.209
   52LEU     CG  480   5.390   5.202   3.177
   52LEU    CD1  481   5.327   5.305   3.271
   52LEU    CD2  482   5.386   5.259   3.036
   52LEU      C  483   5.743   5.042   3.121
   52LEU      O  484   5.801   5.052   3.229
   53PHE      N  485   5.809   5.044   3.006
   53PHE      H  486   5.764   5.073   2.921
   53PHE     CA  487   5.954   5.030   2.984
   53PHE     CB  488   5.967   4.932   2.867
   53PHE     CG  489   5.984   4.787   2.912
   53PHE    CD1  490   5.871   4.713   2.945
   53PHE    HD1  491   5.770   4.748   2.924
   53PHE    CD2  492   6.108   4.726   2.925
   53PHE    HD2  493   6.200   4.768   2.884
   53PHE    CE1  494   5.884   4.580   2.984
   53PHE    HE1  495   5.798   4.527   3.023
   53PHE    CE2  496   6.124   4.595   2.969
   53PHE    HE2  497   6.223   4.549   2.963
   53PHE     CZ  498   6.010   4.524   3.003
   53PHE     HZ  499   6.024   4.451   3.083
   53PHE      C  500   6.042   5.153   2.960
   53PHE      O  501   6.016   5.238   2.874
   54PRO      N  502   6.146   5.159   3.042
   54PRO     CA  503   6.264   5.238   3.004
   54PRO     CB  504   6.317   5.270   3.144
   54PRO     CG  505   6.281   5.147   3.227
   54PRO     CD  506   6.134   5.132   3.186
   54PRO      C  507   6.359   5.161   2.912
   54PRO      O  508   6.388   5.044   2.934
   55LEU      N  509   6.388   5.234   2.804
   55LEU      H  510   6.365   5.331   2.804
   55LEU     CA  511   6.477   5.175   2.702
   55LEU     CB  512   6.416   5.178   2.561
   55LEU     CG  513   6.275   5.124   2.541
   55LEU    CD1  514   6.247   5.126   2.390
   55LEU    CD2  515   6.255   4.980   2.588
   55LEU      C  516   6.616   5.238   2.693
   55LEU      O  517   6.633   5.356   2.663
   56THR      N  518   6.714   5.153   2.722
   56THR      H  519   6.696   5.056   2.741
   56THR     CA  520   6.854   5.185   2.690
   56THR     CB  521   6.950   5.087   2.757
   56THR    OG1  522   6.945   4.956   2.700
   56THR    HG1  523   6.861   4.919   2.739
   56THR    CG2  524   6.945   5.105   2.909
   56THR      C  525   6.880   5.183   2.539
   56THR      O  526   6.815   5.113   2.463
   57ALA      N  527   6.992   5.238   2.494
   57ALA      H  528   7.043   5.304   2.550
   57ALA     CA  529   7.035   5.210   2.356
   57ALA     CB  530   7.172   5.272   2.325
   57ALA      C  531   7.031   5.069   2.297
   57ALA      O  532   6.959   5.044   2.200
   58GLN      N  533   7.074   4.976   2.382
   58GLN      H  534   7.105   5.010   2.471
   58GLN     CA  535   7.101   4.836   2.350
   58GLN     CB  536   7.174   4.764   2.464
   58GLN     CG  537   7.319   4.808   2.477
   58GLN     CD  538   7.420   4.752   2.377
   58GLN    OE1  539   7.503   4.821   2.317
   58GLN    NE2  540   7.406   4.622   2.350
   58GLN   HE21  541   7.338   4.561   2.390
   58GLN   HE22  542   7.478   4.583   2.293
   58GLN      C  543   6.965   4.770   2.327
   58GLN      O  544   6.939   4.701   2.229
   59HISE     N  545   6.880   4.788   2.428
   59HISE     H  546   6.906   4.847   2.504
   59HISE    CA  547   6.739   4.747   2.425
   59HISE    CB  548   6.677   4.795   2.556
   59HISE    CG  549   6.749   4.745   2.682
   59HISE   ND1  550   6.748   4.814   2.796
   59HISE   CD2  551   6.787   4.620   2.706
   59HISE   HD2  552   6.794   4.537   2.636
   59HISE   CE1  553   6.785   4.732   2.893
   59HISE   HE1  554   6.807   4.765   2.995
   59HISE   NE2  555   6.803   4.612   2.838
   59HISE   HE2  556   6.833   4.529   2.885
   59HISE     C  557   6.657   4.804   2.309
   59HISE     O  558   6.566   4.740   2.256
   60GLU      N  559   6.679   4.933   2.286
   60GLU      H  560   6.732   4.990   2.348
   60GLU     CA  561   6.612   5.005   2.176
   60GLU     CB  562   6.658   5.151   2.177
   60GLU     CG  563   6.541   5.249   2.167
   60GLU     CD  564   6.585   5.396   2.162
   60GLU    OE1  565   6.587   5.448   2.048
   60GLU    OE2  566   6.585   5.469   2.263
   60GLU      C  567   6.642   4.938   2.042
   60GLU      O  568   6.549   4.930   1.962
   61ASN      N  569   6.772   4.915   2.024
   61ASN      H  570   6.835   4.953   2.092
   61ASN     CA  571   6.822   4.851   1.901
   61ASN     CB  572   6.975   4.845   1.899
   61ASN     CG  573   7.057   4.840   1.770
   61ASN    OD1  574   7.010   4.884   1.665
   61ASN    ND2  575   7.178   4.785   1.782
   61ASN   HD21  576   7.222   4.753   1.866
   61ASN   HD22  577   7.238   4.782   1.702
   61ASN      C  578   6.761   4.712   1.891
   61ASN      O  579   6.714   4.680   1.782
   62PHE      N  580   6.743   4.640   2.002
   62PHE      H  581   6.798   4.653   2.085
   62PHE     CA  582   6.662   4.517   1.998
   62PHE     CB  583   6.695   4.447   2.130
   62PHE     CG  584   6.673   4.296   2.133
   62PHE    CD1  585   6.546   4.242   2.148
   62PHE    HD1  586   6.456   4.301   2.132
   62PHE    CD2  587   6.781   4.215   2.167
   62PHE    HD2  588   6.880   4.260   2.170
   62PHE    CE1  589   6.520   4.110   2.184
   62PHE    HE1  590   6.419   4.070   2.184
   62PHE    CE2  591   6.759   4.089   2.219
   62PHE    HE2  592   6.849   4.054   2.269
   62PHE     CZ  593   6.630   4.036   2.226
   62PHE     HZ  594   6.606   3.931   2.244
   62PHE      C  595   6.513   4.540   1.977
   62PHE      O  596   6.442   4.458   1.918
   63ARG      N  597   6.451   4.644   2.034
   63ARG      H  598   6.499   4.716   2.084
   63ARG     CA  599   6.313   4.677   1.995
   63ARG     CB  600   6.251   4.766   2.103
   63ARG     CG  601   6.237   4.687   2.233
   63ARG     CD  602   6.128   4.750   2.319
   63ARG     NE  603   6.111   4.665   2.438
   63ARG     HE  604   6.180   4.671   2.510
   63ARG     CZ  605   6.002   4.600   2.482
   63ARG    NH1  606   5.884   4.598   2.420
   63ARG   HH11  607   5.872   4.658   2.341
   63ARG   HH12  608   5.815   4.530   2.445
   63ARG    NH2  609   6.014   4.570   2.612
   63ARG   HH21  610   6.082   4.600   2.678
   63ARG   HH22  611   5.946   4.509   2.653
   63ARG      C  612   6.285   4.716   1.850
   63ARG      O  613   6.186   4.669   1.793
   64LYS      N  614   6.375   4.790   1.786
   64LYS      H  615   6.428   4.850   1.846
   64LYS     CA  616   6.379   4.824   1.643
   64LYS     CB  617   6.494   4.924   1.628
   64LYS     CG  618   6.491   5.065   1.687
   64LYS     CD  619   6.629   5.129   1.667
   64LYS     CE  620   6.637   5.263   1.741
   64LYS     NZ  621   6.773   5.317   1.741
   64LYS    HZ1  622   6.846   5.250   1.758
   64LYS    HZ2  623   6.792   5.380   1.666
   64LYS    HZ3  624   6.779   5.386   1.813
   64LYS      C  625   6.395   4.697   1.560
   64LYS      O  626   6.296   4.653   1.503
   65LYS      N  627   6.484   4.612   1.610
   65LYS      H  628   6.524   4.648   1.695
   65LYS     CA  629   6.504   4.481   1.546
   65LYS     CB  630   6.629   4.419   1.607
   65LYS     CG  631   6.703   4.311   1.527
   65LYS     CD  632   6.719   4.362   1.384
   65LYS     CE  633   6.795   4.262   1.296
   65LYS     NZ  634   6.938   4.277   1.325
   65LYS    HZ1  635   6.961   4.371   1.298
   65LYS    HZ2  636   6.957   4.271   1.423
   65LYS    HZ3  637   6.990   4.210   1.272
   65LYS      C  638   6.380   4.391   1.548
   65LYS      O  639   6.336   4.342   1.444
   66GLN      N  640   6.303   4.401   1.656
   66GLN      H  641   6.339   4.446   1.738
   66GLN     CA  642   6.177   4.326   1.665
   66GLN     CB  643   6.111   4.360   1.799
   66GLN     CG  644   6.149   4.272   1.918
   66GLN     CD  645   6.064   4.330   2.031
   66GLN    OE1  646   6.094   4.438   2.083
   66GLN    NE2  647   5.971   4.247   2.076
   66GLN   HE21  648   5.946   4.158   2.038
   66GLN   HE22  649   5.912   4.294   2.142
   66GLN      C  650   6.079   4.357   1.552
   66GLN      O  651   5.997   4.275   1.512
   67ILE      N  652   6.066   4.484   1.515
   67ILE      H  653   6.125   4.558   1.547
   67ILE     CA  654   5.979   4.529   1.405
   67ILE     CB  655   5.906   4.662   1.425
   67ILE    CG1  656   5.996   4.780   1.461
   67ILE    CG2  657   5.788   4.634   1.518
   67ILE     CD  658   5.922   4.906   1.414
   67ILE      C  659   6.044   4.523   1.266
   67ILE      O  660   5.971   4.476   1.180
   68GLU      N  661   6.175   4.543   1.263
   68GLU      H  662   6.228   4.547   1.348
   68GLU     CA  663   6.257   4.522   1.143
   68GLU     CB  664   6.401   4.565   1.170
   68GLU     CG  665   6.415   4.717   1.165
   68GLU     CD  666   6.561   4.760   1.179
   68GLU    OE1  667   6.636   4.757   1.080
   68GLU    OE2  668   6.597   4.821   1.283
   68GLU      C  669   6.253   4.377   1.094
   68GLU      O  670   6.229   4.349   0.976
   69GLU      N  671   6.274   4.286   1.189
   69GLU      H  672   6.295   4.302   1.285
   69GLU     CA  673   6.265   4.142   1.160
   69GLU     CB  674   6.339   4.075   1.276
   69GLU     CG  675   6.465   4.002   1.228
   69GLU     CD  676   6.550   3.960   1.347
   69GLU    OE1  677   6.674   3.953   1.337
   69GLU    OE2  678   6.487   3.932   1.452
   69GLU      C  679   6.125   4.084   1.139
   69GLU      O  680   6.104   3.965   1.118
   70LEU      N  681   6.027   4.174   1.140
   70LEU      H  682   6.052   4.270   1.155
   70LEU     CA  683   5.886   4.139   1.121
   70LEU     CB  684   5.845   4.116   0.975
   70LEU     CG  685   5.862   4.234   0.880
   70LEU    CD1  686   5.910   4.189   0.742
   70LEU    CD2  687   5.735   4.319   0.883
   70LEU      C  688   5.836   4.023   1.207
   70LEU      O  689   5.748   3.948   1.167
   71LYS      N  690   5.859   4.035   1.338
   71LYS      H  691   5.916   4.104   1.383
   71LYS     CA  692   5.817   3.929   1.430
   71LYS     CB  693   5.896   3.958   1.558
   71LYS     CG  694   6.046   3.931   1.561
   71LYS     CD  695   6.066   3.780   1.572
   71LYS     CE  696   6.218   3.765   1.576
   71LYS     NZ  697   6.254   3.624   1.600
   71LYS    HZ1  698   6.250   3.598   1.697
   71LYS    HZ2  699   6.187   3.566   1.555
   71LYS    HZ3  700   6.351   3.622   1.575
   71LYS      C  701   5.674   3.889   1.468
   71LYS      O  702   5.651   3.856   1.584
   72GLY      N  703   5.584   3.892   1.370
   72GLY      H  704   5.617   3.922   1.281
   72GLY     CA  705   5.439   3.873   1.387
   72GLY      C  706   5.377   3.843   1.251
   72GLY      O  707   5.453   3.824   1.155
   73GLN      N  708   5.244   3.846   1.254
   73GLN      H  709   5.198   3.904   1.321
   73GLN     CA  710   5.163   3.765   1.162
   73GLN     CB  711   5.037   3.713   1.232
   73GLN     CG  712   5.070   3.599   1.328
   73GLN     CD  713   4.947   3.525   1.382
   73GLN    OE1  714   4.880   3.588   1.464
   73GLN    NE2  715   4.882   3.434   1.310
   73GLN   HE21  716   4.914   3.402   1.221
   73GLN   HE22  717   4.790   3.417   1.346
   73GLN      C  718   5.121   3.841   1.037
   73GLN      O  719   5.097   3.962   1.044
   74GLU      N  720   5.139   3.774   0.923
   74GLU      H  721   5.187   3.687   0.920
   74GLU     CA  722   5.093   3.818   0.791
   74GLU     CB  723   5.134   3.720   0.681
   74GLU     CG  724   5.067   3.590   0.636
   74GLU     CD  725   5.053   3.506   0.763
   74GLU    OE1  726   4.940   3.490   0.814
   74GLU    OE2  727   5.155   3.446   0.802
   74GLU      C  728   4.944   3.853   0.783
   74GLU      O  729   4.915   3.955   0.721
   75VAL      N  730   4.847   3.766   0.811
   75VAL      H  731   4.868   3.670   0.832
   75VAL     CA  732   4.703   3.795   0.813
   75VAL     CB  733   4.621   3.666   0.810
   75VAL    CG1  734   4.649   3.599   0.676
   75VAL    CG2  735   4.645   3.575   0.931
   75VAL      C  736   4.671   3.895   0.924
   75VAL      O  737   4.756   3.904   1.013
   76SER      N  738   4.566   3.974   0.903
   76SER      H  739   4.513   3.967   0.819
   76SER     CA  740   4.534   4.084   0.995
   76SER     CB  741   4.446   4.190   0.927
   76SER     OG  742   4.534   4.284   0.865
   76SER     HG  743   4.582   4.232   0.794
   76SER      C  744   4.472   4.046   1.129
   76SER      O  745   4.369   3.980   1.116
   77PRO      N  746   4.506   4.114   1.238
   77PRO     CA  747   4.480   4.069   1.376
   77PRO     CB  748   4.580   4.141   1.466
   77PRO     CG  749   4.608   4.274   1.396
   77PRO     CD  750   4.572   4.245   1.250
   77PRO      C  751   4.337   4.104   1.418
   77PRO      O  752   4.292   4.219   1.421
   78LYS      N  753   4.281   4.014   1.498
   78LYS      H  754   4.323   3.926   1.521
   78LYS     CA  755   4.160   4.043   1.577
   78LYS     CB  756   4.127   3.913   1.650
   78LYS     CG  757   3.977   3.884   1.639
   78LYS     CD  758   3.956   3.746   1.702
   78LYS     CE  759   3.812   3.696   1.702
   78LYS     NZ  760   3.805   3.554   1.739
   78LYS    HZ1  761   3.819   3.501   1.655
   78LYS    HZ2  762   3.879   3.530   1.803
   78LYS    HZ3  763   3.718   3.522   1.775
   78LYS      C  764   4.154   4.165   1.669
   78LYS      O  765   4.051   4.232   1.666
   79VAL      N  766   4.245   4.164   1.766
   79VAL      H  767   4.296   4.083   1.796
   79VAL     CA  768   4.270   4.271   1.863
   79VAL     CB  769   4.406   4.246   1.928
   79VAL    CG1  770   4.526   4.283   1.841
   79VAL    CG2  771   4.425   4.309   2.066
   79VAL      C  772   4.249   4.418   1.823
   79VAL      O  773   4.270   4.458   1.709
   80TYR      N  774   4.221   4.504   1.921
   80TYR      H  775   4.181   4.483   2.010
   80TYR     CA  776   4.237   4.649   1.900
   80TYR     CB  777   4.161   4.712   2.017
   80TYR     CG  778   4.108   4.852   1.989
   80TYR    CD1  779   3.974   4.859   1.955
   80TYR    HD1  780   3.901   4.784   1.987
   80TYR    CD2  781   4.196   4.957   1.962
   80TYR    HD2  782   4.302   4.945   1.980
   80TYR    CE1  783   3.924   4.969   1.885
   80TYR    HE1  784   3.819   4.974   1.856
   80TYR    CE2  785   4.149   5.071   1.897
   80TYR    HE2  786   4.211   5.160   1.908
   80TYR     CZ  787   4.018   5.067   1.853
   80TYR     OH  788   3.985   5.153   1.753
   80TYR     HH  789   3.905   5.117   1.705
   80TYR      C  790   4.384   4.693   1.893
   80TYR      O  791   4.462   4.690   1.988
   81PHE      N  792   4.425   4.693   1.767
   81PHE      H  793   4.370   4.650   1.695
   81PHE     CA  794   4.553   4.754   1.727
   81PHE     CB  795   4.596   4.703   1.589
   81PHE     CG  796   4.494   4.722   1.476
   81PHE    CD1  797   4.511   4.831   1.392
   81PHE    HD1  798   4.569   4.918   1.424
   81PHE    CD2  799   4.426   4.609   1.434
   81PHE    HD2  800   4.390   4.537   1.508
   81PHE    CE1  801   4.448   4.834   1.269
   81PHE    HE1  802   4.442   4.926   1.211
   81PHE    CE2  803   4.372   4.612   1.306
   81PHE    HE2  804   4.316   4.523   1.279
   81PHE     CZ  805   4.373   4.725   1.225
   81PHE     HZ  806   4.364   4.719   1.116
   81PHE      C  807   4.553   4.907   1.721
   81PHE      O  808   4.442   4.958   1.730
   82MET      N  809   4.667   4.969   1.692
   82MET      H  810   4.749   4.935   1.647
   82MET     CA  811   4.659   5.116   1.688
   82MET     CB  812   4.801   5.171   1.704
   82MET     CG  813   4.818   5.279   1.811
   82MET     SD  814   4.693   5.413   1.803
   82MET     CE  815   4.635   5.404   1.971
   82MET      C  816   4.600   5.174   1.560
   82MET      O  817   4.673   5.182   1.461
   83LYS      N  818   4.471   5.207   1.561
   83LYS      H  819   4.405   5.178   1.631
   83LYS     CA  820   4.397   5.265   1.448
   83LYS     CB  821   4.250   5.225   1.457
   83LYS     CG  822   4.226   5.076   1.479
   83LYS     CD  823   4.080   5.033   1.457
   83LYS     CE  824   4.091   4.884   1.492
   83LYS     NZ  825   3.981   4.794   1.457
   83LYS    HZ1  826   3.898   4.831   1.499
   83LYS    HZ2  827   3.958   4.787   1.360
   83LYS    HZ3  828   4.000   4.707   1.501
   83LYS      C  829   4.407   5.417   1.439
   83LYS      O  830   4.388   5.475   1.332
   84GLN      N  831   4.416   5.477   1.557
   84GLN      H  832   4.425   5.427   1.643
   84GLN     CA  833   4.417   5.623   1.577
   84GLN     CB  834   4.403   5.653   1.727
   84GLN     CG  835   4.263   5.622   1.779
   84GLN     CD  836   4.223   5.475   1.794
   84GLN    OE1  837   4.306   5.384   1.796
   84GLN    NE2  838   4.099   5.444   1.757
   84GLN   HE21  839   4.031   5.509   1.723
   84GLN   HE22  840   4.073   5.348   1.763
   84GLN      C  841   4.544   5.686   1.521
   84GLN      O  842   4.531   5.786   1.451
   85THR      N  843   4.656   5.629   1.563
   85THR      H  844   4.643   5.559   1.633
   85THR     CA  845   4.794   5.668   1.528
   85THR     CB  846   4.847   5.599   1.401
   85THR    OG1  847   4.775   5.641   1.285
   85THR    HG1  848   4.787   5.582   1.205
   85THR    CG2  849   4.837   5.447   1.407
   85THR      C  850   4.848   5.811   1.531
   85THR      O  851   4.943   5.832   1.606
   86ILE      N  852   4.767   5.911   1.497
   86ILE      H  853   4.679   5.891   1.455
   86ILE     CA  854   4.806   6.053   1.494
   86ILE     CB  855   4.706   6.128   1.405
   86ILE    CG1  856   4.711   6.077   1.260
   86ILE    CG2  857   4.712   6.281   1.405
   86ILE     CD  858   4.569   6.047   1.212
   86ILE      C  859   4.831   6.118   1.630
   86ILE      O  860   4.739   6.133   1.710
   87GLY      N  861   4.950   6.085   1.680
   87GLY      H  862   4.970   5.987   1.677
   87GLY     CA  863   5.008   6.164   1.790
   87GLY      C  864   5.158   6.141   1.809
   87GLY      O  865   5.209   6.031   1.786
   88ASN      N  866   5.237   6.248   1.821
   88ASN      H  867   5.196   6.339   1.817
   88ASN     CA  868   5.382   6.244   1.839
   88ASN     CB  869   5.419   6.389   1.875
   88ASN     CG  870   5.440   6.490   1.762
   88ASN    OD1  871   5.352   6.574   1.746
   88ASN    ND2  872   5.565   6.505   1.718
   88ASN   HD21  873   5.638   6.450   1.758
   88ASN   HD22  874   5.579   6.562   1.638
   88ASN      C  875   5.417   6.140   1.945
   88ASN      O  876   5.507   6.063   1.911
   89SER      N  877   5.353   6.153   2.061
   89SER      H  878   5.278   6.219   2.068
   89SER     CA  879   5.384   6.068   2.176
   89SER     CB  880   5.345   6.141   2.305
   89SER     OG  881   5.377   6.059   2.418
   89SER     HG  882   5.335   6.111   2.493
   89SER      C  883   5.312   5.933   2.169
   89SER      O  884   5.191   5.916   2.163
   90CYS      N  885   5.394   5.835   2.205
   90CYS      H  886   5.494   5.843   2.208
   90CYS     CA  887   5.341   5.702   2.239
   90CYS     CB  888   5.443   5.588   2.248
   90CYS     SG  889   5.574   5.601   2.375
   90CYS     HG  890   5.643   5.498   2.326
   90CYS      C  891   5.270   5.697   2.374
   90CYS      O  892   5.174   5.620   2.374
   91GLY      N  893   5.281   5.801   2.456
   91GLY      H  894   5.357   5.865   2.450
   91GLY     CA  895   5.212   5.795   2.586
   91GLY      C  896   5.061   5.816   2.575
   91GLY      O  897   4.989   5.718   2.589
   92THR      N  898   5.020   5.937   2.539
   92THR      H  899   5.075   6.020   2.531
   92THR     CA  900   4.880   5.975   2.514
   92THR     CB  901   4.840   6.109   2.454
   92THR    OG1  902   4.943   6.144   2.362
   92THR    HG1  903   4.932   6.240   2.335
   92THR    CG2  904   4.843   6.213   2.567
   92THR      C  905   4.804   5.873   2.429
   92THR      O  906   4.693   5.832   2.463
   93ILE      N  907   4.849   5.841   2.308
   93ILE      H  908   4.911   5.900   2.256
   93ILE     CA  909   4.783   5.738   2.227
   93ILE     CB  910   4.812   5.763   2.079
   93ILE    CG1  911   4.958   5.746   2.038
   93ILE    CG2  912   4.762   5.902   2.036
   93ILE     CD  913   4.966   5.728   1.886
   93ILE      C  914   4.788   5.592   2.272
   93ILE      O  915   4.679   5.534   2.274
   94GLY      N  916   4.900   5.554   2.333
   94GLY      H  917   4.990   5.597   2.324
   94GLY     CA  918   4.913   5.425   2.401
   94GLY      C  919   4.817   5.410   2.520
   94GLY      O  920   4.776   5.300   2.556
   95LEU      N  921   4.797   5.516   2.597
   95LEU      H  922   4.857   5.595   2.587
   95LEU     CA  923   4.690   5.526   2.698
   95LEU     CB  924   4.690   5.665   2.761
   95LEU     CG  925   4.624   5.670   2.899
   95LEU    CD1  926   4.656   5.791   2.988
   95LEU    CD2  927   4.471   5.666   2.900
   95LEU      C  928   4.551   5.499   2.640
   95LEU      O  929   4.483   5.406   2.683
   96ILE      N  930   4.522   5.548   2.520
   96ILE      H  931   4.586   5.609   2.472
   96ILE     CA  932   4.389   5.525   2.461
   96ILE     CB  933   4.348   5.639   2.368
   96ILE    CG1  934   4.375   5.779   2.425
   96ILE    CG2  935   4.212   5.625   2.300
   96ILE     CD  936   4.372   5.889   2.320
   96ILE      C  937   4.373   5.383   2.408
   96ILE      O  938   4.275   5.312   2.433
   97HISE     N  939   4.486   5.333   2.359
   97HISE     H  940   4.565   5.394   2.352
   97HISE    CA  941   4.514   5.196   2.316
   97HISE    CB  942   4.665   5.175   2.298
   97HISE    CG  943   4.694   5.069   2.191
   97HISE   ND1  944   4.613   4.970   2.157
   97HISE   CD2  945   4.816   5.054   2.139
   97HISE   HD2  946   4.902   5.120   2.148
   97HISE   CE1  947   4.691   4.892   2.082
   97HISE   HE1  948   4.665   4.796   2.037
   97HISE   NE2  949   4.814   4.941   2.069
   97HISE   HE2  950   4.881   4.911   2.001
   97HISE     C  951   4.461   5.095   2.418
   97HISE     O  952   4.365   5.019   2.400
   98ALA      N  953   4.501   5.126   2.541
   98ALA      H  954   4.565   5.202   2.548
   98ALA     CA  955   4.475   5.038   2.656
   98ALA     CB  956   4.568   5.082   2.769
   98ALA      C  957   4.329   5.055   2.701
   98ALA      O  958   4.267   4.949   2.690
   99VAL      N  959   4.272   5.175   2.705
   99VAL      H  960   4.326   5.259   2.707
   99VAL     CA  961   4.129   5.198   2.728
   99VAL     CB  962   4.095   5.346   2.749
   99VAL    CG1  963   3.956   5.356   2.811
   99VAL    CG2  964   4.184   5.426   2.844
   99VAL      C  965   4.039   5.136   2.621
   99VAL      O  966   3.957   5.051   2.653
  100ALA      N  967   4.072   5.153   2.493
  100ALA      H  968   4.148   5.218   2.485
  100ALA     CA  969   4.002   5.099   2.376
  100ALA     CB  970   4.087   5.130   2.252
  100ALA      C  971   4.009   4.947   2.391
  100ALA      O  972   3.908   4.879   2.377
  101ASN      N  973   4.118   4.890   2.443
  101ASN      H  974   4.202   4.944   2.441
  101ASN     CA  975   4.135   4.746   2.463
  101ASN     CB  976   4.270   4.673   2.462
  101ASN     CG  977   4.327   4.652   2.322
  101ASN    OD1  978   4.321   4.555   2.246
  101ASN    ND2  979   4.396   4.756   2.276
  101ASN   HD21  980   4.399   4.839   2.331
  101ASN   HD22  981   4.444   4.743   2.189
  101ASN      C  982   4.056   4.688   2.580
  101ASN      O  983   3.980   4.592   2.563
  102ASN      N  984   4.073   4.762   2.689
  102ASN      H  985   4.119   4.851   2.695
  102ASN     CA  986   3.994   4.728   2.808
  102ASN     CB  987   4.036   4.802   2.935
  102ASN     CG  988   4.185   4.785   2.965
  102ASN    OD1  989   4.252   4.686   2.934
  102ASN    ND2  990   4.235   4.884   3.039
  102ASN   HD21  991   4.194   4.970   3.068
  102ASN   HD22  992   4.310   4.857   3.100
  102ASN      C  993   3.842   4.742   2.795
  102ASN      O  994   3.781   4.657   2.859
  103GLN      N  995   3.789   4.834   2.715
  103GLN      H  996   3.842   4.917   2.696
  103GLN     CA  997   3.644   4.844   2.692
  103GLN     CB  998   3.606   4.967   2.610
  103GLN     CG  999   3.456   4.990   2.636
  103GLN     CD 1000   3.432   5.038   2.779
  103GLN    OE1 1001   3.339   4.983   2.838
  103GLN    NE2 1002   3.487   5.152   2.819
  103GLN   HE21 1003   3.551   5.206   2.763
  103GLN   HE22 1004   3.461   5.182   2.910
  103GLN      C 1005   3.573   4.718   2.640
  103GLN      O 1006   3.472   4.666   2.686
  104ASP      N 1007   3.636   4.667   2.535
  104ASP      H 1008   3.706   4.716   2.483
  104ASP     CA 1009   3.613   4.537   2.470
  104ASP     CB 1010   3.726   4.510   2.371
  104ASP     CG 1011   3.713   4.378   2.294
  104ASP    OD1 1012   3.677   4.381   2.174
  104ASP    OD2 1013   3.752   4.275   2.353
  104ASP      C 1014   3.606   4.420   2.569
  104ASP      O 1015   3.511   4.342   2.576
  105LYS      N 1016   3.711   4.410   2.650
  105LYS      H 1017   3.782   4.477   2.631
  105LYS     CA 1018   3.724   4.316   2.763
  105LYS     CB 1019   3.871   4.290   2.797
  105LYS     CG 1020   3.953   4.252   2.674
  105LYS     CD 1021   4.103   4.276   2.693
  105LYS     CE 1022   4.154   4.173   2.793
  105LYS     NZ 1023   4.140   4.030   2.763
  105LYS    HZ1 1024   4.209   3.995   2.699
  105LYS    HZ2 1025   4.163   3.974   2.843
  105LYS    HZ3 1026   4.046   4.009   2.735
  105LYS      C 1027   3.642   4.336   2.890
  105LYS      O 1028   3.552   4.262   2.931
  106LEU      N 1029   3.670   4.448   2.956
  106LEU      H 1030   3.714   4.524   2.908
  106LEU     CA 1031   3.618   4.486   3.089
  106LEU     CB 1032   3.714   4.583   3.158
  106LEU     CG 1033   3.721   4.541   3.305
  106LEU    CD1 1034   3.796   4.408   3.304
  106LEU    CD2 1035   3.782   4.657   3.383
  106LEU      C 1036   3.471   4.527   3.098
  106LEU      O 1037   3.404   4.500   3.198
  107GLY      N 1038   3.431   4.620   3.012
  107GLY      H 1039   3.480   4.638   2.927
  107GLY     CA 1040   3.292   4.668   2.999
  107GLY      C 1041   3.254   4.758   3.117
  107GLY      O 1042   3.156   4.722   3.181
  108PHE      N 1043   3.292   4.885   3.104
  108PHE      H 1044   3.326   4.918   3.016
  108PHE     CA 1045   3.272   4.989   3.206
  108PHE     CB 1046   3.400   5.057   3.257
  108PHE     CG 1047   3.521   5.055   3.164
  108PHE    CD1 1048   3.571   5.169   3.103
  108PHE    HD1 1049   3.518   5.263   3.094
  108PHE    CD2 1050   3.592   4.936   3.148
  108PHE    HD2 1051   3.544   4.841   3.172
  108PHE    CE1 1052   3.696   5.168   3.041
  108PHE    HE1 1053   3.750   5.262   3.036
  108PHE    CE2 1054   3.711   4.931   3.078
  108PHE    HE2 1055   3.779   4.847   3.090
  108PHE     CZ 1056   3.768   5.049   3.032
  108PHE     HZ 1057   3.862   5.056   2.977
  108PHE      C 1058   3.191   5.105   3.148
  108PHE      O 1059   3.204   5.144   3.032
  109GLU      N 1060   3.128   5.175   3.242
  109GLU      H 1061   3.125   5.135   3.334
  109GLU     CA 1062   3.058   5.300   3.211
  109GLU     CB 1063   2.978   5.354   3.330
  109GLU     CG 1064   2.854   5.267   3.347
  109GLU     CD 1065   2.772   5.323   3.464
  109GLU    OE1 1066   2.733   5.441   3.451
  109GLU    OE2 1067   2.711   5.237   3.532
  109GLU      C 1068   3.140   5.422   3.165
  109GLU      O 1069   3.099   5.493   3.074
  110ASP      N 1070   3.260   5.436   3.220
  110ASP      H 1071   3.287   5.392   3.306
  110ASP     CA 1072   3.346   5.554   3.204
  110ASP     CB 1073   3.486   5.522   3.255
  110ASP     CG 1074   3.497   5.484   3.402
  110ASP    OD1 1075   3.597   5.416   3.434
  110ASP    OD2 1076   3.399   5.512   3.475
  110ASP      C 1077   3.362   5.613   3.063
  110ASP      O 1078   3.364   5.541   2.964
  111GLY      N 1079   3.360   5.746   3.052
  111GLY      H 1080   3.335   5.797   3.134
  111GLY     CA 1081   3.399   5.829   2.937
  111GLY      C 1082   3.321   5.815   2.807
  111GLY      O 1083   3.372   5.781   2.700
  112SER      N 1084   3.209   5.887   2.812
  112SER      H 1085   3.183   5.938   2.894
  112SER     CA 1086   3.106   5.895   2.707
  112SER     CB 1087   2.982   5.978   2.742
  112SER     OG 1088   3.022   6.104   2.795
  112SER     HG 1089   2.951   6.173   2.782
  112SER      C 1090   3.165   5.948   2.577
  112SER      O 1091   3.153   5.885   2.472
  113VAL      N 1092   3.237   6.060   2.582
  113VAL      H 1093   3.275   6.096   2.668
  113VAL     CA 1094   3.294   6.121   2.461
  113VAL     CB 1095   3.302   6.273   2.480
  113VAL    CG1 1096   3.352   6.350   2.357
  113VAL    CG2 1097   3.157   6.317   2.501
  113VAL      C 1098   3.424   6.055   2.416
  113VAL      O 1099   3.447   6.052   2.295
  114LEU      N 1100   3.497   5.982   2.499
  114LEU      H 1101   3.491   5.989   2.599
  114LEU     CA 1102   3.613   5.900   2.459
  114LEU     CB 1103   3.701   5.876   2.582
  114LEU     CG 1104   3.827   5.796   2.552
  114LEU    CD1 1105   3.929   5.882   2.477
  114LEU    CD2 1106   3.880   5.728   2.679
  114LEU      C 1107   3.566   5.772   2.391
  114LEU      O 1108   3.621   5.742   2.286
  115LYS      N 1109   3.463   5.709   2.448
  115LYS      H 1110   3.449   5.708   2.547
  115LYS     CA 1111   3.400   5.605   2.364
  115LYS     CB 1112   3.278   5.544   2.434
  115LYS     CG 1113   3.298   5.491   2.576
  115LYS     CD 1114   3.168   5.428   2.627
  115LYS     CE 1115   3.212   5.349   2.751
  115LYS     NZ 1116   3.100   5.261   2.788
  115LYS    HZ1 1117   3.113   5.213   2.874
  115LYS    HZ2 1118   3.020   5.320   2.801
  115LYS    HZ3 1119   3.077   5.191   2.720
  115LYS      C 1120   3.347   5.651   2.228
  115LYS      O 1121   3.355   5.570   2.136
  116GLN      N 1122   3.276   5.763   2.217
  116GLN      H 1123   3.239   5.818   2.292
  116GLN     CA 1124   3.244   5.823   2.087
  116GLN     CB 1125   3.158   5.947   2.112
  116GLN     CG 1126   3.015   5.913   2.155
  116GLN     CD 1127   2.947   6.035   2.216
  116GLN    OE1 1128   2.958   6.151   2.177
  116GLN    NE2 1129   2.882   5.998   2.326
  116GLN   HE21 1130   2.888   5.900   2.346
  116GLN   HE22 1131   2.813   6.056   2.369
  116GLN      C 1132   3.367   5.845   1.999
  116GLN      O 1133   3.376   5.781   1.894
  117PHE      N 1134   3.469   5.912   2.051
  117PHE      H 1135   3.459   5.979   2.124
  117PHE     CA 1136   3.597   5.930   1.981
  117PHE     CB 1137   3.694   6.003   2.075
  117PHE     CG 1138   3.841   6.011   2.031
  117PHE    CD1 1139   3.927   5.923   2.096
  117PHE    HD1 1140   3.894   5.872   2.186
  117PHE    CD2 1141   3.888   6.092   1.928
  117PHE    HD2 1142   3.817   6.156   1.876
  117PHE    CE1 1143   4.061   5.923   2.062
  117PHE    HE1 1144   4.135   5.862   2.115
  117PHE    CE2 1145   4.022   6.090   1.890
  117PHE    HE2 1146   4.052   6.146   1.801
  117PHE     CZ 1147   4.108   6.008   1.963
  117PHE     HZ 1148   4.213   6.007   1.936
  117PHE      C 1149   3.649   5.794   1.936
  117PHE      O 1150   3.667   5.778   1.815
  118LEU      N 1151   3.651   5.687   2.016
  118LEU      H 1152   3.635   5.694   2.115
  118LEU     CA 1153   3.681   5.551   1.970
  118LEU     CB 1154   3.688   5.460   2.092
  118LEU     CG 1155   3.808   5.481   2.184
  118LEU    CD1 1156   3.785   5.395   2.309
  118LEU    CD2 1157   3.948   5.456   2.128
  118LEU      C 1158   3.590   5.485   1.867
  118LEU      O 1159   3.642   5.430   1.769
  119SER      N 1160   3.460   5.506   1.880
  119SER      H 1161   3.433   5.556   1.963
  119SER     CA 1162   3.363   5.466   1.777
  119SER     CB 1163   3.218   5.485   1.823
  119SER     OG 1164   3.127   5.423   1.731
  119SER     HG 1165   3.126   5.324   1.746
  119SER      C 1166   3.394   5.536   1.645
  119SER      O 1167   3.411   5.472   1.541
  120GLU      N 1168   3.401   5.669   1.647
  120GLU      H 1169   3.385   5.716   1.733
  120GLU     CA 1170   3.430   5.753   1.530
  120GLU     CB 1171   3.405   5.900   1.563
  120GLU     CG 1172   3.400   5.988   1.438
  120GLU     CD 1173   3.359   6.132   1.467
  120GLU    OE1 1174   3.431   6.224   1.422
  120GLU    OE2 1175   3.239   6.152   1.495
  120GLU      C 1176   3.563   5.732   1.456
  120GLU      O 1177   3.557   5.688   1.342
  121THR      N 1178   3.670   5.726   1.535
  121THR      H 1179   3.653   5.745   1.631
  121THR     CA 1180   3.809   5.719   1.487
  121THR     CB 1181   3.921   5.750   1.587
  121THR    OG1 1182   3.923   5.658   1.696
  121THR    HG1 1183   3.852   5.682   1.763
  121THR    CG2 1184   3.912   5.898   1.624
  121THR      C 1185   3.840   5.589   1.412
  121THR      O 1186   3.931   5.574   1.332
  122GLU      N 1187   3.761   5.487   1.445
  122GLU      H 1188   3.707   5.489   1.529
  122GLU     CA 1189   3.759   5.360   1.370
  122GLU     CB 1190   3.704   5.252   1.463
  122GLU     CG 1191   3.705   5.107   1.414
  122GLU     CD 1192   3.702   5.002   1.526
  122GLU    OE1 1193   3.625   4.906   1.507
  122GLU    OE2 1194   3.792   5.009   1.613
  122GLU      C 1195   3.708   5.359   1.226
  122GLU      O 1196   3.788   5.327   1.139
  123LYS      N 1197   3.601   5.436   1.207
  123LYS      H 1198   3.556   5.474   1.288
  123LYS     CA 1199   3.517   5.440   1.087
  123LYS     CB 1200   3.378   5.493   1.121
  123LYS     CG 1201   3.304   5.409   1.226
  123LYS     CD 1202   3.180   5.486   1.273
  123LYS     CE 1203   3.091   5.396   1.359
  123LYS     NZ 1204   2.991   5.455   1.448
  123LYS    HZ1 1205   2.965   5.397   1.526
  123LYS    HZ2 1206   3.026   5.537   1.494
  123LYS    HZ3 1207   2.901   5.475   1.408
  123LYS      C 1208   3.580   5.526   0.977
  123LYS      O 1209   3.596   5.490   0.861
  124MET      N 1210   3.636   5.636   1.026
  124MET      H 1211   3.662   5.645   1.122
  124MET     CA 1212   3.695   5.742   0.943
  124MET     CB 1213   3.728   5.864   1.028
  124MET     CG 1214   3.609   5.930   1.097
  124MET     SD 1215   3.477   5.973   0.978
  124MET     CE 1216   3.341   6.035   1.074
  124MET      C 1217   3.816   5.709   0.856
  124MET      O 1218   3.896   5.627   0.901
  125SER      N 1219   3.831   5.762   0.735
  125SER      H 1220   3.749   5.757   0.677
  125SER     CA 1221   3.958   5.772   0.662
  125SER     CB 1222   3.932   5.855   0.536
  125SER     OG 1223   3.851   5.784   0.442
  125SER     HG 1224   3.797   5.856   0.398
  125SER      C 1225   4.068   5.847   0.738
  125SER      O 1226   4.028   5.927   0.823
  126PRO      N 1227   4.191   5.829   0.693
  126PRO     CA 1228   4.309   5.899   0.748
  126PRO     CB 1229   4.427   5.870   0.655
  126PRO     CG 1230   4.391   5.729   0.607
  126PRO     CD 1231   4.239   5.717   0.610
  126PRO      C 1232   4.297   6.049   0.775
  126PRO      O 1233   4.323   6.092   0.887
  127GLU      N 1234   4.260   6.132   0.677
  127GLU      H 1235   4.255   6.097   0.584
  127GLU     CA 1236   4.244   6.277   0.689
  127GLU     CB 1237   4.236   6.342   0.550
  127GLU     CG 1238   4.344   6.308   0.448
  127GLU     CD 1239   4.483   6.338   0.505
  127GLU    OE1 1240   4.542   6.442   0.468
  127GLU    OE2 1241   4.544   6.249   0.567
  127GLU      C 1242   4.127   6.323   0.776
  127GLU      O 1243   4.152   6.398   0.870
  128ASP      N 1244   4.027   6.235   0.774
  128ASP      H 1245   4.015   6.181   0.691
  128ASP     CA 1246   3.908   6.251   0.859
  128ASP     CB 1247   3.799   6.155   0.810
  128ASP     CG 1248   3.744   6.188   0.671
  128ASP    OD1 1249   3.815   6.159   0.573
  128ASP    OD2 1250   3.625   6.223   0.654
  128ASP      C 1251   3.946   6.216   1.003
  128ASP      O 1252   3.889   6.274   1.095
  129ARG      N 1253   4.029   6.114   1.025
  129ARG      H 1254   4.056   6.043   0.960
  129ARG     CA 1255   4.078   6.079   1.159
  129ARG     CB 1256   4.183   5.967   1.157
  129ARG     CG 1257   4.119   5.829   1.172
  129ARG     CD 1258   4.210   5.708   1.156
  129ARG     NE 1259   4.141   5.578   1.163
  129ARG     HE 1260   4.070   5.574   1.232
  129ARG     CZ 1261   4.166   5.481   1.074
  129ARG    NH1 1262   4.250   5.499   0.971
  129ARG   HH11 1263   4.296   5.585   0.948
  129ARG   HH12 1264   4.276   5.431   0.902
  129ARG    NH2 1265   4.089   5.372   1.065
  129ARG   HH21 1266   4.011   5.366   1.127
  129ARG   HH22 1267   4.128   5.291   1.020
  129ARG      C 1268   4.152   6.195   1.227
  129ARG      O 1269   4.109   6.247   1.330
  130ALA      N 1270   4.248   6.248   1.151
  130ALA      H 1271   4.282   6.190   1.077
  130ALA     CA 1272   4.318   6.372   1.186
  130ALA     CB 1273   4.423   6.418   1.084
  130ALA      C 1274   4.226   6.494   1.195
  130ALA      O 1275   4.268   6.588   1.262
  131LYS      N 1276   4.122   6.496   1.112
  131LYS      H 1277   4.102   6.436   1.034
  131LYS     CA 1278   4.019   6.598   1.134
  131LYS     CB 1279   3.934   6.622   1.009
  131LYS     CG 1280   4.008   6.701   0.901
  131LYS     CD 1281   3.939   6.664   0.769
  131LYS     CE 1282   3.806   6.739   0.770
  131LYS     NZ 1283   3.728   6.718   0.647
  131LYS    HZ1 1284   3.731   6.622   0.620
  131LYS    HZ2 1285   3.635   6.746   0.670
  131LYS    HZ3 1286   3.763   6.774   0.572
  131LYS      C 1287   3.926   6.578   1.254
  131LYS      O 1288   3.897   6.679   1.319
  132CYS      N 1289   3.890   6.455   1.288
  132CYS      H 1290   3.879   6.382   1.220
  132CYS     CA 1291   3.831   6.429   1.420
  132CYS     CB 1292   3.781   6.284   1.427
  132CYS     SG 1293   3.680   6.211   1.293
  132CYS     HG 1294   3.567   6.211   1.364
  132CYS      C 1295   3.928   6.452   1.536
  132CYS      O 1296   3.877   6.496   1.639
  133PHE      N 1297   4.056   6.438   1.504
  133PHE      H 1298   4.094   6.374   1.437
  133PHE     CA 1299   4.159   6.478   1.601
  133PHE     CB 1300   4.290   6.403   1.574
  133PHE     CG 1301   4.289   6.269   1.647
  133PHE    CD1 1302   4.329   6.265   1.780
  133PHE    HD1 1303   4.329   6.355   1.841
  133PHE    CD2 1304   4.299   6.160   1.561
  133PHE    HD2 1305   4.303   6.166   1.452
  133PHE    CE1 1306   4.393   6.148   1.820
  133PHE    HE1 1307   4.433   6.143   1.921
  133PHE    CE2 1308   4.351   6.040   1.607
  133PHE    HE2 1309   4.368   5.956   1.539
  133PHE     CZ 1310   4.400   6.036   1.737
  133PHE     HZ 1311   4.450   5.951   1.782
  133PHE      C 1312   4.175   6.625   1.640
  133PHE      O 1313   4.169   6.643   1.762
  134GLU      N 1314   4.174   6.716   1.543
  134GLU      H 1315   4.192   6.681   1.451
  134GLU     CA 1316   4.176   6.863   1.550
  134GLU     CB 1317   4.187   6.909   1.405
  134GLU     CG 1318   4.324   6.899   1.337
  134GLU     CD 1319   4.428   7.001   1.384
  134GLU    OE1 1320   4.490   6.962   1.485
  134GLU    OE2 1321   4.433   7.114   1.331
  134GLU      C 1322   4.063   6.921   1.635
  134GLU      O 1323   4.064   7.040   1.667
  135LYS      N 1324   3.944   6.867   1.607
  135LYS      H 1325   3.932   6.813   1.523
  135LYS     CA 1326   3.820   6.892   1.681
  135LYS     CB 1327   3.708   6.810   1.617
  135LYS     CG 1328   3.680   6.857   1.474
  135LYS     CD 1329   3.553   6.797   1.414
  135LYS     CE 1330   3.549   6.837   1.266
  135LYS     NZ 1331   3.460   6.744   1.194
  135LYS    HZ1 1332   3.422   6.670   1.250
  135LYS    HZ2 1333   3.389   6.780   1.133
  135LYS    HZ3 1334   3.525   6.690   1.141
  135LYS      C 1335   3.817   6.860   1.831
  135LYS      O 1336   3.787   6.948   1.911
  136ASN      N 1337   3.875   6.747   1.870
  136ASN      H 1338   3.905   6.685   1.797
  136ASN     CA 1339   3.866   6.686   2.004
  136ASN     CB 1340   3.891   6.535   1.990
  136ASN     CG 1341   3.843   6.467   2.118
  136ASN    OD1 1342   3.891   6.486   2.230
  136ASN    ND2 1343   3.722   6.411   2.124
  136ASN   HD21 1344   3.665   6.413   2.042
  136ASN   HD22 1345   3.699   6.359   2.206
  136ASN      C 1346   3.946   6.760   2.111
  136ASN      O 1347   4.068   6.749   2.117
  137GLU      N 1348   3.884   6.860   2.172
  137GLU      H 1349   3.806   6.898   2.122
  137GLU     CA 1350   3.934   6.942   2.284
  137GLU     CB 1351   3.820   7.018   2.353
  137GLU     CG 1352   3.749   7.112   2.256
  137GLU     CD 1353   3.657   7.217   2.318
  137GLU    OE1 1354   3.710   7.304   2.391
  137GLU    OE2 1355   3.532   7.215   2.315
  137GLU      C 1356   3.996   6.862   2.399
  137GLU      O 1357   4.096   6.892   2.464
  138ALA      N 1358   3.948   6.740   2.420
  138ALA      H 1359   3.859   6.711   2.384
  138ALA     CA 1360   3.994   6.655   2.531
  138ALA     CB 1361   3.897   6.547   2.577
  138ALA      C 1362   4.126   6.584   2.502
  138ALA      O 1363   4.212   6.570   2.589
  139ILE      N 1364   4.147   6.531   2.382
  139ILE      H 1365   4.075   6.500   2.320
  139ILE     CA 1366   4.284   6.489   2.348
  139ILE     CB 1367   4.293   6.382   2.239
  139ILE    CG1 1368   4.434   6.324   2.224
  139ILE    CG2 1369   4.237   6.439   2.109
  139ILE     CD 1370   4.471   6.227   2.336
  139ILE      C 1371   4.391   6.599   2.343
  139ILE      O 1372   4.504   6.587   2.391
  140GLN      N 1373   4.368   6.716   2.286
  140GLN      H 1374   4.287   6.721   2.228
  140GLN     CA 1375   4.456   6.834   2.294
  140GLN     CB 1376   4.383   6.952   2.229
  140GLN     CG 1377   4.362   6.927   2.079
  140GLN     CD 1378   4.296   7.040   2.000
  140GLN    OE1 1379   4.353   7.141   1.958
  140GLN    NE2 1380   4.166   7.022   1.980
  140GLN   HE21 1381   4.131   6.929   1.989
  140GLN   HE22 1382   4.116   7.104   1.951
  140GLN      C 1383   4.481   6.865   2.442
  140GLN      O 1384   4.599   6.857   2.476
  141ALA      N 1385   4.379   6.875   2.527
  141ALA      H 1386   4.280   6.877   2.514
  141ALA     CA 1387   4.406   6.903   2.669
  141ALA     CB 1388   4.277   6.924   2.748
  141ALA      C 1389   4.493   6.797   2.737
  141ALA      O 1390   4.599   6.839   2.783
  142ALA      N 1391   4.485   6.669   2.700
  142ALA      H 1392   4.399   6.638   2.658
  142ALA     CA 1393   4.574   6.565   2.752
  142ALA     CB 1394   4.509   6.433   2.710
  142ALA      C 1395   4.718   6.562   2.702
  142ALA      O 1396   4.814   6.555   2.778
  143HISE     N 1397   4.733   6.601   2.575
  143HISE     H 1398   4.669   6.599   2.499
  143HISE    CA 1399   4.866   6.637   2.523
  143HISE    CB 1400   4.874   6.657   2.372
  143HISE    CG 1401   4.836   6.539   2.283
  143HISE   ND1 1402   4.904   6.426   2.264
  143HISE   CD2 1403   4.740   6.530   2.192
  143HISE   HD2 1404   4.663   6.606   2.176
  143HISE   CE1 1405   4.859   6.354   2.161
  143HISE   HE1 1406   4.904   6.266   2.115
  143HISE   NE2 1407   4.751   6.419   2.119
  143HISE   HE2 1408   4.689   6.396   2.044
  143HISE     C 1409   4.926   6.767   2.577
  143HISE     O 1410   5.039   6.772   2.623
  144ASP      N 1411   4.839   6.866   2.596
  144ASP      H 1412   4.757   6.871   2.539
  144ASP     CA 1413   4.877   6.991   2.664
  144ASP     CB 1414   4.766   7.095   2.647
  144ASP     CG 1415   4.806   7.242   2.664
  144ASP    OD1 1416   4.788   7.289   2.778
  144ASP    OD2 1417   4.830   7.314   2.565
  144ASP      C 1418   4.911   6.977   2.813
  144ASP      O 1419   5.009   7.034   2.859
  145ALA      N 1420   4.838   6.888   2.880
  145ALA      H 1421   4.748   6.866   2.841
  145ALA     CA 1422   4.863   6.836   3.015
  145ALA     CB 1423   4.750   6.737   3.044
  145ALA      C 1424   5.002   6.774   3.030
  145ALA      O 1425   5.083   6.819   3.110
  146VAL      N 1426   5.041   6.678   2.946
  146VAL      H 1427   4.973   6.639   2.885
  146VAL     CA 1428   5.170   6.606   2.949
  146VAL     CB 1429   5.166   6.474   2.871
  146VAL    CG1 1430   5.287   6.392   2.916
  146VAL    CG2 1431   5.041   6.400   2.919
  146VAL      C 1432   5.287   6.692   2.904
  146VAL      O 1433   5.401   6.678   2.949
  147ALA      N 1434   5.251   6.782   2.812
  147ALA      H 1435   5.164   6.770   2.764
  147ALA     CA 1436   5.342   6.885   2.758
  147ALA     CB 1437   5.293   6.930   2.621
  147ALA      C 1438   5.374   6.997   2.858
  147ALA      O 1439   5.487   7.039   2.881
  148GLN      N 1440   5.274   7.071   2.905
  148GLN      H 1441   5.180   7.038   2.891
  148GLN     CA 1442   5.287   7.180   3.003
  148GLN     CB 1443   5.155   7.247   3.042
  148GLN     CG 1444   5.140   7.387   2.982
  148GLN     CD 1445   5.172   7.402   2.833
  148GLN    OE1 1446   5.246   7.492   2.793
  148GLN    NE2 1447   5.095   7.343   2.742
  148GLN   HE21 1448   5.011   7.292   2.756
  148GLN   HE22 1449   5.136   7.342   2.650
  148GLN      C 1450   5.357   7.143   3.134
  148GLN      O 1451   5.475   7.174   3.152
  149GLU      N 1452   5.294   7.060   3.217
  149GLU      H 1453   5.211   7.014   3.187
  149GLU     CA 1454   5.339   7.015   3.349
  149GLU     CB 1455   5.226   6.923   3.395
  149GLU     CG 1456   5.221   6.920   3.548
  149GLU     CD 1457   5.117   6.823   3.604
  149GLU    OE1 1458   5.134   6.701   3.582
  149GLU    OE2 1459   5.007   6.868   3.643
  149GLU      C 1460   5.467   6.931   3.347
  149GLU      O 1461   5.487   6.853   3.254
  150GLY      N 1462   5.559   6.961   3.438
  150GLY      H 1463   5.549   7.038   3.501
  150GLY     CA 1464   5.681   6.883   3.463
  150GLY      C 1465   5.642   6.740   3.502
  150GLY      O 1466   5.665   6.648   3.423
  151GLN      N 1467   5.552   6.735   3.599
  151GLN      H 1468   5.512   6.821   3.631
  151GLN     CA 1469   5.507   6.615   3.671
  151GLN     CB 1470   5.399   6.637   3.777
  151GLN     CG 1471   5.466   6.710   3.893
  151GLN     CD 1472   5.500   6.618   4.011
  151GLN    OE1 1473   5.412   6.585   4.090
  151GLN    NE2 1474   5.630   6.614   4.042
  151GLN   HE21 1475   5.693   6.665   3.983
  151GLN   HE22 1476   5.655   6.569   4.127
  151GLN      C 1477   5.459   6.492   3.594
  151GLN      O 1478   5.506   6.380   3.617
  152CYS      N 1479   5.373   6.511   3.494
  152CYS      H 1480   5.339   6.602   3.471
  152CYS     CA 1481   5.323   6.405   3.405
  152CYS     CB 1482   5.219   6.457   3.305
  152CYS     SG 1483   5.051   6.491   3.366
  152CYS     HG 1484   5.071   6.591   3.452
  152CYS      C 1485   5.421   6.323   3.324
  152CYS      O 1486   5.384   6.215   3.276
  153ARG      N 1487   5.538   6.380   3.295
  153ARG      H 1488   5.575   6.461   3.339
  153ARG     CA 1489   5.620   6.329   3.184
  153ARG     CB 1490   5.647   6.432   3.074
  153ARG     CG 1491   5.688   6.572   3.118
  153ARG     CD 1492   5.704   6.660   2.993
  153ARG     NE 1493   5.683   6.800   3.033
  153ARG     HE 1494   5.586   6.813   3.056
  153ARG     CZ 1495   5.778   6.893   3.039
  153ARG    NH1 1496   5.905   6.885   2.997
  153ARG   HH11 1497   5.926   6.813   2.930
  153ARG   HH12 1498   5.972   6.957   3.014
  153ARG    NH2 1499   5.739   7.013   3.085
  153ARG   HH21 1500   5.648   7.047   3.107
  153ARG   HH22 1501   5.816   7.076   3.086
  153ARG      C 1502   5.751   6.276   3.242
  153ARG      O 1503   5.804   6.334   3.336
  154VAL      N 1504   5.816   6.185   3.169
  154VAL      H 1505   5.779   6.132   3.093
  154VAL     CA 1506   5.936   6.115   3.216
  154VAL     CB 1507   5.965   5.983   3.145
  154VAL    CG1 1508   5.872   5.869   3.189
  154VAL    CG2 1509   5.965   5.993   2.992
  154VAL      C 1510   6.068   6.193   3.218
  154VAL      O 1511   6.094   6.262   3.119
  155ASP      N 1512   6.147   6.162   3.320
  155ASP      H 1513   6.111   6.087   3.375
  155ASP     CA 1514   6.280   6.223   3.329
  155ASP     CB 1515   6.332   6.194   3.470
  155ASP     CG 1516   6.450   6.284   3.506
  155ASP    OD1 1517   6.568   6.251   3.477
  155ASP    OD2 1518   6.418   6.396   3.551
  155ASP      C 1519   6.379   6.185   3.218
  155ASP      O 1520   6.397   6.070   3.181
  156ASP      N 1521   6.462   6.284   3.185
  156ASP      H 1522   6.446   6.375   3.223
  156ASP     CA 1523   6.566   6.285   3.081
  156ASP     CB 1524   6.615   6.430   3.073
  156ASP     CG 1525   6.508   6.537   3.053
  156ASP    OD1 1526   6.474   6.563   2.935
  156ASP    OD2 1527   6.452   6.589   3.152
  156ASP      C 1528   6.680   6.184   3.084
  156ASP      O 1529   6.790   6.203   3.032
  157LYS      N 1530   6.671   6.101   3.187
  157LYS      H 1531   6.639   6.141   3.273
  157LYS     CA 1532   6.769   5.993   3.209
  157LYS     CB 1533   6.786   5.958   3.356
  157LYS     CG 1534   6.658   5.907   3.422
  157LYS     CD 1535   6.662   5.885   3.574
  157LYS     CE 1536   6.521   5.868   3.630
  157LYS     NZ 1537   6.535   5.828   3.771
  157LYS    HZ1 1538   6.441   5.817   3.803
  157LYS    HZ2 1539   6.574   5.736   3.773
  157LYS    HZ3 1540   6.578   5.891   3.836
  157LYS      C 1541   6.765   5.869   3.119
  157LYS      O 1542   6.863   5.805   3.082
  158VAL      N 1543   6.641   5.835   3.086
  158VAL      H 1544   6.556   5.880   3.114
  158VAL     CA 1545   6.604   5.729   2.991
  158VAL     CB 1546   6.542   5.608   3.061
  158VAL    CG1 1547   6.660   5.531   3.121
  158VAL    CG2 1548   6.426   5.629   3.159
  158VAL      C 1549   6.512   5.782   2.881
  158VAL      O 1550   6.431   5.868   2.912
  159ASN      N 1551   6.521   5.720   2.763
  159ASN      H 1552   6.604   5.681   2.724
  159ASN     CA 1553   6.408   5.696   2.671
  159ASN     CB 1554   6.453   5.634   2.538
  159ASN     CG 1555   6.340   5.648   2.437
  159ASN    OD1 1556   6.262   5.743   2.436
  159ASN    ND2 1557   6.340   5.550   2.347
  159ASN   HD21 1558   6.420   5.490   2.338
  159ASN   HD22 1559   6.272   5.547   2.274
  159ASN      C 1560   6.306   5.602   2.735
  159ASN      O 1561   6.340   5.495   2.786
  160PHE      N 1562   6.186   5.636   2.690
  160PHE      H 1563   6.166   5.688   2.606
  160PHE     CA 1564   6.066   5.568   2.740
  160PHE     CB 1565   5.998   5.662   2.839
  160PHE     CG 1566   5.910   5.579   2.933
  160PHE    CD1 1567   5.975   5.509   3.034
  160PHE    HD1 1568   6.080   5.524   3.057
  160PHE    CD2 1569   5.771   5.577   2.921
  160PHE    HD2 1570   5.717   5.627   2.841
  160PHE    CE1 1571   5.895   5.439   3.124
  160PHE    HE1 1572   5.945   5.388   3.206
  160PHE    CE2 1573   5.694   5.499   3.006
  160PHE    HE2 1574   5.587   5.487   2.989
  160PHE     CZ 1575   5.757   5.428   3.107
  160PHE     HZ 1576   5.693   5.396   3.190
  160PHE      C 1577   5.972   5.528   2.626
  160PHE      O 1578   5.968   5.601   2.527
  161HISE     N 1579   5.896   5.421   2.647
  161HISE     H 1580   5.914   5.360   2.724
  161HISE    CA 1581   5.795   5.374   2.551
  161HISE    CB 1582   5.873   5.288   2.451
  161HISE    CG 1583   5.794   5.270   2.321
  161HISE   ND1 1584   5.689   5.344   2.284
  161HISE   CD2 1585   5.811   5.164   2.243
  161HISE   HD2 1586   5.867   5.076   2.274
  161HISE   CE1 1587   5.639   5.282   2.178
  161HISE   HE1 1588   5.538   5.290   2.139
  161HISE   NE2 1589   5.714   5.175   2.152
  161HISE   HE2 1590   5.687   5.116   2.076
  161HISE     C 1591   5.679   5.305   2.623
  161HISE     O 1592   5.693   5.250   2.732
  162PHE      N 1593   5.566   5.303   2.553
  162PHE      H 1594   5.571   5.311   2.453
  162PHE     CA 1595   5.442   5.252   2.614
  162PHE     CB 1596   5.331   5.354   2.587
  162PHE     CG 1597   5.288   5.431   2.711
  162PHE    CD1 1598   5.163   5.420   2.770
  162PHE    HD1 1599   5.096   5.351   2.718
  162PHE    CD2 1600   5.372   5.529   2.763
  162PHE    HD2 1601   5.459   5.558   2.703
  162PHE    CE1 1602   5.113   5.504   2.869
  162PHE    HE1 1603   5.006   5.514   2.884
  162PHE    CE2 1604   5.333   5.609   2.869
  162PHE    HE2 1605   5.407   5.668   2.923
  162PHE     CZ 1606   5.204   5.595   2.920
  162PHE     HZ 1607   5.186   5.646   3.015
  162PHE      C 1608   5.404   5.123   2.541
  162PHE      O 1609   5.348   5.125   2.431
  163ILE      N 1610   5.416   5.010   2.611
  163ILE      H 1611   5.464   5.010   2.699
  163ILE     CA 1612   5.390   4.877   2.554
  163ILE     CB 1613   5.518   4.794   2.561
  163ILE    CG1 1614   5.627   4.842   2.465
  163ILE    CG2 1615   5.496   4.643   2.545
  163ILE     CD 1616   5.616   4.812   2.316
  163ILE      C 1617   5.257   4.822   2.608
  163ILE      O 1618   5.253   4.789   2.726
  164LEU      N 1619   5.177   4.771   2.515
  164LEU      H 1620   5.203   4.766   2.419
  164LEU     CA 1621   5.049   4.709   2.553
  164LEU     CB 1622   4.941   4.776   2.468
  164LEU     CG 1623   4.793   4.758   2.503
  164LEU    CD1 1624   4.724   4.628   2.460
  164LEU    CD2 1625   4.770   4.795   2.650
  164LEU      C 1626   5.068   4.557   2.545
  164LEU      O 1627   5.131   4.516   2.447
  165PHE      N 1628   5.018   4.487   2.646
  165PHE      H 1629   5.024   4.522   2.740
  165PHE     CA 1630   5.004   4.341   2.639
  165PHE     CB 1631   5.096   4.281   2.745
  165PHE     CG 1632   5.142   4.138   2.716
  165PHE    CD1 1633   5.241   4.101   2.626
  165PHE    HD1 1634   5.298   4.179   2.575
  165PHE    CD2 1635   5.070   4.036   2.778
  165PHE    HD2 1636   4.978   4.065   2.827
  165PHE    CE1 1637   5.265   3.966   2.603
  165PHE    HE1 1638   5.361   3.934   2.563
  165PHE    CE2 1639   5.085   3.902   2.745
  165PHE    HE2 1640   5.020   3.818   2.768
  165PHE     CZ 1641   5.186   3.865   2.656
  165PHE     HZ 1642   5.227   3.765   2.665
  165PHE      C 1643   4.862   4.286   2.655
  165PHE      O 1644   4.808   4.302   2.765
  166ASN      N 1645   4.835   4.196   2.561
  166ASN      H 1646   4.898   4.188   2.484
  166ASN     CA 1647   4.704   4.130   2.555
  166ASN     CB 1648   4.612   4.223   2.477
  166ASN     CG 1649   4.462   4.190   2.480
  166ASN    OD1 1650   4.418   4.104   2.555
  166ASN    ND2 1651   4.377   4.264   2.409
  166ASN   HD21 1652   4.398   4.349   2.361
  166ASN   HD22 1653   4.284   4.227   2.411
  166ASN      C 1654   4.709   3.999   2.476
  166ASN      O 1655   4.763   3.976   2.368
  167ASN      N 1656   4.627   3.911   2.533
  167ASN      H 1657   4.554   3.945   2.591
  167ASN     CA 1658   4.607   3.780   2.468
  167ASN     CB 1659   4.650   3.673   2.569
  167ASN     CG 1660   4.653   3.529   2.516
  167ASN    OD1 1661   4.556   3.486   2.454
  167ASN    ND2 1662   4.730   3.440   2.578
  167ASN   HD21 1663   4.787   3.465   2.656
  167ASN   HD22 1664   4.719   3.348   2.541
  167ASN      C 1665   4.463   3.759   2.422
  167ASN      O 1666   4.374   3.777   2.506
  168VAL      N 1667   4.452   3.714   2.298
  168VAL      H 1668   4.537   3.707   2.245
  168VAL     CA 1669   4.321   3.682   2.239
  168VAL     CB 1670   4.293   3.754   2.107
  168VAL    CG1 1671   4.151   3.738   2.051
  168VAL    CG2 1672   4.300   3.906   2.123
  168VAL      C 1673   4.299   3.532   2.223
  168VAL      O 1674   4.335   3.470   2.123
  169ASP      N 1675   4.238   3.477   2.328
  169ASP      H 1676   4.226   3.529   2.412
  169ASP     CA 1677   4.207   3.334   2.344
  169ASP     CB 1678   4.082   3.296   2.264
  169ASP     CG 1679   3.960   3.376   2.311
  169ASP    OD1 1680   3.945   3.492   2.268
  169ASP    OD2 1681   3.874   3.318   2.381
  169ASP      C 1682   4.324   3.244   2.305
  169ASP      O 1683   4.297   3.131   2.263
  170GLY      N 1684   4.451   3.273   2.334
  170GLY      H 1685   4.470   3.347   2.398
  170GLY     CA 1686   4.564   3.193   2.284
  170GLY      C 1687   4.687   3.272   2.239
  170GLY      O 1688   4.795   3.251   2.294
  171HISE     N 1689   4.667   3.350   2.133
  171HISE     H 1690   4.585   3.334   2.079
  171HISE    CA 1691   4.782   3.419   2.072
  171HISE    CB 1692   4.738   3.469   1.934
  171HISE    CG 1693   4.835   3.433   1.821
  171HISE   ND1 1694   4.811   3.362   1.711
  171HISE   CD2 1695   4.967   3.447   1.830
  171HISE   HD2 1696   5.024   3.489   1.913
  171HISE   CE1 1697   4.928   3.333   1.655
  171HISE   HE1 1698   4.945   3.269   1.569
  171HISE   NE2 1699   5.026   3.390   1.725
  171HISE   HE2 1700   5.122   3.360   1.723
  171HISE     C 1701   4.834   3.540   2.151
  171HISE     O 1702   4.769   3.645   2.146
  172LEU      N 1703   4.957   3.525   2.198
  172LEU      H 1704   4.986   3.430   2.189
  172LEU     CA 1705   5.037   3.617   2.281
  172LEU     CB 1706   5.145   3.529   2.344
  172LEU     CG 1707   5.092   3.456   2.467
  172LEU    CD1 1708   5.201   3.362   2.520
  172LEU    CD2 1709   5.052   3.554   2.578
  172LEU      C 1710   5.104   3.729   2.201
  172LEU      O 1711   5.221   3.729   2.164
  173TYR      N 1712   5.030   3.839   2.217
  173TYR      H 1713   4.952   3.852   2.278
  173TYR     CA 1714   5.060   3.961   2.141
  173TYR     CB 1715   4.952   4.013   2.046
  173TYR     CG 1716   4.889   3.929   1.934
  173TYR    CD1 1717   4.969   3.850   1.852
  173TYR    HD1 1718   5.073   3.832   1.880
  173TYR    CD2 1719   4.750   3.927   1.928
  173TYR    HD2 1720   4.679   3.989   1.982
  173TYR    CE1 1721   4.914   3.775   1.749
  173TYR    HE1 1722   4.977   3.726   1.674
  173TYR    CE2 1723   4.696   3.849   1.826
  173TYR    HE2 1724   4.594   3.855   1.787
  173TYR     CZ 1725   4.776   3.782   1.735
  173TYR     OH 1726   4.716   3.726   1.627
  173TYR     HH 1727   4.777   3.682   1.561
  173TYR      C 1728   5.100   4.080   2.230
  173TYR      O 1729   5.038   4.121   2.328
  174GLU      N 1730   5.220   4.122   2.192
  174GLU      H 1731   5.264   4.073   2.117
  174GLU     CA 1732   5.282   4.246   2.242
  174GLU     CB 1733   5.433   4.228   2.250
  174GLU     CG 1734   5.517   4.350   2.289
  174GLU     CD 1735   5.665   4.314   2.302
  174GLU    OE1 1736   5.700   4.244   2.400
  174GLU    OE2 1737   5.755   4.364   2.231
  174GLU      C 1738   5.257   4.362   2.146
  174GLU      O 1739   5.306   4.370   2.034
  175LEU      N 1740   5.192   4.471   2.188
  175LEU      H 1741   5.161   4.482   2.282
  175LEU     CA 1742   5.139   4.575   2.099
  175LEU     CB 1743   4.991   4.602   2.127
  175LEU     CG 1744   4.905   4.481   2.091
  175LEU    CD1 1745   4.864   4.391   2.208
  175LEU    CD2 1746   4.783   4.531   2.013
  175LEU      C 1747   5.209   4.705   2.137
  175LEU      O 1748   5.246   4.733   2.252
  176ASP      N 1749   5.243   4.783   2.035
  176ASP      H 1750   5.262   4.735   1.949
  176ASP     CA 1751   5.313   4.911   2.051
  176ASP     CB 1752   5.403   4.935   1.930
  176ASP     CG 1753   5.513   5.040   1.945
  176ASP    OD1 1754   5.630   4.999   1.958
  176ASP    OD2 1755   5.474   5.159   1.940
  176ASP      C 1756   5.211   5.024   2.067
  176ASP      O 1757   5.099   5.015   2.017
  177GLY      N 1758   5.243   5.110   2.163
  177GLY      H 1759   5.314   5.085   2.229
  177GLY     CA 1760   5.177   5.238   2.192
  177GLY      C 1761   5.154   5.317   2.063
  177GLY      O 1762   5.057   5.391   2.048
  178ARG      N 1763   5.244   5.306   1.965
  178ARG      H 1764   5.306   5.229   1.953
  178ARG     CA 1765   5.238   5.390   1.844
  178ARG     CB 1766   5.359   5.483   1.860
  178ARG     CG 1767   5.333   5.605   1.771
  178ARG     CD 1768   5.438   5.717   1.776
  178ARG     NE 1769   5.383   5.826   1.693
  178ARG     HE 1770   5.323   5.885   1.747
  178ARG     CZ 1771   5.415   5.853   1.566
  178ARG    NH1 1772   5.518   5.792   1.505
  178ARG   HH11 1773   5.572   5.733   1.565
  178ARG   HH12 1774   5.540   5.806   1.409
  178ARG    NH2 1775   5.323   5.907   1.484
  178ARG   HH21 1776   5.240   5.941   1.528
  178ARG   HH22 1777   5.325   5.880   1.388
  178ARG      C 1778   5.239   5.321   1.708
  178ARG      O 1779   5.142   5.342   1.635
  179MET      N 1780   5.318   5.215   1.694
  179MET      H 1781   5.387   5.188   1.762
  179MET     CA 1782   5.320   5.130   1.574
  179MET     CB 1783   5.446   5.045   1.583
  179MET     CG 1784   5.523   5.040   1.451
  179MET     SD 1785   5.442   4.949   1.315
  179MET     CE 1786   5.549   5.010   1.187
  179MET      C 1787   5.191   5.049   1.558
  179MET      O 1788   5.158   4.994   1.664
  180PRO      N 1789   5.121   5.054   1.445
  180PRO     CA 1790   5.000   4.975   1.420
  180PRO     CB 1791   4.940   5.007   1.282
  180PRO     CG 1792   5.051   5.088   1.215
  180PRO     CD 1793   5.154   5.127   1.321
  180PRO      C 1794   5.005   4.826   1.450
  180PRO      O 1795   4.915   4.775   1.516
  181PHE      N 1796   5.109   4.770   1.388
  181PHE      H 1797   5.167   4.837   1.340
  181PHE     CA 1798   5.143   4.627   1.385
  181PHE     CB 1799   5.249   4.596   1.279
  181PHE     CG 1800   5.340   4.474   1.285
  181PHE    CD1 1801   5.303   4.342   1.259
  181PHE    HD1 1802   5.197   4.317   1.257
  181PHE    CD2 1803   5.475   4.494   1.313
  181PHE    HD2 1804   5.506   4.597   1.330
  181PHE    CE1 1805   5.391   4.235   1.268
  181PHE    HE1 1806   5.347   4.135   1.280
  181PHE    CE2 1807   5.565   4.388   1.315
  181PHE    HE2 1808   5.668   4.405   1.344
  181PHE     CZ 1809   5.526   4.257   1.291
  181PHE     HZ 1810   5.595   4.175   1.271
  181PHE      C 1811   5.193   4.578   1.521
  181PHE      O 1812   5.278   4.645   1.579
  182PRO      N 1813   5.137   4.465   1.563
  182PRO     CA 1814   5.181   4.394   1.684
  182PRO     CB 1815   5.049   4.345   1.745
  182PRO     CG 1816   4.970   4.304   1.620
  182PRO     CD 1817   5.009   4.410   1.516
  182PRO      C 1818   5.288   4.288   1.660
  182PRO      O 1819   5.286   4.225   1.555
  183VAL      N 1820   5.357   4.239   1.763
  183VAL      H 1821   5.344   4.271   1.857
  183VAL     CA 1822   5.458   4.132   1.755
  183VAL     CB 1823   5.598   4.190   1.773
  183VAL    CG1 1824   5.630   4.290   1.661
  183VAL    CG2 1825   5.615   4.262   1.907
  183VAL      C 1826   5.428   4.018   1.852
  183VAL      O 1827   5.362   4.028   1.955
  184ASN      N 1828   5.469   3.899   1.808
  184ASN      H 1829   5.542   3.883   1.741
  184ASN     CA 1830   5.418   3.771   1.858
  184ASN     CB 1831   5.394   3.671   1.744
  184ASN     CG 1832   5.341   3.533   1.782
  184ASN    OD1 1833   5.270   3.505   1.879
  184ASN    ND2 1834   5.360   3.442   1.687
  184ASN   HD21 1835   5.399   3.479   1.602
  184ASN   HD22 1836   5.338   3.347   1.709
  184ASN      C 1837   5.515   3.707   1.958
  184ASN      O 1838   5.632   3.682   1.929
  185HISE     N 1839   5.454   3.668   2.070
  185HISE     H 1840   5.365   3.712   2.085
  185HISE    CA 1841   5.516   3.591   2.178
  185HISE    CB 1842   5.503   3.670   2.308
  185HISE    CG 1843   5.606   3.783   2.309
  185HISE   ND1 1844   5.738   3.769   2.312
  185HISE   CD2 1845   5.571   3.911   2.318
  185HISE   HD2 1846   5.474   3.952   2.293
  185HISE   CE1 1847   5.785   3.893   2.326
  185HISE   HE1 1848   5.888   3.927   2.315
  185HISE   NE2 1849   5.684   3.980   2.334
  185HISE   HE2 1850   5.691   4.080   2.339
  185HISE     C 1851   5.473   3.445   2.188
  185HISE     O 1852   5.492   3.380   2.292
  186GLY      N 1853   5.422   3.385   2.081
  186GLY      H 1854   5.361   3.448   2.033
  186GLY     CA 1855   5.370   3.248   2.082
  186GLY      C 1856   5.227   3.226   2.132
  186GLY      O 1857   5.144   3.317   2.131
  187ALA      N 1858   5.184   3.103   2.160
  187ALA      H 1859   5.247   3.027   2.148
  187ALA     CA 1860   5.055   3.083   2.228
  187ALA     CB 1861   4.973   2.987   2.141
  187ALA      C 1862   5.053   3.035   2.374
  187ALA      O 1863   5.148   2.971   2.419
  188SER      N 1864   4.944   3.069   2.442
  188SER      H 1865   4.873   3.120   2.393
  188SER     CA 1866   4.910   3.039   2.581
  188SER     CB 1867   5.002   3.107   2.682
  188SER     OG 1868   4.960   3.098   2.819
  188SER     HG 1869   5.026   3.161   2.859
  188SER      C 1870   4.766   3.073   2.620
  188SER      O 1871   4.722   3.177   2.572
  189SER      N 1872   4.714   2.995   2.714
  189SER      H 1873   4.733   2.897   2.727
  189SER     CA 1874   4.586   3.031   2.777
  189SER     CB 1875   4.522   2.922   2.863
  189SER     OG 1876   4.616   2.887   2.965
  189SER     HG 1877   4.581   2.921   3.052
  189SER      C 1878   4.587   3.165   2.851
  189SER      O 1879   4.669   3.176   2.942
  190GLU      N 1880   4.469   3.224   2.866
  190GLU      H 1881   4.387   3.173   2.838
  190GLU     CA 1882   4.458   3.362   2.917
  190GLU     CB 1883   4.323   3.426   2.887
  190GLU     CG 1884   4.306   3.443   2.736
  190GLU     CD 1885   4.171   3.497   2.689
  190GLU    OE1 1886   4.169   3.611   2.638
  190GLU    OE2 1887   4.066   3.442   2.730
  190GLU      C 1888   4.480   3.375   3.067
  190GLU      O 1889   4.498   3.486   3.117
  191ASP      N 1890   4.449   3.265   3.135
  191ASP      H 1891   4.400   3.188   3.094
  191ASP     CA 1892   4.462   3.251   3.281
  191ASP     CB 1893   4.402   3.116   3.321
  191ASP     CG 1894   4.437   2.991   3.240
  191ASP    OD1 1895   4.545   2.932   3.257
  191ASP    OD2 1896   4.362   2.943   3.152
  191ASP      C 1897   4.602   3.284   3.333
  191ASP      O 1898   4.620   3.358   3.429
  192THR      N 1899   4.699   3.261   3.245
  192THR      H 1900   4.681   3.200   3.167
  192THR     CA 1901   4.838   3.302   3.266
  192THR     CB 1902   4.947   3.202   3.227
  192THR    OG1 1903   4.928   3.172   3.089
  192THR    HG1 1904   4.997   3.226   3.040
  192THR    CG2 1905   4.945   3.071   3.307
  192THR      C 1906   4.885   3.443   3.232
  192THR      O 1907   4.996   3.474   3.276
  193LEU      N 1908   4.802   3.535   3.184
  193LEU      H 1909   4.706   3.510   3.189
  193LEU     CA 1910   4.843   3.672   3.148
  193LEU     CB 1911   4.713   3.753   3.148
  193LEU     CG 1912   4.719   3.897   3.099
  193LEU    CD1 1913   4.728   3.910   2.946
  193LEU    CD2 1914   4.593   3.971   3.143
  193LEU      C 1915   4.954   3.741   3.227
  193LEU      O 1916   5.059   3.770   3.169
  194LEU      N 1917   4.948   3.745   3.359
  194LEU      H 1918   4.894   3.679   3.411
  194LEU     CA 1919   5.048   3.808   3.447
  194LEU     CB 1920   5.006   3.814   3.594
  194LEU     CG 1921   4.876   3.891   3.616
  194LEU    CD1 1922   4.836   3.875   3.763
  194LEU    CD2 1923   4.884   4.042   3.590
  194LEU      C 1924   5.189   3.750   3.447
  194LEU      O 1925   5.287   3.823   3.436
  195LYS      N 1926   5.196   3.617   3.445
  195LYS      H 1927   5.116   3.557   3.450
  195LYS     CA 1928   5.320   3.542   3.425
  195LYS     CB 1929   5.305   3.395   3.465
  195LYS     CG 1930   5.287   3.370   3.615
  195LYS     CD 1931   5.272   3.219   3.639
  195LYS     CE 1932   5.198   3.190   3.770
  195LYS     NZ 1933   5.290   3.211   3.882
  195LYS    HZ1 1934   5.234   3.195   3.964
  195LYS    HZ2 1935   5.369   3.150   3.877
  195LYS    HZ3 1936   5.318   3.306   3.895
  195LYS      C 1937   5.379   3.544   3.284
  195LYS      O 1938   5.501   3.547   3.270
  196ASP      N 1939   5.300   3.532   3.178
  196ASP      H 1940   5.206   3.499   3.173
  196ASP     CA 1941   5.340   3.548   3.037
  196ASP     CB 1942   5.233   3.502   2.938
  196ASP     CG 1943   5.205   3.352   2.923
  196ASP    OD1 1944   5.298   3.269   2.915
  196ASP    OD2 1945   5.084   3.320   2.924
  196ASP      C 1946   5.388   3.689   3.007
  196ASP      O 1947   5.499   3.707   2.956
  197ALA      N 1948   5.320   3.780   3.075
  197ALA      H 1949   5.224   3.767   3.103
  197ALA     CA 1950   5.364   3.920   3.090
  197ALA     CB 1951   5.273   4.002   3.182
  197ALA      C 1952   5.503   3.921   3.154
  197ALA      O 1953   5.593   3.986   3.103
  198ALA      N 1954   5.516   3.859   3.271
  198ALA      H 1955   5.434   3.833   3.322
  198ALA     CA 1956   5.647   3.857   3.337
  198ALA     CB 1957   5.633   3.803   3.479
  198ALA      C 1958   5.759   3.785   3.263
  198ALA      O 1959   5.845   3.859   3.215
  199LYS      N 1960   5.728   3.674   3.198
  199LYS      H 1961   5.635   3.638   3.201
  199LYS     CA 1962   5.827   3.598   3.120
  199LYS     CB 1963   5.792   3.455   3.080
  199LYS     CG 1964   5.829   3.351   3.186
  199LYS     CD 1965   5.981   3.337   3.203
  199LYS     CE 1966   6.023   3.228   3.301
  199LYS     NZ 1967   6.148   3.156   3.270
  199LYS    HZ1 1968   6.154   3.129   3.174
  199LYS    HZ2 1969   6.228   3.212   3.290
  199LYS    HZ3 1970   6.158   3.073   3.325
  199LYS      C 1971   5.884   3.669   2.997
  199LYS      O 1972   6.002   3.703   2.987
  200VAL      N 1973   5.786   3.736   2.936
  200VAL      H 1974   5.690   3.746   2.962
  200VAL     CA 1975   5.819   3.825   2.824
  200VAL     CB 1976   5.703   3.845   2.727
  200VAL    CG1 1977   5.652   3.708   2.680
  200VAL    CG2 1978   5.594   3.944   2.767
  200VAL      C 1979   5.892   3.956   2.856
  200VAL      O 1980   5.999   3.979   2.799
  201CYS      N 1981   5.853   4.022   2.965
  201CYS      H 1982   5.765   4.011   3.010
  201CYS     CA 1983   5.919   4.138   3.026
  201CYS     CB 1984   5.852   4.212   3.142
  201CYS     SG 1985   5.685   4.274   3.102
  201CYS     HG 1986   5.620   4.159   3.114
  201CYS      C 1987   6.065   4.115   3.066
  201CYS      O 1988   6.156   4.197   3.058
  202ARG      N 1989   6.084   3.996   3.122
  202ARG      H 1990   6.013   3.930   3.145
  202ARG     CA 1991   6.216   3.943   3.157
  202ARG     CB 1992   6.220   3.818   3.245
  202ARG     CG 1993   6.241   3.860   3.390
  202ARG     CD 1994   6.244   3.752   3.499
  202ARG     NE 1995   6.272   3.811   3.630
  202ARG     HE 1996   6.277   3.911   3.628
  202ARG     CZ 1997   6.289   3.748   3.747
  202ARG    NH1 1998   6.276   3.617   3.768
  202ARG   HH11 1999   6.250   3.548   3.700
  202ARG   HH12 2000   6.298   3.583   3.859
  202ARG    NH2 2001   6.294   3.827   3.855
  202ARG   HH21 2002   6.284   3.925   3.837
  202ARG   HH22 2003   6.280   3.792   3.948
  202ARG      C 2004   6.315   3.910   3.045
  202ARG      O 2005   6.436   3.918   3.066
  203GLU      N 2006   6.254   3.849   2.943
  203GLU      H 2007   6.160   3.816   2.943
  203GLU     CA 2008   6.330   3.816   2.822
  203GLU     CB 2009   6.245   3.751   2.714
  203GLU     CG 2010   6.321   3.681   2.602
  203GLU     CD 2011   6.225   3.603   2.511
  203GLU    OE1 2012   6.228   3.478   2.523
  203GLU    OE2 2013   6.154   3.675   2.439
  203GLU      C 2014   6.425   3.924   2.769
  203GLU      O 2015   6.546   3.906   2.763
  204PHE      N 2016   6.373   4.045   2.750
  204PHE      H 2017   6.276   4.055   2.726
  204PHE     CA 2018   6.452   4.163   2.711
  204PHE     CB 2019   6.366   4.289   2.716
  204PHE     CG 2020   6.244   4.279   2.624
  204PHE    CD1 2021   6.260   4.310   2.490
  204PHE    HD1 2022   6.354   4.300   2.436
  204PHE    CD2 2023   6.126   4.225   2.675
  204PHE    HD2 2024   6.115   4.217   2.783
  204PHE    CE1 2025   6.146   4.316   2.410
  204PHE    HE1 2026   6.159   4.353   2.308
  204PHE    CE2 2027   6.022   4.210   2.584
  204PHE    HE2 2028   5.926   4.170   2.618
  204PHE     CZ 2029   6.031   4.250   2.451
  204PHE     HZ 2030   5.944   4.242   2.386
  204PHE      C 2031   6.575   4.187   2.798
  204PHE      O 2032   6.683   4.193   2.740
  205THR      N 2033   6.556   4.180   2.930
  205THR      H 2034   6.468   4.172   2.975
  205THR     CA 2035   6.666   4.210   3.023
  205THR     CB 2036   6.625   4.266   3.159
  205THR    OG1 2037   6.513   4.188   3.201
  205THR    HG1 2038   6.513   4.189   3.301
  205THR    CG2 2039   6.585   4.413   3.139
  205THR      C 2040   6.775   4.104   3.043
  205THR      O 2041   6.891   4.144   3.038
  206GLU      N 2042   6.733   3.979   3.062
  206GLU      H 2043   6.638   3.951   3.074
  206GLU     CA 2044   6.824   3.864   3.055
  206GLU     CB 2045   6.750   3.731   3.044
  206GLU     CG 2046   6.784   3.636   3.159
  206GLU     CD 2047   6.743   3.492   3.131
  206GLU    OE1 2048   6.656   3.464   3.046
  206GLU    OE2 2049   6.770   3.407   3.219
  206GLU      C 2050   6.903   3.857   2.924
  206GLU      O 2051   7.025   3.862   2.940
  207ARG      N 2052   6.839   3.889   2.812
  207ARG      H 2053   6.743   3.915   2.808
  207ARG     CA 2054   6.903   3.890   2.679
  207ARG     CB 2055   6.804   3.857   2.566
  207ARG     CG 2056   6.769   3.709   2.561
  207ARG     CD 2057   6.660   3.667   2.462
  207ARG     NE 2058   6.626   3.527   2.492
  207ARG     HE 2059   6.638   3.501   2.588
  207ARG     CZ 2060   6.589   3.430   2.407
  207ARG    NH1 2061   6.595   3.454   2.276
  207ARG   HH11 2062   6.623   3.543   2.240
  207ARG   HH12 2063   6.549   3.394   2.210
  207ARG    NH2 2064   6.539   3.313   2.449
  207ARG   HH21 2065   6.530   3.295   2.547
  207ARG   HH22 2066   6.531   3.232   2.390
  207ARG      C 2067   6.991   4.003   2.627
  207ARG      O 2068   7.104   3.991   2.580
  208GLU      N 2069   6.942   4.124   2.649
  208GLU      H 2070   6.849   4.131   2.686
  208GLU     CA 2071   7.012   4.249   2.614
  208GLU     CB 2072   6.935   4.311   2.498
  208GLU     CG 2073   7.003   4.428   2.427
  208GLU     CD 2074   7.148   4.421   2.378
  208GLU    OE1 2075   7.169   4.397   2.258
  208GLU    OE2 2076   7.237   4.445   2.463
  208GLU      C 2077   7.036   4.332   2.741
  208GLU      O 2078   6.952   4.358   2.826
  209GLN      N 2079   7.148   4.401   2.720
  209GLN      H 2080   7.180   4.412   2.626
  209GLN     CA 2081   7.229   4.472   2.819
  209GLN     CB 2082   7.351   4.518   2.739
  209GLN     CG 2083   7.468   4.566   2.825
  209GLN     CD 2084   7.568   4.637   2.735
  209GLN    OE1 2085   7.667   4.581   2.688
  209GLN    NE2 2086   7.541   4.765   2.708
  209GLN   HE21 2087   7.453   4.804   2.732
  209GLN   HE22 2088   7.603   4.821   2.653
  209GLN      C 2089   7.159   4.590   2.887
  209GLN      O 2090   7.156   4.699   2.829
  210GLY      N 2091   7.146   4.582   3.019
  210GLY      H 2092   7.154   4.502   3.078
  210GLY     CA 2093   7.099   4.694   3.102
  210GLY      C 2094   7.002   4.645   3.209
  210GLY      O 2095   6.889   4.615   3.170
  211GLU      N 2096   7.042   4.617   3.332
  211GLU      H 2097   7.138   4.627   3.357
  211GLU     CA 2098   6.964   4.565   3.446
  211GLU     CB 2099   7.065   4.497   3.539
  211GLU     CG 2100   7.150   4.385   3.478
  211GLU     CD 2101   7.221   4.307   3.588
  211GLU    OE1 2102   7.167   4.217   3.656
  211GLU    OE2 2103   7.346   4.315   3.580
  211GLU      C 2104   6.877   4.664   3.522
  211GLU      O 2105   6.889   4.716   3.633
  212VAL      N 2106   6.771   4.693   3.446
  212VAL      H 2107   6.756   4.643   3.361
  212VAL     CA 2108   6.664   4.790   3.475
  212VAL     CB 2109   6.640   4.887   3.359
  212VAL    CG1 2110   6.749   4.989   3.329
  212VAL    CG2 2111   6.575   4.822   3.237
  212VAL      C 2112   6.534   4.732   3.530
  212VAL      O 2113   6.491   4.618   3.515
  213ARG      N 2114   6.466   4.819   3.605
  213ARG      H 2115   6.515   4.900   3.637
  213ARG     CA 2116   6.333   4.796   3.663
  213ARG     CB 2117   6.317   4.871   3.795
  213ARG     CG 2118   6.411   4.804   3.896
  213ARG     CD 2119   6.392   4.853   4.040
  213ARG     NE 2120   6.481   4.779   4.129
  213ARG     HE 2121   6.565   4.748   4.084
  213ARG     CZ 2122   6.459   4.737   4.255
  213ARG    NH1 2123   6.344   4.754   4.321
  213ARG   HH11 2124   6.263   4.788   4.272
  213ARG   HH12 2125   6.321   4.711   4.408
  213ARG    NH2 2126   6.556   4.666   4.313
  213ARG   HH21 2127   6.642   4.649   4.263
  213ARG   HH22 2128   6.540   4.627   4.404
  213ARG      C 2129   6.221   4.835   3.566
  213ARG      O 2130   6.217   4.942   3.504
  214PHE      N 2131   6.134   4.738   3.544
  214PHE      H 2132   6.150   4.645   3.576
  214PHE     CA 2133   6.011   4.745   3.464
  214PHE     CB 2134   6.007   4.629   3.363
  214PHE     CG 2135   6.091   4.506   3.396
  214PHE    CD1 2136   6.208   4.478   3.328
  214PHE    HD1 2137   6.247   4.555   3.262
  214PHE    CD2 2138   6.040   4.413   3.486
  214PHE    HD2 2139   5.950   4.436   3.542
  214PHE    CE1 2140   6.259   4.348   3.332
  214PHE    HE1 2141   6.328   4.303   3.261
  214PHE    CE2 2142   6.094   4.285   3.492
  214PHE    HE2 2143   6.049   4.199   3.542
  214PHE     CZ 2144   6.203   4.250   3.414
  214PHE     HZ 2145   6.258   4.157   3.429
  214PHE      C 2146   5.879   4.744   3.541
  214PHE      O 2147   5.880   4.692   3.652
  215SER      N 2148   5.777   4.821   3.501
  215SER      H 2149   5.774   4.858   3.408
  215SER     CA 2150   5.657   4.843   3.583
  215SER     CB 2151   5.648   4.985   3.640
  215SER     OG 2152   5.534   4.991   3.726
  215SER     HG 2153   5.518   5.088   3.739
  215SER      C 2154   5.542   4.812   3.488
  215SER      O 2155   5.554   4.840   3.369
  216ALA      N 2156   5.426   4.764   3.532
  216ALA      H 2157   5.416   4.743   3.629
  216ALA     CA 2158   5.308   4.726   3.453
  216ALA     CB 2159   5.308   4.573   3.445
  216ALA      C 2160   5.175   4.762   3.520
  216ALA      O 2161   5.141   4.738   3.636
  217VAL      N 2162   5.101   4.846   3.449
  217VAL      H 2163   5.140   4.863   3.358
  217VAL     CA 2164   4.977   4.904   3.501
  217VAL     CB 2165   4.980   5.057   3.511
  217VAL    CG1 2166   5.090   5.099   3.608
  217VAL    CG2 2167   5.016   5.129   3.381
  217VAL      C 2168   4.850   4.853   3.431
  217VAL      O 2169   4.858   4.822   3.313
  218ALA      N 2170   4.748   4.824   3.510
  218ALA      H 2171   4.746   4.834   3.610
  218ALA     CA 2172   4.623   4.767   3.459
  218ALA     CB 2173   4.656   4.617   3.453
  218ALA      C 2174   4.496   4.790   3.542
  218ALA     O1 2175   4.387   4.741   3.508
  218ALA     O2 2176   4.505   4.878   3.631
   6.91893   6.91893   4.89242   0.00000   0.00000   0.00000   0.00000   3.45942   3.45942
