# Supplementary material for: Is There a Functional Role for the Knotted Topology in Protein UCH-L1?
Source: J Chem Inf Model. 2024 Jul 24;64(17):6827–37. doi: 10.1021/acs.jcim.4c00880 (PMC11388461; doi:10.1021/acs.jcim.4c00880)
Supplement: Supplementary file 2 — ci4c00880_si_002.zip [file ci4c00880_si_002.zip › UCH-L1_files/APO/APO_delta219/REP_1/traj_initial.gro]

Protein in water t=   0.00000 step= 0
 2176
    1MET      N    1   6.093   3.502   3.258
    1MET     H1    2   6.188   3.476   3.277
    1MET     H2    3   6.080   3.600   3.269
    1MET     H3    4   6.043   3.457   3.332
    1MET     CA    5   6.030   3.466   3.130
    1MET     CB    6   5.998   3.317   3.117
    1MET     CG    7   6.122   3.238   3.074
    1MET     SD    8   6.256   3.240   3.198
    1MET     CE    9   6.338   3.091   3.145
    1MET      C   10   5.900   3.547   3.116
    1MET      O   11   5.896   3.638   3.034
    2GLN      N   12   5.799   3.530   3.201
    2GLN      H   13   5.813   3.467   3.277
    2GLN     CA   14   5.672   3.604   3.193
    2GLN     CB   15   5.566   3.530   3.111
    2GLN     CG   16   5.514   3.404   3.181
    2GLN     CD   17   5.372   3.368   3.137
    2GLN    OE1   18   5.336   3.251   3.123
    2GLN    NE2   19   5.285   3.468   3.142
    2GLN   HE21   20   5.299   3.554   3.191
    2GLN   HE22   21   5.201   3.468   3.088
    2GLN      C   22   5.603   3.659   3.318
    2GLN      O   23   5.618   3.608   3.429
    3LEU      N   24   5.539   3.773   3.294
    3LEU      H   25   5.532   3.813   3.203
    3LEU     CA   26   5.455   3.840   3.394
    3LEU     CB   27   5.458   3.990   3.363
    3LEU     CG   28   5.601   4.042   3.374
    3LEU    CD1   29   5.620   4.178   3.306
    3LEU    CD2   30   5.647   4.035   3.519
    3LEU      C   31   5.313   3.783   3.401
    3LEU      O   32   5.262   3.736   3.300
    4LYS      N   33   5.255   3.807   3.518
    4LYS      H   34   5.318   3.822   3.595
    4LYS     CA   35   5.111   3.817   3.546
    4LYS     CB   36   5.086   3.894   3.676
    4LYS     CG   37   5.104   3.787   3.784
    4LYS     CD   38   5.077   3.844   3.924
    4LYS     CE   39   5.137   3.760   4.037
    4LYS     NZ   40   5.283   3.742   4.026
    4LYS    HZ1   41   5.289   3.664   3.964
    4LYS    HZ2   42   5.328   3.824   3.990
    4LYS    HZ3   43   5.328   3.715   4.111
    4LYS      C   44   5.034   3.888   3.435
    4LYS      O   45   5.085   3.991   3.390
    5PRO      N   46   4.931   3.823   3.381
    5PRO     CA   47   4.831   3.883   3.292
    5PRO     CB   48   4.725   3.779   3.253
    5PRO     CG   49   4.799   3.650   3.287
    5PRO     CD   50   4.892   3.683   3.405
    5PRO      C   51   4.761   4.003   3.356
    5PRO      O   52   4.711   3.988   3.468
    6MET      N   53   4.756   4.107   3.274
    6MET      H   54   4.807   4.113   3.188
    6MET     CA   55   4.674   4.225   3.304
    6MET     CB   56   4.782   4.333   3.290
    6MET     CG   57   4.753   4.478   3.330
    6MET     SD   58   4.755   4.511   3.510
    6MET     CE   59   4.932   4.492   3.524
    6MET      C   60   4.572   4.248   3.192
    6MET      O   61   4.593   4.191   3.085
    7GLU      N   62   4.451   4.280   3.237
    7GLU      H   63   4.422   4.257   3.330
    7GLU     CA   64   4.351   4.336   3.145
    7GLU     CB   65   4.211   4.344   3.206
    7GLU     CG   66   4.087   4.366   3.119
    7GLU     CD   67   3.961   4.405   3.196
    7GLU    OE1   68   3.853   4.350   3.164
    7GLU    OE2   69   3.970   4.502   3.274
    7GLU      C   70   4.395   4.478   3.111
    7GLU      O   71   4.444   4.551   3.197
    8ILE      N   72   4.413   4.505   2.982
    8ILE      H   73   4.373   4.446   2.912
    8ILE     CA   74   4.465   4.635   2.937
    8ILE     CB   75   4.546   4.618   2.808
    8ILE    CG1   76   4.666   4.524   2.826
    8ILE    CG2   77   4.592   4.747   2.741
    8ILE     CD   78   4.774   4.568   2.925
    8ILE      C   79   4.345   4.728   2.917
    8ILE      O   80   4.253   4.713   2.836
    9ASN      N   81   4.349   4.827   3.006
    9ASN      H   82   4.421   4.835   3.074
    9ASN     CA   83   4.231   4.909   3.038
    9ASN     CB   84   4.170   4.823   3.148
    9ASN     CG   85   4.051   4.876   3.230
    9ASN    OD1   86   4.028   4.990   3.268
    9ASN    ND2   87   3.971   4.782   3.279
    9ASN   HD21   88   3.982   4.684   3.262
    9ASN   HD22   89   3.915   4.810   3.357
    9ASN      C   90   4.266   5.049   3.089
    9ASN      O   91   4.366   5.064   3.158
   10PRO      N   92   4.191   5.155   3.059
   10PRO     CA   93   4.207   5.292   3.110
   10PRO     CB   94   4.078   5.364   3.069
   10PRO     CG   95   4.039   5.293   2.939
   10PRO     CD   96   4.084   5.148   2.958
   10PRO      C   97   4.221   5.308   3.261
   10PRO      O   98   4.327   5.353   3.306
   11GLU      N   99   4.137   5.241   3.339
   11GLU      H  100   4.079   5.173   3.293
   11GLU     CA  101   4.121   5.238   3.485
   11GLU     CB  102   3.994   5.166   3.528
   11GLU     CG  103   3.983   5.164   3.681
   11GLU     CD  104   3.856   5.087   3.716
   11GLU    OE1  105   3.872   4.967   3.748
   11GLU    OE2  106   3.752   5.154   3.731
   11GLU      C  107   4.244   5.167   3.541
   11GLU      O  108   4.325   5.231   3.607
   12MET      N  109   4.272   5.049   3.485
   12MET      H  110   4.209   5.013   3.416
   12MET     CA  111   4.393   4.980   3.531
   12MET     CB  112   4.392   4.832   3.493
   12MET     CG  113   4.269   4.753   3.538
   12MET     SD  114   4.260   4.750   3.721
   12MET     CE  115   4.101   4.670   3.727
   12MET      C  116   4.524   5.046   3.487
   12MET      O  117   4.620   5.023   3.560
   13LEU      N  118   4.540   5.104   3.368
   13LEU      H  119   4.490   5.072   3.288
   13LEU     CA  120   4.653   5.192   3.334
   13LEU     CB  121   4.663   5.210   3.183
   13LEU     CG  122   4.711   5.104   3.083
   13LEU    CD1  123   4.724   5.162   2.942
   13LEU    CD2  124   4.851   5.056   3.121
   13LEU      C  125   4.665   5.324   3.410
   13LEU      O  126   4.774   5.363   3.450
   14ASN      N  127   4.553   5.373   3.463
   14ASN      H  128   4.470   5.364   3.407
   14ASN     CA  129   4.556   5.497   3.541
   14ASN     CB  130   4.419   5.564   3.555
   14ASN     CG  131   4.386   5.628   3.419
   14ASN    OD1  132   4.466   5.693   3.352
   14ASN    ND2  133   4.261   5.634   3.374
   14ASN   HD21  134   4.185   5.607   3.433
   14ASN   HD22  135   4.245   5.665   3.280
   14ASN      C  136   4.605   5.471   3.683
   14ASN      O  137   4.672   5.547   3.753
   15LYS      N  138   4.573   5.350   3.728
   15LYS      H  139   4.501   5.296   3.685
   15LYS     CA  140   4.636   5.291   3.847
   15LYS     CB  141   4.569   5.158   3.878
   15LYS     CG  142   4.421   5.177   3.913
   15LYS     CD  143   4.346   5.046   3.938
   15LYS     CE  144   4.202   5.075   3.981
   15LYS     NZ  145   4.132   4.950   4.015
   15LYS    HZ1  146   4.164   4.878   3.953
   15LYS    HZ2  147   4.162   4.931   4.108
   15LYS    HZ3  148   4.033   4.959   4.009
   15LYS      C  149   4.786   5.261   3.848
   15LYS      O  150   4.852   5.293   3.946
   16VAL      N  151   4.837   5.231   3.728
   16VAL      H  152   4.784   5.162   3.678
   16VAL     CA  153   4.983   5.229   3.711
   16VAL     CB  154   5.022   5.155   3.583
   16VAL    CG1  155   5.174   5.151   3.572
   16VAL    CG2  156   4.951   5.020   3.576
   16VAL      C  157   5.049   5.366   3.724
   16VAL      O  158   5.142   5.381   3.803
   17LEU      N  159   4.992   5.465   3.657
   17LEU      H  160   4.914   5.441   3.598
   17LEU     CA  161   5.030   5.606   3.670
   17LEU     CB  162   4.949   5.705   3.586
   17LEU     CG  163   4.959   5.672   3.437
   17LEU    CD1  164   4.859   5.760   3.362
   17LEU    CD2  165   5.095   5.714   3.381
   17LEU      C  166   5.025   5.662   3.813
   17LEU      O  167   5.125   5.716   3.859
   18SER      N  168   4.938   5.607   3.898
   18SER      H  169   4.864   5.554   3.858
   18SER     CA  170   4.941   5.631   4.043
   18SER     CB  171   4.812   5.577   4.104
   18SER     OG  172   4.706   5.670   4.077
   18SER     HG  173   4.618   5.641   4.113
   18SER      C  174   5.046   5.551   4.120
   18SER      O  175   5.128   5.620   4.181
   19ARG      N  176   5.073   5.425   4.086
   19ARG      H  177   5.013   5.380   4.020
   19ARG     CA  178   5.180   5.344   4.147
   19ARG     CB  179   5.176   5.199   4.100
   19ARG     CG  180   5.068   5.125   4.179
   19ARG     CD  181   5.066   4.972   4.165
   19ARG     NE  182   4.944   4.924   4.231
   19ARG     HE  183   4.865   4.982   4.209
   19ARG     CZ  184   4.934   4.869   4.352
   19ARG    NH1  185   5.044   4.847   4.426
   19ARG   HH11  186   5.134   4.853   4.384
   19ARG   HH12  187   5.038   4.853   4.526
   19ARG    NH2  188   4.813   4.849   4.406
   19ARG   HH21  189   4.725   4.880   4.370
   19ARG   HH22  190   4.809   4.803   4.495
   19ARG      C  191   5.316   5.398   4.103
   19ARG      O  192   5.416   5.377   4.172
   20LEU      N  193   5.325   5.450   3.981
   20LEU      H  194   5.247   5.432   3.920
   20LEU     CA  195   5.445   5.515   3.927
   20LEU     CB  196   5.455   5.484   3.777
   20LEU     CG  197   5.455   5.335   3.743
   20LEU    CD1  198   5.485   5.315   3.594
   20LEU    CD2  199   5.566   5.258   3.815
   20LEU      C  200   5.482   5.659   3.961
   20LEU      O  201   5.584   5.709   3.915
   21GLY      N  202   5.385   5.730   4.019
   21GLY      H  203   5.290   5.701   4.015
   21GLY     CA  204   5.405   5.868   4.066
   21GLY      C  205   5.392   5.974   3.957
   21GLY      O  206   5.483   6.056   3.946
   22VAL      N  207   5.296   5.961   3.865
   22VAL      H  208   5.238   5.881   3.851
   22VAL     CA  209   5.275   6.063   3.761
   22VAL     CB  210   5.262   5.995   3.624
   22VAL    CG1  211   5.278   6.105   3.518
   22VAL    CG2  212   5.362   5.880   3.607
   22VAL      C  213   5.150   6.148   3.781
   22VAL      O  214   5.049   6.081   3.805
   23ALA      N  215   5.163   6.280   3.768
   23ALA      H  216   5.251   6.321   3.746
   23ALA     CA  217   5.056   6.377   3.794
   23ALA     CB  218   5.102   6.510   3.734
   23ALA      C  219   4.922   6.340   3.730
   23ALA      O  220   4.915   6.337   3.607
   24GLY      N  221   4.818   6.358   3.811
   24GLY      H  222   4.837   6.386   3.905
   24GLY     CA  223   4.683   6.322   3.765
   24GLY      C  224   4.628   6.402   3.647
   24GLY      O  225   4.529   6.360   3.587
   25GLN      N  226   4.682   6.523   3.629
   25GLN      H  227   4.712   6.569   3.712
   25GLN     CA  228   4.662   6.609   3.512
   25GLN     CB  229   4.780   6.706   3.509
   25GLN     CG  230   4.773   6.821   3.610
   25GLN     CD  231   4.867   6.935   3.571
   25GLN    OE1  232   4.982   6.932   3.526
   25GLN    NE2  233   4.808   7.053   3.591
   25GLN   HE21  234   4.716   7.066   3.628
   25GLN   HE22  235   4.861   7.132   3.560
   25GLN      C  236   4.650   6.552   3.371
   25GLN      O  237   4.571   6.606   3.294
   26TRP      N  238   4.718   6.442   3.339
   26TRP      H  239   4.785   6.398   3.398
   26TRP     CA  240   4.692   6.363   3.218
   26TRP     CB  241   4.804   6.368   3.113
   26TRP     CG  242   4.862   6.507   3.087
   26TRP    CD1  243   4.950   6.578   3.158
   26TRP    HD1  244   4.994   6.542   3.251
   26TRP    CD2  245   4.838   6.586   2.975
   26TRP    NE1  246   4.977   6.695   3.101
   26TRP    HE1  247   5.039   6.766   3.135
   26TRP    CE2  248   4.908   6.705   2.988
   26TRP    CE3  249   4.761   6.567   2.861
   26TRP    HE3  250   4.685   6.488   2.868
   26TRP    CZ2  251   4.902   6.808   2.894
   26TRP    HZ2  252   4.957   6.901   2.905
   26TRP    CZ3  253   4.750   6.668   2.767
   26TRP    HZ3  254   4.688   6.658   2.678
   26TRP    CH2  255   4.814   6.790   2.788
   26TRP    HH2  256   4.812   6.863   2.708
   26TRP      C  257   4.670   6.217   3.256
   26TRP      O  258   4.759   6.144   3.300
   27ARG      N  259   4.543   6.177   3.251
   27ARG      H  260   4.475   6.238   3.210
   27ARG     CA  261   4.496   6.039   3.270
   27ARG     CB  262   4.386   6.056   3.376
   27ARG     CG  263   4.438   6.067   3.519
   27ARG     CD  264   4.512   5.936   3.548
   27ARG     NE  265   4.625   5.966   3.636
   27ARG     HE  266   4.708   5.992   3.586
   27ARG     CZ  267   4.653   5.926   3.761
   27ARG    NH1  268   4.576   5.836   3.825
   27ARG   HH11  269   4.507   5.781   3.778
   27ARG   HH12  270   4.565   5.836   3.924
   27ARG    NH2  271   4.746   5.996   3.828
   27ARG   HH21  272   4.804   6.070   3.795
   27ARG   HH22  273   4.758   5.971   3.924
   27ARG      C  274   4.446   5.985   3.137
   27ARG      O  275   4.426   6.057   3.039
   28PHE      N  276   4.419   5.854   3.134
   28PHE      H  277   4.420   5.795   3.214
   28PHE     CA  278   4.368   5.788   3.013
   28PHE     CB  279   4.440   5.654   3.003
   28PHE     CG  280   4.590   5.669   2.974
   28PHE    CD1  281   4.688   5.610   3.053
   28PHE    HD1  282   4.652   5.572   3.148
   28PHE    CD2  283   4.630   5.713   2.849
   28PHE    HD2  284   4.549   5.726   2.777
   28PHE    CE1  285   4.820   5.599   3.011
   28PHE    HE1  286   4.889   5.568   3.090
   28PHE    CE2  287   4.760   5.694   2.804
   28PHE    HE2  288   4.790   5.748   2.714
   28PHE     CZ  289   4.859   5.635   2.882
   28PHE     HZ  290   4.947   5.592   2.836
   28PHE      C  291   4.215   5.777   3.004
   28PHE      O  292   4.155   5.749   3.108
   29VAL      N  293   4.156   5.795   2.887
   29VAL      H  294   4.201   5.843   2.811
   29VAL     CA  295   4.012   5.782   2.861
   29VAL     CB  296   3.934   5.913   2.854
   29VAL    CG1  297   3.923   5.979   2.992
   29VAL    CG2  298   4.015   6.009   2.767
   29VAL      C  299   3.980   5.697   2.738
   29VAL      O  300   4.053   5.699   2.639
   30ASP      N  301   3.863   5.634   2.742
   30ASP      H  302   3.804   5.634   2.823
   30ASP     CA  303   3.811   5.541   2.640
   30ASP     CB  304   3.679   5.486   2.695
   30ASP     CG  305   3.715   5.394   2.811
   30ASP    OD1  306   3.695   5.444   2.924
   30ASP    OD2  307   3.723   5.271   2.790
   30ASP      C  308   3.780   5.609   2.506
   30ASP      O  309   3.715   5.714   2.506
   31VAL      N  310   3.807   5.538   2.397
   31VAL      H  311   3.880   5.469   2.398
   31VAL     CA  312   3.764   5.591   2.267
   31VAL     CB  313   3.879   5.613   2.169
   31VAL    CG1  314   3.827   5.680   2.042
   31VAL    CG2  315   3.988   5.698   2.235
   31VAL      C  316   3.661   5.496   2.204
   31VAL      O  317   3.693   5.385   2.162
   32LEU      N  318   3.535   5.536   2.219
   32LEU      H  319   3.510   5.628   2.249
   32LEU     CA  320   3.416   5.455   2.189
   32LEU     CB  321   3.293   5.522   2.252
   32LEU     CG  322   3.283   5.516   2.404
   32LEU    CD1  323   3.150   5.576   2.451
   32LEU    CD2  324   3.268   5.370   2.447
   32LEU      C  325   3.390   5.417   2.043
   32LEU      O  326   3.291   5.348   2.019
   33GLY      N  327   3.472   5.475   1.956
   33GLY      H  328   3.535   5.543   1.994
   33GLY     CA  329   3.474   5.454   1.811
   33GLY      C  330   3.561   5.547   1.725
   33GLY      O  331   3.581   5.664   1.756
   34LEU      N  332   3.603   5.479   1.619
   34LEU      H  333   3.561   5.393   1.588
   34LEU     CA  334   3.705   5.539   1.532
   34LEU     CB  335   3.804   5.426   1.503
   34LEU     CG  336   3.866   5.355   1.623
   34LEU    CD1  337   3.974   5.257   1.576
   34LEU    CD2  338   3.940   5.453   1.714
   34LEU      C  339   3.648   5.602   1.405
   34LEU      O  340   3.650   5.533   1.303
   35GLU      N  341   3.595   5.723   1.425
   35GLU      H  342   3.604   5.769   1.513
   35GLU     CA  343   3.518   5.802   1.329
   35GLU     CB  344   3.375   5.811   1.383
   35GLU     CG  345   3.300   5.678   1.387
   35GLU     CD  346   3.169   5.687   1.465
   35GLU    OE1  347   3.071   5.723   1.396
   35GLU    OE2  348   3.164   5.638   1.580
   35GLU      C  349   3.584   5.940   1.320
   35GLU      O  350   3.692   5.964   1.373
   36GLU      N  351   3.550   6.027   1.225
   36GLU      H  352   3.521   5.997   1.134
   36GLU     CA  353   3.577   6.171   1.240
   36GLU     CB  354   3.548   6.242   1.108
   36GLU     CG  355   3.660   6.210   1.009
   36GLU     CD  356   3.784   6.298   1.025
   36GLU    OE1  357   3.891   6.247   1.065
   36GLU    OE2  358   3.778   6.411   0.971
   36GLU      C  359   3.488   6.232   1.349
   36GLU      O  360   3.525   6.316   1.430
   37GLU      N  361   3.364   6.184   1.349
   37GLU      H  362   3.318   6.173   1.261
   37GLU     CA  363   3.276   6.186   1.466
   37GLU     CB  364   3.141   6.127   1.424
   37GLU     CG  365   3.030   6.231   1.405
   37GLU     CD  366   2.983   6.305   1.530
   37GLU    OE1  367   2.922   6.413   1.514
   37GLU    OE2  368   3.016   6.268   1.645
   37GLU      C  369   3.332   6.130   1.597
   37GLU      O  370   3.438   6.069   1.604
   38SER      N  371   3.257   6.148   1.706
   38SER      H  372   3.175   6.203   1.692
   38SER     CA  373   3.276   6.099   1.844
   38SER     CB  374   3.249   5.949   1.857
   38SER     OG  375   3.267   5.899   1.990
   38SER     HG  376   3.212   5.956   2.051
   38SER      C  377   3.404   6.128   1.923
   38SER      O  378   3.398   6.169   2.038
   39LEU      N  379   3.516   6.141   1.852
   39LEU      H  380   3.508   6.129   1.753
   39LEU     CA  381   3.649   6.184   1.897
   39LEU     CB  382   3.745   6.175   1.778
   39LEU     CG  383   3.807   6.038   1.754
   39LEU    CD1  384   3.885   6.032   1.623
   39LEU    CD2  385   3.904   6.007   1.868
   39LEU      C  386   3.659   6.323   1.960
   39LEU      O  387   3.746   6.342   2.045
   40GLY      N  388   3.552   6.401   1.947
   40GLY      H  389   3.500   6.383   1.864
   40GLY     CA  390   3.528   6.525   2.023
   40GLY      C  391   3.476   6.510   2.166
   40GLY      O  392   3.500   6.596   2.251
   41SER      N  393   3.428   6.390   2.199
   41SER      H  394   3.410   6.318   2.132
   41SER     CA  395   3.393   6.348   2.335
   41SER     CB  396   3.303   6.225   2.328
   41SER     OG  397   3.284   6.159   2.454
   41SER     HG  398   3.216   6.087   2.446
   41SER      C  399   3.520   6.335   2.420
   41SER      O  400   3.521   6.369   2.538
   42VAL      N  401   3.629   6.291   2.356
   42VAL      H  402   3.625   6.274   2.258
   42VAL     CA  403   3.759   6.283   2.423
   42VAL     CB  404   3.846   6.199   2.328
   42VAL    CG1  405   3.996   6.201   2.354
   42VAL    CG2  406   3.801   6.053   2.319
   42VAL      C  407   3.806   6.423   2.461
   42VAL      O  408   3.842   6.503   2.375
   43PRO      N  409   3.830   6.449   2.590
   43PRO     CA  410   3.861   6.581   2.646
   43PRO     CB  411   3.885   6.551   2.794
   43PRO     CG  412   3.794   6.433   2.828
   43PRO     CD  413   3.815   6.353   2.700
   43PRO      C  414   3.994   6.633   2.592
   43PRO      O  415   4.091   6.558   2.582
   44ALA      N  416   3.976   6.755   2.542
   44ALA      H  417   3.881   6.777   2.522
   44ALA     CA  418   4.075   6.843   2.477
   44ALA     CB  419   4.000   6.940   2.387
   44ALA      C  420   4.160   6.916   2.581
   44ALA      O  421   4.103   6.985   2.665
   45PRO      N  422   4.293   6.919   2.568
   45PRO     CA  423   4.382   6.856   2.470
   45PRO     CB  424   4.504   6.949   2.468
   45PRO     CG  425   4.514   6.985   2.616
   45PRO     CD  426   4.372   6.985   2.673
   45PRO      C  427   4.417   6.710   2.500
   45PRO      O  428   4.390   6.657   2.607
   46ALA      N  429   4.481   6.652   2.399
   46ALA      H  430   4.486   6.702   2.312
   46ALA     CA  431   4.541   6.518   2.395
   46ALA     CB  432   4.485   6.449   2.271
   46ALA      C  433   4.694   6.524   2.391
   46ALA      O  434   4.756   6.627   2.417
   47CYS      N  435   4.752   6.406   2.411
   47CYS      H  436   4.711   6.347   2.481
   47CYS     CA  437   4.897   6.384   2.406
   47CYS     CB  438   4.960   6.404   2.544
   47CYS     SG  439   4.876   6.311   2.678
   47CYS     HG  440   4.767   6.387   2.678
   47CYS      C  441   4.942   6.252   2.343
   47CYS      O  442   5.049   6.248   2.283
   48ALA      N  443   4.868   6.145   2.371
   48ALA      H  444   4.788   6.142   2.430
   48ALA     CA  445   4.882   6.010   2.315
   48ALA     CB  446   4.934   5.924   2.430
   48ALA      C  447   4.754   5.950   2.257
   48ALA      O  448   4.645   6.003   2.281
   49LEU      N  449   4.782   5.860   2.163
   49LEU      H  450   4.875   5.845   2.130
   49LEU     CA  451   4.680   5.771   2.106
   49LEU     CB  452   4.650   5.802   1.960
   49LEU     CG  453   4.521   5.739   1.906
   49LEU    CD1  454   4.400   5.779   1.992
   49LEU    CD2  455   4.505   5.794   1.764
   49LEU      C  456   4.723   5.625   2.120
   49LEU      O  457   4.816   5.589   2.048
   50LEU      N  458   4.647   5.546   2.196
   50LEU      H  459   4.587   5.575   2.270
   50LEU     CA  460   4.681   5.404   2.216
   50LEU     CB  461   4.711   5.369   2.361
   50LEU     CG  462   4.814   5.464   2.424
   50LEU    CD1  463   4.739   5.540   2.533
   50LEU    CD2  464   4.918   5.383   2.503
   50LEU      C  465   4.585   5.306   2.149
   50LEU      O  466   4.468   5.297   2.186
   51LEU      N  467   4.644   5.217   2.069
   51LEU      H  468   4.733   5.234   2.026
   51LEU     CA  469   4.561   5.112   2.008
   51LEU     CB  470   4.562   5.123   1.855
   51LEU     CG  471   4.450   5.051   1.780
   51LEU    CD1  472   4.323   5.134   1.799
   51LEU    CD2  473   4.500   5.024   1.637
   51LEU      C  474   4.597   4.967   2.040
   51LEU      O  475   4.711   4.922   2.028
   52LEU      N  476   4.508   4.893   2.106
   52LEU      H  477   4.430   4.940   2.147
   52LEU     CA  478   4.513   4.747   2.122
   52LEU     CB  479   4.442   4.702   2.250
   52LEU     CG  480   4.479   4.562   2.300
   52LEU    CD1  481   4.607   4.563   2.384
   52LEU    CD2  482   4.364   4.501   2.380
   52LEU      C  483   4.451   4.682   1.999
   52LEU      O  484   4.330   4.699   1.983
   53PHE      N  485   4.524   4.583   1.948
   53PHE      H  486   4.600   4.543   1.998
   53PHE     CA  487   4.492   4.507   1.826
   53PHE     CB  488   4.523   4.586   1.699
   53PHE     CG  489   4.431   4.528   1.590
   53PHE    CD1  490   4.300   4.574   1.577
   53PHE    HD1  491   4.258   4.633   1.658
   53PHE    CD2  492   4.493   4.446   1.497
   53PHE    HD2  493   4.595   4.414   1.517
   53PHE    CE1  494   4.230   4.539   1.462
   53PHE    HE1  495   4.130   4.579   1.447
   53PHE    CE2  496   4.417   4.399   1.391
   53PHE    HE2  497   4.451   4.317   1.327
   53PHE     CZ  498   4.286   4.445   1.377
   53PHE     HZ  499   4.219   4.385   1.316
   53PHE      C  500   4.559   4.369   1.818
   53PHE      O  501   4.672   4.345   1.861
   54PRO      N  502   4.487   4.262   1.784
   54PRO     CA  503   4.539   4.128   1.754
   54PRO     CB  504   4.432   4.020   1.775
   54PRO     CG  505   4.307   4.108   1.770
   54PRO     CD  506   4.343   4.252   1.810
   54PRO      C  507   4.597   4.113   1.613
   54PRO      O  508   4.532   4.146   1.514
   55LEU      N  509   4.721   4.064   1.611
   55LEU      H  510   4.773   4.016   1.681
   55LEU     CA  511   4.792   4.048   1.483
   55LEU     CB  512   4.924   4.125   1.477
   55LEU     CG  513   4.909   4.277   1.477
   55LEU    CD1  514   5.044   4.350   1.481
   55LEU    CD2  515   4.822   4.318   1.358
   55LEU      C  516   4.809   3.903   1.437
   55LEU      O  517   4.847   3.819   1.517
   56THR      N  518   4.808   3.885   1.305
   56THR      H  519   4.791   3.959   1.240
   56THR     CA  520   4.843   3.756   1.243
   56THR     CB  521   4.786   3.733   1.103
   56THR    OG1  522   4.838   3.829   1.010
   56THR    HG1  523   4.806   3.916   1.046
   56THR    CG2  524   4.634   3.744   1.112
   56THR      C  525   4.992   3.722   1.234
   56THR      O  526   5.074   3.808   1.204
   57ALA      N  527   5.020   3.593   1.251
   57ALA      H  528   4.954   3.521   1.274
   57ALA     CA  529   5.157   3.544   1.233
   57ALA     CB  530   5.148   3.392   1.251
   57ALA      C  531   5.219   3.586   1.100
   57ALA      O  532   5.335   3.628   1.107
   58GLN      N  533   5.152   3.574   0.986
   58GLN      H  534   5.065   3.526   0.989
   58GLN     CA  535   5.202   3.604   0.851
   58GLN     CB  536   5.108   3.557   0.740
   58GLN     CG  537   5.055   3.414   0.756
   58GLN     CD  538   4.931   3.414   0.845
   58GLN    OE1  539   4.939   3.413   0.968
   58GLN    NE2  540   4.815   3.411   0.779
   58GLN   HE21  541   4.817   3.405   0.679
   58GLN   HE22  542   4.734   3.398   0.837
   58GLN      C  543   5.229   3.753   0.827
   58GLN      O  544   5.341   3.774   0.781
   59HISE     N  545   5.143   3.840   0.880
   59HISE     H  546   5.050   3.817   0.910
   59HISE    CA  547   5.167   3.984   0.863
   59HISE    CB  548   5.032   4.052   0.887
   59HISE    CG  549   5.031   4.205   0.893
   59HISE   ND1  550   4.974   4.288   0.979
   59HISE   CD2  551   5.067   4.286   0.794
   59HISE   HD2  552   5.105   4.256   0.696
   59HISE   CE1  553   4.987   4.414   0.939
   59HISE   HE1  554   4.920   4.489   0.982
   59HISE   NE2  555   5.050   4.415   0.822
   59HISE   HE2  556   5.091   4.489   0.768
   59HISE     C  557   5.276   4.023   0.963
   59HISE     O  558   5.364   4.092   0.911
   60GLU      N  559   5.283   3.957   1.078
   60GLU      H  560   5.207   3.907   1.119
   60GLU     CA  561   5.378   4.002   1.181
   60GLU     CB  562   5.371   3.930   1.316
   60GLU     CG  563   5.436   4.008   1.431
   60GLU     CD  564   5.479   3.914   1.544
   60GLU    OE1  565   5.585   3.848   1.539
   60GLU    OE2  566   5.398   3.901   1.638
   60GLU      C  567   5.521   3.976   1.133
   60GLU      O  568   5.594   4.073   1.151
   61ASN      N  569   5.538   3.866   1.060
   61ASN      H  570   5.470   3.793   1.066
   61ASN     CA  571   5.674   3.831   1.016
   61ASN     CB  572   5.686   3.684   0.976
   61ASN     CG  573   5.692   3.592   1.098
   61ASN    OD1  574   5.793   3.577   1.167
   61ASN    ND2  575   5.581   3.530   1.137
   61ASN   HD21  576   5.498   3.548   1.084
   61ASN   HD22  577   5.594   3.459   1.207
   61ASN      C  578   5.727   3.918   0.902
   61ASN      O  579   5.843   3.958   0.905
   62PHE      N  580   5.637   3.949   0.810
   62PHE      H  581   5.542   3.920   0.821
   62PHE     CA  582   5.663   4.036   0.694
   62PHE     CB  583   5.542   4.034   0.600
   62PHE     CG  584   5.565   4.119   0.475
   62PHE    CD1  585   5.517   4.249   0.459
   62PHE    HD1  586   5.451   4.292   0.534
   62PHE    CD2  587   5.648   4.066   0.377
   62PHE    HD2  588   5.701   3.973   0.397
   62PHE    CE1  589   5.546   4.325   0.347
   62PHE    HE1  590   5.529   4.433   0.348
   62PHE    CE2  591   5.675   4.136   0.260
   62PHE    HE2  592   5.742   4.100   0.181
   62PHE     CZ  593   5.617   4.261   0.246
   62PHE     HZ  594   5.638   4.319   0.156
   62PHE      C  595   5.696   4.178   0.739
   62PHE      O  596   5.802   4.235   0.716
   63ARG      N  597   5.602   4.242   0.808
   63ARG      H  598   5.509   4.206   0.817
   63ARG     CA  599   5.631   4.373   0.869
   63ARG     CB  600   5.502   4.434   0.925
   63ARG     CG  601   5.506   4.587   0.924
   63ARG     CD  602   5.387   4.658   0.990
   63ARG     NE  603   5.398   4.802   0.960
   63ARG     HE  604   5.417   4.826   0.865
   63ARG     CZ  605   5.366   4.898   1.047
   63ARG    NH1  606   5.320   4.866   1.169
   63ARG   HH11  607   5.310   4.773   1.205
   63ARG   HH12  608   5.298   4.942   1.230
   63ARG    NH2  609   5.396   5.026   1.018
   63ARG   HH21  610   5.444   5.054   0.935
   63ARG   HH22  611   5.357   5.093   1.080
   63ARG      C  612   5.758   4.382   0.953
   63ARG      O  613   5.840   4.471   0.930
   64LYS      N  614   5.785   4.285   1.040
   64LYS      H  615   5.718   4.213   1.058
   64LYS     CA  616   5.909   4.273   1.118
   64LYS     CB  617   5.913   4.149   1.208
   64LYS     CG  618   5.880   4.198   1.349
   64LYS     CD  619   5.869   4.077   1.443
   64LYS     CE  620   5.823   4.102   1.587
   64LYS     NZ  621   5.839   3.979   1.665
   64LYS    HZ1  622   5.789   3.982   1.751
   64LYS    HZ2  623   5.816   3.897   1.613
   64LYS    HZ3  624   5.938   3.981   1.682
   64LYS      C  625   6.035   4.272   1.031
   64LYS      O  626   6.109   4.370   1.043
   65LYS      N  627   6.035   4.190   0.927
   65LYS      H  628   5.973   4.112   0.916
   65LYS     CA  629   6.138   4.190   0.822
   65LYS     CB  630   6.118   4.067   0.733
   65LYS     CG  631   6.134   3.934   0.807
   65LYS     CD  632   6.190   3.825   0.716
   65LYS     CE  633   6.244   3.703   0.791
   65LYS     NZ  634   6.294   3.613   0.686
   65LYS    HZ1  635   6.221   3.593   0.621
   65LYS    HZ2  636   6.371   3.651   0.635
   65LYS    HZ3  637   6.318   3.520   0.715
   65LYS      C  638   6.142   4.321   0.743
   65LYS      O  639   6.252   4.375   0.744
   66GLN      N  640   6.030   4.374   0.694
   66GLN      H  641   5.948   4.319   0.682
   66GLN     CA  642   6.023   4.506   0.629
   66GLN     CB  643   5.882   4.539   0.581
   66GLN     CG  644   5.875   4.659   0.486
   66GLN     CD  645   5.739   4.694   0.423
   66GLN    OE1  646   5.640   4.686   0.496
   66GLN    NE2  647   5.737   4.706   0.291
   66GLN   HE21  648   5.812   4.675   0.233
   66GLN   HE22  649   5.665   4.758   0.245
   66GLN      C  650   6.091   4.624   0.699
   66GLN      O  651   6.176   4.698   0.651
   67ILE      N  652   6.058   4.635   0.828
   67ILE      H  653   5.980   4.581   0.861
   67ILE     CA  654   6.111   4.732   0.924
   67ILE     CB  655   6.030   4.748   1.053
   67ILE    CG1  656   5.896   4.817   1.027
   67ILE    CG2  657   6.100   4.843   1.150
   67ILE     CD  658   5.810   4.798   1.152
   67ILE      C  659   6.261   4.721   0.951
   67ILE      O  660   6.330   4.815   0.912
   68GLU      N  661   6.305   4.596   0.960
   68GLU      H  662   6.247   4.514   0.960
   68GLU     CA  663   6.449   4.574   0.978
   68GLU     CB  664   6.456   4.428   1.023
   68GLU     CG  665   6.585   4.351   1.054
   68GLU     CD  666   6.663   4.358   1.186
   68GLU    OE1  667   6.656   4.456   1.262
   68GLU    OE2  668   6.726   4.255   1.219
   68GLU      C  669   6.540   4.614   0.861
   68GLU      O  670   6.654   4.655   0.880
   69GLU      N  671   6.485   4.618   0.740
   69GLU      H  672   6.393   4.580   0.734
   69GLU     CA  673   6.536   4.671   0.613
   69GLU     CB  674   6.458   4.608   0.498
   69GLU     CG  675   6.492   4.640   0.352
   69GLU     CD  676   6.395   4.553   0.270
   69GLU    OE1  677   6.287   4.609   0.242
   69GLU    OE2  678   6.430   4.449   0.211
   69GLU      C  679   6.545   4.823   0.594
   69GLU      O  680   6.643   4.867   0.534
   70LEU      N  681   6.462   4.898   0.665
   70LEU      H  682   6.393   4.862   0.728
   70LEU     CA  683   6.479   5.043   0.670
   70LEU     CB  684   6.349   5.121   0.688
   70LEU     CG  685   6.238   5.088   0.588
   70LEU    CD1  686   6.102   5.138   0.639
   70LEU    CD2  687   6.266   5.174   0.465
   70LEU      C  688   6.584   5.100   0.766
   70LEU      O  689   6.624   5.216   0.758
   71LYS      N  690   6.627   5.019   0.862
   71LYS      H  691   6.585   4.929   0.850
   71LYS     CA  692   6.718   5.039   0.976
   71LYS     CB  693   6.864   5.033   0.929
   71LYS     CG  694   6.908   4.889   0.901
   71LYS     CD  695   6.909   4.792   1.020
   71LYS     CE  696   6.946   4.647   0.986
   71LYS     NZ  697   6.911   4.564   1.102
   71LYS    HZ1  698   6.813   4.562   1.124
   71LYS    HZ2  699   6.932   4.469   1.081
   71LYS    HZ3  700   6.963   4.591   1.183
   71LYS      C  701   6.704   5.170   1.053
   71LYS      O  702   6.801   5.214   1.114
   72GLY      N  703   6.581   5.212   1.083
   72GLY      H  704   6.504   5.151   1.064
   72GLY     CA  705   6.539   5.340   1.140
   72GLY      C  706   6.588   5.474   1.084
   72GLY      O  707   6.579   5.578   1.150
   73GLN      N  708   6.612   5.481   0.954
   73GLN      H  709   6.630   5.399   0.900
   73GLN     CA  710   6.648   5.604   0.881
   73GLN     CB  711   6.677   5.564   0.736
   73GLN     CG  712   6.737   5.676   0.650
   73GLN     CD  713   6.788   5.609   0.523
   73GLN    OE1  714   6.907   5.616   0.494
   73GLN    NE2  715   6.703   5.540   0.447
   73GLN   HE21  716   6.605   5.539   0.465
   73GLN   HE22  717   6.749   5.484   0.378
   73GLN      C  718   6.544   5.716   0.874
   73GLN      O  719   6.578   5.834   0.886
   74GLU      N  720   6.414   5.687   0.876
   74GLU      H  721   6.381   5.594   0.888
   74GLU     CA  722   6.304   5.785   0.883
   74GLU     CB  723   6.182   5.705   0.835
   74GLU     CG  724   6.199   5.703   0.683
   74GLU     CD  725   6.111   5.598   0.615
   74GLU    OE1  726   6.016   5.638   0.544
   74GLU    OE2  727   6.136   5.476   0.615
   74GLU      C  728   6.277   5.843   1.022
   74GLU      O  729   6.193   5.931   1.035
   75VAL      N  730   6.352   5.813   1.127
   75VAL      H  731   6.431   5.754   1.110
   75VAL     CA  732   6.322   5.847   1.267
   75VAL     CB  733   6.307   5.720   1.350
   75VAL    CG1  734   6.271   5.750   1.496
   75VAL    CG2  735   6.214   5.619   1.283
   75VAL      C  736   6.418   5.949   1.329
   75VAL      O  737   6.539   5.925   1.334
   76SER      N  738   6.363   6.048   1.398
   76SER      H  739   6.263   6.045   1.401
   76SER     CA  740   6.444   6.149   1.469
   76SER     CB  741   6.360   6.259   1.533
   76SER     OG  742   6.439   6.377   1.556
   76SER     HG  743   6.403   6.446   1.494
   76SER      C  744   6.525   6.099   1.589
   76SER      O  745   6.468   6.030   1.673
   77PRO      N  746   6.647   6.145   1.616
   77PRO     CA  747   6.721   6.100   1.734
   77PRO     CB  748   6.864   6.154   1.718
   77PRO     CG  749   6.872   6.156   1.565
   77PRO     CD  750   6.737   6.212   1.521
   77PRO      C  751   6.661   6.137   1.870
   77PRO      O  752   6.661   6.052   1.959
   78LYS      N  753   6.579   6.242   1.866
   78LYS      H  754   6.598   6.317   1.802
   78LYS     CA  755   6.498   6.289   1.979
   78LYS     CB  756   6.429   6.424   1.957
   78LYS     CG  757   6.540   6.527   1.934
   78LYS     CD  758   6.485   6.667   1.910
   78LYS     CE  759   6.411   6.675   1.776
   78LYS     NZ  760   6.358   6.812   1.774
   78LYS    HZ1  761   6.300   6.835   1.696
   78LYS    HZ2  762   6.296   6.818   1.853
   78LYS    HZ3  763   6.432   6.880   1.773
   78LYS      C  764   6.399   6.190   2.041
   78LYS      O  765   6.369   6.192   2.160
   79VAL      N  766   6.351   6.096   1.960
   79VAL      H  767   6.382   6.090   1.865
   79VAL     CA  768   6.242   6.009   2.006
   79VAL     CB  769   6.149   5.969   1.891
   79VAL    CG1  770   6.070   5.839   1.907
   79VAL    CG2  771   6.059   6.091   1.874
   79VAL      C  772   6.303   5.887   2.076
   79VAL      O  773   6.408   5.837   2.037
   80TYR      N  774   6.262   5.880   2.202
   80TYR      H  775   6.218   5.957   2.249
   80TYR     CA  776   6.286   5.766   2.292
   80TYR     CB  777   6.271   5.804   2.439
   80TYR     CG  778   6.298   5.704   2.551
   80TYR    CD1  779   6.216   5.592   2.568
   80TYR    HD1  780   6.134   5.563   2.502
   80TYR    CD2  781   6.380   5.721   2.662
   80TYR    HD2  782   6.446   5.808   2.664
   80TYR    CE1  783   6.201   5.511   2.679
   80TYR    HE1  784   6.151   5.414   2.668
   80TYR    CE2  785   6.380   5.643   2.777
   80TYR    HE2  786   6.453   5.665   2.855
   80TYR     CZ  787   6.286   5.541   2.785
   80TYR     OH  788   6.244   5.500   2.908
   80TYR     HH  789   6.326   5.504   2.965
   80TYR      C  790   6.210   5.638   2.258
   80TYR      O  791   6.088   5.637   2.274
   81PHE      N  792   6.284   5.536   2.216
   81PHE      H  793   6.376   5.550   2.180
   81PHE     CA  794   6.229   5.402   2.187
   81PHE     CB  795   6.252   5.356   2.043
   81PHE     CG  796   6.176   5.227   2.009
   81PHE    CD1  797   6.042   5.230   1.972
   81PHE    HD1  798   5.977   5.313   1.999
   81PHE    CD2  799   6.249   5.111   1.988
   81PHE    HD2  800   6.354   5.115   2.018
   81PHE    CE1  801   5.990   5.127   1.895
   81PHE    HE1  802   5.900   5.135   1.834
   81PHE    CE2  803   6.190   5.001   1.927
   81PHE    HE2  804   6.255   4.920   1.894
   81PHE     CZ  805   6.057   5.005   1.886
   81PHE     HZ  806   6.016   4.924   1.826
   81PHE      C  807   6.278   5.291   2.280
   81PHE      O  808   6.397   5.279   2.308
   82MET      N  809   6.193   5.197   2.320
   82MET      H  810   6.094   5.207   2.309
   82MET     CA  811   6.233   5.066   2.374
   82MET     CB  812   6.225   5.085   2.525
   82MET     CG  813   6.084   5.094   2.585
   82MET     SD  814   6.085   5.060   2.765
   82MET     CE  815   6.180   4.910   2.762
   82MET      C  816   6.161   4.943   2.318
   82MET      O  817   6.039   4.941   2.306
   83LYS      N  818   6.238   4.836   2.335
   83LYS      H  819   6.315   4.839   2.399
   83LYS     CA  820   6.201   4.703   2.285
   83LYS     CB  821   6.324   4.629   2.233
   83LYS     CG  822   6.393   4.683   2.107
   83LYS     CD  823   6.503   4.588   2.060
   83LYS     CE  824   6.541   4.629   1.918
   83LYS     NZ  825   6.676   4.588   1.878
   83LYS    HZ1  826   6.686   4.490   1.897
   83LYS    HZ2  827   6.685   4.605   1.780
   83LYS    HZ3  828   6.739   4.652   1.922
   83LYS      C  829   6.138   4.618   2.395
   83LYS      O  830   6.187   4.602   2.507
   84GLN      N  831   6.024   4.555   2.367
   84GLN      H  832   5.969   4.563   2.284
   84GLN     CA  833   5.957   4.458   2.455
   84GLN     CB  834   5.806   4.457   2.429
   84GLN     CG  835   5.735   4.403   2.553
   84GLN     CD  836   5.593   4.352   2.528
   84GLN    OE1  837   5.512   4.386   2.442
   84GLN    NE2  838   5.543   4.276   2.625
   84GLN   HE21  839   5.604   4.272   2.704
   84GLN   HE22  840   5.449   4.243   2.615
   84GLN      C  841   6.015   4.318   2.434
   84GLN      O  842   5.977   4.246   2.342
   85THR      N  843   6.120   4.294   2.512
   85THR      H  844   6.156   4.373   2.561
   85THR     CA  845   6.171   4.157   2.529
   85THR     CB  846   6.310   4.155   2.593
   85THR    OG1  847   6.306   4.208   2.726
   85THR    HG1  848   6.398   4.220   2.763
   85THR    CG2  849   6.414   4.234   2.514
   85THR      C  850   6.093   4.052   2.609
   85THR      O  851   6.101   3.940   2.560
   86ILE      N  852   6.010   4.078   2.710
   86ILE      H  853   5.996   4.177   2.714
   86ILE     CA  854   5.947   3.989   2.808
   86ILE     CB  855   5.970   4.039   2.950
   86ILE    CG1  856   6.121   4.043   2.978
   86ILE    CG2  857   5.882   3.985   3.063
   86ILE     CD  858   6.172   3.899   2.964
   86ILE      C  859   5.799   3.968   2.773
   86ILE      O  860   5.741   4.048   2.699
   87GLY      N  861   5.750   3.852   2.813
   87GLY      H  862   5.797   3.771   2.850
   87GLY     CA  863   5.607   3.822   2.795
   87GLY      C  864   5.515   3.906   2.884
   87GLY      O  865   5.547   3.947   2.995
   88ASN      N  866   5.395   3.935   2.835
   88ASN      H  867   5.356   3.891   2.754
   88ASN     CA  868   5.293   4.011   2.910
   88ASN     CB  869   5.235   3.930   3.026
   88ASN     CG  870   5.124   3.832   2.987
   88ASN    OD1  871   5.135   3.711   3.001
   88ASN    ND2  872   5.006   3.883   2.954
   88ASN   HD21  873   4.985   3.981   2.960
   88ASN   HD22  874   4.940   3.810   2.936
   88ASN      C  875   5.317   4.154   2.959
   88ASN      O  876   5.218   4.219   2.990
   89SER      N  877   5.435   4.213   2.939
   89SER      H  878   5.516   4.164   2.908
   89SER     CA  879   5.458   4.354   2.976
   89SER     CB  880   5.608   4.371   2.998
   89SER     OG  881   5.688   4.306   2.899
   89SER     HG  882   5.775   4.355   2.891
   89SER      C  883   5.412   4.467   2.884
   89SER      O  884   5.447   4.581   2.913
   90CYS      N  885   5.306   4.442   2.808
   90CYS      H  886   5.255   4.357   2.818
   90CYS     CA  887   5.246   4.528   2.705
   90CYS     CB  888   5.131   4.456   2.632
   90CYS     SG  889   5.010   4.384   2.749
   90CYS     HG  890   4.924   4.332   2.662
   90CYS      C  891   5.194   4.669   2.733
   90CYS      O  892   5.235   4.758   2.658
   91GLY      N  893   5.133   4.677   2.851
   91GLY      H  894   5.140   4.603   2.917
   91GLY     CA  895   5.067   4.804   2.885
   91GLY      C  896   5.167   4.904   2.944
   91GLY      O  897   5.161   5.018   2.898
   92THR      N  898   5.262   4.854   3.023
   92THR      H  899   5.251   4.765   3.066
   92THR     CA  900   5.375   4.930   3.078
   92THR     CB  901   5.457   4.854   3.182
   92THR    OG1  902   5.374   4.779   3.271
   92THR    HG1  903   5.428   4.697   3.289
   92THR    CG2  904   5.546   4.943   3.270
   92THR      C  905   5.470   4.966   2.963
   92THR      O  906   5.534   5.071   2.967
   93ILE      N  907   5.495   4.882   2.863
   93ILE      H  908   5.491   4.784   2.880
   93ILE     CA  909   5.563   4.924   2.740
   93ILE     CB  910   5.592   4.798   2.657
   93ILE    CG1  911   5.703   4.722   2.730
   93ILE    CG2  912   5.632   4.814   2.511
   93ILE     CD  913   5.841   4.786   2.724
   93ILE      C  914   5.485   5.039   2.675
   93ILE      O  915   5.544   5.146   2.672
   94GLY      N  916   5.358   5.020   2.640
   94GLY      H  917   5.318   4.929   2.632
   94GLY     CA  918   5.266   5.123   2.589
   94GLY      C  919   5.269   5.252   2.670
   94GLY      O  920   5.327   5.350   2.624
   95LEU      N  921   5.254   5.245   2.802
   95LEU      H  922   5.209   5.166   2.845
   95LEU     CA  923   5.279   5.357   2.893
   95LEU     CB  924   5.229   5.305   3.028
   95LEU     CG  925   5.204   5.399   3.146
   95LEU    CD1  926   5.095   5.341   3.236
   95LEU    CD2  927   5.332   5.430   3.224
   95LEU      C  928   5.424   5.405   2.904
   95LEU      O  929   5.433   5.528   2.906
   96ILE      N  930   5.535   5.332   2.916
   96ILE      H  931   5.543   5.233   2.908
   96ILE     CA  932   5.663   5.403   2.922
   96ILE     CB  933   5.782   5.319   2.971
   96ILE    CG1  934   5.748   5.281   3.115
   96ILE    CG2  935   5.919   5.387   2.954
   96ILE     CD  936   5.830   5.157   3.153
   96ILE      C  937   5.696   5.480   2.794
   96ILE      O  938   5.703   5.602   2.800
   97HISE     N  939   5.646   5.419   2.687
   97HISE     H  940   5.608   5.327   2.696
   97HISE    CA  941   5.662   5.475   2.552
   97HISE    CB  942   5.613   5.383   2.439
   97HISE    CG  943   5.718   5.293   2.374
   97HISE   ND1  944   5.773   5.296   2.253
   97HISE   CD2  945   5.743   5.171   2.421
   97HISE   HD2  946   5.717   5.131   2.519
   97HISE   CE1  947   5.828   5.179   2.225
   97HISE   HE1  948   5.873   5.154   2.129
   97HISE   NE2  949   5.814   5.102   2.332
   97HISE   HE2  950   5.852   5.011   2.351
   97HISE     C  951   5.591   5.608   2.525
   97HISE     O  952   5.634   5.697   2.452
   98ALA      N  953   5.480   5.622   2.596
   98ALA      H  954   5.442   5.547   2.649
   98ALA     CA  955   5.393   5.741   2.593
   98ALA     CB  956   5.252   5.699   2.636
   98ALA      C  957   5.452   5.855   2.676
   98ALA      O  958   5.507   5.951   2.622
   99VAL      N  959   5.453   5.833   2.807
   99VAL      H  960   5.424   5.744   2.841
   99VAL     CA  961   5.496   5.927   2.912
   99VAL     CB  962   5.500   5.852   3.045
   99VAL    CG1  963   5.557   5.933   3.162
   99VAL    CG2  964   5.364   5.791   3.079
   99VAL      C  965   5.631   5.993   2.884
   99VAL      O  966   5.634   6.114   2.863
  100ALA      N  967   5.720   5.908   2.835
  100ALA      H  968   5.686   5.819   2.805
  100ALA     CA  969   5.861   5.934   2.802
  100ALA     CB  970   5.929   5.804   2.758
  100ALA      C  971   5.891   6.040   2.697
  100ALA      O  972   5.975   6.127   2.719
  101ASN      N  973   5.821   6.041   2.584
  101ASN      H  974   5.755   5.973   2.551
  101ASN     CA  975   5.839   6.149   2.486
  101ASN     CB  976   5.830   6.091   2.345
  101ASN     CG  977   5.949   6.006   2.298
  101ASN    OD1  978   6.066   6.041   2.308
  101ASN    ND2  979   5.915   5.885   2.255
  101ASN   HD21  980   5.819   5.859   2.244
  101ASN   HD22  981   5.993   5.822   2.248
  101ASN      C  982   5.740   6.265   2.504
  101ASN      O  983   5.722   6.348   2.415
  102ASN      N  984   5.681   6.266   2.623
  102ASN      H  985   5.682   6.182   2.677
  102ASN     CA  986   5.590   6.376   2.658
  102ASN     CB  987   5.445   6.328   2.652
  102ASN     CG  988   5.372   6.347   2.518
  102ASN    OD1  989   5.397   6.440   2.442
  102ASN    ND2  990   5.280   6.257   2.486
  102ASN   HD21  991   5.250   6.189   2.553
  102ASN   HD22  992   5.238   6.264   2.396
  102ASN      C  993   5.619   6.451   2.788
  102ASN      O  994   5.542   6.519   2.855
  103GLN      N  995   5.746   6.458   2.829
  103GLN      H  996   5.820   6.431   2.768
  103GLN     CA  997   5.795   6.511   2.957
  103GLN     CB  998   5.940   6.477   2.992
  103GLN     CG  999   5.945   6.326   3.018
  103GLN     CD 1000   6.088   6.274   3.033
  103GLN    OE1 1001   6.161   6.302   3.128
  103GLN    NE2 1002   6.139   6.193   2.941
  103GLN   HE21 1003   6.108   6.170   2.849
  103GLN   HE22 1004   6.233   6.168   2.965
  103GLN      C 1005   5.780   6.659   2.992
  103GLN      O 1006   5.806   6.707   3.103
  104ASP      N 1007   5.756   6.735   2.886
  104ASP      H 1008   5.776   6.700   2.794
  104ASP     CA 1009   5.720   6.877   2.885
  104ASP     CB 1010   5.745   6.928   2.743
  104ASP     CG 1011   5.676   6.858   2.626
  104ASP    OD1 1012   5.650   6.928   2.526
  104ASP    OD2 1013   5.626   6.743   2.637
  104ASP      C 1014   5.577   6.899   2.936
  104ASP      O 1015   5.538   7.000   2.995
  105LYS      N 1016   5.496   6.802   2.896
  105LYS      H 1017   5.516   6.749   2.813
  105LYS     CA 1018   5.354   6.805   2.935
  105LYS     CB 1019   5.264   6.743   2.828
  105LYS     CG 1020   5.296   6.798   2.688
  105LYS     CD 1021   5.224   6.721   2.578
  105LYS     CE 1022   5.280   6.769   2.444
  105LYS     NZ 1023   5.418   6.729   2.417
  105LYS    HZ1 1024   5.440   6.736   2.319
  105LYS    HZ2 1025   5.475   6.785   2.477
  105LYS    HZ3 1026   5.419   6.635   2.451
  105LYS      C 1027   5.326   6.722   3.061
  105LYS      O 1028   5.254   6.764   3.152
  106LEU      N 1029   5.379   6.600   3.067
  106LEU      H 1030   5.447   6.571   3.000
  106LEU     CA 1031   5.384   6.507   3.180
  106LEU     CB 1032   5.389   6.361   3.133
  106LEU     CG 1033   5.254   6.321   3.072
  106LEU    CD1 1034   5.258   6.228   2.951
  106LEU    CD2 1035   5.158   6.282   3.185
  106LEU      C 1036   5.475   6.542   3.298
  106LEU      O 1037   5.590   6.583   3.280
  107GLY      N 1038   5.421   6.551   3.419
  107GLY      H 1039   5.324   6.533   3.437
  107GLY     CA 1040   5.493   6.581   3.543
  107GLY      C 1041   5.481   6.470   3.648
  107GLY      O 1042   5.390   6.387   3.647
  108PHE      N 1043   5.575   6.480   3.741
  108PHE      H 1044   5.628   6.564   3.754
  108PHE     CA 1045   5.597   6.367   3.832
  108PHE     CB 1046   5.728   6.289   3.814
  108PHE     CG 1047   5.726   6.230   3.673
  108PHE    CD1 1048   5.663   6.107   3.659
  108PHE    HD1 1049   5.627   6.046   3.742
  108PHE    CD2 1050   5.800   6.287   3.570
  108PHE    HD2 1051   5.845   6.386   3.577
  108PHE    CE1 1052   5.677   6.042   3.537
  108PHE    HE1 1053   5.649   5.938   3.518
  108PHE    CE2 1054   5.810   6.222   3.447
  108PHE    HE2 1055   5.867   6.263   3.364
  108PHE     CZ 1056   5.749   6.098   3.432
  108PHE     HZ 1057   5.740   6.052   3.334
  108PHE      C 1058   5.606   6.412   3.978
  108PHE      O 1059   5.678   6.508   4.005
  109GLU      N 1060   5.562   6.322   4.065
  109GLU      H 1061   5.488   6.258   4.043
  109GLU     CA 1062   5.565   6.359   4.207
  109GLU     CB 1063   5.465   6.272   4.284
  109GLU     CG 1064   5.508   6.131   4.325
  109GLU     CD 1065   5.405   6.050   4.405
  109GLU    OE1 1066   5.293   6.100   4.430
  109GLU    OE2 1067   5.435   5.932   4.433
  109GLU      C 1068   5.709   6.350   4.257
  109GLU      O 1069   5.800   6.297   4.192
  110ASP      N 1070   5.730   6.418   4.369
  110ASP      H 1071   5.660   6.477   4.410
  110ASP     CA 1072   5.852   6.410   4.450
  110ASP     CB 1073   5.861   6.508   4.567
  110ASP     CG 1074   6.000   6.547   4.618
  110ASP    OD1 1075   6.094   6.573   4.540
  110ASP    OD2 1076   6.020   6.550   4.741
  110ASP      C 1077   5.891   6.267   4.489
  110ASP      O 1078   5.818   6.198   4.560
  111GLY      N 1079   6.003   6.224   4.431
  111GLY      H 1080   6.051   6.283   4.366
  111GLY     CA 1081   6.049   6.088   4.460
  111GLY      C 1082   5.973   5.979   4.383
  111GLY      O 1083   5.950   5.870   4.435
  112SER      N 1084   5.941   6.012   4.258
  112SER      H 1085   5.966   6.101   4.219
  112SER     CA 1086   5.872   5.930   4.158
  112SER     CB 1087   5.805   6.015   4.050
  112SER     OG 1088   5.757   5.931   3.945
  112SER     HG 1089   5.668   5.967   3.916
  112SER      C 1090   5.953   5.812   4.101
  112SER      O 1091   6.059   5.830   4.043
  113VAL      N 1092   5.882   5.700   4.103
  113VAL      H 1093   5.796   5.680   4.150
  113VAL     CA 1094   5.937   5.574   4.051
  113VAL     CB 1095   5.859   5.457   4.112
  113VAL    CG1 1096   5.920   5.319   4.084
  113VAL    CG2 1097   5.853   5.465   4.264
  113VAL      C 1098   5.959   5.576   3.900
  113VAL      O 1099   6.070   5.550   3.855
  114LEU      N 1100   5.856   5.619   3.826
  114LEU      H 1101   5.773   5.662   3.861
  114LEU     CA 1102   5.874   5.632   3.681
  114LEU     CB 1103   5.738   5.647   3.613
  114LEU     CG 1104   5.742   5.604   3.466
  114LEU    CD1 1105   5.796   5.461   3.454
  114LEU    CD2 1106   5.607   5.620   3.396
  114LEU      C 1107   5.971   5.746   3.646
  114LEU      O 1108   6.031   5.733   3.540
  115LYS      N 1109   5.999   5.848   3.727
  115LYS      H 1110   5.923   5.885   3.781
  115LYS     CA 1111   6.114   5.938   3.718
  115LYS     CB 1112   6.105   6.058   3.813
  115LYS     CG 1113   6.188   6.182   3.778
  115LYS     CD 1114   6.162   6.223   3.633
  115LYS     CE 1115   6.184   6.374   3.619
  115LYS     NZ 1116   6.317   6.410   3.568
  115LYS    HZ1 1117   6.346   6.358   3.488
  115LYS    HZ2 1118   6.317   6.506   3.539
  115LYS    HZ3 1119   6.381   6.421   3.644
  115LYS      C 1120   6.253   5.876   3.735
  115LYS      O 1121   6.336   5.902   3.648
  116GLN      N 1122   6.263   5.776   3.822
  116GLN      H 1123   6.188   5.748   3.882
  116GLN     CA 1124   6.380   5.690   3.840
  116GLN     CB 1125   6.368   5.598   3.962
  116GLN     CG 1126   6.484   5.510   4.007
  116GLN     CD 1127   6.506   5.393   3.911
  116GLN    OE1 1128   6.414   5.314   3.892
  116GLN    NE2 1129   6.625   5.392   3.852
  116GLN   HE21 1130   6.678   5.475   3.869
  116GLN   HE22 1131   6.650   5.324   3.782
  116GLN      C 1132   6.411   5.616   3.710
  116GLN      O 1133   6.512   5.654   3.651
  117PHE      N 1134   6.311   5.546   3.657
  117PHE      H 1135   6.224   5.532   3.704
  117PHE     CA 1136   6.328   5.484   3.524
  117PHE     CB 1137   6.207   5.394   3.499
  117PHE     CG 1138   6.226   5.303   3.378
  117PHE    CD1 1139   6.299   5.186   3.394
  117PHE    HD1 1140   6.383   5.188   3.463
  117PHE    CD2 1141   6.160   5.331   3.258
  117PHE    HD2 1142   6.100   5.421   3.253
  117PHE    CE1 1143   6.306   5.095   3.289
  117PHE    HE1 1144   6.366   5.005   3.297
  117PHE    CE2 1145   6.171   5.238   3.155
  117PHE    HE2 1146   6.104   5.246   3.070
  117PHE     CZ 1147   6.249   5.123   3.165
  117PHE     HZ 1148   6.277   5.056   3.084
  117PHE      C 1149   6.364   5.580   3.411
  117PHE      O 1150   6.436   5.531   3.323
  118LEU      N 1151   6.288   5.687   3.393
  118LEU      H 1152   6.207   5.693   3.451
  118LEU     CA 1153   6.308   5.784   3.284
  118LEU     CB 1154   6.182   5.868   3.258
  118LEU     CG 1155   6.076   5.778   3.194
  118LEU    CD1 1156   5.931   5.826   3.196
  118LEU    CD2 1157   6.115   5.758   3.047
  118LEU      C 1158   6.439   5.863   3.291
  118LEU      O 1159   6.501   5.886   3.188
  119SER      N 1160   6.495   5.878   3.411
  119SER      H 1161   6.446   5.876   3.498
  119SER     CA 1162   6.631   5.931   3.426
  119SER     CB 1163   6.662   5.988   3.564
  119SER     OG 1164   6.796   6.032   3.592
  119SER     HG 1165   6.792   6.132   3.595
  119SER      C 1166   6.744   5.834   3.390
  119SER      O 1167   6.802   5.839   3.282
  120GLU      N 1168   6.723   5.716   3.449
  120GLU      H 1169   6.666   5.691   3.527
  120GLU     CA 1170   6.810   5.602   3.419
  120GLU     CB 1171   6.764   5.471   3.483
  120GLU     CG 1172   6.868   5.359   3.491
  120GLU     CD 1173   6.817   5.224   3.544
  120GLU    OE1 1174   6.748   5.217   3.648
  120GLU    OE2 1175   6.851   5.121   3.482
  120GLU      C 1176   6.827   5.559   3.273
  120GLU      O 1177   6.935   5.574   3.216
  121THR      N 1178   6.716   5.553   3.201
  121THR      H 1179   6.629   5.587   3.237
  121THR     CA 1180   6.714   5.501   3.063
  121THR     CB 1181   6.587   5.418   3.042
  121THR    OG1 1182   6.477   5.507   3.063
  121THR    HG1 1183   6.456   5.500   3.160
  121THR    CG2 1184   6.592   5.304   3.144
  121THR      C 1185   6.723   5.599   2.946
  121THR      O 1186   6.712   5.565   2.828
  122GLU      N 1187   6.763   5.723   2.972
  122GLU      H 1188   6.805   5.744   3.061
  122GLU     CA 1189   6.771   5.831   2.873
  122GLU     CB 1190   6.777   5.970   2.937
  122GLU     CG 1191   6.748   6.077   2.832
  122GLU     CD 1192   6.764   6.219   2.886
  122GLU    OE1 1193   6.880   6.263   2.907
  122GLU    OE2 1194   6.659   6.277   2.920
  122GLU      C 1195   6.880   5.811   2.768
  122GLU      O 1196   6.856   5.757   2.660
  123LYS      N 1197   7.009   5.819   2.799
  123LYS      H 1198   7.046   5.847   2.888
  123LYS     CA 1199   7.115   5.820   2.698
  123LYS     CB 1200   7.232   5.903   2.750
  123LYS     CG 1201   7.202   6.053   2.757
  123LYS     CD 1202   7.314   6.118   2.839
  123LYS     CE 1203   7.418   6.160   2.735
  123LYS     NZ 1204   7.383   6.263   2.636
  123LYS    HZ1 1205   7.467   6.317   2.631
  123LYS    HZ2 1206   7.354   6.224   2.548
  123LYS    HZ3 1207   7.310   6.326   2.663
  123LYS      C 1208   7.158   5.676   2.667
  123LYS      O 1209   7.257   5.637   2.729
  124MET      N 1210   7.075   5.594   2.605
  124MET      H 1211   6.979   5.618   2.590
  124MET     CA 1212   7.104   5.451   2.583
  124MET     CB 1213   7.110   5.364   2.708
  124MET     CG 1214   6.981   5.366   2.789
  124MET     SD 1215   6.969   5.219   2.897
  124MET     CE 1216   7.133   5.206   2.965
  124MET      C 1217   7.023   5.389   2.469
  124MET      O 1218   6.912   5.429   2.437
  125SER      N 1219   7.075   5.278   2.416
  125SER      H 1220   7.159   5.244   2.459
  125SER     CA 1221   7.017   5.199   2.307
  125SER     CB 1222   7.113   5.090   2.258
  125SER     OG 1223   7.110   4.979   2.349
  125SER     HG 1224   7.196   4.969   2.398
  125SER      C 1225   6.879   5.143   2.340
  125SER      O 1226   6.850   5.131   2.459
  126PRO      N 1227   6.792   5.111   2.245
  126PRO     CA 1228   6.660   5.054   2.276
  126PRO     CB 1229   6.591   5.055   2.140
  126PRO     CG 1230   6.638   5.187   2.079
  126PRO     CD 1231   6.787   5.180   2.115
  126PRO      C 1232   6.677   4.913   2.332
  126PRO      O 1233   6.595   4.866   2.412
  127GLU      N 1234   6.787   4.851   2.292
  127GLU      H 1235   6.816   4.877   2.200
  127GLU     CA 1236   6.841   4.722   2.337
  127GLU     CB 1237   6.954   4.673   2.245
  127GLU     CG 1238   6.924   4.670   2.095
  127GLU     CD 1239   6.936   4.806   2.027
  127GLU    OE1 1240   6.824   4.858   2.009
  127GLU    OE2 1241   7.045   4.850   1.982
  127GLU      C 1242   6.892   4.726   2.481
  127GLU      O 1243   6.834   4.650   2.559
  128ASP      N 1244   6.974   4.824   2.516
  128ASP      H 1245   7.023   4.874   2.444
  128ASP     CA 1246   6.998   4.862   2.656
  128ASP     CB 1247   7.118   4.956   2.672
  128ASP     CG 1248   7.253   4.895   2.636
  128ASP    OD1 1249   7.308   4.810   2.709
  128ASP    OD2 1250   7.307   4.913   2.525
  128ASP      C 1251   6.879   4.898   2.744
  128ASP      O 1252   6.862   4.842   2.852
  129ARG      N 1253   6.792   4.989   2.701
  129ARG      H 1254   6.818   5.049   2.625
  129ARG     CA 1255   6.668   5.028   2.768
  129ARG     CB 1256   6.562   5.107   2.691
  129ARG     CG 1257   6.617   5.249   2.677
  129ARG     CD 1258   6.551   5.329   2.564
  129ARG     NE 1259   6.603   5.467   2.566
  129ARG     HE 1260   6.606   5.508   2.657
  129ARG     CZ 1261   6.616   5.544   2.458
  129ARG    NH1 1262   6.568   5.503   2.340
  129ARG   HH11 1263   6.511   5.421   2.334
  129ARG   HH12 1264   6.595   5.546   2.254
  129ARG    NH2 1265   6.664   5.668   2.479
  129ARG   HH21 1266   6.705   5.689   2.567
  129ARG   HH22 1267   6.669   5.737   2.406
  129ARG      C 1268   6.586   4.905   2.808
  129ARG      O 1269   6.560   4.880   2.926
  130ALA      N 1270   6.573   4.814   2.713
  130ALA      H 1271   6.572   4.843   2.617
  130ALA     CA 1272   6.506   4.685   2.738
  130ALA     CB 1273   6.487   4.609   2.606
  130ALA      C 1274   6.573   4.587   2.834
  130ALA      O 1275   6.503   4.540   2.923
  131LYS      N 1276   6.704   4.607   2.845
  131LYS      H 1277   6.755   4.633   2.763
  131LYS     CA 1278   6.776   4.546   2.958
  131LYS     CB 1279   6.923   4.521   2.927
  131LYS     CG 1280   6.932   4.400   2.834
  131LYS     CD 1281   7.070   4.379   2.772
  131LYS     CE 1282   7.078   4.232   2.730
  131LYS     NZ 1283   7.200   4.219   2.648
  131LYS    HZ1 1284   7.210   4.124   2.620
  131LYS    HZ2 1285   7.187   4.276   2.567
  131LYS    HZ3 1286   7.277   4.249   2.705
  131LYS      C 1287   6.763   4.606   3.098
  131LYS      O 1288   6.741   4.538   3.198
  132CYS      N 1289   6.764   4.739   3.103
  132CYS      H 1290   6.786   4.796   3.024
  132CYS     CA 1291   6.730   4.820   3.221
  132CYS     CB 1292   6.766   4.967   3.200
  132CYS     SG 1293   6.937   5.011   3.247
  132CYS     HG 1294   6.902   5.075   3.358
  132CYS      C 1295   6.582   4.808   3.261
  132CYS      O 1296   6.545   4.836   3.375
  133PHE      N 1297   6.492   4.772   3.170
  133PHE      H 1298   6.516   4.807   3.079
  133PHE     CA 1299   6.358   4.724   3.205
  133PHE     CB 1300   6.270   4.739   3.081
  133PHE     CG 1301   6.122   4.725   3.118
  133PHE    CD1 1302   6.032   4.831   3.122
  133PHE    HD1 1303   6.074   4.930   3.107
  133PHE    CD2 1304   6.074   4.595   3.119
  133PHE    HD2 1305   6.145   4.516   3.097
  133PHE    CE1 1306   5.895   4.813   3.140
  133PHE    HE1 1307   5.822   4.891   3.159
  133PHE    CE2 1308   5.936   4.576   3.125
  133PHE    HE2 1309   5.884   4.480   3.125
  133PHE     CZ 1310   5.847   4.682   3.137
  133PHE     HZ 1311   5.745   4.660   3.167
  133PHE      C 1312   6.356   4.585   3.268
  133PHE      O 1313   6.287   4.567   3.368
  134GLU      N 1314   6.420   4.488   3.203
  134GLU      H 1315   6.472   4.517   3.123
  134GLU     CA 1316   6.439   4.355   3.263
  134GLU     CB 1317   6.529   4.273   3.170
  134GLU     CG 1318   6.468   4.221   3.040
  134GLU     CD 1319   6.566   4.137   2.956
  134GLU    OE1 1320   6.630   4.058   3.028
  134GLU    OE2 1321   6.562   4.153   2.832
  134GLU      C 1322   6.514   4.345   3.396
  134GLU      O 1323   6.471   4.283   3.493
  135LYS      N 1324   6.615   4.429   3.416
  135LYS      H 1325   6.660   4.479   3.342
  135LYS     CA 1326   6.675   4.448   3.548
  135LYS     CB 1327   6.807   4.525   3.541
  135LYS     CG 1328   6.918   4.426   3.505
  135LYS     CD 1329   7.050   4.480   3.449
  135LYS     CE 1330   7.039   4.595   3.349
  135LYS     NZ 1331   7.164   4.669   3.325
  135LYS    HZ1 1332   7.157   4.734   3.250
  135LYS    HZ2 1333   7.168   4.732   3.402
  135LYS    HZ3 1334   7.237   4.603   3.307
  135LYS      C 1335   6.590   4.519   3.654
  135LYS      O 1336   6.617   4.496   3.772
  136ASN      N 1337   6.477   4.578   3.617
  136ASN      H 1338   6.425   4.555   3.535
  136ASN     CA 1339   6.404   4.661   3.714
  136ASN     CB 1340   6.326   4.768   3.638
  136ASN     CG 1341   6.253   4.865   3.731
  136ASN    OD1 1342   6.144   4.839   3.782
  136ASN    ND2 1343   6.305   4.987   3.736
  136ASN   HD21 1344   6.378   5.012   3.673
  136ASN   HD22 1345   6.282   5.043   3.816
  136ASN      C 1346   6.310   4.579   3.803
  136ASN      O 1347   6.226   4.506   3.751
  137GLU      N 1348   6.310   4.602   3.934
  137GLU      H 1349   6.390   4.642   3.980
  137GLU     CA 1350   6.216   4.541   4.029
  137GLU     CB 1351   6.285   4.530   4.165
  137GLU     CG 1352   6.420   4.459   4.167
  137GLU     CD 1353   6.419   4.307   4.145
  137GLU    OE1 1354   6.441   4.272   4.027
  137GLU    OE2 1355   6.402   4.239   4.248
  137GLU      C 1356   6.082   4.612   4.049
  137GLU      O 1357   5.978   4.549   4.062
  138ALA      N 1358   6.090   4.743   4.070
  138ALA      H 1359   6.176   4.794   4.059
  138ALA     CA 1360   5.973   4.822   4.111
  138ALA     CB 1361   6.025   4.961   4.148
  138ALA      C 1362   5.851   4.828   4.018
  138ALA      O 1363   5.737   4.817   4.062
  139ILE      N 1364   5.877   4.848   3.889
  139ILE      H 1365   5.973   4.860   3.862
  139ILE     CA 1366   5.782   4.824   3.780
  139ILE     CB 1367   5.830   4.870   3.642
  139ILE    CG1 1368   5.871   5.017   3.651
  139ILE    CG2 1369   5.712   4.854   3.545
  139ILE     CD 1370   5.928   5.052   3.513
  139ILE      C 1371   5.722   4.683   3.777
  139ILE      O 1372   5.601   4.686   3.795
  140GLN      N 1373   5.803   4.578   3.785
  140GLN      H 1374   5.902   4.590   3.779
  140GLN     CA 1375   5.757   4.439   3.789
  140GLN     CB 1376   5.874   4.341   3.801
  140GLN     CG 1377   5.957   4.300   3.679
  140GLN     CD 1378   6.053   4.191   3.727
  140GLN    OE1 1379   6.036   4.070   3.712
  140GLN    NE2 1380   6.176   4.235   3.755
  140GLN   HE21 1381   6.203   4.330   3.742
  140GLN   HE22 1382   6.246   4.168   3.777
  140GLN      C 1383   5.662   4.422   3.908
  140GLN      O 1384   5.555   4.367   3.886
  141ALA      N 1385   5.707   4.464   4.026
  141ALA      H 1386   5.805   4.471   4.047
  141ALA     CA 1387   5.612   4.465   4.138
  141ALA     CB 1388   5.680   4.510   4.268
  141ALA      C 1389   5.486   4.549   4.119
  141ALA      O 1390   5.381   4.494   4.153
  142ALA      N 1391   5.498   4.664   4.053
  142ALA      H 1392   5.588   4.701   4.029
  142ALA     CA 1393   5.376   4.740   4.022
  142ALA     CB 1394   5.406   4.884   3.980
  142ALA      C 1395   5.282   4.667   3.926
  142ALA      O 1396   5.167   4.638   3.959
  143HISE     N 1397   5.338   4.610   3.820
  143HISE     H 1398   5.428   4.636   3.784
  143HISE    CA 1399   5.268   4.530   3.718
  143HISE    CB 1400   5.365   4.487   3.608
  143HISE    CG 1401   5.294   4.401   3.502
  143HISE   ND1 1402   5.240   4.437   3.386
  143HISE   CD2 1403   5.275   4.272   3.527
  143HISE   HD2 1404   5.329   4.209   3.598
  143HISE   CE1 1405   5.182   4.327   3.340
  143HISE   HE1 1406   5.126   4.318   3.247
  143HISE   NE2 1407   5.208   4.225   3.421
  143HISE   HE2 1408   5.168   4.134   3.421
  143HISE     C 1409   5.195   4.413   3.785
  143HISE     O 1410   5.073   4.404   3.775
  144ASP      N 1411   5.261   4.341   3.875
  144ASP      H 1412   5.354   4.371   3.898
  144ASP     CA 1413   5.206   4.228   3.951
  144ASP     CB 1414   5.319   4.153   4.021
  144ASP     CG 1415   5.397   4.045   3.946
  144ASP    OD1 1416   5.493   3.988   4.004
  144ASP    OD2 1417   5.373   4.018   3.826
  144ASP      C 1418   5.096   4.271   4.049
  144ASP      O 1419   4.999   4.197   4.066
  145ALA      N 1420   5.112   4.383   4.118
  145ALA      H 1421   5.203   4.422   4.128
  145ALA     CA 1422   5.008   4.440   4.205
  145ALA     CB 1423   5.071   4.547   4.295
  145ALA      C 1424   4.879   4.490   4.139
  145ALA      O 1425   4.771   4.440   4.169
  146VAL      N 1426   4.891   4.565   4.030
  146VAL      H 1427   4.971   4.618   4.000
  146VAL     CA 1428   4.776   4.604   3.948
  146VAL     CB 1429   4.826   4.701   3.840
  146VAL    CG1 1430   4.696   4.754   3.780
  146VAL    CG2 1431   4.920   4.812   3.888
  146VAL      C 1432   4.707   4.486   3.880
  146VAL      O 1433   4.584   4.489   3.880
  147ALA      N 1434   4.780   4.382   3.840
  147ALA      H 1435   4.879   4.391   3.827
  147ALA     CA 1436   4.728   4.253   3.792
  147ALA     CB 1437   4.843   4.155   3.768
  147ALA      C 1438   4.631   4.179   3.885
  147ALA      O 1439   4.520   4.148   3.842
  148GLN      N 1440   4.675   4.155   4.008
  148GLN      H 1441   4.770   4.181   4.027
  148GLN     CA 1442   4.589   4.104   4.116
  148GLN     CB 1443   4.676   4.067   4.236
  148GLN     CG 1444   4.755   3.941   4.201
  148GLN     CD 1445   4.872   3.937   4.300
  148GLN    OE1 1446   4.885   3.853   4.389
  148GLN    NE2 1447   4.970   4.023   4.277
  148GLN   HE21 1448   4.972   4.093   4.205
  148GLN   HE22 1449   5.052   4.018   4.334
  148GLN      C 1450   4.469   4.193   4.150
  148GLN      O 1451   4.369   4.134   4.189
  149GLU      N 1452   4.493   4.324   4.141
  149GLU      H 1453   4.588   4.354   4.138
  149GLU     CA 1454   4.389   4.424   4.168
  149GLU     CB 1455   4.457   4.560   4.177
  149GLU     CG 1456   4.362   4.675   4.210
  149GLU     CD 1457   4.421   4.804   4.268
  149GLU    OE1 1458   4.381   4.908   4.212
  149GLU    OE2 1459   4.480   4.795   4.378
  149GLU      C 1460   4.276   4.420   4.065
  149GLU      O 1461   4.163   4.455   4.097
  150GLY      N 1462   4.314   4.389   3.941
  150GLY      H 1463   4.412   4.378   3.922
  150GLY     CA 1464   4.230   4.371   3.822
  150GLY      C 1465   4.154   4.239   3.836
  150GLY      O 1466   4.207   4.128   3.835
  151GLN      N 1467   4.022   4.244   3.851
  151GLN      H 1468   3.981   4.330   3.879
  151GLN     CA 1469   3.936   4.125   3.866
  151GLN     CB 1470   3.792   4.155   3.909
  151GLN     CG 1471   3.729   4.254   3.812
  151GLN     CD 1472   3.584   4.283   3.853
  151GLN    OE1 1473   3.503   4.203   3.900
  151GLN    NE2 1474   3.533   4.402   3.823
  151GLN   HE21 1475   3.579   4.474   3.770
  151GLN   HE22 1476   3.447   4.425   3.868
  151GLN      C 1477   3.920   4.037   3.742
  151GLN      O 1478   3.858   3.932   3.758
  152CYS      N 1479   3.959   4.086   3.625
  152CYS      H 1480   3.982   4.183   3.613
  152CYS     CA 1481   3.933   4.011   3.501
  152CYS     CB 1482   3.916   4.103   3.380
  152CYS     SG 1483   3.785   4.227   3.409
  152CYS     HG 1484   3.823   4.299   3.304
  152CYS      C 1485   4.037   3.901   3.480
  152CYS      O 1486   4.126   3.887   3.564
  153ARG      N 1487   4.026   3.818   3.377
  153ARG      H 1488   3.933   3.813   3.339
  153ARG     CA 1489   4.134   3.730   3.331
  153ARG     CB 1490   4.167   3.615   3.426
  153ARG     CG 1491   4.316   3.583   3.416
  153ARG     CD 1492   4.420   3.696   3.410
  153ARG     NE 1493   4.451   3.754   3.541
  153ARG     HE 1494   4.478   3.686   3.610
  153ARG     CZ 1495   4.435   3.881   3.579
  153ARG    NH1 1496   4.396   3.975   3.491
  153ARG   HH11 1497   4.369   3.951   3.398
  153ARG   HH12 1498   4.414   4.071   3.515
  153ARG    NH2 1499   4.458   3.904   3.709
  153ARG   HH21 1500   4.470   3.828   3.772
  153ARG   HH22 1501   4.445   3.993   3.751
  153ARG      C 1502   4.101   3.678   3.191
  153ARG      O 1503   4.074   3.766   3.109
  154VAL      N 1504   4.097   3.548   3.165
  154VAL      H 1505   4.102   3.485   3.243
  154VAL     CA 1506   4.088   3.483   3.034
  154VAL     CB 1507   3.952   3.498   2.965
  154VAL    CG1 1508   3.946   3.416   2.836
  154VAL    CG2 1509   3.842   3.452   3.061
  154VAL      C 1510   4.207   3.522   2.946
  154VAL      O 1511   4.221   3.635   2.900
  155ASP      N 1512   4.297   3.425   2.930
  155ASP      H 1513   4.284   3.344   2.986
  155ASP     CA 1514   4.408   3.431   2.833
  155ASP     CB 1515   4.532   3.399   2.918
  155ASP     CG 1516   4.662   3.427   2.842
  155ASP    OD1 1517   4.672   3.418   2.718
  155ASP    OD2 1518   4.765   3.443   2.910
  155ASP      C 1519   4.391   3.329   2.720
  155ASP      O 1520   4.429   3.214   2.741
  156ASP      N 1521   4.312   3.364   2.619
  156ASP      H 1522   4.268   3.454   2.625
  156ASP     CA 1523   4.289   3.292   2.493
  156ASP     CB 1524   4.175   3.348   2.408
  156ASP     CG 1525   4.182   3.500   2.401
  156ASP    OD1 1526   4.256   3.549   2.313
  156ASP    OD2 1527   4.125   3.559   2.495
  156ASP      C 1528   4.410   3.276   2.401
  156ASP      O 1529   4.401   3.198   2.306
  157LYS      N 1530   4.528   3.333   2.422
  157LYS      H 1531   4.540   3.386   2.506
  157LYS     CA 1532   4.651   3.322   2.342
  157LYS     CB 1533   4.698   3.176   2.346
  157LYS     CG 1534   4.769   3.128   2.473
  157LYS     CD 1535   4.904   3.198   2.491
  157LYS     CE 1536   4.961   3.180   2.632
  157LYS     NZ 1537   4.880   3.185   2.754
  157LYS    HZ1 1538   4.793   3.136   2.752
  157LYS    HZ2 1539   4.937   3.169   2.835
  157LYS    HZ3 1540   4.856   3.281   2.767
  157LYS      C 1541   4.662   3.372   2.198
  157LYS      O 1542   4.755   3.353   2.120
  158VAL      N 1543   4.559   3.448   2.162
  158VAL      H 1544   4.481   3.455   2.224
  158VAL     CA 1545   4.549   3.535   2.044
  158VAL     CB 1546   4.410   3.599   2.044
  158VAL    CG1 1547   4.396   3.702   1.931
  158VAL    CG2 1548   4.311   3.486   2.016
  158VAL      C 1549   4.658   3.642   2.048
  158VAL      O 1550   4.673   3.703   2.154
  159ASN      N 1551   4.730   3.670   1.940
  159ASN      H 1552   4.712   3.616   1.858
  159ASN     CA 1553   4.850   3.755   1.936
  159ASN     CB 1554   4.948   3.719   1.825
  159ASN     CG 1555   5.071   3.807   1.801
  159ASN    OD1 1556   5.118   3.872   1.895
  159ASN    ND2 1557   5.128   3.803   1.681
  159ASN   HD21 1558   5.088   3.747   1.609
  159ASN   HD22 1559   5.221   3.838   1.668
  159ASN      C 1560   4.820   3.905   1.950
  159ASN      O 1561   4.829   3.989   1.861
  160PHE      N 1562   4.792   3.931   2.077
  160PHE      H 1563   4.755   3.861   2.138
  160PHE     CA 1564   4.767   4.071   2.113
  160PHE     CB 1565   4.699   4.089   2.249
  160PHE     CG 1566   4.549   4.079   2.224
  160PHE    CD1 1567   4.474   4.183   2.170
  160PHE    HD1 1568   4.528   4.276   2.152
  160PHE    CD2 1569   4.490   3.955   2.243
  160PHE    HD2 1570   4.547   3.879   2.296
  160PHE    CE1 1571   4.337   4.168   2.154
  160PHE    HE1 1572   4.271   4.251   2.127
  160PHE    CE2 1573   4.353   3.937   2.225
  160PHE    HE2 1574   4.310   3.837   2.213
  160PHE     CZ 1575   4.278   4.045   2.180
  160PHE     HZ 1576   4.171   4.044   2.200
  160PHE      C 1577   4.890   4.160   2.093
  160PHE      O 1578   5.001   4.115   2.120
  161HISE     N 1579   4.863   4.282   2.049
  161HISE     H 1580   4.771   4.300   2.013
  161HISE    CA 1581   4.960   4.392   2.040
  161HISE    CB 1582   5.027   4.421   1.906
  161HISE    CG 1583   5.121   4.309   1.860
  161HISE   ND1 1584   5.246   4.335   1.823
  161HISE   CD2 1585   5.088   4.188   1.816
  161HISE   HD2 1586   4.988   4.143   1.817
  161HISE   CE1 1587   5.290   4.230   1.754
  161HISE   HE1 1588   5.393   4.210   1.724
  161HISE   NE2 1589   5.190   4.142   1.745
  161HISE   HE2 1590   5.183   4.068   1.679
  161HISE     C 1591   4.912   4.529   2.090
  161HISE     O 1592   4.791   4.546   2.105
  162PHE      N 1593   4.997   4.619   2.138
  162PHE      H 1594   5.095   4.603   2.133
  162PHE     CA 1595   4.962   4.751   2.192
  162PHE     CB 1596   4.962   4.739   2.345
  162PHE     CG 1597   4.891   4.857   2.412
  162PHE    CD1 1598   4.770   4.905   2.364
  162PHE    HD1 1599   4.734   4.886   2.263
  162PHE    CD2 1600   4.931   4.902   2.537
  162PHE    HD2 1601   5.019   4.852   2.577
  162PHE    CE1 1602   4.682   4.979   2.442
  162PHE    HE1 1603   4.599   5.024   2.388
  162PHE    CE2 1604   4.850   4.986   2.612
  162PHE    HE2 1605   4.883   5.018   2.711
  162PHE     CZ 1606   4.720   5.016   2.570
  162PHE     HZ 1607   4.653   5.062   2.643
  162PHE      C 1608   5.037   4.872   2.137
  162PHE      O 1609   5.153   4.887   2.176
  163ILE      N 1610   4.979   4.943   2.041
  163ILE      H 1611   4.879   4.949   2.038
  163ILE     CA 1612   5.048   5.051   1.968
  163ILE     CB 1613   5.005   5.075   1.823
  163ILE    CG1 1614   4.947   4.949   1.758
  163ILE    CG2 1615   5.133   5.121   1.753
  163ILE     CD 1616   4.896   4.972   1.616
  163ILE      C 1617   5.034   5.187   2.038
  163ILE      O 1618   4.922   5.224   2.074
  164LEU      N 1619   5.134   5.274   2.030
  164LEU      H 1620   5.225   5.256   1.993
  164LEU     CA 1621   5.111   5.417   2.055
  164LEU     CB 1622   5.222   5.453   2.154
  164LEU     CG 1623   5.237   5.603   2.180
  164LEU    CD1 1624   5.129   5.653   2.276
  164LEU    CD2 1625   5.374   5.657   2.222
  164LEU      C 1626   5.133   5.492   1.923
  164LEU      O 1627   5.232   5.475   1.853
  165PHE      N 1628   5.054   5.599   1.911
  165PHE      H 1629   4.978   5.615   1.974
  165PHE     CA 1630   5.062   5.700   1.804
  165PHE     CB 1631   4.935   5.714   1.720
  165PHE     CG 1632   4.902   5.578   1.659
  165PHE    CD1 1633   4.826   5.483   1.725
  165PHE    HD1 1634   4.803   5.488   1.832
  165PHE    CD2 1635   4.944   5.551   1.529
  165PHE    HD2 1636   5.019   5.616   1.485
  165PHE    CE1 1637   4.784   5.367   1.660
  165PHE    HE1 1638   4.699   5.324   1.713
  165PHE    CE2 1639   4.901   5.433   1.469
  165PHE    HE2 1640   4.956   5.397   1.382
  165PHE     CZ 1641   4.821   5.337   1.530
  165PHE     HZ 1642   4.768   5.265   1.466
  165PHE      C 1643   5.079   5.834   1.877
  165PHE      O 1644   4.996   5.862   1.963
  166ASN      N 1645   5.182   5.911   1.842
  166ASN      H 1646   5.265   5.859   1.824
  166ASN     CA 1647   5.196   6.051   1.884
  166ASN     CB 1648   5.264   6.056   2.021
  166ASN     CG 1649   5.408   6.005   2.017
  166ASN    OD1 1650   5.433   5.888   1.986
  166ASN    ND2 1651   5.497   6.094   2.060
  166ASN   HD21 1652   5.469   6.185   2.092
  166ASN   HD22 1653   5.587   6.070   2.095
  166ASN      C 1654   5.273   6.146   1.791
  166ASN      O 1655   5.342   6.111   1.695
  167ASN      N 1656   5.266   6.275   1.821
  167ASN      H 1657   5.233   6.308   1.909
  167ASN     CA 1658   5.339   6.370   1.735
  167ASN     CB 1659   5.233   6.467   1.682
  167ASN     CG 1660   5.280   6.582   1.592
  167ASN    OD1 1661   5.370   6.658   1.629
  167ASN    ND2 1662   5.197   6.607   1.491
  167ASN   HD21 1663   5.121   6.544   1.477
  167ASN   HD22 1664   5.229   6.677   1.427
  167ASN      C 1665   5.452   6.442   1.810
  167ASN      O 1666   5.428   6.508   1.911
  168VAL      N 1667   5.570   6.420   1.753
  168VAL      H 1668   5.581   6.350   1.682
  168VAL     CA 1669   5.687   6.497   1.799
  168VAL     CB 1670   5.776   6.405   1.883
  168VAL    CG1 1671   5.900   6.476   1.939
  168VAL    CG2 1672   5.712   6.366   2.017
  168VAL      C 1673   5.758   6.541   1.671
  168VAL      O 1674   5.753   6.474   1.567
  169ASP      N 1675   5.815   6.660   1.679
  169ASP      H 1676   5.808   6.727   1.753
  169ASP     CA 1677   5.882   6.727   1.566
  169ASP     CB 1678   6.016   6.657   1.542
  169ASP     CG 1679   6.130   6.744   1.488
  169ASP    OD1 1680   6.132   6.865   1.517
  169ASP    OD2 1681   6.226   6.679   1.442
  169ASP      C 1682   5.796   6.744   1.440
  169ASP      O 1683   5.852   6.731   1.331
  170GLY      N 1684   5.666   6.768   1.455
  170GLY      H 1685   5.621   6.789   1.541
  170GLY     CA 1686   5.573   6.764   1.341
  170GLY      C 1687   5.551   6.634   1.264
  170GLY      O 1688   5.466   6.626   1.175
  171HISE     N 1689   5.637   6.536   1.292
  171HISE     H 1690   5.709   6.544   1.360
  171HISE    CA 1691   5.609   6.400   1.244
  171HISE    CB 1692   5.738   6.326   1.210
  171HISE    CG 1693   5.808   6.379   1.085
  171HISE   ND1 1694   5.929   6.435   1.074
  171HISE   CD2 1695   5.768   6.366   0.959
  171HISE   HD2 1696   5.677   6.308   0.942
  171HISE   CE1 1697   5.961   6.454   0.947
  171HISE   HE1 1698   6.054   6.499   0.912
  171HISE   NE2 1699   5.860   6.408   0.873
  171HISE   HE2 1700   5.844   6.410   0.774
  171HISE     C 1701   5.520   6.321   1.341
  171HISE     O 1702   5.536   6.313   1.463
  172LEU      N 1703   5.432   6.245   1.277
  172LEU      H 1704   5.429   6.235   1.178
  172LEU     CA 1705   5.350   6.142   1.343
  172LEU     CB 1706   5.229   6.113   1.254
  172LEU     CG 1707   5.103   6.051   1.314
  172LEU    CD1 1708   5.129   5.905   1.354
  172LEU    CD2 1709   5.057   6.127   1.438
  172LEU      C 1710   5.435   6.016   1.361
  172LEU      O 1711   5.496   5.969   1.266
  173TYR      N 1712   5.463   5.989   1.488
  173TYR      H 1713   5.409   6.033   1.560
  173TYR     CA 1714   5.539   5.869   1.526
  173TYR     CB 1715   5.662   5.905   1.609
  173TYR     CG 1716   5.768   5.981   1.530
  173TYR    CD1 1717   5.843   5.906   1.440
  173TYR    HD1 1718   5.804   5.811   1.405
  173TYR    CD2 1719   5.803   6.110   1.567
  173TYR    HD2 1720   5.736   6.168   1.630
  173TYR    CE1 1721   5.955   5.957   1.374
  173TYR    HE1 1722   6.007   5.891   1.305
  173TYR    CE2 1723   5.912   6.162   1.497
  173TYR    HE2 1724   5.940   6.265   1.518
  173TYR     CZ 1725   5.989   6.086   1.410
  173TYR     OH 1726   6.090   6.145   1.340
  173TYR     HH 1727   6.082   6.245   1.342
  173TYR      C 1728   5.456   5.764   1.600
  173TYR      O 1729   5.408   5.796   1.709
  174GLU      N 1730   5.422   5.660   1.526
  174GLU      H 1731   5.442   5.682   1.430
  174GLU     CA 1732   5.372   5.524   1.552
  174GLU     CB 1733   5.320   5.461   1.423
  174GLU     CG 1734   5.246   5.330   1.450
  174GLU     CD 1735   5.234   5.244   1.324
  174GLU    OE1 1736   5.142   5.269   1.244
  174GLU    OE2 1737   5.329   5.170   1.288
  174GLU      C 1738   5.495   5.453   1.609
  174GLU      O 1739   5.608   5.461   1.560
  175LEU      N 1740   5.477   5.421   1.737
  175LEU      H 1741   5.403   5.462   1.790
  175LEU     CA 1742   5.565   5.343   1.823
  175LEU     CB 1743   5.634   5.427   1.931
  175LEU     CG 1744   5.756   5.513   1.895
  175LEU    CD1 1745   5.701   5.632   1.817
  175LEU    CD2 1746   5.824   5.565   2.022
  175LEU      C 1747   5.507   5.217   1.888
  175LEU      O 1748   5.402   5.219   1.952
  176ASP      N 1749   5.576   5.105   1.868
  176ASP      H 1750   5.652   5.105   1.803
  176ASP     CA 1751   5.558   4.969   1.921
  176ASP     CB 1752   5.472   4.881   1.831
  176ASP     CG 1753   5.463   4.731   1.859
  176ASP    OD1 1754   5.517   4.656   1.775
  176ASP    OD2 1755   5.427   4.693   1.973
  176ASP      C 1756   5.688   4.899   1.961
  176ASP      O 1757   5.791   4.888   1.895
  177GLY      N 1758   5.674   4.836   2.078
  177GLY      H 1759   5.587   4.836   2.127
  177GLY     CA 1760   5.773   4.747   2.140
  177GLY      C 1761   5.809   4.624   2.056
  177GLY      O 1762   5.908   4.563   2.094
  178ARG      N 1763   5.710   4.562   1.992
  178ARG      H 1764   5.619   4.601   1.977
  178ARG     CA 1765   5.730   4.433   1.924
  178ARG     CB 1766   5.605   4.353   1.891
  178ARG     CG 1767   5.528   4.325   2.021
  178ARG     CD 1768   5.582   4.210   2.105
  178ARG     NE 1769   5.530   4.089   2.039
  178ARG     HE 1770   5.601   4.034   1.994
  178ARG     CZ 1771   5.405   4.042   2.037
  178ARG    NH1 1772   5.302   4.095   2.103
  178ARG   HH11 1773   5.320   4.177   2.158
  178ARG   HH12 1774   5.226   4.037   2.132
  178ARG    NH2 1775   5.383   3.945   1.947
  178ARG   HH21 1776   5.442   3.902   1.879
  178ARG   HH22 1777   5.291   3.907   1.933
  178ARG      C 1778   5.808   4.450   1.793
  178ARG      O 1779   5.890   4.367   1.754
  179MET      N 1780   5.793   4.560   1.720
  179MET      H 1781   5.712   4.616   1.736
  179MET     CA 1782   5.866   4.595   1.597
  179MET     CB 1783   5.790   4.702   1.519
  179MET     CG 1784   5.659   4.638   1.472
  179MET     SD 1785   5.674   4.484   1.375
  179MET     CE 1786   5.535   4.408   1.457
  179MET      C 1787   6.009   4.638   1.628
  179MET      O 1788   6.029   4.687   1.739
  180PRO      N 1789   6.108   4.609   1.545
  180PRO     CA 1790   6.246   4.652   1.572
  180PRO     CB 1791   6.332   4.575   1.472
  180PRO     CG 1792   6.236   4.565   1.354
  180PRO     CD 1793   6.101   4.534   1.419
  180PRO      C 1794   6.273   4.803   1.583
  180PRO      O 1795   6.363   4.846   1.655
  181PHE      N 1796   6.204   4.880   1.500
  181PHE      H 1797   6.122   4.851   1.450
  181PHE     CA 1798   6.221   5.025   1.487
  181PHE     CB 1799   6.305   5.039   1.359
  181PHE     CG 1800   6.452   5.001   1.351
  181PHE    CD1 1801   6.484   4.885   1.281
  181PHE    HD1 1802   6.410   4.838   1.215
  181PHE    CD2 1803   6.554   5.065   1.421
  181PHE    HD2 1804   6.530   5.152   1.482
  181PHE    CE1 1805   6.616   4.843   1.281
  181PHE    HE1 1806   6.646   4.765   1.211
  181PHE    CE2 1807   6.689   5.030   1.418
  181PHE    HE2 1808   6.768   5.095   1.456
  181PHE     CZ 1809   6.716   4.914   1.348
  181PHE     HZ 1810   6.820   4.890   1.328
  181PHE      C 1811   6.090   5.104   1.485
  181PHE      O 1812   5.989   5.036   1.469
  182PRO      N 1813   6.083   5.229   1.530
  182PRO     CA 1814   5.961   5.310   1.518
  182PRO     CB 1815   5.994   5.444   1.584
  182PRO     CG 1816   6.117   5.416   1.671
  182PRO     CD 1817   6.189   5.297   1.608
  182PRO      C 1818   5.920   5.330   1.372
  182PRO      O 1819   5.991   5.294   1.278
  183VAL      N 1820   5.799   5.379   1.346
  183VAL      H 1821   5.728   5.392   1.415
  183VAL     CA 1822   5.752   5.403   1.209
  183VAL     CB 1823   5.641   5.302   1.176
  183VAL    CG1 1824   5.613   5.293   1.026
  183VAL    CG2 1825   5.671   5.158   1.218
  183VAL      C 1826   5.717   5.551   1.188
  183VAL      O 1827   5.679   5.620   1.282
  184ASN      N 1828   5.745   5.601   1.068
  184ASN      H 1829   5.749   5.539   0.990
  184ASN     CA 1830   5.715   5.740   1.030
  184ASN     CB 1831   5.839   5.829   1.020
  184ASN     CG 1832   5.824   5.978   0.991
  184ASN    OD1 1833   5.774   6.026   0.889
  184ASN    ND2 1834   5.879   6.066   1.074
  184ASN   HD21 1835   5.928   6.039   1.157
  184ASN   HD22 1836   5.875   6.162   1.048
  184ASN      C 1837   5.622   5.753   0.909
  184ASN      O 1838   5.664   5.777   0.796
  185HISE     N 1839   5.501   5.790   0.950
  185HISE     H 1840   5.465   5.757   1.037
  185HISE    CA 1841   5.392   5.829   0.859
  185HISE    CB 1842   5.259   5.786   0.919
  185HISE    CG 1843   5.254   5.636   0.951
  185HISE   ND1 1844   5.276   5.540   0.862
  185HISE   CD2 1845   5.229   5.583   1.070
  185HISE   HD2 1846   5.174   5.622   1.155
  185HISE   CE1 1847   5.275   5.427   0.933
  185HISE   HE1 1848   5.265   5.327   0.892
  185HISE   NE2 1849   5.247   5.451   1.061
  185HISE   HE2 1850   5.218   5.388   1.132
  185HISE     C 1851   5.375   5.974   0.812
  185HISE     O 1852   5.265   6.016   0.775
  186GLY      N 1853   5.483   6.052   0.814
  186GLY      H 1854   5.571   6.023   0.852
  186GLY     CA 1855   5.484   6.182   0.746
  186GLY      C 1856   5.434   6.296   0.835
  186GLY      O 1857   5.430   6.278   0.957
  187ALA      N 1858   5.411   6.409   0.769
  187ALA      H 1859   5.392   6.417   0.671
  187ALA     CA 1860   5.378   6.533   0.840
  187ALA     CB 1861   5.391   6.655   0.749
  187ALA      C 1862   5.249   6.529   0.923
  187ALA      O 1863   5.153   6.457   0.895
  188SER      N 1864   5.251   6.621   1.019
  188SER      H 1865   5.332   6.670   1.049
  188SER     CA 1866   5.140   6.631   1.115
  188SER     CB 1867   5.130   6.500   1.194
  188SER     OG 1868   5.035   6.500   1.301
  188SER     HG 1869   4.943   6.518   1.266
  188SER      C 1870   5.137   6.745   1.217
  188SER      O 1871   5.238   6.778   1.278
  189SER      N 1872   5.017   6.800   1.234
  189SER      H 1873   4.935   6.753   1.203
  189SER     CA 1874   4.991   6.919   1.316
  189SER     CB 1875   4.893   7.012   1.244
  189SER     OG 1876   4.879   7.134   1.318
  189SER     HG 1877   4.800   7.188   1.289
  189SER      C 1878   4.927   6.882   1.450
  189SER      O 1879   4.829   6.809   1.455
  190GLU      N 1880   4.992   6.931   1.555
  190GLU      H 1881   5.069   6.990   1.530
  190GLU     CA 1882   4.957   6.902   1.695
  190GLU     CB 1883   5.041   6.970   1.803
  190GLU     CG 1884   4.990   6.955   1.946
  190GLU     CD 1885   5.070   7.052   2.034
  190GLU    OE1 1886   5.148   6.997   2.114
  190GLU    OE2 1887   5.035   7.172   2.026
  190GLU      C 1888   4.809   6.926   1.724
  190GLU      O 1889   4.750   6.831   1.776
  191ASP      N 1890   4.734   7.020   1.667
  191ASP      H 1891   4.789   7.090   1.620
  191ASP     CA 1892   4.589   7.029   1.689
  191ASP     CB 1893   4.543   7.162   1.629
  191ASP     CG 1894   4.414   7.225   1.682
  191ASP    OD1 1895   4.380   7.215   1.802
  191ASP    OD2 1896   4.349   7.297   1.604
  191ASP      C 1897   4.504   6.914   1.636
  191ASP      O 1898   4.394   6.890   1.686
  192THR      N 1899   4.558   6.861   1.527
  192THR      H 1900   4.644   6.893   1.487
  192THR     CA 1901   4.494   6.747   1.460
  192THR     CB 1902   4.471   6.768   1.310
  192THR    OG1 1903   4.600   6.795   1.255
  192THR    HG1 1904   4.652   6.710   1.241
  192THR    CG2 1905   4.370   6.880   1.284
  192THR      C 1906   4.562   6.613   1.490
  192THR      O 1907   4.533   6.515   1.422
  193LEU      N 1908   4.628   6.604   1.605
  193LEU      H 1909   4.636   6.679   1.671
  193LEU     CA 1910   4.697   6.480   1.645
  193LEU     CB 1911   4.748   6.498   1.789
  193LEU     CG 1912   4.893   6.456   1.809
  193LEU    CD1 1913   4.948   6.518   1.937
  193LEU    CD2 1914   4.904   6.304   1.828
  193LEU      C 1915   4.605   6.358   1.644
  193LEU      O 1916   4.630   6.258   1.577
  194LEU      N 1917   4.488   6.379   1.705
  194LEU      H 1918   4.450   6.460   1.749
  194LEU     CA 1919   4.384   6.277   1.683
  194LEU     CB 1920   4.254   6.308   1.758
  194LEU     CG 1921   4.252   6.279   1.908
  194LEU    CD1 1922   4.121   6.320   1.975
  194LEU    CD2 1923   4.295   6.139   1.952
  194LEU      C 1924   4.342   6.237   1.541
  194LEU      O 1925   4.353   6.119   1.511
  195LYS      N 1926   4.313   6.338   1.459
  195LYS      H 1927   4.318   6.435   1.481
  195LYS     CA 1928   4.265   6.313   1.322
  195LYS     CB 1929   4.204   6.443   1.270
  195LYS     CG 1930   4.146   6.453   1.129
  195LYS     CD 1931   4.111   6.595   1.084
  195LYS     CE 1932   4.086   6.611   0.934
  195LYS     NZ 1933   4.197   6.562   0.851
  195LYS    HZ1 1934   4.276   6.613   0.886
  195LYS    HZ2 1935   4.215   6.464   0.847
  195LYS    HZ3 1936   4.187   6.596   0.757
  195LYS      C 1937   4.367   6.255   1.224
  195LYS      O 1938   4.331   6.180   1.133
  196ASP      N 1939   4.491   6.302   1.239
  196ASP      H 1940   4.512   6.383   1.293
  196ASP     CA 1941   4.614   6.259   1.172
  196ASP     CB 1942   4.724   6.355   1.217
  196ASP     CG 1943   4.735   6.485   1.137
  196ASP    OD1 1944   4.779   6.586   1.196
  196ASP    OD2 1945   4.697   6.486   1.018
  196ASP      C 1946   4.655   6.115   1.207
  196ASP      O 1947   4.651   6.026   1.122
  197ALA      N 1948   4.662   6.080   1.335
  197ALA      H 1949   4.664   6.151   1.405
  197ALA     CA 1950   4.674   5.941   1.382
  197ALA     CB 1951   4.713   5.945   1.529
  197ALA      C 1952   4.553   5.852   1.354
  197ALA      O 1953   4.567   5.732   1.331
  198ALA      N 1954   4.432   5.904   1.372
  198ALA      H 1955   4.418   5.981   1.435
  198ALA     CA 1956   4.303   5.841   1.339
  198ALA     CB 1957   4.187   5.941   1.346
  198ALA      C 1958   4.298   5.789   1.195
  198ALA      O 1959   4.281   5.670   1.168
  199LYS      N 1960   4.363   5.864   1.107
  199LYS      H 1961   4.397   5.956   1.128
  199LYS     CA 1962   4.392   5.814   0.972
  199LYS     CB 1963   4.444   5.931   0.889
  199LYS     CG 1964   4.487   5.886   0.749
  199LYS     CD 1965   4.567   5.998   0.682
  199LYS     CE 1966   4.702   6.010   0.753
  199LYS     NZ 1967   4.778   6.126   0.704
  199LYS    HZ1 1968   4.854   6.139   0.768
  199LYS    HZ2 1969   4.817   6.113   0.613
  199LYS    HZ3 1970   4.728   6.212   0.710
  199LYS      C 1971   4.467   5.681   0.968
  199LYS      O 1972   4.416   5.580   0.920
  200VAL      N 1973   4.581   5.678   1.038
  200VAL      H 1974   4.606   5.757   1.094
  200VAL     CA 1975   4.667   5.559   1.049
  200VAL     CB 1976   4.796   5.598   1.122
  200VAL    CG1 1977   4.899   5.486   1.108
  200VAL    CG2 1978   4.855   5.733   1.082
  200VAL      C 1979   4.599   5.440   1.117
  200VAL      O 1980   4.589   5.332   1.059
  201CYS      N 1981   4.542   5.459   1.236
  201CYS      H 1982   4.550   5.548   1.282
  201CYS     CA 1983   4.459   5.363   1.310
  201CYS     CB 1984   4.390   5.418   1.434
  201CYS     SG 1985   4.496   5.496   1.562
  201CYS     HG 1986   4.516   5.598   1.480
  201CYS      C 1987   4.348   5.305   1.222
  201CYS      O 1988   4.348   5.183   1.231
  202ARG      N 1989   4.268   5.390   1.157
  202ARG      H 1990   4.290   5.487   1.148
  202ARG     CA 1991   4.160   5.330   1.078
  202ARG     CB 1992   4.079   5.443   1.013
  202ARG     CG 1993   4.008   5.524   1.122
  202ARG     CD 1994   3.920   5.631   1.056
  202ARG     NE 1995   4.007   5.728   0.988
  202ARG     HE 1996   4.095   5.686   0.964
  202ARG     CZ 1997   3.995   5.861   0.983
  202ARG    NH1 1998   3.919   5.927   1.071
  202ARG   HH11 1999   3.896   5.875   1.153
  202ARG   HH12 2000   3.907   6.025   1.054
  202ARG    NH2 2001   4.034   5.924   0.872
  202ARG   HH21 2002   4.075   5.863   0.804
  202ARG   HH22 2003   4.022   6.022   0.852
  202ARG      C 2004   4.203   5.238   0.963
  202ARG      O 2005   4.180   5.118   0.970
  203GLU      N 2006   4.307   5.289   0.897
  203GLU      H 2007   4.352   5.377   0.910
  203GLU     CA 2008   4.367   5.212   0.787
  203GLU     CB 2009   4.443   5.283   0.675
  203GLU     CG 2010   4.589   5.314   0.710
  203GLU     CD 2011   4.670   5.355   0.587
  203GLU    OE1 2012   4.614   5.414   0.492
  203GLU    OE2 2013   4.789   5.318   0.596
  203GLU      C 2014   4.443   5.086   0.828
  203GLU      O 2015   4.450   4.991   0.751
  204PHE      N 2016   4.501   5.084   0.948
  204PHE      H 2017   4.511   5.169   1.000
  204PHE     CA 2018   4.570   4.966   1.001
  204PHE     CB 2019   4.613   4.999   1.144
  204PHE     CG 2020   4.719   4.899   1.192
  204PHE    CD1 2021   4.849   4.946   1.204
  204PHE    HD1 2022   4.878   5.044   1.167
  204PHE    CD2 2023   4.688   4.775   1.247
  204PHE    HD2 2024   4.582   4.752   1.255
  204PHE    CE1 2025   4.943   4.872   1.276
  204PHE    HE1 2026   5.041   4.912   1.299
  204PHE    CE2 2027   4.782   4.700   1.317
  204PHE    HE2 2028   4.761   4.598   1.351
  204PHE     CZ 2029   4.910   4.750   1.335
  204PHE     HZ 2030   4.987   4.695   1.389
  204PHE      C 2031   4.473   4.849   1.023
  204PHE      O 2032   4.506   4.737   0.985
  205THR      N 2033   4.353   4.878   1.072
  205THR      H 2034   4.327   4.973   1.088
  205THR     CA 2035   4.247   4.780   1.102
  205THR     CB 2036   4.173   4.818   1.230
  205THR    OG1 2037   4.068   4.727   1.263
  205THR    HG1 2038   3.999   4.762   1.327
  205THR    CG2 2039   4.130   4.965   1.239
  205THR      C 2040   4.147   4.748   0.991
  205THR      O 2041   4.134   4.631   0.954
  206GLU      N 2042   4.116   4.850   0.911
  206GLU      H 2043   4.131   4.947   0.930
  206GLU     CA 2044   4.037   4.842   0.788
  206GLU     CB 2045   4.033   4.975   0.713
  206GLU     CG 2046   3.903   5.049   0.742
  206GLU     CD 2047   3.907   5.181   0.664
  206GLU    OE1 2048   3.870   5.284   0.724
  206GLU    OE2 2049   3.911   5.178   0.539
  206GLU      C 2050   4.081   4.731   0.692
  206GLU      O 2051   3.997   4.648   0.657
  207ARG      N 2052   4.212   4.709   0.683
  207ARG      H 2053   4.273   4.770   0.734
  207ARG     CA 2054   4.277   4.603   0.604
  207ARG     CB 2055   4.430   4.602   0.598
  207ARG     CG 2056   4.459   4.743   0.546
  207ARG     CD 2057   4.609   4.775   0.543
  207ARG     NE 2058   4.680   4.717   0.658
  207ARG     HE 2059   4.670   4.618   0.669
  207ARG     CZ 2060   4.757   4.785   0.743
  207ARG    NH1 2061   4.774   4.916   0.720
  207ARG   HH11 2062   4.721   4.979   0.663
  207ARG   HH12 2063   4.850   4.963   0.766
  207ARG    NH2 2064   4.806   4.731   0.855
  207ARG   HH21 2065   4.783   4.642   0.895
  207ARG   HH22 2066   4.879   4.785   0.897
  207ARG      C 2067   4.237   4.460   0.640
  207ARG      O 2068   4.212   4.380   0.550
  208GLU      N 2069   4.197   4.442   0.765
  208GLU      H 2070   4.180   4.524   0.819
  208GLU     CA 2071   4.182   4.317   0.842
  208GLU     CB 2072   4.265   4.327   0.970
  208GLU     CG 2073   4.348   4.210   1.023
  208GLU     CD 2074   4.448   4.159   0.919
  208GLU    OE1 2075   4.564   4.205   0.916
  208GLU    OE2 2076   4.421   4.065   0.841
  208GLU      C 2077   4.034   4.299   0.877
  208GLU      O 2078   3.982   4.285   0.987
  209GLN      N 2079   3.964   4.311   0.765
  209GLN      H 2080   4.018   4.338   0.686
  209GLN     CA 2081   3.820   4.286   0.746
  209GLN     CB 2082   3.792   4.286   0.595
  209GLN     CG 2083   3.802   4.424   0.530
  209GLN     CD 2084   3.784   4.404   0.380
  209GLN    OE1 2085   3.884   4.389   0.310
  209GLN    NE2 2086   3.661   4.396   0.328
  209GLN   HE21 2087   3.585   4.426   0.385
  209GLN   HE22 2088   3.643   4.368   0.234
  209GLN      C 2089   3.766   4.162   0.817
  209GLN      O 2090   3.653   4.156   0.865
  210GLY      N 2091   3.846   4.055   0.823
  210GLY      H 2092   3.917   4.046   0.754
  210GLY     CA 2093   3.817   3.931   0.897
  210GLY      C 2094   3.804   3.946   1.048
  210GLY      O 2095   3.744   3.856   1.108
  211GLU      N 2096   3.857   4.055   1.102
  211GLU      H 2097   3.883   4.134   1.046
  211GLU     CA 2098   3.869   4.056   1.248
  211GLU     CB 2099   4.017   4.083   1.275
  211GLU     CG 2100   4.067   4.090   1.419
  211GLU     CD 2101   4.038   3.961   1.496
  211GLU    OE1 2102   3.932   3.947   1.559
  211GLU    OE2 2103   4.124   3.871   1.488
  211GLU      C 2104   3.766   4.147   1.316
  211GLU      O 2105   3.760   4.265   1.280
  212VAL      N 2106   3.727   4.103   1.435
  212VAL      H 2107   3.783   4.033   1.479
  212VAL     CA 2108   3.634   4.174   1.524
  212VAL     CB 2109   3.530   4.074   1.575
  212VAL    CG1 2110   3.435   4.046   1.459
  212VAL    CG2 2111   3.579   3.941   1.635
  212VAL      C 2112   3.683   4.248   1.648
  212VAL      O 2113   3.614   4.328   1.710
  213ARG      N 2114   3.797   4.201   1.700
  213ARG      H 2115   3.840   4.126   1.651
  213ARG     CA 2116   3.865   4.251   1.820
  213ARG     CB 2117   3.947   4.135   1.877
  213ARG     CG 2118   3.877   4.003   1.912
  213ARG     CD 2119   3.981   3.893   1.931
  213ARG     NE 2120   3.999   3.814   1.808
  213ARG     HE 2121   4.017   3.864   1.724
  213ARG     CZ 2122   4.003   3.680   1.808
  213ARG    NH1 2123   3.988   3.592   1.908
  213ARG   HH11 2124   3.957   3.624   1.997
  213ARG   HH12 2125   4.005   3.494   1.898
  213ARG    NH2 2126   4.020   3.628   1.685
  213ARG   HH21 2127   4.025   3.686   1.604
  213ARG   HH22 2128   4.039   3.530   1.678
  213ARG      C 2129   3.950   4.377   1.803
  213ARG      O 2130   4.027   4.397   1.709
  214PHE      N 2131   3.939   4.461   1.905
  214PHE      H 2132   3.871   4.458   1.979
  214PHE     CA 2133   4.011   4.589   1.911
  214PHE     CB 2134   3.969   4.687   1.801
  214PHE     CG 2135   3.823   4.733   1.789
  214PHE    CD1 2136   3.789   4.850   1.855
  214PHE    HD1 2137   3.868   4.921   1.879
  214PHE    CD2 2138   3.732   4.667   1.707
  214PHE    HD2 2139   3.758   4.569   1.669
  214PHE    CE1 2140   3.663   4.906   1.833
  214PHE    HE1 2141   3.637   4.996   1.888
  214PHE    CE2 2142   3.606   4.724   1.689
  214PHE    HE2 2143   3.538   4.664   1.629
  214PHE     CZ 2144   3.572   4.846   1.747
  214PHE     HZ 2145   3.486   4.902   1.712
  214PHE      C 2146   3.994   4.637   2.055
  214PHE      O 2147   3.930   4.563   2.130
  215SER      N 2148   4.047   4.757   2.080
  215SER      H 2149   4.127   4.781   2.025
  215SER     CA 2150   4.031   4.837   2.202
  215SER     CB 2151   4.084   4.765   2.326
  215SER     OG 2152   4.060   4.859   2.432
  215SER     HG 2153   3.964   4.877   2.453
  215SER      C 2154   4.103   4.971   2.186
  215SER      O 2155   4.224   4.970   2.164
  216ALA      N 2156   4.031   5.079   2.214
  216ALA      H 2157   3.939   5.081   2.253
  216ALA     CA 2158   4.091   5.212   2.195
  216ALA     CB 2159   4.025   5.284   2.078
  216ALA      C 2160   4.091   5.296   2.323
  216ALA      O 2161   3.987   5.329   2.379
  217VAL      N 2162   4.207   5.357   2.346
  217VAL      H 2163   4.283   5.346   2.282
  217VAL     CA 2164   4.225   5.447   2.461
  217VAL     CB 2165   4.282   5.359   2.573
  217VAL    CG1 2166   4.405   5.280   2.527
  217VAL    CG2 2167   4.306   5.435   2.704
  217VAL      C 2168   4.317   5.564   2.427
  217VAL      O 2169   4.397   5.559   2.335
  218ALA      N 2170   4.285   5.681   2.484
  218ALA      H 2171   4.195   5.698   2.524
  218ALA     CA 2172   4.385   5.788   2.485
  218ALA     CB 2173   4.330   5.895   2.390
  218ALA      C 2174   4.429   5.858   2.614
  218ALA     O1 2175   4.338   5.882   2.697
  218ALA     O2 2176   4.541   5.913   2.612
   6.92598   6.92598   4.89740   0.00000   0.00000   0.00000   0.00000   3.46299   3.46299
