# Supplementary material for: Is There a Functional Role for the Knotted Topology in Protein UCH-L1?
Source: J Chem Inf Model. 2024 Jul 24;64(17):6827–37. doi: 10.1021/acs.jcim.4c00880 (PMC11388461; doi:10.1021/acs.jcim.4c00880)
Supplement: Supplementary file 2 — ci4c00880_si_002.zip [file ci4c00880_si_002.zip › UCH-L1_files/APO/APO_delta219/REP_2/traj_final.gro]

Protein in water t= 500000.00000 step= 5000000
 2176
    1MET      N    1   4.478   4.824   4.445
    1MET     H1    2   4.387   4.786   4.429
    1MET     H2    3   4.477   4.894   4.516
    1MET     H3    4   4.511   4.862   4.359
    1MET     CA    5   4.560   4.707   4.483
    1MET     CB    6   4.476   4.584   4.515
    1MET     CG    7   4.497   4.568   4.666
    1MET     SD    8   4.473   4.724   4.758
    1MET     CE    9   4.541   4.678   4.916
    1MET      C   10   4.655   4.678   4.367
    1MET      O   11   4.620   4.679   4.250
    2GLN      N   12   4.781   4.665   4.409
    2GLN      H   13   4.794   4.674   4.508
    2GLN     CA   14   4.900   4.634   4.328
    2GLN     CB   15   5.022   4.610   4.416
    2GLN     CG   16   4.996   4.515   4.534
    2GLN     CD   17   4.910   4.564   4.650
    2GLN    OE1   18   4.828   4.655   4.658
    2GLN    NE2   19   4.927   4.494   4.762
    2GLN   HE21   20   4.985   4.413   4.756
    2GLN   HE22   21   4.890   4.522   4.851
    2GLN      C   22   4.879   4.515   4.234
    2GLN      O   23   4.860   4.404   4.282
    3LEU      N   24   4.869   4.558   4.109
    3LEU      H   25   4.893   4.652   4.084
    3LEU     CA   26   4.837   4.470   3.996
    3LEU     CB   27   4.792   4.556   3.878
    3LEU     CG   28   4.665   4.638   3.899
    3LEU    CD1   29   4.626   4.707   3.768
    3LEU    CD2   30   4.550   4.550   3.948
    3LEU      C   31   4.955   4.385   3.950
    3LEU      O   32   5.068   4.426   3.978
    4LYS      N   33   4.922   4.268   3.894
    4LYS      H   34   4.836   4.220   3.909
    4LYS     CA   35   5.027   4.191   3.825
    4LYS     CB   36   5.007   4.040   3.808
    4LYS     CG   37   5.011   3.973   3.946
    4LYS     CD   38   4.960   3.830   3.924
    4LYS     CE   39   4.808   3.829   3.913
    4LYS     NZ   40   4.744   3.885   4.034
    4LYS    HZ1   41   4.700   3.969   4.002
    4LYS    HZ2   42   4.677   3.822   4.072
    4LYS    HZ3   43   4.802   3.924   4.105
    4LYS      C   44   5.051   4.242   3.683
    4LYS      O   45   4.964   4.316   3.636
    5PRO      N   46   5.168   4.227   3.621
    5PRO     CA   47   5.196   4.268   3.483
    5PRO     CB   48   5.346   4.296   3.477
    5PRO     CG   49   5.397   4.191   3.577
    5PRO     CD   50   5.294   4.199   3.690
    5PRO      C   51   5.157   4.174   3.369
    5PRO      O   52   5.159   4.051   3.373
    6MET      N   53   5.127   4.239   3.257
    6MET      H   54   5.120   4.339   3.260
    6MET     CA   55   5.093   4.170   3.131
    6MET     CB   56   5.006   4.257   3.041
    6MET     CG   57   4.939   4.166   2.938
    6MET     SD   58   4.811   4.063   3.019
    6MET     CE   59   4.680   4.176   3.062
    6MET      C   60   5.223   4.128   3.063
    6MET      O   61   5.294   4.218   3.018
    7GLU      N   62   5.256   4.001   3.081
    7GLU      H   63   5.253   3.957   3.171
    7GLU     CA   64   5.347   3.925   2.994
    7GLU     CB   65   5.352   3.779   3.038
    7GLU     CG   66   5.490   3.756   3.100
    7GLU     CD   67   5.599   3.729   2.996
    7GLU    OE1   68   5.632   3.608   2.985
    7GLU    OE2   69   5.650   3.827   2.939
    7GLU      C   70   5.312   3.928   2.845
    7GLU      O   71   5.195   3.927   2.806
    8ILE      N   72   5.415   3.928   2.760
    8ILE      H   73   5.505   3.907   2.799
    8ILE     CA   74   5.408   3.949   2.615
    8ILE     CB   75   5.542   3.992   2.556
    8ILE    CG1   76   5.653   3.890   2.579
    8ILE    CG2   77   5.572   4.130   2.615
    8ILE     CD   78   5.784   3.930   2.510
    8ILE      C   79   5.345   3.830   2.541
    8ILE      O   80   5.342   3.825   2.419
    9ASN      N   81   5.254   3.761   2.610
    9ASN      H   82   5.196   3.802   2.680
    9ASN     CA   83   5.198   3.633   2.564
    9ASN     CB   84   5.160   3.537   2.677
    9ASN     CG   85   5.090   3.410   2.628
    9ASN    OD1   86   4.975   3.408   2.583
    9ASN    ND2   87   5.160   3.297   2.633
    9ASN   HD21   88   5.256   3.292   2.659
    9ASN   HD22   89   5.115   3.214   2.600
    9ASN      C   90   5.083   3.665   2.468
    9ASN      O   91   4.976   3.710   2.508
   10PRO      N   92   5.092   3.636   2.338
   10PRO     CA   93   4.997   3.677   2.234
   10PRO     CB   94   5.062   3.634   2.102
   10PRO     CG   95   5.212   3.630   2.133
   10PRO     CD   96   5.204   3.567   2.273
   10PRO      C   97   4.856   3.623   2.258
   10PRO      O   98   4.768   3.705   2.286
   11GLU      N   99   4.833   3.499   2.299
   11GLU      H  100   4.899   3.423   2.291
   11GLU     CA  101   4.701   3.451   2.341
   11GLU     CB  102   4.696   3.301   2.368
   11GLU     CG  103   4.774   3.226   2.260
   11GLU     CD  104   4.752   3.075   2.277
   11GLU    OE1  105   4.765   3.028   2.393
   11GLU    OE2  106   4.743   3.005   2.174
   11GLU      C  107   4.633   3.518   2.461
   11GLU      O  108   4.515   3.554   2.463
   12MET      N  109   4.717   3.547   2.560
   12MET      H  110   4.808   3.505   2.557
   12MET     CA  111   4.689   3.630   2.678
   12MET     CB  112   4.780   3.618   2.800
   12MET     CG  113   4.759   3.491   2.883
   12MET     SD  114   4.589   3.454   2.939
   12MET     CE  115   4.612   3.335   3.070
   12MET      C  116   4.643   3.774   2.652
   12MET      O  117   4.525   3.807   2.669
   13LEU      N  118   4.721   3.837   2.565
   13LEU      H  119   4.813   3.803   2.545
   13LEU     CA  120   4.699   3.969   2.503
   13LEU     CB  121   4.825   4.003   2.423
   13LEU     CG  122   4.935   4.057   2.513
   13LEU    CD1  123   5.066   4.048   2.434
   13LEU    CD2  124   4.901   4.202   2.549
   13LEU      C  125   4.578   3.989   2.412
   13LEU      O  126   4.491   4.068   2.448
   14ASN      N  127   4.551   3.884   2.335
   14ASN      H  128   4.627   3.821   2.320
   14ASN     CA  129   4.427   3.859   2.261
   14ASN     CB  130   4.460   3.752   2.156
   14ASN     CG  131   4.543   3.800   2.037
   14ASN    OD1  132   4.657   3.760   2.017
   14ASN    ND2  133   4.482   3.871   1.942
   14ASN   HD21  134   4.384   3.884   1.928
   14ASN   HD22  135   4.546   3.919   1.881
   14ASN      C  136   4.300   3.833   2.341
   14ASN      O  137   4.199   3.897   2.312
   15LYS      N  138   4.311   3.743   2.439
   15LYS      H  139   4.391   3.683   2.444
   15LYS     CA  140   4.203   3.716   2.534
   15LYS     CB  141   4.254   3.607   2.629
   15LYS     CG  142   4.157   3.546   2.730
   15LYS     CD  143   4.221   3.445   2.826
   15LYS     CE  144   4.282   3.333   2.743
   15LYS     NZ  145   4.364   3.232   2.812
   15LYS    HZ1  146   4.399   3.159   2.753
   15LYS    HZ2  147   4.433   3.263   2.876
   15LYS    HZ3  148   4.301   3.189   2.877
   15LYS      C  149   4.153   3.839   2.611
   15LYS      O  150   4.037   3.877   2.601
   16VAL      N  151   4.252   3.913   2.660
   16VAL      H  152   4.343   3.877   2.679
   16VAL     CA  153   4.227   4.043   2.724
   16VAL     CB  154   4.348   4.080   2.811
   16VAL    CG1  155   4.447   4.166   2.732
   16VAL    CG2  156   4.307   4.159   2.935
   16VAL      C  157   4.168   4.153   2.636
   16VAL      O  158   4.064   4.209   2.670
   17LEU      N  159   4.208   4.160   2.509
   17LEU      H  160   4.305   4.154   2.484
   17LEU     CA  161   4.130   4.239   2.413
   17LEU     CB  162   4.215   4.253   2.286
   17LEU     CG  163   4.325   4.359   2.284
   17LEU    CD1  164   4.372   4.358   2.138
   17LEU    CD2  165   4.273   4.499   2.318
   17LEU      C  166   3.988   4.192   2.382
   17LEU      O  167   3.903   4.279   2.361
   18SER      N  168   3.971   4.061   2.386
   18SER      H  169   4.045   3.998   2.359
   18SER     CA  170   3.834   4.007   2.386
   18SER     CB  171   3.830   3.856   2.358
   18SER     OG  172   3.892   3.837   2.231
   18SER     HG  173   3.916   3.740   2.225
   18SER      C  174   3.746   4.031   2.509
   18SER      O  175   3.646   4.103   2.499
   19ARG      N  176   3.799   4.007   2.628
   19ARG      H  177   3.875   3.941   2.629
   19ARG     CA  178   3.755   4.063   2.756
   19ARG     CB  179   3.847   4.027   2.873
   19ARG     CG  180   3.858   3.876   2.897
   19ARG     CD  181   3.865   3.847   3.047
   19ARG     NE  182   3.747   3.895   3.120
   19ARG     HE  183   3.693   3.958   3.065
   19ARG     CZ  184   3.700   3.851   3.237
   19ARG    NH1  185   3.768   3.763   3.313
   19ARG   HH11  186   3.854   3.719   3.288
   19ARG   HH12  187   3.716   3.718   3.385
   19ARG    NH2  188   3.589   3.907   3.287
   19ARG   HH21  189   3.544   3.983   3.240
   19ARG   HH22  190   3.533   3.872   3.363
   19ARG      C  191   3.730   4.214   2.751
   19ARG      O  192   3.628   4.257   2.804
   20LEU      N  193   3.820   4.296   2.697
   20LEU      H  194   3.914   4.265   2.684
   20LEU     CA  195   3.802   4.441   2.678
   20LEU     CB  196   3.936   4.514   2.684
   20LEU     CG  197   4.004   4.498   2.820
   20LEU    CD1  198   4.156   4.488   2.801
   20LEU    CD2  199   3.986   4.628   2.898
   20LEU      C  200   3.696   4.483   2.576
   20LEU      O  201   3.659   4.600   2.564
   21GLY      N  202   3.637   4.384   2.511
   21GLY      H  203   3.649   4.285   2.525
   21GLY     CA  204   3.534   4.414   2.411
   21GLY      C  205   3.580   4.476   2.279
   21GLY      O  206   3.505   4.554   2.220
   22VAL      N  207   3.694   4.437   2.223
   22VAL      H  208   3.765   4.377   2.260
   22VAL     CA  209   3.734   4.482   2.089
   22VAL     CB  210   3.839   4.593   2.090
   22VAL    CG1  211   3.777   4.726   2.130
   22VAL    CG2  212   3.954   4.545   2.179
   22VAL      C  213   3.773   4.381   1.980
   22VAL      O  214   3.854   4.291   2.000
   23ALA      N  215   3.737   4.420   1.858
   23ALA      H  216   3.677   4.500   1.851
   23ALA     CA  217   3.764   4.354   1.729
   23ALA     CB  218   3.632   4.304   1.670
   23ALA      C  219   3.844   4.436   1.628
   23ALA      O  220   3.842   4.559   1.637
   24GLY      N  221   3.927   4.357   1.561
   24GLY      H  222   3.890   4.270   1.528
   24GLY     CA  223   4.037   4.402   1.474
   24GLY      C  224   4.167   4.407   1.555
   24GLY      O  225   4.252   4.496   1.552
   25GLN      N  226   4.190   4.303   1.635
   25GLN      H  227   4.147   4.214   1.619
   25GLN     CA  228   4.292   4.293   1.739
   25GLN     CB  229   4.269   4.171   1.828
   25GLN     CG  230   4.124   4.132   1.857
   25GLN     CD  231   4.122   4.012   1.951
   25GLN    OE1  232   4.202   3.919   1.958
   25GLN    NE2  233   4.019   4.020   2.035
   25GLN   HE21  234   3.969   4.107   2.038
   25GLN   HE22  235   3.981   3.953   2.098
   25GLN      C  236   4.426   4.268   1.668
   25GLN      O  237   4.436   4.225   1.553
   26TRP      N  238   4.532   4.316   1.732
   26TRP      H  239   4.532   4.394   1.794
   26TRP     CA  240   4.668   4.276   1.694
   26TRP     CB  241   4.762   4.347   1.791
   26TRP     CG  242   4.759   4.498   1.771
   26TRP    CD1  243   4.822   4.570   1.679
   26TRP    HD1  244   4.912   4.540   1.625
   26TRP    CD2  245   4.692   4.593   1.848
   26TRP    NE1  246   4.785   4.698   1.686
   26TRP    HE1  247   4.825   4.767   1.626
   26TRP    CE2  248   4.701   4.717   1.786
   26TRP    CE3  249   4.613   4.571   1.960
   26TRP    HE3  250   4.635   4.488   2.027
   26TRP    CZ2  251   4.617   4.820   1.828
   26TRP    HZ2  252   4.635   4.920   1.787
   26TRP    CZ3  253   4.525   4.674   1.992
   26TRP    HZ3  254   4.452   4.664   2.072
   26TRP    CH2  255   4.522   4.797   1.926
   26TRP    HH2  256   4.458   4.875   1.967
   26TRP      C  257   4.698   4.126   1.693
   26TRP      O  258   4.630   4.050   1.761
   27ARG      N  259   4.791   4.078   1.609
   27ARG      H  260   4.838   4.151   1.560
   27ARG     CA  261   4.842   3.941   1.601
   27ARG     CB  262   4.899   3.911   1.462
   27ARG     CG  263   4.787   3.907   1.358
   27ARG     CD  264   4.857   3.937   1.225
   27ARG     NE  265   4.938   4.059   1.218
   27ARG     HE  266   4.919   4.124   1.292
   27ARG     CZ  267   5.063   4.064   1.169
   27ARG    NH1  268   5.129   3.951   1.139
   27ARG   HH11  269   5.089   3.860   1.143
   27ARG   HH12  270   5.223   3.967   1.107
   27ARG    NH2  271   5.109   4.186   1.139
   27ARG   HH21  272   5.043   4.261   1.143
   27ARG   HH22  273   5.207   4.205   1.144
   27ARG      C  274   4.950   3.918   1.707
   27ARG      O  275   4.953   3.812   1.769
   28PHE      N  276   5.019   4.028   1.735
   28PHE      H  277   5.024   4.100   1.665
   28PHE     CA  278   5.119   4.046   1.842
   28PHE     CB  279   5.066   4.019   1.983
   28PHE     CG  280   4.957   4.114   2.032
   28PHE    CD1  281   4.986   4.239   2.085
   28PHE    HD1  282   5.086   4.282   2.089
   28PHE    CD2  283   4.834   4.053   2.050
   28PHE    HD2  284   4.819   3.948   2.022
   28PHE    CE1  285   4.877   4.306   2.140
   28PHE    HE1  286   4.879   4.415   2.148
   28PHE    CE2  287   4.728   4.122   2.107
   28PHE    HE2  288   4.623   4.091   2.109
   28PHE     CZ  289   4.751   4.250   2.156
   28PHE     HZ  290   4.672   4.314   2.196
   28PHE      C  291   5.246   3.962   1.818
   28PHE      O  292   5.309   3.912   1.910
   29VAL      N  293   5.291   3.972   1.693
   29VAL      H  294   5.247   4.036   1.630
   29VAL     CA  295   5.406   3.897   1.641
   29VAL     CB  296   5.366   3.773   1.562
   29VAL    CG1  297   5.292   3.676   1.655
   29VAL    CG2  298   5.279   3.813   1.443
   29VAL      C  299   5.497   3.992   1.562
   29VAL      O  300   5.455   4.106   1.543
   30ASP      N  301   5.618   3.945   1.531
   30ASP      H  302   5.637   3.849   1.509
   30ASP     CA  303   5.719   4.041   1.484
   30ASP     CB  304   5.852   3.967   1.476
   30ASP     CG  305   5.973   4.058   1.450
   30ASP    OD1  306   6.059   4.003   1.377
   30ASP    OD2  307   5.988   4.172   1.498
   30ASP      C  308   5.697   4.102   1.345
   30ASP      O  309   5.626   4.039   1.266
   31VAL      N  310   5.725   4.230   1.322
   31VAL      H  311   5.745   4.296   1.394
   31VAL     CA  312   5.701   4.291   1.190
   31VAL     CB  313   5.731   4.441   1.182
   31VAL    CG1  314   5.624   4.518   1.260
   31VAL    CG2  315   5.870   4.486   1.229
   31VAL      C  316   5.777   4.234   1.070
   31VAL      O  317   5.725   4.218   0.960
   32LEU      N  318   5.896   4.181   1.099
   32LEU      H  319   5.932   4.152   1.188
   32LEU     CA  320   5.975   4.119   0.992
   32LEU     CB  321   6.116   4.082   1.037
   32LEU     CG  322   6.211   4.197   1.073
   32LEU    CD1  323   6.348   4.142   1.112
   32LEU    CD2  324   6.219   4.293   0.955
   32LEU      C  325   5.912   3.992   0.933
   32LEU      O  326   5.920   3.890   1.000
   33GLY      N  327   5.852   4.010   0.816
   33GLY      H  328   5.812   4.099   0.793
   33GLY     CA  329   5.823   3.901   0.722
   33GLY      C  330   5.945   3.829   0.663
   33GLY      O  331   6.031   3.777   0.733
   34LEU      N  332   5.937   3.797   0.534
   34LEU      H  333   5.868   3.842   0.477
   34LEU     CA  334   6.033   3.712   0.464
   34LEU     CB  335   5.975   3.651   0.336
   34LEU     CG  336   5.891   3.525   0.354
   34LEU    CD1  337   5.961   3.422   0.443
   34LEU    CD2  338   5.750   3.551   0.408
   34LEU      C  339   6.163   3.789   0.441
   34LEU      O  340   6.268   3.731   0.419
   35GLU      N  341   6.145   3.916   0.405
   35GLU      H  342   6.065   3.944   0.352
   35GLU     CA  343   6.263   3.998   0.373
   35GLU     CB  344   6.297   3.978   0.225
   35GLU     CG  345   6.422   4.050   0.176
   35GLU     CD  346   6.398   4.197   0.138
   35GLU    OE1  347   6.281   4.228   0.108
   35GLU    OE2  348   6.491   4.280   0.145
   35GLU      C  349   6.235   4.144   0.410
   35GLU      O  350   6.123   4.195   0.396
   36GLU      N  351   6.337   4.216   0.455
   36GLU      H  352   6.429   4.181   0.471
   36GLU     CA  353   6.328   4.353   0.509
   36GLU     CB  354   6.451   4.389   0.593
   36GLU     CG  355   6.589   4.347   0.541
   36GLU     CD  356   6.630   4.202   0.565
   36GLU    OE1  357   6.597   4.102   0.498
   36GLU    OE2  358   6.703   4.179   0.664
   36GLU      C  359   6.296   4.465   0.411
   36GLU      O  360   6.213   4.555   0.427
   37GLU      N  361   6.359   4.469   0.294
   37GLU      H  362   6.423   4.399   0.262
   37GLU     CA  363   6.349   4.581   0.199
   37GLU     CB  364   6.476   4.603   0.116
   37GLU     CG  365   6.595   4.661   0.193
   37GLU     CD  366   6.592   4.812   0.167
   37GLU    OE1  367   6.510   4.882   0.230
   37GLU    OE2  368   6.684   4.854   0.094
   37GLU      C  369   6.220   4.596   0.119
   37GLU      O  370   6.198   4.704   0.066
   38SER      N  371   6.149   4.487   0.091
   38SER      H  372   6.200   4.401   0.105
   38SER     CA  373   6.011   4.474   0.042
   38SER     CB  374   5.988   4.336  -0.021
   38SER     OG  375   6.012   4.242   0.084
   38SER     HG  376   6.112   4.236   0.095
   38SER      C  377   5.902   4.499   0.146
   38SER      O  378   5.785   4.491   0.110
   39LEU      N  379   5.935   4.512   0.274
   39LEU      H  380   6.028   4.496   0.308
   39LEU     CA  381   5.824   4.531   0.368
   39LEU     CB  382   5.861   4.513   0.515
   39LEU     CG  383   5.878   4.369   0.564
   39LEU    CD1  384   5.930   4.364   0.708
   39LEU    CD2  385   5.755   4.279   0.550
   39LEU      C  386   5.750   4.665   0.356
   39LEU      O  387   5.813   4.769   0.344
   40GLY      N  388   5.618   4.658   0.369
   40GLY      H  389   5.569   4.577   0.402
   40GLY     CA  390   5.535   4.779   0.367
   40GLY      C  391   5.419   4.789   0.467
   40GLY      O  392   5.443   4.824   0.582
   41SER      N  393   5.295   4.789   0.418
   41SER      H  394   5.273   4.811   0.323
   41SER     CA  395   5.173   4.786   0.500
   41SER     CB  396   5.050   4.848   0.434
   41SER     OG  397   4.936   4.855   0.520
   41SER     HG  398   4.852   4.845   0.467
   41SER      C  399   5.143   4.660   0.582
   41SER      O  400   5.169   4.551   0.532
   42VAL      N  401   5.071   4.687   0.690
   42VAL      H  402   5.058   4.782   0.717
   42VAL     CA  403   5.029   4.592   0.794
   42VAL     CB  404   4.974   4.672   0.912
   42VAL    CG1  405   4.956   4.577   1.031
   42VAL    CG2  406   5.066   4.786   0.957
   42VAL      C  407   4.942   4.475   0.747
   42VAL      O  408   4.842   4.508   0.683
   43PRO      N  409   4.983   4.350   0.769
   43PRO     CA  410   4.902   4.231   0.740
   43PRO     CB  411   4.997   4.112   0.745
   43PRO     CG  412   5.134   4.175   0.718
   43PRO     CD  413   5.118   4.302   0.802
   43PRO      C  414   4.781   4.222   0.833
   43PRO      O  415   4.774   4.295   0.932
   44ALA      N  416   4.681   4.144   0.793
   44ALA      H  417   4.681   4.084   0.713
   44ALA     CA  418   4.552   4.149   0.863
   44ALA     CB  419   4.461   4.069   0.768
   44ALA      C  420   4.542   4.097   1.006
   44ALA      O  421   4.573   3.978   1.021
   45PRO      N  422   4.473   4.166   1.097
   45PRO     CA  423   4.403   4.293   1.076
   45PRO     CB  424   4.314   4.310   1.199
   45PRO     CG  425   4.281   4.167   1.242
   45PRO     CD  426   4.423   4.112   1.224
   45PRO      C  427   4.496   4.413   1.051
   45PRO      O  428   4.589   4.435   1.128
   46ALA      N  429   4.454   4.508   0.968
   46ALA      H  430   4.375   4.488   0.910
   46ALA     CA  431   4.547   4.606   0.910
   46ALA     CB  432   4.495   4.639   0.770
   46ALA      C  433   4.552   4.731   0.998
   46ALA      O  434   4.551   4.842   0.945
   47CYS      N  435   4.599   4.719   1.122
   47CYS      H  436   4.642   4.635   1.154
   47CYS     CA  437   4.594   4.826   1.222
   47CYS     CB  438   4.524   4.787   1.352
   47CYS     SG  439   4.363   4.702   1.334
   47CYS     HG  440   4.354   4.609   1.430
   47CYS      C  441   4.731   4.882   1.262
   47CYS      O  442   4.839   4.834   1.226
   48ALA      N  443   4.728   4.991   1.338
   48ALA      H  444   4.644   5.033   1.372
   48ALA     CA  445   4.851   5.063   1.374
   48ALA     CB  446   4.820   5.191   1.451
   48ALA      C  447   4.939   4.972   1.460
   48ALA      O  448   4.894   4.911   1.558
   49LEU      N  449   5.070   4.997   1.452
   49LEU      H  450   5.099   5.079   1.402
   49LEU     CA  451   5.176   4.924   1.523
   49LEU     CB  452   5.310   4.962   1.458
   49LEU     CG  453   5.309   4.935   1.308
   49LEU    CD1  454   5.432   5.015   1.263
   49LEU    CD2  455   5.332   4.788   1.271
   49LEU      C  456   5.193   4.957   1.671
   49LEU      O  457   5.178   5.072   1.713
   50LEU      N  458   5.235   4.857   1.747
   50LEU      H  459   5.245   4.766   1.705
   50LEU     CA  460   5.274   4.858   1.888
   50LEU     CB  461   5.182   4.772   1.975
   50LEU     CG  462   5.055   4.849   2.014
   50LEU    CD1  463   4.956   4.745   2.066
   50LEU    CD2  464   5.072   4.962   2.116
   50LEU      C  465   5.421   4.820   1.907
   50LEU      O  466   5.470   4.718   1.858
   51LEU      N  467   5.491   4.910   1.974
   51LEU      H  468   5.443   4.998   1.980
   51LEU     CA  469   5.635   4.907   2.005
   51LEU     CB  470   5.704   5.043   2.002
   51LEU     CG  471   5.686   5.121   1.872
   51LEU    CD1  472   5.772   5.248   1.874
   51LEU    CD2  473   5.732   5.037   1.752
   51LEU      C  474   5.656   4.868   2.152
   51LEU      O  475   5.618   4.938   2.246
   52LEU      N  476   5.705   4.746   2.171
   52LEU      H  477   5.739   4.694   2.093
   52LEU     CA  478   5.731   4.683   2.301
   52LEU     CB  479   5.738   4.530   2.296
   52LEU     CG  480   5.599   4.470   2.280
   52LEU    CD1  481   5.613   4.317   2.276
   52LEU    CD2  482   5.523   4.504   2.409
   52LEU      C  483   5.854   4.740   2.371
   52LEU      O  484   5.967   4.703   2.338
   53PHE      N  485   5.827   4.837   2.458
   53PHE      H  486   5.733   4.853   2.486
   53PHE     CA  487   5.931   4.907   2.535
   53PHE     CB  488   5.897   5.055   2.517
   53PHE     CG  489   5.992   5.147   2.594
   53PHE    CD1  490   5.964   5.197   2.720
   53PHE    HD1  491   5.878   5.163   2.779
   53PHE    CD2  492   6.096   5.208   2.524
   53PHE    HD2  493   6.131   5.163   2.431
   53PHE    CE1  494   6.025   5.309   2.774
   53PHE    HE1  495   6.013   5.333   2.880
   53PHE    CE2  496   6.159   5.321   2.575
   53PHE    HE2  497   6.237   5.368   2.516
   53PHE     CZ  498   6.121   5.375   2.698
   53PHE     HZ  499   6.157   5.476   2.714
   53PHE      C  500   5.954   4.877   2.683
   53PHE      O  501   5.866   4.912   2.763
   54PRO      N  502   6.063   4.810   2.718
   54PRO     CA  503   6.119   4.786   2.852
   54PRO     CB  504   6.243   4.698   2.837
   54PRO     CG  505   6.286   4.714   2.691
   54PRO     CD  506   6.158   4.757   2.619
   54PRO      C  507   6.144   4.923   2.913
   54PRO      O  508   6.219   5.004   2.859
   55LEU      N  509   6.077   4.943   3.026
   55LEU      H  510   5.998   4.883   3.039
   55LEU     CA  511   6.089   5.054   3.122
   55LEU     CB  512   5.978   5.040   3.226
   55LEU     CG  513   5.835   5.080   3.188
   55LEU    CD1  514   5.748   5.027   3.302
   55LEU    CD2  515   5.811   5.226   3.150
   55LEU      C  516   6.225   5.077   3.189
   55LEU      O  517   6.234   5.148   3.289
   56THR      N  518   6.332   5.047   3.116
   56THR      H  519   6.325   5.040   3.017
   56THR     CA  520   6.468   5.064   3.170
   56THR     CB  521   6.575   4.987   3.093
   56THR    OG1  522   6.594   5.055   2.969
   56THR    HG1  523   6.646   4.998   2.906
   56THR    CG2  524   6.547   4.837   3.090
   56THR      C  525   6.512   5.210   3.182
   56THR      O  526   6.478   5.300   3.106
   57ALA      N  527   6.602   5.228   3.279
   57ALA      H  528   6.619   5.162   3.352
   57ALA     CA  529   6.657   5.361   3.307
   57ALA     CB  530   6.760   5.345   3.419
   57ALA      C  531   6.729   5.420   3.186
   57ALA      O  532   6.716   5.538   3.157
   58GLN      N  533   6.800   5.335   3.111
   58GLN      H  534   6.818   5.238   3.126
   58GLN     CA  535   6.860   5.374   2.983
   58GLN     CB  536   6.927   5.254   2.915
   58GLN     CG  537   7.030   5.185   3.005
   58GLN     CD  538   6.962   5.077   3.088
   58GLN    OE1  539   6.895   5.095   3.190
   58GLN    NE2  540   7.005   4.953   3.064
   58GLN   HE21  541   7.071   4.936   2.991
   58GLN   HE22  542   6.957   4.882   3.114
   58GLN      C  543   6.758   5.418   2.878
   58GLN      O  544   6.741   5.536   2.848
   59HISE     N  545   6.659   5.334   2.849
   59HISE     H  546   6.651   5.243   2.890
   59HISE    CA  547   6.562   5.354   2.740
   59HISE    CB  548   6.487   5.226   2.703
   59HISE    CG  549   6.567   5.108   2.646
   59HISE   ND1  550   6.688   5.117   2.589
   59HISE   CD2  551   6.508   5.008   2.583
   59HISE   HD2  552   6.415   4.963   2.617
   59HISE   CE1  553   6.700   5.025   2.494
   59HISE   HE1  554   6.782   5.004   2.425
   59HISE   NE2  555   6.590   4.949   2.496
   59HISE   HE2  556   6.588   4.856   2.461
   59HISE     C  557   6.458   5.460   2.775
   59HISE     O  558   6.447   5.544   2.686
   60GLU      N  559   6.399   5.469   2.894
   60GLU      H  560   6.424   5.406   2.967
   60GLU     CA  561   6.325   5.588   2.938
   60GLU     CB  562   6.267   5.574   3.079
   60GLU     CG  563   6.143   5.486   3.097
   60GLU     CD  564   6.053   5.539   3.208
   60GLU    OE1  565   6.050   5.479   3.318
   60GLU    OE2  566   5.978   5.637   3.187
   60GLU      C  567   6.395   5.724   2.931
   60GLU      O  568   6.332   5.813   2.874
   61ASN      N  569   6.527   5.729   2.951
   61ASN      H  570   6.584   5.656   2.987
   61ASN     CA  571   6.607   5.852   2.935
   61ASN     CB  572   6.747   5.840   2.994
   61ASN     CG  573   6.849   5.952   2.972
   61ASN    OD1  574   6.903   5.960   2.862
   61ASN    ND2  575   6.863   6.035   3.076
   61ASN   HD21  576   6.806   6.039   3.158
   61ASN   HD22  577   6.919   6.116   3.058
   61ASN      C  578   6.617   5.896   2.789
   61ASN      O  579   6.566   6.005   2.764
   62PHE      N  580   6.633   5.805   2.693
   62PHE      H  581   6.670   5.718   2.726
   62PHE     CA  582   6.630   5.825   2.547
   62PHE     CB  583   6.643   5.686   2.485
   62PHE     CG  584   6.703   5.695   2.344
   62PHE    CD1  585   6.840   5.677   2.329
   62PHE    HD1  586   6.898   5.638   2.413
   62PHE    CD2  587   6.626   5.729   2.234
   62PHE    HD2  588   6.518   5.713   2.233
   62PHE    CE1  589   6.895   5.696   2.202
   62PHE    HE1  590   7.002   5.678   2.187
   62PHE    CE2  591   6.683   5.759   2.110
   62PHE    HE2  592   6.615   5.752   2.025
   62PHE     CZ  593   6.821   5.751   2.099
   62PHE     HZ  594   6.860   5.763   1.998
   62PHE      C  595   6.507   5.905   2.505
   62PHE      O  596   6.520   6.012   2.445
   63ARG      N  597   6.388   5.852   2.534
   63ARG      H  598   6.392   5.756   2.560
   63ARG     CA  599   6.256   5.915   2.527
   63ARG     CB  600   6.140   5.826   2.575
   63ARG     CG  601   6.127   5.695   2.497
   63ARG     CD  602   5.977   5.661   2.498
   63ARG     NE  603   5.910   5.719   2.381
   63ARG     HE  604   5.926   5.674   2.293
   63ARG     CZ  605   5.822   5.820   2.379
   63ARG    NH1  606   5.780   5.898   2.480
   63ARG   HH11  607   5.806   5.878   2.574
   63ARG   HH12  608   5.716   5.972   2.458
   63ARG    NH2  609   5.753   5.835   2.265
   63ARG   HH21  610   5.774   5.784   2.181
   63ARG   HH22  611   5.678   5.901   2.263
   63ARG      C  612   6.232   6.051   2.592
   63ARG      O  613   6.169   6.143   2.539
   64LYS      N  614   6.288   6.059   2.712
   64LYS      H  615   6.327   5.983   2.764
   64LYS     CA  616   6.293   6.192   2.775
   64LYS     CB  617   6.336   6.159   2.918
   64LYS     CG  618   6.221   6.113   3.007
   64LYS     CD  619   6.257   6.095   3.155
   64LYS     CE  620   6.175   5.985   3.223
   64LYS     NZ  621   6.117   6.037   3.348
   64LYS    HZ1  622   6.189   6.051   3.415
   64LYS    HZ2  623   6.057   6.112   3.319
   64LYS    HZ3  624   6.062   5.961   3.383
   64LYS      C  625   6.374   6.303   2.707
   64LYS      O  626   6.321   6.405   2.662
   65LYS      N  627   6.486   6.250   2.660
   65LYS      H  628   6.511   6.156   2.686
   65LYS     CA  629   6.574   6.326   2.570
   65LYS     CB  630   6.703   6.249   2.537
   65LYS     CG  631   6.790   6.212   2.658
   65LYS     CD  632   6.914   6.132   2.619
   65LYS     CE  633   7.004   6.208   2.521
   65LYS     NZ  634   7.115   6.132   2.464
   65LYS    HZ1  635   7.095   6.037   2.439
   65LYS    HZ2  636   7.146   6.183   2.383
   65LYS    HZ3  637   7.192   6.127   2.527
   65LYS      C  638   6.501   6.369   2.443
   65LYS      O  639   6.485   6.485   2.406
   66GLN      N  640   6.438   6.274   2.375
   66GLN      H  641   6.463   6.180   2.398
   66GLN     CA  642   6.356   6.296   2.255
   66GLN     CB  643   6.329   6.165   2.181
   66GLN     CG  644   6.456   6.103   2.122
   66GLN     CD  645   6.411   5.994   2.025
   66GLN    OE1  646   6.300   5.941   2.034
   66GLN    NE2  647   6.498   5.972   1.928
   66GLN   HE21  648   6.585   6.021   1.918
   66GLN   HE22  649   6.484   5.898   1.862
   66GLN      C  650   6.229   6.381   2.259
   66GLN      O  651   6.181   6.438   2.161
   67ILE      N  652   6.166   6.375   2.375
   67ILE      H  653   6.172   6.303   2.444
   67ILE     CA  654   6.058   6.472   2.402
   67ILE     CB  655   5.972   6.419   2.517
   67ILE    CG1  656   5.902   6.291   2.470
   67ILE    CG2  657   5.866   6.517   2.568
   67ILE     CD  658   5.863   6.205   2.591
   67ILE      C  659   6.116   6.611   2.428
   67ILE      O  660   6.052   6.709   2.391
   68GLU      N  661   6.242   6.625   2.468
   68GLU      H  662   6.300   6.562   2.520
   68GLU     CA  663   6.297   6.759   2.496
   68GLU     CB  664   6.399   6.743   2.609
   68GLU     CG  665   6.338   6.749   2.749
   68GLU     CD  666   6.430   6.724   2.868
   68GLU    OE1  667   6.504   6.623   2.870
   68GLU    OE2  668   6.442   6.815   2.953
   68GLU      C  669   6.376   6.815   2.377
   68GLU      O  670   6.371   6.935   2.352
   69GLU      N  671   6.440   6.730   2.298
   69GLU      H  672   6.460   6.637   2.331
   69GLU     CA  673   6.514   6.764   2.175
   69GLU     CB  674   6.640   6.678   2.174
   69GLU     CG  675   6.757   6.769   2.210
   69GLU     CD  676   6.879   6.678   2.194
   69GLU    OE1  677   6.948   6.650   2.294
   69GLU    OE2  678   6.911   6.640   2.079
   69GLU      C  679   6.430   6.756   2.047
   69GLU      O  680   6.437   6.665   1.965
   70LEU      N  681   6.336   6.850   2.039
   70LEU      H  682   6.293   6.887   2.121
   70LEU     CA  683   6.260   6.897   1.922
   70LEU     CB  684   6.345   6.967   1.815
   70LEU     CG  685   6.388   7.103   1.871
   70LEU    CD1  686   6.501   7.157   1.782
   70LEU    CD2  687   6.273   7.203   1.864
   70LEU      C  688   6.158   6.804   1.856
   70LEU      O  689   6.051   6.845   1.810
   71LYS      N  690   6.183   6.674   1.860
   71LYS      H  691   6.272   6.640   1.892
   71LYS     CA  692   6.088   6.576   1.805
   71LYS     CB  693   6.160   6.444   1.777
   71LYS     CG  694   6.269   6.438   1.669
   71LYS     CD  695   6.344   6.305   1.680
   71LYS     CE  696   6.265   6.181   1.641
   71LYS     NZ  697   6.240   6.174   1.496
   71LYS    HZ1  698   6.151   6.134   1.472
   71LYS    HZ2  699   6.252   6.267   1.463
   71LYS    HZ3  700   6.313   6.114   1.463
   71LYS      C  701   5.956   6.558   1.879
   71LYS      O  702   5.851   6.555   1.815
   72GLY      N  703   5.966   6.556   2.012
   72GLY      H  704   6.043   6.513   2.059
   72GLY     CA  705   5.860   6.578   2.111
   72GLY      C  706   5.789   6.713   2.117
   72GLY      O  707   5.800   6.795   2.208
   73GLN      N  708   5.709   6.735   2.014
   73GLN      H  709   5.689   6.655   1.956
   73GLN     CA  710   5.633   6.856   1.979
   73GLN     CB  711   5.551   6.837   1.851
   73GLN     CG  712   5.627   6.804   1.723
   73GLN     CD  713   5.534   6.829   1.604
   73GLN    OE1  714   5.487   6.735   1.541
   73GLN    NE2  715   5.539   6.952   1.553
   73GLN   HE21  716   5.606   7.021   1.578
   73GLN   HE22  717   5.459   6.972   1.496
   73GLN      C  718   5.536   6.903   2.087
   73GLN      O  719   5.438   6.836   2.120
   74GLU      N  720   5.549   7.035   2.100
   74GLU      H  721   5.601   7.088   2.033
   74GLU     CA  722   5.475   7.116   2.197
   74GLU     CB  723   5.558   7.243   2.222
   74GLU     CG  724   5.588   7.336   2.105
   74GLU     CD  725   5.671   7.280   1.989
   74GLU    OE1  726   5.794   7.302   1.991
   74GLU    OE2  727   5.607   7.233   1.892
   74GLU      C  728   5.334   7.146   2.146
   74GLU      O  729   5.243   7.161   2.226
   75VAL      N  730   5.319   7.146   2.014
   75VAL      H  731   5.399   7.144   1.954
   75VAL     CA  732   5.189   7.161   1.948
   75VAL     CB  733   5.204   7.227   1.811
   75VAL    CG1  734   5.220   7.379   1.824
   75VAL    CG2  735   5.303   7.153   1.722
   75VAL      C  736   5.109   7.030   1.940
   75VAL      O  737   5.043   7.006   1.839
   76SER      N  738   5.099   6.965   2.055
   76SER      H  739   5.109   7.003   2.147
   76SER     CA  740   5.087   6.819   2.053
   76SER     CB  741   5.111   6.747   2.186
   76SER     OG  742   5.027   6.791   2.293
   76SER     HG  743   5.082   6.856   2.347
   76SER      C  744   4.958   6.758   1.999
   76SER      O  745   4.857   6.819   2.034
   77PRO      N  746   4.953   6.642   1.935
   77PRO     CA  747   4.825   6.581   1.895
   77PRO     CB  748   4.873   6.447   1.839
   77PRO     CG  749   5.010   6.476   1.777
   77PRO     CD  750   5.070   6.577   1.875
   77PRO      C  751   4.728   6.561   2.011
   77PRO      O  752   4.769   6.503   2.111
   78LYS      N  753   4.603   6.549   1.969
   78LYS      H  754   4.581   6.551   1.871
   78LYS     CA  755   4.482   6.533   2.051
   78LYS     CB  756   4.367   6.604   1.980
   78LYS     CG  757   4.376   6.756   1.971
   78LYS     CD  758   4.366   6.824   2.108
   78LYS     CE  759   4.221   6.845   2.151
   78LYS     NZ  760   4.204   6.904   2.284
   78LYS    HZ1  761   4.259   6.855   2.351
   78LYS    HZ2  762   4.229   7.001   2.279
   78LYS    HZ3  763   4.108   6.909   2.312
   78LYS      C  764   4.442   6.389   2.084
   78LYS      O  765   4.323   6.363   2.103
   79VAL      N  766   4.540   6.302   2.105
   79VAL      H  767   4.634   6.336   2.109
   79VAL     CA  768   4.537   6.158   2.136
   79VAL     CB  769   4.666   6.082   2.102
   79VAL    CG1  770   4.672   6.078   1.949
   79VAL    CG2  771   4.797   6.130   2.165
   79VAL      C  772   4.486   6.135   2.278
   79VAL      O  773   4.475   6.228   2.359
   80TYR      N  774   4.459   6.009   2.311
   80TYR      H  775   4.471   5.943   2.237
   80TYR     CA  776   4.413   5.964   2.443
   80TYR     CB  777   4.347   5.826   2.430
   80TYR     CG  778   4.268   5.795   2.557
   80TYR    CD1  779   4.132   5.825   2.568
   80TYR    HD1  780   4.083   5.874   2.483
   80TYR    CD2  781   4.331   5.738   2.667
   80TYR    HD2  782   4.438   5.749   2.683
   80TYR    CE1  783   4.056   5.797   2.680
   80TYR    HE1  784   3.956   5.840   2.692
   80TYR    CE2  785   4.255   5.698   2.776
   80TYR    HE2  786   4.300   5.637   2.854
   80TYR     CZ  787   4.121   5.733   2.785
   80TYR     OH  788   4.061   5.711   2.905
   80TYR     HH  789   3.961   5.716   2.898
   80TYR      C  790   4.532   5.956   2.538
   80TYR      O  791   4.612   5.863   2.527
   81PHE      N  792   4.543   6.058   2.623
   81PHE      H  793   4.497   6.145   2.605
   81PHE     CA  794   4.644   6.045   2.730
   81PHE     CB  795   4.703   6.182   2.766
   81PHE     CG  796   4.792   6.223   2.648
   81PHE    CD1  797   4.743   6.304   2.546
   81PHE    HD1  798   4.642   6.344   2.557
   81PHE    CD2  799   4.927   6.189   2.648
   81PHE    HD2  800   4.962   6.108   2.712
   81PHE    CE1  801   4.834   6.351   2.452
   81PHE    HE1  802   4.791   6.418   2.377
   81PHE    CE2  803   5.020   6.237   2.556
   81PHE    HE2  804   5.121   6.248   2.595
   81PHE     CZ  805   4.970   6.324   2.460
   81PHE     HZ  806   5.037   6.383   2.398
   81PHE      C  807   4.598   5.981   2.861
   81PHE      O  808   4.478   5.982   2.888
   82MET      N  809   4.699   5.923   2.926
   82MET      H  810   4.786   5.904   2.880
   82MET     CA  811   4.688   5.860   3.058
   82MET     CB  812   4.692   5.709   3.031
   82MET     CG  813   4.547   5.660   3.031
   82MET     SD  814   4.494   5.668   3.206
   82MET     CE  815   4.337   5.587   3.190
   82MET      C  816   4.803   5.894   3.152
   82MET      O  817   4.884   5.980   3.117
   83LYS      N  818   4.793   5.858   3.279
   83LYS      H  819   4.721   5.797   3.313
   83LYS     CA  820   4.903   5.863   3.376
   83LYS     CB  821   4.883   5.977   3.476
   83LYS     CG  822   4.872   6.117   3.417
   83LYS     CD  823   4.883   6.217   3.533
   83LYS     CE  824   4.857   6.361   3.491
   83LYS     NZ  825   4.918   6.463   3.578
   83LYS    HZ1  826   5.011   6.431   3.600
   83LYS    HZ2  827   4.924   6.558   3.546
   83LYS    HZ3  828   4.881   6.473   3.670
   83LYS      C  829   4.929   5.731   3.449
   83LYS      O  830   4.859   5.630   3.438
   84GLN      N  831   5.042   5.729   3.518
   84GLN      H  832   5.114   5.797   3.505
   84GLN     CA  833   5.096   5.618   3.599
   84GLN     CB  834   5.240   5.651   3.639
   84GLN     CG  835   5.330   5.673   3.518
   84GLN     CD  836   5.369   5.820   3.500
   84GLN    OE1  837   5.280   5.895   3.461
   84GLN    NE2  838   5.478   5.861   3.565
   84GLN   HE21  839   5.530   5.799   3.624
   84GLN   HE22  840   5.473   5.956   3.595
   84GLN      C  841   5.013   5.578   3.721
   84GLN      O  842   5.036   5.619   3.834
   85THR      N  843   4.900   5.509   3.702
   85THR      H  844   4.877   5.476   3.610
   85THR     CA  845   4.815   5.455   3.809
   85THR     CB  846   4.687   5.391   3.757
   85THR    OG1  847   4.719   5.276   3.679
   85THR    HG1  848   4.646   5.208   3.684
   85THR    CG2  849   4.601   5.492   3.681
   85THR      C  850   4.874   5.340   3.890
   85THR      O  851   4.973   5.277   3.854
   86ILE      N  852   4.807   5.323   4.004
   86ILE      H  853   4.736   5.389   4.031
   86ILE     CA  854   4.843   5.227   4.109
   86ILE     CB  855   4.762   5.209   4.237
   86ILE    CG1  856   4.613   5.220   4.204
   86ILE    CG2  857   4.801   5.318   4.337
   86ILE     CD  858   4.529   5.194   4.329
   86ILE      C  859   4.848   5.086   4.050
   86ILE      O  860   4.771   5.046   3.963
   87GLY      N  861   4.961   5.021   4.077
   87GLY      H  862   5.027   5.061   4.140
   87GLY     CA  863   4.991   4.886   4.025
   87GLY      C  864   5.017   4.892   3.874
   87GLY      O  865   4.987   4.989   3.805
   88ASN      N  866   5.099   4.797   3.831
   88ASN      H  867   5.138   4.734   3.898
   88ASN     CA  868   5.150   4.783   3.693
   88ASN     CB  869   5.255   4.672   3.695
   88ASN     CG  870   5.358   4.692   3.584
   88ASN    OD1  871   5.335   4.656   3.468
   88ASN    ND2  872   5.473   4.750   3.616
   88ASN   HD21  873   5.496   4.781   3.708
   88ASN   HD22  874   5.544   4.765   3.547
   88ASN      C  875   5.036   4.754   3.595
   88ASN      O  876   5.011   4.641   3.554
   89SER      N  877   4.955   4.857   3.573
   89SER      H  878   4.956   4.929   3.642
   89SER     CA  879   4.869   4.889   3.458
   89SER     CB  880   4.772   5.001   3.494
   89SER     OG  881   4.855   5.113   3.526
   89SER     HG  882   4.815   5.177   3.592
   89SER      C  883   4.916   4.903   3.313
   89SER      O  884   4.837   4.931   3.223
   90CYS      N  885   5.043   4.870   3.292
   90CYS      H  886   5.092   4.819   3.362
   90CYS     CA  887   5.111   4.893   3.164
   90CYS     CB  888   5.259   4.852   3.167
   90CYS     SG  889   5.340   4.921   3.316
   90CYS     HG  890   5.424   4.820   3.339
   90CYS      C  891   5.052   4.823   3.041
   90CYS      O  892   5.011   4.888   2.945
   91GLY      N  893   5.029   4.694   3.061
   91GLY      H  894   5.057   4.647   3.145
   91GLY     CA  895   4.977   4.608   2.953
   91GLY      C  896   4.833   4.646   2.919
   91GLY      O  897   4.806   4.674   2.802
   92THR      N  898   4.747   4.688   3.011
   92THR      H  899   4.778   4.687   3.106
   92THR     CA  900   4.612   4.740   2.983
   92THR     CB  901   4.514   4.729   3.099
   92THR    OG1  902   4.586   4.737   3.222
   92THR    HG1  903   4.598   4.643   3.256
   92THR    CG2  904   4.418   4.610   3.082
   92THR      C  905   4.619   4.879   2.919
   92THR      O  906   4.566   4.887   2.808
   93ILE      N  907   4.685   4.974   2.984
   93ILE      H  908   4.729   4.955   3.072
   93ILE     CA  909   4.698   5.111   2.931
   93ILE     CB  910   4.753   5.208   3.036
   93ILE    CG1  911   4.633   5.249   3.123
   93ILE    CG2  912   4.814   5.338   2.982
   93ILE     CD  913   4.663   5.273   3.271
   93ILE      C  914   4.764   5.111   2.793
   93ILE      O  915   4.711   5.185   2.710
   94GLY      N  916   4.865   5.028   2.769
   94GLY      H  917   4.906   4.959   2.830
   94GLY     CA  918   4.928   5.009   2.638
   94GLY      C  919   4.833   4.965   2.526
   94GLY      O  920   4.839   5.016   2.415
   95LEU      N  921   4.752   4.864   2.559
   95LEU      H  922   4.773   4.796   2.628
   95LEU     CA  923   4.633   4.837   2.477
   95LEU     CB  924   4.577   4.698   2.509
   95LEU     CG  925   4.673   4.579   2.498
   95LEU    CD1  926   4.616   4.466   2.584
   95LEU    CD2  927   4.685   4.545   2.349
   95LEU      C  928   4.514   4.932   2.469
   95LEU      O  929   4.489   4.976   2.357
   96ILE      N  930   4.467   4.982   2.583
   96ILE      H  931   4.494   4.942   2.671
   96ILE     CA  932   4.364   5.087   2.588
   96ILE     CB  933   4.315   5.111   2.731
   96ILE    CG1  934   4.256   4.989   2.801
   96ILE    CG2  935   4.199   5.210   2.712
   96ILE     CD  936   4.227   5.002   2.951
   96ILE      C  937   4.399   5.214   2.511
   96ILE      O  938   4.325   5.247   2.418
   97HISE     N  939   4.515   5.275   2.537
   97HISE     H  940   4.567   5.245   2.617
   97HISE    CA  941   4.553   5.402   2.475
   97HISE    CB  942   4.679   5.463   2.537
   97HISE    CG  943   4.810   5.426   2.468
   97HISE   ND1  944   4.851   5.483   2.355
   97HISE   CD2  945   4.907   5.344   2.508
   97HISE   HD2  946   4.917   5.302   2.608
   97HISE   CE1  947   4.969   5.430   2.322
   97HISE   HE1  948   5.048   5.471   2.259
   97HISE   NE2  949   5.005   5.346   2.418
   97HISE   HE2  950   5.090   5.296   2.432
   97HISE     C  951   4.569   5.379   2.325
   97HISE     O  952   4.492   5.443   2.252
   98ALA      N  953   4.620   5.266   2.277
   98ALA      H  954   4.672   5.207   2.340
   98ALA     CA  955   4.624   5.226   2.136
   98ALA     CB  956   4.684   5.085   2.137
   98ALA      C  957   4.485   5.214   2.073
   98ALA      O  958   4.457   5.287   1.978
   99VAL      N  959   4.395   5.129   2.119
   99VAL      H  960   4.420   5.060   2.187
   99VAL     CA  961   4.255   5.127   2.075
   99VAL     CB  962   4.167   5.040   2.166
   99VAL    CG1  963   4.027   5.021   2.109
   99VAL    CG2  964   4.225   4.904   2.202
   99VAL      C  965   4.194   5.267   2.074
   99VAL      O  966   4.166   5.317   1.965
  100ALA      N  967   4.190   5.338   2.186
  100ALA      H  968   4.246   5.307   2.263
  100ALA     CA  969   4.138   5.475   2.199
  100ALA     CB  970   4.155   5.509   2.347
  100ALA      C  971   4.203   5.576   2.105
  100ALA      O  972   4.134   5.672   2.071
  101ASN      N  973   4.328   5.561   2.061
  101ASN      H  974   4.392   5.512   2.119
  101ASN     CA  975   4.389   5.637   1.950
  101ASN     CB  976   4.542   5.628   1.964
  101ASN     CG  977   4.599   5.699   2.087
  101ASN    OD1  978   4.543   5.796   2.137
  101ASN    ND2  979   4.724   5.665   2.115
  101ASN   HD21  980   4.766   5.587   2.069
  101ASN   HD22  981   4.769   5.724   2.183
  101ASN      C  982   4.336   5.591   1.814
  101ASN      O  983   4.235   5.647   1.774
  102ASN      N  984   4.364   5.466   1.781
  102ASN      H  985   4.392   5.410   1.859
  102ASN     CA  986   4.328   5.392   1.659
  102ASN     CB  987   4.427   5.275   1.657
  102ASN     CG  988   4.484   5.213   1.529
  102ASN    OD1  989   4.510   5.093   1.524
  102ASN    ND2  990   4.448   5.269   1.413
  102ASN   HD21  991   4.377   5.339   1.407
  102ASN   HD22  992   4.495   5.250   1.327
  102ASN      C  993   4.185   5.339   1.653
  102ASN      O  994   4.161   5.245   1.578
  103GLN      N  995   4.084   5.417   1.693
  103GLN      H  996   4.111   5.497   1.746
  103GLN     CA  997   3.940   5.395   1.682
  103GLN     CB  998   3.869   5.493   1.775
  103GLN     CG  999   3.846   5.430   1.913
  103GLN     CD 1000   3.762   5.526   1.997
  103GLN    OE1 1001   3.640   5.517   1.991
  103GLN    NE2 1002   3.813   5.636   2.052
  103GLN   HE21 1003   3.910   5.646   2.032
  103GLN   HE22 1004   3.761   5.711   2.093
  103GLN      C 1005   3.891   5.397   1.536
  103GLN      O 1006   3.811   5.310   1.502
  104ASP      N 1007   3.971   5.452   1.446
  104ASP      H 1008   4.044   5.514   1.476
  104ASP     CA 1009   3.949   5.444   1.301
  104ASP     CB 1010   4.052   5.540   1.241
  104ASP     CG 1011   4.197   5.498   1.263
  104ASP    OD1 1012   4.251   5.444   1.164
  104ASP    OD2 1013   4.256   5.509   1.373
  104ASP      C 1014   3.957   5.302   1.246
  104ASP      O 1015   3.883   5.272   1.151
  105LYS      N 1016   4.051   5.222   1.295
  105LYS      H 1017   4.126   5.261   1.348
  105LYS     CA 1018   4.056   5.081   1.256
  105LYS     CB 1019   4.199   5.034   1.232
  105LYS     CG 1020   4.260   5.109   1.114
  105LYS     CD 1021   4.210   5.042   0.985
  105LYS     CE 1022   4.290   5.094   0.865
  105LYS     NZ 1023   4.436   5.096   0.884
  105LYS    HZ1 1024   4.470   5.010   0.921
  105LYS    HZ2 1025   4.481   5.121   0.798
  105LYS    HZ3 1026   4.455   5.165   0.954
  105LYS      C 1027   3.976   4.986   1.346
  105LYS      O 1028   3.931   4.887   1.289
  106LEU      N 1029   3.974   5.014   1.476
  106LEU      H 1030   3.979   5.107   1.513
  106LEU     CA 1031   3.917   4.916   1.570
  106LEU     CB 1032   3.981   4.933   1.709
  106LEU     CG 1033   4.118   4.871   1.738
  106LEU    CD1 1034   4.106   4.725   1.782
  106LEU    CD2 1035   4.222   4.902   1.630
  106LEU      C 1036   3.768   4.939   1.591
  106LEU      O 1037   3.721   5.047   1.627
  107GLY      N 1038   3.695   4.830   1.617
  107GLY      H 1039   3.743   4.746   1.640
  107GLY     CA 1040   3.549   4.833   1.633
  107GLY      C 1041   3.520   4.775   1.771
  107GLY      O 1042   3.594   4.692   1.824
  108PHE      N 1043   3.401   4.796   1.828
  108PHE      H 1044   3.335   4.860   1.789
  108PHE     CA 1045   3.358   4.749   1.960
  108PHE     CB 1046   3.318   4.868   2.047
  108PHE     CG 1047   3.424   4.977   2.066
  108PHE    CD1 1048   3.428   5.076   1.968
  108PHE    HD1 1049   3.343   5.087   1.901
  108PHE    CD2 1050   3.524   4.961   2.161
  108PHE    HD2 1051   3.516   4.874   2.226
  108PHE    CE1 1052   3.542   5.155   1.959
  108PHE    HE1 1053   3.569   5.204   1.865
  108PHE    CE2 1054   3.628   5.053   2.161
  108PHE    HE2 1055   3.676   5.086   2.253
  108PHE     CZ 1056   3.637   5.148   2.060
  108PHE     HZ 1057   3.709   5.230   2.058
  108PHE      C 1058   3.244   4.646   1.957
  108PHE      O 1059   3.154   4.657   1.874
  109GLU      N 1060   3.276   4.548   2.040
  109GLU      H 1061   3.358   4.558   2.097
  109GLU     CA 1062   3.180   4.438   2.058
  109GLU     CB 1063   3.246   4.304   2.088
  109GLU     CG 1064   3.279   4.222   1.963
  109GLU     CD 1065   3.330   4.082   1.994
  109GLU    OE1 1066   3.426   4.021   1.940
  109GLU    OE2 1067   3.269   4.019   2.083
  109GLU      C 1068   3.068   4.471   2.157
  109GLU      O 1069   3.075   4.576   2.220
  110ASP      N 1070   2.960   4.393   2.160
  110ASP      H 1071   2.938   4.321   2.094
  110ASP     CA 1072   2.849   4.406   2.255
  110ASP     CB 1073   2.778   4.271   2.266
  110ASP     CG 1074   2.743   4.216   2.128
  110ASP    OD1 1075   2.632   4.228   2.072
  110ASP    OD2 1076   2.834   4.144   2.081
  110ASP      C 1077   2.896   4.446   2.395
  110ASP      O 1078   2.992   4.389   2.448
  111GLY      N 1079   2.832   4.550   2.446
  111GLY      H 1080   2.759   4.602   2.400
  111GLY     CA 1081   2.865   4.616   2.573
  111GLY      C 1082   2.994   4.699   2.576
  111GLY      O 1083   2.979   4.821   2.577
  112SER      N 1084   3.106   4.628   2.573
  112SER      H 1085   3.096   4.529   2.580
  112SER     CA 1086   3.244   4.680   2.570
  112SER     CB 1087   3.266   4.753   2.438
  112SER     OG 1088   3.407   4.775   2.429
  112SER     HG 1089   3.439   4.691   2.386
  112SER      C 1090   3.271   4.783   2.679
  112SER      O 1091   3.258   4.904   2.661
  113VAL      N 1092   3.342   4.730   2.779
  113VAL      H 1093   3.371   4.634   2.768
  113VAL     CA 1094   3.391   4.797   2.900
  113VAL     CB 1095   3.455   4.699   2.998
  113VAL    CG1 1096   3.348   4.605   3.054
  113VAL    CG2 1097   3.568   4.610   2.946
  113VAL      C 1098   3.472   4.922   2.865
  113VAL      O 1099   3.484   5.015   2.945
  114LEU      N 1100   3.557   4.887   2.769
  114LEU      H 1101   3.562   4.795   2.730
  114LEU     CA 1102   3.657   4.974   2.706
  114LEU     CB 1103   3.751   4.896   2.614
  114LEU     CG 1104   3.882   4.967   2.578
  114LEU    CD1 1105   3.995   4.869   2.546
  114LEU    CD2 1106   3.853   5.047   2.451
  114LEU      C 1107   3.591   5.097   2.643
  114LEU      O 1108   3.619   5.207   2.690
  115LYS      N 1109   3.489   5.078   2.560
  115LYS      H 1110   3.470   4.993   2.509
  115LYS     CA 1111   3.401   5.187   2.515
  115LYS     CB 1112   3.304   5.127   2.413
  115LYS     CG 1113   3.261   5.237   2.316
  115LYS     CD 1114   3.361   5.320   2.235
  115LYS     CE 1115   3.286   5.397   2.126
  115LYS     NZ 1116   3.354   5.517   2.075
  115LYS    HZ1 1117   3.287   5.580   2.036
  115LYS    HZ2 1118   3.401   5.564   2.150
  115LYS    HZ3 1119   3.421   5.482   2.009
  115LYS      C 1120   3.327   5.261   2.626
  115LYS      O 1121   3.296   5.380   2.622
  116GLN      N 1122   3.287   5.183   2.726
  116GLN      H 1123   3.292   5.083   2.724
  116GLN     CA 1124   3.227   5.242   2.846
  116GLN     CB 1125   3.185   5.141   2.953
  116GLN     CG 1126   3.069   5.054   2.906
  116GLN     CD 1127   3.027   4.954   3.014
  116GLN    OE1 1128   3.089   4.853   3.046
  116GLN    NE2 1129   2.924   4.992   3.089
  116GLN   HE21 1130   2.867   5.072   3.067
  116GLN   HE22 1131   2.907   4.962   3.183
  116GLN      C 1132   3.310   5.342   2.926
  116GLN      O 1133   3.276   5.460   2.935
  117PHE      N 1134   3.431   5.297   2.958
  117PHE      H 1135   3.448   5.200   2.941
  117PHE     CA 1136   3.536   5.384   3.012
  117PHE     CB 1137   3.655   5.304   3.066
  117PHE     CG 1138   3.754   5.392   3.142
  117PHE    CD1 1139   3.850   5.459   3.067
  117PHE    HD1 1140   3.841   5.469   2.959
  117PHE    CD2 1141   3.758   5.402   3.281
  117PHE    HD2 1142   3.698   5.336   3.344
  117PHE    CE1 1143   3.941   5.538   3.136
  117PHE    HE1 1144   4.031   5.571   3.084
  117PHE    CE2 1145   3.850   5.483   3.347
  117PHE    HE2 1146   3.839   5.493   3.455
  117PHE     CZ 1147   3.949   5.548   3.274
  117PHE     HZ 1148   4.014   5.624   3.319
  117PHE      C 1149   3.589   5.491   2.916
  117PHE      O 1150   3.589   5.606   2.959
  118LEU      N 1151   3.600   5.463   2.786
  118LEU      H 1152   3.590   5.370   2.752
  118LEU     CA 1153   3.622   5.567   2.685
  118LEU     CB 1154   3.639   5.491   2.553
  118LEU     CG 1155   3.782   5.472   2.502
  118LEU    CD1 1156   3.875   5.396   2.596
  118LEU    CD2 1157   3.772   5.397   2.370
  118LEU      C 1158   3.517   5.678   2.671
  118LEU      O 1159   3.549   5.788   2.715
  119SER      N 1160   3.389   5.650   2.650
  119SER      H 1161   3.366   5.553   2.637
  119SER     CA 1162   3.273   5.740   2.639
  119SER     CB 1163   3.150   5.658   2.599
  119SER     OG 1164   3.118   5.559   2.696
  119SER     HG 1165   3.179   5.480   2.686
  119SER      C 1166   3.259   5.824   2.766
  119SER      O 1167   3.213   5.939   2.765
  120GLU      N 1168   3.281   5.762   2.881
  120GLU      H 1169   3.260   5.664   2.887
  120GLU     CA 1170   3.302   5.834   3.007
  120GLU     CB 1171   3.326   5.734   3.120
  120GLU     CG 1172   3.314   5.791   3.261
  120GLU     CD 1173   3.320   5.685   3.371
  120GLU    OE1 1174   3.217   5.618   3.396
  120GLU    OE2 1175   3.409   5.698   3.457
  120GLU      C 1176   3.422   5.929   3.011
  120GLU      O 1177   3.411   6.044   3.052
  121THR      N 1178   3.537   5.879   2.968
  121THR      H 1179   3.541   5.790   2.921
  121THR     CA 1180   3.666   5.949   2.977
  121THR     CB 1181   3.780   5.871   3.043
  121THR    OG1 1182   3.810   5.757   2.961
  121THR    HG1 1183   3.740   5.686   2.967
  121THR    CG2 1184   3.742   5.823   3.183
  121THR      C 1185   3.732   6.041   2.874
  121THR      O 1186   3.819   6.120   2.911
  122GLU      N 1187   3.692   6.022   2.749
  122GLU      H 1188   3.638   5.941   2.727
  122GLU     CA 1189   3.756   6.088   2.634
  122GLU     CB 1190   3.702   6.027   2.504
  122GLU     CG 1191   3.790   5.914   2.450
  122GLU     CD 1192   3.773   5.897   2.299
  122GLU    OE1 1193   3.687   5.818   2.254
  122GLU    OE2 1194   3.819   5.990   2.231
  122GLU      C 1195   3.740   6.240   2.638
  122GLU      O 1196   3.832   6.300   2.584
  123LYS      N 1197   3.633   6.290   2.699
  123LYS      H 1198   3.547   6.240   2.710
  123LYS     CA 1199   3.610   6.432   2.728
  123LYS     CB 1200   3.462   6.458   2.754
  123LYS     CG 1201   3.427   6.599   2.708
  123LYS     CD 1202   3.281   6.631   2.743
  123LYS     CE 1203   3.238   6.756   2.666
  123LYS     NZ 1204   3.239   6.722   2.523
  123LYS    HZ1 1205   3.213   6.802   2.469
  123LYS    HZ2 1206   3.331   6.706   2.487
  123LYS    HZ3 1207   3.172   6.650   2.508
  123LYS      C 1208   3.695   6.482   2.845
  123LYS      O 1209   3.739   6.596   2.847
  124MET      N 1210   3.730   6.393   2.937
  124MET      H 1211   3.702   6.297   2.948
  124MET     CA 1212   3.812   6.430   3.054
  124MET     CB 1213   3.768   6.347   3.175
  124MET     CG 1214   3.647   6.422   3.230
  124MET     SD 1215   3.487   6.391   3.147
  124MET     CE 1216   3.452   6.264   3.267
  124MET      C 1217   3.964   6.436   3.042
  124MET      O 1218   4.023   6.399   2.941
  125SER      N 1219   4.026   6.515   3.130
  125SER      H 1220   3.965   6.575   3.182
  125SER     CA 1221   4.171   6.530   3.148
  125SER     CB 1222   4.214   6.616   3.267
  125SER     OG 1223   4.336   6.682   3.232
  125SER     HG 1224   4.395   6.677   3.313
  125SER      C 1225   4.244   6.402   3.190
  125SER      O 1226   4.176   6.312   3.240
  126PRO      N 1227   4.373   6.382   3.167
  126PRO     CA 1228   4.446   6.264   3.217
  126PRO     CB 1229   4.593   6.285   3.182
  126PRO     CG 1230   4.574   6.353   3.045
  126PRO     CD 1231   4.461   6.452   3.072
  126PRO      C 1232   4.430   6.239   3.367
  126PRO      O 1233   4.396   6.129   3.409
  127GLU      N 1234   4.447   6.344   3.447
  127GLU      H 1235   4.508   6.420   3.422
  127GLU     CA 1236   4.431   6.332   3.592
  127GLU     CB 1237   4.435   6.468   3.662
  127GLU     CG 1238   4.565   6.543   3.634
  127GLU     CD 1239   4.582   6.616   3.500
  127GLU    OE1 1240   4.550   6.737   3.496
  127GLU    OE2 1241   4.616   6.551   3.399
  127GLU      C 1242   4.295   6.271   3.626
  127GLU      O 1243   4.296   6.171   3.698
  128ASP      N 1244   4.180   6.315   3.575
  128ASP      H 1245   4.186   6.402   3.525
  128ASP     CA 1246   4.043   6.267   3.599
  128ASP     CB 1247   3.952   6.355   3.514
  128ASP     CG 1248   3.973   6.498   3.565
  128ASP    OD1 1249   4.044   6.573   3.495
  128ASP    OD2 1250   3.922   6.529   3.675
  128ASP      C 1251   4.032   6.119   3.561
  128ASP      O 1252   3.985   6.042   3.644
  129ARG      N 1253   4.091   6.078   3.449
  129ARG      H 1254   4.161   6.126   3.396
  129ARG     CA 1255   4.097   5.937   3.406
  129ARG     CB 1256   4.159   5.932   3.266
  129ARG     CG 1257   4.087   6.011   3.157
  129ARG     CD 1258   4.179   6.034   3.036
  129ARG     NE 1259   4.110   6.118   2.937
  129ARG     HE 1260   4.029   6.165   2.973
  129ARG     CZ 1261   4.144   6.142   2.809
  129ARG    NH1 1262   4.264   6.100   2.768
  129ARG   HH11 1263   4.320   6.040   2.825
  129ARG   HH12 1264   4.306   6.115   2.679
  129ARG    NH2 1265   4.065   6.193   2.713
  129ARG   HH21 1266   3.975   6.231   2.731
  129ARG   HH22 1267   4.095   6.184   2.618
  129ARG      C 1268   4.187   5.849   3.493
  129ARG      O 1269   4.146   5.737   3.522
  130ALA      N 1270   4.300   5.904   3.537
  130ALA      H 1271   4.341   5.985   3.496
  130ALA     CA 1272   4.382   5.828   3.633
  130ALA     CB 1273   4.497   5.914   3.685
  130ALA      C 1274   4.297   5.807   3.758
  130ALA      O 1275   4.266   5.692   3.786
  131LYS      N 1276   4.217   5.906   3.799
  131LYS      H 1277   4.243   5.997   3.769
  131LYS     CA 1278   4.129   5.893   3.916
  131LYS     CB 1279   4.087   6.034   3.959
  131LYS     CG 1280   4.206   6.123   3.997
  131LYS     CD 1281   4.173   6.265   4.044
  131LYS     CE 1282   4.285   6.369   4.043
  131LYS     NZ 1283   4.235   6.493   4.105
  131LYS    HZ1 1284   4.165   6.538   4.050
  131LYS    HZ2 1285   4.207   6.474   4.199
  131LYS    HZ3 1286   4.305   6.565   4.109
  131LYS      C 1287   4.009   5.800   3.906
  131LYS      O 1288   3.940   5.784   4.007
  132CYS      N 1289   3.968   5.778   3.782
  132CYS      H 1290   3.980   5.844   3.707
  132CYS     CA 1291   3.859   5.682   3.758
  132CYS     CB 1292   3.787   5.719   3.628
  132CYS     SG 1293   3.641   5.612   3.605
  132CYS     HG 1294   3.566   5.710   3.556
  132CYS      C 1295   3.918   5.541   3.746
  132CYS      O 1296   3.891   5.463   3.836
  133PHE      N 1297   4.031   5.534   3.677
  133PHE      H 1298   4.090   5.607   3.644
  133PHE     CA 1299   4.087   5.401   3.647
  133PHE     CB 1300   4.207   5.413   3.553
  133PHE     CG 1301   4.246   5.287   3.476
  133PHE    CD1 1302   4.193   5.256   3.351
  133PHE    HD1 1303   4.132   5.331   3.299
  133PHE    CD2 1304   4.335   5.201   3.539
  133PHE    HD2 1305   4.376   5.221   3.638
  133PHE    CE1 1306   4.213   5.133   3.291
  133PHE    HE1 1307   4.150   5.085   3.215
  133PHE    CE2 1308   4.364   5.081   3.475
  133PHE    HE2 1309   4.423   5.008   3.532
  133PHE     CZ 1310   4.302   5.048   3.355
  133PHE     HZ 1311   4.304   4.945   3.321
  133PHE      C 1312   4.125   5.322   3.772
  133PHE      O 1313   4.093   5.204   3.785
  134GLU      N 1314   4.171   5.394   3.874
  134GLU      H 1315   4.181   5.491   3.852
  134GLU     CA 1316   4.216   5.347   4.006
  134GLU     CB 1317   4.277   5.466   4.080
  134GLU     CG 1318   4.413   5.506   4.022
  134GLU     CD 1319   4.502   5.608   4.094
  134GLU    OE1 1320   4.439   5.687   4.167
  134GLU    OE2 1321   4.623   5.579   4.091
  134GLU      C 1322   4.107   5.277   4.088
  134GLU      O 1323   4.132   5.178   4.157
  135LYS      N 1324   3.986   5.329   4.070
  135LYS      H 1325   3.981   5.407   4.008
  135LYS     CA 1326   3.855   5.283   4.119
  135LYS     CB 1327   3.770   5.404   4.155
  135LYS     CG 1328   3.821   5.494   4.267
  135LYS     CD 1329   3.834   5.420   4.400
  135LYS     CE 1330   3.912   5.496   4.508
  135LYS     NZ 1331   3.868   5.624   4.566
  135LYS    HZ1 1332   3.934   5.654   4.635
  135LYS    HZ2 1333   3.841   5.696   4.502
  135LYS    HZ3 1334   3.788   5.594   4.617
  135LYS      C 1335   3.774   5.185   4.035
  135LYS      O 1336   3.710   5.098   4.095
  136ASN      N 1337   3.791   5.182   3.903
  136ASN      H 1338   3.853   5.243   3.854
  136ASN     CA 1339   3.724   5.085   3.815
  136ASN     CB 1340   3.712   5.132   3.670
  136ASN     CG 1341   3.630   5.046   3.575
  136ASN    OD1 1342   3.629   4.923   3.582
  136ASN    ND2 1343   3.553   5.106   3.485
  136ASN   HD21 1344   3.547   5.206   3.484
  136ASN   HD22 1345   3.515   5.055   3.408
  136ASN      C 1346   3.766   4.939   3.835
  136ASN      O 1347   3.861   4.894   3.772
  137GLU      N 1348   3.682   4.861   3.903
  137GLU      H 1349   3.601   4.902   3.944
  137GLU     CA 1350   3.702   4.717   3.925
  137GLU     CB 1351   3.596   4.664   4.022
  137GLU     CG 1352   3.622   4.726   4.159
  137GLU     CD 1353   3.513   4.695   4.261
  137GLU    OE1 1354   3.531   4.723   4.382
  137GLU    OE2 1355   3.401   4.651   4.229
  137GLU      C 1356   3.699   4.625   3.802
  137GLU      O 1357   3.791   4.543   3.792
  138ALA      N 1358   3.607   4.660   3.713
  138ALA      H 1359   3.568   4.752   3.720
  138ALA     CA 1360   3.585   4.576   3.594
  138ALA     CB 1361   3.472   4.636   3.510
  138ALA      C 1362   3.707   4.547   3.507
  138ALA      O 1363   3.757   4.435   3.490
  139ILE      N 1364   3.770   4.658   3.469
  139ILE      H 1365   3.737   4.747   3.499
  139ILE     CA 1366   3.891   4.668   3.386
  139ILE     CB 1367   3.920   4.813   3.345
  139ILE    CG1 1368   3.799   4.849   3.259
  139ILE    CG2 1369   4.053   4.823   3.269
  139ILE     CD 1370   3.787   5.001   3.262
  139ILE      C 1371   4.015   4.613   3.457
  139ILE      O 1372   4.088   4.530   3.404
  140GLN      N 1373   4.021   4.651   3.585
  140GLN      H 1374   3.953   4.710   3.628
  140GLN     CA 1375   4.135   4.609   3.668
  140GLN     CB 1376   4.151   4.691   3.796
  140GLN     CG 1377   4.196   4.827   3.743
  140GLN     CD 1378   4.218   4.926   3.858
  140GLN    OE1 1379   4.330   4.961   3.897
  140GLN    NE2 1380   4.106   4.956   3.923
  140GLN   HE21 1381   4.021   4.910   3.898
  140GLN   HE22 1382   4.109   5.019   4.000
  140GLN      C 1383   4.143   4.458   3.692
  140GLN      O 1384   4.250   4.398   3.684
  141ALA      N 1385   4.025   4.400   3.710
  141ALA      H 1386   3.947   4.460   3.730
  141ALA     CA 1387   4.010   4.255   3.726
  141ALA     CB 1388   3.871   4.213   3.773
  141ALA      C 1389   4.055   4.177   3.601
  141ALA      O 1390   4.113   4.070   3.615
  142ALA      N 1391   3.996   4.218   3.489
  142ALA      H 1392   3.923   4.287   3.498
  142ALA     CA 1393   4.029   4.163   3.357
  142ALA     CB 1394   3.965   4.244   3.244
  142ALA      C 1395   4.180   4.166   3.332
  142ALA      O 1396   4.248   4.065   3.317
  143HISE     N 1397   4.243   4.280   3.361
  143HISE     H 1398   4.193   4.363   3.383
  143HISE    CA 1399   4.389   4.297   3.362
  143HISE    CB 1400   4.427   4.440   3.397
  143HISE    CG 1401   4.578   4.464   3.408
  143HISE   ND1 1402   4.669   4.474   3.311
  143HISE   CD2 1403   4.641   4.449   3.524
  143HISE   HD2 1404   4.596   4.438   3.622
  143HISE   CE1 1405   4.791   4.460   3.363
  143HISE   HE1 1406   4.883   4.468   3.305
  143HISE   NE2 1407   4.771   4.455   3.494
  143HISE   HE2 1408   4.841   4.439   3.563
  143HISE     C 1409   4.462   4.201   3.457
  143HISE     O 1410   4.531   4.112   3.408
  144ASP      N 1411   4.416   4.208   3.581
  144ASP      H 1412   4.360   4.279   3.624
  144ASP     CA 1413   4.480   4.125   3.684
  144ASP     CB 1414   4.451   4.180   3.824
  144ASP     CG 1415   4.538   4.134   3.941
  144ASP    OD1 1416   4.654   4.178   3.954
  144ASP    OD2 1417   4.482   4.053   4.018
  144ASP      C 1418   4.462   3.973   3.681
  144ASP      O 1419   4.548   3.904   3.736
  145ALA      N 1420   4.351   3.921   3.629
  145ALA      H 1421   4.265   3.972   3.629
  145ALA     CA 1422   4.323   3.781   3.598
  145ALA     CB 1423   4.171   3.772   3.579
  145ALA      C 1424   4.392   3.724   3.474
  145ALA      O 1425   4.409   3.602   3.469
  146VAL      N 1426   4.422   3.807   3.375
  146VAL      H 1427   4.388   3.901   3.368
  146VAL     CA 1428   4.498   3.759   3.259
  146VAL     CB 1429   4.444   3.843   3.142
  146VAL    CG1 1430   4.511   3.802   3.011
  146VAL    CG2 1431   4.298   3.809   3.115
  146VAL      C 1432   4.650   3.764   3.280
  146VAL      O 1433   4.729   3.672   3.261
  147ALA      N 1434   4.689   3.869   3.351
  147ALA      H 1435   4.622   3.928   3.396
  147ALA     CA 1436   4.827   3.907   3.385
  147ALA     CB 1437   4.827   4.040   3.461
  147ALA      C 1438   4.906   3.805   3.467
  147ALA      O 1439   4.860   3.759   3.572
  148GLN      N 1440   5.036   3.800   3.438
  148GLN      H 1441   5.073   3.879   3.389
  148GLN     CA 1442   5.131   3.696   3.478
  148GLN     CB 1443   5.093   3.565   3.408
  148GLN     CG 1444   5.087   3.577   3.255
  148GLN     CD 1445   5.080   3.437   3.192
  148GLN    OE1 1446   5.149   3.405   3.095
  148GLN    NE2 1447   4.966   3.375   3.218
  148GLN   HE21 1448   4.901   3.413   3.285
  148GLN   HE22 1449   4.954   3.282   3.184
  148GLN      C 1450   5.281   3.727   3.465
  148GLN      O 1451   5.307   3.805   3.374
  149GLU      N 1452   5.368   3.660   3.540
  149GLU      H 1453   5.343   3.595   3.612
  149GLU     CA 1454   5.508   3.705   3.531
  149GLU     CB 1455   5.564   3.726   3.672
  149GLU     CG 1456   5.531   3.870   3.712
  149GLU     CD 1457   5.595   3.909   3.845
  149GLU    OE1 1458   5.699   3.979   3.838
  149GLU    OE2 1459   5.538   3.881   3.953
  149GLU      C 1460   5.597   3.605   3.458
  149GLU      O 1461   5.584   3.483   3.466
  150GLY      N 1462   5.699   3.658   3.391
  150GLY      H 1463   5.718   3.755   3.378
  150GLY     CA 1464   5.786   3.576   3.304
  150GLY      C 1465   5.906   3.655   3.251
  150GLY      O 1466   6.003   3.678   3.323
  151GLN      N 1467   5.891   3.703   3.128
  151GLN      H 1468   5.815   3.687   3.065
  151GLN     CA 1469   5.986   3.797   3.067
  151GLN     CB 1470   5.970   3.783   2.915
  151GLN     CG 1471   6.026   3.647   2.875
  151GLN     CD 1472   6.062   3.635   2.727
  151GLN    OE1 1473   6.173   3.664   2.683
  151GLN    NE2 1474   5.958   3.622   2.645
  151GLN   HE21 1475   5.865   3.621   2.680
  151GLN   HE22 1476   5.979   3.587   2.553
  151GLN      C 1477   5.957   3.941   3.109
  151GLN      O 1478   6.048   4.024   3.115
  152CYS      N 1479   5.828   3.971   3.096
  152CYS      H 1480   5.770   3.911   3.040
  152CYS     CA 1481   5.767   4.089   3.158
  152CYS     CB 1482   5.636   4.119   3.084
  152CYS     SG 1483   5.562   4.280   3.126
  152CYS     HG 1484   5.451   4.256   3.058
  152CYS      C 1485   5.735   4.066   3.306
  152CYS      O 1486   5.682   3.960   3.337
  153ARG      N 1487   5.810   4.125   3.398
  153ARG      H 1488   5.865   4.206   3.377
  153ARG     CA 1489   5.789   4.120   3.544
  153ARG     CB 1490   5.912   4.064   3.615
  153ARG     CG 1491   5.951   3.929   3.553
  153ARG     CD 1492   6.051   3.843   3.630
  153ARG     NE 1493   5.996   3.796   3.758
  153ARG     HE 1494   6.004   3.854   3.840
  153ARG     CZ 1495   5.920   3.687   3.769
  153ARG    NH1 1496   5.914   3.608   3.661
  153ARG   HH11 1497   5.975   3.620   3.583
  153ARG   HH12 1498   5.874   3.516   3.660
  153ARG    NH2 1499   5.856   3.655   3.882
  153ARG   HH21 1500   5.869   3.718   3.959
  153ARG   HH22 1501   5.796   3.576   3.893
  153ARG      C 1502   5.756   4.258   3.601
  153ARG      O 1503   5.724   4.353   3.531
  154VAL      N 1504   5.734   4.259   3.732
  154VAL      H 1505   5.722   4.167   3.770
  154VAL     CA 1506   5.704   4.382   3.808
  154VAL     CB 1507   5.672   4.337   3.950
  154VAL    CG1 1508   5.785   4.266   4.024
  154VAL    CG2 1509   5.611   4.450   4.034
  154VAL      C 1510   5.801   4.497   3.783
  154VAL      O 1511   5.757   4.609   3.756
  155ASP      N 1512   5.930   4.465   3.794
  155ASP      H 1513   5.961   4.371   3.777
  155ASP     CA 1514   6.044   4.556   3.809
  155ASP     CB 1515   6.171   4.490   3.864
  155ASP     CG 1516   6.178   4.455   4.012
  155ASP    OD1 1517   6.220   4.346   4.056
  155ASP    OD2 1518   6.161   4.546   4.097
  155ASP      C 1519   6.077   4.629   3.678
  155ASP      O 1520   6.111   4.567   3.578
  156ASP      N 1521   6.122   4.752   3.700
  156ASP      H 1522   6.152   4.780   3.791
  156ASP     CA 1523   6.137   4.852   3.593
  156ASP     CB 1524   6.198   4.978   3.653
  156ASP     CG 1525   6.301   4.967   3.767
  156ASP    OD1 1526   6.420   4.944   3.737
  156ASP    OD2 1527   6.253   4.939   3.878
  156ASP      C 1528   6.213   4.808   3.467
  156ASP      O 1529   6.157   4.793   3.359
  157LYS      N 1530   6.329   4.752   3.500
  157LYS      H 1531   6.361   4.757   3.594
  157LYS     CA 1532   6.424   4.694   3.404
  157LYS     CB 1533   6.549   4.653   3.481
  157LYS     CG 1534   6.516   4.553   3.593
  157LYS     CD 1535   6.616   4.567   3.709
  157LYS     CE 1536   6.565   4.500   3.837
  157LYS     NZ 1537   6.652   4.541   3.949
  157LYS    HZ1 1538   6.620   4.511   4.038
  157LYS    HZ2 1539   6.742   4.502   3.929
  157LYS    HZ3 1540   6.679   4.637   3.954
  157LYS      C 1541   6.375   4.584   3.310
  157LYS      O 1542   6.428   4.576   3.199
  158VAL      N 1543   6.281   4.500   3.352
  158VAL      H 1544   6.251   4.506   3.447
  158VAL     CA 1545   6.219   4.396   3.268
  158VAL     CB 1546   6.240   4.256   3.326
  158VAL    CG1 1547   6.387   4.216   3.307
  158VAL    CG2 1548   6.194   4.249   3.471
  158VAL      C 1549   6.069   4.423   3.249
  158VAL      O 1550   5.994   4.335   3.207
  159ASN      N 1551   6.025   4.548   3.254
  159ASN      H 1552   6.089   4.623   3.273
  159ASN     CA 1553   5.882   4.581   3.252
  159ASN     CB 1554   5.826   4.673   3.360
  159ASN     CG 1555   5.673   4.682   3.362
  159ASN    OD1 1556   5.606   4.783   3.341
  159ASN    ND2 1557   5.614   4.578   3.420
  159ASN   HD21 1558   5.652   4.497   3.464
  159ASN   HD22 1559   5.519   4.595   3.448
  159ASN      C 1560   5.845   4.653   3.122
  159ASN      O 1561   5.910   4.752   3.088
  160PHE      N 1562   5.773   4.581   3.038
  160PHE      H 1563   5.747   4.484   3.044
  160PHE     CA 1564   5.728   4.623   2.904
  160PHE     CB 1565   5.712   4.500   2.815
  160PHE     CG 1566   5.848   4.445   2.770
  160PHE    CD1 1567   5.920   4.361   2.854
  160PHE    HD1 1568   5.923   4.371   2.963
  160PHE    CD2 1569   5.882   4.454   2.636
  160PHE    HD2 1570   5.827   4.526   2.575
  160PHE    CE1 1571   6.026   4.288   2.802
  160PHE    HE1 1572   6.069   4.219   2.875
  160PHE    CE2 1573   5.990   4.381   2.588
  160PHE    HE2 1574   6.019   4.396   2.484
  160PHE     CZ 1575   6.069   4.302   2.671
  160PHE     HZ 1576   6.152   4.251   2.621
  160PHE      C 1577   5.602   4.710   2.896
  160PHE      O 1578   5.492   4.675   2.940
  161HISE     N 1579   5.634   4.833   2.857
  161HISE     H 1580   5.730   4.851   2.835
  161HISE    CA 1581   5.526   4.921   2.810
  161HISE    CB 1582   5.590   5.056   2.842
  161HISE    CG 1583   5.505   5.176   2.798
  161HISE   ND1 1584   5.373   5.191   2.804
  161HISE   CD2 1585   5.556   5.274   2.724
  161HISE   HD2 1586   5.661   5.305   2.726
  161HISE   CE1 1587   5.343   5.301   2.735
  161HISE   HE1 1588   5.248   5.354   2.723
  161HISE   NE2 1589   5.456   5.354   2.690
  161HISE   HE2 1590   5.458   5.439   2.637
  161HISE     C 1591   5.498   4.912   2.660
  161HISE     O 1592   5.572   4.845   2.588
  162PHE      N 1593   5.393   4.983   2.619
  162PHE      H 1594   5.351   5.064   2.658
  162PHE     CA 1595   5.338   4.977   2.482
  162PHE     CB 1596   5.212   4.890   2.480
  162PHE     CG 1597   5.223   4.738   2.500
  162PHE    CD1 1598   5.207   4.690   2.630
  162PHE    HD1 1599   5.238   4.750   2.715
  162PHE    CD2 1600   5.196   4.653   2.394
  162PHE    HD2 1601   5.210   4.698   2.296
  162PHE    CE1 1602   5.185   4.554   2.648
  162PHE    HE1 1603   5.201   4.506   2.745
  162PHE    CE2 1604   5.165   4.518   2.410
  162PHE    HE2 1605   5.142   4.449   2.329
  162PHE     CZ 1606   5.164   4.469   2.540
  162PHE     HZ 1607   5.150   4.363   2.558
  162PHE      C 1608   5.311   5.106   2.406
  162PHE      O 1609   5.208   5.171   2.423
  163ILE      N 1610   5.413   5.144   2.330
  163ILE      H 1611   5.487   5.082   2.301
  163ILE     CA 1612   5.408   5.268   2.253
  163ILE     CB 1613   5.551   5.319   2.236
  163ILE    CG1 1614   5.625   5.340   2.368
  163ILE    CG2 1615   5.569   5.438   2.141
  163ILE     CD 1616   5.776   5.350   2.347
  163ILE      C 1617   5.340   5.244   2.118
  163ILE      O 1618   5.363   5.152   2.040
  164LEU      N 1619   5.249   5.337   2.089
  164LEU      H 1620   5.238   5.420   2.144
  164LEU     CA 1621   5.168   5.327   1.967
  164LEU     CB 1622   5.019   5.360   1.969
  164LEU     CG 1623   4.933   5.319   1.849
  164LEU    CD1 1624   4.864   5.182   1.846
  164LEU    CD2 1625   4.821   5.421   1.827
  164LEU      C 1626   5.228   5.402   1.848
  164LEU      O 1627   5.247   5.522   1.866
  165PHE      N 1628   5.260   5.335   1.737
  165PHE      H 1629   5.246   5.236   1.730
  165PHE     CA 1630   5.318   5.390   1.614
  165PHE     CB 1631   5.453   5.323   1.588
  165PHE     CG 1632   5.547   5.407   1.501
  165PHE    CD1 1633   5.672   5.442   1.550
  165PHE    HD1 1634   5.664   5.502   1.641
  165PHE    CD2 1635   5.538   5.386   1.364
  165PHE    HD2 1636   5.451   5.352   1.306
  165PHE    CE1 1637   5.787   5.463   1.475
  165PHE    HE1 1638   5.878   5.508   1.514
  165PHE    CE2 1639   5.650   5.398   1.283
  165PHE    HE2 1640   5.641   5.406   1.175
  165PHE     CZ 1641   5.772   5.431   1.341
  165PHE     HZ 1642   5.867   5.420   1.289
  165PHE      C 1643   5.235   5.389   1.485
  165PHE      O 1644   5.203   5.282   1.433
  166ASN      N 1645   5.207   5.509   1.437
  166ASN      H 1646   5.245   5.592   1.479
  166ASN     CA 1647   5.113   5.532   1.326
  166ASN     CB 1648   4.975   5.540   1.393
  166ASN     CG 1649   4.842   5.542   1.318
  166ASN    OD1 1650   4.817   5.512   1.201
  166ASN    ND2 1651   4.752   5.615   1.382
  166ASN   HD21 1652   4.772   5.659   1.469
  166ASN   HD22 1653   4.658   5.638   1.352
  166ASN      C 1654   5.151   5.656   1.246
  166ASN      O 1655   5.214   5.747   1.300
  167ASN      N 1656   5.088   5.661   1.129
  167ASN      H 1657   5.053   5.580   1.081
  167ASN     CA 1658   5.087   5.779   1.041
  167ASN     CB 1659   5.107   5.715   0.903
  167ASN     CG 1660   5.110   5.812   0.784
  167ASN    OD1 1661   5.055   5.922   0.785
  167ASN    ND2 1662   5.195   5.798   0.683
  167ASN   HD21 1663   5.246   5.712   0.674
  167ASN   HD22 1664   5.221   5.878   0.629
  167ASN      C 1665   4.954   5.852   1.063
  167ASN      O 1666   4.847   5.810   1.019
  168VAL      N 1667   4.972   5.974   1.113
  168VAL      H 1668   5.066   6.009   1.121
  168VAL     CA 1669   4.861   6.053   1.167
  168VAL     CB 1670   4.897   6.086   1.312
  168VAL    CG1 1671   4.782   6.163   1.377
  168VAL    CG2 1672   4.936   5.963   1.396
  168VAL      C 1673   4.849   6.174   1.075
  168VAL      O 1674   4.903   6.280   1.103
  169ASP      N 1675   4.813   6.140   0.951
  169ASP      H 1676   4.773   6.048   0.943
  169ASP     CA 1677   4.800   6.229   0.835
  169ASP     CB 1678   4.686   6.328   0.862
  169ASP     CG 1679   4.644   6.400   0.734
  169ASP    OD1 1680   4.553   6.347   0.666
  169ASP    OD2 1681   4.705   6.506   0.707
  169ASP      C 1682   4.926   6.300   0.785
  169ASP      O 1683   4.965   6.404   0.838
  170GLY      N 1684   4.991   6.243   0.684
  170GLY      H 1685   4.928   6.199   0.621
  170GLY     CA 1686   5.132   6.276   0.656
  170GLY      C 1687   5.232   6.212   0.752
  170GLY      O 1688   5.314   6.130   0.712
  171HISE     N 1689   5.255   6.281   0.863
  171HISE     H 1690   5.191   6.354   0.887
  171HISE    CA 1691   5.346   6.245   0.973
  171HISE    CB 1692   5.375   6.361   1.069
  171HISE    CG 1693   5.425   6.492   1.008
  171HISE   ND1 1694   5.555   6.519   1.000
  171HISE   CD2 1695   5.355   6.594   0.959
  171HISE   HD2 1696   5.247   6.610   0.965
  171HISE   CE1 1697   5.563   6.630   0.927
  171HISE   HE1 1698   5.654   6.660   0.876
  171HISE   NE2 1699   5.441   6.678   0.903
  171HISE   HE2 1700   5.424   6.772   0.873
  171HISE     C 1701   5.333   6.114   1.049
  171HISE     O 1702   5.237   6.073   1.115
  172LEU      N 1703   5.448   6.046   1.053
  172LEU      H 1704   5.523   6.070   0.992
  172LEU     CA 1705   5.477   5.940   1.152
  172LEU     CB 1706   5.605   5.858   1.134
  172LEU     CG 1707   5.600   5.758   1.018
  172LEU    CD1 1708   5.746   5.715   0.998
  172LEU    CD2 1709   5.523   5.637   1.072
  172LEU      C 1710   5.486   5.993   1.295
  172LEU      O 1711   5.587   6.054   1.329
  173TYR      N 1712   5.393   5.946   1.378
  173TYR      H 1713   5.341   5.865   1.354
  173TYR     CA 1714   5.380   5.980   1.521
  173TYR     CB 1715   5.271   6.072   1.576
  173TYR     CG 1716   5.274   6.218   1.528
  173TYR    CD1 1717   5.208   6.266   1.416
  173TYR    HD1 1718   5.187   6.197   1.334
  173TYR    CD2 1719   5.312   6.314   1.621
  173TYR    HD2 1720   5.359   6.285   1.716
  173TYR    CE1 1721   5.183   6.402   1.402
  173TYR    HE1 1722   5.094   6.428   1.344
  173TYR    CE2 1723   5.296   6.450   1.603
  173TYR    HE2 1724   5.333   6.525   1.674
  173TYR     CZ 1725   5.231   6.498   1.490
  173TYR     OH 1726   5.213   6.627   1.452
  173TYR     HH 1727   5.220   6.690   1.530
  173TYR      C 1728   5.391   5.860   1.615
  173TYR      O 1729   5.361   5.745   1.584
  174GLU      N 1730   5.477   5.880   1.715
  174GLU      H 1731   5.526   5.966   1.721
  174GLU     CA 1732   5.510   5.784   1.822
  174GLU     CB 1733   5.662   5.794   1.839
  174GLU     CG 1734   5.719   5.672   1.912
  174GLU     CD 1735   5.856   5.695   1.975
  174GLU    OE1 1736   5.926   5.779   1.915
  174GLU    OE2 1737   5.892   5.637   2.079
  174GLU      C 1738   5.440   5.818   1.954
  174GLU      O 1739   5.478   5.911   2.025
  175LEU      N 1740   5.328   5.755   1.985
  175LEU      H 1741   5.300   5.674   1.933
  175LEU     CA 1742   5.229   5.791   2.088
  175LEU     CB 1743   5.091   5.782   2.022
  175LEU     CG 1744   5.066   5.843   1.884
  175LEU    CD1 1745   4.935   5.785   1.829
  175LEU    CD2 1746   5.070   5.995   1.891
  175LEU      C 1747   5.238   5.701   2.211
  175LEU      O 1748   5.215   5.581   2.198
  176ASP      N 1749   5.287   5.761   2.319
  176ASP      H 1750   5.355   5.833   2.309
  176ASP     CA 1751   5.304   5.680   2.441
  176ASP     CB 1752   5.431   5.733   2.508
  176ASP     CG 1753   5.483   5.654   2.629
  176ASP    OD1 1754   5.591   5.594   2.611
  176ASP    OD2 1755   5.429   5.677   2.739
  176ASP      C 1756   5.198   5.669   2.551
  176ASP      O 1757   5.200   5.562   2.613
  177GLY      N 1758   5.093   5.748   2.537
  177GLY      H 1759   5.072   5.794   2.451
  177GLY     CA 1760   4.985   5.749   2.637
  177GLY      C 1761   5.022   5.803   2.776
  177GLY      O 1762   4.946   5.887   2.823
  178ARG      N 1763   5.123   5.739   2.834
  178ARG      H 1764   5.186   5.676   2.789
  178ARG     CA 1765   5.169   5.787   2.965
  178ARG     CB 1766   5.220   5.678   3.060
  178ARG     CG 1767   5.111   5.578   3.098
  178ARG     CD 1768   5.180   5.477   3.190
  178ARG     NE 1769   5.296   5.409   3.128
  178ARG     HE 1770   5.332   5.468   3.056
  178ARG     CZ 1771   5.338   5.287   3.162
  178ARG    NH1 1772   5.264   5.211   3.244
  178ARG   HH11 1773   5.178   5.243   3.282
  178ARG   HH12 1774   5.290   5.117   3.265
  178ARG    NH2 1775   5.465   5.252   3.135
  178ARG   HH21 1776   5.525   5.319   3.092
  178ARG   HH22 1777   5.501   5.163   3.161
  178ARG      C 1778   5.261   5.908   2.969
  178ARG      O 1779   5.229   6.013   3.024
  179MET      N 1780   5.368   5.907   2.890
  179MET      H 1781   5.389   5.822   2.841
  179MET     CA 1782   5.463   6.017   2.868
  179MET     CB 1783   5.592   5.978   2.795
  179MET     CG 1784   5.698   5.903   2.876
  179MET     SD 1785   5.864   5.905   2.800
  179MET     CE 1786   5.949   5.838   2.942
  179MET      C 1787   5.395   6.125   2.783
  179MET      O 1788   5.344   6.091   2.677
  180PRO      N 1789   5.397   6.253   2.821
  180PRO     CA 1790   5.357   6.362   2.731
  180PRO     CB 1791   5.369   6.485   2.822
  180PRO     CG 1792   5.345   6.443   2.967
  180PRO     CD 1793   5.383   6.294   2.961
  180PRO      C 1794   5.436   6.385   2.602
  180PRO      O 1795   5.527   6.308   2.570
  181PHE      N 1796   5.378   6.469   2.517
  181PHE      H 1797   5.291   6.512   2.543
  181PHE     CA 1798   5.434   6.523   2.392
  181PHE     CB 1799   5.544   6.624   2.430
  181PHE     CG 1800   5.496   6.738   2.520
  181PHE    CD1 1801   5.531   6.741   2.654
  181PHE    HD1 1802   5.576   6.657   2.707
  181PHE    CD2 1803   5.447   6.851   2.457
  181PHE    HD2 1804   5.429   6.846   2.349
  181PHE    CE1 1805   5.498   6.857   2.723
  181PHE    HE1 1806   5.519   6.855   2.830
  181PHE    CE2 1807   5.416   6.965   2.530
  181PHE    HE2 1808   5.345   7.038   2.491
  181PHE     CZ 1809   5.438   6.970   2.667
  181PHE     HZ 1810   5.409   7.056   2.727
  181PHE      C 1811   5.484   6.407   2.306
  181PHE      O 1812   5.599   6.363   2.305
  182PRO      N 1813   5.393   6.358   2.222
  182PRO     CA 1814   5.419   6.260   2.116
  182PRO     CB 1815   5.288   6.242   2.039
  182PRO     CG 1816   5.187   6.273   2.149
  182PRO     CD 1817   5.250   6.392   2.222
  182PRO      C 1818   5.536   6.300   2.026
  182PRO      O 1819   5.537   6.411   1.972
  183VAL      N 1820   5.624   6.201   2.017
  183VAL      H 1821   5.598   6.112   2.055
  183VAL     CA 1822   5.748   6.219   1.940
  183VAL     CB 1823   5.851   6.132   2.012
  183VAL    CG1 1824   5.967   6.102   1.917
  183VAL    CG2 1825   5.911   6.191   2.140
  183VAL      C 1826   5.722   6.197   1.791
  183VAL      O 1827   5.626   6.123   1.771
  184ASN      N 1828   5.755   6.301   1.714
  184ASN      H 1829   5.798   6.385   1.749
  184ASN     CA 1830   5.741   6.300   1.568
  184ASN     CB 1831   5.696   6.441   1.527
  184ASN     CG 1832   5.676   6.466   1.378
  184ASN    OD1 1833   5.770   6.454   1.300
  184ASN    ND2 1834   5.564   6.518   1.328
  184ASN   HD21 1835   5.509   6.583   1.380
  184ASN   HD22 1836   5.549   6.512   1.229
  184ASN      C 1837   5.867   6.254   1.496
  184ASN      O 1838   5.976   6.255   1.553
  185HISE     N 1839   5.847   6.178   1.389
  185HISE     H 1840   5.759   6.166   1.343
  185HISE    CA 1841   5.949   6.111   1.306
  185HISE    CB 1842   5.923   5.961   1.323
  185HISE    CG 1843   5.965   5.905   1.459
  185HISE   ND1 1844   6.092   5.877   1.487
  185HISE   CD2 1845   5.893   5.881   1.568
  185HISE   HD2 1846   5.789   5.878   1.600
  185HISE   CE1 1847   6.101   5.848   1.617
  185HISE   HE1 1848   6.190   5.838   1.679
  185HISE   NE2 1849   5.977   5.851   1.666
  185HISE   HE2 1850   5.949   5.817   1.756
  185HISE     C 1851   5.949   6.165   1.163
  185HISE     O 1852   6.035   6.121   1.086
  186GLY      N 1853   5.864   6.260   1.128
  186GLY      H 1854   5.823   6.317   1.199
  186GLY     CA 1855   5.846   6.310   0.991
  186GLY      C 1856   5.735   6.253   0.903
  186GLY      O 1857   5.681   6.144   0.926
  187ALA      N 1858   5.716   6.327   0.795
  187ALA      H 1859   5.763   6.414   0.779
  187ALA     CA 1860   5.634   6.285   0.680
  187ALA     CB 1861   5.597   6.402   0.590
  187ALA      C 1862   5.672   6.159   0.600
  187ALA      O 1863   5.771   6.154   0.528
  188SER      N 1864   5.574   6.069   0.599
  188SER      H 1865   5.479   6.077   0.627
  188SER     CA 1866   5.590   5.939   0.531
  188SER     CB 1867   5.622   5.841   0.643
  188SER     OG 1868   5.697   5.732   0.589
  188SER     HG 1869   5.790   5.733   0.626
  188SER      C 1870   5.461   5.896   0.460
  188SER      O 1871   5.352   5.948   0.480
  189SER      N 1872   5.486   5.820   0.353
  189SER      H 1873   5.580   5.787   0.342
  189SER     CA 1874   5.378   5.749   0.283
  189SER     CB 1875   5.412   5.726   0.136
  189SER     OG 1876   5.517   5.629   0.137
  189SER     HG 1877   5.469   5.545   0.114
  189SER      C 1878   5.326   5.629   0.363
  189SER      O 1879   5.401   5.543   0.408
  190GLU      N 1880   5.194   5.623   0.348
  190GLU      H 1881   5.150   5.679   0.278
  190GLU     CA 1882   5.098   5.537   0.418
  190GLU     CB 1883   4.954   5.571   0.381
  190GLU     CG 1884   4.926   5.574   0.230
  190GLU     CD 1885   4.947   5.705   0.155
  190GLU    OE1 1886   4.856   5.774   0.104
  190GLU    OE2 1887   5.063   5.733   0.117
  190GLU      C 1888   5.132   5.388   0.423
  190GLU      O 1889   5.085   5.317   0.512
  191ASP      N 1890   5.192   5.349   0.311
  191ASP      H 1891   5.207   5.404   0.229
  191ASP     CA 1892   5.253   5.217   0.289
  191ASP     CB 1893   5.315   5.200   0.150
  191ASP     CG 1894   5.414   5.307   0.103
  191ASP    OD1 1895   5.530   5.275   0.068
  191ASP    OD2 1896   5.371   5.420   0.073
  191ASP      C 1897   5.354   5.165   0.391
  191ASP      O 1898   5.329   5.071   0.466
  192THR      N 1899   5.470   5.226   0.411
  192THR      H 1900   5.492   5.318   0.378
  192THR     CA 1901   5.594   5.162   0.459
  192THR     CB 1902   5.715   5.251   0.432
  192THR    OG1 1903   5.701   5.374   0.503
  192THR    HG1 1904   5.750   5.373   0.590
  192THR    CG2 1905   5.759   5.265   0.286
  192THR      C 1906   5.607   5.122   0.606
  192THR      O 1907   5.715   5.084   0.648
  193LEU      N 1908   5.499   5.135   0.683
  193LEU      H 1909   5.419   5.170   0.634
  193LEU     CA 1910   5.490   5.119   0.829
  193LEU     CB 1911   5.343   5.109   0.868
  193LEU     CG 1912   5.250   5.219   0.817
  193LEU    CD1 1913   5.102   5.188   0.839
  193LEU    CD2 1914   5.279   5.344   0.901
  193LEU      C 1915   5.578   5.010   0.892
  193LEU      O 1916   5.662   5.043   0.976
  194LEU      N 1917   5.575   4.891   0.834
  194LEU      H 1918   5.542   4.881   0.740
  194LEU     CA 1919   5.653   4.775   0.880
  194LEU     CB 1920   5.610   4.652   0.800
  194LEU     CG 1921   5.468   4.597   0.810
  194LEU    CD1 1922   5.455   4.450   0.768
  194LEU    CD2 1923   5.404   4.610   0.948
  194LEU      C 1924   5.804   4.795   0.865
  194LEU      O 1925   5.872   4.746   0.954
  195LYS      N 1926   5.838   4.875   0.764
  195LYS      H 1927   5.770   4.927   0.712
  195LYS     CA 1928   5.979   4.891   0.726
  195LYS     CB 1929   5.992   4.914   0.575
  195LYS     CG 1930   6.128   4.865   0.524
  195LYS     CD 1931   6.136   4.884   0.373
  195LYS     CE 1932   6.130   5.033   0.336
  195LYS     NZ 1933   6.112   5.053   0.191
  195LYS    HZ1 1934   6.110   5.150   0.166
  195LYS    HZ2 1935   6.194   5.012   0.153
  195LYS    HZ3 1936   6.033   5.019   0.140
  195LYS      C 1937   6.041   4.993   0.823
  195LYS      O 1938   6.153   4.983   0.873
  196ASP      N 1939   5.964   5.096   0.856
  196ASP      H 1940   5.892   5.117   0.791
  196ASP     CA 1941   5.997   5.192   0.963
  196ASP     CB 1942   5.889   5.300   0.957
  196ASP     CG 1943   5.921   5.393   0.839
  196ASP    OD1 1944   5.863   5.365   0.732
  196ASP    OD2 1945   6.000   5.489   0.851
  196ASP      C 1946   6.010   5.145   1.108
  196ASP      O 1947   6.115   5.150   1.171
  197ALA      N 1948   5.917   5.053   1.130
  197ALA      H 1949   5.839   5.049   1.067
  197ALA     CA 1950   5.902   4.972   1.252
  197ALA     CB 1951   5.762   4.910   1.252
  197ALA      C 1952   6.016   4.870   1.264
  197ALA      O 1953   6.065   4.849   1.375
  198ALA      N 1954   6.053   4.803   1.156
  198ALA      H 1955   5.992   4.802   1.076
  198ALA     CA 1956   6.173   4.719   1.150
  198ALA     CB 1957   6.187   4.642   1.018
  198ALA      C 1958   6.298   4.803   1.178
  198ALA      O 1959   6.378   4.762   1.262
  199LYS      N 1960   6.314   4.926   1.129
  199LYS      H 1961   6.243   4.962   1.069
  199LYS     CA 1962   6.423   5.022   1.151
  199LYS     CB 1963   6.430   5.133   1.045
  199LYS     CG 1964   6.446   5.071   0.906
  199LYS     CD 1965   6.528   5.167   0.820
  199LYS     CE 1966   6.520   5.130   0.672
  199LYS     NZ 1967   6.558   5.245   0.589
  199LYS    HZ1 1968   6.648   5.285   0.601
  199LYS    HZ2 1969   6.567   5.215   0.494
  199LYS    HZ3 1970   6.484   5.312   0.581
  199LYS      C 1971   6.432   5.087   1.289
  199LYS      O 1972   6.535   5.087   1.356
  200VAL      N 1973   6.314   5.117   1.344
  200VAL      H 1974   6.228   5.123   1.293
  200VAL     CA 1975   6.302   5.150   1.487
  200VAL     CB 1976   6.188   5.249   1.514
  200VAL    CG1 1977   6.052   5.181   1.522
  200VAL    CG2 1978   6.206   5.337   1.638
  200VAL      C 1979   6.322   5.034   1.585
  200VAL      O 1980   6.404   5.050   1.675
  201CYS      N 1981   6.286   4.911   1.548
  201CYS      H 1982   6.213   4.891   1.483
  201CYS     CA 1983   6.322   4.796   1.631
  201CYS     CB 1984   6.248   4.662   1.627
  201CYS     SG 1985   6.286   4.552   1.485
  201CYS     HG 1986   6.216   4.453   1.539
  201CYS      C 1987   6.473   4.771   1.626
  201CYS      O 1988   6.536   4.745   1.729
  202ARG      N 1989   6.535   4.791   1.511
  202ARG      H 1990   6.478   4.782   1.430
  202ARG     CA 1991   6.677   4.795   1.472
  202ARG     CB 1992   6.703   4.823   1.324
  202ARG     CG 1993   6.707   4.691   1.246
  202ARG     CD 1994   6.848   4.634   1.265
  202ARG     NE 1995   6.949   4.713   1.193
  202ARG     HE 1996   6.959   4.705   1.093
  202ARG     CZ 1997   7.054   4.774   1.250
  202ARG    NH1 1998   7.070   4.765   1.383
  202ARG   HH11 1999   7.008   4.718   1.446
  202ARG   HH12 2000   7.154   4.804   1.420
  202ARG    NH2 2001   7.108   4.879   1.188
  202ARG   HH21 2002   7.064   4.921   1.108
  202ARG   HH22 2003   7.196   4.916   1.218
  202ARG      C 2004   6.753   4.899   1.555
  202ARG      O 2005   6.864   4.869   1.597
  203GLU      N 2006   6.694   5.016   1.579
  203GLU      H 2007   6.616   5.042   1.521
  203GLU     CA 2008   6.758   5.121   1.659
  203GLU     CB 2009   6.701   5.261   1.636
  203GLU     CG 2010   6.707   5.305   1.490
  203GLU     CD 2011   6.644   5.445   1.477
  203GLU    OE1 2012   6.573   5.460   1.376
  203GLU    OE2 2013   6.673   5.541   1.552
  203GLU      C 2014   6.778   5.096   1.809
  203GLU      O 2015   6.889   5.064   1.850
  204PHE      N 2016   6.668   5.053   1.870
  204PHE      H 2017   6.580   5.053   1.823
  204PHE     CA 2018   6.665   5.003   2.008
  204PHE     CB 2019   6.518   4.992   2.050
  204PHE     CG 2020   6.470   5.124   2.110
  204PHE    CD1 2021   6.505   5.150   2.242
  204PHE    HD1 2022   6.571   5.081   2.293
  204PHE    CD2 2023   6.410   5.227   2.038
  204PHE    HD2 2024   6.375   5.210   1.936
  204PHE    CE1 2025   6.485   5.274   2.301
  204PHE    HE1 2026   6.543   5.285   2.393
  204PHE    CE2 2027   6.385   5.352   2.092
  204PHE    HE2 2028   6.369   5.442   2.034
  204PHE     CZ 2029   6.427   5.373   2.223
  204PHE     HZ 2030   6.410   5.467   2.276
  204PHE      C 2031   6.746   4.876   2.036
  204PHE      O 2032   6.846   4.889   2.107
  205THR      N 2033   6.719   4.768   1.964
  205THR      H 2034   6.655   4.764   1.887
  205THR     CA 2035   6.791   4.644   2.000
  205THR     CB 2036   6.725   4.525   1.929
  205THR    OG1 2037   6.713   4.552   1.789
  205THR    HG1 2038   6.647   4.625   1.775
  205THR    CG2 2039   6.587   4.496   1.988
  205THR      C 2040   6.942   4.640   1.979
  205THR      O 2041   7.015   4.563   2.041
  206GLU      N 2042   6.994   4.740   1.907
  206GLU      H 2043   6.934   4.813   1.874
  206GLU     CA 2044   7.135   4.763   1.871
  206GLU     CB 2045   7.158   4.835   1.738
  206GLU     CG 2046   7.310   4.835   1.719
  206GLU     CD 2047   7.345   4.890   1.581
  206GLU    OE1 2048   7.389   4.804   1.502
  206GLU    OE2 2049   7.340   5.012   1.554
  206GLU      C 2050   7.204   4.824   1.992
  206GLU      O 2051   7.308   4.771   2.029
  207ARG      N 2052   7.138   4.924   2.049
  207ARG      H 2053   7.049   4.960   2.022
  207ARG     CA 2054   7.193   4.994   2.166
  207ARG     CB 2055   7.140   5.136   2.190
  207ARG     CG 2056   7.139   5.217   2.060
  207ARG     CD 2057   7.084   5.359   2.076
  207ARG     NE 2058   6.944   5.371   2.121
  207ARG     HE 2059   6.938   5.350   2.219
  207ARG     CZ 2060   6.841   5.404   2.042
  207ARG    NH1 2061   6.850   5.428   1.910
  207ARG   HH11 2062   6.931   5.411   1.855
  207ARG   HH12 2063   6.773   5.473   1.866
  207ARG    NH2 2064   6.724   5.400   2.107
  207ARG   HH21 2065   6.722   5.369   2.202
  207ARG   HH22 2066   6.637   5.424   2.064
  207ARG      C 2067   7.186   4.918   2.298
  207ARG      O 2068   7.239   4.957   2.402
  208GLU      N 2069   7.113   4.806   2.290
  208GLU      H 2070   7.095   4.760   2.203
  208GLU     CA 2071   7.082   4.720   2.405
  208GLU     CB 2072   6.947   4.647   2.413
  208GLU     CG 2073   6.818   4.727   2.400
  208GLU     CD 2074   6.691   4.658   2.450
  208GLU    OE1 2075   6.707   4.583   2.549
  208GLU    OE2 2076   6.574   4.680   2.414
  208GLU      C 2077   7.187   4.613   2.437
  208GLU      O 2078   7.200   4.506   2.378
  209GLN      N 2079   7.255   4.656   2.544
  209GLN      H 2080   7.217   4.726   2.604
  209GLN     CA 2081   7.356   4.563   2.596
  209GLN     CB 2082   7.449   4.634   2.695
  209GLN     CG 2083   7.538   4.737   2.626
  209GLN     CD 2084   7.656   4.784   2.712
  209GLN    OE1 2085   7.752   4.715   2.744
  209GLN    NE2 2086   7.643   4.904   2.768
  209GLN   HE21 2087   7.564   4.959   2.740
  209GLN   HE22 2088   7.709   4.943   2.832
  209GLN      C 2089   7.294   4.436   2.654
  209GLN      O 2090   7.195   4.445   2.726
  210GLY      N 2091   7.375   4.330   2.654
  210GLY      H 2092   7.471   4.347   2.633
  210GLY     CA 2093   7.330   4.200   2.704
  210GLY      C 2094   7.192   4.148   2.662
  210GLY      O 2095   7.180   4.097   2.551
  211GLU      N 2096   7.091   4.151   2.749
  211GLU      H 2097   7.115   4.165   2.845
  211GLU     CA 2098   6.954   4.110   2.717
  211GLU     CB 2099   6.863   4.104   2.839
  211GLU     CG 2100   6.729   4.035   2.811
  211GLU     CD 2101   6.641   4.002   2.932
  211GLU    OE1 2102   6.520   3.976   2.914
  211GLU    OE2 2103   6.698   3.969   3.038
  211GLU      C 2104   6.882   4.212   2.628
  211GLU      O 2105   6.826   4.314   2.671
  212VAL      N 2106   6.898   4.194   2.498
  212VAL      H 2107   6.985   4.183   2.449
  212VAL     CA 2108   6.809   4.258   2.399
  212VAL     CB 2109   6.851   4.214   2.259
  212VAL    CG1 2110   7.000   4.250   2.248
  212VAL    CG2 2111   6.820   4.066   2.235
  212VAL      C 2112   6.662   4.232   2.436
  212VAL      O 2113   6.606   4.123   2.428
  213ARG      N 2114   6.593   4.341   2.468
  213ARG      H 2115   6.638   4.431   2.463
  213ARG     CA 2116   6.449   4.327   2.494
  213ARG     CB 2117   6.417   4.377   2.634
  213ARG     CG 2118   6.447   4.262   2.731
  213ARG     CD 2119   6.445   4.298   2.880
  213ARG     NE 2120   6.557   4.386   2.918
  213ARG     HE 2121   6.583   4.465   2.862
  213ARG     CZ 2122   6.638   4.372   3.024
  213ARG    NH1 2123   6.645   4.266   3.106
  213ARG   HH11 2124   6.589   4.183   3.107
  213ARG   HH12 2125   6.707   4.272   3.183
  213ARG    NH2 2126   6.719   4.476   3.048
  213ARG   HH21 2127   6.722   4.554   2.986
  213ARG   HH22 2128   6.776   4.468   3.130
  213ARG      C 2129   6.345   4.381   2.396
  213ARG      O 2130   6.234   4.329   2.389
  214PHE      N 2131   6.361   4.502   2.345
  214PHE      H 2132   6.441   4.558   2.366
  214PHE     CA 2133   6.267   4.578   2.261
  214PHE     CB 2134   6.333   4.709   2.216
  214PHE     CG 2135   6.242   4.817   2.158
  214PHE    CD1 2136   6.175   4.917   2.228
  214PHE    HD1 2137   6.180   4.917   2.337
  214PHE    CD2 2138   6.222   4.821   2.020
  214PHE    HD2 2139   6.270   4.738   1.968
  214PHE    CE1 2140   6.101   5.016   2.164
  214PHE    HE1 2141   6.066   5.105   2.215
  214PHE    CE2 2142   6.154   4.920   1.951
  214PHE    HE2 2143   6.128   4.880   1.852
  214PHE     CZ 2144   6.097   5.022   2.025
  214PHE     HZ 2145   6.048   5.108   1.978
  214PHE      C 2146   6.218   4.501   2.138
  214PHE      O 2147   6.286   4.417   2.079
  215SER      N 2148   6.101   4.539   2.089
  215SER      H 2149   6.060   4.624   2.123
  215SER     CA 2150   6.030   4.464   1.984
  215SER     CB 2151   5.957   4.350   2.056
  215SER     OG 2152   5.916   4.251   1.962
  215SER     HG 2153   5.992   4.186   1.965
  215SER      C 2154   5.936   4.563   1.915
  215SER      O 2155   5.860   4.631   1.983
  216ALA      N 2156   5.912   4.530   1.788
  216ALA      H 2157   5.982   4.476   1.741
  216ALA     CA 2158   5.801   4.596   1.718
  216ALA     CB 2159   5.841   4.697   1.611
  216ALA      C 2160   5.708   4.491   1.658
  216ALA      O 2161   5.728   4.436   1.550
  217VAL      N 2162   5.589   4.512   1.713
  217VAL      H 2163   5.551   4.593   1.757
  217VAL     CA 2164   5.477   4.419   1.692
  217VAL     CB 2165   5.446   4.337   1.817
  217VAL    CG1 2166   5.569   4.251   1.846
  217VAL    CG2 2167   5.423   4.410   1.949
  217VAL      C 2168   5.351   4.473   1.624
  217VAL      O 2169   5.306   4.585   1.644
  218ALA      N 2170   5.280   4.373   1.573
  218ALA      H 2171   5.309   4.280   1.595
  218ALA     CA 2172   5.157   4.388   1.494
  218ALA     CB 2173   5.181   4.447   1.356
  218ALA      C 2174   5.092   4.250   1.481
  218ALA     O1 2175   4.967   4.249   1.475
  218ALA     O2 2176   5.166   4.150   1.495
   6.92221   6.92221   4.89473   0.00000   0.00000   0.00000   0.00000   3.46108   3.46108
