# Supplementary material for: Is There a Functional Role for the Knotted Topology in Protein UCH-L1?
Source: J Chem Inf Model. 2024 Jul 24;64(17):6827–37. doi: 10.1021/acs.jcim.4c00880 (PMC11388461; doi:10.1021/acs.jcim.4c00880)
Supplement: Supplementary file 2 — ci4c00880_si_002.zip [file ci4c00880_si_002.zip › UCH-L1_files/APO/APO_delta219/REP_2/traj_initial.gro]

Protein in water t=   0.00000 step= 0
 2176
    1MET      N    1   6.063   3.509   3.251
    1MET     H1    2   6.040   3.602   3.281
    1MET     H2    3   6.044   3.446   3.327
    1MET     H3    4   6.161   3.495   3.237
    1MET     CA    5   5.998   3.454   3.131
    1MET     CB    6   5.967   3.307   3.158
    1MET     CG    7   6.096   3.225   3.158
    1MET     SD    8   6.191   3.257   3.311
    1MET     CE    9   6.295   3.113   3.291
    1MET      C   10   5.876   3.539   3.094
    1MET      O   11   5.866   3.601   2.988
    2GLN      N   12   5.774   3.543   3.179
    2GLN      H   13   5.783   3.489   3.263
    2GLN     CA   14   5.657   3.631   3.166
    2GLN     CB   15   5.549   3.570   3.076
    2GLN     CG   16   5.510   3.430   3.124
    2GLN     CD   17   5.393   3.391   3.033
    2GLN    OE1   18   5.398   3.316   2.936
    2GLN    NE2   19   5.272   3.429   3.073
    2GLN   HE21   20   5.259   3.464   3.166
    2GLN   HE22   21   5.187   3.416   3.021
    2GLN      C   22   5.598   3.694   3.292
    2GLN      O   23   5.604   3.653   3.408
    3LEU      N   24   5.558   3.819   3.268
    3LEU      H   25   5.588   3.881   3.196
    3LEU     CA   26   5.457   3.886   3.351
    3LEU     CB   27   5.454   4.033   3.309
    3LEU     CG   28   5.570   4.113   3.368
    3LEU    CD1   29   5.594   4.232   3.274
    3LEU    CD2   30   5.554   4.155   3.514
    3LEU      C   31   5.317   3.826   3.363
    3LEU      O   32   5.273   3.753   3.274
    4LYS      N   33   5.241   3.854   3.469
    4LYS      H   34   5.293   3.888   3.547
    4LYS     CA   35   5.099   3.819   3.485
    4LYS     CB   36   5.033   3.865   3.615
    4LYS     CG   37   5.082   3.789   3.738
    4LYS     CD   38   5.047   3.869   3.864
    4LYS     CE   39   5.083   3.807   3.999
    4LYS     NZ   40   5.228   3.782   4.014
    4LYS    HZ1   41   5.245   3.689   3.982
    4LYS    HZ2   42   5.270   3.856   3.963
    4LYS    HZ3   43   5.250   3.788   4.111
    4LYS      C   44   5.012   3.892   3.383
    4LYS      O   45   5.028   4.011   3.357
    5PRO      N   46   4.925   3.811   3.323
    5PRO     CA   47   4.836   3.866   3.220
    5PRO     CB   48   4.742   3.747   3.196
    5PRO     CG   49   4.841   3.631   3.205
    5PRO     CD   50   4.941   3.665   3.316
    5PRO      C   51   4.760   3.986   3.276
    5PRO      O   52   4.728   3.991   3.394
    6MET      N   53   4.736   4.096   3.205
    6MET      H   54   4.774   4.110   3.114
    6MET     CA   55   4.662   4.213   3.254
    6MET     CB   56   4.764   4.309   3.315
    6MET     CG   57   4.706   4.428   3.392
    6MET     SD   58   4.817   4.528   3.498
    6MET     CE   59   4.908   4.622   3.378
    6MET      C   60   4.571   4.276   3.148
    6MET      O   61   4.587   4.268   3.026
    7GLU      N   62   4.451   4.311   3.194
    7GLU      H   63   4.423   4.290   3.288
    7GLU     CA   64   4.350   4.375   3.109
    7GLU     CB   65   4.220   4.379   3.190
    7GLU     CG   66   4.104   4.402   3.093
    7GLU     CD   67   3.968   4.414   3.162
    7GLU    OE1   68   3.869   4.362   3.107
    7GLU    OE2   69   3.961   4.507   3.246
    7GLU      C   70   4.406   4.509   3.060
    7GLU      O   71   4.441   4.597   3.139
    8ILE      N   72   4.399   4.540   2.931
    8ILE      H   73   4.339   4.487   2.872
    8ILE     CA   74   4.445   4.671   2.881
    8ILE     CB   75   4.531   4.657   2.755
    8ILE    CG1   76   4.636   4.546   2.760
    8ILE    CG2   77   4.602   4.792   2.752
    8ILE     CD   78   4.736   4.558   2.875
    8ILE      C   79   4.329   4.768   2.861
    8ILE      O   80   4.251   4.765   2.766
    9ASN      N   81   4.278   4.808   2.978
    9ASN      H   82   4.296   4.747   3.055
    9ASN     CA   83   4.176   4.913   2.987
    9ASN     CB   84   4.047   4.857   3.047
    9ASN     CG   85   4.029   4.880   3.198
    9ASN    OD1   86   4.026   4.994   3.243
    9ASN    ND2   87   4.001   4.779   3.280
    9ASN   HD21   88   4.000   4.685   3.247
    9ASN   HD22   89   3.933   4.799   3.350
    9ASN      C   90   4.222   5.045   3.050
    9ASN      O   91   4.323   5.042   3.120
   10PRO      N   92   4.157   5.157   3.024
   10PRO     CA   93   4.188   5.291   3.076
   10PRO     CB   94   4.079   5.385   3.021
   10PRO     CG   95   4.050   5.321   2.885
   10PRO     CD   96   4.068   5.171   2.908
   10PRO      C   97   4.198   5.308   3.228
   10PRO      O   98   4.311   5.332   3.269
   11GLU      N   99   4.107   5.247   3.304
   11GLU      H  100   4.023   5.204   3.272
   11GLU     CA  101   4.115   5.262   3.450
   11GLU     CB  102   3.982   5.214   3.508
   11GLU     CG  103   3.994   5.189   3.658
   11GLU     CD  104   3.863   5.138   3.719
   11GLU    OE1  105   3.870   5.035   3.790
   11GLU    OE2  106   3.755   5.197   3.698
   11GLU      C  107   4.239   5.200   3.515
   11GLU      O  108   4.308   5.261   3.597
   12MET      N  109   4.270   5.085   3.457
   12MET      H  110   4.210   5.040   3.390
   12MET     CA  111   4.388   5.000   3.482
   12MET     CB  112   4.376   4.876   3.393
   12MET     CG  113   4.269   4.775   3.434
   12MET     SD  114   4.299   4.714   3.604
   12MET     CE  115   4.149   4.768   3.683
   12MET      C  116   4.518   5.075   3.453
   12MET      O  117   4.607   5.069   3.537
   13LEU      N  118   4.532   5.146   3.341
   13LEU      H  119   4.454   5.174   3.285
   13LEU     CA  120   4.658   5.215   3.311
   13LEU     CB  121   4.657   5.246   3.161
   13LEU     CG  122   4.650   5.125   3.067
   13LEU    CD1  123   4.572   5.181   2.948
   13LEU    CD2  124   4.792   5.097   3.018
   13LEU      C  125   4.668   5.341   3.397
   13LEU      O  126   4.774   5.377   3.448
   14ASN      N  127   4.553   5.405   3.421
   14ASN      H  128   4.468   5.374   3.379
   14ASN     CA  129   4.545   5.517   3.516
   14ASN     CB  130   4.403   5.572   3.521
   14ASN     CG  131   4.366   5.630   3.384
   14ASN    OD1  132   4.449   5.696   3.322
   14ASN    ND2  133   4.237   5.643   3.354
   14ASN   HD21  134   4.164   5.641   3.422
   14ASN   HD22  135   4.221   5.676   3.261
   14ASN      C  136   4.595   5.483   3.657
   14ASN      O  137   4.679   5.554   3.713
   15LYS      N  138   4.548   5.373   3.713
   15LYS      H  139   4.465   5.324   3.685
   15LYS     CA  140   4.604   5.315   3.836
   15LYS     CB  141   4.527   5.188   3.873
   15LYS     CG  142   4.395   5.227   3.940
   15LYS     CD  143   4.305   5.104   3.959
   15LYS     CE  144   4.165   5.138   4.010
   15LYS     NZ  145   4.097   5.018   4.061
   15LYS    HZ1  146   4.130   4.935   4.015
   15LYS    HZ2  147   4.120   5.005   4.157
   15LYS    HZ3  148   3.998   5.017   4.046
   15LYS      C  149   4.755   5.289   3.834
   15LYS      O  150   4.828   5.323   3.927
   16VAL      N  151   4.806   5.232   3.725
   16VAL      H  152   4.764   5.165   3.664
   16VAL     CA  153   4.953   5.229   3.713
   16VAL     CB  154   4.994   5.159   3.583
   16VAL    CG1  155   5.142   5.119   3.589
   16VAL    CG2  156   4.925   5.022   3.579
   16VAL      C  157   5.020   5.366   3.720
   16VAL      O  158   5.117   5.390   3.791
   17LEU      N  159   4.962   5.461   3.647
   17LEU      H  160   4.898   5.447   3.572
   17LEU     CA  161   5.011   5.599   3.644
   17LEU     CB  162   4.914   5.672   3.551
   17LEU     CG  163   4.954   5.661   3.404
   17LEU    CD1  164   4.879   5.764   3.318
   17LEU    CD2  165   5.104   5.687   3.390
   17LEU      C  166   5.017   5.673   3.778
   17LEU      O  167   5.095   5.766   3.801
   18SER      N  168   4.928   5.624   3.864
   18SER      H  169   4.844   5.585   3.826
   18SER     CA  170   4.917   5.663   4.005
   18SER     CB  171   4.780   5.634   4.066
   18SER     OG  172   4.692   5.746   4.050
   18SER     HG  173   4.613   5.741   4.110
   18SER      C  174   5.020   5.593   4.094
   18SER      O  175   5.090   5.672   4.157
   19ARG      N  176   5.029   5.461   4.075
   19ARG      H  177   4.957   5.414   4.025
   19ARG     CA  178   5.142   5.384   4.127
   19ARG     CB  179   5.132   5.234   4.101
   19ARG     CG  180   5.010   5.175   4.173
   19ARG     CD  181   5.008   5.024   4.147
   19ARG     NE  182   4.890   4.961   4.207
   19ARG     HE  183   4.799   4.994   4.182
   19ARG     CZ  184   4.894   4.891   4.322
   19ARG    NH1  185   5.006   4.869   4.392
   19ARG   HH11  186   5.089   4.912   4.356
   19ARG   HH12  187   5.008   4.814   4.475
   19ARG    NH2  188   4.787   4.816   4.346
   19ARG   HH21  189   4.706   4.820   4.287
   19ARG   HH22  190   4.788   4.737   4.408
   19ARG      C  191   5.283   5.426   4.085
   19ARG      O  192   5.377   5.434   4.164
   20LEU      N  193   5.297   5.454   3.955
   20LEU      H  194   5.223   5.426   3.894
   20LEU     CA  195   5.418   5.511   3.894
   20LEU     CB  196   5.422   5.483   3.744
   20LEU     CG  197   5.425   5.333   3.711
   20LEU    CD1  198   5.454   5.322   3.561
   20LEU    CD2  199   5.521   5.254   3.800
   20LEU      C  200   5.455   5.656   3.929
   20LEU      O  201   5.561   5.703   3.889
   21GLY      N  202   5.353   5.730   3.971
   21GLY      H  203   5.269   5.687   4.003
   21GLY     CA  204   5.374   5.869   4.013
   21GLY      C  205   5.383   5.976   3.904
   21GLY      O  206   5.487   6.041   3.901
   22VAL      N  207   5.269   5.984   3.836
   22VAL      H  208   5.203   5.909   3.824
   22VAL     CA  209   5.257   6.093   3.738
   22VAL     CB  210   5.253   6.038   3.596
   22VAL    CG1  211   5.247   6.151   3.493
   22VAL    CG2  212   5.382   5.962   3.562
   22VAL      C  213   5.128   6.170   3.770
   22VAL      O  214   5.028   6.108   3.805
   23ALA      N  215   5.135   6.302   3.757
   23ALA      H  216   5.213   6.349   3.716
   23ALA     CA  217   5.023   6.389   3.794
   23ALA     CB  218   5.061   6.536   3.779
   23ALA      C  219   4.895   6.367   3.714
   23ALA      O  220   4.893   6.348   3.593
   24GLY      N  221   4.786   6.368   3.791
   24GLY      H  222   4.794   6.392   3.888
   24GLY     CA  223   4.644   6.363   3.753
   24GLY      C  224   4.589   6.462   3.651
   24GLY      O  225   4.472   6.453   3.613
   25GLN      N  226   4.665   6.565   3.614
   25GLN      H  227   4.745   6.596   3.665
   25GLN     CA  228   4.631   6.653   3.501
   25GLN     CB  229   4.737   6.763   3.495
   25GLN     CG  230   4.764   6.831   3.630
   25GLN     CD  231   4.879   6.928   3.604
   25GLN    OE1  232   4.997   6.903   3.632
   25GLN    NE2  233   4.846   7.048   3.558
   25GLN   HE21  234   4.751   7.074   3.539
   25GLN   HE22  235   4.916   7.102   3.512
   25GLN      C  236   4.613   6.582   3.367
   25GLN      O  237   4.548   6.640   3.280
   26TRP      N  238   4.676   6.468   3.343
   26TRP      H  239   4.759   6.447   3.396
   26TRP     CA  240   4.650   6.391   3.220
   26TRP     CB  241   4.773   6.392   3.129
   26TRP     CG  242   4.830   6.529   3.092
   26TRP    CD1  243   4.923   6.591   3.164
   26TRP    HD1  244   4.967   6.560   3.259
   26TRP    CD2  245   4.806   6.610   2.981
   26TRP    NE1  246   4.960   6.706   3.108
   26TRP    HE1  247   5.013   6.774   3.158
   26TRP    CE2  248   4.890   6.720   2.996
   26TRP    CE3  249   4.732   6.589   2.866
   26TRP    HE3  250   4.686   6.491   2.851
   26TRP    CZ2  251   4.890   6.811   2.891
   26TRP    HZ2  252   4.957   6.896   2.898
   26TRP    CZ3  253   4.736   6.678   2.759
   26TRP    HZ3  254   4.701   6.638   2.664
   26TRP    CH2  255   4.811   6.793   2.778
   26TRP    HH2  256   4.809   6.874   2.704
   26TRP      C  257   4.610   6.249   3.258
   26TRP      O  258   4.687   6.184   3.329
   27ARG      N  259   4.491   6.200   3.224
   27ARG      H  260   4.411   6.259   3.210
   27ARG     CA  261   4.456   6.059   3.249
   27ARG     CB  262   4.372   6.041   3.376
   27ARG     CG  263   4.442   6.066   3.509
   27ARG     CD  264   4.521   5.944   3.557
   27ARG     NE  265   4.631   5.969   3.650
   27ARG     HE  266   4.711   6.001   3.599
   27ARG     CZ  267   4.637   5.935   3.779
   27ARG    NH1  268   4.537   5.866   3.835
   27ARG   HH11  269   4.455   5.850   3.780
   27ARG   HH12  270   4.548   5.838   3.931
   27ARG    NH2  271   4.731   5.984   3.861
   27ARG   HH21  272   4.791   6.055   3.824
   27ARG   HH22  273   4.741   5.955   3.956
   27ARG      C  274   4.390   6.010   3.121
   27ARG      O  275   4.305   6.074   3.059
   28PHE      N  276   4.416   5.881   3.100
   28PHE      H  277   4.449   5.821   3.172
   28PHE     CA  278   4.368   5.805   2.983
   28PHE     CB  279   4.439   5.669   2.984
   28PHE     CG  280   4.587   5.669   2.946
   28PHE    CD1  281   4.669   5.593   3.028
   28PHE    HD1  282   4.620   5.547   3.114
   28PHE    CD2  283   4.639   5.739   2.837
   28PHE    HD2  284   4.585   5.819   2.787
   28PHE    CE1  285   4.806   5.583   3.008
   28PHE    HE1  286   4.867   5.532   3.082
   28PHE    CE2  287   4.775   5.720   2.812
   28PHE    HE2  288   4.811   5.776   2.726
   28PHE     CZ  289   4.858   5.645   2.894
   28PHE     HZ  290   4.964   5.635   2.872
   28PHE      C  291   4.218   5.776   2.983
   28PHE      O  292   4.172   5.708   3.074
   29VAL      N  293   4.150   5.799   2.870
   29VAL      H  294   4.207   5.840   2.799
   29VAL     CA  295   4.007   5.776   2.847
   29VAL     CB  296   3.922   5.903   2.840
   29VAL    CG1  297   3.926   5.989   2.966
   29VAL    CG2  298   3.951   5.995   2.721
   29VAL      C  299   3.972   5.694   2.722
   29VAL      O  300   4.055   5.684   2.631
   30ASP      N  301   3.855   5.631   2.728
   30ASP      H  302   3.801   5.644   2.811
   30ASP     CA  303   3.801   5.546   2.621
   30ASP     CB  304   3.685   5.463   2.676
   30ASP     CG  305   3.711   5.379   2.801
   30ASP    OD1  306   3.713   5.426   2.917
   30ASP    OD2  307   3.714   5.255   2.784
   30ASP      C  308   3.754   5.625   2.499
   30ASP      O  309   3.667   5.712   2.502
   31VAL      N  310   3.804   5.571   2.388
   31VAL      H  311   3.871   5.496   2.391
   31VAL     CA  312   3.769   5.629   2.258
   31VAL     CB  313   3.880   5.633   2.153
   31VAL    CG1  314   3.835   5.700   2.023
   31VAL    CG2  315   4.007   5.705   2.199
   31VAL      C  316   3.654   5.540   2.210
   31VAL      O  317   3.662   5.421   2.180
   32LEU      N  318   3.537   5.603   2.218
   32LEU      H  319   3.548   5.700   2.238
   32LEU     CA  320   3.404   5.539   2.208
   32LEU     CB  321   3.286   5.601   2.283
   32LEU     CG  322   3.278   5.562   2.431
   32LEU    CD1  323   3.156   5.636   2.486
   32LEU    CD2  324   3.260   5.415   2.466
   32LEU      C  325   3.364   5.505   2.064
   32LEU      O  326   3.276   5.422   2.043
   33GLY      N  327   3.424   5.568   1.963
   33GLY      H  328   3.492   5.639   1.981
   33GLY     CA  329   3.378   5.556   1.824
   33GLY      C  330   3.497   5.605   1.742
   33GLY      O  331   3.531   5.723   1.750
   34LEU      N  332   3.521   5.518   1.645
   34LEU      H  333   3.482   5.426   1.648
   34LEU     CA  334   3.622   5.536   1.540
   34LEU     CB  335   3.709   5.410   1.534
   34LEU     CG  336   3.763   5.366   1.670
   34LEU    CD1  337   3.847   5.239   1.653
   34LEU    CD2  338   3.852   5.477   1.727
   34LEU      C  339   3.575   5.599   1.409
   34LEU      O  340   3.578   5.537   1.303
   35GLU      N  341   3.508   5.713   1.423
   35GLU      H  342   3.488   5.745   1.516
   35GLU     CA  343   3.469   5.801   1.312
   35GLU     CB  344   3.324   5.849   1.325
   35GLU     CG  345   3.223   5.736   1.346
   35GLU     CD  346   3.167   5.724   1.488
   35GLU    OE1  347   3.093   5.815   1.530
   35GLU    OE2  348   3.182   5.616   1.550
   35GLU      C  349   3.553   5.929   1.309
   35GLU      O  350   3.647   5.940   1.387
   36GLU      N  351   3.517   6.017   1.216
   36GLU      H  352   3.453   5.984   1.146
   36GLU     CA  353   3.555   6.158   1.224
   36GLU     CB  354   3.537   6.233   1.092
   36GLU     CG  355   3.660   6.221   1.003
   36GLU     CD  356   3.774   6.322   1.022
   36GLU    OE1  357   3.870   6.325   0.942
   36GLU    OE2  358   3.765   6.411   1.110
   36GLU      C  359   3.474   6.227   1.334
   36GLU      O  360   3.519   6.322   1.397
   37GLU      N  361   3.345   6.193   1.343
   37GLU      H  362   3.296   6.156   1.264
   37GLU     CA  363   3.252   6.208   1.456
   37GLU     CB  364   3.113   6.166   1.409
   37GLU     CG  365   2.987   6.163   1.496
   37GLU     CD  366   2.941   6.294   1.561
   37GLU    OE1  367   2.898   6.376   1.478
   37GLU    OE2  368   2.951   6.294   1.686
   37GLU      C  369   3.299   6.137   1.583
   37GLU      O  370   3.394   6.059   1.578
   38SER      N  371   3.230   6.152   1.695
   38SER      H  372   3.136   6.184   1.687
   38SER     CA  373   3.261   6.092   1.826
   38SER     CB  374   3.223   5.944   1.819
   38SER     OG  375   3.248   5.869   1.938
   38SER     HG  376   3.162   5.850   1.985
   38SER      C  377   3.394   6.122   1.896
   38SER      O  378   3.400   6.141   2.017
   39LEU      N  379   3.498   6.140   1.815
   39LEU      H  380   3.493   6.088   1.730
   39LEU     CA  381   3.627   6.192   1.862
   39LEU     CB  382   3.724   6.214   1.746
   39LEU     CG  383   3.822   6.103   1.708
   39LEU    CD1  384   3.882   6.132   1.570
   39LEU    CD2  385   3.926   6.111   1.820
   39LEU      C  386   3.627   6.324   1.940
   39LEU      O  387   3.705   6.342   2.033
   40GLY      N  388   3.531   6.415   1.921
   40GLY      H  389   3.483   6.414   1.834
   40GLY     CA  390   3.508   6.532   2.007
   40GLY      C  391   3.462   6.508   2.151
   40GLY      O  392   3.486   6.588   2.241
   41SER      N  393   3.428   6.381   2.176
   41SER      H  394   3.380   6.328   2.106
   41SER     CA  395   3.418   6.315   2.307
   41SER     CB  396   3.335   6.187   2.310
   41SER     OG  397   3.314   6.149   2.446
   41SER     HG  398   3.392   6.099   2.485
   41SER      C  399   3.553   6.299   2.378
   41SER      O  400   3.552   6.291   2.501
   42VAL      N  401   3.664   6.275   2.309
   42VAL      H  402   3.682   6.278   2.211
   42VAL     CA  403   3.795   6.271   2.375
   42VAL     CB  404   3.893   6.189   2.291
   42VAL    CG1  405   4.036   6.193   2.343
   42VAL    CG2  406   3.862   6.041   2.267
   42VAL      C  407   3.837   6.415   2.406
   42VAL      O  408   3.810   6.499   2.320
   43PRO      N  409   3.855   6.443   2.535
   43PRO     CA  410   3.882   6.576   2.592
   43PRO     CB  411   3.889   6.542   2.741
   43PRO     CG  412   3.778   6.440   2.764
   43PRO     CD  413   3.817   6.353   2.645
   43PRO      C  414   4.010   6.641   2.539
   43PRO      O  415   4.116   6.581   2.556
   44ALA      N  416   3.999   6.757   2.475
   44ALA      H  417   3.912   6.783   2.433
   44ALA     CA  418   4.117   6.832   2.431
   44ALA     CB  419   4.082   6.919   2.310
   44ALA      C  420   4.170   6.917   2.547
   44ALA      O  421   4.095   6.963   2.633
   45PRO      N  422   4.301   6.936   2.566
   45PRO     CA  423   4.409   6.885   2.480
   45PRO     CB  424   4.523   6.985   2.495
   45PRO     CG  425   4.505   7.034   2.639
   45PRO     CD  426   4.353   7.044   2.650
   45PRO      C  427   4.458   6.740   2.494
   45PRO      O  428   4.464   6.687   2.604
   46ALA      N  429   4.508   6.679   2.387
   46ALA      H  430   4.519   6.729   2.301
   46ALA     CA  431   4.557   6.541   2.382
   46ALA     CB  432   4.504   6.471   2.256
   46ALA      C  433   4.710   6.540   2.382
   46ALA      O  434   4.776   6.643   2.372
   47CYS      N  435   4.760   6.423   2.420
   47CYS      H  436   4.704   6.352   2.461
   47CYS     CA  437   4.905   6.395   2.420
   47CYS     CB  438   4.956   6.401   2.564
   47CYS     SG  439   4.880   6.278   2.676
   47CYS     HG  440   4.920   6.352   2.779
   47CYS      C  441   4.946   6.257   2.368
   47CYS      O  442   5.064   6.227   2.356
   48ALA      N  443   4.849   6.168   2.348
   48ALA      H  444   4.753   6.195   2.358
   48ALA     CA  445   4.865   6.036   2.286
   48ALA     CB  446   4.938   5.944   2.384
   48ALA      C  447   4.735   5.974   2.236
   48ALA      O  448   4.625   6.030   2.243
   49LEU      N  449   4.752   5.888   2.136
   49LEU      H  450   4.835   5.879   2.080
   49LEU     CA  451   4.641   5.808   2.082
   49LEU     CB  452   4.583   5.842   1.944
   49LEU     CG  453   4.443   5.783   1.924
   49LEU    CD1  454   4.342   5.822   2.033
   49LEU    CD2  455   4.388   5.806   1.783
   49LEU      C  456   4.696   5.666   2.074
   49LEU      O  457   4.773   5.637   1.982
   50LEU      N  458   4.631   5.574   2.144
   50LEU      H  459   4.572   5.612   2.215
   50LEU     CA  460   4.685   5.439   2.163
   50LEU     CB  461   4.727   5.401   2.305
   50LEU     CG  462   4.839   5.483   2.369
   50LEU    CD1  463   4.777   5.595   2.453
   50LEU    CD2  464   4.933   5.390   2.445
   50LEU      C  465   4.580   5.339   2.115
   50LEU      O  466   4.461   5.360   2.139
   51LEU      N  467   4.624   5.247   2.030
   51LEU      H  468   4.713   5.250   1.984
   51LEU     CA  469   4.539   5.140   1.974
   51LEU     CB  470   4.546   5.152   1.822
   51LEU     CG  471   4.457   5.066   1.731
   51LEU    CD1  472   4.312   5.114   1.740
   51LEU    CD2  473   4.505   5.082   1.587
   51LEU      C  474   4.588   5.000   2.014
   51LEU      O  475   4.704   4.977   2.049
   52LEU      N  476   4.491   4.912   2.034
   52LEU      H  477   4.401   4.946   2.061
   52LEU     CA  478   4.513   4.773   2.076
   52LEU     CB  479   4.454   4.750   2.215
   52LEU     CG  480   4.432   4.609   2.271
   52LEU    CD1  481   4.563   4.542   2.313
   52LEU    CD2  482   4.326   4.616   2.380
   52LEU      C  483   4.428   4.698   1.974
   52LEU      O  484   4.308   4.713   1.955
   53PHE      N  485   4.498   4.602   1.913
   53PHE      H  486   4.591   4.581   1.944
   53PHE     CA  487   4.457   4.525   1.794
   53PHE     CB  488   4.459   4.610   1.667
   53PHE     CG  489   4.392   4.545   1.545
   53PHE    CD1  490   4.256   4.526   1.525
   53PHE    HD1  491   4.184   4.516   1.606
   53PHE    CD2  492   4.482   4.508   1.446
   53PHE    HD2  493   4.589   4.513   1.465
   53PHE    CE1  494   4.209   4.478   1.403
   53PHE    HE1  495   4.101   4.468   1.387
   53PHE    CE2  496   4.438   4.454   1.326
   53PHE    HE2  497   4.508   4.407   1.257
   53PHE     CZ  498   4.301   4.442   1.306
   53PHE     HZ  499   4.264   4.404   1.210
   53PHE      C  500   4.533   4.394   1.770
   53PHE      O  501   4.651   4.399   1.804
   54PRO      N  502   4.470   4.278   1.753
   54PRO     CA  503   4.541   4.158   1.709
   54PRO     CB  504   4.448   4.039   1.737
   54PRO     CG  505   4.310   4.106   1.743
   54PRO     CD  506   4.335   4.245   1.803
   54PRO      C  507   4.595   4.155   1.566
   54PRO      O  508   4.522   4.160   1.467
   55LEU      N  509   4.717   4.102   1.555
   55LEU      H  510   4.767   4.065   1.633
   55LEU     CA  511   4.788   4.088   1.427
   55LEU     CB  512   4.927   4.153   1.420
   55LEU     CG  513   4.916   4.306   1.421
   55LEU    CD1  514   5.051   4.371   1.453
   55LEU    CD2  515   4.858   4.360   1.290
   55LEU      C  516   4.804   3.945   1.376
   55LEU      O  517   4.793   3.858   1.463
   56THR      N  518   4.816   3.922   1.246
   56THR      H  519   4.793   3.992   1.178
   56THR     CA  520   4.844   3.788   1.193
   56THR     CB  521   4.754   3.751   1.075
   56THR    OG1  522   4.780   3.840   0.965
   56THR    HG1  523   4.750   3.928   1.002
   56THR    CG2  524   4.605   3.754   1.109
   56THR      C  525   4.991   3.751   1.173
   56THR      O  526   5.062   3.826   1.106
   57ALA      N  527   5.033   3.629   1.203
   57ALA      H  528   4.970   3.570   1.253
   57ALA     CA  529   5.175   3.594   1.188
   57ALA     CB  530   5.206   3.456   1.248
   57ALA      C  531   5.239   3.617   1.051
   57ALA      O  532   5.339   3.689   1.053
   58GLN      N  533   5.171   3.592   0.940
   58GLN      H  534   5.089   3.535   0.944
   58GLN     CA  535   5.224   3.623   0.806
   58GLN     CB  536   5.120   3.577   0.705
   58GLN     CG  537   5.047   3.443   0.706
   58GLN     CD  538   4.936   3.433   0.811
   58GLN    OE1  539   4.948   3.398   0.928
   58GLN    NE2  540   4.816   3.473   0.770
   58GLN   HE21  541   4.800   3.508   0.678
   58GLN   HE22  542   4.734   3.460   0.827
   58GLN      C  543   5.247   3.774   0.793
   58GLN      O  544   5.349   3.813   0.736
   59HISE     N  545   5.148   3.857   0.824
   59HISE     H  546   5.055   3.820   0.827
   59HISE    CA  547   5.157   4.003   0.816
   59HISE    CB  548   5.028   4.070   0.862
   59HISE    CG  549   5.025   4.222   0.850
   59HISE   ND1  550   4.975   4.297   0.948
   59HISE   CD2  551   5.088   4.301   0.763
   59HISE   HD2  552   5.129   4.268   0.668
   59HISE   CE1  553   5.007   4.424   0.924
   59HISE   HE1  554   4.993   4.506   0.995
   59HISE   NE2  555   5.078   4.424   0.812
   59HISE   HE2  556   5.075   4.505   0.754
   59HISE     C  557   5.271   4.056   0.903
   59HISE     O  558   5.347   4.149   0.877
   60GLU      N  559   5.265   4.004   1.025
   60GLU      H  560   5.173   3.984   1.059
   60GLU     CA  561   5.356   4.047   1.132
   60GLU     CB  562   5.330   3.971   1.263
   60GLU     CG  563   5.422   4.011   1.378
   60GLU     CD  564   5.399   3.915   1.495
   60GLU    OE1  565   5.491   3.835   1.523
   60GLU    OE2  566   5.308   3.940   1.578
   60GLU      C  567   5.500   4.013   1.094
   60GLU      O  568   5.573   4.111   1.085
   61ASN      N  569   5.516   3.894   1.037
   61ASN      H  570   5.442   3.827   1.031
   61ASN     CA  571   5.653   3.855   0.999
   61ASN     CB  572   5.671   3.706   0.970
   61ASN     CG  573   5.678   3.626   1.100
   61ASN    OD1  574   5.758   3.664   1.186
   61ASN    ND2  575   5.599   3.522   1.124
   61ASN   HD21  576   5.536   3.494   1.052
   61ASN   HD22  577   5.602   3.476   1.213
   61ASN      C  578   5.713   3.930   0.880
   61ASN      O  579   5.814   3.995   0.906
   62PHE      N  580   5.638   3.954   0.773
   62PHE      H  581   5.556   3.899   0.758
   62PHE     CA  582   5.670   4.057   0.673
   62PHE     CB  583   5.549   4.063   0.580
   62PHE     CG  584   5.555   4.165   0.466
   62PHE    CD1  585   5.506   4.295   0.472
   62PHE    HD1  586   5.465   4.332   0.566
   62PHE    CD2  587   5.620   4.122   0.351
   62PHE    HD2  588   5.645   4.016   0.358
   62PHE    CE1  589   5.532   4.379   0.364
   62PHE    HE1  590   5.521   4.487   0.372
   62PHE    CE2  591   5.649   4.211   0.248
   62PHE    HE2  592   5.708   4.173   0.165
   62PHE     CZ  593   5.604   4.343   0.251
   62PHE     HZ  594   5.625   4.417   0.174
   62PHE      C  595   5.695   4.198   0.726
   62PHE      O  596   5.784   4.260   0.667
   63ARG      N  597   5.598   4.252   0.800
   63ARG      H  598   5.519   4.200   0.832
   63ARG     CA  599   5.616   4.388   0.852
   63ARG     CB  600   5.478   4.444   0.888
   63ARG     CG  601   5.474   4.596   0.881
   63ARG     CD  602   5.342   4.662   0.921
   63ARG     NE  603   5.385   4.802   0.937
   63ARG     HE  604   5.455   4.831   0.872
   63ARG     CZ  605   5.378   4.883   1.044
   63ARG    NH1  606   5.353   4.825   1.163
   63ARG   HH11  607   5.324   4.731   1.181
   63ARG   HH12  608   5.352   4.884   1.243
   63ARG    NH2  609   5.391   5.016   1.033
   63ARG   HH21  610   5.414   5.055   0.944
   63ARG   HH22  611   5.396   5.074   1.114
   63ARG      C  612   5.736   4.411   0.945
   63ARG      O  613   5.795   4.518   0.935
   64LYS      N  614   5.776   4.300   1.008
   64LYS      H  615   5.720   4.217   1.011
   64LYS     CA  616   5.897   4.294   1.090
   64LYS     CB  617   5.899   4.166   1.172
   64LYS     CG  618   5.837   4.190   1.310
   64LYS     CD  619   5.835   4.060   1.390
   64LYS     CE  620   5.821   4.071   1.542
   64LYS     NZ  621   5.789   3.948   1.615
   64LYS    HZ1  622   5.778   3.976   1.711
   64LYS    HZ2  623   5.709   3.892   1.591
   64LYS    HZ3  624   5.867   3.886   1.623
   64LYS      C  625   6.023   4.302   1.003
   64LYS      O  626   6.086   4.407   1.008
   65LYS      N  627   6.029   4.224   0.896
   65LYS      H  628   5.954   4.160   0.878
   65LYS     CA  629   6.128   4.238   0.788
   65LYS     CB  630   6.116   4.120   0.691
   65LYS     CG  631   6.149   3.989   0.763
   65LYS     CD  632   6.144   3.874   0.662
   65LYS     CE  633   6.223   3.759   0.725
   65LYS     NZ  634   6.218   3.638   0.641
   65LYS    HZ1  635   6.135   3.586   0.660
   65LYS    HZ2  636   6.220   3.640   0.541
   65LYS    HZ3  637   6.300   3.584   0.660
   65LYS      C  638   6.122   4.371   0.712
   65LYS      O  639   6.232   4.411   0.674
   66GLN      N  640   6.007   4.421   0.669
   66GLN      H  641   5.925   4.364   0.663
   66GLN     CA  642   5.999   4.551   0.600
   66GLN     CB  643   5.849   4.561   0.571
   66GLN     CG  644   5.799   4.675   0.482
   66GLN     CD  645   5.647   4.692   0.477
   66GLN    OE1  646   5.569   4.659   0.566
   66GLN    NE2  647   5.585   4.726   0.364
   66GLN   HE21  648   5.639   4.733   0.280
   66GLN   HE22  649   5.485   4.727   0.366
   66GLN      C  650   6.053   4.670   0.680
   66GLN      O  651   6.120   4.752   0.619
   67ILE      N  652   6.016   4.673   0.808
   67ILE      H  653   5.931   4.626   0.831
   67ILE     CA  654   6.068   4.774   0.902
   67ILE     CB  655   5.978   4.799   1.023
   67ILE    CG1  656   5.833   4.816   0.977
   67ILE    CG2  657   6.012   4.928   1.097
   67ILE     CD  658   5.733   4.806   1.093
   67ILE      C  659   6.215   4.758   0.940
   67ILE      O  660   6.291   4.855   0.934
   68GLU      N  661   6.260   4.633   0.950
   68GLU      H  662   6.193   4.559   0.950
   68GLU     CA  663   6.400   4.594   0.972
   68GLU     CB  664   6.413   4.444   1.001
   68GLU     CG  665   6.560   4.415   1.034
   68GLU     CD  666   6.600   4.451   1.177
   68GLU    OE1  667   6.643   4.564   1.208
   68GLU    OE2  668   6.609   4.350   1.250
   68GLU      C  669   6.486   4.636   0.853
   68GLU      O  670   6.572   4.723   0.863
   69GLU      N  671   6.436   4.605   0.734
   69GLU      H  672   6.357   4.545   0.721
   69GLU     CA  673   6.490   4.647   0.604
   69GLU     CB  674   6.392   4.604   0.495
   69GLU     CG  675   6.433   4.659   0.358
   69GLU     CD  676   6.383   4.583   0.235
   69GLU    OE1  677   6.268   4.535   0.243
   69GLU    OE2  678   6.462   4.581   0.138
   69GLU      C  679   6.512   4.799   0.596
   69GLU      O  680   6.627   4.835   0.576
   70LEU      N  681   6.416   4.884   0.630
   70LEU      H  682   6.319   4.861   0.639
   70LEU     CA  683   6.425   5.031   0.619
   70LEU     CB  684   6.282   5.083   0.628
   70LEU     CG  685   6.201   5.049   0.503
   70LEU    CD1  686   6.051   5.060   0.533
   70LEU    CD2  687   6.242   5.150   0.396
   70LEU      C  688   6.516   5.097   0.722
   70LEU      O  689   6.520   5.218   0.742
   71LYS      N  690   6.572   5.018   0.814
   71LYS      H  691   6.547   4.921   0.813
   71LYS     CA  692   6.659   5.055   0.926
   71LYS     CB  693   6.808   5.053   0.891
   71LYS     CG  694   6.861   4.915   0.850
   71LYS     CD  695   6.886   4.826   0.972
   71LYS     CE  696   6.877   4.681   0.924
   71LYS     NZ  697   6.895   4.576   1.026
   71LYS    HZ1  698   6.895   4.487   0.981
   71LYS    HZ2  699   6.977   4.595   1.079
   71LYS    HZ3  700   6.817   4.587   1.088
   71LYS      C  701   6.640   5.173   1.022
   71LYS      O  702   6.729   5.221   1.092
   72GLY      N  703   6.524   5.238   1.020
   72GLY      H  704   6.444   5.202   0.973
   72GLY     CA  705   6.499   5.363   1.093
   72GLY      C  706   6.568   5.492   1.049
   72GLY      O  707   6.563   5.592   1.121
   73GLN      N  708   6.582   5.503   0.917
   73GLN      H  709   6.536   5.434   0.861
   73GLN     CA  710   6.650   5.613   0.847
   73GLN     CB  711   6.682   5.556   0.709
   73GLN     CG  712   6.748   5.664   0.623
   73GLN     CD  713   6.771   5.616   0.479
   73GLN    OE1  714   6.885   5.580   0.450
   73GLN    NE2  715   6.683   5.623   0.380
   73GLN   HE21  716   6.601   5.677   0.399
   73GLN   HE22  717   6.687   5.560   0.303
   73GLN      C  718   6.560   5.737   0.852
   73GLN      O  719   6.613   5.847   0.835
   74GLU      N  720   6.428   5.722   0.859
   74GLU      H  721   6.385   5.634   0.839
   74GLU     CA  722   6.328   5.830   0.870
   74GLU     CB  723   6.198   5.775   0.812
   74GLU     CG  724   6.203   5.765   0.659
   74GLU     CD  725   6.092   5.685   0.590
   74GLU    OE1  726   6.016   5.744   0.511
   74GLU    OE2  727   6.110   5.562   0.591
   74GLU      C  728   6.302   5.879   1.013
   74GLU      O  729   6.211   5.961   1.026
   75VAL      N  730   6.350   5.808   1.114
   75VAL      H  731   6.405   5.727   1.096
   75VAL     CA  732   6.326   5.840   1.256
   75VAL     CB  733   6.308   5.721   1.351
   75VAL    CG1  734   6.267   5.761   1.492
   75VAL    CG2  735   6.228   5.604   1.293
   75VAL      C  736   6.419   5.946   1.314
   75VAL      O  737   6.540   5.933   1.294
   76SER      N  738   6.353   6.044   1.376
   76SER      H  739   6.254   6.043   1.387
   76SER     CA  740   6.423   6.140   1.463
   76SER     CB  741   6.332   6.252   1.513
   76SER     OG  742   6.400   6.349   1.593
   76SER     HG  743   6.395   6.435   1.542
   76SER      C  744   6.494   6.069   1.578
   76SER      O  745   6.432   5.998   1.657
   77PRO      N  746   6.625   6.087   1.596
   77PRO     CA  747   6.708   6.052   1.712
   77PRO     CB  748   6.837   6.134   1.702
   77PRO     CG  749   6.849   6.142   1.550
   77PRO     CD  750   6.706   6.164   1.501
   77PRO      C  751   6.640   6.097   1.841
   77PRO      O  752   6.640   6.022   1.939
   78LYS      N  753   6.571   6.210   1.844
   78LYS      H  754   6.551   6.258   1.758
   78LYS     CA  755   6.508   6.264   1.965
   78LYS     CB  756   6.457   6.407   1.943
   78LYS     CG  757   6.567   6.512   1.924
   78LYS     CD  758   6.497   6.646   1.901
   78LYS     CE  759   6.437   6.675   1.763
   78LYS     NZ  760   6.341   6.786   1.772
   78LYS    HZ1  761   6.271   6.756   1.837
   78LYS    HZ2  762   6.388   6.863   1.814
   78LYS    HZ3  763   6.307   6.814   1.682
   78LYS      C  764   6.395   6.180   2.026
   78LYS      O  765   6.368   6.187   2.145
   79VAL      N  766   6.324   6.104   1.943
   79VAL      H  767   6.323   6.118   1.844
   79VAL     CA  768   6.217   6.014   1.988
   79VAL     CB  769   6.128   5.956   1.878
   79VAL    CG1  770   6.012   5.863   1.912
   79VAL    CG2  771   6.065   6.062   1.787
   79VAL      C  772   6.268   5.897   2.073
   79VAL      O  773   6.356   5.822   2.029
   80TYR      N  774   6.218   5.879   2.194
   80TYR      H  775   6.144   5.942   2.216
   80TYR     CA  776   6.252   5.770   2.287
   80TYR     CB  777   6.202   5.802   2.429
   80TYR     CG  778   6.253   5.714   2.543
   80TYR    CD1  779   6.198   5.587   2.560
   80TYR    HD1  780   6.116   5.562   2.493
   80TYR    CD2  781   6.341   5.766   2.637
   80TYR    HD2  782   6.380   5.868   2.631
   80TYR    CE1  783   6.227   5.514   2.674
   80TYR    HE1  784   6.179   5.419   2.698
   80TYR    CE2  785   6.363   5.691   2.751
   80TYR    HE2  786   6.423   5.741   2.828
   80TYR     CZ  787   6.305   5.568   2.776
   80TYR     OH  788   6.296   5.502   2.895
   80TYR     HH  789   6.368   5.540   2.953
   80TYR      C  790   6.182   5.645   2.234
   80TYR      O  791   6.059   5.636   2.234
   81PHE      N  792   6.264   5.550   2.192
   81PHE      H  793   6.356   5.569   2.156
   81PHE     CA  794   6.209   5.418   2.156
   81PHE     CB  795   6.242   5.373   2.014
   81PHE     CG  796   6.181   5.239   1.973
   81PHE    CD1  797   6.042   5.229   1.965
   81PHE    HD1  798   5.976   5.299   2.016
   81PHE    CD2  799   6.264   5.132   1.941
   81PHE    HD2  800   6.371   5.152   1.933
   81PHE    CE1  801   5.996   5.104   1.924
   81PHE    HE1  802   5.888   5.107   1.910
   81PHE    CE2  803   6.215   5.007   1.904
   81PHE    HE2  804   6.275   4.916   1.906
   81PHE     CZ  805   6.077   4.997   1.890
   81PHE     HZ  806   6.030   4.910   1.843
   81PHE      C  807   6.271   5.317   2.253
   81PHE      O  808   6.393   5.309   2.269
   82MET      N  809   6.191   5.225   2.306
   82MET      H  810   6.098   5.250   2.334
   82MET     CA  811   6.237   5.101   2.369
   82MET     CB  812   6.242   5.115   2.522
   82MET     CG  813   6.102   5.154   2.568
   82MET     SD  814   6.069   5.126   2.746
   82MET     CE  815   6.131   4.959   2.753
   82MET      C  816   6.165   4.977   2.314
   82MET      O  817   6.044   4.964   2.329
   83LYS      N  818   6.246   4.872   2.306
   83LYS      H  819   6.340   4.873   2.342
   83LYS     CA  820   6.198   4.740   2.264
   83LYS     CB  821   6.310   4.654   2.206
   83LYS     CG  822   6.365   4.718   2.078
   83LYS     CD  823   6.449   4.614   2.003
   83LYS     CE  824   6.484   4.652   1.859
   83LYS     NZ  825   6.545   4.541   1.786
   83LYS    HZ1  826   6.567   4.574   1.694
   83LYS    HZ2  827   6.623   4.500   1.833
   83LYS    HZ3  828   6.480   4.465   1.775
   83LYS      C  829   6.153   4.664   2.390
   83LYS      O  830   6.199   4.676   2.503
   84GLN      N  831   6.058   4.577   2.358
   84GLN      H  832   6.020   4.596   2.267
   84GLN     CA  833   5.985   4.480   2.440
   84GLN     CB  834   5.840   4.473   2.393
   84GLN     CG  835   5.757   4.433   2.515
   84GLN     CD  836   5.610   4.398   2.491
   84GLN    OE1  837   5.525   4.463   2.429
   84GLN    NE2  838   5.561   4.300   2.566
   84GLN   HE21  839   5.616   4.278   2.646
   84GLN   HE22  840   5.478   4.255   2.533
   84GLN      C  841   6.046   4.340   2.427
   84GLN      O  842   6.034   4.264   2.331
   85THR      N  843   6.114   4.301   2.534
   85THR      H  844   6.127   4.366   2.609
   85THR     CA  845   6.181   4.170   2.526
   85THR     CB  846   6.323   4.191   2.577
   85THR    OG1  847   6.332   4.266   2.698
   85THR    HG1  848   6.420   4.256   2.744
   85THR    CG2  849   6.420   4.236   2.467
   85THR      C  850   6.123   4.048   2.598
   85THR      O  851   6.150   3.936   2.556
   86ILE      N  852   6.034   4.079   2.692
   86ILE      H  853   5.999   4.172   2.704
   86ILE     CA  854   5.970   3.975   2.773
   86ILE     CB  855   6.016   3.983   2.919
   86ILE    CG1  856   6.159   3.931   2.942
   86ILE    CG2  857   5.928   3.941   3.037
   86ILE     CD  858   6.179   3.795   2.876
   86ILE      C  859   5.818   3.986   2.762
   86ILE      O  860   5.771   4.082   2.701
   87GLY      N  861   5.748   3.878   2.797
   87GLY      H  862   5.787   3.807   2.856
   87GLY     CA  863   5.603   3.864   2.782
   87GLY      C  864   5.512   3.942   2.877
   87GLY      O  865   5.549   3.981   2.988
   88ASN      N  866   5.389   3.960   2.830
   88ASN      H  867   5.364   3.925   2.740
   88ASN     CA  868   5.273   4.032   2.885
   88ASN     CB  869   5.217   3.949   3.000
   88ASN     CG  870   5.110   3.857   2.942
   88ASN    OD1  871   5.134   3.740   2.911
   88ASN    ND2  872   4.989   3.911   2.926
   88ASN   HD21  873   4.980   4.008   2.947
   88ASN   HD22  874   4.911   3.852   2.906
   88ASN      C  875   5.291   4.181   2.915
   88ASN      O  876   5.185   4.243   2.926
   89SER      N  877   5.413   4.233   2.904
   89SER      H  878   5.490   4.172   2.888
   89SER     CA  879   5.447   4.375   2.921
   89SER     CB  880   5.598   4.397   2.932
   89SER     OG  881   5.665   4.322   2.830
   89SER     HG  882   5.765   4.322   2.839
   89SER      C  883   5.394   4.488   2.833
   89SER      O  884   5.426   4.605   2.855
   90CYS      N  885   5.297   4.448   2.751
   90CYS      H  886   5.254   4.362   2.779
   90CYS     CA  887   5.222   4.530   2.655
   90CYS     CB  888   5.110   4.449   2.590
   90CYS     SG  889   4.986   4.372   2.700
   90CYS     HG  890   4.889   4.378   2.610
   90CYS      C  891   5.174   4.672   2.684
   90CYS      O  892   5.229   4.771   2.634
   91GLY      N  893   5.074   4.677   2.771
   91GLY      H  894   5.023   4.594   2.795
   91GLY     CA  895   5.023   4.804   2.825
   91GLY      C  896   5.126   4.892   2.896
   91GLY      O  897   5.108   5.013   2.882
   92THR      N  898   5.223   4.829   2.962
   92THR      H  899   5.214   4.732   2.985
   92THR     CA  900   5.329   4.907   3.028
   92THR     CB  901   5.419   4.823   3.119
   92THR    OG1  902   5.333   4.735   3.193
   92THR    HG1  903   5.402   4.672   3.229
   92THR    CG2  904   5.509   4.900   3.215
   92THR      C  905   5.424   4.975   2.929
   92THR      O  906   5.446   5.096   2.937
   93ILE      N  907   5.461   4.904   2.823
   93ILE      H  908   5.435   4.807   2.824
   93ILE     CA  909   5.536   4.952   2.707
   93ILE     CB  910   5.546   4.832   2.613
   93ILE    CG1  911   5.656   4.741   2.668
   93ILE    CG2  912   5.588   4.875   2.472
   93ILE     CD  913   5.797   4.793   2.696
   93ILE      C  914   5.469   5.074   2.641
   93ILE      O  915   5.525   5.182   2.657
   94GLY      N  916   5.339   5.058   2.617
   94GLY      H  917   5.301   4.967   2.601
   94GLY     CA  918   5.251   5.160   2.561
   94GLY      C  919   5.243   5.283   2.652
   94GLY      O  920   5.307   5.382   2.614
   95LEU      N  921   5.235   5.260   2.782
   95LEU      H  922   5.211   5.168   2.814
   95LEU     CA  923   5.234   5.371   2.878
   95LEU     CB  924   5.223   5.306   3.016
   95LEU     CG  925   5.183   5.397   3.133
   95LEU    CD1  926   5.067   5.332   3.208
   95LEU    CD2  927   5.299   5.422   3.229
   95LEU      C  928   5.374   5.433   2.881
   95LEU      O  929   5.384   5.552   2.853
   96ILE      N  930   5.485   5.360   2.892
   96ILE      H  931   5.477   5.261   2.895
   96ILE     CA  932   5.622   5.415   2.888
   96ILE     CB  933   5.731   5.311   2.913
   96ILE    CG1  934   5.721   5.258   3.056
   96ILE    CG2  935   5.868   5.379   2.917
   96ILE     CD  936   5.818   5.140   3.066
   96ILE      C  937   5.651   5.490   2.758
   96ILE      O  938   5.670   5.611   2.764
   97HISE     N  939   5.617   5.434   2.642
   97HISE     H  940   5.560   5.352   2.643
   97HISE    CA  941   5.631   5.495   2.509
   97HISE    CB  942   5.562   5.396   2.414
   97HISE    CG  943   5.657   5.289   2.359
   97HISE   ND1  944   5.689   5.280   2.230
   97HISE   CD2  945   5.723   5.195   2.425
   97HISE   HD2  946   5.729   5.172   2.531
   97HISE   CE1  947   5.771   5.177   2.216
   97HISE   HE1  948   5.794   5.127   2.122
   97HISE   NE2  949   5.792   5.123   2.336
   97HISE   HE2  950   5.829   5.031   2.345
   97HISE     C  951   5.561   5.630   2.491
   97HISE     O  952   5.624   5.725   2.444
   98ALA      N  953   5.441   5.643   2.545
   98ALA      H  954   5.390   5.562   2.573
   98ALA     CA  955   5.368   5.771   2.551
   98ALA     CB  956   5.219   5.756   2.583
   98ALA      C  957   5.428   5.870   2.651
   98ALA      O  958   5.494   5.963   2.604
   99VAL      N  959   5.440   5.829   2.777
   99VAL      H  960   5.436   5.733   2.802
   99VAL     CA  961   5.483   5.918   2.886
   99VAL     CB  962   5.472   5.836   3.015
   99VAL    CG1  963   5.490   5.923   3.139
   99VAL    CG2  964   5.329   5.783   3.034
   99VAL      C  965   5.616   5.989   2.861
   99VAL      O  966   5.631   6.110   2.844
  100ALA      N  967   5.712   5.905   2.825
  100ALA      H  968   5.677   5.815   2.800
  100ALA     CA  969   5.849   5.939   2.782
  100ALA     CB  970   5.921   5.809   2.748
  100ALA      C  971   5.871   6.049   2.679
  100ALA      O  972   5.931   6.148   2.720
  101ASN      N  973   5.787   6.042   2.576
  101ASN      H  974   5.718   5.969   2.572
  101ASN     CA  975   5.795   6.135   2.463
  101ASN     CB  976   5.757   6.062   2.334
  101ASN     CG  977   5.869   5.969   2.288
  101ASN    OD1  978   5.978   6.004   2.242
  101ASN    ND2  979   5.835   5.841   2.306
  101ASN   HD21  980   5.748   5.803   2.336
  101ASN   HD22  981   5.899   5.778   2.263
  101ASN      C  982   5.731   6.272   2.485
  101ASN      O  983   5.761   6.365   2.410
  102ASN      N  984   5.639   6.282   2.581
  102ASN      H  985   5.600   6.199   2.621
  102ASN     CA  986   5.570   6.407   2.614
  102ASN     CB  987   5.421   6.404   2.580
  102ASN     CG  988   5.398   6.440   2.433
  102ASN    OD1  989   5.419   6.554   2.392
  102ASN    ND2  990   5.362   6.344   2.348
  102ASN   HD21  991   5.338   6.250   2.373
  102ASN   HD22  992   5.321   6.377   2.263
  102ASN      C  993   5.600   6.461   2.754
  102ASN      O  994   5.512   6.526   2.810
  103GLN      N  995   5.722   6.456   2.806
  103GLN      H  996   5.796   6.402   2.767
  103GLN     CA  997   5.763   6.511   2.936
  103GLN     CB  998   5.900   6.465   2.987
  103GLN     CG  999   5.900   6.319   3.032
  103GLN     CD 1000   6.041   6.265   3.057
  103GLN    OE1 1001   6.105   6.288   3.160
  103GLN    NE2 1002   6.101   6.203   2.956
  103GLN   HE21 1003   6.061   6.191   2.865
  103GLN   HE22 1004   6.199   6.187   2.966
  103GLN      C 1005   5.746   6.661   2.959
  103GLN      O 1006   5.712   6.698   3.071
  104ASP      N 1007   5.756   6.741   2.853
  104ASP      H 1008   5.789   6.710   2.764
  104ASP     CA 1009   5.719   6.883   2.856
  104ASP     CB 1010   5.738   6.940   2.716
  104ASP     CG 1011   5.634   6.889   2.616
  104ASP    OD1 1012   5.552   6.978   2.585
  104ASP    OD2 1013   5.651   6.786   2.547
  104ASP      C 1014   5.576   6.908   2.905
  104ASP      O 1015   5.556   6.982   3.001
  105LYS      N 1016   5.487   6.815   2.871
  105LYS      H 1017   5.511   6.746   2.802
  105LYS     CA 1018   5.351   6.816   2.926
  105LYS     CB 1019   5.249   6.770   2.822
  105LYS     CG 1020   5.280   6.827   2.683
  105LYS     CD 1021   5.184   6.768   2.579
  105LYS     CE 1022   5.211   6.831   2.443
  105LYS     NZ 1023   5.355   6.823   2.418
  105LYS    HZ1 1024   5.380   6.863   2.329
  105LYS    HZ2 1025   5.398   6.876   2.491
  105LYS    HZ3 1026   5.394   6.731   2.421
  105LYS      C 1027   5.335   6.742   3.059
  105LYS      O 1028   5.275   6.800   3.150
  106LEU      N 1029   5.391   6.622   3.068
  106LEU      H 1030   5.462   6.589   3.006
  106LEU     CA 1031   5.368   6.536   3.185
  106LEU     CB 1032   5.382   6.386   3.158
  106LEU     CG 1033   5.264   6.326   3.081
  106LEU    CD1 1034   5.256   6.347   2.930
  106LEU    CD2 1035   5.259   6.175   3.107
  106LEU      C 1036   5.456   6.577   3.303
  106LEU      O 1037   5.577   6.554   3.301
  107GLY      N 1038   5.381   6.618   3.405
  107GLY      H 1039   5.288   6.652   3.395
  107GLY     CA 1040   5.431   6.636   3.542
  107GLY      C 1041   5.445   6.510   3.628
  107GLY      O 1042   5.348   6.436   3.641
  108PHE      N 1043   5.535   6.500   3.725
  108PHE      H 1044   5.602   6.574   3.733
  108PHE     CA 1045   5.568   6.399   3.827
  108PHE     CB 1046   5.707   6.349   3.786
  108PHE     CG 1047   5.707   6.293   3.643
  108PHE    CD1 1048   5.693   6.156   3.627
  108PHE    HD1 1049   5.637   6.093   3.696
  108PHE    CD2 1050   5.746   6.369   3.533
  108PHE    HD2 1051   5.785   6.468   3.558
  108PHE    CE1 1052   5.692   6.093   3.503
  108PHE    HE1 1053   5.663   5.988   3.498
  108PHE    CE2 1054   5.743   6.307   3.409
  108PHE    HE2 1055   5.791   6.357   3.324
  108PHE     CZ 1056   5.718   6.172   3.391
  108PHE     HZ 1057   5.690   6.136   3.292
  108PHE      C 1058   5.567   6.452   3.970
  108PHE      O 1059   5.584   6.571   3.995
  109GLU      N 1060   5.559   6.352   4.057
  109GLU      H 1061   5.557   6.256   4.029
  109GLU     CA 1062   5.576   6.376   4.201
  109GLU     CB 1063   5.460   6.313   4.279
  109GLU     CG 1064   5.459   6.160   4.264
  109GLU     CD 1065   5.325   6.109   4.317
  109GLU    OE1 1066   5.221   6.129   4.251
  109GLU    OE2 1067   5.322   6.069   4.436
  109GLU      C 1068   5.713   6.354   4.266
  109GLU      O 1069   5.811   6.314   4.203
  110ASP      N 1070   5.717   6.393   4.393
  110ASP      H 1071   5.638   6.434   4.439
  110ASP     CA 1072   5.838   6.391   4.476
  110ASP     CB 1073   5.805   6.484   4.593
  110ASP     CG 1074   5.940   6.532   4.647
  110ASP    OD1 1075   6.027   6.554   4.560
  110ASP    OD2 1076   5.956   6.570   4.765
  110ASP      C 1077   5.883   6.250   4.517
  110ASP      O 1078   5.820   6.184   4.599
  111GLY      N 1079   5.989   6.203   4.452
  111GLY      H 1080   6.034   6.255   4.380
  111GLY     CA 1081   6.034   6.063   4.462
  111GLY      C 1082   5.953   5.960   4.383
  111GLY      O 1083   5.954   5.841   4.414
  112SER      N 1084   5.910   5.999   4.263
  112SER      H 1085   5.959   6.081   4.234
  112SER     CA 1086   5.843   5.916   4.163
  112SER     CB 1087   5.792   6.003   4.048
  112SER     OG 1088   5.761   5.929   3.930
  112SER     HG 1089   5.662   5.927   3.915
  112SER      C 1090   5.934   5.808   4.103
  112SER      O 1091   6.044   5.837   4.057
  113VAL      N 1092   5.878   5.688   4.091
  113VAL      H 1093   5.794   5.666   4.141
  113VAL     CA 1094   5.944   5.567   4.039
  113VAL     CB 1095   5.858   5.445   4.072
  113VAL    CG1 1096   5.904   5.318   4.001
  113VAL    CG2 1097   5.848   5.431   4.224
  113VAL      C 1098   5.967   5.586   3.889
  113VAL      O 1099   6.065   5.529   3.841
  114LEU      N 1100   5.859   5.625   3.822
  114LEU      H 1101   5.773   5.639   3.871
  114LEU     CA 1102   5.866   5.645   3.676
  114LEU     CB 1103   5.727   5.662   3.614
  114LEU     CG 1104   5.726   5.639   3.463
  114LEU    CD1 1105   5.753   5.495   3.419
  114LEU    CD2 1106   5.599   5.699   3.404
  114LEU      C 1107   5.962   5.758   3.638
  114LEU      O 1108   6.029   5.736   3.537
  115LYS      N 1109   5.995   5.848   3.730
  115LYS      H 1110   5.932   5.876   3.802
  115LYS     CA 1111   6.093   5.956   3.710
  115LYS     CB 1112   6.078   6.072   3.809
  115LYS     CG 1113   6.166   6.190   3.767
  115LYS     CD 1114   6.114   6.255   3.639
  115LYS     CE 1115   6.170   6.391   3.598
  115LYS     NZ 1116   6.307   6.386   3.543
  115LYS    HZ1 1117   6.336   6.480   3.524
  115LYS    HZ2 1118   6.369   6.357   3.616
  115LYS    HZ3 1119   6.306   6.336   3.457
  115LYS      C 1120   6.236   5.903   3.704
  115LYS      O 1121   6.307   5.922   3.606
  116GLN      N 1122   6.252   5.807   3.795
  116GLN      H 1123   6.192   5.791   3.873
  116GLN     CA 1124   6.377   5.731   3.808
  116GLN     CB 1125   6.360   5.632   3.924
  116GLN     CG 1126   6.476   5.545   3.972
  116GLN     CD 1127   6.511   5.434   3.873
  116GLN    OE1 1128   6.447   5.329   3.857
  116GLN    NE2 1129   6.620   5.454   3.800
  116GLN   HE21 1130   6.682   5.530   3.819
  116GLN   HE22 1131   6.638   5.390   3.726
  116GLN      C 1132   6.411   5.654   3.680
  116GLN      O 1133   6.524   5.670   3.634
  117PHE      N 1134   6.315   5.577   3.629
  117PHE      H 1135   6.243   5.532   3.681
  117PHE     CA 1136   6.321   5.518   3.495
  117PHE     CB 1137   6.208   5.418   3.467
  117PHE     CG 1138   6.224   5.321   3.350
  117PHE    CD1 1139   6.304   5.210   3.369
  117PHE    HD1 1140   6.325   5.188   3.474
  117PHE    CD2 1141   6.168   5.349   3.225
  117PHE    HD2 1142   6.097   5.432   3.224
  117PHE    CE1 1143   6.331   5.123   3.264
  117PHE    HE1 1144   6.402   5.041   3.275
  117PHE    CE2 1145   6.192   5.263   3.119
  117PHE    HE2 1146   6.152   5.285   3.020
  117PHE     CZ 1147   6.275   5.153   3.141
  117PHE     HZ 1148   6.285   5.068   3.073
  117PHE      C 1149   6.343   5.607   3.372
  117PHE      O 1150   6.428   5.579   3.288
  118LEU      N 1151   6.270   5.718   3.365
  118LEU      H 1152   6.197   5.737   3.431
  118LEU     CA 1153   6.286   5.815   3.256
  118LEU     CB 1154   6.185   5.930   3.258
  118LEU     CG 1155   6.054   5.856   3.231
  118LEU    CD1 1156   5.934   5.938   3.280
  118LEU    CD2 1157   6.028   5.783   3.099
  118LEU      C 1158   6.429   5.869   3.242
  118LEU      O 1159   6.493   5.880   3.138
  119SER      N 1160   6.475   5.912   3.359
  119SER      H 1161   6.424   5.905   3.445
  119SER     CA 1162   6.610   5.968   3.373
  119SER     CB 1163   6.629   6.059   3.495
  119SER     OG 1164   6.766   6.090   3.523
  119SER     HG 1165   6.766   6.189   3.540
  119SER      C 1166   6.720   5.864   3.350
  119SER      O 1167   6.807   5.890   3.267
  120GLU      N 1168   6.712   5.748   3.414
  120GLU      H 1169   6.638   5.734   3.480
  120GLU     CA 1170   6.809   5.638   3.397
  120GLU     CB 1171   6.773   5.504   3.460
  120GLU     CG 1172   6.868   5.388   3.433
  120GLU     CD 1173   6.821   5.252   3.487
  120GLU    OE1 1174   6.753   5.262   3.591
  120GLU    OE2 1175   6.880   5.150   3.447
  120GLU      C 1176   6.830   5.609   3.248
  120GLU      O 1177   6.939   5.629   3.195
  121THR      N 1178   6.721   5.598   3.173
  121THR      H 1179   6.628   5.622   3.203
  121THR     CA 1180   6.730   5.553   3.033
  121THR     CB 1181   6.620   5.451   3.004
  121THR    OG1 1182   6.505   5.526   3.045
  121THR    HG1 1183   6.494   5.509   3.143
  121THR    CG2 1184   6.634   5.317   3.077
  121THR      C 1185   6.741   5.649   2.915
  121THR      O 1186   6.735   5.607   2.800
  122GLU      N 1187   6.777   5.775   2.941
  122GLU      H 1188   6.771   5.811   3.034
  122GLU     CA 1189   6.773   5.884   2.843
  122GLU     CB 1190   6.786   6.017   2.918
  122GLU     CG 1191   6.752   6.131   2.821
  122GLU     CD 1192   6.730   6.262   2.898
  122GLU    OE1 1193   6.740   6.267   3.022
  122GLU    OE2 1194   6.710   6.365   2.829
  122GLU      C 1195   6.875   5.874   2.730
  122GLU      O 1196   6.838   5.877   2.613
  123LYS      N 1197   6.994   5.827   2.766
  123LYS      H 1198   7.012   5.808   2.863
  123LYS     CA 1199   7.105   5.827   2.670
  123LYS     CB 1200   7.208   5.926   2.725
  123LYS     CG 1201   7.162   6.072   2.723
  123LYS     CD 1202   7.277   6.167   2.759
  123LYS     CE 1203   7.364   6.195   2.636
  123LYS     NZ 1204   7.429   6.326   2.651
  123LYS    HZ1 1205   7.504   6.336   2.586
  123LYS    HZ2 1206   7.355   6.393   2.642
  123LYS    HZ3 1207   7.467   6.334   2.743
  123LYS      C 1208   7.170   5.691   2.641
  123LYS      O 1209   7.286   5.668   2.675
  124MET      N 1210   7.089   5.618   2.565
  124MET      H 1211   7.022   5.663   2.507
  124MET     CA 1212   7.117   5.477   2.533
  124MET     CB 1213   7.122   5.385   2.655
  124MET     CG 1214   6.994   5.379   2.740
  124MET     SD 1215   7.012   5.247   2.865
  124MET     CE 1216   7.115   5.307   2.997
  124MET      C 1217   7.028   5.413   2.426
  124MET      O 1218   6.916   5.453   2.396
  125SER      N 1219   7.082   5.306   2.369
  125SER      H 1220   7.170   5.276   2.406
  125SER     CA 1221   7.012   5.217   2.275
  125SER     CB 1222   7.113   5.111   2.231
  125SER     OG 1223   7.091   4.984   2.293
  125SER     HG 1224   7.173   4.944   2.334
  125SER      C 1225   6.876   5.159   2.315
  125SER      O 1226   6.852   5.136   2.433
  126PRO      N 1227   6.790   5.137   2.216
  126PRO     CA 1228   6.666   5.063   2.242
  126PRO     CB 1229   6.591   5.057   2.109
  126PRO     CG 1230   6.643   5.182   2.037
  126PRO     CD 1231   6.789   5.193   2.080
  126PRO      C 1232   6.678   4.928   2.314
  126PRO      O 1233   6.592   4.897   2.396
  127GLU      N 1234   6.780   4.850   2.281
  127GLU      H 1235   6.818   4.855   2.189
  127GLU     CA 1236   6.803   4.723   2.352
  127GLU     CB 1237   6.894   4.634   2.268
  127GLU     CG 1238   6.849   4.614   2.123
  127GLU     CD 1239   6.884   4.711   2.010
  127GLU    OE1 1240   6.787   4.789   1.994
  127GLU    OE2 1241   6.999   4.712   1.962
  127GLU      C 1242   6.865   4.733   2.491
  127GLU      O 1243   6.818   4.677   2.590
  128ASP      N 1244   6.954   4.831   2.506
  128ASP      H 1245   7.021   4.852   2.435
  128ASP     CA 1246   7.015   4.864   2.635
  128ASP     CB 1247   7.123   4.972   2.630
  128ASP     CG 1248   7.244   4.890   2.586
  128ASP    OD1 1249   7.314   4.835   2.673
  128ASP    OD2 1250   7.279   4.887   2.466
  128ASP      C 1251   6.911   4.913   2.736
  128ASP      O 1252   6.897   4.876   2.852
  129ARG      N 1253   6.816   4.988   2.680
  129ARG      H 1254   6.826   5.042   2.596
  129ARG     CA 1255   6.694   5.031   2.750
  129ARG     CB 1256   6.625   5.116   2.644
  129ARG     CG 1257   6.641   5.268   2.656
  129ARG     CD 1258   6.579   5.354   2.545
  129ARG     NE 1259   6.633   5.491   2.548
  129ARG     HE 1260   6.637   5.523   2.643
  129ARG     CZ 1261   6.643   5.577   2.446
  129ARG    NH1 1262   6.598   5.533   2.328
  129ARG   HH11 1263   6.556   5.442   2.321
  129ARG   HH12 1264   6.589   5.594   2.249
  129ARG    NH2 1265   6.687   5.703   2.455
  129ARG   HH21 1266   6.718   5.738   2.544
  129ARG   HH22 1267   6.673   5.772   2.384
  129ARG      C 1268   6.606   4.912   2.791
  129ARG      O 1269   6.565   4.905   2.906
  130ALA      N 1270   6.594   4.811   2.706
  130ALA      H 1271   6.612   4.821   2.608
  130ALA     CA 1272   6.515   4.693   2.742
  130ALA     CB 1273   6.480   4.603   2.623
  130ALA      C 1274   6.590   4.617   2.851
  130ALA      O 1275   6.522   4.563   2.938
  131LYS      N 1276   6.723   4.621   2.853
  131LYS      H 1277   6.776   4.642   2.771
  131LYS     CA 1278   6.800   4.549   2.956
  131LYS     CB 1279   6.947   4.538   2.918
  131LYS     CG 1280   6.989   4.474   2.785
  131LYS     CD 1281   6.941   4.329   2.778
  131LYS     CE 1282   6.958   4.276   2.635
  131LYS     NZ 1283   7.097   4.266   2.588
  131LYS    HZ1 1284   7.168   4.312   2.642
  131LYS    HZ2 1285   7.124   4.170   2.577
  131LYS    HZ3 1286   7.101   4.303   2.495
  131LYS      C 1287   6.779   4.609   3.095
  131LYS      O 1288   6.761   4.547   3.200
  132CYS      N 1289   6.775   4.742   3.091
  132CYS      H 1290   6.780   4.798   3.008
  132CYS     CA 1291   6.745   4.827   3.207
  132CYS     CB 1292   6.751   4.977   3.174
  132CYS     SG 1293   6.919   5.048   3.153
  132CYS     HG 1294   6.915   5.104   3.273
  132CYS      C 1295   6.603   4.802   3.258
  132CYS      O 1296   6.590   4.802   3.380
  133PHE      N 1297   6.508   4.798   3.165
  133PHE      H 1298   6.527   4.840   3.076
  133PHE     CA 1299   6.374   4.750   3.202
  133PHE     CB 1300   6.291   4.782   3.078
  133PHE     CG 1301   6.143   4.745   3.090
  133PHE    CD1 1302   6.059   4.806   3.182
  133PHE    HD1 1303   6.092   4.870   3.264
  133PHE    CD2 1304   6.103   4.641   3.007
  133PHE    HD2 1305   6.176   4.580   2.953
  133PHE    CE1 1306   5.929   4.757   3.187
  133PHE    HE1 1307   5.866   4.818   3.252
  133PHE    CE2 1308   5.969   4.603   3.008
  133PHE    HE2 1309   5.933   4.522   2.945
  133PHE     CZ 1310   5.881   4.664   3.096
  133PHE     HZ 1311   5.777   4.630   3.097
  133PHE      C 1312   6.361   4.605   3.248
  133PHE      O 1313   6.302   4.584   3.354
  134GLU      N 1314   6.446   4.517   3.196
  134GLU      H 1315   6.491   4.543   3.110
  134GLU     CA 1316   6.459   4.380   3.247
  134GLU     CB 1317   6.540   4.287   3.156
  134GLU     CG 1318   6.485   4.247   3.018
  134GLU     CD 1319   6.600   4.186   2.937
  134GLU    OE1 1320   6.705   4.142   2.989
  134GLU    OE2 1321   6.582   4.193   2.814
  134GLU      C 1322   6.519   4.372   3.388
  134GLU      O 1323   6.466   4.298   3.470
  135LYS      N 1324   6.616   4.457   3.422
  135LYS      H 1325   6.667   4.499   3.347
  135LYS     CA 1326   6.669   4.482   3.557
  135LYS     CB 1327   6.811   4.537   3.544
  135LYS     CG 1328   6.896   4.414   3.512
  135LYS     CD 1329   7.044   4.452   3.515
  135LYS     CE 1330   7.080   4.580   3.439
  135LYS     NZ 1331   7.198   4.646   3.498
  135LYS    HZ1 1332   7.216   4.728   3.444
  135LYS    HZ2 1333   7.172   4.676   3.590
  135LYS    HZ3 1334   7.274   4.582   3.502
  135LYS      C 1335   6.585   4.557   3.660
  135LYS      O 1336   6.617   4.551   3.779
  136ASN      N 1337   6.479   4.626   3.618
  136ASN      H 1338   6.458   4.638   3.521
  136ASN     CA 1339   6.389   4.696   3.711
  136ASN     CB 1340   6.306   4.793   3.626
  136ASN     CG 1341   6.232   4.892   3.717
  136ASN    OD1 1342   6.127   4.857   3.771
  136ASN    ND2 1343   6.294   5.008   3.737
  136ASN   HD21 1344   6.367   5.044   3.678
  136ASN   HD22 1345   6.257   5.078   3.799
  136ASN      C 1346   6.299   4.599   3.787
  136ASN      O 1347   6.249   4.504   3.727
  137GLU      N 1348   6.302   4.623   3.917
  137GLU      H 1349   6.357   4.698   3.954
  137GLU     CA 1350   6.214   4.560   4.016
  137GLU     CB 1351   6.278   4.554   4.155
  137GLU     CG 1352   6.409   4.476   4.146
  137GLU     CD 1353   6.395   4.324   4.132
  137GLU    OE1 1354   6.402   4.276   4.017
  137GLU    OE2 1355   6.387   4.249   4.232
  137GLU      C 1356   6.074   4.620   4.032
  137GLU      O 1357   5.975   4.548   4.041
  138ALA      N 1358   6.061   4.752   4.042
  138ALA      H 1359   6.138   4.811   4.017
  138ALA     CA 1360   5.942   4.829   4.079
  138ALA     CB 1361   5.992   4.968   4.119
  138ALA      C 1362   5.833   4.840   3.971
  138ALA      O 1363   5.716   4.856   4.004
  139ILE      N 1364   5.872   4.843   3.844
  139ILE      H 1365   5.963   4.872   3.814
  139ILE     CA 1366   5.779   4.831   3.730
  139ILE     CB 1367   5.835   4.890   3.601
  139ILE    CG1 1368   5.879   5.036   3.616
  139ILE    CG2 1369   5.740   4.878   3.481
  139ILE     CD 1370   5.960   5.085   3.496
  139ILE      C 1371   5.712   4.694   3.724
  139ILE      O 1372   5.590   4.684   3.706
  140GLN      N 1373   5.784   4.590   3.767
  140GLN      H 1374   5.883   4.597   3.780
  140GLN     CA 1375   5.728   4.456   3.788
  140GLN     CB 1376   5.830   4.344   3.805
  140GLN     CG 1377   5.931   4.317   3.693
  140GLN     CD 1378   6.029   4.207   3.736
  140GLN    OE1 1379   6.001   4.090   3.710
  140GLN    NE2 1380   6.144   4.245   3.791
  140GLN   HE21 1381   6.158   4.344   3.790
  140GLN   HE22 1382   6.215   4.184   3.826
  140GLN      C 1383   5.628   4.457   3.904
  140GLN      O 1384   5.510   4.429   3.879
  141ALA      N 1385   5.673   4.522   4.011
  141ALA      H 1386   5.772   4.526   4.026
  141ALA     CA 1387   5.587   4.528   4.130
  141ALA     CB 1388   5.654   4.577   4.259
  141ALA      C 1389   5.458   4.608   4.111
  141ALA      O 1390   5.352   4.558   4.148
  142ALA      N 1391   5.464   4.715   4.032
  142ALA      H 1392   5.547   4.758   3.996
  142ALA     CA 1393   5.347   4.786   3.979
  142ALA     CB 1394   5.388   4.919   3.914
  142ALA      C 1395   5.258   4.695   3.894
  142ALA      O 1396   5.142   4.685   3.932
  143HISE     N 1397   5.310   4.645   3.782
  143HISE     H 1398   5.403   4.664   3.752
  143HISE    CA 1399   5.226   4.557   3.699
  143HISE    CB 1400   5.308   4.502   3.582
  143HISE    CG 1401   5.230   4.419   3.480
  143HISE   ND1 1402   5.217   4.459   3.354
  143HISE   CD2 1403   5.201   4.289   3.486
  143HISE   HD2 1404   5.215   4.232   3.578
  143HISE   CE1 1405   5.177   4.353   3.286
  143HISE   HE1 1406   5.152   4.359   3.180
  143HISE   NE2 1407   5.158   4.249   3.367
  143HISE   HE2 1408   5.118   4.159   3.351
  143HISE     C 1409   5.159   4.443   3.775
  143HISE     O 1410   5.037   4.450   3.784
  144ASP      N 1411   5.241   4.374   3.855
  144ASP      H 1412   5.340   4.382   3.861
  144ASP     CA 1413   5.192   4.259   3.933
  144ASP     CB 1414   5.300   4.182   4.008
  144ASP     CG 1415   5.382   4.085   3.922
  144ASP    OD1 1416   5.497   4.062   3.965
  144ASP    OD2 1417   5.331   4.016   3.831
  144ASP      C 1418   5.079   4.284   4.033
  144ASP      O 1419   4.978   4.216   4.044
  145ALA      N 1420   5.097   4.401   4.094
  145ALA      H 1421   5.176   4.460   4.078
  145ALA     CA 1422   4.994   4.459   4.182
  145ALA     CB 1423   5.042   4.578   4.266
  145ALA      C 1424   4.860   4.492   4.115
  145ALA      O 1425   4.751   4.466   4.165
  146VAL      N 1426   4.863   4.559   4.000
  146VAL      H 1427   4.954   4.588   3.969
  146VAL     CA 1428   4.743   4.609   3.932
  146VAL     CB 1429   4.767   4.713   3.822
  146VAL    CG1 1430   4.630   4.764   3.777
  146VAL    CG2 1431   4.856   4.831   3.859
  146VAL      C 1432   4.668   4.490   3.873
  146VAL      O 1433   4.545   4.484   3.874
  147ALA      N 1434   4.744   4.400   3.811
  147ALA      H 1435   4.842   4.414   3.796
  147ALA     CA 1436   4.699   4.273   3.752
  147ALA     CB 1437   4.811   4.194   3.683
  147ALA      C 1438   4.619   4.192   3.854
  147ALA      O 1439   4.510   4.157   3.809
  148GLN      N 1440   4.670   4.190   3.977
  148GLN      H 1441   4.767   4.210   3.988
  148GLN     CA 1442   4.598   4.141   4.095
  148GLN     CB 1443   4.684   4.111   4.218
  148GLN     CG 1444   4.764   3.986   4.180
  148GLN     CD 1445   4.869   3.951   4.286
  148GLN    OE1 1446   4.865   3.845   4.349
  148GLN    NE2 1447   4.982   4.019   4.271
  148GLN   HE21 1448   4.984   4.080   4.191
  148GLN   HE22 1449   5.042   4.019   4.351
  148GLN      C 1450   4.480   4.219   4.155
  148GLN      O 1451   4.378   4.163   4.193
  149GLU      N 1452   4.486   4.352   4.150
  149GLU      H 1453   4.578   4.392   4.153
  149GLU     CA 1454   4.377   4.440   4.194
  149GLU     CB 1455   4.440   4.579   4.206
  149GLU     CG 1456   4.345   4.671   4.282
  149GLU     CD 1457   4.393   4.816   4.282
  149GLU    OE1 1458   4.362   4.884   4.181
  149GLU    OE2 1459   4.478   4.848   4.367
  149GLU      C 1460   4.256   4.433   4.100
  149GLU      O 1461   4.142   4.447   4.146
  150GLY      N 1462   4.288   4.442   3.972
  150GLY      H 1463   4.383   4.463   3.949
  150GLY     CA 1464   4.200   4.452   3.854
  150GLY      C 1465   4.134   4.317   3.825
  150GLY      O 1466   4.210   4.222   3.808
  151GLN      N 1467   4.001   4.323   3.836
  151GLN      H 1468   3.946   4.406   3.838
  151GLN     CA 1469   3.924   4.198   3.839
  151GLN     CB 1470   3.772   4.216   3.845
  151GLN     CG 1471   3.704   4.308   3.743
  151GLN     CD 1472   3.552   4.326   3.751
  151GLN    OE1 1473   3.472   4.240   3.787
  151GLN    NE2 1474   3.519   4.422   3.665
  151GLN   HE21 1475   3.589   4.477   3.620
  151GLN   HE22 1476   3.423   4.431   3.638
  151GLN      C 1477   3.955   4.099   3.726
  151GLN      O 1478   3.943   3.978   3.746
  152CYS      N 1479   3.953   4.150   3.604
  152CYS      H 1480   3.923   4.244   3.586
  152CYS     CA 1481   3.952   4.056   3.491
  152CYS     CB 1482   3.933   4.136   3.362
  152CYS     SG 1483   3.776   4.224   3.328
  152CYS     HG 1484   3.812   4.301   3.226
  152CYS      C 1485   4.075   3.967   3.472
  152CYS      O 1486   4.186   4.005   3.511
  153ARG      N 1487   4.049   3.847   3.421
  153ARG      H 1488   3.958   3.808   3.416
  153ARG     CA 1489   4.160   3.768   3.365
  153ARG     CB 1490   4.176   3.649   3.460
  153ARG     CG 1491   4.315   3.586   3.446
  153ARG     CD 1492   4.432   3.678   3.483
  153ARG     NE 1493   4.407   3.745   3.612
  153ARG     HE 1494   4.414   3.690   3.695
  153ARG     CZ 1495   4.427   3.875   3.637
  153ARG    NH1 1496   4.486   3.956   3.548
  153ARG   HH11 1497   4.526   3.925   3.462
  153ARG   HH12 1498   4.491   4.055   3.557
  153ARG    NH2 1499   4.418   3.913   3.765
  153ARG   HH21 1500   4.411   3.837   3.830
  153ARG   HH22 1501   4.437   4.006   3.795
  153ARG      C 1502   4.142   3.721   3.220
  153ARG      O 1503   4.132   3.811   3.136
  154VAL      N 1504   4.116   3.594   3.191
  154VAL      H 1505   4.098   3.529   3.265
  154VAL     CA 1506   4.102   3.537   3.056
  154VAL     CB 1507   3.968   3.561   2.986
  154VAL    CG1 1508   3.955   3.476   2.860
  154VAL    CG2 1509   3.848   3.547   3.080
  154VAL      C 1510   4.224   3.558   2.966
  154VAL      O 1511   4.242   3.663   2.904
  155ASP      N 1512   4.321   3.467   2.966
  155ASP      H 1513   4.315   3.389   3.029
  155ASP     CA 1514   4.427   3.453   2.865
  155ASP     CB 1515   4.561   3.427   2.935
  155ASP     CG 1516   4.675   3.464   2.839
  155ASP    OD1 1517   4.649   3.465   2.717
  155ASP    OD2 1518   4.787   3.482   2.891
  155ASP      C 1519   4.399   3.350   2.756
  155ASP      O 1520   4.444   3.236   2.767
  156ASP      N 1521   4.331   3.399   2.653
  156ASP      H 1522   4.303   3.493   2.631
  156ASP     CA 1523   4.314   3.313   2.535
  156ASP     CB 1524   4.185   3.356   2.465
  156ASP     CG 1525   4.154   3.502   2.430
  156ASP    OD1 1526   4.196   3.544   2.320
  156ASP    OD2 1527   4.093   3.569   2.516
  156ASP      C 1528   4.422   3.303   2.428
  156ASP      O 1529   4.404   3.215   2.343
  157LYS      N 1530   4.534   3.373   2.445
  157LYS      H 1531   4.548   3.415   2.535
  157LYS     CA 1532   4.652   3.368   2.358
  157LYS     CB 1533   4.719   3.231   2.346
  157LYS     CG 1534   4.784   3.188   2.478
  157LYS     CD 1535   4.902   3.279   2.512
  157LYS     CE 1536   4.959   3.222   2.641
  157LYS     NZ 1537   4.862   3.230   2.751
  157LYS    HZ1 1538   4.916   3.250   2.833
  157LYS    HZ2 1539   4.800   3.306   2.731
  157LYS    HZ3 1540   4.817   3.142   2.767
  157LYS      C 1541   4.649   3.432   2.219
  157LYS      O 1542   4.748   3.419   2.148
  158VAL      N 1543   4.543   3.504   2.181
  158VAL      H 1544   4.469   3.524   2.245
  158VAL     CA 1545   4.540   3.578   2.054
  158VAL     CB 1546   4.402   3.637   2.026
  158VAL    CG1 1547   4.397   3.727   1.902
  158VAL    CG2 1548   4.323   3.510   1.994
  158VAL      C 1549   4.650   3.684   2.061
  158VAL      O 1550   4.681   3.749   2.160
  159ASN      N 1551   4.725   3.690   1.952
  159ASN      H 1552   4.700   3.640   1.868
  159ASN     CA 1553   4.842   3.777   1.933
  159ASN     CB 1554   4.934   3.726   1.822
  159ASN     CG 1555   5.046   3.817   1.771
  159ASN    OD1 1556   5.122   3.870   1.852
  159ASN    ND2 1557   5.061   3.822   1.639
  159ASN   HD21 1558   5.003   3.771   1.575
  159ASN   HD22 1559   5.143   3.871   1.610
  159ASN      C 1560   4.798   3.923   1.923
  159ASN      O 1561   4.781   3.983   1.817
  160PHE      N 1562   4.749   3.970   2.038
  160PHE      H 1563   4.703   3.915   2.107
  160PHE     CA 1564   4.727   4.114   2.063
  160PHE     CB 1565   4.655   4.141   2.195
  160PHE     CG 1566   4.504   4.123   2.176
  160PHE    CD1 1567   4.421   4.226   2.133
  160PHE    HD1 1568   4.469   4.321   2.110
  160PHE    CD2 1569   4.443   4.011   2.232
  160PHE    HD2 1570   4.501   3.921   2.253
  160PHE    CE1 1571   4.284   4.223   2.155
  160PHE    HE1 1572   4.218   4.296   2.109
  160PHE    CE2 1573   4.306   4.009   2.254
  160PHE    HE2 1574   4.264   3.932   2.319
  160PHE     CZ 1575   4.223   4.115   2.217
  160PHE     HZ 1576   4.118   4.107   2.244
  160PHE      C 1577   4.848   4.207   2.057
  160PHE      O 1578   4.954   4.174   2.111
  161HISE     N 1579   4.838   4.323   1.993
  161HISE     H 1580   4.770   4.336   1.921
  161HISE    CA 1581   4.945   4.424   1.994
  161HISE    CB 1582   5.006   4.433   1.854
  161HISE    CG 1583   5.113   4.325   1.836
  161HISE   ND1 1584   5.244   4.342   1.850
  161HISE   CD2 1585   5.094   4.207   1.777
  161HISE   HD2 1586   5.004   4.146   1.781
  161HISE   CE1 1587   5.310   4.243   1.791
  161HISE   HE1 1588   5.413   4.245   1.755
  161HISE   NE2 1589   5.215   4.160   1.748
  161HISE   HE2 1590   5.237   4.099   1.672
  161HISE     C 1591   4.907   4.559   2.055
  161HISE     O 1592   4.791   4.595   2.035
  162PHE      N 1593   4.994   4.638   2.118
  162PHE      H 1594   5.090   4.614   2.109
  162PHE     CA 1595   4.959   4.770   2.173
  162PHE     CB 1596   4.966   4.767   2.326
  162PHE     CG 1597   4.895   4.883   2.396
  162PHE    CD1 1598   4.761   4.897   2.360
  162PHE    HD1 1599   4.725   4.852   2.268
  162PHE    CD2 1600   4.959   4.959   2.492
  162PHE    HD2 1601   5.047   4.918   2.541
  162PHE    CE1 1602   4.686   4.986   2.436
  162PHE    HE1 1603   4.577   4.988   2.428
  162PHE    CE2 1604   4.878   5.043   2.568
  162PHE    HE2 1605   4.919   5.108   2.646
  162PHE     CZ 1606   4.741   5.051   2.546
  162PHE     HZ 1607   4.677   5.113   2.608
  162PHE      C 1608   5.047   4.879   2.113
  162PHE      O 1609   5.163   4.898   2.152
  163ILE      N 1610   4.985   4.970   2.038
  163ILE      H 1611   4.886   4.969   2.028
  163ILE     CA 1612   5.056   5.062   1.948
  163ILE     CB 1613   5.026   5.035   1.801
  163ILE    CG1 1614   5.085   4.899   1.764
  163ILE    CG2 1615   5.109   5.132   1.716
  163ILE     CD 1616   5.061   4.827   1.631
  163ILE      C 1617   5.012   5.205   1.982
  163ILE      O 1618   4.893   5.235   1.974
  164LEU      N 1619   5.115   5.288   1.998
  164LEU      H 1620   5.209   5.261   1.979
  164LEU     CA 1621   5.109   5.433   2.020
  164LEU     CB 1622   5.227   5.488   2.102
  164LEU     CG 1623   5.250   5.637   2.123
  164LEU    CD1 1624   5.152   5.691   2.227
  164LEU    CD2 1625   5.393   5.672   2.165
  164LEU      C 1626   5.110   5.507   1.886
  164LEU      O 1627   5.181   5.469   1.793
  165PHE      N 1628   5.030   5.613   1.880
  165PHE      H 1629   4.946   5.629   1.931
  165PHE     CA 1630   5.039   5.717   1.777
  165PHE     CB 1631   4.914   5.725   1.690
  165PHE     CG 1632   4.884   5.587   1.631
  165PHE    CD1 1633   4.817   5.485   1.697
  165PHE    HD1 1634   4.772   5.509   1.793
  165PHE    CD2 1635   4.920   5.556   1.500
  165PHE    HD2 1636   4.971   5.635   1.446
  165PHE    CE1 1637   4.790   5.357   1.650
  165PHE    HE1 1638   4.778   5.270   1.714
  165PHE    CE2 1639   4.893   5.431   1.445
  165PHE    HE2 1640   4.881   5.442   1.337
  165PHE     CZ 1641   4.829   5.332   1.519
  165PHE     HZ 1642   4.801   5.238   1.472
  165PHE      C 1643   5.051   5.851   1.851
  165PHE      O 1644   4.972   5.875   1.942
  166ASN      N 1645   5.148   5.931   1.808
  166ASN      H 1646   5.235   5.900   1.768
  166ASN     CA 1647   5.155   6.070   1.854
  166ASN     CB 1648   5.208   6.067   1.998
  166ASN     CG 1649   5.350   6.012   2.011
  166ASN    OD1 1650   5.429   6.007   1.917
  166ASN    ND2 1651   5.399   6.001   2.134
  166ASN   HD21 1652   5.344   6.016   2.216
  166ASN   HD22 1653   5.497   5.980   2.138
  166ASN      C 1654   5.236   6.158   1.759
  166ASN      O 1655   5.260   6.114   1.646
  167ASN      N 1656   5.234   6.288   1.787
  167ASN      H 1657   5.212   6.315   1.881
  167ASN     CA 1658   5.315   6.382   1.709
  167ASN     CB 1659   5.229   6.508   1.695
  167ASN     CG 1660   5.299   6.610   1.605
  167ASN    OD1 1661   5.394   6.683   1.635
  167ASN    ND2 1662   5.248   6.631   1.485
  167ASN   HD21 1663   5.173   6.576   1.446
  167ASN   HD22 1664   5.276   6.710   1.430
  167ASN      C 1665   5.450   6.411   1.775
  167ASN      O 1666   5.464   6.430   1.896
  168VAL      N 1667   5.557   6.419   1.696
  168VAL      H 1668   5.533   6.425   1.599
  168VAL     CA 1669   5.693   6.453   1.740
  168VAL     CB 1670   5.781   6.346   1.803
  168VAL    CG1 1671   5.895   6.419   1.874
  168VAL    CG2 1672   5.728   6.239   1.899
  168VAL      C 1673   5.770   6.516   1.624
  168VAL      O 1674   5.769   6.461   1.514
  169ASP      N 1675   5.809   6.643   1.637
  169ASP      H 1676   5.775   6.692   1.717
  169ASP     CA 1677   5.894   6.722   1.546
  169ASP     CB 1678   6.043   6.691   1.552
  169ASP     CG 1679   6.130   6.801   1.489
  169ASP    OD1 1680   6.153   6.910   1.546
  169ASP    OD2 1681   6.195   6.771   1.387
  169ASP      C 1682   5.841   6.725   1.403
  169ASP      O 1683   5.898   6.674   1.307
  170GLY      N 1684   5.714   6.766   1.400
  170GLY      H 1685   5.674   6.799   1.485
  170GLY     CA 1686   5.632   6.779   1.278
  170GLY      C 1687   5.572   6.651   1.220
  170GLY      O 1688   5.463   6.647   1.163
  171HISE     N 1689   5.641   6.541   1.250
  171HISE     H 1690   5.713   6.545   1.319
  171HISE    CA 1691   5.595   6.412   1.198
  171HISE    CB 1692   5.712   6.317   1.171
  171HISE    CG 1693   5.800   6.381   1.064
  171HISE   ND1 1694   5.905   6.459   1.087
  171HISE   CD2 1695   5.798   6.351   0.935
  171HISE   HD2 1696   5.750   6.263   0.891
  171HISE   CE1 1697   5.960   6.485   0.969
  171HISE   HE1 1698   6.024   6.570   0.944
  171HISE   NE2 1699   5.893   6.420   0.873
  171HISE   HE2 1700   5.906   6.425   0.774
  171HISE     C 1701   5.501   6.338   1.295
  171HISE     O 1702   5.503   6.348   1.417
  172LEU      N 1703   5.413   6.258   1.236
  172LEU      H 1704   5.417   6.244   1.137
  172LEU     CA 1705   5.330   6.156   1.302
  172LEU     CB 1706   5.206   6.122   1.219
  172LEU     CG 1707   5.083   6.056   1.282
  172LEU    CD1 1708   5.098   5.914   1.336
  172LEU    CD2 1709   5.023   6.139   1.396
  172LEU      C 1710   5.416   6.032   1.323
  172LEU      O 1711   5.455   5.961   1.230
  173TYR      N 1712   5.421   5.985   1.448
  173TYR      H 1713   5.348   6.009   1.512
  173TYR     CA 1714   5.501   5.868   1.486
  173TYR     CB 1715   5.611   5.902   1.587
  173TYR     CG 1716   5.731   5.961   1.514
  173TYR    CD1 1717   5.827   5.878   1.456
  173TYR    HD1 1718   5.810   5.770   1.459
  173TYR    CD2 1719   5.753   6.098   1.512
  173TYR    HD2 1720   5.672   6.168   1.533
  173TYR    CE1 1721   5.945   5.929   1.404
  173TYR    HE1 1722   6.017   5.865   1.353
  173TYR    CE2 1723   5.868   6.153   1.457
  173TYR    HE2 1724   5.858   6.257   1.425
  173TYR     CZ 1725   5.965   6.066   1.408
  173TYR     OH 1726   6.084   6.126   1.376
  173TYR     HH 1727   6.075   6.225   1.364
  173TYR      C 1728   5.423   5.760   1.561
  173TYR      O 1729   5.371   5.784   1.669
  174GLU      N 1730   5.404   5.648   1.491
  174GLU      H 1731   5.378   5.652   1.395
  174GLU     CA 1732   5.355   5.520   1.544
  174GLU     CB 1733   5.313   5.456   1.412
  174GLU     CG 1734   5.242   5.324   1.443
  174GLU     CD 1735   5.232   5.240   1.315
  174GLU    OE1 1736   5.135   5.266   1.241
  174GLU    OE2 1737   5.331   5.170   1.286
  174GLU      C 1738   5.469   5.447   1.616
  174GLU      O 1739   5.582   5.441   1.568
  175LEU      N 1740   5.453   5.415   1.744
  175LEU      H 1741   5.365   5.427   1.790
  175LEU     CA 1742   5.556   5.346   1.823
  175LEU     CB 1743   5.601   5.421   1.949
  175LEU     CG 1744   5.728   5.503   1.926
  175LEU    CD1 1745   5.697   5.636   1.856
  175LEU    CD2 1746   5.800   5.530   2.059
  175LEU      C 1747   5.502   5.212   1.873
  175LEU      O 1748   5.386   5.204   1.911
  176ASP      N 1749   5.589   5.111   1.872
  176ASP      H 1750   5.651   5.108   1.794
  176ASP     CA 1751   5.555   4.977   1.923
  176ASP     CB 1752   5.471   4.908   1.815
  176ASP     CG 1753   5.460   4.755   1.818
  176ASP    OD1 1754   5.542   4.700   1.742
  176ASP    OD2 1755   5.417   4.697   1.920
  176ASP      C 1756   5.682   4.897   1.949
  176ASP      O 1757   5.765   4.861   1.866
  177GLY      N 1758   5.682   4.846   2.072
  177GLY      H 1759   5.595   4.830   2.118
  177GLY     CA 1760   5.793   4.766   2.127
  177GLY      C 1761   5.838   4.642   2.049
  177GLY      O 1762   5.944   4.580   2.057
  178ARG      N 1763   5.736   4.587   1.983
  178ARG      H 1764   5.662   4.649   1.956
  178ARG     CA 1765   5.745   4.456   1.916
  178ARG     CB 1766   5.601   4.404   1.909
  178ARG     CG 1767   5.546   4.358   2.044
  178ARG     CD 1768   5.606   4.226   2.095
  178ARG     NE 1769   5.534   4.112   2.035
  178ARG     HE 1770   5.600   4.042   2.010
  178ARG     CZ 1771   5.404   4.082   2.047
  178ARG    NH1 1772   5.312   4.154   2.111
  178ARG   HH11 1773   5.329   4.246   2.146
  178ARG   HH12 1774   5.223   4.117   2.139
  178ARG    NH2 1775   5.356   3.978   1.977
  178ARG   HH21 1776   5.423   3.917   1.935
  178ARG   HH22 1777   5.261   3.948   1.975
  178ARG      C 1778   5.811   4.453   1.778
  178ARG      O 1779   5.866   4.348   1.744
  179MET      N 1780   5.779   4.552   1.695
  179MET      H 1781   5.703   4.612   1.719
  179MET     CA 1782   5.840   4.582   1.565
  179MET     CB 1783   5.768   4.694   1.489
  179MET     CG 1784   5.632   4.650   1.434
  179MET     SD 1785   5.668   4.517   1.314
  179MET     CE 1786   5.510   4.441   1.284
  179MET      C 1787   5.980   4.642   1.581
  179MET      O 1788   5.995   4.709   1.683
  180PRO      N 1789   6.079   4.623   1.494
  180PRO     CA 1790   6.219   4.662   1.517
  180PRO     CB 1791   6.291   4.599   1.398
  180PRO     CG 1792   6.185   4.570   1.292
  180PRO     CD 1793   6.064   4.534   1.378
  180PRO      C 1794   6.254   4.811   1.528
  180PRO      O 1795   6.340   4.850   1.607
  181PHE      N 1796   6.172   4.894   1.464
  181PHE      H 1797   6.073   4.881   1.469
  181PHE     CA 1798   6.189   5.040   1.456
  181PHE     CB 1799   6.264   5.086   1.331
  181PHE     CG 1800   6.407   5.032   1.318
  181PHE    CD1 1801   6.435   4.921   1.239
  181PHE    HD1 1802   6.350   4.859   1.210
  181PHE    CD2 1803   6.505   5.092   1.396
  181PHE    HD2 1804   6.494   5.183   1.455
  181PHE    CE1 1805   6.565   4.873   1.227
  181PHE    HE1 1806   6.599   4.792   1.162
  181PHE    CE2 1807   6.635   5.043   1.387
  181PHE    HE2 1808   6.716   5.072   1.455
  181PHE     CZ 1809   6.662   4.935   1.305
  181PHE     HZ 1810   6.763   4.893   1.297
  181PHE      C 1811   6.058   5.119   1.459
  181PHE      O 1812   5.960   5.059   1.416
  182PRO      N 1813   6.052   5.246   1.500
  182PRO     CA 1814   5.936   5.333   1.476
  182PRO     CB 1815   5.966   5.462   1.554
  182PRO     CG 1816   6.061   5.416   1.665
  182PRO     CD 1817   6.143   5.306   1.598
  182PRO      C 1818   5.926   5.376   1.330
  182PRO      O 1819   6.025   5.354   1.259
  183VAL      N 1820   5.801   5.384   1.287
  183VAL      H 1821   5.718   5.367   1.340
  183VAL     CA 1822   5.784   5.406   1.142
  183VAL     CB 1823   5.671   5.316   1.090
  183VAL    CG1 1824   5.646   5.319   0.939
  183VAL    CG2 1825   5.677   5.170   1.135
  183VAL      C 1826   5.747   5.553   1.121
  183VAL      O 1827   5.663   5.594   1.201
  184ASN      N 1828   5.791   5.623   1.018
  184ASN      H 1829   5.867   5.599   0.957
  184ASN     CA 1830   5.754   5.765   1.005
  184ASN     CB 1831   5.880   5.846   0.976
  184ASN     CG 1832   5.859   5.998   0.981
  184ASN    OD1 1833   5.754   6.055   0.950
  184ASN    ND2 1834   5.954   6.083   1.018
  184ASN   HD21 1835   6.048   6.051   1.031
  184ASN   HD22 1836   5.930   6.180   1.022
  184ASN      C 1837   5.650   5.786   0.894
  184ASN      O 1838   5.675   5.760   0.777
  185HISE     N 1839   5.526   5.797   0.941
  185HISE     H 1840   5.502   5.791   1.038
  185HISE    CA 1841   5.407   5.832   0.862
  185HISE    CB 1842   5.278   5.810   0.941
  185HISE    CG 1843   5.239   5.662   0.952
  185HISE   ND1 1844   5.231   5.574   0.853
  185HISE   CD2 1845   5.207   5.605   1.068
  185HISE   HD2 1846   5.176   5.656   1.159
  185HISE   CE1 1847   5.205   5.457   0.912
  185HISE   HE1 1848   5.238   5.370   0.856
  185HISE   NE2 1849   5.190   5.475   1.043
  185HISE   HE2 1850   5.162   5.410   1.114
  185HISE     C 1851   5.407   5.979   0.817
  185HISE     O 1852   5.307   6.027   0.763
  186GLY      N 1853   5.512   6.058   0.833
  186GLY      H 1854   5.594   6.052   0.890
  186GLY     CA 1855   5.513   6.196   0.781
  186GLY      C 1856   5.423   6.298   0.851
  186GLY      O 1857   5.385   6.279   0.966
  187ALA      N 1858   5.381   6.403   0.781
  187ALA      H 1859   5.376   6.395   0.681
  187ALA     CA 1860   5.321   6.528   0.829
  187ALA     CB 1861   5.303   6.616   0.706
  187ALA      C 1862   5.195   6.511   0.914
  187ALA      O 1863   5.095   6.447   0.882
  188SER      N 1864   5.185   6.616   0.996
  188SER      H 1865   5.249   6.693   0.994
  188SER     CA 1866   5.095   6.614   1.112
  188SER     CB 1867   5.133   6.494   1.200
  188SER     OG 1868   5.051   6.505   1.317
  188SER     HG 1869   4.956   6.516   1.289
  188SER      C 1870   5.105   6.747   1.186
  188SER      O 1871   5.215   6.785   1.228
  189SER      N 1872   4.988   6.785   1.236
  189SER      H 1873   4.905   6.742   1.201
  189SER     CA 1874   4.988   6.893   1.336
  189SER     CB 1875   4.924   7.022   1.283
  189SER     OG 1876   4.782   7.026   1.300
  189SER     HG 1877   4.732   6.945   1.268
  189SER      C 1878   4.947   6.863   1.480
  189SER      O 1879   4.856   6.785   1.509
  190GLU      N 1880   4.996   6.953   1.565
  190GLU      H 1881   5.077   7.006   1.544
  190GLU     CA 1882   4.954   6.940   1.706
  190GLU     CB 1883   5.043   7.034   1.787
  190GLU     CG 1884   5.032   6.993   1.934
  190GLU     CD 1885   5.065   7.122   2.010
  190GLU    OE1 1886   5.182   7.165   2.013
  190GLU    OE2 1887   4.971   7.196   2.047
  190GLU      C 1888   4.805   6.961   1.736
  190GLU      O 1889   4.753   6.872   1.804
  191ASP      N 1890   4.734   7.048   1.666
  191ASP      H 1891   4.780   7.116   1.609
  191ASP     CA 1892   4.588   7.067   1.671
  191ASP     CB 1893   4.559   7.210   1.623
  191ASP     CG 1894   4.412   7.251   1.609
  191ASP    OD1 1895   4.336   7.225   1.705
  191ASP    OD2 1896   4.367   7.290   1.499
  191ASP      C 1897   4.509   6.950   1.612
  191ASP      O 1898   4.422   6.891   1.676
  192THR      N 1899   4.558   6.897   1.501
  192THR      H 1900   4.649   6.924   1.469
  192THR     CA 1901   4.502   6.784   1.426
  192THR     CB 1902   4.505   6.806   1.274
  192THR    OG1 1903   4.638   6.820   1.224
  192THR    HG1 1904   4.667   6.724   1.223
  192THR    CG2 1905   4.435   6.939   1.243
  192THR      C 1906   4.548   6.643   1.463
  192THR      O 1907   4.509   6.544   1.401
  193LEU      N 1908   4.607   6.630   1.582
  193LEU      H 1909   4.633   6.714   1.630
  193LEU     CA 1910   4.667   6.508   1.636
  193LEU     CB 1911   4.716   6.543   1.777
  193LEU     CG 1912   4.853   6.481   1.808
  193LEU    CD1 1913   4.884   6.549   1.942
  193LEU    CD2 1914   4.866   6.330   1.825
  193LEU      C 1915   4.577   6.384   1.628
  193LEU      O 1916   4.618   6.294   1.554
  194LEU      N 1917   4.459   6.406   1.685
  194LEU      H 1918   4.431   6.495   1.721
  194LEU     CA 1919   4.367   6.292   1.691
  194LEU     CB 1920   4.238   6.310   1.772
  194LEU     CG 1921   4.259   6.322   1.923
  194LEU    CD1 1922   4.131   6.390   1.973
  194LEU    CD2 1923   4.258   6.186   1.993
  194LEU      C 1924   4.326   6.243   1.552
  194LEU      O 1925   4.346   6.125   1.522
  195LYS      N 1926   4.298   6.336   1.461
  195LYS      H 1927   4.287   6.431   1.490
  195LYS     CA 1928   4.257   6.313   1.321
  195LYS     CB 1929   4.203   6.450   1.281
  195LYS     CG 1930   4.153   6.454   1.136
  195LYS     CD 1931   4.112   6.596   1.098
  195LYS     CE 1932   4.073   6.615   0.952
  195LYS     NZ 1933   4.191   6.588   0.868
  195LYS    HZ1 1934   4.217   6.492   0.875
  195LYS    HZ2 1935   4.165   6.611   0.774
  195LYS    HZ3 1936   4.267   6.648   0.894
  195LYS      C 1937   4.369   6.254   1.236
  195LYS      O 1938   4.351   6.151   1.171
  196ASP      N 1939   4.491   6.305   1.254
  196ASP      H 1940   4.516   6.378   1.317
  196ASP     CA 1941   4.607   6.259   1.176
  196ASP     CB 1942   4.726   6.353   1.199
  196ASP     CG 1943   4.716   6.499   1.154
  196ASP    OD1 1944   4.795   6.585   1.198
  196ASP    OD2 1945   4.646   6.524   1.053
  196ASP      C 1946   4.644   6.114   1.207
  196ASP      O 1947   4.665   6.033   1.117
  197ALA      N 1948   4.650   6.086   1.337
  197ALA      H 1949   4.627   6.161   1.399
  197ALA     CA 1950   4.663   5.954   1.401
  197ALA     CB 1951   4.670   5.971   1.553
  197ALA      C 1952   4.545   5.863   1.366
  197ALA      O 1953   4.568   5.759   1.304
  198ALA      N 1954   4.422   5.915   1.372
  198ALA      H 1955   4.400   5.981   1.443
  198ALA     CA 1956   4.310   5.830   1.329
  198ALA     CB 1957   4.183   5.907   1.367
  198ALA      C 1958   4.310   5.793   1.181
  198ALA      O 1959   4.263   5.684   1.149
  199LYS      N 1960   4.363   5.880   1.096
  199LYS      H 1961   4.354   5.979   1.107
  199LYS     CA 1962   4.381   5.837   0.957
  199LYS     CB 1963   4.436   5.962   0.888
  199LYS     CG 1964   4.452   5.955   0.736
  199LYS     CD 1965   4.536   6.071   0.681
  199LYS     CE 1966   4.588   6.057   0.538
  199LYS     NZ 1967   4.732   6.026   0.539
  199LYS    HZ1 1968   4.770   6.089   0.607
  199LYS    HZ2 1969   4.740   5.929   0.561
  199LYS    HZ3 1970   4.769   6.043   0.448
  199LYS      C 1971   4.465   5.712   0.928
  199LYS      O 1972   4.430   5.628   0.846
  200VAL      N 1973   4.556   5.683   1.021
  200VAL      H 1974   4.591   5.752   1.083
  200VAL     CA 1975   4.641   5.563   1.009
  200VAL     CB 1976   4.774   5.589   1.080
  200VAL    CG1 1977   4.867   5.471   1.054
  200VAL    CG2 1978   4.835   5.716   1.019
  200VAL      C 1979   4.577   5.449   1.088
  200VAL      O 1980   4.574   5.338   1.035
  201CYS      N 1981   4.522   5.475   1.206
  201CYS      H 1982   4.518   5.569   1.240
  201CYS     CA 1983   4.462   5.376   1.297
  201CYS     CB 1984   4.394   5.431   1.422
  201CYS     SG 1985   4.479   5.558   1.522
  201CYS     HG 1986   4.597   5.497   1.533
  201CYS      C 1987   4.356   5.304   1.213
  201CYS      O 1988   4.337   5.183   1.224
  202ARG      N 1989   4.274   5.382   1.144
  202ARG      H 1990   4.279   5.482   1.150
  202ARG     CA 1991   4.177   5.336   1.044
  202ARG     CB 1992   4.084   5.449   0.999
  202ARG     CG 1993   3.997   5.505   1.112
  202ARG     CD 1994   3.908   5.620   1.065
  202ARG     NE 1995   3.977   5.723   0.987
  202ARG     HE 1996   4.008   5.697   0.895
  202ARG     CZ 1997   3.979   5.851   1.026
  202ARG    NH1 1998   3.925   5.908   1.135
  202ARG   HH11 1999   3.876   5.852   1.201
  202ARG   HH12 2000   3.919   6.007   1.144
  202ARG    NH2 2001   4.046   5.939   0.951
  202ARG   HH21 2002   4.086   5.914   0.863
  202ARG   HH22 2003   4.061   6.031   0.987
  202ARG      C 2004   4.227   5.246   0.930
  202ARG      O 2005   4.194   5.128   0.934
  203GLU      N 2006   4.317   5.299   0.848
  203GLU      H 2007   4.329   5.398   0.845
  203GLU     CA 2008   4.371   5.224   0.734
  203GLU     CB 2009   4.436   5.308   0.624
  203GLU     CG 2010   4.554   5.391   0.675
  203GLU     CD 2011   4.622   5.454   0.553
  203GLU    OE1 2012   4.562   5.546   0.494
  203GLU    OE2 2013   4.705   5.386   0.488
  203GLU      C 2014   4.456   5.102   0.771
  203GLU      O 2015   4.444   4.992   0.717
  204PHE      N 2016   4.506   5.102   0.894
  204PHE      H 2017   4.496   5.186   0.947
  204PHE     CA 2018   4.564   4.984   0.961
  204PHE     CB 2019   4.624   5.010   1.099
  204PHE     CG 2020   4.713   4.896   1.150
  204PHE    CD1 2021   4.850   4.911   1.132
  204PHE    HD1 2022   4.903   5.004   1.109
  204PHE    CD2 2023   4.651   4.784   1.203
  204PHE    HD2 2024   4.546   4.766   1.225
  204PHE    CE1 2025   4.934   4.803   1.154
  204PHE    HE1 2026   5.041   4.808   1.133
  204PHE    CE2 2027   4.739   4.682   1.238
  204PHE    HE2 2028   4.693   4.594   1.284
  204PHE     CZ 2029   4.875   4.692   1.213
  204PHE     HZ 2030   4.939   4.605   1.229
  204PHE      C 2031   4.456   4.876   0.970
  204PHE      O 2032   4.462   4.783   0.890
  205THR      N 2033   4.356   4.899   1.055
  205THR      H 2034   4.352   4.989   1.099
  205THR     CA 2035   4.254   4.798   1.088
  205THR     CB 2036   4.178   4.822   1.219
  205THR    OG1 2037   4.106   4.700   1.239
  205THR    HG1 2038   4.164   4.647   1.302
  205THR    CG2 2039   4.090   4.947   1.222
  205THR      C 2040   4.153   4.774   0.975
  205THR      O 2041   4.114   4.659   0.956
  206GLU      N 2042   4.118   4.870   0.889
  206GLU      H 2043   4.137   4.967   0.904
  206GLU     CA 2044   4.033   4.854   0.771
  206GLU     CB 2045   4.015   4.985   0.695
  206GLU     CG 2046   3.886   5.062   0.727
  206GLU     CD 2047   3.877   5.193   0.649
  206GLU    OE1 2048   3.821   5.287   0.709
  206GLU    OE2 2049   3.929   5.194   0.535
  206GLU      C 2050   4.069   4.745   0.669
  206GLU      O 2051   3.974   4.688   0.615
  207ARG      N 2052   4.199   4.727   0.650
  207ARG      H 2053   4.271   4.795   0.664
  207ARG     CA 2054   4.241   4.611   0.570
  207ARG     CB 2055   4.393   4.594   0.556
  207ARG     CG 2056   4.466   4.721   0.512
  207ARG     CD 2057   4.619   4.718   0.511
  207ARG     NE 2058   4.666   4.693   0.647
  207ARG     HE 2059   4.626   4.613   0.693
  207ARG     CZ 2060   4.749   4.772   0.717
  207ARG    NH1 2061   4.805   4.877   0.654
  207ARG   HH11 2062   4.790   4.911   0.561
  207ARG   HH12 2063   4.846   4.941   0.718
  207ARG    NH2 2064   4.793   4.726   0.834
  207ARG   HH21 2065   4.758   4.642   0.876
  207ARG   HH22 2066   4.864   4.779   0.880
  207ARG      C 2067   4.197   4.475   0.623
  207ARG      O 2068   4.164   4.388   0.543
  208GLU      N 2069   4.196   4.452   0.754
  208GLU      H 2070   4.228   4.522   0.818
  208GLU     CA 2071   4.158   4.325   0.818
  208GLU     CB 2072   4.226   4.332   0.955
  208GLU     CG 2073   4.280   4.194   0.992
  208GLU     CD 2074   4.407   4.160   0.913
  208GLU    OE1 2075   4.511   4.226   0.933
  208GLU    OE2 2076   4.407   4.066   0.831
  208GLU      C 2077   4.008   4.298   0.830
  208GLU      O 2078   3.963   4.256   0.936
  209GLN      N 2079   3.938   4.297   0.717
  209GLN      H 2080   3.985   4.319   0.631
  209GLN     CA 2081   3.796   4.261   0.721
  209GLN     CB 2082   3.748   4.278   0.577
  209GLN     CG 2083   3.747   4.425   0.536
  209GLN     CD 2084   3.733   4.429   0.383
  209GLN    OE1 2085   3.832   4.427   0.310
  209GLN    NE2 2086   3.611   4.414   0.333
  209GLN   HE21 2087   3.531   4.418   0.393
  209GLN   HE22 2088   3.595   4.414   0.234
  209GLN      C 2089   3.735   4.134   0.782
  209GLN      O 2090   3.618   4.141   0.820
  210GLY      N 2091   3.814   4.028   0.801
  210GLY      H 2092   3.892   4.007   0.743
  210GLY     CA 2093   3.777   3.912   0.883
  210GLY      C 2094   3.757   3.944   1.031
  210GLY      O 2095   3.668   3.878   1.084
  211GLU      N 2096   3.827   4.044   1.084
  211GLU      H 2097   3.868   4.120   1.034
  211GLU     CA 2098   3.841   4.043   1.230
  211GLU     CB 2099   3.974   4.110   1.263
  211GLU     CG 2100   4.011   4.124   1.410
  211GLU     CD 2101   4.029   3.996   1.491
  211GLU    OE1 2102   3.930   3.955   1.555
  211GLU    OE2 2103   4.136   3.931   1.489
  211GLU      C 2104   3.729   4.126   1.292
  211GLU      O 2105   3.664   4.201   1.219
  212VAL      N 2106   3.705   4.101   1.421
  212VAL      H 2107   3.764   4.037   1.469
  212VAL     CA 2108   3.604   4.167   1.505
  212VAL     CB 2109   3.496   4.079   1.568
  212VAL    CG1 2110   3.405   4.025   1.457
  212VAL    CG2 2111   3.550   3.955   1.641
  212VAL      C 2112   3.660   4.252   1.619
  212VAL      O 2113   3.596   4.349   1.658
  213ARG      N 2114   3.781   4.219   1.666
  213ARG      H 2115   3.841   4.146   1.635
  213ARG     CA 2116   3.848   4.286   1.777
  213ARG     CB 2117   3.934   4.181   1.849
  213ARG     CG 2118   3.864   4.062   1.914
  213ARG     CD 2119   3.976   3.965   1.951
  213ARG     NE 2120   4.001   3.882   1.832
  213ARG     HE 2121   4.006   3.927   1.743
  213ARG     CZ 2122   4.026   3.751   1.834
  213ARG    NH1 2123   4.010   3.676   1.944
  213ARG   HH11 2124   3.970   3.714   2.027
  213ARG   HH12 2125   4.056   3.588   1.957
  213ARG    NH2 2126   4.084   3.694   1.727
  213ARG   HH21 2127   4.101   3.740   1.640
  213ARG   HH22 2128   4.150   3.620   1.742
  213ARG      C 2129   3.918   4.412   1.724
  213ARG      O 2130   3.973   4.404   1.614
  214PHE      N 2131   3.910   4.506   1.817
  214PHE      H 2132   3.839   4.497   1.887
  214PHE     CA 2133   3.992   4.628   1.829
  214PHE     CB 2134   3.969   4.711   1.703
  214PHE     CG 2135   3.830   4.770   1.682
  214PHE    CD1 2136   3.784   4.886   1.744
  214PHE    HD1 2137   3.845   4.927   1.825
  214PHE    CD2 2138   3.756   4.708   1.582
  214PHE    HD2 2139   3.812   4.639   1.519
  214PHE    CE1 2140   3.657   4.934   1.717
  214PHE    HE1 2141   3.632   5.034   1.752
  214PHE    CE2 2142   3.626   4.753   1.559
  214PHE    HE2 2143   3.561   4.701   1.489
  214PHE     CZ 2144   3.577   4.864   1.627
  214PHE     HZ 2145   3.479   4.903   1.601
  214PHE      C 2146   3.942   4.713   1.946
  214PHE      O 2147   3.831   4.697   1.996
  215SER      N 2148   4.029   4.795   2.005
  215SER      H 2149   4.120   4.797   1.963
  215SER     CA 2150   3.998   4.892   2.111
  215SER     CB 2151   4.017   4.822   2.246
  215SER     OG 2152   3.921   4.889   2.328
  215SER     HG 2153   3.961   4.913   2.417
  215SER      C 2154   4.099   5.007   2.106
  215SER      O 2155   4.214   4.996   2.064
  216ALA      N 2156   4.049   5.123   2.146
  216ALA      H 2157   3.953   5.120   2.175
  216ALA     CA 2158   4.122   5.251   2.152
  216ALA     CB 2159   4.089   5.346   2.036
  216ALA      C 2160   4.113   5.322   2.287
  216ALA      O 2161   4.013   5.323   2.359
  217VAL      N 2162   4.226   5.388   2.314
  217VAL      H 2163   4.310   5.374   2.262
  217VAL     CA 2164   4.250   5.462   2.438
  217VAL     CB 2165   4.301   5.367   2.546
  217VAL    CG1 2166   4.410   5.272   2.497
  217VAL    CG2 2167   4.356   5.437   2.670
  217VAL      C 2168   4.342   5.583   2.421
  217VAL      O 2169   4.425   5.587   2.330
  218ALA      N 2170   4.305   5.698   2.479
  218ALA      H 2171   4.249   5.707   2.561
  218ALA     CA 2172   4.362   5.828   2.440
  218ALA     CB 2173   4.253   5.926   2.396
  218ALA      C 2174   4.414   5.891   2.569
  218ALA     O1 2175   4.350   5.890   2.676
  218ALA     O2 2176   4.498   5.983   2.556
   6.93510   6.93510   4.90385   0.00000   0.00000   0.00000   0.00000   3.46755   3.46755
