# Supplementary material for: Is There a Functional Role for the Knotted Topology in Protein UCH-L1?
Source: J Chem Inf Model. 2024 Jul 24;64(17):6827–37. doi: 10.1021/acs.jcim.4c00880 (PMC11388461; doi:10.1021/acs.jcim.4c00880)
Supplement: Supplementary file 2 — ci4c00880_si_002.zip [file ci4c00880_si_002.zip › UCH-L1_files/APO/APO_delta219/REP_3/traj_final.gro]

Protein in water t= 500000.00000 step= 5000000
 2176
    1MET      N    1   6.152   5.666   4.021
    1MET     H1    2   6.065   5.677   3.975
    1MET     H2    3   6.171   5.752   4.068
    1MET     H3    4   6.222   5.633   3.958
    1MET     CA    5   6.118   5.576   4.133
    1MET     CB    6   6.044   5.642   4.249
    1MET     CG    7   5.900   5.683   4.221
    1MET     SD    8   5.869   5.793   4.078
    1MET     CE    9   5.738   5.898   4.137
    1MET      C   10   6.045   5.452   4.081
    1MET      O   11   6.000   5.452   3.966
    2GLN      N   12   6.034   5.348   4.162
    2GLN      H   13   6.099   5.334   4.236
    2GLN     CA   14   5.956   5.226   4.138
    2GLN     CB   15   5.996   5.120   4.241
    2GLN     CG   16   6.122   5.046   4.196
    2GLN     CD   17   6.176   4.942   4.294
    2GLN    OE1   18   6.158   4.823   4.267
    2GLN    NE2   19   6.220   4.985   4.412
    2GLN   HE21   20   6.216   5.083   4.431
    2GLN   HE22   21   6.274   4.921   4.467
    2GLN      C   22   5.805   5.252   4.132
    2GLN      O   23   5.742   5.299   4.227
    3LEU      N   24   5.746   5.229   4.015
    3LEU      H   25   5.786   5.187   3.933
    3LEU     CA   26   5.609   5.277   3.992
    3LEU     CB   27   5.581   5.343   3.857
    3LEU     CG   28   5.636   5.486   3.854
    3LEU    CD1   29   5.622   5.547   3.714
    3LEU    CD2   30   5.574   5.575   3.963
    3LEU      C   31   5.501   5.176   4.030
    3LEU      O   32   5.527   5.056   4.031
    4LYS      N   33   5.386   5.222   4.080
    4LYS      H   34   5.376   5.304   4.135
    4LYS     CA   35   5.258   5.151   4.090
    4LYS     CB   36   5.170   5.212   4.199
    4LYS     CG   37   5.220   5.191   4.342
    4LYS     CD   38   5.142   5.274   4.444
    4LYS     CE   39   5.192   5.419   4.451
    4LYS     NZ   40   5.317   5.421   4.529
    4LYS    HZ1   41   5.362   5.509   4.517
    4LYS    HZ2   42   5.300   5.416   4.627
    4LYS    HZ3   43   5.376   5.343   4.507
    4LYS      C   44   5.177   5.146   3.960
    4LYS      O   45   5.173   5.245   3.887
    5PRO      N   46   5.116   5.034   3.921
    5PRO     CA   47   5.022   5.018   3.809
    5PRO     CB   48   5.000   4.866   3.812
    5PRO     CG   49   5.048   4.815   3.947
    5PRO     CD   50   5.163   4.910   3.984
    5PRO      C   51   4.891   5.095   3.793
    5PRO      O   52   4.806   5.061   3.875
    6MET      N   53   4.889   5.208   3.723
    6MET      H   54   4.969   5.258   3.691
    6MET     CA   55   4.762   5.273   3.688
    6MET     CB   56   4.779   5.389   3.589
    6MET     CG   57   4.814   5.351   3.445
    6MET     SD   58   4.773   5.502   3.350
    6MET     CE   59   4.901   5.610   3.410
    6MET      C   60   4.653   5.178   3.637
    6MET      O   61   4.681   5.088   3.558
    7GLU      N   62   4.531   5.197   3.685
    7GLU      H   63   4.518   5.250   3.768
    7GLU     CA   64   4.409   5.124   3.644
    7GLU     CB   65   4.295   5.195   3.718
    7GLU     CG   66   4.148   5.156   3.708
    7GLU     CD   67   4.130   5.017   3.768
    7GLU    OE1   68   4.150   4.922   3.688
    7GLU    OE2   69   4.099   5.005   3.888
    7GLU      C   70   4.379   5.118   3.495
    7GLU      O   71   4.417   5.212   3.425
    8ILE      N   72   4.321   5.007   3.449
    8ILE      H   73   4.289   4.937   3.512
    8ILE     CA   74   4.285   4.968   3.312
    8ILE     CB   75   4.284   4.816   3.296
    8ILE    CG1   76   4.203   4.761   3.413
    8ILE    CG2   77   4.421   4.749   3.281
    8ILE     CD   78   4.145   4.622   3.387
    8ILE      C   79   4.158   5.036   3.261
    8ILE      O   80   4.070   4.973   3.202
    9ASN      N   81   4.158   5.168   3.275
    9ASN      H   82   4.246   5.215   3.282
    9ASN     CA   83   4.037   5.245   3.239
    9ASN     CB   84   3.973   5.290   3.370
    9ASN     CG   85   3.868   5.401   3.365
    9ASN    OD1   86   3.892   5.519   3.344
    9ASN    ND2   87   3.747   5.371   3.412
    9ASN   HD21   88   3.734   5.274   3.429
    9ASN   HD22   89   3.681   5.444   3.432
    9ASN      C   90   4.084   5.358   3.147
    9ASN      O   91   4.181   5.427   3.177
   10PRO      N   92   4.002   5.380   3.045
   10PRO     CA   93   4.030   5.483   2.945
   10PRO     CB   94   3.909   5.479   2.852
   10PRO     CG   95   3.803   5.407   2.937
   10PRO     CD   96   3.883   5.300   3.011
   10PRO      C   97   4.037   5.625   3.003
   10PRO      O   98   4.138   5.687   2.971
   11GLU      N   99   3.957   5.657   3.105
   11GLU      H  100   3.893   5.586   3.134
   11GLU     CA  101   3.951   5.789   3.167
   11GLU     CB  102   3.821   5.815   3.243
   11GLU     CG  103   3.700   5.842   3.153
   11GLU     CD  104   3.576   5.885   3.233
   11GLU    OE1  105   3.504   5.801   3.291
   11GLU    OE2  106   3.532   5.996   3.195
   11GLU      C  107   4.068   5.821   3.260
   11GLU      O  108   4.081   5.935   3.306
   12MET      N  109   4.144   5.719   3.297
   12MET      H  110   4.109   5.625   3.296
   12MET     CA  111   4.266   5.736   3.377
   12MET     CB  112   4.293   5.606   3.454
   12MET     CG  113   4.171   5.570   3.539
   12MET     SD  114   4.088   5.706   3.627
   12MET     CE  115   3.941   5.626   3.688
   12MET      C  116   4.382   5.783   3.289
   12MET      O  117   4.421   5.899   3.301
   13LEU      N  118   4.390   5.724   3.170
   13LEU      H  119   4.320   5.658   3.144
   13LEU     CA  120   4.482   5.768   3.064
   13LEU     CB  121   4.472   5.676   2.943
   13LEU     CG  122   4.540   5.541   2.969
   13LEU    CD1  123   4.485   5.436   2.873
   13LEU    CD2  124   4.690   5.550   2.940
   13LEU      C  125   4.462   5.913   3.019
   13LEU      O  126   4.561   5.984   3.000
   14ASN      N  127   4.337   5.956   3.011
   14ASN      H  128   4.261   5.892   3.019
   14ASN     CA  129   4.299   6.092   2.968
   14ASN     CB  130   4.147   6.109   2.968
   14ASN     CG  131   4.078   6.030   2.857
   14ASN    OD1  132   4.146   5.988   2.763
   14ASN    ND2  133   3.951   5.993   2.872
   14ASN   HD21  134   3.888   6.018   2.946
   14ASN   HD22  135   3.911   5.949   2.792
   14ASN      C  136   4.344   6.210   3.055
   14ASN      O  137   4.414   6.297   3.004
   15LYS      N  138   4.338   6.190   3.187
   15LYS      H  139   4.294   6.112   3.232
   15LYS     CA  140   4.387   6.278   3.294
   15LYS     CB  141   4.344   6.217   3.427
   15LYS     CG  142   4.192   6.223   3.442
   15LYS     CD  143   4.147   6.184   3.583
   15LYS     CE  144   4.014   6.109   3.582
   15LYS     NZ  145   3.961   6.053   3.707
   15LYS    HZ1  146   3.867   6.019   3.705
   15LYS    HZ2  147   4.015   5.974   3.737
   15LYS    HZ3  148   3.971   6.124   3.776
   15LYS      C  149   4.538   6.301   3.295
   15LYS      O  150   4.596   6.408   3.282
   16VAL      N  151   4.604   6.187   3.279
   16VAL      H  152   4.557   6.100   3.263
   16VAL     CA  153   4.750   6.185   3.263
   16VAL     CB  154   4.819   6.048   3.274
   16VAL    CG1  155   4.967   6.060   3.311
   16VAL    CG2  156   4.743   5.943   3.355
   16VAL      C  157   4.802   6.264   3.143
   16VAL      O  158   4.887   6.352   3.160
   17LEU      N  159   4.734   6.248   3.030
   17LEU      H  160   4.681   6.164   3.022
   17LEU     CA  161   4.765   6.316   2.903
   17LEU     CB  162   4.690   6.255   2.785
   17LEU     CG  163   4.729   6.312   2.648
   17LEU    CD1  164   4.877   6.277   2.627
   17LEU    CD2  165   4.634   6.259   2.541
   17LEU      C  166   4.743   6.468   2.904
   17LEU      O  167   4.841   6.539   2.881
   18SER      N  168   4.625   6.511   2.946
   18SER      H  169   4.548   6.447   2.956
   18SER     CA  170   4.580   6.650   2.963
   18SER     CB  171   4.431   6.668   2.992
   18SER     OG  172   4.367   6.576   2.903
   18SER     HG  173   4.268   6.581   2.915
   18SER      C  174   4.661   6.718   3.073
   18SER      O  175   4.667   6.841   3.068
   19ARG      N  176   4.726   6.649   3.166
   19ARG      H  177   4.696   6.555   3.182
   19ARG     CA  178   4.834   6.694   3.255
   19ARG     CB  179   4.845   6.607   3.381
   19ARG     CG  180   4.744   6.645   3.490
   19ARG     CD  181   4.746   6.559   3.616
   19ARG     NE  182   4.647   6.603   3.715
   19ARG     HE  183   4.555   6.573   3.690
   19ARG     CZ  184   4.692   6.642   3.835
   19ARG    NH1  185   4.816   6.619   3.883
   19ARG   HH11  186   4.883   6.562   3.836
   19ARG   HH12  187   4.842   6.675   3.962
   19ARG    NH2  188   4.616   6.724   3.909
   19ARG   HH21  189   4.529   6.755   3.872
   19ARG   HH22  190   4.652   6.761   3.995
   19ARG      C  191   4.967   6.711   3.180
   19ARG      O  192   5.033   6.815   3.187
   20LEU      N  193   5.010   6.608   3.109
   20LEU      H  194   4.953   6.527   3.096
   20LEU     CA  195   5.133   6.605   3.029
   20LEU     CB  196   5.170   6.462   2.989
   20LEU     CG  197   5.223   6.380   3.107
   20LEU    CD1  198   5.262   6.238   3.065
   20LEU    CD2  199   5.335   6.456   3.177
   20LEU      C  200   5.140   6.697   2.907
   20LEU      O  201   5.249   6.702   2.850
   21GLY      N  202   5.029   6.759   2.868
   21GLY      H  203   4.935   6.734   2.894
   21GLY     CA  204   5.022   6.842   2.747
   21GLY      C  205   4.876   6.880   2.724
   21GLY      O  206   4.818   6.801   2.650
   22VAL      N  207   4.834   7.003   2.751
   22VAL      H  208   4.882   7.080   2.708
   22VAL     CA  209   4.689   7.028   2.759
   22VAL     CB  210   4.660   7.157   2.837
   22VAL    CG1  211   4.519   7.162   2.896
   22VAL    CG2  212   4.756   7.195   2.949
   22VAL      C  213   4.616   7.023   2.625
   22VAL      O  214   4.512   6.960   2.611
   23ALA      N  215   4.687   7.078   2.526
   23ALA      H  216   4.760   7.143   2.548
   23ALA     CA  217   4.637   7.085   2.388
   23ALA     CB  218   4.728   7.169   2.299
   23ALA      C  219   4.615   6.955   2.311
   23ALA      O  220   4.706   6.873   2.307
   24GLY      N  221   4.500   6.952   2.243
   24GLY      H  222   4.432   7.025   2.250
   24GLY     CA  223   4.479   6.847   2.143
   24GLY      C  224   4.338   6.787   2.138
   24GLY      O  225   4.264   6.790   2.236
   25GLN      N  226   4.302   6.752   2.015
   25GLN      H  227   4.347   6.799   1.939
   25GLN     CA  228   4.176   6.685   1.981
   25GLN     CB  229   4.131   6.670   1.836
   25GLN     CG  230   4.088   6.808   1.785
   25GLN     CD  231   4.021   6.816   1.648
   25GLN    OE1  232   4.083   6.785   1.546
   25GLN    NE2  233   3.890   6.837   1.641
   25GLN   HE21  234   3.824   6.850   1.716
   25GLN   HE22  235   3.857   6.806   1.552
   25GLN      C  236   4.146   6.551   2.049
   25GLN      O  237   4.039   6.531   2.106
   26TRP      N  238   4.223   6.449   2.013
   26TRP      H  239   4.294   6.464   1.943
   26TRP     CA  240   4.201   6.309   2.051
   26TRP     CB  241   4.300   6.224   1.972
   26TRP     CG  242   4.309   6.080   2.023
   26TRP    CD1  243   4.214   5.988   2.008
   26TRP    HD1  244   4.126   5.994   1.944
   26TRP    CD2  245   4.410   6.037   2.108
   26TRP    NE1  246   4.256   5.883   2.077
   26TRP    HE1  247   4.216   5.792   2.064
   26TRP    CE2  248   4.373   5.906   2.136
   26TRP    CE3  249   4.531   6.087   2.155
   26TRP    HE3  250   4.563   6.187   2.127
   26TRP    CZ2  251   4.456   5.821   2.209
   26TRP    HZ2  252   4.417   5.721   2.228
   26TRP    CZ3  253   4.618   6.003   2.224
   26TRP    HZ3  254   4.725   6.026   2.221
   26TRP    CH2  255   4.578   5.873   2.250
   26TRP    HH2  256   4.644   5.806   2.306
   26TRP      C  257   4.209   6.286   2.202
   26TRP      O  258   4.281   6.365   2.264
   27ARG      N  259   4.107   6.215   2.250
   27ARG      H  260   4.035   6.186   2.187
   27ARG     CA  261   4.105   6.160   2.386
   27ARG     CB  262   3.997   6.230   2.470
   27ARG     CG  263   4.043   6.365   2.525
   27ARG     CD  264   4.180   6.374   2.593
   27ARG     NE  265   4.218   6.511   2.630
   27ARG     HE  266   4.162   6.568   2.689
   27ARG     CZ  267   4.329   6.573   2.588
   27ARG    NH1  268   4.428   6.516   2.518
   27ARG   HH11  269   4.416   6.420   2.492
   27ARG   HH12  270   4.512   6.564   2.494
   27ARG    NH2  271   4.320   6.706   2.575
   27ARG   HH21  272   4.231   6.751   2.580
   27ARG   HH22  273   4.399   6.767   2.585
   27ARG      C  274   4.068   6.012   2.373
   27ARG      O  275   3.985   5.978   2.289
   28PHE      N  276   4.109   5.932   2.471
   28PHE      H  277   4.156   5.959   2.555
   28PHE     CA  278   4.094   5.786   2.466
   28PHE     CB  279   4.165   5.715   2.581
   28PHE     CG  280   4.316   5.725   2.561
   28PHE    CD1  281   4.389   5.615   2.516
   28PHE    HD1  282   4.343   5.550   2.442
   28PHE    CD2  283   4.391   5.831   2.610
   28PHE    HD2  284   4.343   5.883   2.694
   28PHE    CE1  285   4.528   5.606   2.526
   28PHE    HE1  286   4.570   5.513   2.487
   28PHE    CE2  287   4.529   5.828   2.607
   28PHE    HE2  288   4.584   5.916   2.640
   28PHE     CZ  289   4.602   5.716   2.567
   28PHE     HZ  290   4.710   5.711   2.570
   28PHE      C  291   3.948   5.742   2.481
   28PHE      O  292   3.892   5.757   2.589
   29VAL      N  293   3.895   5.668   2.383
   29VAL      H  294   3.947   5.662   2.298
   29VAL     CA  295   3.760   5.610   2.381
   29VAL     CB  296   3.671   5.688   2.283
   29VAL    CG1  297   3.544   5.609   2.253
   29VAL    CG2  298   3.638   5.822   2.350
   29VAL      C  299   3.786   5.461   2.361
   29VAL      O  300   3.839   5.415   2.260
   30ASP      N  301   3.710   5.396   2.449
   30ASP      H  302   3.634   5.434   2.502
   30ASP     CA  303   3.712   5.250   2.464
   30ASP     CB  304   3.664   5.209   2.603
   30ASP     CG  305   3.540   5.284   2.653
   30ASP    OD1  306   3.427   5.232   2.653
   30ASP    OD2  307   3.548   5.401   2.696
   30ASP      C  308   3.641   5.161   2.361
   30ASP      O  309   3.529   5.180   2.313
   31VAL      N  310   3.709   5.059   2.311
   31VAL      H  311   3.794   5.029   2.356
   31VAL     CA  312   3.665   4.975   2.198
   31VAL     CB  313   3.771   4.952   2.090
   31VAL    CG1  314   3.711   4.942   1.950
   31VAL    CG2  315   3.874   5.065   2.079
   31VAL      C  316   3.632   4.834   2.247
   31VAL      O  317   3.725   4.769   2.293
   32LEU      N  318   3.504   4.813   2.275
   32LEU      H  319   3.434   4.875   2.239
   32LEU     CA  320   3.460   4.685   2.334
   32LEU     CB  321   3.348   4.710   2.436
   32LEU     CG  322   3.396   4.785   2.561
   32LEU    CD1  323   3.279   4.830   2.648
   32LEU    CD2  324   3.499   4.705   2.641
   32LEU      C  325   3.414   4.575   2.238
   32LEU      O  326   3.377   4.611   2.127
   33GLY      N  327   3.413   4.447   2.274
   33GLY      H  328   3.435   4.413   2.365
   33GLY     CA  329   3.368   4.340   2.184
   33GLY      C  330   3.440   4.321   2.050
   33GLY      O  331   3.383   4.345   1.944
   34LEU      N  332   3.564   4.272   2.054
   34LEU      H  333   3.614   4.267   2.140
   34LEU     CA  334   3.651   4.260   1.936
   34LEU     CB  335   3.801   4.276   1.964
   34LEU     CG  336   3.847   4.413   2.012
   34LEU    CD1  337   3.810   4.446   2.157
   34LEU    CD2  338   3.997   4.432   1.989
   34LEU      C  339   3.628   4.130   1.858
   34LEU      O  340   3.714   4.044   1.842
   35GLU      N  341   3.512   4.128   1.794
   35GLU      H  342   3.465   4.216   1.785
   35GLU     CA  343   3.473   4.019   1.703
   35GLU     CB  344   3.324   3.991   1.723
   35GLU     CG  345   3.282   3.867   1.644
   35GLU     CD  346   3.130   3.874   1.659
   35GLU    OE1  347   3.072   3.787   1.728
   35GLU    OE2  348   3.067   3.950   1.583
   35GLU      C  349   3.503   4.064   1.559
   35GLU      O  350   3.432   4.148   1.505
   36GLU      N  351   3.576   3.977   1.489
   36GLU      H  352   3.612   3.900   1.541
   36GLU     CA  353   3.642   4.018   1.364
   36GLU     CB  354   3.730   3.912   1.298
   36GLU     CG  355   3.824   3.830   1.387
   36GLU     CD  356   3.752   3.717   1.459
   36GLU    OE1  357   3.722   3.731   1.580
   36GLU    OE2  358   3.755   3.611   1.393
   36GLU      C  359   3.537   4.060   1.261
   36GLU      O  360   3.559   4.145   1.176
   37GLU      N  361   3.419   3.999   1.267
   37GLU      H  362   3.399   3.914   1.316
   37GLU     CA  363   3.305   4.015   1.176
   37GLU     CB  364   3.208   3.898   1.191
   37GLU     CG  365   3.101   3.900   1.082
   37GLU     CD  366   3.161   3.857   0.948
   37GLU    OE1  367   3.126   3.925   0.849
   37GLU    OE2  368   3.211   3.744   0.931
   37GLU      C  369   3.245   4.153   1.204
   37GLU      O  370   3.248   4.250   1.129
   38SER      N  371   3.181   4.172   1.320
   38SER      H  372   3.195   4.112   1.398
   38SER     CA  373   3.108   4.292   1.363
   38SER     CB  374   3.035   4.273   1.497
   38SER     OG  375   3.121   4.216   1.597
   38SER     HG  376   3.089   4.123   1.616
   38SER      C  377   3.183   4.424   1.384
   38SER      O  378   3.119   4.529   1.377
   39LEU      N  379   3.313   4.414   1.410
   39LEU      H  380   3.355   4.329   1.441
   39LEU     CA  381   3.396   4.535   1.399
   39LEU     CB  382   3.538   4.499   1.445
   39LEU     CG  383   3.565   4.469   1.592
   39LEU    CD1  384   3.717   4.457   1.602
   39LEU    CD2  385   3.536   4.592   1.678
   39LEU      C  386   3.420   4.589   1.258
   39LEU      O  387   3.401   4.514   1.163
   40GLY      N  388   3.410   4.722   1.255
   40GLY      H  389   3.382   4.769   1.339
   40GLY     CA  390   3.438   4.803   1.136
   40GLY      C  391   3.579   4.772   1.084
   40GLY      O  392   3.641   4.666   1.084
   41SER      N  393   3.627   4.877   1.018
   41SER      H  394   3.571   4.942   0.966
   41SER     CA  395   3.769   4.885   0.981
   41SER     CB  396   3.782   4.906   0.830
   41SER     OG  397   3.714   5.027   0.795
   41SER     HG  398   3.759   5.073   0.718
   41SER      C  399   3.860   4.978   1.061
   41SER      O  400   3.965   4.932   1.106
   42VAL      N  401   3.847   5.108   1.035
   42VAL      H  402   3.797   5.136   0.953
   42VAL     CA  403   3.911   5.220   1.105
   42VAL     CB  404   3.971   5.326   1.012
   42VAL    CG1  405   4.096   5.273   0.941
   42VAL    CG2  406   3.875   5.382   0.907
   42VAL      C  407   3.823   5.288   1.211
   42VAL      O  408   3.703   5.303   1.189
   43PRO      N  409   3.874   5.311   1.331
   43PRO     CA  410   3.812   5.402   1.428
   43PRO     CB  411   3.895   5.386   1.555
   43PRO     CG  412   3.965   5.250   1.547
   43PRO     CD  413   3.981   5.233   1.396
   43PRO      C  414   3.799   5.547   1.379
   43PRO      O  415   3.853   5.582   1.274
   44ALA      N  416   3.721   5.622   1.456
   44ALA      H  417   3.709   5.601   1.553
   44ALA     CA  418   3.695   5.764   1.430
   44ALA     CB  419   3.546   5.776   1.398
   44ALA      C  420   3.731   5.847   1.553
   44ALA      O  421   3.652   5.834   1.647
   45PRO      N  422   3.837   5.927   1.555
   45PRO     CA  423   3.932   5.946   1.445
   45PRO     CB  424   4.018   6.069   1.476
   45PRO     CG  425   4.022   6.066   1.629
   45PRO     CD  426   3.879   6.021   1.660
   45PRO      C  427   4.025   5.825   1.434
   45PRO      O  428   4.031   5.735   1.518
   46ALA      N  429   4.088   5.823   1.317
   46ALA      H  430   4.094   5.905   1.259
   46ALA     CA  431   4.165   5.709   1.267
   46ALA     CB  432   4.199   5.726   1.119
   46ALA      C  433   4.292   5.665   1.342
   46ALA      O  434   4.394   5.652   1.275
   47CYS      N  435   4.280   5.658   1.474
   47CYS      H  436   4.207   5.713   1.514
   47CYS     CA  437   4.390   5.617   1.563
   47CYS     CB  438   4.343   5.603   1.708
   47CYS     SG  439   4.297   5.766   1.778
   47CYS     HG  440   4.241   5.705   1.882
   47CYS      C  441   4.452   5.480   1.537
   47CYS      O  442   4.381   5.396   1.481
   48ALA      N  443   4.573   5.456   1.585
   48ALA      H  444   4.641   5.528   1.602
   48ALA     CA  445   4.634   5.324   1.603
   48ALA     CB  446   4.786   5.341   1.594
   48ALA      C  447   4.604   5.251   1.735
   48ALA      O  448   4.588   5.313   1.840
   49LEU      N  449   4.567   5.125   1.720
   49LEU      H  450   4.592   5.062   1.647
   49LEU     CA  451   4.492   5.047   1.820
   49LEU     CB  452   4.431   4.925   1.751
   49LEU     CG  453   4.294   4.955   1.689
   49LEU    CD1  454   4.248   4.843   1.597
   49LEU    CD2  455   4.198   4.959   1.809
   49LEU      C  456   4.573   5.016   1.946
   49LEU      O  457   4.677   4.951   1.941
   50LEU      N  458   4.519   5.040   2.065
   50LEU      H  459   4.429   5.081   2.079
   50LEU     CA  460   4.587   4.999   2.189
   50LEU     CB  461   4.593   5.117   2.286
   50LEU     CG  462   4.681   5.101   2.410
   50LEU    CD1  463   4.828   5.069   2.386
   50LEU    CD2  464   4.669   5.230   2.492
   50LEU      C  465   4.519   4.880   2.257
   50LEU      O  466   4.413   4.893   2.318
   51LEU      N  467   4.582   4.764   2.240
   51LEU      H  468   4.672   4.756   2.197
   51LEU     CA  469   4.526   4.637   2.289
   51LEU     CB  470   4.564   4.518   2.200
   51LEU     CG  471   4.497   4.519   2.063
   51LEU    CD1  472   4.560   4.421   1.964
   51LEU    CD2  473   4.355   4.464   2.075
   51LEU      C  474   4.565   4.606   2.433
   51LEU      O  475   4.674   4.640   2.481
   52LEU      N  476   4.465   4.578   2.516
   52LEU      H  477   4.367   4.581   2.496
   52LEU     CA  478   4.504   4.525   2.647
   52LEU     CB  479   4.396   4.565   2.748
   52LEU     CG  480   4.390   4.715   2.778
   52LEU    CD1  481   4.246   4.753   2.809
   52LEU    CD2  482   4.471   4.749   2.903
   52LEU      C  483   4.526   4.374   2.655
   52LEU      O  484   4.435   4.298   2.687
   53PHE      N  485   4.652   4.332   2.642
   53PHE      H  486   4.727   4.394   2.663
   53PHE     CA  487   4.698   4.193   2.636
   53PHE     CB  488   4.831   4.192   2.560
   53PHE     CG  489   4.824   4.162   2.410
   53PHE    CD1  490   4.846   4.031   2.369
   53PHE    HD1  491   4.871   3.956   2.444
   53PHE    CD2  492   4.807   4.266   2.319
   53PHE    HD2  493   4.765   4.361   2.352
   53PHE    CE1  494   4.850   4.003   2.233
   53PHE    HE1  495   4.852   3.900   2.198
   53PHE    CE2  496   4.816   4.236   2.183
   53PHE    HE2  497   4.802   4.322   2.117
   53PHE     CZ  498   4.841   4.106   2.141
   53PHE     HZ  499   4.842   4.082   2.035
   53PHE      C  500   4.702   4.119   2.770
   53PHE      O  501   4.762   4.172   2.864
   54PRO      N  502   4.633   4.005   2.776
   54PRO     CA  503   4.631   3.913   2.890
   54PRO     CB  504   4.537   3.800   2.848
   54PRO     CG  505   4.441   3.863   2.747
   54PRO     CD  506   4.533   3.964   2.677
   54PRO      C  507   4.768   3.851   2.919
   54PRO      O  508   4.800   3.765   2.836
   55LEU      N  509   4.860   3.925   2.980
   55LEU      H  510   4.840   4.016   3.018
   55LEU     CA  511   5.001   3.885   2.990
   55LEU     CB  512   5.096   4.000   2.956
   55LEU     CG  513   5.101   4.029   2.806
   55LEU    CD1  514   5.192   4.151   2.792
   55LEU    CD2  515   5.137   3.907   2.721
   55LEU      C  516   5.035   3.814   3.121
   55LEU      O  517   4.966   3.829   3.222
   56THR      N  518   5.141   3.734   3.114
   56THR      H  519   5.177   3.701   3.027
   56THR     CA  520   5.207   3.671   3.229
   56THR     CB  521   5.217   3.520   3.207
   56THR    OG1  522   5.314   3.504   3.103
   56THR    HG1  523   5.256   3.502   3.022
   56THR    CG2  524   5.077   3.466   3.176
   56THR      C  525   5.348   3.722   3.259
   56THR      O  526   5.412   3.782   3.173
   57ALA      N  527   5.400   3.704   3.381
   57ALA      H  528   5.332   3.695   3.454
   57ALA     CA  529   5.537   3.737   3.421
   57ALA     CB  530   5.557   3.709   3.570
   57ALA      C  531   5.647   3.662   3.345
   57ALA      O  532   5.758   3.711   3.328
   58GLN      N  533   5.606   3.544   3.298
   58GLN      H  534   5.534   3.502   3.353
   58GLN     CA  535   5.678   3.463   3.199
   58GLN     CB  536   5.630   3.319   3.178
   58GLN     CG  537   5.674   3.217   3.282
   58GLN     CD  538   5.600   3.232   3.415
   58GLN    OE1  539   5.486   3.279   3.419
   58GLN    NE2  540   5.650   3.170   3.522
   58GLN   HE21  541   5.722   3.103   3.507
   58GLN   HE22  542   5.630   3.207   3.612
   58GLN      C  543   5.705   3.530   3.064
   58GLN      O  544   5.818   3.542   3.017
   59HISE     N  545   5.595   3.578   3.006
   59HISE     H  546   5.506   3.560   3.047
   59HISE    CA  547   5.598   3.648   2.877
   59HISE    CB  548   5.464   3.702   2.827
   59HISE    CG  549   5.364   3.588   2.810
   59HISE   ND1  550   5.235   3.603   2.839
   59HISE   CD2  551   5.374   3.490   2.720
   59HISE   HD2  552   5.469   3.467   2.672
   59HISE   CE1  553   5.167   3.509   2.775
   59HISE   HE1  554   5.059   3.509   2.759
   59HISE   NE2  555   5.253   3.439   2.701
   59HISE   HE2  556   5.228   3.390   2.618
   59HISE     C  557   5.686   3.773   2.881
   59HISE     O  558   5.781   3.788   2.804
   60GLU      N  559   5.648   3.859   2.975
   60GLU      H  560   5.550   3.860   2.994
   60GLU     CA  561   5.724   3.981   3.007
   60GLU     CB  562   5.657   4.043   3.130
   60GLU     CG  563   5.525   4.117   3.109
   60GLU     CD  564   5.503   4.219   3.221
   60GLU    OE1  565   5.546   4.333   3.198
   60GLU    OE2  566   5.413   4.189   3.303
   60GLU      C  567   5.866   3.957   3.060
   60GLU      O  568   5.948   4.038   3.016
   61ASN      N  569   5.901   3.851   3.132
   61ASN      H  570   5.844   3.785   3.181
   61ASN     CA  571   6.041   3.810   3.146
   61ASN     CB  572   6.066   3.699   3.248
   61ASN     CG  573   6.062   3.751   3.392
   61ASN    OD1  574   6.080   3.869   3.421
   61ASN    ND2  575   6.045   3.653   3.480
   61ASN   HD21  576   6.026   3.557   3.459
   61ASN   HD22  577   6.044   3.684   3.575
   61ASN      C  578   6.109   3.778   3.013
   61ASN      O  579   6.206   3.848   2.983
   62PHE      N  580   6.054   3.686   2.935
   62PHE      H  581   5.967   3.641   2.958
   62PHE     CA  582   6.107   3.641   2.805
   62PHE     CB  583   6.030   3.530   2.735
   62PHE     CG  584   6.035   3.391   2.799
   62PHE    CD1  585   6.158   3.346   2.848
   62PHE    HD1  586   6.253   3.390   2.818
   62PHE    CD2  587   5.918   3.318   2.818
   62PHE    HD2  588   5.828   3.348   2.764
   62PHE    CE1  589   6.163   3.224   2.915
   62PHE    HE1  590   6.258   3.176   2.939
   62PHE    CE2  591   5.921   3.200   2.892
   62PHE    HE2  592   5.839   3.129   2.894
   62PHE     CZ  593   6.045   3.154   2.934
   62PHE     HZ  594   6.048   3.057   2.983
   62PHE      C  595   6.125   3.752   2.701
   62PHE      O  596   6.234   3.759   2.643
   63ARG      N  597   6.028   3.842   2.699
   63ARG      H  598   5.936   3.825   2.737
   63ARG     CA  599   6.038   3.966   2.621
   63ARG     CB  600   5.903   4.036   2.614
   63ARG     CG  601   5.809   3.956   2.523
   63ARG     CD  602   5.676   4.030   2.509
   63ARG     NE  603   5.573   3.941   2.455
   63ARG     HE  604   5.608   3.859   2.411
   63ARG     CZ  605   5.445   3.982   2.462
   63ARG    NH1  606   5.406   4.110   2.468
   63ARG   HH11  607   5.471   4.184   2.481
   63ARG   HH12  608   5.315   4.127   2.430
   63ARG    NH2  609   5.347   3.891   2.460
   63ARG   HH21  610   5.364   3.793   2.451
   63ARG   HH22  611   5.259   3.934   2.440
   63ARG      C  612   6.159   4.054   2.651
   63ARG      O  613   6.248   4.045   2.566
   64LYS      N  614   6.181   4.066   2.782
   64LYS      H  615   6.119   4.024   2.848
   64LYS     CA  616   6.292   4.148   2.831
   64LYS     CB  617   6.257   4.168   2.979
   64LYS     CG  618   6.167   4.291   2.993
   64LYS     CD  619   6.159   4.315   3.144
   64LYS     CE  620   6.068   4.220   3.223
   64LYS     NZ  621   6.064   4.232   3.369
   64LYS    HZ1  622   5.996   4.164   3.396
   64LYS    HZ2  623   6.154   4.216   3.411
   64LYS    HZ3  624   6.034   4.324   3.397
   64LYS      C  625   6.431   4.090   2.804
   64LYS      O  626   6.529   4.161   2.779
   65LYS      N  627   6.437   3.958   2.821
   65LYS      H  628   6.354   3.908   2.846
   65LYS     CA  629   6.557   3.875   2.804
   65LYS     CB  630   6.538   3.738   2.871
   65LYS     CG  631   6.549   3.740   3.023
   65LYS     CD  632   6.505   3.605   3.081
   65LYS     CE  633   6.571   3.561   3.212
   65LYS     NZ  634   6.665   3.454   3.176
   65LYS    HZ1  635   6.613   3.378   3.139
   65LYS    HZ2  636   6.724   3.498   3.108
   65LYS    HZ3  637   6.715   3.414   3.253
   65LYS      C  638   6.599   3.853   2.659
   65LYS      O  639   6.657   3.749   2.628
   66GLN      N  640   6.608   3.965   2.587
   66GLN      H  641   6.609   4.054   2.631
   66GLN     CA  642   6.656   3.957   2.448
   66GLN     CB  643   6.537   3.987   2.357
   66GLN     CG  644   6.431   3.877   2.361
   66GLN     CD  645   6.321   3.895   2.256
   66GLN    OE1  646   6.304   3.815   2.164
   66GLN    NE2  647   6.230   3.983   2.298
   66GLN   HE21  648   6.242   4.008   2.394
   66GLN   HE22  649   6.169   4.036   2.239
   66GLN      C  650   6.760   4.067   2.421
   66GLN      O  651   6.763   4.172   2.484
   67ILE      N  652   6.827   4.045   2.309
   67ILE      H  653   6.805   3.960   2.261
   67ILE     CA  654   6.920   4.138   2.243
   67ILE     CB  655   7.012   4.059   2.150
   67ILE    CG1  656   7.090   3.952   2.228
   67ILE    CG2  657   7.103   4.149   2.066
   67ILE     CD  658   7.190   3.873   2.142
   67ILE      C  659   6.839   4.250   2.176
   67ILE      O  660   6.757   4.221   2.089
   68GLU      N  661   6.883   4.374   2.195
   68GLU      H  662   6.940   4.398   2.274
   68GLU     CA  663   6.831   4.504   2.151
   68GLU     CB  664   6.880   4.611   2.248
   68GLU     CG  665   6.835   4.755   2.224
   68GLU     CD  666   6.900   4.857   2.317
   68GLU    OE1  667   7.004   4.916   2.279
   68GLU    OE2  668   6.831   4.886   2.417
   68GLU      C  669   6.856   4.534   2.003
   68GLU      O  670   6.898   4.640   1.959
   69GLU      N  671   6.828   4.429   1.925
   69GLU      H  672   6.804   4.340   1.964
   69GLU     CA  673   6.823   4.431   1.778
   69GLU     CB  674   6.800   4.286   1.737
   69GLU     CG  675   6.836   4.255   1.592
   69GLU     CD  676   6.986   4.230   1.574
   69GLU    OE1  677   7.023   4.124   1.519
   69GLU    OE2  678   7.064   4.326   1.593
   69GLU      C  679   6.722   4.527   1.716
   69GLU      O  680   6.602   4.512   1.741
   70LEU      N  681   6.776   4.624   1.643
   70LEU      H  682   6.873   4.646   1.640
   70LEU     CA  683   6.688   4.729   1.589
   70LEU     CB  684   6.769   4.859   1.583
   70LEU     CG  685   6.803   4.929   1.715
   70LEU    CD1  686   6.901   5.042   1.681
   70LEU    CD2  687   6.673   4.977   1.780
   70LEU      C  688   6.610   4.689   1.463
   70LEU      O  689   6.657   4.683   1.350
   71LYS      N  690   6.507   4.610   1.493
   71LYS      H  691   6.488   4.571   1.584
   71LYS     CA  692   6.421   4.552   1.390
   71LYS     CB  693   6.349   4.435   1.457
   71LYS     CG  694   6.442   4.314   1.443
   71LYS     CD  695   6.371   4.192   1.502
   71LYS     CE  696   6.435   4.069   1.437
   71LYS     NZ  697   6.393   3.942   1.498
   71LYS    HZ1  698   6.430   3.925   1.589
   71LYS    HZ2  699   6.293   3.944   1.501
   71LYS    HZ3  700   6.424   3.869   1.438
   71LYS      C  701   6.321   4.654   1.334
   71LYS      O  702   6.205   4.623   1.306
   72GLY      N  703   6.364   4.779   1.317
   72GLY      H  704   6.456   4.805   1.346
   72GLY     CA  705   6.298   4.876   1.229
   72GLY      C  706   6.358   5.017   1.234
   72GLY      O  707   6.472   5.037   1.275
   73GLN      N  708   6.275   5.106   1.181
   73GLN      H  709   6.211   5.075   1.111
   73GLN     CA  710   6.305   5.249   1.163
   73GLN     CB  711   6.205   5.309   1.064
   73GLN     CG  712   6.280   5.359   0.940
   73GLN     CD  713   6.195   5.430   0.834
   73GLN    OE1  714   6.103   5.508   0.856
   73GLN    NE2  715   6.225   5.395   0.709
   73GLN   HE21  716   6.283   5.315   0.696
   73GLN   HE22  717   6.182   5.453   0.640
   73GLN      C  718   6.313   5.329   1.294
   73GLN      O  719   6.214   5.386   1.339
   74GLU      N  720   6.438   5.354   1.331
   74GLU      H  721   6.521   5.315   1.292
   74GLU     CA  722   6.481   5.434   1.447
   74GLU     CB  723   6.630   5.465   1.465
   74GLU     CG  724   6.720   5.346   1.430
   74GLU     CD  725   6.763   5.339   1.284
   74GLU    OE1  726   6.881   5.369   1.254
   74GLU    OE2  727   6.688   5.280   1.203
   74GLU      C  728   6.418   5.573   1.453
   74GLU      O  729   6.380   5.615   1.562
   75VAL      N  730   6.397   5.634   1.337
   75VAL      H  731   6.440   5.594   1.256
   75VAL     CA  732   6.346   5.771   1.315
   75VAL     CB  733   6.417   5.839   1.198
   75VAL    CG1  734   6.559   5.885   1.235
   75VAL    CG2  735   6.423   5.755   1.071
   75VAL      C  736   6.195   5.781   1.294
   75VAL      O  737   6.135   5.888   1.301
   76SER      N  738   6.125   5.668   1.297
   76SER      H  739   6.172   5.580   1.289
   76SER     CA  740   5.979   5.672   1.278
   76SER     CB  741   5.930   5.537   1.226
   76SER     OG  742   5.790   5.528   1.199
   76SER     HG  743   5.769   5.529   1.102
   76SER      C  744   5.908   5.683   1.412
   76SER      O  745   5.945   5.605   1.500
   77PRO      N  746   5.811   5.774   1.419
   77PRO     CA  747   5.705   5.767   1.521
   77PRO     CB  748   5.617   5.890   1.495
   77PRO     CG  749   5.716   5.994   1.443
   77PRO     CD  750   5.806   5.907   1.356
   77PRO      C  751   5.625   5.638   1.508
   77PRO      O  752   5.587   5.574   1.606
   78LYS      N  753   5.582   5.605   1.386
   78LYS      H  754   5.630   5.655   1.314
   78LYS     CA  755   5.500   5.486   1.359
   78LYS     CB  756   5.456   5.470   1.214
   78LYS     CG  757   5.343   5.567   1.177
   78LYS     CD  758   5.286   5.544   1.037
   78LYS     CE  759   5.134   5.531   1.045
   78LYS     NZ  760   5.074   5.549   0.912
   78LYS    HZ1  761   5.090   5.477   0.844
   78LYS    HZ2  762   4.974   5.554   0.917
   78LYS    HZ3  763   5.110   5.629   0.863
   78LYS      C  764   5.547   5.347   1.403
   78LYS      O  765   5.474   5.273   1.470
   79VAL      N  766   5.678   5.326   1.393
   79VAL      H  767   5.737   5.373   1.327
   79VAL     CA  768   5.755   5.218   1.456
   79VAL     CB  769   5.849   5.150   1.356
   79VAL    CG1  770   5.957   5.061   1.416
   79VAL    CG2  771   5.774   5.068   1.250
   79VAL      C  772   5.837   5.279   1.570
   79VAL      O  773   5.945   5.335   1.548
   80TYR      N  774   5.770   5.285   1.684
   80TYR      H  775   5.681   5.241   1.691
   80TYR     CA  776   5.821   5.340   1.811
   80TYR     CB  777   5.711   5.406   1.893
   80TYR     CG  778   5.768   5.522   1.976
   80TYR    CD1  779   5.806   5.640   1.914
   80TYR    HD1  780   5.851   5.622   1.816
   80TYR    CD2  781   5.779   5.513   2.114
   80TYR    HD2  782   5.765   5.411   2.150
   80TYR    CE1  783   5.853   5.743   1.994
   80TYR    HE1  784   5.892   5.832   1.943
   80TYR    CE2  785   5.820   5.617   2.196
   80TYR    HE2  786   5.834   5.597   2.302
   80TYR     CZ  787   5.866   5.732   2.132
   80TYR     OH  788   5.928   5.827   2.207
   80TYR     HH  789   5.960   5.805   2.299
   80TYR      C  790   5.888   5.244   1.909
   80TYR      O  791   5.827   5.140   1.937
   81PHE      N  792   6.013   5.277   1.940
   81PHE      H  793   6.067   5.337   1.882
   81PHE     CA  794   6.095   5.208   2.041
   81PHE     CB  795   6.241   5.193   2.000
   81PHE     CG  796   6.262   5.114   1.870
   81PHE    CD1  797   6.292   4.979   1.875
   81PHE    HD1  798   6.324   4.933   1.969
   81PHE    CD2  799   6.252   5.187   1.752
   81PHE    HD2  800   6.222   5.292   1.749
   81PHE    CE1  801   6.326   4.920   1.754
   81PHE    HE1  802   6.373   4.822   1.759
   81PHE    CE2  803   6.275   5.119   1.633
   81PHE    HE2  804   6.256   5.173   1.540
   81PHE     CZ  805   6.317   4.987   1.633
   81PHE     HZ  806   6.335   4.939   1.537
   81PHE      C  807   6.081   5.276   2.177
   81PHE      O  808   6.083   5.399   2.177
   82MET      N  809   6.071   5.194   2.281
   82MET      H  810   6.091   5.096   2.280
   82MET     CA  811   6.053   5.237   2.420
   82MET     CB  812   5.911   5.294   2.429
   82MET     CG  813   5.887   5.389   2.547
   82MET     SD  814   6.019   5.508   2.589
   82MET     CE  815   5.992   5.545   2.761
   82MET      C  816   6.053   5.115   2.513
   82MET      O  817   6.034   5.005   2.462
   83LYS      N  818   6.100   5.134   2.636
   83LYS      H  819   6.108   5.228   2.670
   83LYS     CA  820   6.100   5.026   2.735
   83LYS     CB  821   6.245   4.989   2.767
   83LYS     CG  822   6.264   4.839   2.791
   83LYS     CD  823   6.414   4.818   2.813
   83LYS     CE  824   6.459   4.672   2.803
   83LYS     NZ  825   6.602   4.661   2.835
   83LYS    HZ1  826   6.624   4.712   2.919
   83LYS    HZ2  827   6.639   4.570   2.852
   83LYS    HZ3  828   6.650   4.710   2.762
   83LYS      C  829   6.044   5.063   2.872
   83LYS      O  830   6.037   5.183   2.902
   84GLN      N  831   5.967   4.969   2.925
   84GLN      H  832   5.925   4.892   2.876
   84GLN     CA  833   5.915   4.979   3.063
   84GLN     CB  834   5.816   4.863   3.064
   84GLN     CG  835   5.752   4.854   3.203
   84GLN     CD  836   5.640   4.749   3.194
   84GLN    OE1  837   5.528   4.780   3.153
   84GLN    NE2  838   5.681   4.625   3.216
   84GLN   HE21  839   5.781   4.621   3.220
   84GLN   HE22  840   5.623   4.544   3.217
   84GLN      C  841   6.023   4.960   3.170
   84GLN      O  842   6.106   4.870   3.157
   85THR      N  843   6.037   5.063   3.254
   85THR      H  844   5.969   5.136   3.251
   85THR     CA  845   6.145   5.087   3.350
   85THR     CB  846   6.132   5.236   3.382
   85THR    OG1  847   6.002   5.263   3.435
   85THR    HG1  848   6.013   5.338   3.500
   85THR    CG2  849   6.168   5.331   3.267
   85THR      C  850   6.126   5.008   3.480
   85THR      O  851   6.030   4.931   3.477
   86ILE      N  852   6.218   5.019   3.575
   86ILE      H  853   6.310   5.049   3.548
   86ILE     CA  854   6.217   4.954   3.707
   86ILE     CB  855   6.348   4.974   3.785
   86ILE    CG1  856   6.470   4.911   3.717
   86ILE    CG2  857   6.330   4.911   3.923
   86ILE     CD  858   6.500   4.762   3.731
   86ILE      C  859   6.087   4.994   3.776
   86ILE      O  860   6.065   5.110   3.810
   87GLY      N  861   6.007   4.890   3.798
   87GLY      H  862   6.030   4.798   3.767
   87GLY     CA  863   5.868   4.905   3.844
   87GLY      C  864   5.761   4.888   3.737
   87GLY      O  865   5.787   4.843   3.625
   88ASN      N  866   5.641   4.934   3.772
   88ASN      H  867   5.627   4.988   3.855
   88ASN     CA  868   5.536   4.937   3.669
   88ASN     CB  869   5.410   4.864   3.715
   88ASN     CG  870   5.300   4.830   3.615
   88ASN    OD1  871   5.258   4.919   3.541
   88ASN    ND2  872   5.231   4.716   3.617
   88ASN   HD21  873   5.248   4.644   3.683
   88ASN   HD22  874   5.156   4.709   3.550
   88ASN      C  875   5.502   5.074   3.611
   88ASN      O  876   5.418   5.145   3.667
   89SER      N  877   5.551   5.102   3.491
   89SER      H  878   5.612   5.037   3.447
   89SER     CA  879   5.518   5.228   3.422
   89SER     CB  880   5.644   5.294   3.364
   89SER     OG  881   5.756   5.216   3.320
   89SER     HG  882   5.834   5.220   3.382
   89SER      C  883   5.433   5.193   3.300
   89SER      O  884   5.405   5.281   3.218
   90CYS      N  885   5.354   5.086   3.313
   90CYS      H  886   5.333   5.050   3.404
   90CYS     CA  887   5.277   5.029   3.202
   90CYS     CB  888   5.196   4.906   3.243
   90CYS     SG  889   5.084   4.834   3.118
   90CYS     HG  890   5.096   4.704   3.145
   90CYS      C  891   5.184   5.126   3.129
   90CYS      O  892   5.215   5.157   3.014
   91GLY      N  893   5.102   5.195   3.207
   91GLY      H  894   5.079   5.167   3.300
   91GLY     CA  895   5.018   5.305   3.158
   91GLY      C  896   5.079   5.424   3.083
   91GLY      O  897   5.045   5.468   2.973
   92THR      N  898   5.187   5.474   3.142
   92THR      H  899   5.217   5.435   3.229
   92THR     CA  900   5.265   5.587   3.089
   92THR     CB  901   5.346   5.662   3.195
   92THR    OG1  902   5.371   5.578   3.308
   92THR    HG1  903   5.312   5.582   3.389
   92THR    CG2  904   5.276   5.786   3.250
   92THR      C  905   5.349   5.562   2.964
   92THR      O  906   5.325   5.625   2.861
   93ILE      N  907   5.417   5.447   2.956
   93ILE      H  908   5.467   5.415   3.037
   93ILE     CA  909   5.471   5.379   2.838
   93ILE     CB  910   5.535   5.244   2.874
   93ILE    CG1  911   5.632   5.250   2.992
   93ILE    CG2  912   5.612   5.190   2.754
   93ILE     CD  913   5.749   5.349   2.993
   93ILE      C  914   5.376   5.365   2.720
   93ILE      O  915   5.391   5.434   2.619
   94GLY      N  916   5.263   5.301   2.750
   94GLY      H  917   5.258   5.254   2.838
   94GLY     CA  918   5.152   5.280   2.655
   94GLY      C  919   5.089   5.410   2.605
   94GLY      O  920   5.040   5.424   2.493
   95LEU      N  921   5.077   5.505   2.697
   95LEU      H  922   5.072   5.489   2.796
   95LEU     CA  923   5.052   5.644   2.656
   95LEU     CB  924   5.016   5.722   2.782
   95LEU     CG  925   4.978   5.869   2.762
   95LEU    CD1  926   4.831   5.881   2.803
   95LEU    CD2  927   5.055   5.974   2.842
   95LEU      C  928   5.153   5.708   2.560
   95LEU      O  929   5.110   5.756   2.455
   96ILE      N  930   5.282   5.709   2.592
   96ILE      H  931   5.315   5.688   2.683
   96ILE     CA  932   5.388   5.747   2.497
   96ILE     CB  933   5.526   5.737   2.563
   96ILE    CG1  934   5.519   5.823   2.689
   96ILE    CG2  935   5.637   5.788   2.472
   96ILE     CD  936   5.638   5.825   2.785
   96ILE      C  937   5.381   5.679   2.360
   96ILE      O  938   5.372   5.756   2.264
   97HISE     N  939   5.352   5.550   2.359
   97HISE     H  940   5.362   5.499   2.445
   97HISE    CA  941   5.329   5.469   2.238
   97HISE    CB  942   5.284   5.325   2.266
   97HISE    CG  943   5.399   5.227   2.288
   97HISE   ND1  944   5.448   5.201   2.409
   97HISE   CD2  945   5.494   5.195   2.200
   97HISE   HD2  946   5.491   5.207   2.091
   97HISE   CE1  947   5.569   5.147   2.393
   97HISE   HE1  948   5.635   5.111   2.473
   97HISE   NE2  949   5.601   5.151   2.264
   97HISE   HE2  950   5.659   5.083   2.219
   97HISE     C  951   5.217   5.532   2.157
   97HISE     O  952   5.241   5.583   2.047
   98ALA      N  953   5.103   5.559   2.221
   98ALA      H  954   5.099   5.544   2.320
   98ALA     CA  955   4.985   5.620   2.159
   98ALA     CB  956   4.865   5.607   2.253
   98ALA      C  957   5.005   5.762   2.106
   98ALA      O  958   4.976   5.799   1.993
   99VAL      N  959   5.069   5.842   2.191
   99VAL      H  960   5.092   5.814   2.285
   99VAL     CA  961   5.097   5.984   2.167
   99VAL     CB  962   5.129   6.071   2.289
   99VAL    CG1  963   5.170   6.215   2.256
   99VAL    CG2  964   5.010   6.072   2.385
   99VAL      C  965   5.208   6.000   2.063
   99VAL      O  966   5.210   6.100   1.992
  100ALA      N  967   5.308   5.913   2.053
  100ALA      H  968   5.325   5.842   2.121
  100ALA     CA  969   5.419   5.922   1.957
  100ALA     CB  970   5.507   5.803   1.997
  100ALA      C  971   5.359   5.906   1.818
  100ALA      O  972   5.404   5.973   1.725
  101ASN      N  973   5.254   5.826   1.801
  101ASN      H  974   5.235   5.755   1.869
  101ASN     CA  975   5.178   5.812   1.675
  101ASN     CB  976   5.114   5.674   1.669
  101ASN     CG  977   5.055   5.631   1.535
  101ASN    OD1  978   5.125   5.577   1.449
  101ASN    ND2  979   4.931   5.667   1.502
  101ASN   HD21  980   4.879   5.737   1.552
  101ASN   HD22  981   4.893   5.616   1.425
  101ASN      C  982   5.068   5.916   1.652
  101ASN      O  983   5.082   5.990   1.554
  102ASN      N  984   4.979   5.938   1.748
  102ASN      H  985   4.976   5.900   1.840
  102ASN     CA  986   4.861   6.025   1.737
  102ASN     CB  987   4.746   5.995   1.832
  102ASN     CG  988   4.709   5.846   1.834
  102ASN    OD1  989   4.723   5.774   1.735
  102ASN    ND2  990   4.643   5.799   1.939
  102ASN   HD21  991   4.613   5.857   2.015
  102ASN   HD22  992   4.623   5.701   1.938
  102ASN      C  993   4.888   6.176   1.737
  102ASN      O  994   4.796   6.253   1.711
  103GLN      N  995   5.016   6.208   1.717
  103GLN      H  996   5.085   6.142   1.686
  103GLN     CA  997   5.076   6.340   1.736
  103GLN     CB  998   5.217   6.339   1.676
  103GLN     CG  999   5.325   6.310   1.781
  103GLN     CD 1000   5.473   6.333   1.747
  103GLN    OE1 1001   5.523   6.445   1.746
  103GLN    NE2 1002   5.547   6.231   1.708
  103GLN   HE21 1003   5.505   6.140   1.704
  103GLN   HE22 1004   5.643   6.250   1.687
  103GLN      C 1005   5.002   6.449   1.658
  103GLN      O 1006   5.004   6.563   1.704
  104ASP      N 1007   4.971   6.423   1.531
  104ASP      H 1008   4.991   6.336   1.487
  104ASP     CA 1009   4.910   6.517   1.436
  104ASP     CB 1010   4.910   6.428   1.311
  104ASP     CG 1011   4.812   6.311   1.315
  104ASP    OD1 1012   4.857   6.200   1.352
  104ASP    OD2 1013   4.695   6.327   1.275
  104ASP      C 1014   4.773   6.571   1.475
  104ASP      O 1015   4.754   6.693   1.482
  105LYS      N 1016   4.690   6.484   1.531
  105LYS      H 1017   4.700   6.386   1.514
  105LYS     CA 1018   4.574   6.531   1.609
  105LYS     CB 1019   4.473   6.417   1.621
  105LYS     CG 1020   4.381   6.389   1.502
  105LYS     CD 1021   4.257   6.479   1.503
  105LYS     CE 1022   4.149   6.445   1.399
  105LYS     NZ 1023   4.026   6.519   1.433
  105LYS    HZ1 1024   3.952   6.499   1.368
  105LYS    HZ2 1025   3.993   6.490   1.523
  105LYS    HZ3 1026   4.054   6.614   1.434
  105LYS      C 1027   4.590   6.600   1.744
  105LYS      O 1028   4.498   6.661   1.797
  106LEU      N 1029   4.713   6.603   1.794
  106LEU      H 1030   4.793   6.562   1.751
  106LEU     CA 1031   4.746   6.654   1.928
  106LEU     CB 1032   4.822   6.553   2.015
  106LEU     CG 1033   4.737   6.432   2.058
  106LEU    CD1 1034   4.828   6.345   2.145
  106LEU    CD2 1035   4.616   6.485   2.134
  106LEU      C 1036   4.823   6.786   1.928
  106LEU      O 1037   4.779   6.888   1.982
  107GLY      N 1038   4.921   6.794   1.838
  107GLY      H 1039   4.957   6.715   1.788
  107GLY     CA 1040   5.001   6.914   1.812
  107GLY      C 1041   5.095   6.964   1.922
  107GLY      O 1042   5.215   6.937   1.910
  108PHE      N 1043   5.027   7.017   2.023
  108PHE      H 1044   4.928   7.004   2.025
  108PHE     CA 1045   5.082   7.069   2.149
  108PHE     CB 1046   5.166   6.967   2.227
  108PHE     CG 1047   5.104   6.829   2.249
  108PHE    CD1 1048   5.013   6.803   2.351
  108PHE    HD1 1049   4.944   6.879   2.387
  108PHE    CD2 1050   5.162   6.723   2.182
  108PHE    HD2 1051   5.242   6.751   2.114
  108PHE    CE1 1052   4.988   6.672   2.391
  108PHE    HE1 1053   4.925   6.658   2.479
  108PHE    CE2 1054   5.133   6.593   2.222
  108PHE    HE2 1055   5.169   6.513   2.157
  108PHE     CZ 1056   5.050   6.564   2.330
  108PHE     HZ 1057   5.052   6.462   2.368
  108PHE      C 1058   5.143   7.209   2.150
  108PHE      O 1059   5.220   7.247   2.061
  109GLU      N 1060   5.125   7.267   2.268
  109GLU      H 1061   5.077   7.223   2.343
  109GLU     CA 1062   5.164   7.405   2.300
  109GLU     CB 1063   5.072   7.451   2.413
  109GLU     CG 1064   5.093   7.379   2.546
  109GLU     CD 1065   4.995   7.262   2.558
  109GLU    OE1 1066   4.888   7.284   2.619
  109GLU    OE2 1067   5.019   7.152   2.505
  109GLU      C 1068   5.308   7.434   2.344
  109GLU      O 1069   5.389   7.344   2.367
  110ASP      N 1070   5.346   7.561   2.359
  110ASP      H 1071   5.293   7.646   2.352
  110ASP     CA 1072   5.483   7.603   2.389
  110ASP     CB 1073   5.495   7.756   2.387
  110ASP     CG 1074   5.638   7.782   2.339
  110ASP    OD1 1075   5.658   7.785   2.216
  110ASP    OD2 1076   5.717   7.826   2.425
  110ASP      C 1077   5.540   7.548   2.519
  110ASP      O 1078   5.468   7.536   2.618
  111GLY      N 1079   5.667   7.507   2.512
  111GLY      H 1080   5.727   7.540   2.439
  111GLY     CA 1081   5.732   7.433   2.622
  111GLY      C 1082   5.658   7.308   2.671
  111GLY      O 1083   5.688   7.263   2.781
  112SER      N 1084   5.565   7.252   2.595
  112SER      H 1085   5.559   7.283   2.500
  112SER     CA 1086   5.473   7.147   2.641
  112SER     CB 1087   5.374   7.107   2.531
  112SER     OG 1088   5.266   7.037   2.592
  112SER     HG 1089   5.185   7.089   2.563
  112SER      C 1090   5.546   7.019   2.683
  112SER      O 1091   5.639   6.969   2.621
  113VAL      N 1092   5.498   6.955   2.789
  113VAL      H 1093   5.398   6.960   2.796
  113VAL     CA 1094   5.574   6.859   2.870
  113VAL     CB 1095   5.510   6.832   3.007
  113VAL    CG1 1096   5.590   6.736   3.095
  113VAL    CG2 1097   5.483   6.961   3.084
  113VAL      C 1098   5.598   6.729   2.793
  113VAL      O 1099   5.718   6.700   2.786
  114LEU      N 1100   5.499   6.667   2.730
  114LEU      H 1101   5.406   6.702   2.740
  114LEU     CA 1102   5.524   6.551   2.643
  114LEU     CB 1103   5.395   6.470   2.635
  114LEU     CG 1104   5.400   6.322   2.597
  114LEU    CD1 1105   5.495   6.250   2.693
  114LEU    CD2 1106   5.261   6.261   2.614
  114LEU      C 1107   5.598   6.573   2.511
  114LEU      O 1108   5.683   6.495   2.469
  115LYS      N 1109   5.577   6.693   2.457
  115LYS      H 1110   5.502   6.752   2.486
  115LYS     CA 1111   5.643   6.741   2.334
  115LYS     CB 1112   5.578   6.873   2.291
  115LYS     CG 1113   5.610   6.912   2.146
  115LYS     CD 1114   5.538   7.040   2.102
  115LYS     CE 1115   5.562   7.053   1.951
  115LYS     NZ 1116   5.499   6.957   1.859
  115LYS    HZ1 1117   5.529   6.865   1.886
  115LYS    HZ2 1118   5.400   6.966   1.860
  115LYS    HZ3 1119   5.530   6.979   1.767
  115LYS      C 1120   5.792   6.772   2.351
  115LYS      O 1121   5.863   6.755   2.253
  116GLN      N 1122   5.834   6.821   2.467
  116GLN      H 1123   5.765   6.875   2.516
  116GLN     CA 1124   5.978   6.833   2.495
  116GLN     CB 1125   6.012   6.907   2.624
  116GLN     CG 1126   5.967   7.053   2.607
  116GLN     CD 1127   6.012   7.158   2.708
  116GLN    OE1 1128   6.051   7.137   2.823
  116GLN    NE2 1129   6.023   7.282   2.661
  116GLN   HE21 1130   6.000   7.296   2.564
  116GLN   HE22 1131   6.053   7.357   2.720
  116GLN      C 1132   6.043   6.696   2.505
  116GLN      O 1133   6.153   6.673   2.454
  117PHE      N 1134   5.978   6.598   2.568
  117PHE      H 1135   5.893   6.622   2.615
  117PHE     CA 1136   6.023   6.459   2.582
  117PHE     CB 1137   5.949   6.393   2.699
  117PHE     CG 1138   6.003   6.258   2.748
  117PHE    CD1 1139   6.118   6.244   2.824
  117PHE    HD1 1140   6.160   6.339   2.860
  117PHE    CD2 1141   5.937   6.149   2.693
  117PHE    HD2 1142   5.846   6.160   2.634
  117PHE    CE1 1143   6.164   6.116   2.849
  117PHE    HE1 1144   6.265   6.093   2.884
  117PHE    CE2 1145   5.991   6.023   2.716
  117PHE    HE2 1146   5.931   5.941   2.676
  117PHE     CZ 1147   6.107   6.004   2.791
  117PHE     HZ 1148   6.149   5.903   2.794
  117PHE      C 1149   6.030   6.374   2.456
  117PHE      O 1150   6.134   6.316   2.423
  118LEU      N 1151   5.930   6.389   2.369
  118LEU      H 1152   5.848   6.440   2.393
  118LEU     CA 1153   5.937   6.325   2.237
  118LEU     CB 1154   5.811   6.340   2.153
  118LEU     CG 1155   5.693   6.264   2.214
  118LEU    CD1 1156   5.572   6.318   2.138
  118LEU    CD2 1157   5.695   6.111   2.200
  118LEU      C 1158   6.054   6.368   2.149
  118LEU      O 1159   6.147   6.290   2.128
  119SER      N 1160   6.068   6.501   2.152
  119SER      H 1161   5.991   6.564   2.160
  119SER     CA 1162   6.193   6.559   2.103
  119SER     CB 1163   6.173   6.711   2.102
  119SER     OG 1164   6.070   6.761   2.016
  119SER     HG 1165   6.089   6.854   1.984
  119SER      C 1166   6.327   6.524   2.168
  119SER      O 1167   6.428   6.524   2.097
  120GLU      N 1168   6.333   6.504   2.299
  120GLU      H 1169   6.279   6.570   2.350
  120GLU     CA 1170   6.455   6.457   2.368
  120GLU     CB 1171   6.463   6.493   2.516
  120GLU     CG 1172   6.497   6.641   2.531
  120GLU     CD 1173   6.459   6.691   2.671
  120GLU    OE1 1174   6.394   6.797   2.680
  120GLU    OE2 1175   6.490   6.618   2.767
  120GLU      C 1176   6.487   6.308   2.363
  120GLU      O 1177   6.599   6.266   2.334
  121THR      N 1178   6.383   6.227   2.349
  121THR      H 1179   6.289   6.259   2.335
  121THR     CA 1180   6.402   6.081   2.338
  121THR     CB 1181   6.335   5.989   2.441
  121THR    OG1 1182   6.193   5.989   2.432
  121THR    HG1 1183   6.163   6.078   2.466
  121THR    CG2 1184   6.381   6.025   2.582
  121THR      C 1185   6.385   6.023   2.198
  121THR      O 1186   6.411   5.903   2.183
  122GLU      N 1187   6.376   6.106   2.095
  122GLU      H 1188   6.365   6.204   2.111
  122GLU     CA 1189   6.371   6.069   1.953
  122GLU     CB 1190   6.331   6.182   1.858
  122GLU     CG 1191   6.443   6.285   1.839
  122GLU     CD 1192   6.414   6.384   1.726
  122GLU    OE1 1193   6.377   6.500   1.752
  122GLU    OE2 1194   6.435   6.344   1.609
  122GLU      C 1195   6.499   5.998   1.910
  122GLU      O 1196   6.598   6.008   1.983
  123LYS      N 1197   6.507   5.910   1.811
  123LYS      H 1198   6.433   5.918   1.744
  123LYS     CA 1199   6.626   5.837   1.764
  123LYS     CB 1200   6.738   5.923   1.705
  123LYS     CG 1201   6.671   6.004   1.593
  123LYS     CD 1202   6.739   6.121   1.523
  123LYS     CE 1203   6.646   6.183   1.417
  123LYS     NZ 1204   6.707   6.292   1.340
  123LYS    HZ1 1205   6.639   6.326   1.275
  123LYS    HZ2 1206   6.738   6.365   1.400
  123LYS    HZ3 1207   6.783   6.260   1.283
  123LYS      C 1208   6.696   5.731   1.850
  123LYS      O 1209   6.757   5.645   1.788
  124MET      N 1210   6.686   5.740   1.982
  124MET      H 1211   6.649   5.820   2.029
  124MET     CA 1212   6.756   5.648   2.074
  124MET     CB 1213   6.741   5.709   2.214
  124MET     CG 1214   6.818   5.840   2.228
  124MET     SD 1215   6.778   5.901   2.396
  124MET     CE 1216   6.948   5.930   2.441
  124MET      C 1217   6.707   5.504   2.083
  124MET      O 1218   6.587   5.476   2.096
  125SER      N 1219   6.801   5.422   2.128
  125SER      H 1220   6.894   5.456   2.117
  125SER     CA 1221   6.785   5.286   2.183
  125SER     CB 1222   6.920   5.234   2.232
  125SER     OG 1223   6.902   5.160   2.353
  125SER     HG 1224   6.909   5.063   2.333
  125SER      C 1225   6.678   5.282   2.292
  125SER      O 1226   6.674   5.377   2.371
  126PRO      N 1227   6.610   5.169   2.307
  126PRO     CA 1228   6.516   5.150   2.418
  126PRO     CB 1229   6.451   5.014   2.389
  126PRO     CG 1230   6.467   4.989   2.239
  126PRO     CD 1231   6.602   5.055   2.213
  126PRO      C 1232   6.576   5.150   2.559
  126PRO      O 1233   6.514   5.220   2.638
  127GLU      N 1234   6.689   5.085   2.588
  127GLU      H 1235   6.730   5.039   2.509
  127GLU     CA 1236   6.761   5.092   2.716
  127GLU     CB 1237   6.878   4.994   2.731
  127GLU     CG 1238   6.931   4.993   2.874
  127GLU     CD 1239   7.067   4.923   2.885
  127GLU    OE1 1240   7.074   4.811   2.829
  127GLU    OE2 1241   7.144   4.971   2.971
  127GLU      C 1242   6.808   5.235   2.742
  127GLU      O 1243   6.781   5.294   2.847
  128ASP      N 1244   6.858   5.303   2.639
  128ASP      H 1245   6.895   5.258   2.558
  128ASP     CA 1246   6.884   5.447   2.638
  128ASP     CB 1247   6.963   5.491   2.514
  128ASP     CG 1248   7.109   5.448   2.526
  128ASP    OD1 1249   7.192   5.530   2.573
  128ASP    OD2 1250   7.144   5.332   2.495
  128ASP      C 1251   6.758   5.529   2.666
  128ASP      O 1252   6.764   5.610   2.759
  129ARG      N 1253   6.640   5.509   2.608
  129ARG      H 1254   6.622   5.450   2.529
  129ARG     CA 1255   6.511   5.569   2.645
  129ARG     CB 1256   6.397   5.548   2.545
  129ARG     CG 1257   6.431   5.595   2.403
  129ARG     CD 1258   6.315   5.577   2.305
  129ARG     NE 1259   6.364   5.587   2.167
  129ARG     HE 1260   6.457   5.563   2.138
  129ARG     CZ 1261   6.289   5.624   2.062
  129ARG    NH1 1262   6.169   5.682   2.077
  129ARG   HH11 1263   6.138   5.702   2.170
  129ARG   HH12 1264   6.119   5.699   1.992
  129ARG    NH2 1265   6.345   5.614   1.941
  129ARG   HH21 1266   6.441   5.586   1.942
  129ARG   HH22 1267   6.303   5.646   1.856
  129ARG      C 1268   6.451   5.533   2.781
  129ARG      O 1269   6.376   5.615   2.834
  130ALA      N 1270   6.493   5.417   2.832
  130ALA      H 1271   6.528   5.344   2.775
  130ALA     CA 1272   6.457   5.387   2.972
  130ALA     CB 1273   6.481   5.241   3.013
  130ALA      C 1274   6.534   5.473   3.071
  130ALA      O 1275   6.477   5.553   3.146
  131LYS      N 1276   6.667   5.471   3.064
  131LYS      H 1277   6.708   5.389   3.025
  131LYS     CA 1278   6.762   5.555   3.139
  131LYS     CB 1279   6.902   5.531   3.084
  131LYS     CG 1280   6.974   5.417   3.157
  131LYS     CD 1281   7.100   5.400   3.072
  131LYS     CE 1282   7.185   5.284   3.126
  131LYS     NZ 1283   7.308   5.256   3.050
  131LYS    HZ1 1284   7.337   5.166   3.081
  131LYS    HZ2 1285   7.293   5.250   2.951
  131LYS    HZ3 1286   7.375   5.325   3.078
  131LYS      C 1287   6.712   5.700   3.129
  131LYS      O 1288   6.679   5.763   3.230
  132CYS      N 1289   6.686   5.742   3.006
  132CYS      H 1290   6.712   5.683   2.930
  132CYS     CA 1291   6.621   5.870   2.973
  132CYS     CB 1292   6.600   5.892   2.824
  132CYS     SG 1293   6.763   5.917   2.744
  132CYS     HG 1294   6.812   5.794   2.736
  132CYS      C 1295   6.490   5.909   3.043
  132CYS      O 1296   6.481   6.022   3.090
  133PHE      N 1297   6.396   5.816   3.048
  133PHE      H 1298   6.398   5.737   2.986
  133PHE     CA 1299   6.276   5.823   3.133
  133PHE     CB 1300   6.192   5.697   3.117
  133PHE     CG 1301   6.046   5.705   3.163
  133PHE    CD1 1302   5.956   5.759   3.072
  133PHE    HD1 1303   5.995   5.809   2.983
  133PHE    CD2 1304   6.009   5.636   3.277
  133PHE    HD2 1305   6.089   5.621   3.349
  133PHE    CE1 1306   5.821   5.738   3.100
  133PHE    HE1 1307   5.747   5.802   3.052
  133PHE    CE2 1308   5.874   5.614   3.305
  133PHE    HE2 1309   5.847   5.562   3.397
  133PHE     CZ 1310   5.784   5.665   3.212
  133PHE     HZ 1311   5.678   5.649   3.233
  133PHE      C 1312   6.297   5.840   3.284
  133PHE      O 1313   6.242   5.930   3.348
  134GLU      N 1314   6.372   5.749   3.346
  134GLU      H 1315   6.401   5.674   3.287
  134GLU     CA 1316   6.384   5.738   3.492
  134GLU     CB 1317   6.461   5.613   3.537
  134GLU     CG 1318   6.382   5.484   3.514
  134GLU     CD 1319   6.463   5.358   3.544
  134GLU    OE1 1320   6.442   5.289   3.647
  134GLU    OE2 1321   6.543   5.313   3.459
  134GLU      C 1322   6.455   5.864   3.541
  134GLU      O 1323   6.436   5.896   3.659
  135LYS      N 1324   6.538   5.934   3.464
  135LYS      H 1325   6.581   5.885   3.389
  135LYS     CA 1326   6.585   6.069   3.497
  135LYS     CB 1327   6.671   6.119   3.381
  135LYS     CG 1328   6.813   6.066   3.368
  135LYS     CD 1329   6.879   6.142   3.252
  135LYS     CE 1330   7.016   6.081   3.221
  135LYS     NZ 1331   7.092   6.156   3.119
  135LYS    HZ1 1332   7.186   6.125   3.110
  135LYS    HZ2 1333   7.060   6.147   3.025
  135LYS    HZ3 1334   7.095   6.255   3.135
  135LYS      C 1335   6.481   6.180   3.514
  135LYS      O 1336   6.501   6.276   3.589
  136ASN      N 1337   6.375   6.178   3.434
  136ASN      H 1338   6.356   6.094   3.384
  136ASN     CA 1339   6.269   6.279   3.446
  136ASN     CB 1340   6.222   6.302   3.302
  136ASN     CG 1341   6.107   6.402   3.287
  136ASN    OD1 1342   6.017   6.420   3.369
  136ASN    ND2 1343   6.107   6.484   3.182
  136ASN   HD21 1344   6.170   6.480   3.105
  136ASN   HD22 1345   6.042   6.559   3.188
  136ASN      C 1346   6.161   6.254   3.551
  136ASN      O 1347   6.080   6.161   3.543
  137GLU      N 1348   6.159   6.335   3.656
  137GLU      H 1349   6.227   6.408   3.666
  137GLU     CA 1350   6.064   6.326   3.768
  137GLU     CB 1351   6.108   6.414   3.885
  137GLU     CG 1352   6.071   6.346   4.018
  137GLU     CD 1353   6.159   6.395   4.133
  137GLU    OE1 1354   6.268   6.338   4.154
  137GLU    OE2 1355   6.126   6.498   4.197
  137GLU      C 1356   5.919   6.359   3.731
  137GLU      O 1357   5.835   6.275   3.762
  138ALA      N 1358   5.890   6.457   3.646
  138ALA      H 1359   5.962   6.519   3.611
  138ALA     CA 1360   5.753   6.495   3.609
  138ALA     CB 1361   5.769   6.611   3.510
  138ALA      C 1362   5.655   6.395   3.549
  138ALA      O 1363   5.550   6.373   3.608
  139ILE      N 1364   5.697   6.329   3.441
  139ILE      H 1365   5.792   6.327   3.412
  139ILE     CA 1366   5.622   6.219   3.378
  139ILE     CB 1367   5.681   6.152   3.254
  139ILE    CG1 1368   5.747   6.255   3.162
  139ILE    CG2 1369   5.588   6.049   3.189
  139ILE     CD 1370   5.838   6.192   3.056
  139ILE      C 1371   5.589   6.108   3.479
  139ILE      O 1372   5.476   6.058   3.481
  140GLN      N 1373   5.676   6.081   3.575
  140GLN      H 1374   5.748   6.149   3.583
  140GLN     CA 1375   5.670   5.976   3.679
  140GLN     CB 1376   5.809   5.941   3.733
  140GLN     CG 1377   5.908   5.868   3.642
  140GLN     CD 1378   6.041   5.824   3.704
  140GLN    OE1 1379   6.052   5.714   3.756
  140GLN    NE2 1380   6.135   5.915   3.679
  140GLN   HE21 1381   6.111   6.000   3.631
  140GLN   HE22 1382   6.231   5.887   3.686
  140GLN      C 1383   5.568   6.009   3.787
  140GLN      O 1384   5.502   5.918   3.836
  141ALA      N 1385   5.584   6.132   3.837
  141ALA      H 1386   5.666   6.179   3.805
  141ALA     CA 1387   5.503   6.200   3.939
  141ALA     CB 1388   5.565   6.334   3.977
  141ALA      C 1389   5.358   6.205   3.891
  141ALA      O 1390   5.274   6.189   3.980
  142ALA      N 1391   5.327   6.232   3.764
  142ALA      H 1392   5.402   6.265   3.708
  142ALA     CA 1393   5.195   6.224   3.700
  142ALA     CB 1394   5.193   6.288   3.561
  142ALA      C 1395   5.137   6.083   3.715
  142ALA      O 1396   5.039   6.056   3.784
  143HISE     N 1397   5.210   5.983   3.666
  143HISE     H 1398   5.306   5.991   3.640
  143HISE    CA 1399   5.170   5.843   3.687
  143HISE    CB 1400   5.278   5.758   3.620
  143HISE    CG 1401   5.241   5.610   3.609
  143HISE   ND1 1402   5.198   5.546   3.500
  143HISE   CD2 1403   5.267   5.517   3.700
  143HISE   HD2 1404   5.289   5.537   3.805
  143HISE   CE1 1405   5.193   5.415   3.520
  143HISE   HE1 1406   5.141   5.345   3.454
  143HISE   NE2 1407   5.241   5.400   3.643
  143HISE   HE2 1408   5.255   5.306   3.673
  143HISE     C 1409   5.146   5.805   3.833
  143HISE     O 1410   5.044   5.741   3.859
  144ASP      N 1411   5.236   5.849   3.920
  144ASP      H 1412   5.330   5.874   3.898
  144ASP     CA 1413   5.228   5.821   4.064
  144ASP     CB 1414   5.369   5.832   4.123
  144ASP     CG 1415   5.381   5.814   4.275
  144ASP    OD1 1416   5.288   5.754   4.332
  144ASP    OD2 1417   5.471   5.882   4.329
  144ASP      C 1418   5.109   5.883   4.138
  144ASP      O 1419   5.023   5.811   4.188
  145ALA      N 1420   5.079   6.007   4.100
  145ALA      H 1421   5.147   6.069   4.061
  145ALA     CA 1422   4.950   6.069   4.136
  145ALA     CB 1423   4.957   6.204   4.064
  145ALA      C 1424   4.829   5.991   4.084
  145ALA      O 1425   4.749   5.944   4.165
  146VAL      N 1426   4.826   5.944   3.960
  146VAL      H 1427   4.904   5.954   3.897
  146VAL     CA 1428   4.718   5.862   3.903
  146VAL     CB 1429   4.699   5.862   3.751
  146VAL    CG1 1430   4.582   5.785   3.690
  146VAL    CG2 1431   4.692   6.010   3.711
  146VAL      C 1432   4.719   5.718   3.953
  146VAL      O 1433   4.609   5.665   3.972
  147ALA      N 1434   4.828   5.653   3.992
  147ALA      H 1435   4.919   5.687   3.968
  147ALA     CA 1436   4.832   5.522   4.060
  147ALA     CB 1437   4.969   5.459   4.037
  147ALA      C 1438   4.800   5.531   4.209
  147ALA      O 1439   4.769   5.424   4.262
  148GLN      N 1440   4.813   5.647   4.273
  148GLN      H 1441   4.855   5.726   4.230
  148GLN     CA 1442   4.758   5.664   4.408
  148GLN     CB 1443   4.801   5.798   4.469
  148GLN     CG 1444   4.953   5.795   4.489
  148GLN     CD 1445   5.008   5.932   4.529
  148GLN    OE1 1446   4.944   6.007   4.602
  148GLN    NE2 1447   5.119   5.981   4.473
  148GLN   HE21 1448   5.167   5.924   4.406
  148GLN   HE22 1449   5.143   6.075   4.496
  148GLN      C 1450   4.607   5.672   4.388
  148GLN      O 1451   4.537   5.606   4.465
  149GLU      N 1452   4.556   5.756   4.298
  149GLU      H 1453   4.621   5.819   4.255
  149GLU     CA 1454   4.414   5.785   4.272
  149GLU     CB 1455   4.398   5.907   4.180
  149GLU     CG 1456   4.301   5.999   4.253
  149GLU     CD 1457   4.249   6.110   4.161
  149GLU    OE1 1458   4.322   6.196   4.108
  149GLU    OE2 1459   4.124   6.107   4.165
  149GLU      C 1460   4.338   5.665   4.216
  149GLU      O 1461   4.216   5.669   4.228
  150GLY      N 1462   4.403   5.565   4.157
  150GLY      H 1463   4.492   5.583   4.115
  150GLY     CA 1464   4.344   5.442   4.102
  150GLY      C 1465   4.443   5.336   4.051
  150GLY      O 1466   4.480   5.327   3.935
  151GLN      N 1467   4.461   5.243   4.144
  151GLN      H 1468   4.429   5.253   4.239
  151GLN     CA 1469   4.558   5.138   4.110
  151GLN     CB 1470   4.648   5.105   4.230
  151GLN     CG 1471   4.782   5.048   4.185
  151GLN     CD 1472   4.840   4.943   4.280
  151GLN    OE1 1473   4.890   4.967   4.389
  151GLN    NE2 1474   4.811   4.817   4.248
  151GLN   HE21 1475   4.768   4.789   4.162
  151GLN   HE22 1476   4.812   4.754   4.326
  151GLN      C 1477   4.491   5.014   4.052
  151GLN      O 1478   4.395   4.960   4.108
  152CYS      N 1479   4.549   4.953   3.949
  152CYS      H 1480   4.627   4.995   3.902
  152CYS     CA 1481   4.515   4.823   3.890
  152CYS     CB 1482   4.596   4.803   3.762
  152CYS     SG 1483   4.523   4.679   3.648
  152CYS     HG 1484   4.397   4.721   3.638
  152CYS      C 1485   4.545   4.710   3.988
  152CYS      O 1486   4.657   4.698   4.038
  153ARG      N 1487   4.447   4.637   4.040
  153ARG      H 1488   4.355   4.664   4.010
  153ARG     CA 1489   4.450   4.517   4.123
  153ARG     CB 1490   4.316   4.500   4.196
  153ARG     CG 1491   4.300   4.571   4.331
  153ARG     CD 1492   4.152   4.576   4.370
  153ARG     NE 1493   4.069   4.663   4.285
  153ARG     HE 1494   4.085   4.761   4.299
  153ARG     CZ 1495   3.962   4.639   4.209
  153ARG    NH1 1496   3.922   4.512   4.194
  153ARG   HH11 1497   3.952   4.438   4.255
  153ARG   HH12 1498   3.871   4.481   4.114
  153ARG    NH2 1499   3.902   4.729   4.130
  153ARG   HH21 1500   3.937   4.822   4.134
  153ARG   HH22 1501   3.840   4.705   4.055
  153ARG      C 1502   4.501   4.393   4.050
  153ARG      O 1503   4.441   4.285   4.055
  154VAL      N 1504   4.621   4.401   3.992
  154VAL      H 1505   4.677   4.480   4.017
  154VAL     CA 1506   4.685   4.311   3.895
  154VAL     CB 1507   4.822   4.368   3.856
  154VAL    CG1 1508   4.799   4.484   3.759
  154VAL    CG2 1509   4.902   4.420   3.975
  154VAL      C 1510   4.699   4.164   3.933
  154VAL      O 1511   4.741   4.129   4.044
  155ASP      N 1512   4.648   4.082   3.842
  155ASP      H 1513   4.580   4.114   3.775
  155ASP     CA 1514   4.652   3.935   3.841
  155ASP     CB 1515   4.555   3.899   3.728
  155ASP     CG 1516   4.500   3.757   3.745
  155ASP    OD1 1517   4.458   3.700   3.643
  155ASP    OD2 1518   4.488   3.707   3.859
  155ASP      C 1519   4.787   3.868   3.811
  155ASP      O 1520   4.868   3.892   3.722
  156ASP      N 1521   4.805   3.761   3.887
  156ASP      H 1522   4.740   3.740   3.961
  156ASP     CA 1523   4.908   3.657   3.869
  156ASP     CB 1524   4.946   3.595   4.003
  156ASP     CG 1525   4.827   3.525   4.069
  156ASP    OD1 1526   4.766   3.585   4.160
  156ASP    OD2 1527   4.806   3.406   4.036
  156ASP      C 1528   4.875   3.543   3.773
  156ASP      O 1529   4.968   3.468   3.743
  157LYS      N 1530   4.761   3.549   3.705
  157LYS      H 1531   4.690   3.614   3.733
  157LYS     CA 1532   4.736   3.466   3.586
  157LYS     CB 1533   4.603   3.390   3.585
  157LYS     CG 1534   4.590   3.254   3.517
  157LYS     CD 1535   4.634   3.240   3.371
  157LYS     CE 1536   4.590   3.107   3.311
  157LYS     NZ 1537   4.638   2.988   3.383
  157LYS    HZ1 1538   4.686   2.930   3.318
  157LYS    HZ2 1539   4.700   3.010   3.458
  157LYS    HZ3 1540   4.568   2.936   3.432
  157LYS      C 1541   4.758   3.552   3.462
  157LYS      O 1542   4.866   3.565   3.404
  158VAL      N 1543   4.653   3.625   3.423
  158VAL      H 1544   4.574   3.620   3.484
  158VAL     CA 1545   4.639   3.701   3.298
  158VAL     CB 1546   4.568   3.624   3.187
  158VAL    CG1 1547   4.671   3.535   3.117
  158VAL    CG2 1548   4.458   3.532   3.242
  158VAL      C 1549   4.595   3.846   3.321
  158VAL      O 1550   4.478   3.880   3.341
  159ASN      N 1551   4.698   3.924   3.351
  159ASN      H 1552   4.786   3.880   3.367
  159ASN     CA 1553   4.702   4.070   3.367
  159ASN     CB 1554   4.826   4.114   3.446
  159ASN     CG 1555   4.824   4.264   3.477
  159ASN    OD1 1556   4.720   4.328   3.486
  159ASN    ND2 1557   4.938   4.328   3.451
  159ASN   HD21 1558   5.018   4.275   3.425
  159ASN   HD22 1559   4.955   4.425   3.468
  159ASN      C 1560   4.701   4.152   3.238
  159ASN      O 1561   4.789   4.138   3.154
  160PHE      N 1562   4.602   4.241   3.237
  160PHE      H 1563   4.530   4.235   3.306
  160PHE     CA 1564   4.571   4.334   3.127
  160PHE     CB 1565   4.431   4.395   3.140
  160PHE     CG 1566   4.332   4.283   3.108
  160PHE    CD1 1567   4.289   4.264   2.977
  160PHE    HD1 1568   4.353   4.292   2.894
  160PHE    CD2 1569   4.275   4.207   3.210
  160PHE    HD2 1570   4.286   4.248   3.310
  160PHE    CE1 1571   4.187   4.172   2.955
  160PHE    HE1 1572   4.150   4.165   2.853
  160PHE    CE2 1573   4.184   4.105   3.188
  160PHE    HE2 1574   4.138   4.045   3.267
  160PHE     CZ 1575   4.134   4.095   3.058
  160PHE     HZ 1576   4.048   4.033   3.035
  160PHE      C 1577   4.678   4.442   3.111
  160PHE      O 1578   4.690   4.534   3.193
  161HISE     N 1579   4.758   4.424   3.007
  161HISE     H 1580   4.755   4.333   2.966
  161HISE    CA 1581   4.867   4.515   2.968
  161HISE    CB 1582   5.003   4.444   2.970
  161HISE    CG 1583   5.088   4.464   3.095
  161HISE   ND1 1584   5.152   4.573   3.137
  161HISE   CD2 1585   5.146   4.358   3.152
  161HISE   HD2 1586   5.099   4.260   3.153
  161HISE   CE1 1587   5.249   4.532   3.219
  161HISE   HE1 1588   5.303   4.596   3.288
  161HISE   NE2 1589   5.246   4.400   3.229
  161HISE   HE2 1590   5.319   4.342   3.266
  161HISE     C 1591   4.854   4.595   2.839
  161HISE     O 1592   4.825   4.537   2.735
  162PHE      N 1593   4.898   4.720   2.844
  162PHE      H 1594   4.950   4.735   2.928
  162PHE     CA 1595   4.899   4.819   2.734
  162PHE     CB 1596   4.897   4.963   2.785
  162PHE     CG 1597   4.773   5.009   2.862
  162PHE    CD1 1598   4.769   5.012   3.001
  162PHE    HD1 1599   4.858   4.990   3.060
  162PHE    CD2 1600   4.660   5.045   2.789
  162PHE    HD2 1601   4.661   5.022   2.683
  162PHE    CE1 1602   4.655   5.044   3.073
  162PHE    HE1 1603   4.650   5.036   3.181
  162PHE    CE2 1604   4.550   5.093   2.860
  162PHE    HE2 1605   4.459   5.112   2.803
  162PHE     CZ 1606   4.548   5.094   2.999
  162PHE     HZ 1607   4.487   5.160   3.061
  162PHE      C 1608   5.010   4.793   2.632
  162PHE      O 1609   5.129   4.812   2.656
  163ILE      N 1610   4.964   4.732   2.523
  163ILE      H 1611   4.881   4.677   2.527
  163ILE     CA 1612   5.039   4.711   2.398
  163ILE     CB 1613   5.056   4.562   2.366
  163ILE    CG1 1614   5.153   4.493   2.462
  163ILE    CG2 1615   5.107   4.547   2.223
  163ILE     CD 1616   5.138   4.341   2.453
  163ILE      C 1617   4.973   4.786   2.282
  163ILE      O 1618   4.858   4.765   2.246
  164LEU      N 1619   5.057   4.855   2.205
  164LEU      H 1620   5.147   4.812   2.198
  164LEU     CA 1621   5.012   4.918   2.080
  164LEU     CB 1622   5.080   5.053   2.056
  164LEU     CG 1623   5.021   5.147   1.950
  164LEU    CD1 1624   4.879   5.190   1.986
  164LEU    CD2 1625   5.114   5.262   1.913
  164LEU      C 1626   5.008   4.823   1.960
  164LEU      O 1627   5.082   4.725   1.953
  165PHE      N 1628   4.916   4.848   1.868
  165PHE      H 1629   4.837   4.905   1.892
  165PHE     CA 1630   4.904   4.785   1.736
  165PHE     CB 1631   4.772   4.708   1.728
  165PHE     CG 1632   4.765   4.610   1.611
  165PHE    CD1 1633   4.849   4.501   1.594
  165PHE    HD1 1634   4.888   4.452   1.684
  165PHE    CD2 1635   4.678   4.651   1.511
  165PHE    HD2 1636   4.605   4.727   1.537
  165PHE    CE1 1637   4.850   4.446   1.467
  165PHE    HE1 1638   4.929   4.379   1.432
  165PHE    CE2 1639   4.674   4.592   1.385
  165PHE    HE2 1640   4.613   4.632   1.304
  165PHE     CZ 1641   4.761   4.485   1.368
  165PHE     HZ 1642   4.741   4.424   1.280
  165PHE      C 1643   4.906   4.894   1.629
  165PHE      O 1644   4.822   4.984   1.633
  166ASN      N 1645   4.958   4.863   1.510
  166ASN      H 1646   4.988   4.773   1.479
  166ASN     CA 1647   4.969   4.959   1.399
  166ASN     CB 1648   5.088   5.051   1.426
  166ASN     CG 1649   5.051   5.197   1.396
  166ASN    OD1 1650   4.962   5.227   1.317
  166ASN    ND2 1651   5.154   5.281   1.401
  166ASN   HD21 1652   5.247   5.246   1.414
  166ASN   HD22 1653   5.138   5.379   1.395
  166ASN      C 1654   4.988   4.890   1.264
  166ASN      O 1655   5.050   4.784   1.251
  167ASN      N 1656   4.932   4.958   1.164
  167ASN      H 1657   4.893   5.050   1.167
  167ASN     CA 1658   4.975   4.918   1.029
  167ASN     CB 1659   4.854   4.881   0.943
  167ASN     CG 1660   4.882   4.805   0.813
  167ASN    OD1 1661   4.978   4.832   0.743
  167ASN    ND2 1662   4.801   4.709   0.770
  167ASN   HD21 1663   4.715   4.690   0.817
  167ASN   HD22 1664   4.833   4.651   0.695
  167ASN      C 1665   5.068   5.015   0.955
  167ASN      O 1666   5.021   5.119   0.910
  168VAL      N 1667   5.189   4.967   0.928
  168VAL      H 1668   5.204   4.869   0.937
  168VAL     CA 1669   5.297   5.043   0.862
  168VAL     CB 1670   5.427   5.052   0.942
  168VAL    CG1 1671   5.506   5.173   0.893
  168VAL    CG2 1672   5.417   5.059   1.094
  168VAL      C 1673   5.320   5.005   0.716
  168VAL      O 1674   5.400   4.924   0.670
  169ASP      N 1675   5.230   5.072   0.645
  169ASP      H 1676   5.177   5.143   0.692
  169ASP     CA 1677   5.220   5.076   0.499
  169ASP     CB 1678   5.328   5.157   0.427
  169ASP     CG 1679   5.325   5.303   0.472
  169ASP    OD1 1680   5.377   5.333   0.582
  169ASP    OD2 1681   5.294   5.393   0.391
  169ASP      C 1682   5.200   4.944   0.425
  169ASP      O 1683   5.194   4.941   0.302
  170GLY      N 1684   5.156   4.841   0.498
  170GLY      H 1685   5.117   4.855   0.589
  170GLY     CA 1686   5.127   4.706   0.448
  170GLY      C 1687   5.136   4.599   0.557
  170GLY      O 1688   5.055   4.506   0.554
  171HISE     N 1689   5.251   4.611   0.621
  171HISE     H 1690   5.304   4.696   0.611
  171HISE    CA 1691   5.304   4.526   0.729
  171HISE    CB 1692   5.456   4.517   0.723
  171HISE    CG 1693   5.499   4.409   0.624
  171HISE   ND1 1694   5.521   4.279   0.644
  171HISE   CD2 1695   5.472   4.425   0.495
  171HISE   HD2 1696   5.431   4.515   0.449
  171HISE   CE1 1697   5.503   4.218   0.528
  171HISE   HE1 1698   5.517   4.112   0.505
  171HISE   NE2 1699   5.471   4.307   0.435
  171HISE   HE2 1700   5.449   4.289   0.339
  171HISE     C 1701   5.254   4.560   0.869
  171HISE     O 1702   5.258   4.677   0.907
  172LEU      N 1703   5.188   4.466   0.935
  172LEU      H 1704   5.168   4.379   0.890
  172LEU     CA 1705   5.137   4.475   1.073
  172LEU     CB 1706   5.035   4.364   1.097
  172LEU     CG 1707   4.909   4.376   1.010
  172LEU    CD1 1708   4.800   4.271   1.031
  172LEU    CD2 1709   4.852   4.512   1.049
  172LEU      C 1710   5.243   4.482   1.183
  172LEU      O 1711   5.311   4.385   1.215
  173TYR      N 1712   5.226   4.589   1.260
  173TYR      H 1713   5.169   4.669   1.243
  173TYR     CA 1714   5.324   4.604   1.369
  173TYR     CB 1715   5.420   4.722   1.350
  173TYR     CG 1716   5.542   4.677   1.270
  173TYR    CD1 1717   5.534   4.680   1.131
  173TYR    HD1 1718   5.465   4.746   1.079
  173TYR    CD2 1719   5.651   4.622   1.336
  173TYR    HD2 1720   5.665   4.622   1.444
  173TYR    CE1 1721   5.639   4.627   1.056
  173TYR    HE1 1722   5.634   4.617   0.948
  173TYR    CE2 1723   5.760   4.570   1.268
  173TYR    HE2 1724   5.862   4.574   1.307
  173TYR     CZ 1725   5.744   4.573   1.130
  173TYR     OH 1726   5.832   4.490   1.067
  173TYR     HH 1727   5.899   4.459   1.135
  173TYR      C 1728   5.267   4.597   1.511
  173TYR      O 1729   5.184   4.684   1.538
  174GLU      N 1730   5.336   4.530   1.602
  174GLU      H 1731   5.411   4.468   1.580
  174GLU     CA 1732   5.289   4.515   1.741
  174GLU     CB 1733   5.279   4.368   1.784
  174GLU     CG 1734   5.204   4.354   1.916
  174GLU     CD 1735   5.211   4.209   1.964
  174GLU    OE1 1736   5.311   4.163   2.022
  174GLU    OE2 1737   5.122   4.134   1.917
  174GLU      C 1738   5.393   4.584   1.828
  174GLU      O 1739   5.508   4.541   1.831
  175LEU      N 1740   5.344   4.690   1.893
  175LEU      H 1741   5.248   4.716   1.894
  175LEU     CA 1742   5.427   4.788   1.963
  175LEU     CB 1743   5.430   4.936   1.923
  175LEU     CG 1744   5.483   4.965   1.783
  175LEU    CD1 1745   5.400   4.905   1.669
  175LEU    CD2 1746   5.477   5.116   1.756
  175LEU      C 1747   5.415   4.775   2.115
  175LEU      O 1748   5.317   4.810   2.181
  176ASP      N 1749   5.528   4.741   2.176
  176ASP      H 1750   5.618   4.779   2.156
  176ASP     CA 1751   5.532   4.679   2.309
  176ASP     CB 1752   5.537   4.528   2.286
  176ASP     CG 1753   5.568   4.459   2.419
  176ASP    OD1 1754   5.612   4.342   2.412
  176ASP    OD2 1755   5.550   4.516   2.528
  176ASP      C 1756   5.659   4.736   2.372
  176ASP      O 1757   5.766   4.709   2.317
  177GLY      N 1758   5.642   4.794   2.490
  177GLY      H 1759   5.550   4.824   2.517
  177GLY     CA 1760   5.749   4.839   2.580
  177GLY      C 1761   5.830   4.741   2.664
  177GLY      O 1762   5.897   4.787   2.756
  178ARG      N 1763   5.779   4.618   2.660
  178ARG      H 1764   5.695   4.588   2.615
  178ARG     CA 1765   5.848   4.504   2.721
  178ARG     CB 1766   5.754   4.388   2.757
  178ARG     CG 1767   5.660   4.408   2.876
  178ARG     CD 1768   5.509   4.414   2.848
  178ARG     NE 1769   5.444   4.524   2.922
  178ARG     HE 1770   5.456   4.531   3.021
  178ARG     CZ 1771   5.385   4.630   2.865
  178ARG    NH1 1772   5.367   4.636   2.733
  178ARG   HH11 1773   5.421   4.572   2.678
  178ARG   HH12 1774   5.320   4.715   2.692
  178ARG    NH2 1775   5.315   4.715   2.941
  178ARG   HH21 1776   5.292   4.692   3.036
  178ARG   HH22 1777   5.282   4.800   2.900
  178ARG      C 1778   5.953   4.450   2.623
  178ARG      O 1779   6.070   4.428   2.656
  179MET      N 1780   5.907   4.429   2.500
  179MET      H 1781   5.808   4.421   2.486
  179MET     CA 1782   5.995   4.403   2.385
  179MET     CB 1783   5.907   4.395   2.260
  179MET     CG 1784   5.851   4.257   2.225
  179MET     SD 1785   5.986   4.135   2.205
  179MET     CE 1786   5.894   4.010   2.118
  179MET      C 1787   6.100   4.514   2.372
  179MET      O 1788   6.063   4.625   2.335
  180PRO      N 1789   6.224   4.472   2.351
  180PRO     CA 1790   6.328   4.553   2.286
  180PRO     CB 1791   6.447   4.458   2.269
  180PRO     CG 1792   6.427   4.367   2.391
  180PRO     CD 1793   6.276   4.342   2.396
  180PRO      C 1794   6.294   4.615   2.150
  180PRO      O 1795   6.334   4.730   2.128
  181PHE      N 1796   6.250   4.527   2.061
  181PHE      H 1797   6.248   4.428   2.078
  181PHE     CA 1798   6.214   4.559   1.923
  181PHE     CB 1799   6.299   4.482   1.821
  181PHE     CG 1800   6.305   4.336   1.867
  181PHE    CD1 1801   6.419   4.295   1.934
  181PHE    HD1 1802   6.496   4.368   1.959
  181PHE    CD2 1803   6.202   4.249   1.834
  181PHE    HD2 1804   6.133   4.290   1.761
  181PHE    CE1 1805   6.428   4.162   1.973
  181PHE    HE1 1806   6.499   4.141   2.054
  181PHE    CE2 1807   6.216   4.115   1.869
  181PHE    HE2 1808   6.131   4.050   1.848
  181PHE     CZ 1809   6.326   4.073   1.944
  181PHE     HZ 1810   6.331   3.976   1.992
  181PHE      C 1811   6.067   4.532   1.892
  181PHE      O 1812   6.013   4.438   1.950
  182PRO      N 1813   6.011   4.608   1.798
  182PRO     CA 1814   5.876   4.579   1.747
  182PRO     CB 1815   5.829   4.697   1.662
  182PRO     CG 1816   5.889   4.807   1.751
  182PRO     CD 1817   6.030   4.752   1.774
  182PRO      C 1818   5.868   4.449   1.666
  182PRO      O 1819   5.960   4.421   1.589
  183VAL      N 1820   5.746   4.397   1.660
  183VAL      H 1821   5.664   4.441   1.695
  183VAL     CA 1822   5.725   4.262   1.607
  183VAL     CB 1823   5.713   4.155   1.716
  183VAL    CG1 1824   5.833   4.062   1.733
  183VAL    CG2 1825   5.666   4.197   1.855
  183VAL      C 1826   5.621   4.262   1.495
  183VAL      O 1827   5.512   4.319   1.506
  184ASN      N 1828   5.661   4.202   1.383
  184ASN      H 1829   5.750   4.157   1.384
  184ASN     CA 1830   5.582   4.191   1.260
  184ASN     CB 1831   5.682   4.181   1.144
  184ASN     CG 1832   5.610   4.181   1.009
  184ASN    OD1 1833   5.562   4.087   0.945
  184ASN    ND2 1834   5.609   4.301   0.951
  184ASN   HD21 1835   5.670   4.374   0.980
  184ASN   HD22 1836   5.551   4.308   0.869
  184ASN      C 1837   5.474   4.083   1.252
  184ASN      O 1838   5.510   3.966   1.243
  185HISE     N 1839   5.351   4.122   1.221
  185HISE     H 1840   5.328   4.218   1.233
  185HISE    CA 1841   5.247   4.021   1.196
  185HISE    CB 1842   5.123   4.063   1.275
  185HISE    CG 1843   5.133   4.031   1.425
  185HISE   ND1 1844   5.125   3.910   1.480
  185HISE   CD2 1845   5.140   4.120   1.523
  185HISE   HD2 1846   5.153   4.228   1.513
  185HISE   CE1 1847   5.102   3.931   1.609
  185HISE   HE1 1848   5.072   3.859   1.685
  185HISE   NE2 1849   5.115   4.060   1.639
  185HISE   HE2 1850   5.118   4.097   1.732
  185HISE     C 1851   5.215   4.011   1.047
  185HISE     O 1852   5.111   3.951   1.019
  186GLY      N 1853   5.310   4.044   0.961
  186GLY      H 1854   5.407   4.036   0.985
  186GLY     CA 1855   5.287   4.033   0.816
  186GLY      C 1856   5.184   4.131   0.759
  186GLY      O 1857   5.161   4.240   0.811
  187ALA      N 1858   5.139   4.096   0.639
  187ALA      H 1859   5.162   4.004   0.608
  187ALA     CA 1860   5.068   4.184   0.545
  187ALA     CB 1861   5.120   4.181   0.401
  187ALA      C 1862   4.915   4.178   0.546
  187ALA      O 1863   4.858   4.080   0.593
  188SER      N 1864   4.860   4.300   0.548
  188SER      H 1865   4.910   4.387   0.549
  188SER     CA 1866   4.717   4.334   0.544
  188SER     CB 1867   4.652   4.331   0.682
  188SER     OG 1868   4.509   4.323   0.677
  188SER     HG 1869   4.470   4.304   0.767
  188SER      C 1870   4.707   4.482   0.506
  188SER      O 1871   4.801   4.560   0.516
  189SER      N 1872   4.581   4.507   0.471
  189SER      H 1873   4.517   4.430   0.474
  189SER     CA 1874   4.519   4.629   0.418
  189SER     CB 1875   4.373   4.621   0.374
  189SER     OG 1876   4.303   4.738   0.331
  189SER     HG 1877   4.204   4.722   0.323
  189SER      C 1878   4.523   4.742   0.522
  189SER      O 1879   4.465   4.713   0.626
  190GLU      N 1880   4.584   4.857   0.495
  190GLU      H 1881   4.629   4.880   0.409
  190GLU     CA 1882   4.592   4.968   0.591
  190GLU     CB 1883   4.661   5.083   0.518
  190GLU     CG 1884   4.812   5.092   0.495
  190GLU     CD 1885   4.870   5.224   0.445
  190GLU    OE1 1886   4.862   5.244   0.322
  190GLU    OE2 1887   4.890   5.319   0.525
  190GLU      C 1888   4.457   5.023   0.639
  190GLU      O 1889   4.449   5.079   0.748
  191ASP      N 1890   4.345   4.997   0.574
  191ASP      H 1891   4.350   4.968   0.478
  191ASP     CA 1892   4.209   5.012   0.629
  191ASP     CB 1893   4.119   4.978   0.510
  191ASP     CG 1894   4.140   5.044   0.373
  191ASP    OD1 1895   4.092   4.983   0.276
  191ASP    OD2 1896   4.202   5.152   0.370
  191ASP      C 1897   4.169   4.920   0.744
  191ASP      O 1898   4.127   4.964   0.851
  192THR      N 1899   4.208   4.793   0.741
  192THR      H 1900   4.289   4.758   0.694
  192THR     CA 1901   4.140   4.696   0.828
  192THR     CB 1902   4.114   4.561   0.762
  192THR    OG1 1903   4.227   4.499   0.701
  192THR    HG1 1904   4.291   4.462   0.768
  192THR    CG2 1905   3.997   4.568   0.663
  192THR      C 1906   4.175   4.669   0.975
  192THR      O 1907   4.110   4.588   1.039
  193LEU      N 1908   4.219   4.782   1.029
  193LEU      H 1909   4.181   4.870   1.000
  193LEU     CA 1910   4.286   4.786   1.160
  193LEU     CB 1911   4.309   4.935   1.184
  193LEU     CG 1912   4.379   5.017   1.076
  193LEU    CD1 1913   4.415   5.155   1.132
  193LEU    CD2 1914   4.501   4.940   1.026
  193LEU      C 1915   4.203   4.718   1.269
  193LEU      O 1916   4.264   4.627   1.324
  194LEU      N 1917   4.072   4.736   1.283
  194LEU      H 1918   4.025   4.806   1.230
  194LEU     CA 1919   3.982   4.659   1.370
  194LEU     CB 1920   3.841   4.717   1.381
  194LEU     CG 1921   3.835   4.853   1.450
  194LEU    CD1 1922   3.696   4.914   1.433
  194LEU    CD2 1923   3.868   4.837   1.599
  194LEU      C 1924   3.984   4.507   1.356
  194LEU      O 1925   3.999   4.443   1.460
  195LYS      N 1926   3.954   4.461   1.234
  195LYS      H 1927   3.959   4.521   1.155
  195LYS     CA 1928   3.959   4.318   1.198
  195LYS     CB 1929   3.921   4.291   1.053
  195LYS     CG 1930   3.779   4.343   1.031
  195LYS     CD 1931   3.714   4.311   0.896
  195LYS     CE 1932   3.583   4.386   0.871
  195LYS     NZ 1933   3.487   4.340   0.972
  195LYS    HZ1 1934   3.404   4.315   0.922
  195LYS    HZ2 1935   3.523   4.263   1.025
  195LYS    HZ3 1936   3.458   4.412   1.035
  195LYS      C 1937   4.091   4.247   1.226
  195LYS      O 1938   4.089   4.133   1.272
  196ASP      N 1939   4.200   4.313   1.185
  196ASP      H 1940   4.201   4.400   1.137
  196ASP     CA 1941   4.335   4.271   1.225
  196ASP     CB 1942   4.449   4.342   1.152
  196ASP     CG 1943   4.429   4.323   1.001
  196ASP    OD1 1944   4.363   4.409   0.938
  196ASP    OD2 1945   4.464   4.217   0.945
  196ASP      C 1946   4.371   4.258   1.373
  196ASP      O 1947   4.409   4.153   1.424
  197ALA      N 1948   4.344   4.363   1.450
  197ALA      H 1949   4.323   4.452   1.408
  197ALA     CA 1950   4.387   4.366   1.590
  197ALA     CB 1951   4.359   4.504   1.649
  197ALA      C 1952   4.305   4.273   1.681
  197ALA      O 1953   4.343   4.234   1.791
  198ALA      N 1954   4.183   4.239   1.642
  198ALA      H 1955   4.138   4.304   1.580
  198ALA     CA 1956   4.106   4.124   1.692
  198ALA     CB 1957   3.960   4.131   1.645
  198ALA      C 1958   4.160   3.989   1.644
  198ALA      O 1959   4.178   3.911   1.737
  199LYS      N 1960   4.204   3.980   1.518
  199LYS      H 1961   4.213   4.059   1.458
  199LYS     CA 1962   4.269   3.855   1.475
  199LYS     CB 1963   4.294   3.856   1.324
  199LYS     CG 1964   4.169   3.833   1.240
  199LYS     CD 1965   4.206   3.824   1.091
  199LYS     CE 1966   4.206   3.961   1.023
  199LYS     NZ 1967   4.269   3.938   0.892
  199LYS    HZ1 1968   4.355   3.888   0.905
  199LYS    HZ2 1969   4.204   3.883   0.840
  199LYS    HZ3 1970   4.295   4.025   0.849
  199LYS      C 1971   4.401   3.829   1.548
  199LYS      O 1972   4.431   3.715   1.585
  200VAL      N 1973   4.478   3.933   1.576
  200VAL      H 1974   4.461   4.021   1.531
  200VAL     CA 1975   4.595   3.927   1.664
  200VAL     CB 1976   4.663   4.064   1.666
  200VAL    CG1 1977   4.789   4.063   1.752
  200VAL    CG2 1978   4.696   4.130   1.532
  200VAL      C 1979   4.573   3.879   1.808
  200VAL      O 1980   4.636   3.780   1.846
  201CYS      N 1981   4.469   3.928   1.876
  201CYS      H 1982   4.407   4.003   1.853
  201CYS     CA 1983   4.432   3.866   2.004
  201CYS     CB 1984   4.355   3.971   2.083
  201CYS     SG 1985   4.467   4.099   2.151
  201CYS     HG 1986   4.385   4.152   2.242
  201CYS      C 1987   4.349   3.738   2.004
  201CYS      O 1988   4.331   3.676   2.109
  202ARG      N 1989   4.299   3.697   1.888
  202ARG      H 1990   4.282   3.769   1.821
  202ARG     CA 1991   4.230   3.568   1.870
  202ARG     CB 1992   4.127   3.574   1.757
  202ARG     CG 1993   4.053   3.441   1.744
  202ARG     CD 1994   3.945   3.442   1.635
  202ARG     NE 1995   4.019   3.410   1.512
  202ARG     HE 1996   4.117   3.429   1.510
  202ARG     CZ 1997   3.957   3.334   1.422
  202ARG    NH1 1998   3.841   3.269   1.438
  202ARG   HH11 1999   3.786   3.277   1.521
  202ARG   HH12 2000   3.786   3.233   1.362
  202ARG    NH2 2001   4.019   3.317   1.304
  202ARG   HH21 2002   4.100   3.374   1.287
  202ARG   HH22 2003   3.980   3.254   1.238
  202ARG      C 2004   4.340   3.463   1.855
  202ARG      O 2005   4.348   3.370   1.934
  203GLU      N 2006   4.445   3.492   1.778
  203GLU      H 2007   4.459   3.582   1.737
  203GLU     CA 2008   4.574   3.422   1.771
  203GLU     CB 2009   4.665   3.481   1.663
  203GLU     CG 2010   4.619   3.468   1.517
  203GLU     CD 2011   4.615   3.322   1.475
  203GLU    OE1 2012   4.499   3.278   1.455
  203GLU    OE2 2013   4.722   3.261   1.451
  203GLU      C 2014   4.648   3.402   1.904
  203GLU      O 2015   4.730   3.311   1.915
  204PHE      N 2016   4.649   3.511   1.981
  204PHE      H 2017   4.621   3.603   1.956
  204PHE     CA 2018   4.700   3.508   2.119
  204PHE     CB 2019   4.686   3.648   2.178
  204PHE     CG 2020   4.767   3.646   2.307
  204PHE    CD1 2021   4.705   3.662   2.431
  204PHE    HD1 2022   4.599   3.688   2.437
  204PHE    CD2 2023   4.905   3.661   2.310
  204PHE    HD2 2024   4.964   3.676   2.220
  204PHE    CE1 2025   4.773   3.668   2.552
  204PHE    HE1 2026   4.721   3.667   2.648
  204PHE    CE2 2027   4.977   3.666   2.429
  204PHE    HE2 2028   5.085   3.681   2.428
  204PHE     CZ 2029   4.912   3.668   2.552
  204PHE     HZ 2030   4.960   3.679   2.649
  204PHE      C 2031   4.636   3.407   2.215
  204PHE      O 2032   4.686   3.300   2.247
  205THR      N 2033   4.504   3.421   2.226
  205THR      H 2034   4.456   3.485   2.166
  205THR     CA 2035   4.421   3.355   2.328
  205THR     CB 2036   4.289   3.429   2.349
  205THR    OG1 2037   4.234   3.455   2.220
  205THR    HG1 2038   4.250   3.548   2.187
  205THR    CG2 2039   4.307   3.544   2.449
  205THR      C 2040   4.391   3.207   2.307
  205THR      O 2041   4.379   3.131   2.403
  206GLU      N 2042   4.366   3.162   2.184
  206GLU      H 2043   4.367   3.228   2.109
  206GLU     CA 2044   4.358   3.021   2.143
  206GLU     CB 2045   4.331   3.005   1.993
  206GLU     CG 2046   4.181   3.015   1.965
  206GLU     CD 2047   4.156   2.956   1.826
  206GLU    OE1 2048   4.189   2.836   1.817
  206GLU    OE2 2049   4.087   3.012   1.738
  206GLU      C 2050   4.487   2.942   2.169
  206GLU      O 2051   4.486   2.823   2.200
  207ARG      N 2052   4.600   3.009   2.147
  207ARG      H 2053   4.601   3.104   2.116
  207ARG     CA 2054   4.737   2.963   2.173
  207ARG     CB 2055   4.832   3.047   2.087
  207ARG     CG 2056   4.963   2.973   2.058
  207ARG     CD 2057   5.020   3.062   1.948
  207ARG     NE 2058   5.066   3.195   1.993
  207ARG     HE 2059   5.096   3.203   2.088
  207ARG     CZ 2060   5.068   3.301   1.911
  207ARG    NH1 2061   5.020   3.296   1.786
  207ARG   HH11 2062   4.977   3.219   1.738
  207ARG   HH12 2063   5.021   3.384   1.737
  207ARG    NH2 2064   5.108   3.422   1.950
  207ARG   HH21 2065   5.143   3.438   2.043
  207ARG   HH22 2066   5.085   3.503   1.896
  207ARG      C 2067   4.774   2.961   2.322
  207ARG      O 2068   4.796   2.851   2.372
  208GLU      N 2069   4.772   3.078   2.386
  208GLU      H 2070   4.736   3.159   2.340
  208GLU     CA 2071   4.810   3.088   2.528
  208GLU     CB 2072   4.872   3.225   2.556
  208GLU     CG 2073   4.990   3.257   2.465
  208GLU     CD 2074   5.125   3.217   2.525
  208GLU    OE1 2075   5.219   3.286   2.480
  208GLU    OE2 2076   5.143   3.112   2.591
  208GLU      C 2077   4.695   3.054   2.624
  208GLU      O 2078   4.588   3.114   2.613
  209GLN      N 2079   4.724   2.968   2.721
  209GLN      H 2080   4.806   2.912   2.720
  209GLN     CA 2081   4.630   2.934   2.829
  209GLN     CB 2082   4.704   2.837   2.922
  209GLN     CG 2083   4.622   2.796   3.044
  209GLN     CD 2084   4.712   2.752   3.159
  209GLN    OE1 2085   4.789   2.829   3.216
  209GLN    NE2 2086   4.697   2.623   3.191
  209GLN   HE21 2087   4.632   2.573   3.135
  209GLN   HE22 2088   4.733   2.579   3.274
  209GLN      C 2089   4.586   3.055   2.911
  209GLN      O 2090   4.670   3.111   2.982
  210GLY      N 2091   4.467   3.103   2.874
  210GLY      H 2092   4.420   3.070   2.792
  210GLY     CA 2093   4.411   3.226   2.932
  210GLY      C 2094   4.301   3.290   2.847
  210GLY      O 2095   4.309   3.406   2.809
  211GLU      N 2096   4.186   3.222   2.842
  211GLU      H 2097   4.198   3.133   2.886
  211GLU     CA 2098   4.063   3.262   2.772
  211GLU     CB 2099   3.972   3.141   2.752
  211GLU     CG 2100   4.036   3.019   2.684
  211GLU     CD 2101   3.936   2.903   2.684
  211GLU    OE1 2102   3.947   2.813   2.770
  211GLU    OE2 2103   3.863   2.893   2.583
  211GLU      C 2104   3.985   3.383   2.824
  211GLU      O 2105   3.863   3.384   2.811
  212VAL      N 2106   4.053   3.489   2.866
  212VAL      H 2107   4.153   3.490   2.861
  212VAL     CA 2108   3.990   3.615   2.908
  212VAL     CB 2109   4.066   3.707   3.004
  212VAL    CG1 2110   4.088   3.659   3.148
  212VAL    CG2 2111   4.195   3.757   2.939
  212VAL      C 2112   3.933   3.692   2.788
  212VAL      O 2113   3.980   3.671   2.676
  213ARG      N 2114   3.840   3.782   2.818
  213ARG      H 2115   3.785   3.764   2.900
  213ARG     CA 2116   3.790   3.879   2.720
  213ARG     CB 2117   3.645   3.910   2.759
  213ARG     CG 2118   3.557   3.958   2.644
  213ARG     CD 2119   3.410   3.966   2.684
  213ARG     NE 2120   3.336   3.841   2.710
  213ARG     HE 2121   3.382   3.754   2.728
  213ARG     CZ 2122   3.204   3.833   2.727
  213ARG    NH1 2123   3.118   3.934   2.708
  213ARG   HH11 2124   3.161   4.021   2.683
  213ARG   HH12 2125   3.025   3.937   2.744
  213ARG    NH2 2126   3.150   3.711   2.708
  213ARG   HH21 2127   3.197   3.630   2.674
  213ARG   HH22 2128   3.053   3.706   2.733
  213ARG      C 2129   3.882   4.001   2.707
  213ARG      O 2130   3.891   4.096   2.785
  214PHE      N 2131   3.941   3.996   2.588
  214PHE      H 2132   3.898   3.938   2.519
  214PHE     CA 2133   4.028   4.096   2.524
  214PHE     CB 2134   4.113   4.038   2.410
  214PHE     CG 2135   4.043   3.932   2.326
  214PHE    CD1 2136   4.069   3.797   2.343
  214PHE    HD1 2137   4.156   3.771   2.405
  214PHE    CD2 2138   3.943   3.979   2.241
  214PHE    HD2 2139   3.931   4.084   2.213
  214PHE    CE1 2140   3.991   3.705   2.274
  214PHE    HE1 2141   4.001   3.598   2.287
  214PHE    CE2 2142   3.866   3.886   2.174
  214PHE    HE2 2143   3.782   3.919   2.113
  214PHE     CZ 2144   3.890   3.750   2.189
  214PHE     HZ 2145   3.825   3.681   2.135
  214PHE      C 2146   3.963   4.231   2.493
  214PHE      O 2147   3.862   4.238   2.423
  215SER      N 2148   4.004   4.324   2.578
  215SER      H 2149   4.057   4.292   2.657
  215SER     CA 2150   3.963   4.464   2.561
  215SER     CB 2151   3.920   4.513   2.699
  215SER     OG 2152   3.797   4.458   2.746
  215SER     HG 2153   3.750   4.440   2.660
  215SER      C 2154   4.064   4.552   2.487
  215SER      O 2155   4.174   4.499   2.470
  216ALA      N 2156   4.037   4.680   2.467
  216ALA      H 2157   3.955   4.716   2.512
  216ALA     CA 2158   4.112   4.769   2.377
  216ALA     CB 2159   4.108   4.708   2.236
  216ALA      C 2160   4.072   4.916   2.381
  216ALA      O 2161   3.955   4.954   2.379
  217VAL      N 2162   4.173   5.002   2.366
  217VAL      H 2163   4.265   4.965   2.352
  217VAL     CA 2164   4.153   5.147   2.361
  217VAL     CB 2165   4.198   5.220   2.488
  217VAL    CG1 2166   4.080   5.249   2.580
  217VAL    CG2 2167   4.312   5.150   2.561
  217VAL      C 2168   4.207   5.215   2.235
  217VAL      O 2169   4.291   5.156   2.167
  218ALA      N 2170   4.148   5.330   2.202
  218ALA      H 2171   4.080   5.370   2.264
  218ALA     CA 2172   4.187   5.407   2.083
  218ALA     CB 2173   4.108   5.339   1.971
  218ALA      C 2174   4.147   5.554   2.082
  218ALA     O1 2175   4.062   5.598   2.162
  218ALA     O2 2176   4.195   5.627   1.992
   6.93314   6.93314   4.90245   0.00000   0.00000   0.00000   0.00000   3.46655   3.46655
