# Supplementary material for: Is There a Functional Role for the Knotted Topology in Protein UCH-L1?
Source: J Chem Inf Model. 2024 Jul 24;64(17):6827–37. doi: 10.1021/acs.jcim.4c00880 (PMC11388461; doi:10.1021/acs.jcim.4c00880)
Supplement: Supplementary file 2 — ci4c00880_si_002.zip [file ci4c00880_si_002.zip › UCH-L1_files/APO/APO_delta219/REP_3/traj_initial.gro]

Protein in water t=   0.00000 step= 0
 2176
    1MET      N    1   6.067   3.487   3.252
    1MET     H1    2   5.998   3.543   3.297
    1MET     H2    3   6.089   3.404   3.304
    1MET     H3    4   6.142   3.553   3.239
    1MET     CA    5   6.011   3.453   3.121
    1MET     CB    6   5.961   3.309   3.109
    1MET     CG    7   6.074   3.205   3.102
    1MET     SD    8   6.144   3.199   3.271
    1MET     CE    9   6.280   3.085   3.261
    1MET      C   10   5.898   3.550   3.087
    1MET      O   11   5.905   3.619   2.985
    2GLN      N   12   5.796   3.547   3.172
    2GLN      H   13   5.789   3.476   3.242
    2GLN     CA   14   5.682   3.636   3.145
    2GLN     CB   15   5.574   3.580   3.052
    2GLN     CG   16   5.503   3.455   3.103
    2GLN     CD   17   5.360   3.441   3.052
    2GLN    OE1   18   5.330   3.339   2.990
    2GLN    NE2   19   5.270   3.532   3.087
    2GLN   HE21   20   5.287   3.600   3.159
    2GLN   HE22   21   5.175   3.520   3.059
    2GLN      C   22   5.619   3.691   3.273
    2GLN      O   23   5.614   3.619   3.372
    3LEU      N   24   5.546   3.802   3.261
    3LEU      H   25   5.556   3.848   3.173
    3LEU     CA   26   5.468   3.863   3.369
    3LEU     CB   27   5.456   4.014   3.347
    3LEU     CG   28   5.590   4.082   3.375
    3LEU    CD1   29   5.596   4.219   3.307
    3LEU    CD2   30   5.600   4.092   3.527
    3LEU      C   31   5.329   3.801   3.385
    3LEU      O   32   5.287   3.728   3.295
    4LYS      N   33   5.259   3.845   3.489
    4LYS      H   34   5.310   3.855   3.574
    4LYS     CA   35   5.113   3.829   3.499
    4LYS     CB   36   5.064   3.878   3.635
    4LYS     CG   37   5.117   3.795   3.752
    4LYS     CD   38   5.074   3.869   3.879
    4LYS     CE   39   5.144   3.804   3.999
    4LYS     NZ   40   5.290   3.800   3.993
    4LYS    HZ1   41   5.322   3.774   4.084
    4LYS    HZ2   42   5.304   3.728   3.924
    4LYS    HZ3   43   5.322   3.886   3.954
    4LYS      C   44   5.034   3.903   3.390
    4LYS      O   45   5.047   4.024   3.375
    5PRO      N   46   4.941   3.832   3.327
    5PRO     CA   47   4.842   3.891   3.237
    5PRO     CB   48   4.752   3.776   3.190
    5PRO     CG   49   4.780   3.665   3.291
    5PRO     CD   50   4.929   3.685   3.322
    5PRO      C   51   4.760   4.000   3.307
    5PRO      O   52   4.706   3.979   3.416
    6MET      N   53   4.733   4.105   3.231
    6MET      H   54   4.775   4.125   3.142
    6MET     CA   55   4.671   4.226   3.287
    6MET     CB   56   4.780   4.321   3.337
    6MET     CG   57   4.721   4.451   3.391
    6MET     SD   58   4.865   4.554   3.438
    6MET     CE   59   4.913   4.627   3.283
    6MET      C   60   4.573   4.281   3.183
    6MET      O   61   4.618   4.314   3.073
    7GLU      N   62   4.452   4.316   3.225
    7GLU      H   63   4.413   4.287   3.312
    7GLU     CA   64   4.355   4.377   3.132
    7GLU     CB   65   4.211   4.358   3.178
    7GLU     CG   66   4.104   4.418   3.086
    7GLU     CD   67   3.967   4.426   3.154
    7GLU    OE1   68   3.869   4.355   3.123
    7GLU    OE2   69   3.952   4.518   3.238
    7GLU      C   70   4.401   4.518   3.093
    7GLU      O   71   4.406   4.608   3.177
    8ILE      N   72   4.432   4.531   2.965
    8ILE      H   73   4.426   4.466   2.889
    8ILE     CA   74   4.470   4.659   2.905
    8ILE     CB   75   4.550   4.634   2.777
    8ILE    CG1   76   4.677   4.551   2.802
    8ILE    CG2   77   4.598   4.766   2.718
    8ILE     CD   78   4.751   4.594   2.928
    8ILE      C   79   4.352   4.753   2.881
    8ILE      O   80   4.267   4.727   2.795
    9ASN      N   81   4.347   4.847   2.975
    9ASN      H   82   4.421   4.861   3.041
    9ASN     CA   83   4.227   4.929   2.993
    9ASN     CB   84   4.136   4.842   3.080
    9ASN     CG   85   4.045   4.895   3.192
    9ASN    OD1   86   4.064   4.992   3.265
    9ASN    ND2   87   3.955   4.813   3.245
    9ASN   HD21   88   3.945   4.719   3.211
    9ASN   HD22   89   3.903   4.844   3.324
    9ASN      C   90   4.262   5.060   3.063
    9ASN      O   91   4.364   5.072   3.131
   10PRO      N   92   4.187   5.164   3.029
   10PRO     CA   93   4.211   5.302   3.075
   10PRO     CB   94   4.096   5.384   3.017
   10PRO     CG   95   4.073   5.315   2.883
   10PRO     CD   96   4.089   5.167   2.920
   10PRO      C   97   4.228   5.327   3.225
   10PRO      O   98   4.332   5.380   3.263
   11GLU      N   99   4.135   5.270   3.302
   11GLU      H  100   4.063   5.207   3.273
   11GLU     CA  101   4.143   5.273   3.449
   11GLU     CB  102   4.012   5.213   3.499
   11GLU     CG  103   3.980   5.223   3.648
   11GLU     CD  104   3.899   5.104   3.699
   11GLU    OE1  105   3.960   5.033   3.781
   11GLU    OE2  106   3.777   5.085   3.677
   11GLU      C  107   4.265   5.202   3.508
   11GLU      O  108   4.315   5.236   3.615
   12MET      N  109   4.301   5.084   3.456
   12MET      H  110   4.245   5.026   3.397
   12MET     CA  111   4.427   5.019   3.494
   12MET     CB  112   4.421   4.876   3.439
   12MET     CG  113   4.307   4.803   3.510
   12MET     SD  114   4.348   4.799   3.689
   12MET     CE  115   4.183   4.797   3.757
   12MET      C  116   4.557   5.088   3.454
   12MET      O  117   4.630   5.109   3.551
   13LEU      N  118   4.568   5.140   3.332
   13LEU      H  119   4.521   5.101   3.252
   13LEU     CA  120   4.676   5.231   3.291
   13LEU     CB  121   4.674   5.272   3.144
   13LEU     CG  122   4.699   5.166   3.037
   13LEU    CD1  123   4.701   5.215   2.892
   13LEU    CD2  124   4.828   5.085   3.053
   13LEU      C  125   4.688   5.359   3.373
   13LEU      O  126   4.787   5.391   3.439
   14ASN      N  127   4.570   5.412   3.403
   14ASN      H  128   4.493   5.376   3.350
   14ASN     CA  129   4.539   5.515   3.503
   14ASN     CB  130   4.392   5.559   3.509
   14ASN     CG  131   4.369   5.662   3.399
   14ASN    OD1  132   4.464   5.709   3.336
   14ASN    ND2  133   4.244   5.685   3.360
   14ASN   HD21  134   4.172   5.623   3.393
   14ASN   HD22  135   4.238   5.736   3.274
   14ASN      C  136   4.591   5.495   3.646
   14ASN      O  137   4.667   5.579   3.695
   15LYS      N  138   4.553   5.378   3.695
   15LYS      H  139   4.489   5.318   3.646
   15LYS     CA  140   4.603   5.326   3.823
   15LYS     CB  141   4.529   5.195   3.851
   15LYS     CG  142   4.420   5.217   3.956
   15LYS     CD  143   4.308   5.115   3.936
   15LYS     CE  144   4.185   5.152   4.019
   15LYS     NZ  145   4.128   5.036   4.088
   15LYS    HZ1  146   4.062   5.062   4.159
   15LYS    HZ2  147   4.075   4.983   4.022
   15LYS    HZ3  148   4.199   4.986   4.138
   15LYS      C  149   4.753   5.295   3.827
   15LYS      O  150   4.815   5.319   3.930
   16VAL      N  151   4.809   5.239   3.720
   16VAL      H  152   4.752   5.190   3.654
   16VAL     CA  153   4.955   5.228   3.701
   16VAL     CB  154   4.986   5.148   3.574
   16VAL    CG1  155   5.137   5.162   3.552
   16VAL    CG2  156   4.942   5.002   3.588
   16VAL      C  157   5.004   5.372   3.707
   16VAL      O  158   5.100   5.391   3.782
   17LEU      N  159   4.969   5.469   3.622
   17LEU      H  160   4.899   5.449   3.554
   17LEU     CA  161   5.015   5.608   3.629
   17LEU     CB  162   4.919   5.699   3.551
   17LEU     CG  163   4.947   5.705   3.401
   17LEU    CD1  164   4.829   5.784   3.344
   17LEU    CD2  165   5.061   5.799   3.361
   17LEU      C  166   5.020   5.665   3.771
   17LEU      O  167   5.112   5.740   3.803
   18SER      N  168   4.921   5.638   3.856
   18SER      H  169   4.858   5.566   3.826
   18SER     CA  170   4.917   5.674   3.999
   18SER     CB  171   4.779   5.647   4.058
   18SER     OG  172   4.764   5.653   4.200
   18SER     HG  173   4.698   5.580   4.221
   18SER      C  174   5.019   5.592   4.078
   18SER      O  175   5.099   5.656   4.145
   19ARG      N  176   5.030   5.461   4.056
   19ARG      H  177   4.971   5.401   4.002
   19ARG     CA  178   5.126   5.382   4.134
   19ARG     CB  179   5.103   5.233   4.108
   19ARG     CG  180   4.977   5.187   4.182
   19ARG     CD  181   4.983   5.034   4.187
   19ARG     NE  182   4.873   4.977   4.267
   19ARG     HE  183   4.808   4.929   4.208
   19ARG     CZ  184   4.855   4.976   4.400
   19ARG    NH1  185   4.936   5.043   4.483
   19ARG   HH11  186   5.007   5.105   4.449
   19ARG   HH12  187   4.918   5.022   4.579
   19ARG    NH2  188   4.737   4.936   4.450
   19ARG   HH21  189   4.664   4.907   4.388
   19ARG   HH22  190   4.726   4.927   4.549
   19ARG      C  191   5.273   5.407   4.101
   19ARG      O  192   5.353   5.417   4.194
   20LEU      N  193   5.296   5.463   3.982
   20LEU      H  194   5.232   5.441   3.909
   20LEU     CA  195   5.426   5.508   3.929
   20LEU     CB  196   5.441   5.500   3.777
   20LEU     CG  197   5.450   5.358   3.721
   20LEU    CD1  198   5.428   5.374   3.570
   20LEU    CD2  199   5.579   5.286   3.758
   20LEU      C  200   5.461   5.651   3.973
   20LEU      O  201   5.578   5.688   3.968
   21GLY      N  202   5.364   5.725   4.025
   21GLY      H  203   5.282   5.681   4.062
   21GLY     CA  204   5.381   5.865   4.067
   21GLY      C  205   5.396   5.974   3.960
   21GLY      O  206   5.500   6.040   3.966
   22VAL      N  207   5.294   5.989   3.877
   22VAL      H  208   5.211   5.941   3.904
   22VAL     CA  209   5.290   6.084   3.764
   22VAL     CB  210   5.280   6.003   3.634
   22VAL    CG1  211   5.296   6.093   3.512
   22VAL    CG2  212   5.398   5.906   3.621
   22VAL      C  213   5.168   6.173   3.787
   22VAL      O  214   5.060   6.118   3.809
   23ALA      N  215   5.180   6.303   3.764
   23ALA      H  216   5.261   6.352   3.732
   23ALA     CA  217   5.066   6.394   3.783
   23ALA     CB  218   5.103   6.540   3.756
   23ALA      C  219   4.932   6.364   3.716
   23ALA      O  220   4.923   6.339   3.596
   24GLY      N  221   4.828   6.398   3.791
   24GLY      H  222   4.836   6.436   3.883
   24GLY     CA  223   4.690   6.356   3.762
   24GLY      C  224   4.623   6.425   3.642
   24GLY      O  225   4.515   6.389   3.594
   25GLN      N  226   4.693   6.527   3.593
   25GLN      H  227   4.770   6.570   3.640
   25GLN     CA  228   4.648   6.619   3.488
   25GLN     CB  229   4.765   6.716   3.468
   25GLN     CG  230   4.803   6.791   3.596
   25GLN     CD  231   4.893   6.913   3.579
   25GLN    OE1  232   5.011   6.928   3.611
   25GLN    NE2  233   4.849   7.023   3.519
   25GLN   HE21  234   4.757   7.012   3.482
   25GLN   HE22  235   4.896   7.111   3.520
   25GLN      C  236   4.620   6.553   3.353
   25GLN      O  237   4.520   6.585   3.289
   26TRP      N  238   4.702   6.455   3.315
   26TRP      H  239   4.753   6.406   3.385
   26TRP     CA  240   4.686   6.379   3.190
   26TRP     CB  241   4.814   6.385   3.108
   26TRP     CG  242   4.868   6.523   3.072
   26TRP    CD1  243   4.940   6.600   3.153
   26TRP    HD1  244   4.970   6.568   3.253
   26TRP    CD2  245   4.830   6.605   2.967
   26TRP    NE1  246   4.954   6.724   3.107
   26TRP    HE1  247   4.993   6.802   3.156
   26TRP    CE2  248   4.895   6.726   2.988
   26TRP    CE3  249   4.739   6.582   2.864
   26TRP    HE3  250   4.713   6.482   2.830
   26TRP    CZ2  251   4.879   6.822   2.888
   26TRP    HZ2  252   4.922   6.922   2.893
   26TRP    CZ3  253   4.734   6.675   2.761
   26TRP    HZ3  254   4.703   6.643   2.661
   26TRP    CH2  255   4.805   6.794   2.774
   26TRP    HH2  256   4.798   6.867   2.693
   26TRP      C  257   4.644   6.236   3.226
   26TRP      O  258   4.720   6.159   3.284
   27ARG      N  259   4.514   6.210   3.215
   27ARG      H  260   4.453   6.288   3.201
   27ARG     CA  261   4.459   6.076   3.244
   27ARG     CB  262   4.359   6.083   3.360
   27ARG     CG  263   4.441   6.093   3.489
   27ARG     CD  264   4.538   5.976   3.505
   27ARG     NE  265   4.641   5.988   3.609
   27ARG     HE  266   4.725   6.029   3.574
   27ARG     CZ  267   4.627   5.948   3.736
   27ARG    NH1  268   4.514   5.888   3.778
   27ARG   HH11  269   4.436   5.868   3.719
   27ARG   HH12  270   4.497   5.871   3.875
   27ARG    NH2  271   4.724   5.956   3.829
   27ARG   HH21  272   4.806   6.005   3.800
   27ARG   HH22  273   4.726   5.915   3.920
   27ARG      C  274   4.386   6.010   3.128
   27ARG      O  275   4.287   6.062   3.075
   28PHE      N  276   4.412   5.881   3.108
   28PHE      H  277   4.468   5.826   3.171
   28PHE     CA  278   4.356   5.806   2.995
   28PHE     CB  279   4.416   5.665   2.991
   28PHE     CG  280   4.563   5.668   2.948
   28PHE    CD1  281   4.648   5.628   3.051
   28PHE    HD1  282   4.597   5.590   3.140
   28PHE    CD2  283   4.603   5.697   2.818
   28PHE    HD2  284   4.526   5.727   2.748
   28PHE    CE1  285   4.784   5.614   3.027
   28PHE    HE1  286   4.853   5.575   3.101
   28PHE    CE2  287   4.739   5.678   2.794
   28PHE    HE2  288   4.786   5.718   2.704
   28PHE     CZ  289   4.825   5.638   2.896
   28PHE     HZ  290   4.930   5.638   2.868
   28PHE      C  291   4.204   5.792   2.991
   28PHE      O  292   4.140   5.791   3.096
   29VAL      N  293   4.143   5.818   2.875
   29VAL      H  294   4.203   5.851   2.803
   29VAL     CA  295   4.001   5.797   2.846
   29VAL     CB  296   3.921   5.923   2.812
   29VAL    CG1  297   3.910   6.015   2.934
   29VAL    CG2  298   3.979   6.004   2.696
   29VAL      C  299   3.979   5.704   2.727
   29VAL      O  300   4.061   5.690   2.636
   30ASP      N  301   3.864   5.639   2.744
   30ASP      H  302   3.828   5.616   2.834
   30ASP     CA  303   3.813   5.552   2.637
   30ASP     CB  304   3.690   5.480   2.694
   30ASP     CG  305   3.716   5.402   2.823
   30ASP    OD1  306   3.730   5.471   2.927
   30ASP    OD2  307   3.689   5.280   2.819
   30ASP      C  308   3.757   5.633   2.519
   30ASP      O  309   3.674   5.719   2.544
   31VAL      N  310   3.771   5.565   2.406
   31VAL      H  311   3.809   5.473   2.396
   31VAL     CA  312   3.728   5.612   2.273
   31VAL     CB  313   3.845   5.621   2.174
   31VAL    CG1  314   3.821   5.710   2.052
   31VAL    CG2  315   3.978   5.668   2.233
   31VAL      C  316   3.613   5.533   2.210
   31VAL      O  317   3.642   5.432   2.146
   32LEU      N  318   3.493   5.573   2.251
   32LEU      H  319   3.478   5.667   2.280
   32LEU     CA  320   3.371   5.496   2.222
   32LEU     CB  321   3.251   5.563   2.290
   32LEU     CG  322   3.262   5.575   2.442
   32LEU    CD1  323   3.158   5.676   2.488
   32LEU    CD2  324   3.228   5.439   2.503
   32LEU      C  325   3.344   5.480   2.073
   32LEU      O  326   3.270   5.387   2.039
   33GLY      N  327   3.368   5.583   1.992
   33GLY      H  328   3.413   5.667   2.021
   33GLY     CA  329   3.349   5.581   1.847
   33GLY      C  330   3.480   5.609   1.773
   33GLY      O  331   3.524   5.723   1.764
   34LEU      N  332   3.524   5.509   1.697
   34LEU      H  333   3.476   5.423   1.680
   34LEU     CA  334   3.648   5.527   1.619
   34LEU     CB  335   3.727   5.396   1.618
   34LEU     CG  336   3.783   5.348   1.752
   34LEU    CD1  337   3.854   5.213   1.744
   34LEU    CD2  338   3.883   5.451   1.804
   34LEU      C  339   3.623   5.580   1.478
   34LEU      O  340   3.605   5.498   1.387
   35GLU      N  341   3.577   5.704   1.468
   35GLU      H  342   3.563   5.748   1.557
   35GLU     CA  343   3.538   5.783   1.350
   35GLU     CB  344   3.386   5.785   1.367
   35GLU     CG  345   3.313   5.651   1.362
   35GLU     CD  346   3.184   5.664   1.443
   35GLU    OE1  347   3.087   5.719   1.387
   35GLU    OE2  348   3.176   5.610   1.555
   35GLU      C  349   3.600   5.922   1.358
   35GLU      O  350   3.687   5.953   1.440
   36GLU      N  351   3.586   6.002   1.252
   36GLU      H  352   3.567   5.964   1.162
   36GLU     CA  353   3.603   6.148   1.257
   36GLU     CB  354   3.578   6.207   1.118
   36GLU     CG  355   3.707   6.200   1.036
   36GLU     CD  356   3.793   6.321   1.072
   36GLU    OE1  357   3.908   6.300   1.115
   36GLU    OE2  358   3.748   6.437   1.062
   36GLU      C  359   3.498   6.214   1.346
   36GLU      O  360   3.534   6.310   1.413
   37GLU      N  361   3.370   6.176   1.337
   37GLU      H  362   3.341   6.111   1.267
   37GLU     CA  363   3.283   6.206   1.451
   37GLU     CB  364   3.137   6.170   1.424
   37GLU     CG  365   3.042   6.289   1.409
   37GLU     CD  366   3.019   6.363   1.541
   37GLU    OE1  367   3.062   6.481   1.543
   37GLU    OE2  368   2.994   6.299   1.645
   37GLU      C  369   3.321   6.132   1.580
   37GLU      O  370   3.430   6.074   1.587
   38SER      N  371   3.254   6.154   1.693
   38SER      H  372   3.173   6.211   1.702
   38SER     CA  373   3.276   6.092   1.824
   38SER     CB  374   3.251   5.941   1.828
   38SER     OG  375   3.221   5.891   1.959
   38SER     HG  376   3.308   5.894   2.008
   38SER      C  377   3.407   6.125   1.895
   38SER      O  378   3.423   6.113   2.016
   39LEU      N  379   3.514   6.157   1.822
   39LEU      H  380   3.506   6.144   1.723
   39LEU     CA  381   3.642   6.208   1.871
   39LEU     CB  382   3.758   6.212   1.771
   39LEU     CG  383   3.814   6.071   1.754
   39LEU    CD1  384   3.916   6.081   1.640
   39LEU    CD2  385   3.902   6.044   1.877
   39LEU      C  386   3.643   6.344   1.940
   39LEU      O  387   3.731   6.375   2.021
   40GLY      N  388   3.542   6.426   1.911
   40GLY      H  389   3.492   6.421   1.825
   40GLY     CA  390   3.508   6.544   1.992
   40GLY      C  391   3.473   6.513   2.138
   40GLY      O  392   3.472   6.606   2.218
   41SER      N  393   3.421   6.393   2.161
   41SER      H  394   3.347   6.355   2.106
   41SER     CA  395   3.411   6.338   2.297
   41SER     CB  396   3.341   6.201   2.301
   41SER     OG  397   3.283   6.185   2.430
   41SER     HG  398   3.202   6.129   2.414
   41SER      C  399   3.545   6.316   2.367
   41SER      O  400   3.554   6.356   2.483
   42VAL      N  401   3.652   6.287   2.293
   42VAL      H  402   3.650   6.303   2.194
   42VAL     CA  403   3.788   6.271   2.345
   42VAL     CB  404   3.868   6.190   2.242
   42VAL    CG1  405   4.009   6.181   2.299
   42VAL    CG2  406   3.812   6.050   2.218
   42VAL      C  407   3.843   6.410   2.379
   42VAL      O  408   3.836   6.503   2.298
   43PRO      N  409   3.860   6.437   2.508
   43PRO     CA  410   3.888   6.571   2.561
   43PRO     CB  411   3.901   6.548   2.712
   43PRO     CG  412   3.833   6.413   2.735
   43PRO     CD  413   3.873   6.333   2.611
   43PRO      C  414   4.011   6.636   2.496
   43PRO      O  415   4.117   6.574   2.491
   44ALA      N  416   4.012   6.768   2.483
   44ALA      H  417   3.946   6.820   2.538
   44ALA     CA  418   4.117   6.855   2.428
   44ALA     CB  419   4.072   6.920   2.297
   44ALA      C  420   4.173   6.944   2.538
   44ALA      O  421   4.096   6.986   2.624
   45PRO      N  422   4.305   6.957   2.546
   45PRO     CA  423   4.409   6.912   2.453
   45PRO     CB  424   4.521   7.015   2.462
   45PRO     CG  425   4.522   7.048   2.611
   45PRO     CD  426   4.372   7.048   2.640
   45PRO      C  427   4.458   6.774   2.499
   45PRO      O  428   4.432   6.722   2.607
   46ALA      N  429   4.487   6.696   2.395
   46ALA      H  430   4.500   6.729   2.302
   46ALA     CA  431   4.521   6.555   2.420
   46ALA     CB  432   4.448   6.460   2.325
   46ALA      C  433   4.668   6.524   2.390
   46ALA      O  434   4.724   6.591   2.304
   47CYS      N  435   4.727   6.421   2.450
   47CYS      H  436   4.676   6.346   2.491
   47CYS     CA  437   4.873   6.403   2.437
   47CYS     CB  438   4.944   6.421   2.571
   47CYS     SG  439   4.917   6.294   2.700
   47CYS     HG  440   4.922   6.184   2.626
   47CYS      C  441   4.913   6.275   2.362
   47CYS      O  442   5.029   6.266   2.322
   48ALA      N  443   4.827   6.175   2.345
   48ALA      H  444   4.733   6.183   2.377
   48ALA     CA  445   4.853   6.060   2.257
   48ALA     CB  446   4.952   5.971   2.333
   48ALA      C  447   4.728   5.981   2.219
   48ALA      O  448   4.621   6.040   2.231
   49LEU      N  449   4.747   5.877   2.139
   49LEU      H  450   4.836   5.864   2.095
   49LEU     CA  451   4.639   5.792   2.085
   49LEU     CB  452   4.588   5.847   1.952
   49LEU     CG  453   4.451   5.787   1.920
   49LEU    CD1  454   4.354   5.840   2.025
   49LEU    CD2  455   4.408   5.839   1.782
   49LEU      C  456   4.698   5.651   2.078
   49LEU      O  457   4.804   5.639   2.015
   50LEU      N  458   4.643   5.564   2.162
   50LEU      H  459   4.552   5.582   2.200
   50LEU     CA  460   4.698   5.428   2.166
   50LEU     CB  461   4.742   5.393   2.309
   50LEU     CG  462   4.858   5.472   2.372
   50LEU    CD1  463   4.814   5.610   2.419
   50LEU    CD2  464   4.931   5.400   2.485
   50LEU      C  465   4.599   5.327   2.109
   50LEU      O  466   4.484   5.342   2.148
   51LEU      N  467   4.645   5.230   2.030
   51LEU      H  468   4.743   5.209   2.024
   51LEU     CA  469   4.557   5.133   1.963
   51LEU     CB  470   4.555   5.159   1.812
   51LEU     CG  471   4.474   5.061   1.726
   51LEU    CD1  472   4.323   5.084   1.739
   51LEU    CD2  473   4.522   5.067   1.581
   51LEU      C  474   4.604   4.990   1.992
   51LEU      O  475   4.722   4.959   1.974
   52LEU      N  476   4.509   4.908   2.036
   52LEU      H  477   4.425   4.955   2.063
   52LEU     CA  478   4.518   4.767   2.075
   52LEU     CB  479   4.454   4.751   2.213
   52LEU     CG  480   4.470   4.617   2.286
   52LEU    CD1  481   4.611   4.597   2.341
   52LEU    CD2  482   4.364   4.607   2.396
   52LEU      C  483   4.438   4.690   1.969
   52LEU      O  484   4.315   4.700   1.959
   53PHE      N  485   4.509   4.602   1.900
   53PHE      H  486   4.604   4.576   1.918
   53PHE     CA  487   4.455   4.526   1.787
   53PHE     CB  488   4.473   4.603   1.656
   53PHE     CG  489   4.409   4.539   1.532
   53PHE    CD1  490   4.270   4.539   1.529
   53PHE    HD1  491   4.207   4.588   1.603
   53PHE    CD2  492   4.486   4.502   1.423
   53PHE    HD2  493   4.594   4.521   1.425
   53PHE    CE1  494   4.210   4.473   1.422
   53PHE    HE1  495   4.108   4.441   1.444
   53PHE    CE2  496   4.420   4.452   1.312
   53PHE    HE2  497   4.473   4.454   1.217
   53PHE     CZ  498   4.282   4.433   1.310
   53PHE     HZ  499   4.244   4.369   1.231
   53PHE      C  500   4.530   4.393   1.772
   53PHE      O  501   4.639   4.386   1.829
   54PRO      N  502   4.469   4.285   1.723
   54PRO     CA  503   4.549   4.165   1.698
   54PRO     CB  504   4.452   4.048   1.716
   54PRO     CG  505   4.312   4.110   1.700
   54PRO     CD  506   4.329   4.253   1.751
   54PRO      C  507   4.626   4.152   1.566
   54PRO      O  508   4.568   4.181   1.462
   55LEU      N  509   4.735   4.077   1.573
   55LEU      H  510   4.754   4.019   1.653
   55LEU     CA  511   4.817   4.058   1.452
   55LEU     CB  512   4.961   4.108   1.455
   55LEU     CG  513   4.971   4.259   1.435
   55LEU    CD1  514   5.118   4.298   1.419
   55LEU    CD2  515   4.892   4.310   1.315
   55LEU      C  516   4.827   3.910   1.413
   55LEU      O  517   4.884   3.829   1.485
   56THR      N  518   4.799   3.893   1.284
   56THR      H  519   4.752   3.958   1.224
   56THR     CA  520   4.841   3.766   1.221
   56THR     CB  521   4.777   3.741   1.085
   56THR    OG1  522   4.831   3.829   0.986
   56THR    HG1  523   4.800   3.920   1.015
   56THR    CG2  524   4.627   3.774   1.091
   56THR      C  525   4.991   3.748   1.202
   56THR      O  526   5.068   3.842   1.181
   57ALA      N  527   5.036   3.623   1.211
   57ALA      H  528   4.977   3.551   1.248
   57ALA     CA  529   5.178   3.586   1.203
   57ALA     CB  530   5.215   3.442   1.237
   57ALA      C  531   5.236   3.629   1.068
   57ALA      O  532   5.354   3.664   1.061
   58GLN      N  533   5.160   3.605   0.961
   58GLN      H  534   5.064   3.577   0.964
   58GLN     CA  535   5.204   3.640   0.825
   58GLN     CB  536   5.106   3.599   0.715
   58GLN     CG  537   5.051   3.457   0.726
   58GLN     CD  538   4.928   3.454   0.817
   58GLN    OE1  539   4.944   3.439   0.938
   58GLN    NE2  540   4.810   3.477   0.760
   58GLN   HE21  541   4.798   3.500   0.663
   58GLN   HE22  542   4.731   3.458   0.818
   58GLN      C  543   5.232   3.789   0.804
   58GLN      O  544   5.329   3.828   0.739
   59HISE     N  545   5.145   3.876   0.856
   59HISE     H  546   5.054   3.853   0.891
   59HISE    CA  547   5.167   4.021   0.863
   59HISE    CB  548   5.035   4.083   0.908
   59HISE    CG  549   5.021   4.234   0.886
   59HISE   ND1  550   4.967   4.319   0.973
   59HISE   CD2  551   5.067   4.306   0.784
   59HISE   HD2  552   5.135   4.278   0.704
   59HISE   CE1  553   4.975   4.439   0.915
   59HISE   HE1  554   4.930   4.527   0.961
   59HISE   NE2  555   5.041   4.435   0.800
   59HISE   HE2  556   5.052   4.508   0.732
   59HISE     C  557   5.283   4.066   0.952
   59HISE     O  558   5.374   4.129   0.898
   60GLU      N  559   5.285   4.013   1.074
   60GLU      H  560   5.209   3.959   1.111
   60GLU     CA  561   5.389   4.040   1.174
   60GLU     CB  562   5.348   3.969   1.303
   60GLU     CG  563   5.426   4.008   1.429
   60GLU     CD  564   5.403   3.910   1.544
   60GLU    OE1  565   5.446   3.794   1.528
   60GLU    OE2  566   5.354   3.941   1.655
   60GLU      C  567   5.531   4.009   1.126
   60GLU      O  568   5.606   4.104   1.105
   61ASN      N  569   5.556   3.886   1.083
   61ASN      H  570   5.486   3.814   1.088
   61ASN     CA  571   5.686   3.853   1.023
   61ASN     CB  572   5.699   3.704   0.990
   61ASN     CG  573   5.702   3.623   1.120
   61ASN    OD1  574   5.759   3.654   1.224
   61ASN    ND2  575   5.627   3.514   1.108
   61ASN   HD21  576   5.603   3.485   1.015
   61ASN   HD22  577   5.614   3.460   1.191
   61ASN      C  578   5.720   3.941   0.902
   61ASN      O  579   5.832   3.991   0.896
   62PHE      N  580   5.629   3.953   0.806
   62PHE      H  581   5.552   3.891   0.795
   62PHE     CA  582   5.653   4.042   0.691
   62PHE     CB  583   5.529   4.046   0.601
   62PHE     CG  584   5.557   4.108   0.464
   62PHE    CD1  585   5.546   4.246   0.450
   62PHE    HD1  586   5.494   4.302   0.528
   62PHE    CD2  587   5.604   4.030   0.359
   62PHE    HD2  588   5.617   3.923   0.376
   62PHE    CE1  589   5.571   4.306   0.327
   62PHE    HE1  590   5.548   4.409   0.299
   62PHE    CE2  591   5.632   4.093   0.239
   62PHE    HE2  592   5.676   4.039   0.155
   62PHE     CZ  593   5.628   4.231   0.225
   62PHE     HZ  594   5.651   4.276   0.128
   62PHE      C  595   5.687   4.185   0.733
   62PHE      O  596   5.786   4.240   0.686
   63ARG      N  597   5.621   4.238   0.835
   63ARG      H  598   5.561   4.189   0.900
   63ARG     CA  599   5.634   4.378   0.876
   63ARG     CB  600   5.502   4.418   0.941
   63ARG     CG  601   5.513   4.570   0.933
   63ARG     CD  602   5.386   4.655   0.917
   63ARG     NE  603   5.415   4.799   0.909
   63ARG     HE  604   5.441   4.831   0.818
   63ARG     CZ  605   5.393   4.889   1.006
   63ARG    NH1  606   5.315   4.869   1.113
   63ARG   HH11  607   5.262   4.785   1.105
   63ARG   HH12  608   5.314   4.936   1.188
   63ARG    NH2  609   5.448   5.009   0.984
   63ARG   HH21  610   5.502   5.033   0.903
   63ARG   HH22  611   5.429   5.078   1.054
   63ARG      C  612   5.757   4.396   0.966
   63ARG      O  613   5.828   4.494   0.941
   64LYS      N  614   5.789   4.297   1.048
   64LYS      H  615   5.731   4.218   1.069
   64LYS     CA  616   5.917   4.296   1.120
   64LYS     CB  617   5.924   4.170   1.207
   64LYS     CG  618   5.835   4.185   1.331
   64LYS     CD  619   5.863   4.071   1.429
   64LYS     CE  620   5.769   4.081   1.549
   64LYS     NZ  621   5.781   3.976   1.651
   64LYS    HZ1  622   5.723   3.993   1.731
   64LYS    HZ2  623   5.769   3.881   1.621
   64LYS    HZ3  624   5.867   3.970   1.701
   64LYS      C  625   6.033   4.303   1.021
   64LYS      O  626   6.114   4.395   1.028
   65LYS      N  627   6.029   4.232   0.909
   65LYS      H  628   5.958   4.162   0.901
   65LYS     CA  629   6.125   4.232   0.797
   65LYS     CB  630   6.099   4.110   0.709
   65LYS     CG  631   6.138   3.987   0.792
   65LYS     CD  632   6.101   3.858   0.719
   65LYS     CE  633   6.160   3.740   0.797
   65LYS     NZ  634   6.158   3.611   0.727
   65LYS    HZ1  635   6.244   3.600   0.677
   65LYS    HZ2  636   6.144   3.537   0.793
   65LYS    HZ3  637   6.081   3.611   0.663
   65LYS      C  638   6.138   4.362   0.716
   65LYS      O  639   6.246   4.399   0.673
   66GLN      N  640   6.020   4.415   0.686
   66GLN      H  641   5.934   4.363   0.684
   66GLN     CA  642   6.002   4.550   0.630
   66GLN     CB  643   5.862   4.568   0.573
   66GLN     CG  644   5.828   4.706   0.516
   66GLN     CD  645   5.684   4.721   0.467
   66GLN    OE1  646   5.590   4.738   0.545
   66GLN    NE2  647   5.659   4.673   0.345
   66GLN   HE21  648   5.738   4.632   0.300
   66GLN   HE22  649   5.566   4.670   0.308
   66GLN      C  650   6.052   4.665   0.718
   66GLN      O  651   6.122   4.752   0.666
   67ILE      N  652   6.018   4.671   0.846
   67ILE      H  653   5.942   4.621   0.887
   67ILE     CA  654   6.083   4.767   0.936
   67ILE     CB  655   5.988   4.788   1.055
   67ILE    CG1  656   5.847   4.816   1.003
   67ILE    CG2  657   6.040   4.905   1.138
   67ILE     CD  658   5.751   4.760   1.108
   67ILE      C  659   6.231   4.744   0.968
   67ILE      O  660   6.306   4.840   0.957
   68GLU      N  661   6.267   4.616   0.971
   68GLU      H  662   6.198   4.556   1.011
   68GLU     CA  663   6.410   4.582   0.979
   68GLU     CB  664   6.448   4.434   0.989
   68GLU     CG  665   6.592   4.407   1.031
   68GLU     CD  666   6.610   4.418   1.183
   68GLU    OE1  667   6.685   4.506   1.231
   68GLU    OE2  668   6.578   4.320   1.254
   68GLU      C  669   6.496   4.641   0.867
   68GLU      O  670   6.596   4.710   0.887
   69GLU      N  671   6.434   4.629   0.750
   69GLU      H  672   6.345   4.585   0.742
   69GLU     CA  673   6.495   4.672   0.623
   69GLU     CB  674   6.424   4.616   0.499
   69GLU     CG  675   6.522   4.618   0.381
   69GLU     CD  676   6.463   4.559   0.253
   69GLU    OE1  677   6.394   4.621   0.170
   69GLU    OE2  678   6.495   4.439   0.236
   69GLU      C  679   6.521   4.822   0.621
   69GLU      O  680   6.619   4.869   0.562
   70LEU      N  681   6.419   4.896   0.665
   70LEU      H  682   6.330   4.854   0.683
   70LEU     CA  683   6.428   5.042   0.662
   70LEU     CB  684   6.290   5.099   0.697
   70LEU     CG  685   6.184   5.083   0.588
   70LEU    CD1  686   6.059   5.167   0.619
   70LEU    CD2  687   6.231   5.135   0.452
   70LEU      C  688   6.535   5.097   0.756
   70LEU      O  689   6.573   5.214   0.747
   71LYS      N  690   6.576   5.025   0.860
   71LYS      H  691   6.509   4.961   0.898
   71LYS     CA  692   6.683   5.064   0.953
   71LYS     CB  693   6.817   5.048   0.882
   71LYS     CG  694   6.866   4.905   0.860
   71LYS     CD  695   6.896   4.832   0.991
   71LYS     CE  696   6.922   4.687   0.951
   71LYS     NZ  697   6.924   4.618   1.081
   71LYS    HZ1  698   6.979   4.672   1.145
   71LYS    HZ2  699   6.829   4.599   1.104
   71LYS    HZ3  700   6.975   4.532   1.071
   71LYS      C  701   6.681   5.195   1.031
   71LYS      O  702   6.784   5.251   1.069
   72GLY      N  703   6.562   5.239   1.071
   72GLY      H  704   6.476   5.188   1.062
   72GLY     CA  705   6.536   5.362   1.148
   72GLY      C  706   6.585   5.495   1.092
   72GLY      O  707   6.562   5.597   1.157
   73GLN      N  708   6.591   5.490   0.959
   73GLN      H  709   6.535   5.422   0.911
   73GLN     CA  710   6.640   5.603   0.878
   73GLN     CB  711   6.684   5.543   0.744
   73GLN     CG  712   6.725   5.645   0.638
   73GLN     CD  713   6.757   5.570   0.508
   73GLN    OE1  714   6.877   5.564   0.479
   73GLN    NE2  715   6.662   5.526   0.427
   73GLN   HE21  716   6.567   5.524   0.459
   73GLN   HE22  717   6.694   5.503   0.335
   73GLN      C  718   6.555   5.730   0.874
   73GLN      O  719   6.603   5.843   0.884
   74GLU      N  720   6.426   5.708   0.896
   74GLU      H  721   6.389   5.616   0.888
   74GLU     CA  722   6.329   5.818   0.907
   74GLU     CB  723   6.207   5.786   0.820
   74GLU     CG  724   6.245   5.781   0.672
   74GLU     CD  725   6.140   5.691   0.607
   74GLU    OE1  726   6.036   5.746   0.564
   74GLU    OE2  727   6.152   5.567   0.606
   74GLU      C  728   6.290   5.849   1.052
   74GLU      O  729   6.195   5.925   1.065
   75VAL      N  730   6.350   5.787   1.154
   75VAL      H  731   6.402   5.702   1.148
   75VAL     CA  732   6.319   5.833   1.290
   75VAL     CB  733   6.318   5.709   1.380
   75VAL    CG1  734   6.277   5.735   1.525
   75VAL    CG2  735   6.223   5.602   1.327
   75VAL      C  736   6.419   5.939   1.335
   75VAL      O  737   6.540   5.917   1.339
   76SER      N  738   6.367   6.036   1.409
   76SER      H  739   6.268   6.050   1.413
   76SER     CA  740   6.459   6.133   1.469
   76SER     CB  741   6.387   6.261   1.511
   76SER     OG  742   6.481   6.345   1.577
   76SER     HG  743   6.498   6.421   1.514
   76SER      C  744   6.554   6.081   1.577
   76SER      O  745   6.509   5.991   1.648
   77PRO      N  746   6.673   6.138   1.593
   77PRO     CA  747   6.756   6.100   1.708
   77PRO     CB  748   6.892   6.162   1.674
   77PRO     CG  749   6.898   6.138   1.523
   77PRO     CD  750   6.759   6.191   1.486
   77PRO      C  751   6.691   6.148   1.838
   77PRO      O  752   6.733   6.101   1.944
   78LYS      N  753   6.585   6.228   1.843
   78LYS      H  754   6.550   6.268   1.758
   78LYS     CA  755   6.521   6.281   1.964
   78LYS     CB  756   6.454   6.415   1.934
   78LYS     CG  757   6.551   6.514   1.869
   78LYS     CD  758   6.509   6.661   1.870
   78LYS     CE  759   6.402   6.695   1.766
   78LYS     NZ  760   6.396   6.838   1.735
   78LYS    HZ1  761   6.366   6.892   1.813
   78LYS    HZ2  762   6.493   6.856   1.720
   78LYS    HZ3  763   6.344   6.853   1.651
   78LYS      C  764   6.416   6.186   2.022
   78LYS      O  765   6.379   6.194   2.139
   79VAL      N  766   6.353   6.113   1.930
   79VAL      H  767   6.404   6.095   1.846
   79VAL     CA  768   6.252   6.011   1.962
   79VAL     CB  769   6.173   5.956   1.843
   79VAL    CG1  770   6.057   5.867   1.889
   79VAL    CG2  771   6.135   6.063   1.740
   79VAL      C  772   6.313   5.900   2.048
   79VAL      O  773   6.419   5.845   2.020
   80TYR      N  774   6.267   5.896   2.173
   80TYR      H  775   6.208   5.967   2.212
   80TYR     CA  776   6.301   5.788   2.266
   80TYR     CB  777   6.270   5.833   2.409
   80TYR     CG  778   6.268   5.728   2.520
   80TYR    CD1  779   6.160   5.642   2.538
   80TYR    HD1  780   6.073   5.664   2.477
   80TYR    CD2  781   6.367   5.739   2.617
   80TYR    HD2  782   6.450   5.808   2.602
   80TYR    CE1  783   6.149   5.567   2.655
   80TYR    HE1  784   6.073   5.494   2.678
   80TYR    CE2  785   6.356   5.671   2.737
   80TYR    HE2  786   6.412   5.705   2.824
   80TYR     CZ  787   6.245   5.589   2.754
   80TYR     OH  788   6.225   5.532   2.876
   80TYR     HH  789   6.314   5.526   2.921
   80TYR      C  790   6.232   5.658   2.226
   80TYR      O  791   6.109   5.650   2.235
   81PHE      N  792   6.300   5.553   2.181
   81PHE      H  793   6.387   5.567   2.134
   81PHE     CA  794   6.252   5.416   2.154
   81PHE     CB  795   6.283   5.386   2.007
   81PHE     CG  796   6.206   5.263   1.959
   81PHE    CD1  797   6.068   5.251   1.946
   81PHE    HD1  798   6.005   5.337   1.971
   81PHE    CD2  799   6.284   5.149   1.945
   81PHE    HD2  800   6.392   5.153   1.935
   81PHE    CE1  801   6.006   5.131   1.912
   81PHE    HE1  802   5.903   5.140   1.877
   81PHE    CE2  803   6.222   5.025   1.931
   81PHE    HE2  804   6.284   4.938   1.909
   81PHE     CZ  805   6.086   5.018   1.904
   81PHE     HZ  806   6.041   4.919   1.915
   81PHE      C  807   6.309   5.311   2.249
   81PHE      O  808   6.429   5.318   2.277
   82MET      N  809   6.223   5.219   2.293
   82MET      H  810   6.131   5.255   2.310
   82MET     CA  811   6.252   5.100   2.374
   82MET     CB  812   6.235   5.126   2.524
   82MET     CG  813   6.095   5.169   2.567
   82MET     SD  814   6.069   5.104   2.736
   82MET     CE  815   6.167   4.955   2.746
   82MET      C  816   6.177   4.973   2.335
   82MET      O  817   6.058   4.971   2.305
   83LYS      N  818   6.256   4.871   2.304
   83LYS      H  819   6.356   4.873   2.311
   83LYS     CA  820   6.205   4.742   2.256
   83LYS     CB  821   6.325   4.661   2.203
   83LYS     CG  822   6.381   4.727   2.077
   83LYS     CD  823   6.470   4.627   2.003
   83LYS     CE  824   6.520   4.684   1.871
   83LYS     NZ  825   6.599   4.579   1.805
   83LYS    HZ1  826   6.657   4.533   1.873
   83LYS    HZ2  827   6.543   4.519   1.749
   83LYS    HZ3  828   6.662   4.631   1.746
   83LYS      C  829   6.141   4.655   2.364
   83LYS      O  830   6.174   4.670   2.482
   84GLN      N  831   6.054   4.562   2.328
   84GLN      H  832   6.003   4.562   2.242
   84GLN     CA  833   5.991   4.463   2.417
   84GLN     CB  834   5.843   4.463   2.380
   84GLN     CG  835   5.767   4.405   2.500
   84GLN     CD  836   5.621   4.367   2.475
   84GLN    OE1  837   5.540   4.455   2.447
   84GLN    NE2  838   5.566   4.262   2.535
   84GLN   HE21  839   5.621   4.214   2.604
   84GLN   HE22  840   5.469   4.246   2.517
   84GLN      C  841   6.052   4.327   2.384
   84GLN      O  842   6.071   4.282   2.272
   85THR      N  843   6.102   4.270   2.494
   85THR      H  844   6.117   4.338   2.566
   85THR     CA  845   6.170   4.140   2.507
   85THR     CB  846   6.315   4.157   2.552
   85THR    OG1  847   6.315   4.211   2.684
   85THR    HG1  848   6.405   4.211   2.728
   85THR    CG2  849   6.393   4.235   2.446
   85THR      C  850   6.093   4.025   2.572
   85THR      O  851   6.127   3.911   2.540
   86ILE      N  852   6.013   4.065   2.671
   86ILE      H  853   5.997   4.160   2.698
   86ILE     CA  854   5.938   3.974   2.758
   86ILE     CB  855   5.975   4.001   2.904
   86ILE    CG1  856   6.123   3.972   2.929
   86ILE    CG2  857   5.881   3.942   3.009
   86ILE     CD  858   6.152   3.823   2.916
   86ILE      C  859   5.789   3.984   2.725
   86ILE      O  860   5.737   4.084   2.674
   87GLY      N  861   5.716   3.876   2.749
   87GLY      H  862   5.756   3.791   2.783
   87GLY     CA  863   5.569   3.874   2.737
   87GLY      C  864   5.498   3.957   2.844
   87GLY      O  865   5.555   3.972   2.953
   88ASN      N  866   5.369   3.984   2.830
   88ASN      H  867   5.320   3.948   2.751
   88ASN     CA  868   5.281   4.059   2.922
   88ASN     CB  869   5.215   3.961   3.019
   88ASN     CG  870   5.110   3.873   2.953
   88ASN    OD1  871   5.137   3.756   2.926
   88ASN    ND2  872   4.994   3.927   2.918
   88ASN   HD21  873   4.964   4.020   2.939
   88ASN   HD22  874   4.934   3.863   2.870
   88ASN      C  875   5.332   4.194   2.973
   88ASN      O  876   5.255   4.265   3.037
   89SER      N  877   5.440   4.246   2.915
   89SER      H  878   5.503   4.187   2.865
   89SER     CA  879   5.488   4.383   2.937
   89SER     CB  880   5.641   4.392   2.942
   89SER     OG  881   5.699   4.318   2.834
   89SER     HG  882   5.799   4.310   2.838
   89SER      C  883   5.440   4.503   2.855
   89SER      O  884   5.485   4.614   2.882
   90CYS      N  885   5.330   4.474   2.786
   90CYS      H  886   5.292   4.382   2.782
   90CYS     CA  887   5.267   4.557   2.682
   90CYS     CB  888   5.161   4.475   2.608
   90CYS     SG  889   5.032   4.408   2.720
   90CYS     HG  890   4.959   4.337   2.634
   90CYS      C  891   5.199   4.689   2.720
   90CYS      O  892   5.251   4.792   2.677
   91GLY      N  893   5.109   4.683   2.817
   91GLY      H  894   5.096   4.607   2.881
   91GLY     CA  895   5.048   4.807   2.868
   91GLY      C  896   5.149   4.909   2.923
   91GLY      O  897   5.145   5.030   2.901
   92THR      N  898   5.253   4.857   2.987
   92THR      H  899   5.245   4.771   3.037
   92THR     CA  900   5.368   4.929   3.044
   92THR     CB  901   5.452   4.834   3.129
   92THR    OG1  902   5.378   4.740   3.208
   92THR    HG1  903   5.443   4.667   3.230
   92THR    CG2  904   5.537   4.915   3.227
   92THR      C  905   5.465   4.985   2.940
   92THR      O  906   5.517   5.093   2.965
   93ILE      N  907   5.504   4.907   2.839
   93ILE      H  908   5.480   4.810   2.842
   93ILE     CA  909   5.579   4.951   2.721
   93ILE     CB  910   5.613   4.834   2.629
   93ILE    CG1  911   5.713   4.737   2.693
   93ILE    CG2  912   5.666   4.864   2.489
   93ILE     CD  913   5.841   4.808   2.739
   93ILE      C  914   5.512   5.068   2.649
   93ILE      O  915   5.571   5.175   2.639
   94GLY      N  916   5.383   5.050   2.622
   94GLY      H  917   5.340   4.963   2.645
   94GLY     CA  918   5.294   5.151   2.564
   94GLY      C  919   5.296   5.279   2.647
   94GLY      O  920   5.339   5.385   2.602
   95LEU      N  921   5.263   5.270   2.776
   95LEU      H  922   5.229   5.181   2.808
   95LEU     CA  923   5.276   5.377   2.875
   95LEU     CB  924   5.230   5.326   3.012
   95LEU     CG  925   5.192   5.446   3.098
   95LEU    CD1  926   5.061   5.409   3.169
   95LEU    CD2  927   5.287   5.471   3.215
   95LEU      C  928   5.410   5.449   2.893
   95LEU      O  929   5.413   5.570   2.870
   96ILE      N  930   5.521   5.377   2.883
   96ILE      H  931   5.521   5.281   2.912
   96ILE     CA  932   5.656   5.437   2.882
   96ILE     CB  933   5.765   5.338   2.926
   96ILE    CG1  934   5.737   5.296   3.070
   96ILE    CG2  935   5.899   5.411   2.914
   96ILE     CD  936   5.816   5.172   3.112
   96ILE      C  937   5.679   5.505   2.748
   96ILE      O  938   5.705   5.626   2.751
   97HISE     N  939   5.628   5.446   2.640
   97HISE     H  940   5.554   5.379   2.639
   97HISE    CA  941   5.635   5.515   2.510
   97HISE    CB  942   5.591   5.412   2.406
   97HISE    CG  943   5.699   5.320   2.349
   97HISE   ND1  944   5.748   5.324   2.225
   97HISE   CD2  945   5.742   5.205   2.398
   97HISE   HD2  946   5.751   5.176   2.503
   97HISE   CE1  947   5.803   5.208   2.192
   97HISE   HE1  948   5.840   5.162   2.100
   97HISE   NE2  949   5.794   5.131   2.300
   97HISE   HE2  950   5.828   5.037   2.307
   97HISE     C  951   5.575   5.655   2.497
   97HISE     O  952   5.651   5.751   2.483
   98ALA      N  953   5.450   5.651   2.542
   98ALA      H  954   5.402   5.563   2.540
   98ALA     CA  955   5.377   5.777   2.561
   98ALA     CB  956   5.235   5.741   2.605
   98ALA      C  957   5.442   5.871   2.662
   98ALA      O  958   5.505   5.970   2.624
   99VAL      N  959   5.472   5.830   2.785
   99VAL      H  960   5.459   5.733   2.807
   99VAL     CA  961   5.519   5.922   2.890
   99VAL     CB  962   5.516   5.861   3.030
   99VAL    CG1  963   5.551   5.965   3.137
   99VAL    CG2  964   5.369   5.822   3.043
   99VAL      C  965   5.660   5.972   2.857
   99VAL      O  966   5.679   6.092   2.878
  100ALA      N  967   5.751   5.890   2.805
  100ALA      H  968   5.735   5.794   2.784
  100ALA     CA  969   5.891   5.933   2.796
  100ALA     CB  970   5.975   5.808   2.769
  100ALA      C  971   5.917   6.038   2.687
  100ALA      O  972   6.005   6.120   2.713
  101ASN      N  973   5.827   6.044   2.590
  101ASN      H  974   5.759   5.971   2.580
  101ASN     CA  975   5.833   6.149   2.488
  101ASN     CB  976   5.793   6.092   2.352
  101ASN     CG  977   5.888   5.979   2.314
  101ASN    OD1  978   5.999   5.991   2.261
  101ASN    ND2  979   5.849   5.855   2.343
  101ASN   HD21  980   5.764   5.829   2.389
  101ASN   HD22  981   5.919   5.791   2.309
  101ASN      C  982   5.750   6.274   2.519
  101ASN      O  983   5.784   6.378   2.462
  102ASN      N  984   5.649   6.259   2.604
  102ASN      H  985   5.628   6.164   2.627
  102ASN     CA  986   5.566   6.370   2.654
  102ASN     CB  987   5.423   6.315   2.648
  102ASN     CG  988   5.361   6.333   2.509
  102ASN    OD1  989   5.384   6.426   2.431
  102ASN    ND2  990   5.262   6.246   2.490
  102ASN   HD21  991   5.230   6.187   2.564
  102ASN   HD22  992   5.205   6.258   2.409
  102ASN      C  993   5.603   6.448   2.780
  102ASN      O  994   5.519   6.515   2.839
  103GLN      N  995   5.731   6.436   2.815
  103GLN      H  996   5.798   6.376   2.771
  103GLN     CA  997   5.775   6.491   2.944
  103GLN     CB  998   5.921   6.455   2.976
  103GLN     CG  999   5.931   6.308   3.019
  103GLN     CD 1000   6.075   6.265   3.046
  103GLN    OE1 1001   6.138   6.308   3.143
  103GLN    NE2 1002   6.119   6.175   2.958
  103GLN   HE21 1003   6.072   6.143   2.876
  103GLN   HE22 1004   6.215   6.149   2.966
  103GLN      C 1005   5.758   6.640   2.974
  103GLN      O 1006   5.749   6.688   3.087
  104ASP      N 1007   5.748   6.720   2.868
  104ASP      H 1008   5.742   6.689   2.773
  104ASP     CA 1009   5.711   6.862   2.881
  104ASP     CB 1010   5.735   6.938   2.750
  104ASP     CG 1011   5.653   6.883   2.633
  104ASP    OD1 1012   5.612   6.968   2.552
  104ASP    OD2 1013   5.642   6.759   2.619
  104ASP      C 1014   5.573   6.897   2.937
  104ASP      O 1015   5.554   6.994   3.010
  105LYS      N 1016   5.483   6.805   2.904
  105LYS      H 1017   5.503   6.733   2.837
  105LYS     CA 1018   5.341   6.806   2.939
  105LYS     CB 1019   5.246   6.752   2.831
  105LYS     CG 1020   5.270   6.822   2.697
  105LYS     CD 1021   5.235   6.734   2.577
  105LYS     CE 1022   5.276   6.781   2.437
  105LYS     NZ 1023   5.417   6.762   2.402
  105LYS    HZ1 1024   5.437   6.668   2.376
  105LYS    HZ2 1025   5.440   6.810   2.317
  105LYS    HZ3 1026   5.479   6.789   2.476
  105LYS      C 1027   5.314   6.733   3.071
  105LYS      O 1028   5.245   6.781   3.161
  106LEU      N 1029   5.390   6.625   3.089
  106LEU      H 1030   5.441   6.581   3.015
  106LEU     CA 1031   5.367   6.543   3.208
  106LEU     CB 1032   5.361   6.393   3.177
  106LEU     CG 1033   5.228   6.346   3.119
  106LEU    CD1 1034   5.219   6.329   2.968
  106LEU    CD2 1035   5.215   6.210   3.189
  106LEU      C 1036   5.452   6.573   3.332
  106LEU      O 1037   5.570   6.604   3.323
  107GLY      N 1038   5.372   6.596   3.436
  107GLY      H 1039   5.278   6.626   3.419
  107GLY     CA 1040   5.426   6.606   3.573
  107GLY      C 1041   5.466   6.475   3.641
  107GLY      O 1042   5.397   6.377   3.616
  108PHE      N 1043   5.558   6.489   3.736
  108PHE      H 1044   5.629   6.559   3.739
  108PHE     CA 1045   5.598   6.372   3.815
  108PHE     CB 1046   5.738   6.328   3.774
  108PHE     CG 1047   5.736   6.272   3.631
  108PHE    CD1 1048   5.728   6.138   3.599
  108PHE    HD1 1049   5.691   6.065   3.671
  108PHE    CD2 1050   5.787   6.366   3.542
  108PHE    HD2 1051   5.808   6.471   3.560
  108PHE    CE1 1052   5.749   6.095   3.468
  108PHE    HE1 1053   5.760   5.990   3.440
  108PHE    CE2 1054   5.811   6.326   3.411
  108PHE    HE2 1055   5.865   6.388   3.339
  108PHE     CZ 1056   5.786   6.193   3.377
  108PHE     HZ 1057   5.789   6.172   3.270
  108PHE      C 1058   5.599   6.415   3.962
  108PHE      O 1059   5.641   6.520   4.011
  109GLU      N 1060   5.564   6.318   4.046
  109GLU      H 1061   5.542   6.225   4.016
  109GLU     CA 1062   5.578   6.337   4.191
  109GLU     CB 1063   5.487   6.241   4.268
  109GLU     CG 1064   5.540   6.102   4.302
  109GLU     CD 1065   5.447   6.025   4.396
  109GLU    OE1 1066   5.328   6.063   4.385
  109GLU    OE2 1067   5.498   5.944   4.476
  109GLU      C 1068   5.720   6.342   4.249
  109GLU      O 1069   5.808   6.294   4.178
  110ASP      N 1070   5.731   6.372   4.378
  110ASP      H 1071   5.655   6.368   4.442
  110ASP     CA 1072   5.859   6.388   4.448
  110ASP     CB 1073   5.828   6.449   4.585
  110ASP     CG 1074   5.952   6.510   4.651
  110ASP    OD1 1075   6.029   6.583   4.586
  110ASP    OD2 1076   5.951   6.501   4.775
  110ASP      C 1077   5.942   6.260   4.465
  110ASP      O 1078   5.917   6.165   4.539
  111GLY      N 1079   6.053   6.251   4.393
  111GLY      H 1080   6.093   6.337   4.362
  111GLY     CA 1081   6.141   6.134   4.383
  111GLY      C 1082   6.081   6.009   4.318
  111GLY      O 1083   6.108   5.898   4.366
  112SER      N 1084   5.993   6.032   4.221
  112SER      H 1085   5.966   6.128   4.210
  112SER     CA 1086   5.918   5.928   4.149
  112SER     CB 1087   5.834   5.987   4.035
  112SER     OG 1088   5.771   5.895   3.946
  112SER     HG 1089   5.673   5.912   3.940
  112SER      C 1090   6.001   5.819   4.081
  112SER      O 1091   6.108   5.836   4.023
  113VAL      N 1092   5.938   5.704   4.105
  113VAL      H 1093   5.856   5.713   4.161
  113VAL     CA 1094   5.962   5.569   4.051
  113VAL     CB 1095   5.866   5.460   4.099
  113VAL    CG1 1096   5.893   5.322   4.039
  113VAL    CG2 1097   5.871   5.455   4.252
  113VAL      C 1098   5.979   5.571   3.899
  113VAL      O 1099   6.087   5.541   3.849
  114LEU      N 1100   5.884   5.636   3.832
  114LEU      H 1101   5.810   5.686   3.877
  114LEU     CA 1102   5.894   5.657   3.687
  114LEU     CB 1103   5.756   5.684   3.628
  114LEU     CG 1104   5.746   5.641   3.481
  114LEU    CD1 1105   5.778   5.495   3.450
  114LEU    CD2 1106   5.611   5.686   3.425
  114LEU      C 1107   5.992   5.766   3.641
  114LEU      O 1108   6.074   5.751   3.550
  115LYS      N 1109   5.998   5.879   3.710
  115LYS      H 1110   5.914   5.896   3.762
  115LYS     CA 1111   6.111   5.972   3.704
  115LYS     CB 1112   6.085   6.091   3.797
  115LYS     CG 1113   6.154   6.225   3.771
  115LYS     CD 1114   6.106   6.284   3.638
  115LYS     CE 1115   6.186   6.407   3.595
  115LYS     NZ 1116   6.330   6.377   3.594
  115LYS    HZ1 1117   6.350   6.310   3.523
  115LYS    HZ2 1118   6.394   6.450   3.568
  115LYS    HZ3 1119   6.373   6.337   3.675
  115LYS      C 1120   6.252   5.913   3.702
  115LYS      O 1121   6.326   5.933   3.606
  116GLN      N 1122   6.278   5.813   3.785
  116GLN      H 1123   6.207   5.778   3.846
  116GLN     CA 1124   6.405   5.739   3.786
  116GLN     CB 1125   6.401   5.648   3.909
  116GLN     CG 1126   6.527   5.564   3.935
  116GLN     CD 1127   6.561   5.443   3.847
  116GLN    OE1 1128   6.497   5.338   3.849
  116GLN    NE2 1129   6.676   5.453   3.780
  116GLN   HE21 1130   6.723   5.540   3.791
  116GLN   HE22 1131   6.702   5.375   3.723
  116GLN      C 1132   6.429   5.661   3.657
  116GLN      O 1133   6.538   5.674   3.601
  117PHE      N 1134   6.334   5.575   3.621
  117PHE      H 1135   6.265   5.545   3.686
  117PHE     CA 1136   6.346   5.503   3.493
  117PHE     CB 1137   6.229   5.405   3.486
  117PHE     CG 1138   6.232   5.309   3.366
  117PHE    CD1 1139   6.324   5.205   3.358
  117PHE    HD1 1140   6.418   5.207   3.414
  117PHE    CD2 1141   6.148   5.336   3.259
  117PHE    HD2 1142   6.072   5.413   3.273
  117PHE    CE1 1143   6.325   5.120   3.248
  117PHE    HE1 1144   6.387   5.031   3.255
  117PHE    CE2 1145   6.153   5.256   3.146
  117PHE    HE2 1146   6.086   5.276   3.062
  117PHE     CZ 1147   6.245   5.152   3.138
  117PHE     HZ 1148   6.219   5.074   3.067
  117PHE      C 1149   6.358   5.589   3.367
  117PHE      O 1150   6.450   5.565   3.290
  118LEU      N 1151   6.290   5.703   3.374
  118LEU      H 1152   6.223   5.730   3.444
  118LEU     CA 1153   6.298   5.787   3.253
  118LEU     CB 1154   6.184   5.888   3.244
  118LEU     CG 1155   6.053   5.817   3.209
  118LEU    CD1 1156   5.937   5.915   3.186
  118LEU    CD2 1157   6.066   5.711   3.100
  118LEU      C 1158   6.426   5.871   3.251
  118LEU      O 1159   6.467   5.913   3.143
  119SER      N 1160   6.481   5.898   3.369
  119SER      H 1161   6.422   5.912   3.449
  119SER     CA 1162   6.618   5.948   3.388
  119SER     CB 1163   6.641   5.985   3.534
  119SER     OG 1164   6.777   5.998   3.577
  119SER     HG 1165   6.781   5.961   3.670
  119SER      C 1166   6.729   5.850   3.348
  119SER      O 1167   6.815   5.890   3.270
  120GLU      N 1168   6.722   5.723   3.388
  120GLU      H 1169   6.654   5.707   3.460
  120GLU     CA 1170   6.825   5.620   3.366
  120GLU     CB 1171   6.799   5.496   3.451
  120GLU     CG 1172   6.876   5.370   3.410
  120GLU     CD 1173   6.839   5.248   3.495
  120GLU    OE1 1174   6.799   5.253   3.613
  120GLU    OE2 1175   6.846   5.140   3.432
  120GLU      C 1176   6.822   5.592   3.216
  120GLU      O 1177   6.927   5.576   3.153
  121THR      N 1178   6.702   5.586   3.160
  121THR      H 1179   6.612   5.582   3.204
  121THR     CA 1180   6.692   5.540   3.021
  121THR     CB 1181   6.562   5.462   2.999
  121THR    OG1 1182   6.448   5.545   3.026
  121THR    HG1 1183   6.421   5.532   3.121
  121THR    CG2 1184   6.566   5.337   3.087
  121THR      C 1185   6.711   5.645   2.911
  121THR      O 1186   6.717   5.605   2.795
  122GLU      N 1187   6.734   5.772   2.941
  122GLU      H 1188   6.758   5.802   3.033
  122GLU     CA 1189   6.743   5.883   2.844
  122GLU     CB 1190   6.750   6.013   2.925
  122GLU     CG 1191   6.718   6.116   2.817
  122GLU     CD 1192   6.734   6.266   2.845
  122GLU    OE1 1193   6.707   6.310   2.959
  122GLU    OE2 1194   6.747   6.340   2.745
  122GLU      C 1195   6.850   5.874   2.736
  122GLU      O 1196   6.816   5.885   2.618
  123LYS      N 1197   6.976   5.851   2.773
  123LYS      H 1198   6.995   5.831   2.869
  123LYS     CA 1199   7.089   5.835   2.682
  123LYS     CB 1200   7.203   5.934   2.710
  123LYS     CG 1201   7.163   6.080   2.687
  123LYS     CD 1202   7.272   6.184   2.713
  123LYS     CE 1203   7.379   6.209   2.607
  123LYS     NZ 1204   7.332   6.219   2.468
  123LYS    HZ1 1205   7.302   6.127   2.443
  123LYS    HZ2 1206   7.258   6.286   2.462
  123LYS    HZ3 1207   7.405   6.245   2.404
  123LYS      C 1208   7.148   5.694   2.668
  123LYS      O 1209   7.247   5.651   2.727
  124MET      N 1210   7.078   5.623   2.580
  124MET      H 1211   7.033   5.670   2.505
  124MET     CA 1212   7.092   5.479   2.552
  124MET     CB 1213   7.087   5.397   2.681
  124MET     CG 1214   6.964   5.408   2.771
  124MET     SD 1215   6.949   5.282   2.903
  124MET     CE 1216   7.066   5.356   3.014
  124MET      C 1217   7.015   5.412   2.438
  124MET      O 1218   6.897   5.442   2.427
  125SER      N 1219   7.082   5.310   2.385
  125SER      H 1220   7.179   5.288   2.393
  125SER     CA 1221   7.026   5.226   2.278
  125SER     CB 1222   7.124   5.118   2.231
  125SER     OG 1223   7.110   4.990   2.293
  125SER     HG 1224   7.155   5.007   2.381
  125SER      C 1225   6.893   5.165   2.322
  125SER      O 1226   6.876   5.127   2.437
  126PRO      N 1227   6.804   5.147   2.225
  126PRO     CA 1228   6.674   5.081   2.238
  126PRO     CB 1229   6.635   5.066   2.091
  126PRO     CG 1230   6.675   5.199   2.027
  126PRO     CD 1231   6.802   5.233   2.105
  126PRO      C 1232   6.678   4.939   2.295
  126PRO      O 1233   6.584   4.893   2.361
  127GLU      N 1234   6.781   4.863   2.260
  127GLU      H 1235   6.821   4.868   2.169
  127GLU     CA 1236   6.820   4.738   2.328
  127GLU     CB 1237   6.922   4.665   2.241
  127GLU     CG 1238   6.873   4.615   2.104
  127GLU     CD 1239   6.885   4.716   1.990
  127GLU    OE1 1240   6.790   4.792   1.960
  127GLU    OE2 1241   6.995   4.706   1.933
  127GLU      C 1242   6.874   4.756   2.470
  127GLU      O 1243   6.828   4.682   2.556
  128ASP      N 1244   6.954   4.860   2.493
  128ASP      H 1245   7.007   4.905   2.421
  128ASP     CA 1246   6.997   4.889   2.630
  128ASP     CB 1247   7.106   4.995   2.640
  128ASP     CG 1248   7.244   4.949   2.594
  128ASP    OD1 1249   7.288   4.850   2.657
  128ASP    OD2 1250   7.297   5.005   2.496
  128ASP      C 1251   6.884   4.930   2.724
  128ASP      O 1252   6.879   4.877   2.835
  129ARG      N 1253   6.786   4.996   2.662
  129ARG      H 1254   6.816   5.057   2.589
  129ARG     CA 1255   6.661   5.037   2.728
  129ARG     CB 1256   6.581   5.129   2.636
  129ARG     CG 1257   6.629   5.273   2.616
  129ARG     CD 1258   6.536   5.381   2.562
  129ARG     NE 1259   6.608   5.509   2.552
  129ARG     HE 1260   6.639   5.546   2.639
  129ARG     CZ 1261   6.640   5.578   2.441
  129ARG    NH1 1262   6.639   5.521   2.320
  129ARG   HH11 1263   6.605   5.428   2.304
  129ARG   HH12 1264   6.666   5.580   2.243
  129ARG    NH2 1265   6.695   5.700   2.448
  129ARG   HH21 1266   6.715   5.752   2.531
  129ARG   HH22 1267   6.731   5.734   2.361
  129ARG      C 1268   6.584   4.916   2.780
  129ARG      O 1269   6.545   4.916   2.897
  130ALA      N 1270   6.569   4.818   2.692
  130ALA      H 1271   6.582   4.836   2.595
  130ALA     CA 1272   6.510   4.687   2.725
  130ALA     CB 1273   6.492   4.605   2.597
  130ALA      C 1274   6.577   4.610   2.839
  130ALA      O 1275   6.511   4.559   2.929
  131LYS      N 1276   6.710   4.614   2.836
  131LYS      H 1277   6.758   4.621   2.748
  131LYS     CA 1278   6.784   4.556   2.949
  131LYS     CB 1279   6.931   4.553   2.908
  131LYS     CG 1280   6.972   4.421   2.843
  131LYS     CD 1281   6.933   4.396   2.697
  131LYS     CE 1282   7.014   4.284   2.632
  131LYS     NZ 1283   7.153   4.313   2.596
  131LYS    HZ1 1284   7.150   4.393   2.536
  131LYS    HZ2 1285   7.216   4.321   2.673
  131LYS    HZ3 1286   7.185   4.232   2.548
  131LYS      C 1287   6.768   4.630   3.082
  131LYS      O 1288   6.727   4.573   3.183
  132CYS      N 1289   6.743   4.759   3.067
  132CYS      H 1290   6.777   4.815   2.992
  132CYS     CA 1291   6.705   4.836   3.187
  132CYS     CB 1292   6.722   4.987   3.166
  132CYS     SG 1293   6.898   5.038   3.168
  132CYS     HG 1294   6.884   5.120   3.271
  132CYS      C 1295   6.561   4.814   3.234
  132CYS      O 1296   6.535   4.825   3.354
  133PHE      N 1297   6.469   4.781   3.144
  133PHE      H 1298   6.487   4.805   3.049
  133PHE     CA 1299   6.333   4.737   3.180
  133PHE     CB 1300   6.237   4.761   3.064
  133PHE     CG 1301   6.092   4.720   3.093
  133PHE    CD1 1302   6.009   4.824   3.132
  133PHE    HD1 1303   6.038   4.927   3.111
  133PHE    CD2 1304   6.042   4.591   3.078
  133PHE    HD2 1305   6.114   4.511   3.060
  133PHE    CE1 1306   5.875   4.791   3.154
  133PHE    HE1 1307   5.811   4.876   3.175
  133PHE    CE2 1308   5.911   4.558   3.109
  133PHE    HE2 1309   5.887   4.452   3.099
  133PHE     CZ 1310   5.825   4.661   3.148
  133PHE     HZ 1311   5.737   4.627   3.202
  133PHE      C 1312   6.321   4.595   3.235
  133PHE      O 1313   6.265   4.575   3.342
  134GLU      N 1314   6.397   4.505   3.173
  134GLU      H 1315   6.445   4.527   3.088
  134GLU     CA 1316   6.423   4.372   3.231
  134GLU     CB 1317   6.518   4.293   3.140
  134GLU     CG 1318   6.465   4.247   3.004
  134GLU     CD 1319   6.572   4.182   2.917
  134GLU    OE1 1320   6.669   4.130   2.976
  134GLU    OE2 1321   6.562   4.196   2.793
  134GLU      C 1322   6.500   4.375   3.363
  134GLU      O 1323   6.479   4.286   3.445
  135LYS      N 1324   6.588   4.471   3.389
  135LYS      H 1325   6.642   4.511   3.316
  135LYS     CA 1326   6.648   4.480   3.523
  135LYS     CB 1327   6.798   4.508   3.515
  135LYS     CG 1328   6.855   4.378   3.457
  135LYS     CD 1329   7.006   4.394   3.446
  135LYS     CE 1330   7.044   4.509   3.352
  135LYS     NZ 1331   7.189   4.520   3.329
  135LYS    HZ1 1332   7.229   4.431   3.308
  135LYS    HZ2 1333   7.210   4.571   3.245
  135LYS    HZ3 1334   7.240   4.562   3.404
  135LYS      C 1335   6.575   4.560   3.631
  135LYS      O 1336   6.612   4.549   3.748
  136ASN      N 1337   6.460   4.620   3.602
  136ASN      H 1338   6.416   4.612   3.512
  136ASN     CA 1339   6.386   4.701   3.699
  136ASN     CB 1340   6.303   4.804   3.622
  136ASN     CG 1341   6.255   4.915   3.716
  136ASN    OD1 1342   6.176   4.893   3.807
  136ASN    ND2 1343   6.317   5.031   3.693
  136ASN   HD21 1344   6.386   5.049   3.624
  136ASN   HD22 1345   6.316   5.092   3.773
  136ASN      C 1346   6.297   4.624   3.797
  136ASN      O 1347   6.189   4.581   3.756
  137GLU      N 1348   6.326   4.631   3.926
  137GLU      H 1349   6.404   4.681   3.964
  137GLU     CA 1350   6.241   4.568   4.028
  137GLU     CB 1351   6.327   4.570   4.155
  137GLU     CG 1352   6.457   4.491   4.162
  137GLU     CD 1353   6.428   4.341   4.159
  137GLU    OE1 1354   6.439   4.284   4.048
  137GLU    OE2 1355   6.407   4.268   4.258
  137GLU      C 1356   6.105   4.634   4.053
  137GLU      O 1357   6.005   4.563   4.056
  138ALA      N 1358   6.090   4.766   4.059
  138ALA      H 1359   6.155   4.817   4.002
  138ALA     CA 1360   5.967   4.841   4.090
  138ALA     CB 1361   6.011   4.976   4.147
  138ALA      C 1362   5.856   4.855   3.986
  138ALA      O 1363   5.745   4.811   4.014
  139ILE      N 1364   5.901   4.852   3.861
  139ILE      H 1365   5.994   4.876   3.834
  139ILE     CA 1366   5.800   4.866   3.755
  139ILE     CB 1367   5.849   4.930   3.624
  139ILE    CG1 1368   5.916   5.065   3.652
  139ILE    CG2 1369   5.729   4.949   3.531
  139ILE     CD 1370   5.989   5.106   3.524
  139ILE      C 1371   5.729   4.732   3.742
  139ILE      O 1372   5.606   4.733   3.732
  140GLN      N 1373   5.797   4.618   3.755
  140GLN      H 1374   5.892   4.617   3.725
  140GLN     CA 1375   5.744   4.482   3.766
  140GLN     CB 1376   5.855   4.377   3.786
  140GLN     CG 1377   5.917   4.336   3.653
  140GLN     CD 1378   6.039   4.244   3.664
  140GLN    OE1 1379   6.026   4.124   3.644
  140GLN    NE2 1380   6.151   4.306   3.702
  140GLN   HE21 1381   6.159   4.403   3.724
  140GLN   HE22 1382   6.228   4.243   3.710
  140GLN      C 1383   5.644   4.456   3.879
  140GLN      O 1384   5.533   4.404   3.862
  141ALA      N 1385   5.678   4.500   3.999
  141ALA      H 1386   5.773   4.528   4.010
  141ALA     CA 1387   5.594   4.504   4.120
  141ALA     CB 1388   5.679   4.570   4.228
  141ALA      C 1389   5.464   4.584   4.107
  141ALA      O 1390   5.368   4.532   4.163
  142ALA      N 1391   5.474   4.704   4.051
  142ALA      H 1392   5.559   4.757   4.051
  142ALA     CA 1393   5.352   4.780   4.019
  142ALA     CB 1394   5.403   4.923   4.001
  142ALA      C 1395   5.268   4.723   3.905
  142ALA      O 1396   5.147   4.710   3.926
  143HISE     N 1397   5.331   4.650   3.813
  143HISE     H 1398   5.430   4.660   3.803
  143HISE    CA 1399   5.258   4.568   3.716
  143HISE    CB 1400   5.359   4.516   3.613
  143HISE    CG 1401   5.288   4.422   3.516
  143HISE   ND1 1402   5.241   4.460   3.398
  143HISE   CD2 1403   5.244   4.298   3.536
  143HISE   HD2 1404   5.277   4.235   3.618
  143HISE   CE1 1405   5.171   4.360   3.345
  143HISE   HE1 1406   5.118   4.364   3.249
  143HISE   NE2 1407   5.164   4.263   3.435
  143HISE   HE2 1408   5.112   4.179   3.421
  143HISE     C 1409   5.175   4.458   3.784
  143HISE     O 1410   5.054   4.453   3.766
  144ASP      N 1411   5.247   4.382   3.866
  144ASP      H 1412   5.346   4.377   3.856
  144ASP     CA 1413   5.191   4.273   3.947
  144ASP     CB 1414   5.302   4.202   4.024
  144ASP     CG 1415   5.390   4.118   3.931
  144ASP    OD1 1416   5.499   4.074   3.972
  144ASP    OD2 1417   5.335   4.074   3.827
  144ASP      C 1418   5.082   4.314   4.046
  144ASP      O 1419   4.990   4.234   4.068
  145ALA      N 1420   5.094   4.432   4.105
  145ALA      H 1421   5.190   4.452   4.126
  145ALA     CA 1422   4.990   4.484   4.195
  145ALA     CB 1423   5.049   4.612   4.257
  145ALA      C 1424   4.860   4.509   4.119
  145ALA      O 1425   4.755   4.453   4.151
  146VAL      N 1426   4.875   4.584   4.010
  146VAL      H 1427   4.960   4.632   3.992
  146VAL     CA 1428   4.762   4.623   3.924
  146VAL     CB 1429   4.807   4.737   3.831
  146VAL    CG1 1430   4.697   4.793   3.740
  146VAL    CG2 1431   4.868   4.852   3.911
  146VAL      C 1432   4.695   4.507   3.851
  146VAL      O 1433   4.573   4.491   3.845
  147ALA      N 1434   4.779   4.417   3.800
  147ALA      H 1435   4.871   4.443   3.770
  147ALA     CA 1436   4.741   4.285   3.746
  147ALA     CB 1437   4.863   4.218   3.684
  147ALA      C 1438   4.670   4.187   3.840
  147ALA      O 1439   4.572   4.129   3.793
  148GLN      N 1440   4.694   4.188   3.971
  148GLN      H 1441   4.782   4.213   4.011
  148GLN     CA 1442   4.598   4.137   4.070
  148GLN     CB 1443   4.677   4.110   4.198
  148GLN     CG 1444   4.779   3.999   4.170
  148GLN     CD 1445   4.879   3.987   4.285
  148GLN    OE1 1446   4.891   3.884   4.352
  148GLN    NE2 1447   4.964   4.088   4.302
  148GLN   HE21 1448   4.971   4.154   4.227
  148GLN   HE22 1449   5.044   4.075   4.361
  148GLN      C 1450   4.473   4.220   4.101
  148GLN      O 1451   4.370   4.160   4.129
  149GLU      N 1452   4.488   4.351   4.119
  149GLU      H 1453   4.580   4.390   4.124
  149GLU     CA 1454   4.376   4.441   4.148
  149GLU     CB 1455   4.440   4.576   4.178
  149GLU     CG 1456   4.332   4.673   4.227
  149GLU     CD 1457   4.402   4.806   4.253
  149GLU    OE1 1458   4.390   4.897   4.169
  149GLU    OE2 1459   4.468   4.820   4.359
  149GLU      C 1460   4.258   4.440   4.050
  149GLU      O 1461   4.142   4.436   4.088
  150GLY      N 1462   4.305   4.425   3.926
  150GLY      H 1463   4.403   4.429   3.904
  150GLY     CA 1464   4.215   4.400   3.813
  150GLY      C 1465   4.164   4.257   3.799
  150GLY      O 1466   4.227   4.179   3.727
  151GLN      N 1467   4.035   4.240   3.828
  151GLN      H 1468   3.980   4.322   3.814
  151GLN     CA 1469   3.958   4.116   3.841
  151GLN     CB 1470   3.817   4.148   3.891
  151GLN     CG 1471   3.738   4.244   3.802
  151GLN     CD 1472   3.599   4.276   3.858
  151GLN    OE1 1473   3.527   4.193   3.914
  151GLN    NE2 1474   3.556   4.400   3.840
  151GLN   HE21 1475   3.612   4.457   3.779
  151GLN   HE22 1476   3.491   4.430   3.909
  151GLN      C 1477   3.954   4.019   3.723
  151GLN      O 1478   3.949   3.899   3.747
  152CYS      N 1479   3.968   4.082   3.606
  152CYS      H 1480   4.004   4.175   3.598
  152CYS     CA 1481   3.966   4.011   3.477
  152CYS     CB 1482   3.955   4.109   3.361
  152CYS     SG 1483   3.788   4.164   3.310
  152CYS     HG 1484   3.839   4.255   3.228
  152CYS      C 1485   4.086   3.924   3.440
  152CYS      O 1486   4.197   3.974   3.455
  153ARG      N 1487   4.055   3.805   3.388
  153ARG      H 1488   3.968   3.803   3.339
  153ARG     CA 1489   4.164   3.723   3.333
  153ARG     CB 1490   4.222   3.624   3.434
  153ARG     CG 1491   4.374   3.607   3.433
  153ARG     CD 1492   4.454   3.730   3.474
  153ARG     NE 1493   4.417   3.760   3.613
  153ARG     HE 1494   4.352   3.700   3.661
  153ARG     CZ 1495   4.438   3.879   3.672
  153ARG    NH1 1496   4.489   3.980   3.600
  153ARG   HH11 1497   4.524   3.971   3.507
  153ARG   HH12 1498   4.505   4.068   3.644
  153ARG    NH2 1499   4.369   3.916   3.781
  153ARG   HH21 1500   4.310   3.853   3.830
  153ARG   HH22 1501   4.379   4.006   3.823
  153ARG      C 1502   4.124   3.670   3.196
  153ARG      O 1503   4.109   3.752   3.106
  154VAL      N 1504   4.151   3.543   3.168
  154VAL      H 1505   4.178   3.494   3.251
  154VAL     CA 1506   4.131   3.453   3.053
  154VAL     CB 1507   3.992   3.468   2.991
  154VAL    CG1 1508   3.978   3.388   2.861
  154VAL    CG2 1509   3.894   3.416   3.097
  154VAL      C 1510   4.231   3.487   2.943
  154VAL      O 1511   4.224   3.594   2.883
  155ASP      N 1512   4.344   3.416   2.941
  155ASP      H 1513   4.382   3.383   3.027
  155ASP     CA 1514   4.432   3.428   2.824
  155ASP     CB 1515   4.575   3.395   2.867
  155ASP     CG 1516   4.677   3.442   2.763
  155ASP    OD1 1517   4.645   3.458   2.643
  155ASP    OD2 1518   4.798   3.452   2.795
  155ASP      C 1519   4.389   3.335   2.711
  155ASP      O 1520   4.374   3.213   2.723
  156ASP      N 1521   4.341   3.395   2.603
  156ASP      H 1522   4.316   3.492   2.602
  156ASP     CA 1523   4.298   3.325   2.481
  156ASP     CB 1524   4.156   3.351   2.429
  156ASP     CG 1525   4.124   3.499   2.407
  156ASP    OD1 1526   4.213   3.582   2.379
  156ASP    OD2 1527   4.008   3.544   2.412
  156ASP      C 1528   4.401   3.309   2.369
  156ASP      O 1529   4.368   3.272   2.256
  157LYS      N 1530   4.529   3.327   2.400
  157LYS      H 1531   4.552   3.371   2.487
  157LYS     CA 1532   4.653   3.318   2.321
  157LYS     CB 1533   4.693   3.172   2.302
  157LYS     CG 1534   4.763   3.122   2.429
  157LYS     CD 1535   4.883   3.198   2.485
  157LYS     CE 1536   4.951   3.123   2.600
  157LYS     NZ 1537   4.871   3.143   2.721
  157LYS    HZ1 1538   4.783   3.096   2.717
  157LYS    HZ2 1539   4.924   3.098   2.794
  157LYS    HZ3 1540   4.863   3.241   2.741
  157LYS      C 1541   4.664   3.403   2.194
  157LYS      O 1542   4.742   3.375   2.103
  158VAL      N 1543   4.570   3.494   2.172
  158VAL      H 1544   4.504   3.511   2.245
  158VAL     CA 1545   4.559   3.589   2.060
  158VAL     CB 1546   4.412   3.626   2.037
  158VAL    CG1 1547   4.386   3.743   1.943
  158VAL    CG2 1548   4.340   3.506   1.974
  158VAL      C 1549   4.659   3.704   2.057
  158VAL      O 1550   4.658   3.784   2.151
  159ASN      N 1551   4.731   3.712   1.946
  159ASN      H 1552   4.726   3.644   1.873
  159ASN     CA 1553   4.852   3.795   1.939
  159ASN     CB 1554   4.951   3.737   1.838
  159ASN     CG 1555   5.074   3.821   1.804
  159ASN    OD1 1556   5.127   3.884   1.896
  159ASN    ND2 1557   5.110   3.821   1.676
  159ASN   HD21 1558   5.058   3.764   1.613
  159ASN   HD22 1559   5.197   3.865   1.655
  159ASN      C 1560   4.838   3.947   1.933
  159ASN      O 1561   4.853   4.013   1.830
  160PHE      N 1562   4.783   3.998   2.042
  160PHE      H 1563   4.743   3.937   2.111
  160PHE     CA 1564   4.768   4.141   2.076
  160PHE     CB 1565   4.687   4.159   2.204
  160PHE     CG 1566   4.537   4.134   2.191
  160PHE    CD1 1567   4.462   4.238   2.137
  160PHE    HD1 1568   4.509   4.336   2.133
  160PHE    CD2 1569   4.476   4.021   2.245
  160PHE    HD2 1570   4.534   3.956   2.310
  160PHE    CE1 1571   4.324   4.230   2.124
  160PHE    HE1 1572   4.263   4.313   2.091
  160PHE    CE2 1573   4.338   4.017   2.240
  160PHE    HE2 1574   4.287   3.933   2.288
  160PHE     CZ 1575   4.263   4.116   2.177
  160PHE     HZ 1576   4.155   4.130   2.178
  160PHE      C 1577   4.903   4.212   2.075
  160PHE      O 1578   4.997   4.186   2.151
  161HISE     N 1579   4.887   4.337   2.032
  161HISE     H 1580   4.800   4.372   1.996
  161HISE    CA 1581   4.991   4.441   2.035
  161HISE    CB 1582   5.055   4.449   1.897
  161HISE    CG 1583   5.142   4.329   1.858
  161HISE   ND1 1584   5.274   4.337   1.847
  161HISE   CD2 1585   5.105   4.213   1.805
  161HISE   HD2 1586   5.001   4.184   1.793
  161HISE   CE1 1587   5.315   4.226   1.786
  161HISE   HE1 1588   5.413   4.211   1.742
  161HISE   NE2 1589   5.211   4.146   1.761
  161HISE   HE2 1590   5.217   4.048   1.741
  161HISE     C 1591   4.934   4.578   2.073
  161HISE     O 1592   4.829   4.609   2.016
  162PHE      N 1593   5.020   4.663   2.127
  162PHE      H 1594   5.116   4.638   2.143
  162PHE     CA 1595   4.976   4.797   2.169
  162PHE     CB 1596   4.965   4.791   2.321
  162PHE     CG 1597   4.889   4.895   2.403
  162PHE    CD1 1598   4.762   4.937   2.365
  162PHE    HD1 1599   4.711   4.896   2.277
  162PHE    CD2 1600   4.946   4.942   2.521
  162PHE    HD2 1601   5.055   4.941   2.533
  162PHE    CE1 1602   4.684   5.020   2.443
  162PHE    HE1 1603   4.604   5.085   2.408
  162PHE    CE2 1604   4.869   5.024   2.601
  162PHE    HE2 1605   4.907   5.057   2.698
  162PHE     CZ 1606   4.739   5.058   2.565
  162PHE     HZ 1607   4.673   5.123   2.623
  162PHE      C 1608   5.059   4.915   2.117
  162PHE      O 1609   5.168   4.941   2.168
  163ILE      N 1610   5.010   4.976   2.010
  163ILE      H 1611   4.913   4.968   1.987
  163ILE     CA 1612   5.074   5.082   1.931
  163ILE     CB 1613   5.028   5.085   1.785
  163ILE    CG1 1614   5.023   4.949   1.715
  163ILE    CG2 1615   5.129   5.161   1.698
  163ILE     CD 1616   4.960   4.959   1.576
  163ILE      C 1617   5.047   5.216   1.999
  163ILE      O 1618   4.932   5.244   2.031
  164LEU      N 1619   5.153   5.297   2.001
  164LEU      H 1620   5.241   5.252   1.988
  164LEU     CA 1621   5.148   5.441   2.029
  164LEU     CB 1622   5.270   5.479   2.114
  164LEU     CG 1623   5.280   5.629   2.140
  164LEU    CD1 1624   5.182   5.696   2.236
  164LEU    CD2 1625   5.423   5.675   2.170
  164LEU      C 1626   5.141   5.518   1.897
  164LEU      O 1627   5.234   5.507   1.817
  165PHE      N 1628   5.042   5.606   1.884
  165PHE      H 1629   4.962   5.623   1.942
  165PHE     CA 1630   5.042   5.710   1.781
  165PHE     CB 1631   4.916   5.695   1.696
  165PHE     CG 1632   4.912   5.563   1.618
  165PHE    CD1 1633   4.836   5.458   1.666
  165PHE    HD1 1634   4.786   5.470   1.763
  165PHE    CD2 1635   4.977   5.553   1.496
  165PHE    HD2 1636   5.014   5.641   1.443
  165PHE    CE1 1637   4.823   5.338   1.597
  165PHE    HE1 1638   4.772   5.252   1.641
  165PHE    CE2 1639   4.965   5.434   1.424
  165PHE    HE2 1640   5.024   5.426   1.333
  165PHE     CZ 1641   4.890   5.329   1.476
  165PHE     HZ 1642   4.874   5.237   1.420
  165PHE      C 1643   5.047   5.851   1.840
  165PHE      O 1644   4.967   5.889   1.925
  166ASN      N 1645   5.148   5.931   1.805
  166ASN      H 1646   5.224   5.887   1.757
  166ASN     CA 1647   5.171   6.066   1.858
  166ASN     CB 1648   5.250   6.061   1.989
  166ASN     CG 1649   5.393   6.009   1.985
  166ASN    OD1 1650   5.429   5.924   1.903
  166ASN    ND2 1651   5.480   6.067   2.067
  166ASN   HD21 1652   5.449   6.130   2.139
  166ASN   HD22 1653   5.570   6.026   2.051
  166ASN      C 1654   5.243   6.162   1.763
  166ASN      O 1655   5.305   6.116   1.667
  167ASN      N 1656   5.252   6.290   1.799
  167ASN      H 1657   5.211   6.325   1.883
  167ASN     CA 1658   5.327   6.386   1.716
  167ASN     CB 1659   5.245   6.515   1.707
  167ASN     CG 1660   5.307   6.626   1.622
  167ASN    OD1 1661   5.395   6.700   1.667
  167ASN    ND2 1662   5.253   6.651   1.503
  167ASN   HD21 1663   5.177   6.590   1.479
  167ASN   HD22 1664   5.258   6.746   1.472
  167ASN      C 1665   5.457   6.415   1.791
  167ASN      O 1666   5.452   6.499   1.880
  168VAL      N 1667   5.566   6.392   1.718
  168VAL      H 1668   5.545   6.359   1.626
  168VAL     CA 1669   5.701   6.438   1.755
  168VAL     CB 1670   5.788   6.329   1.817
  168VAL    CG1 1671   5.910   6.389   1.887
  168VAL    CG2 1672   5.713   6.235   1.911
  168VAL      C 1673   5.767   6.510   1.638
  168VAL      O 1674   5.773   6.462   1.525
  169ASP      N 1675   5.819   6.630   1.662
  169ASP      H 1676   5.826   6.671   1.753
  169ASP     CA 1677   5.905   6.710   1.573
  169ASP     CB 1678   6.039   6.641   1.547
  169ASP     CG 1679   6.149   6.743   1.515
  169ASP    OD1 1680   6.135   6.854   1.570
  169ASP    OD2 1681   6.251   6.715   1.448
  169ASP      C 1682   5.833   6.739   1.441
  169ASP      O 1683   5.871   6.708   1.328
  170GLY      N 1684   5.703   6.767   1.454
  170GLY      H 1685   5.670   6.798   1.543
  170GLY     CA 1686   5.610   6.785   1.342
  170GLY      C 1687   5.582   6.658   1.262
  170GLY      O 1688   5.499   6.661   1.171
  171HISE     N 1689   5.628   6.540   1.303
  171HISE     H 1690   5.708   6.529   1.361
  171HISE    CA 1691   5.593   6.413   1.238
  171HISE    CB 1692   5.724   6.342   1.202
  171HISE    CG 1693   5.807   6.410   1.093
  171HISE   ND1 1694   5.919   6.481   1.107
  171HISE   CD2 1695   5.775   6.391   0.965
  171HISE   HD2 1696   5.678   6.355   0.929
  171HISE   CE1 1697   5.960   6.493   0.981
  171HISE   HE1 1698   6.046   6.551   0.947
  171HISE   NE2 1699   5.873   6.443   0.893
  171HISE   HE2 1700   5.887   6.429   0.795
  171HISE     C 1701   5.506   6.321   1.324
  171HISE     O 1702   5.511   6.309   1.446
  172LEU      N 1703   5.431   6.246   1.243
  172LEU      H 1704   5.425   6.258   1.144
  172LEU     CA 1705   5.344   6.141   1.298
  172LEU     CB 1706   5.246   6.096   1.189
  172LEU     CG 1707   5.119   6.050   1.261
  172LEU    CD1 1708   5.125   5.910   1.321
  172LEU    CD2 1709   5.050   6.158   1.345
  172LEU      C 1710   5.438   6.025   1.333
  172LEU      O 1711   5.499   5.968   1.242
  173TYR      N 1712   5.447   5.988   1.460
  173TYR      H 1713   5.408   6.043   1.534
  173TYR     CA 1714   5.520   5.868   1.503
  173TYR     CB 1715   5.633   5.913   1.596
  173TYR     CG 1716   5.757   5.964   1.524
  173TYR    CD1 1717   5.851   5.879   1.466
  173TYR    HD1 1718   5.832   5.772   1.459
  173TYR    CD2 1719   5.776   6.101   1.514
  173TYR    HD2 1720   5.697   6.175   1.525
  173TYR    CE1 1721   5.964   5.930   1.403
  173TYR    HE1 1722   6.037   5.861   1.360
  173TYR    CE2 1723   5.893   6.150   1.456
  173TYR    HE2 1724   5.894   6.259   1.450
  173TYR     CZ 1725   5.991   6.066   1.405
  173TYR     OH 1726   6.100   6.108   1.335
  173TYR     HH 1727   6.089   6.205   1.314
  173TYR      C 1728   5.450   5.749   1.568
  173TYR      O 1729   5.398   5.766   1.679
  174GLU      N 1730   5.428   5.648   1.484
  174GLU      H 1731   5.416   5.680   1.390
  174GLU     CA 1732   5.384   5.510   1.509
  174GLU     CB 1733   5.358   5.428   1.382
  174GLU     CG 1734   5.265   5.309   1.403
  174GLU     CD 1735   5.262   5.249   1.262
  174GLU    OE1 1736   5.167   5.276   1.185
  174GLU    OE2 1737   5.338   5.155   1.232
  174GLU      C 1738   5.494   5.441   1.589
  174GLU      O 1739   5.595   5.399   1.534
  175LEU      N 1740   5.474   5.428   1.720
  175LEU      H 1741   5.387   5.451   1.764
  175LEU     CA 1742   5.579   5.368   1.804
  175LEU     CB 1743   5.621   5.461   1.918
  175LEU     CG 1744   5.760   5.518   1.889
  175LEU    CD1 1745   5.758   5.625   1.779
  175LEU    CD2 1746   5.806   5.579   2.022
  175LEU      C 1747   5.528   5.238   1.867
  175LEU      O 1748   5.433   5.234   1.945
  176ASP      N 1749   5.587   5.125   1.828
  176ASP      H 1750   5.641   5.119   1.744
  176ASP     CA 1751   5.569   4.993   1.892
  176ASP     CB 1752   5.482   4.908   1.799
  176ASP     CG 1753   5.488   4.760   1.838
  176ASP    OD1 1754   5.540   4.685   1.753
  176ASP    OD2 1755   5.451   4.730   1.954
  176ASP      C 1756   5.696   4.919   1.934
  176ASP      O 1757   5.798   4.929   1.865
  177GLY      N 1758   5.682   4.870   2.056
  177GLY      H 1759   5.593   4.830   2.079
  177GLY     CA 1760   5.792   4.793   2.117
  177GLY      C 1761   5.818   4.654   2.059
  177GLY      O 1762   5.922   4.594   2.086
  178ARG      N 1763   5.732   4.595   1.976
  178ARG      H 1764   5.638   4.628   1.963
  178ARG     CA 1765   5.751   4.460   1.922
  178ARG     CB 1766   5.609   4.402   1.915
  178ARG     CG 1767   5.540   4.404   2.051
  178ARG     CD 1768   5.570   4.279   2.135
  178ARG     NE 1769   5.516   4.155   2.077
  178ARG     HE 1770   5.577   4.101   2.020
  178ARG     CZ 1771   5.402   4.089   2.098
  178ARG    NH1 1772   5.313   4.133   2.188
  178ARG   HH11 1773   5.312   4.219   2.240
  178ARG   HH12 1774   5.240   4.069   2.211
  178ARG    NH2 1775   5.372   3.989   2.014
  178ARG   HH21 1776   5.434   3.968   1.938
  178ARG   HH22 1777   5.289   3.933   2.013
  178ARG      C 1778   5.820   4.461   1.785
  178ARG      O 1779   5.901   4.374   1.752
  179MET      N 1780   5.788   4.563   1.706
  179MET      H 1781   5.698   4.605   1.713
  179MET     CA 1782   5.863   4.605   1.587
  179MET     CB 1783   5.785   4.713   1.513
  179MET     CG 1784   5.652   4.655   1.466
  179MET     SD 1785   5.660   4.544   1.321
  179MET     CE 1786   5.491   4.489   1.332
  179MET      C 1787   6.006   4.646   1.625
  179MET      O 1788   6.033   4.680   1.740
  180PRO      N 1789   6.100   4.644   1.531
  180PRO     CA 1790   6.241   4.679   1.557
  180PRO     CB 1791   6.330   4.613   1.451
  180PRO     CG 1792   6.225   4.527   1.381
  180PRO     CD 1793   6.081   4.572   1.404
  180PRO      C 1794   6.281   4.826   1.570
  180PRO      O 1795   6.348   4.859   1.668
  181PHE      N 1796   6.208   4.910   1.497
  181PHE      H 1797   6.141   4.875   1.432
  181PHE     CA 1798   6.227   5.055   1.482
  181PHE     CB 1799   6.287   5.073   1.343
  181PHE     CG 1800   6.426   5.011   1.332
  181PHE    CD1 1801   6.439   4.897   1.253
  181PHE    HD1 1802   6.368   4.866   1.176
  181PHE    CD2 1803   6.534   5.059   1.405
  181PHE    HD2 1804   6.542   5.163   1.437
  181PHE    CE1 1805   6.554   4.820   1.263
  181PHE    HE1 1806   6.569   4.737   1.194
  181PHE    CE2 1807   6.651   4.983   1.412
  181PHE    HE2 1808   6.731   5.021   1.475
  181PHE     CZ 1809   6.659   4.863   1.344
  181PHE     HZ 1810   6.762   4.833   1.322
  181PHE      C 1811   6.092   5.125   1.486
  181PHE      O 1812   5.994   5.067   1.440
  182PRO      N 1813   6.082   5.255   1.513
  182PRO     CA 1814   5.968   5.342   1.478
  182PRO     CB 1815   5.994   5.477   1.544
  182PRO     CG 1816   6.099   5.443   1.650
  182PRO     CD 1817   6.182   5.329   1.592
  182PRO      C 1818   5.951   5.348   1.326
  182PRO      O 1819   6.046   5.338   1.249
  183VAL      N 1820   5.827   5.383   1.292
  183VAL      H 1821   5.752   5.377   1.358
  183VAL     CA 1822   5.781   5.409   1.155
  183VAL     CB 1823   5.663   5.323   1.110
  183VAL    CG1 1824   5.605   5.355   0.972
  183VAL    CG2 1825   5.721   5.183   1.089
  183VAL      C 1826   5.749   5.559   1.149
  183VAL      O 1827   5.683   5.604   1.242
  184ASN      N 1828   5.784   5.624   1.038
  184ASN      H 1829   5.828   5.583   0.958
  184ASN     CA 1830   5.742   5.764   1.025
  184ASN     CB 1831   5.859   5.857   0.991
  184ASN     CG 1832   5.817   6.003   1.006
  184ASN    OD1 1833   5.732   6.044   0.928
  184ASN    ND2 1834   5.914   6.079   1.057
  184ASN   HD21 1835   5.996   6.030   1.085
  184ASN   HD22 1836   5.908   6.178   1.072
  184ASN      C 1837   5.646   5.780   0.906
  184ASN      O 1838   5.669   5.738   0.793
  185HISE     N 1839   5.525   5.821   0.943
  185HISE     H 1840   5.498   5.829   1.039
  185HISE    CA 1841   5.414   5.834   0.848
  185HISE    CB 1842   5.289   5.782   0.919
  185HISE    CG 1843   5.259   5.632   0.912
  185HISE   ND1 1844   5.256   5.554   0.804
  185HISE   CD2 1845   5.262   5.556   1.021
  185HISE   HD2 1846   5.239   5.591   1.122
  185HISE   CE1 1847   5.253   5.428   0.845
  185HISE   HE1 1848   5.253   5.338   0.784
  185HISE   NE2 1849   5.267   5.430   0.978
  185HISE   HE2 1850   5.236   5.355   1.036
  185HISE     C 1851   5.390   5.968   0.779
  185HISE     O 1852   5.291   5.982   0.707
  186GLY      N 1853   5.482   6.063   0.790
  186GLY      H 1854   5.536   6.073   0.874
  186GLY     CA 1855   5.463   6.195   0.727
  186GLY      C 1856   5.431   6.306   0.828
  186GLY      O 1857   5.417   6.280   0.947
  187ALA      N 1858   5.426   6.430   0.780
  187ALA      H 1859   5.434   6.446   0.681
  187ALA     CA 1860   5.391   6.549   0.857
  187ALA     CB 1861   5.382   6.669   0.762
  187ALA      C 1862   5.260   6.523   0.933
  187ALA      O 1863   5.166   6.475   0.869
  188SER      N 1864   5.250   6.598   1.042
  188SER      H 1865   5.337   6.631   1.077
  188SER     CA 1866   5.135   6.603   1.134
  188SER     CB 1867   5.152   6.498   1.244
  188SER     OG 1868   5.060   6.494   1.354
  188SER     HG 1869   4.969   6.476   1.317
  188SER      C 1870   5.130   6.736   1.208
  188SER      O 1871   5.240   6.788   1.228
  189SER      N 1872   5.019   6.773   1.272
  189SER      H 1873   4.944   6.709   1.288
  189SER     CA 1874   5.016   6.899   1.348
  189SER     CB 1875   4.913   6.995   1.291
  189SER     OG 1876   4.910   7.117   1.365
  189SER     HG 1877   4.958   7.182   1.306
  189SER      C 1878   4.968   6.867   1.490
  189SER      O 1879   4.875   6.789   1.506
  190GLU      N 1880   5.011   6.947   1.588
  190GLU      H 1881   5.083   7.014   1.571
  190GLU     CA 1882   4.966   6.941   1.727
  190GLU     CB 1883   5.045   7.035   1.818
  190GLU     CG 1884   5.045   6.987   1.963
  190GLU     CD 1885   5.146   7.069   2.043
  190GLU    OE1 1886   5.263   7.025   2.036
  190GLU    OE2 1887   5.103   7.169   2.105
  190GLU      C 1888   4.816   6.966   1.747
  190GLU      O 1889   4.750   6.880   1.804
  191ASP      N 1890   4.767   7.059   1.665
  191ASP      H 1891   4.817   7.127   1.611
  191ASP     CA 1892   4.622   7.077   1.652
  191ASP     CB 1893   4.588   7.203   1.572
  191ASP     CG 1894   4.457   7.270   1.614
  191ASP    OD1 1895   4.457   7.314   1.731
  191ASP    OD2 1896   4.380   7.308   1.523
  191ASP      C 1897   4.536   6.963   1.598
  191ASP      O 1898   4.437   6.920   1.658
  192THR      N 1899   4.596   6.893   1.503
  192THR      H 1900   4.675   6.927   1.452
  192THR     CA 1901   4.525   6.784   1.435
  192THR     CB 1902   4.521   6.801   1.283
  192THR    OG1 1903   4.656   6.801   1.236
  192THR    HG1 1904   4.691   6.708   1.245
  192THR    CG2 1905   4.454   6.933   1.247
  192THR      C 1906   4.565   6.641   1.472
  192THR      O 1907   4.533   6.546   1.402
  193LEU      N 1908   4.642   6.623   1.579
  193LEU      H 1909   4.699   6.697   1.615
  193LEU     CA 1910   4.691   6.494   1.632
  193LEU     CB 1911   4.749   6.526   1.770
  193LEU     CG 1912   4.865   6.437   1.814
  193LEU    CD1 1913   4.942   6.513   1.923
  193LEU    CD2 1914   4.823   6.296   1.855
  193LEU      C 1915   4.595   6.375   1.630
  193LEU      O 1916   4.622   6.280   1.557
  194LEU      N 1917   4.479   6.385   1.694
  194LEU      H 1918   4.444   6.473   1.726
  194LEU     CA 1919   4.380   6.277   1.687
  194LEU     CB 1920   4.262   6.326   1.770
  194LEU     CG 1921   4.301   6.331   1.918
  194LEU    CD1 1922   4.174   6.360   1.998
  194LEU    CD2 1923   4.361   6.204   1.980
  194LEU      C 1924   4.330   6.233   1.549
  194LEU      O 1925   4.340   6.114   1.517
  195LYS      N 1926   4.300   6.330   1.464
  195LYS      H 1927   4.259   6.410   1.507
  195LYS     CA 1928   4.276   6.318   1.319
  195LYS     CB 1929   4.265   6.458   1.259
  195LYS     CG 1930   4.211   6.454   1.116
  195LYS     CD 1931   4.170   6.597   1.078
  195LYS     CE 1932   4.120   6.621   0.935
  195LYS     NZ 1933   3.995   6.550   0.903
  195LYS    HZ1 1934   3.911   6.585   0.945
  195LYS    HZ2 1935   3.983   6.540   0.804
  195LYS    HZ3 1936   4.004   6.458   0.940
  195LYS      C 1937   4.388   6.249   1.241
  195LYS      O 1938   4.363   6.152   1.171
  196ASP      N 1939   4.511   6.301   1.249
  196ASP      H 1940   4.524   6.384   1.303
  196ASP     CA 1941   4.630   6.239   1.189
  196ASP     CB 1942   4.753   6.320   1.232
  196ASP     CG 1943   4.780   6.455   1.165
  196ASP    OD1 1944   4.805   6.558   1.232
  196ASP    OD2 1945   4.789   6.459   1.041
  196ASP      C 1946   4.648   6.093   1.232
  196ASP      O 1947   4.657   6.005   1.146
  197ALA      N 1948   4.659   6.071   1.362
  197ALA      H 1949   4.655   6.143   1.432
  197ALA     CA 1950   4.666   5.935   1.419
  197ALA     CB 1951   4.672   5.948   1.572
  197ALA      C 1952   4.551   5.840   1.387
  197ALA      O 1953   4.580   5.723   1.363
  198ALA      N 1954   4.428   5.891   1.382
  198ALA      H 1955   4.401   5.965   1.443
  198ALA     CA 1956   4.307   5.824   1.334
  198ALA     CB 1957   4.186   5.917   1.347
  198ALA      C 1958   4.321   5.769   1.192
  198ALA      O 1959   4.296   5.649   1.176
  199LYS      N 1960   4.376   5.849   1.102
  199LYS      H 1961   4.388   5.948   1.108
  199LYS     CA 1962   4.405   5.808   0.964
  199LYS     CB 1963   4.472   5.929   0.898
  199LYS     CG 1964   4.480   5.930   0.745
  199LYS     CD 1965   4.561   6.049   0.692
  199LYS     CE 1966   4.710   6.013   0.701
  199LYS     NZ 1967   4.799   6.130   0.703
  199LYS    HZ1 1968   4.814   6.173   0.792
  199LYS    HZ2 1969   4.884   6.094   0.664
  199LYS    HZ3 1970   4.763   6.190   0.631
  199LYS      C 1971   4.489   5.681   0.953
  199LYS      O 1972   4.449   5.580   0.895
  200VAL      N 1973   4.594   5.673   1.034
  200VAL      H 1974   4.606   5.750   1.096
  200VAL     CA 1975   4.681   5.555   1.042
  200VAL     CB 1976   4.820   5.590   1.096
  200VAL    CG1 1977   4.919   5.483   1.048
  200VAL    CG2 1978   4.875   5.726   1.053
  200VAL      C 1979   4.611   5.441   1.116
  200VAL      O 1980   4.611   5.328   1.067
  201CYS      N 1981   4.543   5.461   1.228
  201CYS      H 1982   4.563   5.547   1.275
  201CYS     CA 1983   4.462   5.362   1.300
  201CYS     CB 1984   4.394   5.434   1.418
  201CYS     SG 1985   4.511   5.496   1.544
  201CYS     HG 1986   4.565   5.586   1.462
  201CYS      C 1987   4.350   5.295   1.220
  201CYS      O 1988   4.354   5.173   1.209
  202ARG      N 1989   4.275   5.376   1.145
  202ARG      H 1990   4.277   5.474   1.165
  202ARG     CA 1991   4.185   5.329   1.039
  202ARG     CB 1992   4.105   5.444   0.978
  202ARG     CG 1993   4.016   5.503   1.087
  202ARG     CD 1994   3.909   5.596   1.028
  202ARG     NE 1995   3.952   5.699   0.933
  202ARG     HE 1996   3.980   5.666   0.843
  202ARG     CZ 1997   3.965   5.826   0.974
  202ARG    NH1 1998   3.930   5.869   1.096
  202ARG   HH11 1999   3.890   5.803   1.160
  202ARG   HH12 2000   3.947   5.964   1.122
  202ARG    NH2 2001   4.013   5.909   0.879
  202ARG   HH21 2002   4.034   5.874   0.788
  202ARG   HH22 2003   4.047   6.000   0.902
  202ARG      C 2004   4.244   5.237   0.932
  202ARG      O 2005   4.218   5.117   0.938
  203GLU      N 2006   4.341   5.287   0.856
  203GLU      H 2007   4.354   5.386   0.848
  203GLU     CA 2008   4.400   5.205   0.750
  203GLU     CB 2009   4.478   5.285   0.645
  203GLU     CG 2010   4.597   5.354   0.712
  203GLU     CD 2011   4.684   5.441   0.621
  203GLU    OE1 2012   4.639   5.533   0.550
  203GLU    OE2 2013   4.806   5.416   0.622
  203GLU      C 2014   4.477   5.082   0.799
  203GLU      O 2015   4.494   4.993   0.717
  204PHE      N 2016   4.533   5.093   0.919
  204PHE      H 2017   4.552   5.181   0.964
  204PHE     CA 2018   4.565   4.968   0.990
  204PHE     CB 2019   4.624   5.001   1.127
  204PHE     CG 2020   4.732   4.898   1.161
  204PHE    CD1 2021   4.866   4.921   1.135
  204PHE    HD1 2022   4.900   5.025   1.131
  204PHE    CD2 2023   4.678   4.781   1.213
  204PHE    HD2 2024   4.586   4.777   1.271
  204PHE    CE1 2025   4.951   4.813   1.158
  204PHE    HE1 2026   5.059   4.826   1.156
  204PHE    CE2 2027   4.768   4.676   1.234
  204PHE    HE2 2028   4.735   4.582   1.278
  204PHE     CZ 2029   4.901   4.690   1.196
  204PHE     HZ 2030   4.960   4.598   1.201
  204PHE      C 2031   4.458   4.860   1.005
  204PHE      O 2032   4.458   4.757   0.937
  205THR      N 2033   4.349   4.895   1.073
  205THR      H 2034   4.332   4.986   1.111
  205THR     CA 2035   4.245   4.801   1.117
  205THR     CB 2036   4.164   4.856   1.235
  205THR    OG1 2037   4.078   4.752   1.283
  205THR    HG1 2038   4.128   4.670   1.311
  205THR    CG2 2039   4.085   4.984   1.206
  205THR      C 2040   4.152   4.764   1.001
  205THR      O 2041   4.132   4.645   0.975
  206GLU      N 2042   4.123   4.852   0.905
  206GLU      H 2043   4.162   4.942   0.925
  206GLU     CA 2044   4.026   4.842   0.795
  206GLU     CB 2045   3.985   4.974   0.730
  206GLU     CG 2046   3.930   5.086   0.818
  206GLU     CD 2047   3.900   5.211   0.734
  206GLU    OE1 2048   3.780   5.246   0.732
  206GLU    OE2 2049   3.972   5.265   0.647
  206GLU      C 2050   4.080   4.754   0.682
  206GLU      O 2051   3.993   4.694   0.619
  207ARG      N 2052   4.208   4.719   0.688
  207ARG      H 2053   4.269   4.767   0.752
  207ARG     CA 2054   4.261   4.612   0.603
  207ARG     CB 2055   4.413   4.599   0.622
  207ARG     CG 2056   4.484   4.711   0.546
  207ARG     CD 2057   4.637   4.703   0.539
  207ARG     NE 2058   4.702   4.721   0.669
  207ARG     HE 2059   4.701   4.638   0.725
  207ARG     CZ 2060   4.775   4.822   0.720
  207ARG    NH1 2061   4.798   4.926   0.639
  207ARG   HH11 2062   4.764   4.922   0.545
  207ARG   HH12 2063   4.868   4.995   0.659
  207ARG    NH2 2064   4.850   4.807   0.830
  207ARG   HH21 2065   4.850   4.720   0.879
  207ARG   HH22 2066   4.915   4.882   0.846
  207ARG      C 2067   4.195   4.479   0.642
  207ARG      O 2068   4.166   4.396   0.556
  208GLU      N 2069   4.165   4.470   0.771
  208GLU      H 2070   4.170   4.539   0.843
  208GLU     CA 2071   4.136   4.336   0.825
  208GLU     CB 2072   4.211   4.318   0.957
  208GLU     CG 2073   4.362   4.344   0.964
  208GLU     CD 2074   4.447   4.233   0.902
  208GLU    OE1 2075   4.566   4.257   0.871
  208GLU    OE2 2076   4.392   4.122   0.913
  208GLU      C 2077   3.985   4.326   0.850
  208GLU      O 2078   3.925   4.383   0.940
  209GLN      N 2079   3.926   4.281   0.740
  209GLN      H 2080   3.979   4.239   0.666
  209GLN     CA 2081   3.780   4.274   0.726
  209GLN     CB 2082   3.744   4.263   0.577
  209GLN     CG 2083   3.793   4.388   0.504
  209GLN     CD 2084   3.747   4.407   0.359
  209GLN    OE1 2085   3.821   4.387   0.263
  209GLN    NE2 2086   3.625   4.459   0.353
  209GLN   HE21 2087   3.571   4.473   0.436
  209GLN   HE22 2088   3.578   4.464   0.265
  209GLN      C 2089   3.697   4.180   0.813
  209GLN      O 2090   3.580   4.209   0.839
  210GLY      N 2091   3.754   4.064   0.841
  210GLY      H 2092   3.831   4.037   0.783
  210GLY     CA 2093   3.696   3.962   0.929
  210GLY      C 2094   3.716   3.980   1.080
  210GLY      O 2095   3.639   3.928   1.160
  211GLU      N 2096   3.822   4.057   1.103
  211GLU      H 2097   3.884   4.069   1.026
  211GLU     CA 2098   3.868   4.083   1.240
  211GLU     CB 2099   4.020   4.093   1.249
  211GLU     CG 2100   4.070   4.085   1.394
  211GLU     CD 2101   4.037   3.962   1.478
  211GLU    OE1 2102   3.932   3.967   1.546
  211GLU    OE2 2103   4.084   3.849   1.451
  211GLU      C 2104   3.782   4.186   1.315
  211GLU      O 2105   3.777   4.304   1.283
  212VAL      N 2106   3.717   4.132   1.417
  212VAL      H 2107   3.746   4.041   1.447
  212VAL     CA 2108   3.621   4.205   1.502
  212VAL     CB 2109   3.493   4.124   1.521
  212VAL    CG1 2110   3.403   4.120   1.398
  212VAL    CG2 2111   3.520   3.977   1.557
  212VAL      C 2112   3.679   4.260   1.632
  212VAL      O 2113   3.608   4.332   1.703
  213ARG      N 2114   3.793   4.206   1.673
  213ARG      H 2115   3.845   4.141   1.618
  213ARG     CA 2116   3.868   4.259   1.788
  213ARG     CB 2117   3.958   4.147   1.841
  213ARG     CG 2118   3.877   4.041   1.915
  213ARG     CD 2119   3.949   3.908   1.939
  213ARG     NE 2120   3.990   3.831   1.821
  213ARG     HE 2121   3.995   3.886   1.738
  213ARG     CZ 2122   4.016   3.699   1.818
  213ARG    NH1 2123   4.010   3.627   1.931
  213ARG   HH11 2124   4.009   3.659   2.026
  213ARG   HH12 2125   3.991   3.529   1.930
  213ARG    NH2 2126   4.049   3.635   1.705
  213ARG   HH21 2127   4.070   3.687   1.622
  213ARG   HH22 2128   4.056   3.535   1.702
  213ARG      C 2129   3.944   4.391   1.774
  213ARG      O 2130   4.038   4.406   1.696
  214PHE      N 2131   3.921   4.487   1.862
  214PHE      H 2132   3.866   4.469   1.944
  214PHE     CA 2133   3.991   4.616   1.873
  214PHE     CB 2134   3.975   4.707   1.751
  214PHE     CG 2135   3.842   4.751   1.691
  214PHE    CD1 2136   3.777   4.865   1.737
  214PHE    HD1 2137   3.825   4.926   1.813
  214PHE    CD2 2138   3.777   4.670   1.598
  214PHE    HD2 2139   3.834   4.614   1.523
  214PHE    CE1 2140   3.645   4.889   1.700
  214PHE    HE1 2141   3.597   4.985   1.721
  214PHE    CE2 2142   3.643   4.687   1.565
  214PHE    HE2 2143   3.589   4.604   1.519
  214PHE     CZ 2144   3.578   4.797   1.620
  214PHE     HZ 2145   3.478   4.827   1.588
  214PHE      C 2146   3.950   4.701   1.993
  214PHE      O 2147   3.842   4.699   2.052
  215SER      N 2148   4.058   4.756   2.047
  215SER      H 2149   4.154   4.744   2.020
  215SER     CA 2150   4.040   4.861   2.148
  215SER     CB 2151   4.040   4.809   2.292
  215SER     OG 2152   4.005   4.914   2.383
  215SER     HG 2153   4.014   4.878   2.476
  215SER      C 2154   4.133   4.981   2.139
  215SER      O 2155   4.245   4.971   2.089
  216ALA      N 2156   4.091   5.093   2.197
  216ALA      H 2157   4.043   5.085   2.284
  216ALA     CA 2158   4.167   5.218   2.178
  216ALA     CB 2159   4.135   5.278   2.041
  216ALA      C 2160   4.136   5.326   2.282
  216ALA      O 2161   4.025   5.347   2.329
  217VAL      N 2162   4.250   5.389   2.309
  217VAL      H 2163   4.327   5.378   2.247
  217VAL     CA 2164   4.259   5.479   2.425
  217VAL     CB 2165   4.307   5.398   2.546
  217VAL    CG1 2166   4.439   5.323   2.526
  217VAL    CG2 2167   4.298   5.469   2.682
  217VAL      C 2168   4.346   5.602   2.399
  217VAL      O 2169   4.437   5.597   2.317
  218ALA      N 2170   4.306   5.712   2.463
  218ALA      H 2171   4.216   5.718   2.506
  218ALA     CA 2172   4.373   5.843   2.459
  218ALA     CB 2173   4.273   5.939   2.393
  218ALA      C 2174   4.412   5.892   2.599
  218ALA     O1 2175   4.323   5.877   2.686
  218ALA     O2 2176   4.523   5.948   2.609
   6.93268   6.93268   4.90213   0.00000   0.00000   0.00000   0.00000   3.46633   3.46633
