# Supplementary material for: Is There a Functional Role for the Knotted Topology in Protein UCH-L1?
Source: J Chem Inf Model. 2024 Jul 24;64(17):6827–37. doi: 10.1021/acs.jcim.4c00880 (PMC11388461; doi:10.1021/acs.jcim.4c00880)
Supplement: Supplementary file 2 — ci4c00880_si_002.zip [file ci4c00880_si_002.zip › UCH-L1_files/APO/APO_delta219/REP_4/traj_final.gro]

Protein in water t= 500000.00000 step= 5000000
 2176
    1MET      N    1   6.934   6.287   3.515
    1MET     H1    2   6.940   6.188   3.497
    1MET     H2    3   6.964   6.335   3.433
    1MET     H3    4   7.003   6.303   3.586
    1MET     CA    5   6.802   6.334   3.558
    1MET     CB    6   6.719   6.406   3.452
    1MET     CG    7   6.776   6.541   3.407
    1MET     SD    8   6.950   6.528   3.352
    1MET     CE    9   6.956   6.656   3.229
    1MET      C   10   6.711   6.217   3.598
    1MET      O   11   6.724   6.114   3.532
    2GLN      N   12   6.610   6.244   3.680
    2GLN      H   13   6.563   6.332   3.681
    2GLN     CA   14   6.531   6.137   3.742
    2GLN     CB   15   6.442   6.186   3.856
    2GLN     CG   16   6.535   6.256   3.956
    2GLN     CD   17   6.466   6.298   4.086
    2GLN    OE1   18   6.394   6.234   4.162
    2GLN    NE2   19   6.515   6.414   4.129
    2GLN   HE21   20   6.592   6.459   4.084
    2GLN   HE22   21   6.481   6.457   4.212
    2GLN      C   22   6.449   6.055   3.642
    2GLN      O   23   6.335   6.085   3.608
    3LEU      N   24   6.490   5.928   3.639
    3LEU      H   25   6.577   5.913   3.686
    3LEU     CA   26   6.436   5.824   3.551
    3LEU     CB   27   6.549   5.737   3.498
    3LEU     CG   28   6.651   5.816   3.415
    3LEU    CD1   29   6.766   5.732   3.360
    3LEU    CD2   30   6.586   5.878   3.291
    3LEU      C   31   6.321   5.743   3.612
    3LEU      O   32   6.292   5.634   3.564
    4LYS      N   33   6.245   5.809   3.700
    4LYS      H   34   6.257   5.908   3.714
    4LYS     CA   35   6.127   5.753   3.767
    4LYS     CB   36   6.074   5.840   3.881
    4LYS     CG   37   6.179   5.862   3.990
    4LYS     CD   38   6.159   5.991   4.069
    4LYS     CE   39   6.229   5.977   4.205
    4LYS     NZ   40   6.187   6.093   4.285
    4LYS    HZ1   41   6.206   6.086   4.383
    4LYS    HZ2   42   6.236   6.172   4.248
    4LYS    HZ3   43   6.090   6.116   4.273
    4LYS      C   44   6.017   5.716   3.667
    4LYS      O   45   6.005   5.797   3.575
    5PRO      N   46   5.940   5.609   3.683
    5PRO     CA   47   5.853   5.559   3.575
    5PRO     CB   48   5.802   5.423   3.622
    5PRO     CG   49   5.884   5.385   3.745
    5PRO     CD   50   5.940   5.517   3.798
    5PRO      C   51   5.741   5.658   3.545
    5PRO      O   52   5.665   5.688   3.638
    6MET      N   53   5.728   5.687   3.416
    6MET      H   54   5.777   5.643   3.341
    6MET     CA   55   5.618   5.771   3.368
    6MET     CB   56   5.682   5.873   3.273
    6MET     CG   57   5.578   5.970   3.219
    6MET     SD   58   5.642   6.045   3.064
    6MET     CE   59   5.492   6.126   3.011
    6MET      C   60   5.502   5.699   3.298
    6MET      O   61   5.517   5.635   3.194
    7GLU      N   62   5.381   5.748   3.322
    7GLU      H   63   5.367   5.816   3.395
    7GLU     CA   64   5.256   5.708   3.255
    7GLU     CB   65   5.145   5.713   3.361
    7GLU     CG   66   5.130   5.569   3.410
    7GLU     CD   67   5.052   5.552   3.541
    7GLU    OE1   68   5.074   5.454   3.615
    7GLU    OE2   69   4.962   5.638   3.555
    7GLU      C   70   5.213   5.792   3.135
    7GLU      O   71   5.251   5.907   3.119
    8ILE      N   72   5.111   5.739   3.068
    8ILE      H   73   5.058   5.661   3.101
    8ILE     CA   74   5.060   5.801   2.945
    8ILE     CB   75   5.034   5.694   2.838
    8ILE    CG1   76   4.948   5.571   2.864
    8ILE    CG2   77   5.173   5.643   2.798
    8ILE     CD   78   4.946   5.477   2.743
    8ILE      C   79   4.944   5.899   2.960
    8ILE      O   80   4.853   5.903   2.877
    9ASN      N   81   4.950   5.983   3.064
    9ASN      H   82   5.035   5.999   3.114
    9ASN     CA   83   4.846   6.083   3.092
    9ASN     CB   84   4.880   6.139   3.231
    9ASN     CG   85   4.801   6.260   3.282
    9ASN    OD1   86   4.847   6.374   3.272
    9ASN    ND2   87   4.681   6.232   3.330
    9ASN   HD21   88   4.647   6.140   3.310
    9ASN   HD22   89   4.615   6.295   3.372
    9ASN      C   90   4.832   6.193   2.987
    9ASN      O   91   4.927   6.270   2.973
   10PRO      N   92   4.719   6.207   2.918
   10PRO     CA   93   4.710   6.308   2.811
   10PRO     CB   94   4.559   6.308   2.789
   10PRO     CG   95   4.525   6.159   2.795
   10PRO     CD   96   4.614   6.105   2.906
   10PRO      C   97   4.770   6.447   2.832
   10PRO      O   98   4.854   6.496   2.758
   11GLU      N   99   4.744   6.511   2.946
   11GLU      H  100   4.655   6.499   2.990
   11GLU     CA  101   4.795   6.645   2.980
   11GLU     CB  102   4.724   6.682   3.110
   11GLU     CG  103   4.735   6.834   3.129
   11GLU     CD  104   4.732   6.884   3.274
   11GLU    OE1  105   4.628   6.927   3.327
   11GLU    OE2  106   4.846   6.895   3.324
   11GLU      C  107   4.947   6.635   2.992
   11GLU      O  108   5.015   6.711   2.923
   12MET      N  109   4.993   6.541   3.074
   12MET      H  110   4.933   6.494   3.139
   12MET     CA  111   5.136   6.508   3.085
   12MET     CB  112   5.173   6.387   3.171
   12MET     CG  113   5.192   6.422   3.319
   12MET     SD  114   5.213   6.280   3.434
   12MET     CE  115   5.225   6.382   3.580
   12MET      C  116   5.207   6.475   2.954
   12MET      O  117   5.315   6.526   2.921
   13LEU      N  118   5.141   6.411   2.858
   13LEU      H  119   5.054   6.372   2.885
   13LEU     CA  120   5.193   6.392   2.722
   13LEU     CB  121   5.121   6.286   2.639
   13LEU     CG  122   5.148   6.143   2.687
   13LEU    CD1  123   5.053   6.042   2.621
   13LEU    CD2  124   5.294   6.105   2.663
   13LEU      C  125   5.211   6.522   2.644
   13LEU      O  126   5.323   6.542   2.596
   14ASN      N  127   5.115   6.613   2.647
   14ASN      H  128   5.020   6.592   2.673
   14ASN     CA  129   5.145   6.748   2.595
   14ASN     CB  130   5.023   6.840   2.589
   14ASN     CG  131   4.926   6.794   2.481
   14ASN    OD1  132   4.822   6.728   2.493
   14ASN    ND2  133   4.959   6.838   2.360
   14ASN   HD21  134   5.043   6.890   2.343
   14ASN   HD22  135   4.903   6.813   2.281
   14ASN      C  136   5.268   6.820   2.649
   14ASN      O  137   5.349   6.864   2.567
   15LYS      N  138   5.281   6.804   2.780
   15LYS      H  139   5.220   6.752   2.839
   15LYS     CA  140   5.396   6.864   2.849
   15LYS     CB  141   5.389   6.842   3.001
   15LYS     CG  142   5.276   6.925   3.062
   15LYS     CD  143   5.277   6.910   3.214
   15LYS     CE  144   5.149   6.979   3.260
   15LYS     NZ  145   5.153   7.010   3.404
   15LYS    HZ1  146   5.150   6.925   3.456
   15LYS    HZ2  147   5.238   7.057   3.430
   15LYS    HZ3  148   5.080   7.070   3.437
   15LYS      C  149   5.532   6.821   2.794
   15LYS      O  150   5.611   6.907   2.755
   16VAL      N  151   5.546   6.691   2.772
   16VAL      H  152   5.473   6.625   2.789
   16VAL     CA  153   5.669   6.632   2.717
   16VAL     CB  154   5.678   6.482   2.744
   16VAL    CG1  155   5.783   6.415   2.654
   16VAL    CG2  156   5.718   6.467   2.890
   16VAL      C  157   5.691   6.683   2.574
   16VAL      O  158   5.797   6.741   2.551
   17LEU      N  159   5.585   6.683   2.495
   17LEU      H  160   5.505   6.632   2.527
   17LEU     CA  161   5.574   6.731   2.356
   17LEU     CB  162   5.430   6.717   2.304
   17LEU     CG  163   5.412   6.716   2.152
   17LEU    CD1  164   5.466   6.586   2.092
   17LEU    CD2  165   5.264   6.737   2.119
   17LEU      C  166   5.618   6.877   2.353
   17LEU      O  167   5.713   6.911   2.282
   18SER      N  168   5.568   6.963   2.441
   18SER      H  169   5.479   6.944   2.483
   18SER     CA  170   5.614   7.102   2.449
   18SER     CB  171   5.535   7.191   2.545
   18SER     OG  172   5.401   7.212   2.498
   18SER     HG  173   5.353   7.282   2.552
   18SER      C  174   5.763   7.113   2.482
   18SER      O  175   5.839   7.171   2.404
   19ARG      N  176   5.812   7.038   2.580
   19ARG      H  177   5.751   6.978   2.630
   19ARG     CA  178   5.950   7.039   2.632
   19ARG     CB  179   5.955   6.978   2.773
   19ARG     CG  180   5.959   7.089   2.878
   19ARG     CD  181   5.978   7.034   3.020
   19ARG     NE  182   5.970   7.148   3.112
   19ARG     HE  183   5.906   7.219   3.082
   19ARG     CZ  184   6.060   7.188   3.204
   19ARG    NH1  185   6.187   7.145   3.204
   19ARG   HH11  186   6.227   7.085   3.135
   19ARG   HH12  187   6.255   7.198   3.255
   19ARG    NH2  188   6.016   7.264   3.305
   19ARG   HH21  189   5.918   7.284   3.306
   19ARG   HH22  190   6.083   7.300   3.370
   19ARG      C  191   6.054   6.991   2.532
   19ARG      O  192   6.175   7.002   2.552
   20LEU      N  193   6.007   6.926   2.426
   20LEU      H  194   5.928   6.869   2.449
   20LEU     CA  195   6.087   6.898   2.305
   20LEU     CB  196   6.030   6.773   2.239
   20LEU     CG  197   6.040   6.651   2.331
   20LEU    CD1  198   5.967   6.530   2.273
   20LEU    CD2  199   6.187   6.614   2.350
   20LEU      C  200   6.106   7.010   2.203
   20LEU      O  201   6.155   6.987   2.093
   21GLY      N  202   6.022   7.112   2.217
   21GLY      H  203   5.962   7.130   2.295
   21GLY     CA  204   6.026   7.223   2.120
   21GLY      C  205   5.926   7.206   2.006
   21GLY      O  206   5.939   7.278   1.908
   22VAL      N  207   5.820   7.129   2.031
   22VAL      H  208   5.814   7.068   2.111
   22VAL     CA  209   5.716   7.114   1.929
   22VAL     CB  210   5.657   6.973   1.927
   22VAL    CG1  211   5.544   6.950   1.827
   22VAL    CG2  212   5.759   6.860   1.917
   22VAL      C  213   5.606   7.221   1.942
   22VAL      O  214   5.539   7.225   2.045
   23ALA      N  215   5.587   7.300   1.837
   23ALA      H  216   5.641   7.301   1.752
   23ALA     CA  217   5.481   7.401   1.824
   23ALA     CB  218   5.534   7.509   1.731
   23ALA      C  219   5.344   7.347   1.782
   23ALA      O  220   5.245   7.373   1.850
   24GLY      N  221   5.327   7.296   1.660
   24GLY      H  222   5.389   7.314   1.584
   24GLY     CA  223   5.200   7.244   1.607
   24GLY      C  224   5.132   7.120   1.667
   24GLY      O  225   5.083   7.029   1.601
   25GLN      N  226   5.082   7.141   1.790
   25GLN      H  227   5.093   7.232   1.830
   25GLN     CA  228   5.026   7.038   1.877
   25GLN     CB  229   5.043   7.068   2.026
   25GLN     CG  230   5.194   7.068   2.051
   25GLN     CD  231   5.235   7.081   2.198
   25GLN    OE1  232   5.174   7.032   2.293
   25GLN    NE2  233   5.349   7.142   2.230
   25GLN   HE21  234   5.418   7.167   2.162
   25GLN   HE22  235   5.361   7.168   2.326
   25GLN      C  236   4.884   6.986   1.853
   25GLN      O  237   4.798   7.070   1.825
   26TRP      N  238   4.867   6.855   1.868
   26TRP      H  239   4.949   6.799   1.880
   26TRP     CA  240   4.736   6.790   1.880
   26TRP     CB  241   4.730   6.659   1.801
   26TRP     CG  242   4.818   6.543   1.849
   26TRP    CD1  243   4.791   6.451   1.940
   26TRP    HD1  244   4.691   6.416   1.963
   26TRP    CD2  245   4.951   6.534   1.811
   26TRP    NE1  246   4.901   6.379   1.965
   26TRP    HE1  247   4.915   6.322   2.046
   26TRP    CE2  248   4.997   6.428   1.889
   26TRP    CE3  249   5.043   6.615   1.745
   26TRP    HE3  250   5.020   6.665   1.651
   26TRP    CZ2  251   5.133   6.402   1.906
   26TRP    HZ2  252   5.161   6.310   1.957
   26TRP    CZ3  253   5.179   6.599   1.771
   26TRP    HZ3  254   5.253   6.649   1.708
   26TRP    CH2  255   5.221   6.492   1.848
   26TRP    HH2  256   5.326   6.462   1.841
   26TRP      C  257   4.699   6.767   2.026
   26TRP      O  258   4.773   6.797   2.119
   27ARG      N  259   4.575   6.724   2.047
   27ARG      H  260   4.493   6.730   1.990
   27ARG     CA  261   4.541   6.678   2.183
   27ARG     CB  262   4.411   6.741   2.232
   27ARG     CG  263   4.392   6.731   2.384
   27ARG     CD  264   4.267   6.815   2.411
   27ARG     NE  265   4.154   6.744   2.349
   27ARG     HE  266   4.155   6.745   2.249
   27ARG     CZ  267   4.059   6.679   2.417
   27ARG    NH1  268   4.058   6.667   2.550
   27ARG   HH11  269   4.136   6.698   2.603
   27ARG   HH12  270   3.986   6.632   2.611
   27ARG    NH2  271   3.952   6.637   2.346
   27ARG   HH21  272   3.953   6.657   2.248
   27ARG   HH22  273   3.862   6.629   2.387
   27ARG      C  274   4.526   6.527   2.200
   27ARG      O  275   4.444   6.466   2.133
   28PHE      N  276   4.594   6.460   2.293
   28PHE      H  277   4.662   6.507   2.349
   28PHE     CA  278   4.577   6.316   2.319
   28PHE     CB  279   4.691   6.265   2.406
   28PHE     CG  280   4.831   6.299   2.354
   28PHE    CD1  281   4.892   6.415   2.399
   28PHE    HD1  282   4.841   6.484   2.466
   28PHE    CD2  283   4.887   6.219   2.255
   28PHE    HD2  284   4.836   6.136   2.207
   28PHE    CE1  285   5.012   6.450   2.338
   28PHE    HE1  286   5.056   6.546   2.367
   28PHE    CE2  287   5.011   6.249   2.200
   28PHE    HE2  288   5.071   6.164   2.168
   28PHE     CZ  289   5.070   6.368   2.243
   28PHE     HZ  290   5.152   6.403   2.181
   28PHE      C  291   4.446   6.296   2.396
   28PHE      O  292   4.421   6.359   2.499
   29VAL      N  293   4.364   6.199   2.359
   29VAL      H  294   4.386   6.139   2.282
   29VAL     CA  295   4.235   6.165   2.422
   29VAL     CB  296   4.114   6.198   2.334
   29VAL    CG1  297   4.100   6.349   2.310
   29VAL    CG2  298   4.091   6.127   2.200
   29VAL      C  299   4.233   6.034   2.500
   29VAL      O  300   4.278   5.933   2.446
   30ASP      N  301   4.167   6.037   2.616
   30ASP      H  302   4.125   6.119   2.654
   30ASP     CA  303   4.164   5.917   2.701
   30ASP     CB  304   4.162   5.954   2.849
   30ASP     CG  305   4.044   6.015   2.925
   30ASP    OD1  306   3.954   5.933   2.954
   30ASP    OD2  307   4.047   6.137   2.953
   30ASP      C  308   4.043   5.828   2.671
   30ASP      O  309   3.942   5.867   2.612
   31VAL      N  310   4.093   5.707   2.646
   31VAL      H  311   4.190   5.687   2.658
   31VAL     CA  312   4.005   5.591   2.662
   31VAL     CB  313   4.003   5.515   2.529
   31VAL    CG1  314   3.911   5.393   2.530
   31VAL    CG2  315   3.952   5.602   2.414
   31VAL      C  316   4.046   5.500   2.778
   31VAL      O  317   4.139   5.421   2.768
   32LEU      N  318   3.966   5.512   2.883
   32LEU      H  319   3.900   5.586   2.887
   32LEU     CA  320   3.981   5.434   3.007
   32LEU     CB  321   3.966   5.527   3.128
   32LEU     CG  322   3.987   5.475   3.270
   32LEU    CD1  323   4.106   5.379   3.263
   32LEU    CD2  324   4.014   5.584   3.373
   32LEU      C  325   3.874   5.325   2.998
   32LEU      O  326   3.754   5.352   3.005
   33GLY      N  327   3.932   5.208   3.020
   33GLY      H  328   4.030   5.212   3.040
   33GLY     CA  329   3.863   5.078   3.014
   33GLY      C  330   3.820   5.044   2.871
   33GLY      O  331   3.714   5.095   2.836
   34LEU      N  332   3.885   4.966   2.785
   34LEU      H  333   3.952   4.893   2.797
   34LEU     CA  334   3.841   4.948   2.646
   34LEU     CB  335   3.948   4.909   2.543
   34LEU     CG  336   4.072   4.998   2.537
   34LEU    CD1  337   4.179   4.964   2.642
   34LEU    CD2  338   4.127   5.010   2.395
   34LEU      C  339   3.724   4.853   2.620
   34LEU      O  340   3.727   4.731   2.630
   35GLU      N  341   3.607   4.916   2.613
   35GLU      H  342   3.594   5.013   2.634
   35GLU     CA  343   3.477   4.850   2.597
   35GLU     CB  344   3.376   4.937   2.672
   35GLU     CG  345   3.250   4.855   2.701
   35GLU     CD  346   3.151   4.850   2.585
   35GLU    OE1  347   3.102   4.957   2.544
   35GLU    OE2  348   3.109   4.738   2.550
   35GLU      C  349   3.437   4.836   2.450
   35GLU      O  350   3.399   4.939   2.394
   36GLU      N  351   3.398   4.716   2.408
   36GLU      H  352   3.406   4.644   2.477
   36GLU     CA  353   3.383   4.682   2.266
   36GLU     CB  354   3.362   4.531   2.267
   36GLU     CG  355   3.341   4.454   2.136
   36GLU     CD  356   3.323   4.305   2.166
   36GLU    OE1  357   3.298   4.234   2.066
   36GLU    OE2  358   3.313   4.266   2.284
   36GLU      C  359   3.267   4.746   2.189
   36GLU      O  360   3.277   4.787   2.074
   37GLU      N  361   3.168   4.790   2.267
   37GLU      H  362   3.155   4.779   2.365
   37GLU     CA  363   3.046   4.846   2.207
   37GLU     CB  364   2.919   4.816   2.288
   37GLU     CG  365   2.896   4.665   2.281
   37GLU     CD  366   2.835   4.616   2.150
   37GLU    OE1  367   2.862   4.499   2.115
   37GLU    OE2  368   2.759   4.691   2.084
   37GLU      C  369   3.045   4.997   2.179
   37GLU      O  370   3.004   5.032   2.069
   38SER      N  371   3.085   5.076   2.277
   38SER      H  372   3.092   5.033   2.367
   38SER     CA  373   3.102   5.222   2.285
   38SER     CB  374   3.124   5.274   2.427
   38SER     OG  375   3.222   5.198   2.497
   38SER     HG  376   3.187   5.105   2.505
   38SER      C  377   3.201   5.286   2.186
   38SER      O  378   3.164   5.370   2.104
   39LEU      N  379   3.302   5.205   2.157
   39LEU      H  380   3.311   5.113   2.194
   39LEU     CA  381   3.415   5.253   2.077
   39LEU     CB  382   3.543   5.197   2.140
   39LEU     CG  383   3.561   5.242   2.286
   39LEU    CD1  384   3.681   5.176   2.354
   39LEU    CD2  385   3.582   5.393   2.288
   39LEU      C  386   3.406   5.208   1.931
   39LEU      O  387   3.380   5.090   1.906
   40GLY      N  388   3.446   5.297   1.841
   40GLY      H  389   3.443   5.394   1.863
   40GLY     CA  390   3.452   5.264   1.698
   40GLY      C  391   3.557   5.345   1.621
   40GLY      O  392   3.671   5.363   1.663
   41SER      N  393   3.511   5.385   1.504
   41SER      H  394   3.416   5.370   1.478
   41SER     CA  395   3.583   5.476   1.413
   41SER     CB  396   3.488   5.521   1.303
   41SER     OG  397   3.435   5.398   1.252
   41SER     HG  398   3.493   5.380   1.173
   41SER      C  399   3.648   5.601   1.473
   41SER      O  400   3.591   5.689   1.537
   42VAL      N  401   3.779   5.606   1.447
   42VAL      H  402   3.826   5.519   1.434
   42VAL     CA  403   3.863   5.720   1.486
   42VAL     CB  404   4.002   5.667   1.519
   42VAL    CG1  405   4.109   5.767   1.561
   42VAL    CG2  406   3.996   5.576   1.642
   42VAL      C  407   3.866   5.827   1.377
   42VAL      O  408   3.891   5.792   1.262
   43PRO      N  409   3.851   5.953   1.417
   43PRO     CA  410   3.862   6.068   1.327
   43PRO     CB  411   3.838   6.191   1.416
   43PRO     CG  412   3.739   6.132   1.515
   43PRO     CD  413   3.799   5.995   1.548
   43PRO      C  414   4.004   6.092   1.275
   43PRO      O  415   4.098   6.106   1.354
   44ALA      N  416   4.004   6.139   1.150
   44ALA      H  417   3.919   6.141   1.097
   44ALA     CA  418   4.121   6.146   1.061
   44ALA     CB  419   4.067   6.187   0.925
   44ALA      C  420   4.234   6.237   1.108
   44ALA      O  421   4.205   6.338   1.172
   45PRO      N  422   4.361   6.202   1.094
   45PRO     CA  423   4.414   6.070   1.053
   45PRO     CB  424   4.558   6.087   1.003
   45PRO     CG  425   4.571   6.239   0.988
   45PRO     CD  426   4.473   6.298   1.091
   45PRO      C  427   4.408   5.972   1.170
   45PRO      O  428   4.435   6.014   1.283
   46ALA      N  429   4.390   5.844   1.140
   46ALA      H  430   4.393   5.797   1.052
   46ALA     CA  431   4.377   5.742   1.245
   46ALA     CB  432   4.347   5.606   1.184
   46ALA      C  433   4.490   5.726   1.347
   46ALA      O  434   4.606   5.729   1.307
   47CYS      N  435   4.446   5.740   1.472
   47CYS      H  436   4.370   5.804   1.481
   47CYS     CA  437   4.548   5.736   1.578
   47CYS     CB  438   4.511   5.794   1.715
   47CYS     SG  439   4.410   5.948   1.713
   47CYS     HG  440   4.383   5.950   1.844
   47CYS      C  441   4.604   5.599   1.607
   47CYS      O  442   4.530   5.507   1.645
   48ALA      N  443   4.736   5.582   1.606
   48ALA      H  444   4.796   5.629   1.541
   48ALA     CA  445   4.801   5.462   1.660
   48ALA     CB  446   4.952   5.478   1.638
   48ALA      C  447   4.768   5.455   1.809
   48ALA      O  448   4.796   5.557   1.873
   49LEU      N  449   4.730   5.339   1.861
   49LEU      H  450   4.731   5.264   1.796
   49LEU     CA  451   4.672   5.332   1.996
   49LEU     CB  452   4.547   5.245   2.009
   49LEU     CG  453   4.426   5.318   2.067
   49LEU    CD1  454   4.306   5.226   2.089
   49LEU    CD2  455   4.463   5.394   2.194
   49LEU      C  456   4.780   5.294   2.098
   49LEU      O  457   4.821   5.179   2.113
   50LEU      N  458   4.804   5.397   2.178
   50LEU      H  459   4.754   5.483   2.175
   50LEU     CA  460   4.901   5.387   2.289
   50LEU     CB  461   4.930   5.530   2.335
   50LEU     CG  462   5.045   5.596   2.260
   50LEU    CD1  463   5.007   5.635   2.117
   50LEU    CD2  464   5.089   5.718   2.343
   50LEU      C  465   4.838   5.313   2.407
   50LEU      O  466   4.750   5.368   2.472
   51LEU      N  467   4.863   5.183   2.423
   51LEU      H  468   4.925   5.135   2.361
   51LEU     CA  469   4.782   5.097   2.511
   51LEU     CB  470   4.739   4.968   2.441
   51LEU     CG  471   4.589   4.971   2.408
   51LEU    CD1  472   4.573   4.893   2.277
   51LEU    CD2  473   4.504   4.918   2.523
   51LEU      C  474   4.865   5.058   2.633
   51LEU      O  475   4.969   4.993   2.624
   52LEU      N  476   4.820   5.115   2.745
   52LEU      H  477   4.737   5.172   2.746
   52LEU     CA  478   4.883   5.080   2.873
   52LEU     CB  479   4.873   5.198   2.969
   52LEU     CG  480   4.931   5.176   3.109
   52LEU    CD1  481   5.080   5.147   3.092
   52LEU    CD2  482   4.906   5.298   3.199
   52LEU      C  483   4.812   4.957   2.928
   52LEU      O  484   4.695   4.945   2.964
   53PHE      N  485   4.894   4.857   2.961
   53PHE      H  486   4.993   4.863   2.951
   53PHE     CA  487   4.856   4.726   3.014
   53PHE     CB  488   4.862   4.620   2.903
   53PHE     CG  489   4.748   4.612   2.801
   53PHE    CD1  490   4.772   4.659   2.672
   53PHE    HD1  491   4.826   4.753   2.660
   53PHE    CD2  492   4.642   4.526   2.828
   53PHE    HD2  493   4.607   4.524   2.931
   53PHE    CE1  494   4.699   4.607   2.566
   53PHE    HE1  495   4.756   4.598   2.473
   53PHE    CE2  496   4.560   4.488   2.722
   53PHE    HE2  497   4.475   4.423   2.739
   53PHE     CZ  498   4.585   4.531   2.592
   53PHE     HZ  499   4.522   4.498   2.510
   53PHE      C  500   4.933   4.689   3.141
   53PHE      O  501   5.049   4.648   3.132
   54PRO      N  502   4.881   4.714   3.261
   54PRO     CA  503   4.937   4.659   3.385
   54PRO     CB  504   4.885   4.755   3.493
   54PRO     CG  505   4.749   4.807   3.445
   54PRO     CD  506   4.783   4.818   3.296
   54PRO      C  507   4.912   4.510   3.410
   54PRO      O  508   4.823   4.469   3.484
   55LEU      N  509   4.988   4.423   3.344
   55LEU      H  510   5.060   4.460   3.285
   55LEU     CA  511   4.966   4.278   3.335
   55LEU     CB  512   5.025   4.227   3.203
   55LEU     CG  513   4.956   4.277   3.076
   55LEU    CD1  514   5.048   4.236   2.961
   55LEU    CD2  515   4.815   4.220   3.058
   55LEU      C  516   5.011   4.187   3.449
   55LEU      O  517   5.118   4.218   3.503
   56THR      N  518   4.920   4.105   3.500
   56THR      H  519   4.822   4.125   3.503
   56THR     CA  520   4.956   3.982   3.572
   56THR     CB  521   4.832   3.917   3.634
   56THR    OG1  522   4.721   3.935   3.545
   56THR    HG1  523   4.731   3.881   3.461
   56THR    CG2  524   4.815   3.978   3.773
   56THR      C  525   5.040   3.880   3.495
   56THR      O  526   5.049   3.883   3.372
   57ALA      N  527   5.107   3.793   3.570
   57ALA      H  528   5.106   3.809   3.669
   57ALA     CA  529   5.194   3.685   3.522
   57ALA     CB  530   5.230   3.598   3.643
   57ALA      C  531   5.165   3.589   3.406
   57ALA      O  532   5.228   3.584   3.301
   58GLN      N  533   5.048   3.528   3.426
   58GLN      H  534   4.989   3.538   3.506
   58GLN     CA  535   4.995   3.450   3.314
   58GLN     CB  536   4.856   3.394   3.347
   58GLN     CG  537   4.820   3.264   3.275
   58GLN     CD  538   4.687   3.208   3.327
   58GLN    OE1  539   4.640   3.243   3.435
   58GLN    NE2  540   4.649   3.095   3.268
   58GLN   HE21  541   4.721   3.049   3.217
   58GLN   HE22  542   4.562   3.047   3.270
   58GLN      C  543   4.973   3.523   3.181
   58GLN      O  544   5.008   3.475   3.074
   59HISE     N  545   4.918   3.645   3.186
   59HISE     H  546   4.866   3.678   3.265
   59HISE    CA  547   4.901   3.736   3.072
   59HISE    CB  548   4.844   3.865   3.130
   59HISE    CG  549   4.720   3.838   3.215
   59HISE   ND1  550   4.699   3.757   3.318
   59HISE   CD2  551   4.600   3.880   3.177
   59HISE   HD2  552   4.580   3.945   3.091
   59HISE   CE1  553   4.569   3.735   3.334
   59HISE   HE1  554   4.539   3.659   3.407
   59HISE   NE2  555   4.508   3.814   3.246
   59HISE   HE2  556   4.410   3.832   3.236
   59HISE     C  557   5.032   3.769   3.000
   59HISE     O  558   5.042   3.745   2.880
   60GLU      N  559   5.139   3.781   3.077
   60GLU      H  560   5.119   3.791   3.175
   60GLU     CA  561   5.277   3.805   3.031
   60GLU     CB  562   5.373   3.854   3.140
   60GLU     CG  563   5.320   3.983   3.205
   60GLU     CD  564   5.420   4.027   3.312
   60GLU    OE1  565   5.521   4.089   3.271
   60GLU    OE2  566   5.405   3.990   3.430
   60GLU      C  567   5.347   3.683   2.971
   60GLU      O  568   5.400   3.692   2.860
   61ASN      N  569   5.322   3.564   3.025
   61ASN      H  570   5.293   3.563   3.120
   61ASN     CA  571   5.354   3.435   2.963
   61ASN     CB  572   5.332   3.320   3.061
   61ASN     CG  573   5.371   3.186   2.997
   61ASN    OD1  574   5.284   3.106   2.965
   61ASN    ND2  575   5.500   3.153   3.001
   61ASN   HD21  576   5.565   3.207   3.054
   61ASN   HD22  577   5.532   3.083   2.938
   61ASN      C  578   5.274   3.408   2.835
   61ASN      O  579   5.335   3.383   2.731
   62PHE      N  580   5.150   3.455   2.836
   62PHE      H  581   5.109   3.487   2.921
   62PHE     CA  582   5.067   3.447   2.715
   62PHE     CB  583   4.920   3.479   2.743
   62PHE     CG  584   4.819   3.407   2.654
   62PHE    CD1  585   4.804   3.448   2.522
   62PHE    HD1  586   4.807   3.552   2.489
   62PHE    CD2  587   4.768   3.281   2.686
   62PHE    HD2  588   4.754   3.248   2.788
   62PHE    CE1  589   4.756   3.360   2.425
   62PHE    HE1  590   4.743   3.393   2.322
   62PHE    CE2  591   4.722   3.193   2.588
   62PHE    HE2  592   4.695   3.089   2.605
   62PHE     CZ  593   4.719   3.230   2.454
   62PHE     HZ  594   4.685   3.161   2.376
   62PHE      C  595   5.124   3.546   2.614
   62PHE      O  596   5.139   3.505   2.499
   63ARG      N  597   5.170   3.667   2.646
   63ARG      H  598   5.158   3.700   2.740
   63ARG     CA  599   5.235   3.759   2.552
   63ARG     CB  600   5.264   3.892   2.621
   63ARG     CG  601   5.133   3.971   2.632
   63ARG     CD  602   5.064   3.995   2.497
   63ARG     NE  603   5.130   4.107   2.429
   63ARG     HE  604   5.178   4.166   2.494
   63ARG     CZ  605   5.120   4.142   2.300
   63ARG    NH1  606   5.029   4.092   2.216
   63ARG   HH11  607   4.974   4.015   2.248
   63ARG   HH12  608   5.023   4.134   2.125
   63ARG    NH2  609   5.203   4.237   2.254
   63ARG   HH21  610   5.264   4.293   2.311
   63ARG   HH22  611   5.208   4.256   2.156
   63ARG      C  612   5.368   3.710   2.494
   63ARG      O  613   5.392   3.710   2.373
   64LYS      N  614   5.446   3.637   2.573
   64LYS      H  615   5.443   3.661   2.670
   64LYS     CA  616   5.565   3.569   2.521
   64LYS     CB  617   5.639   3.512   2.642
   64LYS     CG  618   5.789   3.496   2.618
   64LYS     CD  619   5.875   3.622   2.623
   64LYS     CE  620   5.876   3.719   2.741
   64LYS     NZ  621   5.958   3.646   2.838
   64LYS    HZ1  622   6.042   3.697   2.855
   64LYS    HZ2  623   5.917   3.645   2.929
   64LYS    HZ3  624   5.980   3.558   2.796
   64LYS      C  625   5.537   3.456   2.422
   64LYS      O  626   5.596   3.452   2.314
   65LYS      N  627   5.430   3.382   2.448
   65LYS      H  628   5.390   3.379   2.540
   65LYS     CA  629   5.377   3.290   2.346
   65LYS     CB  630   5.269   3.205   2.413
   65LYS     CG  631   5.330   3.084   2.483
   65LYS     CD  632   5.243   2.994   2.570
   65LYS     CE  633   5.157   3.072   2.670
   65LYS     NZ  634   5.044   2.989   2.712
   65LYS    HZ1  635   4.982   2.962   2.638
   65LYS    HZ2  636   5.076   2.903   2.751
   65LYS    HZ3  637   4.991   3.032   2.786
   65LYS      C  638   5.325   3.348   2.215
   65LYS      O  639   5.351   3.300   2.105
   66GLN      N  640   5.248   3.456   2.232
   66GLN      H  641   5.195   3.481   2.312
   66GLN     CA  642   5.204   3.528   2.111
   66GLN     CB  643   5.124   3.655   2.141
   66GLN     CG  644   4.988   3.619   2.200
   66GLN     CD  645   4.886   3.733   2.190
   66GLN    OE1  646   4.918   3.849   2.213
   66GLN    NE2  647   4.767   3.702   2.138
   66GLN   HE21  648   4.740   3.606   2.129
   66GLN   HE22  649   4.702   3.777   2.135
   66GLN      C  650   5.319   3.582   2.026
   66GLN      O  651   5.325   3.545   1.909
   67ILE      N  652   5.412   3.657   2.086
   67ILE      H  653   5.398   3.690   2.180
   67ILE     CA  654   5.522   3.720   2.014
   67ILE     CB  655   5.579   3.837   2.094
   67ILE    CG1  656   5.470   3.937   2.133
   67ILE    CG2  657   5.689   3.911   2.018
   67ILE     CD  658   5.494   4.044   2.240
   67ILE      C  659   5.626   3.626   1.953
   67ILE      O  660   5.655   3.633   1.834
   68GLU      N  661   5.675   3.535   2.036
   68GLU      H  662   5.644   3.529   2.131
   68GLU     CA  663   5.774   3.434   1.993
   68GLU     CB  664   5.818   3.348   2.111
   68GLU     CG  665   5.930   3.431   2.174
   68GLU     CD  666   6.008   3.336   2.265
   68GLU    OE1  667   5.970   3.330   2.384
   68GLU    OE2  668   6.115   3.282   2.228
   68GLU      C  669   5.718   3.336   1.889
   68GLU      O  670   5.625   3.260   1.914
   69GLU      N  671   5.760   3.362   1.765
   69GLU      H  672   5.820   3.441   1.752
   69GLU     CA  673   5.754   3.285   1.640
   69GLU     CB  674   5.823   3.149   1.654
   69GLU     CG  675   5.976   3.156   1.646
   69GLU     CD  676   6.022   3.014   1.612
   69GLU    OE1  677   6.048   2.936   1.706
   69GLU    OE2  678   6.026   2.978   1.492
   69GLU      C  679   5.610   3.267   1.592
   69GLU      O  680   5.601   3.256   1.469
   70LEU      N  681   5.511   3.264   1.680
   70LEU      H  682   5.529   3.250   1.778
   70LEU     CA  683   5.370   3.232   1.653
   70LEU     CB  684   5.295   3.187   1.778
   70LEU     CG  685   5.330   3.049   1.833
   70LEU    CD1  686   5.244   3.018   1.956
   70LEU    CD2  687   5.307   2.936   1.732
   70LEU      C  688   5.303   3.347   1.577
   70LEU      O  689   5.249   3.324   1.469
   71LYS      N  690   5.314   3.471   1.621
   71LYS      H  691   5.321   3.480   1.722
   71LYS     CA  692   5.273   3.592   1.548
   71LYS     CB  693   5.155   3.659   1.620
   71LYS     CG  694   5.032   3.569   1.633
   71LYS     CD  695   4.934   3.615   1.743
   71LYS     CE  696   4.849   3.736   1.704
   71LYS     NZ  697   4.762   3.705   1.590
   71LYS    HZ1  698   4.684   3.766   1.588
   71LYS    HZ2  699   4.807   3.710   1.500
   71LYS    HZ3  700   4.724   3.613   1.580
   71LYS      C  701   5.378   3.696   1.509
   71LYS      O  702   5.343   3.798   1.449
   72GLY      N  703   5.497   3.672   1.565
   72GLY      H  704   5.523   3.592   1.619
   72GLY     CA  705   5.601   3.775   1.564
   72GLY      C  706   5.671   3.758   1.429
   72GLY      O  707   5.730   3.659   1.386
   73GLN      N  708   5.638   3.856   1.345
   73GLN      H  709   5.574   3.925   1.382
   73GLN     CA  710   5.671   3.866   1.203
   73GLN     CB  711   5.548   3.918   1.128
   73GLN     CG  712   5.572   3.929   0.978
   73GLN     CD  713   5.443   3.933   0.895
   73GLN    OE1  714   5.412   4.033   0.831
   73GLN    NE2  715   5.369   3.823   0.886
   73GLN   HE21  716   5.396   3.736   0.926
   73GLN   HE22  717   5.272   3.830   0.863
   73GLN      C  718   5.786   3.966   1.193
   73GLN      O  719   5.783   4.078   1.245
   74GLU      N  720   5.886   3.929   1.114
   74GLU      H  721   5.891   3.839   1.071
   74GLU     CA  722   6.012   4.003   1.098
   74GLU     CB  723   6.139   3.918   1.081
   74GLU     CG  724   6.154   3.839   0.952
   74GLU     CD  725   6.035   3.749   0.921
   74GLU    OE1  726   5.961   3.778   0.824
   74GLU    OE2  727   6.023   3.649   0.995
   74GLU      C  728   6.009   4.110   0.988
   74GLU      O  729   6.076   4.212   1.011
   75VAL      N  730   5.945   4.078   0.877
   75VAL      H  731   5.925   3.985   0.847
   75VAL     CA  732   5.951   4.177   0.768
   75VAL     CB  733   6.026   4.134   0.643
   75VAL    CG1  734   6.177   4.134   0.668
   75VAL    CG2  735   5.983   3.997   0.587
   75VAL      C  736   5.811   4.233   0.740
   75VAL      O  737   5.709   4.175   0.701
   76SER      N  738   5.804   4.365   0.737
   76SER      H  739   5.885   4.424   0.742
   76SER     CA  740   5.676   4.438   0.730
   76SER     CB  741   5.594   4.418   0.858
   76SER     OG  742   5.466   4.483   0.850
   76SER     HG  743   5.396   4.412   0.836
   76SER      C  744   5.697   4.585   0.696
   76SER      O  745   5.787   4.649   0.748
   77PRO      N  746   5.625   4.632   0.594
   77PRO     CA  747   5.629   4.774   0.558
   77PRO     CB  748   5.517   4.785   0.454
   77PRO     CG  749   5.535   4.655   0.376
   77PRO     CD  750   5.577   4.552   0.480
   77PRO      C  751   5.590   4.873   0.669
   77PRO      O  752   5.512   4.841   0.758
   78LYS      N  753   5.653   4.990   0.676
   78LYS      H  754   5.721   5.016   0.607
   78LYS     CA  755   5.622   5.101   0.767
   78LYS     CB  756   5.482   5.155   0.737
   78LYS     CG  757   5.470   5.245   0.613
   78LYS     CD  758   5.322   5.262   0.577
   78LYS     CE  759   5.235   5.325   0.688
   78LYS     NZ  760   5.094   5.342   0.651
   78LYS    HZ1  761   5.081   5.422   0.592
   78LYS    HZ2  762   5.056   5.271   0.590
   78LYS    HZ3  763   5.029   5.352   0.727
   78LYS      C  764   5.646   5.102   0.918
   78LYS      O  765   5.643   5.212   0.975
   79VAL      N  766   5.619   4.988   0.980
   79VAL      H  767   5.553   4.927   0.935
   79VAL     CA  768   5.630   4.969   1.125
   79VAL     CB  769   5.594   4.827   1.167
   79VAL    CG1  770   5.443   4.806   1.161
   79VAL    CG2  771   5.673   4.716   1.099
   79VAL      C  772   5.771   5.002   1.176
   79VAL      O  773   5.866   4.941   1.130
   80TYR      N  774   5.791   5.102   1.263
   80TYR      H  775   5.712   5.153   1.298
   80TYR     CA  776   5.919   5.148   1.317
   80TYR     CB  777   5.913   5.297   1.355
   80TYR     CG  778   6.052   5.354   1.382
   80TYR    CD1  779   6.125   5.387   1.268
   80TYR    HD1  780   6.068   5.405   1.176
   80TYR    CD2  781   6.121   5.330   1.500
   80TYR    HD2  782   6.059   5.287   1.579
   80TYR    CE1  783   6.262   5.405   1.276
   80TYR    HE1  784   6.318   5.426   1.185
   80TYR    CE2  785   6.259   5.342   1.505
   80TYR    HE2  786   6.312   5.323   1.599
   80TYR     CZ  787   6.333   5.379   1.394
   80TYR     OH  788   6.464   5.417   1.404
   80TYR     HH  789   6.497   5.420   1.311
   80TYR      C  790   5.964   5.054   1.429
   80TYR      O  791   5.901   5.049   1.535
   81PHE      N  792   6.086   5.002   1.416
   81PHE      H  793   6.132   4.988   1.329
   81PHE     CA  794   6.142   4.910   1.515
   81PHE     CB  795   6.235   4.797   1.468
   81PHE     CG  796   6.154   4.676   1.423
   81PHE    CD1  797   6.069   4.681   1.312
   81PHE    HD1  798   6.030   4.764   1.252
   81PHE    CD2  799   6.201   4.556   1.475
   81PHE    HD2  800   6.259   4.549   1.567
   81PHE    CE1  801   6.042   4.562   1.245
   81PHE    HE1  802   5.975   4.559   1.160
   81PHE    CE2  803   6.166   4.438   1.410
   81PHE    HE2  804   6.214   4.346   1.443
   81PHE     CZ  805   6.091   4.441   1.294
   81PHE     HZ  806   6.058   4.351   1.244
   81PHE      C  807   6.200   4.988   1.633
   81PHE      O  808   6.307   5.047   1.625
   82MET      N  809   6.130   4.991   1.746
   82MET      H  810   6.032   4.971   1.754
   82MET     CA  811   6.177   5.064   1.866
   82MET     CB  812   6.088   5.188   1.857
   82MET     CG  813   6.142   5.309   1.935
   82MET     SD  814   6.306   5.378   1.892
   82MET     CE  815   6.266   5.551   1.892
   82MET      C  816   6.157   4.982   1.993
   82MET      O  817   6.081   4.885   1.983
   83LYS      N  818   6.185   5.035   2.112
   83LYS      H  819   6.207   5.130   2.134
   83LYS     CA  820   6.187   4.955   2.235
   83LYS     CB  821   6.315   4.872   2.249
   83LYS     CG  822   6.327   4.756   2.347
   83LYS     CD  823   6.470   4.702   2.338
   83LYS     CE  824   6.492   4.566   2.404
   83LYS     NZ  825   6.497   4.582   2.550
   83LYS    HZ1  826   6.526   4.495   2.590
   83LYS    HZ2  827   6.565   4.650   2.577
   83LYS    HZ3  828   6.411   4.616   2.589
   83LYS      C  829   6.177   5.052   2.353
   83LYS      O  830   6.208   5.170   2.338
   84GLN      N  831   6.115   5.004   2.461
   84GLN      H  832   6.074   4.913   2.453
   84GLN     CA  833   6.089   5.065   2.592
   84GLN     CB  834   6.009   4.956   2.664
   84GLN     CG  835   5.913   5.012   2.769
   84GLN     CD  836   5.812   4.913   2.828
   84GLN    OE1  837   5.814   4.790   2.823
   84GLN    NE2  838   5.709   4.969   2.890
   84GLN   HE21  839   5.690   5.067   2.889
   84GLN   HE22  840   5.663   4.913   2.959
   84GLN      C  841   6.216   5.098   2.671
   84GLN      O  842   6.322   5.039   2.651
   85THR      N  843   6.216   5.189   2.768
   85THR      H  844   6.127   5.222   2.800
   85THR     CA  845   6.333   5.233   2.845
   85THR     CB  846   6.360   5.384   2.837
   85THR    OG1  847   6.249   5.467   2.873
   85THR    HG1  848   6.288   5.559   2.885
   85THR    CG2  849   6.405   5.423   2.696
   85THR      C  850   6.314   5.193   2.992
   85THR      O  851   6.204   5.190   3.046
   86ILE      N  852   6.430   5.177   3.055
   86ILE      H  853   6.518   5.172   3.007
   86ILE     CA  854   6.449   5.152   3.198
   86ILE     CB  855   6.467   5.278   3.283
   86ILE    CG1  856   6.382   5.403   3.265
   86ILE    CG2  857   6.615   5.317   3.290
   86ILE     CD  858   6.252   5.406   3.345
   86ILE      C  859   6.389   5.033   3.274
   86ILE      O  860   6.461   4.957   3.338
   87GLY      N  861   6.257   5.025   3.261
   87GLY      H  862   6.213   5.082   3.192
   87GLY     CA  863   6.171   4.941   3.346
   87GLY      C  864   6.030   4.936   3.287
   87GLY      O  865   6.000   4.963   3.170
   88ASN      N  866   5.937   4.947   3.381
   88ASN      H  867   5.960   4.947   3.478
   88ASN     CA  868   5.792   4.956   3.355
   88ASN     CB  869   5.722   4.889   3.472
   88ASN     CG  870   5.710   4.736   3.466
   88ASN    OD1  871   5.661   4.671   3.374
   88ASN    ND2  872   5.739   4.672   3.579
   88ASN   HD21  873   5.770   4.718   3.662
   88ASN   HD22  874   5.737   4.573   3.589
   88ASN      C  875   5.739   5.096   3.321
   88ASN      O  876   5.630   5.135   3.361
   89SER      N  877   5.811   5.171   3.238
   89SER      H  878   5.894   5.138   3.193
   89SER     CA  879   5.785   5.309   3.196
   89SER     CB  880   5.914   5.391   3.189
   89SER     OG  881   5.884   5.530   3.181
   89SER     HG  882   5.908   5.549   3.085
   89SER      C  883   5.712   5.308   3.062
   89SER      O  884   5.762   5.233   2.978
   90CYS      N  885   5.619   5.400   3.040
   90CYS      H  886   5.589   5.464   3.112
   90CYS     CA  887   5.540   5.397   2.917
   90CYS     CB  888   5.396   5.348   2.934
   90CYS     SG  889   5.317   5.436   3.074
   90CYS     HG  890   5.372   5.362   3.169
   90CYS      C  891   5.542   5.529   2.839
   90CYS      O  892   5.585   5.527   2.724
   91GLY      N  893   5.505   5.637   2.907
   91GLY      H  894   5.471   5.634   3.001
   91GLY     CA  895   5.479   5.771   2.854
   91GLY      C  896   5.582   5.833   2.759
   91GLY      O  897   5.557   5.818   2.639
   92THR      N  898   5.691   5.892   2.807
   92THR      H  899   5.703   5.928   2.899
   92THR     CA  900   5.791   5.945   2.713
   92THR     CB  901   5.926   5.978   2.779
   92THR    OG1  902   5.967   5.869   2.863
   92THR    HG1  903   6.052   5.890   2.911
   92THR    CG2  904   5.920   6.104   2.866
   92THR      C  905   5.826   5.851   2.598
   92THR      O  906   5.814   5.889   2.482
   93ILE      N  907   5.867   5.727   2.623
   93ILE      H  908   5.894   5.700   2.715
   93ILE     CA  909   5.907   5.637   2.514
   93ILE     CB  910   6.000   5.520   2.546
   93ILE    CG1  911   6.062   5.457   2.421
   93ILE    CG2  912   5.934   5.412   2.632
   93ILE     CD  913   6.146   5.548   2.332
   93ILE      C  914   5.792   5.601   2.419
   93ILE      O  915   5.808   5.626   2.300
   94GLY      N  916   5.673   5.579   2.474
   94GLY      H  917   5.655   5.590   2.571
   94GLY     CA  918   5.554   5.545   2.395
   94GLY      C  919   5.515   5.658   2.300
   94GLY      O  920   5.466   5.628   2.191
   95LEU      N  921   5.545   5.781   2.342
   95LEU      H  922   5.569   5.797   2.438
   95LEU     CA  923   5.539   5.901   2.257
   95LEU     CB  924   5.561   6.026   2.342
   95LEU     CG  925   5.527   6.160   2.278
   95LEU    CD1  926   5.379   6.160   2.240
   95LEU    CD2  927   5.533   6.273   2.381
   95LEU      C  928   5.637   5.901   2.140
   95LEU      O  929   5.607   5.926   2.023
   96ILE      N  930   5.766   5.883   2.169
   96ILE      H  931   5.786   5.869   2.266
   96ILE     CA  932   5.869   5.867   2.066
   96ILE     CB  933   6.005   5.861   2.136
   96ILE    CG1  934   6.023   5.992   2.214
   96ILE    CG2  935   6.120   5.849   2.037
   96ILE     CD  936   6.130   5.989   2.324
   96ILE      C  937   5.850   5.746   1.973
   96ILE      O  938   5.886   5.760   1.857
   97HISE     N  939   5.807   5.634   2.031
   97HISE     H  940   5.813   5.626   2.130
   97HISE    CA  941   5.762   5.516   1.957
   97HISE    CB  942   5.727   5.417   2.068
   97HISE    CG  943   5.697   5.272   2.030
   97HISE   ND1  944   5.594   5.219   1.965
   97HISE   CD2  945   5.762   5.171   2.088
   97HISE   HD2  946   5.833   5.180   2.170
   97HISE   CE1  947   5.599   5.087   1.977
   97HISE   HE1  948   5.524   5.017   1.939
   97HISE   NE2  949   5.703   5.057   2.054
   97HISE   HE2  950   5.748   4.968   2.053
   97HISE     C  951   5.643   5.554   1.869
   97HISE     O  952   5.659   5.535   1.748
   98ALA      N  953   5.544   5.626   1.920
   98ALA      H  954   5.526   5.622   2.018
   98ALA     CA  955   5.430   5.688   1.850
   98ALA     CB  956   5.337   5.770   1.938
   98ALA      C  957   5.465   5.769   1.725
   98ALA      O  958   5.435   5.726   1.613
   99VAL      N  959   5.551   5.870   1.739
   99VAL      H  960   5.566   5.908   1.831
   99VAL     CA  961   5.596   5.964   1.636
   99VAL     CB  962   5.684   6.071   1.700
   99VAL    CG1  963   5.734   6.170   1.594
   99VAL    CG2  964   5.605   6.160   1.798
   99VAL      C  965   5.655   5.889   1.516
   99VAL      O  966   5.626   5.922   1.402
  100ALA      N  967   5.753   5.804   1.546
  100ALA      H  968   5.793   5.797   1.638
  100ALA     CA  969   5.825   5.726   1.443
  100ALA     CB  970   5.939   5.648   1.509
  100ALA      C  971   5.738   5.628   1.364
  100ALA      O  972   5.742   5.625   1.242
  101ASN      N  973   5.652   5.559   1.437
  101ASN      H  974   5.657   5.550   1.538
  101ASN     CA  975   5.543   5.481   1.377
  101ASN     CB  976   5.466   5.392   1.476
  101ASN     CG  977   5.545   5.266   1.504
  101ASN    OD1  978   5.553   5.181   1.414
  101ASN    ND2  979   5.592   5.240   1.626
  101ASN   HD21  980   5.557   5.290   1.705
  101ASN   HD22  981   5.671   5.179   1.634
  101ASN      C  982   5.439   5.561   1.301
  101ASN      O  983   5.396   5.523   1.192
  102ASN      N  984   5.362   5.653   1.361
  102ASN      H  985   5.367   5.677   1.456
  102ASN     CA  986   5.258   5.721   1.283
  102ASN     CB  987   5.128   5.729   1.363
  102ASN     CG  988   5.017   5.799   1.285
  102ASN    OD1  989   4.980   5.915   1.308
  102ASN    ND2  990   4.947   5.714   1.212
  102ASN   HD21  991   4.969   5.615   1.222
  102ASN   HD22  992   4.862   5.742   1.169
  102ASN      C  993   5.300   5.861   1.238
  102ASN      O  994   5.279   5.960   1.309
  103GLN      N  995   5.363   5.863   1.121
  103GLN      H  996   5.378   5.780   1.070
  103GLN     CA  997   5.411   5.984   1.054
  103GLN     CB  998   5.508   5.946   0.942
  103GLN     CG  999   5.649   5.906   0.987
  103GLN     CD 1000   5.719   6.033   1.034
  103GLN    OE1 1001   5.778   6.108   0.955
  103GLN    NE2 1002   5.715   6.066   1.163
  103GLN   HE21 1003   5.665   6.012   1.232
  103GLN   HE22 1004   5.795   6.118   1.192
  103GLN      C 1005   5.301   6.078   1.002
  103GLN      O 1006   5.327   6.186   0.949
  104ASP      N 1007   5.180   6.024   0.993
  104ASP      H 1008   5.168   5.926   1.009
  104ASP     CA 1009   5.063   6.096   0.942
  104ASP     CB 1010   4.953   6.005   0.890
  104ASP     CG 1011   4.997   5.932   0.763
  104ASP    OD1 1012   4.987   5.993   0.653
  104ASP    OD2 1013   5.063   5.827   0.785
  104ASP      C 1014   4.998   6.201   1.034
  104ASP      O 1015   4.968   6.314   0.995
  105LYS      N 1016   4.972   6.160   1.158
  105LYS      H 1017   4.966   6.062   1.174
  105LYS     CA 1018   4.923   6.251   1.263
  105LYS     CB 1019   4.794   6.192   1.323
  105LYS     CG 1020   4.731   6.279   1.430
  105LYS     CD 1021   4.670   6.203   1.548
  105LYS     CE 1022   4.605   6.306   1.642
  105LYS     NZ 1023   4.504   6.249   1.732
  105LYS    HZ1 1024   4.435   6.202   1.677
  105LYS    HZ2 1025   4.537   6.179   1.795
  105LYS    HZ3 1026   4.467   6.323   1.788
  105LYS      C 1027   5.025   6.280   1.373
  105LYS      O 1028   5.071   6.393   1.383
  106LEU      N 1029   5.075   6.174   1.435
  106LEU      H 1030   5.045   6.078   1.423
  106LEU     CA 1031   5.166   6.188   1.548
  106LEU     CB 1032   5.189   6.061   1.631
  106LEU     CG 1033   5.076   5.988   1.704
  106LEU    CD1 1034   5.009   6.075   1.811
  106LEU    CD2 1035   4.987   5.898   1.616
  106LEU      C 1036   5.304   6.240   1.506
  106LEU      O 1037   5.384   6.293   1.583
  107GLY      N 1038   5.346   6.201   1.386
  107GLY      H 1039   5.302   6.116   1.356
  107GLY     CA 1040   5.460   6.255   1.311
  107GLY      C 1041   5.440   6.405   1.285
  107GLY      O 1042   5.359   6.437   1.199
  108PHE      N 1043   5.497   6.484   1.375
  108PHE      H 1044   5.551   6.450   1.452
  108PHE     CA 1045   5.497   6.629   1.350
  108PHE     CB 1046   5.517   6.694   1.487
  108PHE     CG 1047   5.638   6.634   1.559
  108PHE    CD1 1048   5.623   6.554   1.672
  108PHE    HD1 1049   5.523   6.528   1.704
  108PHE    CD2 1050   5.763   6.681   1.522
  108PHE    HD2 1051   5.787   6.758   1.449
  108PHE    CE1 1052   5.736   6.531   1.749
  108PHE    HE1 1053   5.723   6.503   1.854
  108PHE    CE2 1054   5.877   6.646   1.596
  108PHE    HE2 1055   5.965   6.707   1.577
  108PHE     CZ 1056   5.864   6.570   1.711
  108PHE     HZ 1057   5.950   6.529   1.764
  108PHE      C 1058   5.584   6.692   1.241
  108PHE      O 1059   5.695   6.644   1.216
  109GLU      N 1060   5.529   6.799   1.185
  109GLU      H 1061   5.442   6.834   1.220
  109GLU     CA 1062   5.596   6.886   1.086
  109GLU     CB 1063   5.503   6.981   1.011
  109GLU     CG 1064   5.375   6.910   0.968
  109GLU     CD 1065   5.374   6.862   0.822
  109GLU    OE1 1066   5.448   6.768   0.785
  109GLU    OE2 1067   5.333   6.942   0.735
  109GLU      C 1068   5.714   6.962   1.146
  109GLU      O 1069   5.821   6.966   1.086
  110ASP      N 1070   5.703   7.007   1.271
  110ASP      H 1071   5.615   7.038   1.308
  110ASP     CA 1072   5.815   7.074   1.337
  110ASP     CB 1073   5.782   7.102   1.485
  110ASP     CG 1074   5.673   7.208   1.505
  110ASP    OD1 1075   5.700   7.310   1.572
  110ASP    OD2 1076   5.554   7.182   1.476
  110ASP      C 1077   5.955   7.016   1.357
  110ASP      O 1078   5.978   6.895   1.355
  111GLY      N 1079   6.053   7.105   1.343
  111GLY      H 1080   6.026   7.197   1.311
  111GLY     CA 1081   6.196   7.080   1.363
  111GLY      C 1082   6.231   7.089   1.513
  111GLY      O 1083   6.177   7.175   1.581
  112SER      N 1084   6.319   7.000   1.557
  112SER      H 1085   6.384   6.956   1.494
  112SER     CA 1086   6.341   6.989   1.702
  112SER     CB 1087   6.214   6.936   1.771
  112SER     OG 1088   6.230   6.845   1.881
  112SER     HG 1089   6.196   6.887   1.964
  112SER      C 1090   6.459   6.900   1.741
  112SER      O 1091   6.498   6.803   1.676
  113VAL      N 1092   6.504   6.917   1.864
  113VAL      H 1093   6.461   6.985   1.924
  113VAL     CA 1094   6.602   6.832   1.933
  113VAL     CB 1095   6.619   6.873   2.079
  113VAL    CG1 1096   6.657   7.022   2.084
  113VAL    CG2 1097   6.492   6.853   2.162
  113VAL      C 1098   6.579   6.681   1.924
  113VAL      O 1099   6.676   6.608   1.903
  114LEU      N 1100   6.454   6.637   1.939
  114LEU      H 1101   6.373   6.692   1.955
  114LEU     CA 1102   6.415   6.497   1.915
  114LEU     CB 1103   6.274   6.458   1.961
  114LEU     CG 1104   6.246   6.309   1.940
  114LEU    CD1 1105   6.300   6.231   2.060
  114LEU    CD2 1106   6.100   6.284   1.902
  114LEU      C 1107   6.433   6.464   1.767
  114LEU      O 1108   6.503   6.365   1.748
  115LYS      N 1109   6.395   6.545   1.669
  115LYS      H 1110   6.351   6.630   1.699
  115LYS     CA 1111   6.419   6.514   1.527
  115LYS     CB 1112   6.348   6.621   1.443
  115LYS     CG 1113   6.223   6.562   1.376
  115LYS     CD 1114   6.181   6.636   1.250
  115LYS     CE 1115   6.038   6.608   1.202
  115LYS     NZ 1116   5.986   6.710   1.110
  115LYS    HZ1 1117   6.062   6.741   1.052
  115LYS    HZ2 1118   5.913   6.668   1.055
  115LYS    HZ3 1119   5.942   6.786   1.157
  115LYS      C 1120   6.562   6.492   1.478
  115LYS      O 1121   6.598   6.392   1.416
  116GLN      N 1122   6.640   6.573   1.548
  116GLN      H 1123   6.612   6.667   1.566
  116GLN     CA 1124   6.785   6.569   1.528
  116GLN     CB 1125   6.856   6.699   1.567
  116GLN     CG 1126   6.854   6.812   1.465
  116GLN     CD 1127   6.864   6.953   1.525
  116GLN    OE1 1128   6.955   6.994   1.597
  116GLN    NE2 1129   6.748   7.018   1.525
  116GLN   HE21 1130   6.663   6.980   1.489
  116GLN   HE22 1131   6.751   7.108   1.568
  116GLN      C 1132   6.858   6.449   1.591
  116GLN      O 1133   6.952   6.397   1.533
  117PHE      N 1134   6.797   6.380   1.687
  117PHE      H 1135   6.729   6.432   1.738
  117PHE     CA 1136   6.844   6.250   1.738
  117PHE     CB 1137   6.829   6.255   1.890
  117PHE     CG 1138   6.943   6.185   1.965
  117PHE    CD1 1139   7.056   6.258   1.999
  117PHE    HD1 1140   7.085   6.339   1.932
  117PHE    CD2 1141   6.928   6.053   2.004
  117PHE    HD2 1142   6.827   6.012   2.001
  117PHE    CE1 1143   7.160   6.204   2.075
  117PHE    HE1 1144   7.259   6.247   2.063
  117PHE    CE2 1145   7.029   6.001   2.084
  117PHE    HE2 1146   7.012   5.905   2.134
  117PHE     CZ 1147   7.144   6.072   2.117
  117PHE     HZ 1148   7.221   6.015   2.169
  117PHE      C 1149   6.776   6.125   1.682
  117PHE      O 1150   6.843   6.037   1.629
  118LEU      N 1151   6.645   6.134   1.662
  118LEU      H 1152   6.593   6.210   1.702
  118LEU     CA 1153   6.560   6.031   1.599
  118LEU     CB 1154   6.410   6.061   1.591
  118LEU     CG 1155   6.311   5.943   1.575
  118LEU    CD1 1156   6.329   5.846   1.692
  118LEU    CD2 1157   6.167   5.993   1.557
  118LEU      C 1158   6.611   5.974   1.467
  118LEU      O 1159   6.591   5.858   1.436
  119SER      N 1160   6.648   6.066   1.377
  119SER      H 1161   6.634   6.162   1.401
  119SER     CA 1162   6.711   6.042   1.248
  119SER     CB 1163   6.748   6.174   1.182
  119SER     OG 1164   6.838   6.252   1.262
  119SER     HG 1165   6.778   6.320   1.304
  119SER      C 1166   6.837   5.955   1.253
  119SER      O 1167   6.861   5.865   1.173
  120GLU      N 1168   6.934   5.988   1.338
  120GLU      H 1169   6.932   6.082   1.375
  120GLU     CA 1170   7.069   5.931   1.345
  120GLU     CB 1171   7.168   6.033   1.399
  120GLU     CG 1172   7.195   6.162   1.321
  120GLU     CD 1173   7.294   6.141   1.206
  120GLU    OE1 1174   7.299   6.033   1.144
  120GLU    OE2 1175   7.374   6.234   1.180
  120GLU      C 1176   7.091   5.799   1.421
  120GLU      O 1177   7.160   5.715   1.363
  121THR      N 1178   6.998   5.771   1.512
  121THR      H 1179   6.923   5.832   1.537
  121THR     CA 1180   6.990   5.641   1.579
  121THR     CB 1181   6.919   5.649   1.713
  121THR    OG1 1182   6.795   5.714   1.686
  121THR    HG1 1183   6.732   5.639   1.666
  121THR    CG2 1184   7.008   5.724   1.815
  121THR      C 1185   6.939   5.530   1.487
  121THR      O 1186   6.967   5.410   1.508
  122GLU      N 1187   6.909   5.562   1.362
  122GLU      H 1188   6.892   5.658   1.334
  122GLU     CA 1189   6.881   5.462   1.259
  122GLU     CB 1190   6.822   5.533   1.138
  122GLU     CG 1191   6.688   5.608   1.141
  122GLU     CD 1192   6.554   5.537   1.118
  122GLU    OE1 1193   6.457   5.599   1.070
  122GLU    OE2 1194   6.551   5.412   1.130
  122GLU      C 1195   6.982   5.352   1.220
  122GLU      O 1196   6.932   5.240   1.235
  123LYS      N 1197   7.112   5.380   1.225
  123LYS      H 1198   7.136   5.476   1.238
  123LYS     CA 1199   7.226   5.290   1.217
  123LYS     CB 1200   7.354   5.373   1.213
  123LYS     CG 1201   7.392   5.419   1.355
  123LYS     CD 1202   7.508   5.518   1.364
  123LYS     CE 1203   7.469   5.653   1.305
  123LYS     NZ 1204   7.566   5.764   1.311
  123LYS    HZ1 1205   7.653   5.760   1.263
  123LYS    HZ2 1206   7.522   5.837   1.258
  123LYS    HZ3 1207   7.576   5.797   1.404
  123LYS      C 1208   7.236   5.172   1.315
  123LYS      O 1209   7.334   5.097   1.317
  124MET      N 1210   7.148   5.162   1.414
  124MET      H 1211   7.071   5.226   1.416
  124MET     CA 1212   7.152   5.076   1.533
  124MET     CB 1213   7.161   5.155   1.665
  124MET     CG 1214   7.286   5.241   1.673
  124MET     SD 1215   7.297   5.332   1.833
  124MET     CE 1216   7.450   5.417   1.796
  124MET      C 1217   7.033   4.981   1.548
  124MET      O 1218   6.924   5.012   1.500
  125SER      N 1219   7.048   4.885   1.640
  125SER      H 1220   7.136   4.880   1.686
  125SER     CA 1221   6.939   4.799   1.686
  125SER     CB 1222   6.997   4.688   1.774
  125SER     OG 1223   7.059   4.733   1.896
  125SER     HG 1224   7.106   4.660   1.945
  125SER      C 1225   6.832   4.867   1.771
  125SER      O 1226   6.853   4.977   1.822
  126PRO      N 1227   6.716   4.802   1.778
  126PRO     CA 1228   6.621   4.856   1.877
  126PRO     CB 1229   6.501   4.764   1.854
  126PRO     CG 1230   6.503   4.749   1.702
  126PRO     CD 1231   6.651   4.735   1.666
  126PRO      C 1232   6.670   4.861   2.022
  126PRO      O 1233   6.626   4.943   2.102
  127GLU      N 1234   6.758   4.769   2.060
  127GLU      H 1235   6.761   4.689   2.000
  127GLU     CA 1236   6.829   4.772   2.189
  127GLU     CB 1237   6.897   4.641   2.229
  127GLU     CG 1238   6.933   4.631   2.377
  127GLU     CD 1239   6.982   4.496   2.429
  127GLU    OE1 1240   7.024   4.490   2.547
  127GLU    OE2 1241   6.954   4.394   2.362
  127GLU      C 1242   6.925   4.890   2.205
  127GLU      O 1243   6.916   4.960   2.306
  128ASP      N 1244   7.002   4.919   2.100
  128ASP      H 1245   7.013   4.852   2.028
  128ASP     CA 1246   7.086   5.040   2.097
  128ASP     CB 1247   7.197   5.037   1.992
  128ASP     CG 1248   7.312   4.966   2.065
  128ASP    OD1 1249   7.331   4.845   2.043
  128ASP    OD2 1250   7.401   5.039   2.115
  128ASP      C 1251   7.008   5.172   2.093
  128ASP      O 1252   7.031   5.249   2.186
  129ARG      N 1253   6.901   5.180   2.015
  129ARG      H 1254   6.884   5.104   1.952
  129ARG     CA 1255   6.805   5.291   2.013
  129ARG     CB 1256   6.699   5.262   1.906
  129ARG     CG 1257   6.752   5.276   1.763
  129ARG     CD 1258   6.646   5.222   1.667
  129ARG     NE 1259   6.696   5.208   1.529
  129ARG     HE 1260   6.790   5.238   1.515
  129ARG     CZ 1261   6.623   5.158   1.429
  129ARG    NH1 1262   6.507   5.092   1.449
  129ARG   HH11 1263   6.460   5.082   1.535
  129ARG   HH12 1264   6.471   5.044   1.369
  129ARG    NH2 1265   6.686   5.127   1.316
  129ARG   HH21 1266   6.786   5.127   1.317
  129ARG   HH22 1267   6.632   5.108   1.233
  129ARG      C 1268   6.748   5.324   2.151
  129ARG      O 1269   6.761   5.430   2.211
  130ALA      N 1270   6.700   5.221   2.219
  130ALA      H 1271   6.692   5.132   2.174
  130ALA     CA 1272   6.659   5.230   2.360
  130ALA     CB 1273   6.614   5.096   2.417
  130ALA      C 1274   6.762   5.287   2.459
  130ALA      O 1275   6.729   5.360   2.552
  131LYS      N 1276   6.881   5.229   2.456
  131LYS      H 1277   6.900   5.153   2.394
  131LYS     CA 1278   6.992   5.285   2.535
  131LYS     CB 1279   7.124   5.213   2.508
  131LYS     CG 1280   7.098   5.070   2.556
  131LYS     CD 1281   7.217   4.983   2.515
  131LYS     CE 1282   7.206   4.838   2.561
  131LYS     NZ 1283   7.333   4.764   2.558
  131LYS    HZ1 1284   7.383   4.767   2.471
  131LYS    HZ2 1285   7.394   4.791   2.633
  131LYS    HZ3 1286   7.312   4.667   2.568
  131LYS      C 1287   7.015   5.434   2.510
  131LYS      O 1288   7.025   5.504   2.611
  132CYS      N 1289   7.032   5.472   2.384
  132CYS      H 1290   7.008   5.404   2.316
  132CYS     CA 1291   7.046   5.612   2.339
  132CYS     CB 1292   7.037   5.617   2.187
  132CYS     SG 1293   7.146   5.501   2.095
  132CYS     HG 1294   7.101   5.388   2.148
  132CYS      C 1295   6.941   5.705   2.398
  132CYS      O 1296   6.974   5.818   2.436
  133PHE      N 1297   6.817   5.664   2.374
  133PHE      H 1298   6.794   5.577   2.329
  133PHE     CA 1299   6.696   5.735   2.417
  133PHE     CB 1300   6.571   5.668   2.358
  133PHE     CG 1301   6.533   5.713   2.217
  133PHE    CD1 1302   6.550   5.630   2.107
  133PHE    HD1 1303   6.547   5.522   2.121
  133PHE    CD2 1304   6.522   5.850   2.196
  133PHE    HD2 1305   6.483   5.913   2.276
  133PHE    CE1 1306   6.571   5.688   1.983
  133PHE    HE1 1307   6.557   5.620   1.900
  133PHE    CE2 1308   6.546   5.907   2.072
  133PHE    HE2 1309   6.547   6.013   2.044
  133PHE     CZ 1310   6.574   5.826   1.962
  133PHE     HZ 1311   6.637   5.865   1.883
  133PHE      C 1312   6.685   5.771   2.565
  133PHE      O 1313   6.673   5.888   2.602
  134GLU      N 1314   6.722   5.674   2.648
  134GLU      H 1315   6.750   5.586   2.610
  134GLU     CA 1316   6.741   5.681   2.794
  134GLU     CB 1317   6.759   5.535   2.836
  134GLU     CG 1318   6.756   5.494   2.984
  134GLU     CD 1319   6.783   5.344   2.975
  134GLU    OE1 1320   6.897   5.304   3.005
  134GLU    OE2 1321   6.686   5.266   2.960
  134GLU      C 1322   6.856   5.770   2.841
  134GLU      O 1323   6.848   5.838   2.944
  135LYS      N 1324   6.961   5.770   2.760
  135LYS      H 1325   6.992   5.693   2.705
  135LYS     CA 1326   7.081   5.848   2.794
  135LYS     CB 1327   7.208   5.773   2.752
  135LYS     CG 1328   7.228   5.644   2.832
  135LYS     CD 1329   7.326   5.553   2.758
  135LYS     CE 1330   7.335   5.409   2.809
  135LYS     NZ 1331   7.387   5.378   2.943
  135LYS    HZ1 1332   7.323   5.418   3.008
  135LYS    HZ2 1333   7.407   5.281   2.958
  135LYS    HZ3 1334   7.473   5.423   2.965
  135LYS      C 1335   7.084   5.995   2.755
  135LYS      O 1336   7.173   6.065   2.803
  136ASN      N 1337   6.985   6.051   2.686
  136ASN      H 1338   6.895   6.005   2.681
  136ASN     CA 1339   6.987   6.186   2.629
  136ASN     CB 1340   6.914   6.183   2.494
  136ASN     CG 1341   6.916   6.312   2.412
  136ASN    OD1 1342   6.872   6.418   2.456
  136ASN    ND2 1343   6.934   6.308   2.280
  136ASN   HD21 1344   6.949   6.221   2.233
  136ASN   HD22 1345   6.911   6.385   2.222
  136ASN      C 1346   6.939   6.297   2.722
  136ASN      O 1347   6.840   6.268   2.790
  137GLU      N 1348   7.002   6.413   2.736
  137GLU      H 1349   7.096   6.421   2.700
  137GLU     CA 1350   6.960   6.518   2.830
  137GLU     CB 1351   7.060   6.633   2.820
  137GLU     CG 1352   7.195   6.627   2.891
  137GLU     CD 1353   7.287   6.510   2.859
  137GLU    OE1 1354   7.321   6.494   2.739
  137GLU    OE2 1355   7.330   6.433   2.947
  137GLU      C 1356   6.820   6.576   2.807
  137GLU      O 1357   6.739   6.562   2.899
  138ALA      N 1358   6.795   6.612   2.682
  138ALA      H 1359   6.862   6.626   2.610
  138ALA     CA 1360   6.666   6.678   2.656
  138ALA     CB 1361   6.654   6.746   2.520
  138ALA      C 1362   6.541   6.599   2.694
  138ALA      O 1363   6.451   6.648   2.763
  139ILE      N 1364   6.557   6.471   2.659
  139ILE      H 1365   6.635   6.443   2.603
  139ILE     CA 1366   6.459   6.367   2.692
  139ILE     CB 1367   6.485   6.241   2.609
  139ILE    CG1 1368   6.496   6.277   2.461
  139ILE    CG2 1369   6.363   6.151   2.628
  139ILE     CD 1370   6.543   6.161   2.374
  139ILE      C 1371   6.442   6.339   2.842
  139ILE      O 1372   6.336   6.362   2.900
  140GLN      N 1373   6.557   6.316   2.905
  140GLN      H 1374   6.642   6.285   2.863
  140GLN     CA 1375   6.569   6.314   3.052
  140GLN     CB 1376   6.716   6.291   3.089
  140GLN     CG 1377   6.748   6.156   3.153
  140GLN     CD 1378   6.895   6.124   3.181
  140GLN    OE1 1379   6.962   6.206   3.244
  140GLN    NE2 1380   6.939   6.007   3.135
  140GLN   HE21 1381   6.884   5.947   3.077
  140GLN   HE22 1382   7.023   5.975   3.179
  140GLN      C 1383   6.509   6.436   3.121
  140GLN      O 1384   6.449   6.424   3.228
  141ALA      N 1385   6.546   6.557   3.081
  141ALA      H 1386   6.606   6.570   3.003
  141ALA     CA 1387   6.494   6.679   3.146
  141ALA     CB 1388   6.562   6.810   3.107
  141ALA      C 1389   6.344   6.700   3.129
  141ALA      O 1390   6.290   6.761   3.221
  142ALA      N 1391   6.278   6.662   3.020
  142ALA      H 1392   6.327   6.660   2.933
  142ALA     CA 1393   6.133   6.650   2.997
  142ALA     CB 1394   6.109   6.636   2.847
  142ALA      C 1395   6.068   6.546   3.089
  142ALA      O 1396   5.986   6.586   3.171
  143HISE     N 1397   6.129   6.428   3.098
  143HISE     H 1398   6.206   6.410   3.037
  143HISE    CA 1399   6.085   6.313   3.179
  143HISE    CB 1400   6.188   6.203   3.153
  143HISE    CG 1401   6.155   6.067   3.215
  143HISE   ND1 1402   6.108   5.972   3.135
  143HISE   CD2 1403   6.151   6.028   3.342
  143HISE   HD2 1404   6.193   6.089   3.421
  143HISE   CE1 1405   6.076   5.873   3.218
  143HISE   HE1 1406   6.053   5.774   3.178
  143HISE   NE2 1407   6.103   5.904   3.344
  143HISE   HE2 1408   6.078   5.854   3.427
  143HISE     C 1409   6.091   6.336   3.330
  143HISE     O 1410   6.001   6.301   3.406
  144ASP      N 1411   6.197   6.398   3.381
  144ASP      H 1412   6.274   6.404   3.317
  144ASP     CA 1413   6.229   6.450   3.515
  144ASP     CB 1414   6.352   6.540   3.502
  144ASP     CG 1415   6.420   6.584   3.631
  144ASP    OD1 1416   6.509   6.506   3.671
  144ASP    OD2 1417   6.366   6.681   3.689
  144ASP      C 1418   6.108   6.532   3.560
  144ASP      O 1419   6.024   6.482   3.635
  145ALA      N 1420   6.079   6.636   3.482
  145ALA      H 1421   6.138   6.657   3.404
  145ALA     CA 1422   5.964   6.723   3.510
  145ALA     CB 1423   5.943   6.825   3.398
  145ALA      C 1424   5.826   6.659   3.531
  145ALA      O 1425   5.773   6.686   3.639
  146VAL      N 1426   5.785   6.571   3.441
  146VAL      H 1427   5.844   6.551   3.363
  146VAL     CA 1428   5.659   6.498   3.466
  146VAL     CB 1429   5.610   6.436   3.335
  146VAL    CG1 1430   5.558   6.554   3.253
  146VAL    CG2 1431   5.722   6.375   3.251
  146VAL      C 1432   5.669   6.389   3.573
  146VAL      O 1433   5.563   6.364   3.630
  147ALA      N 1434   5.780   6.316   3.585
  147ALA      H 1435   5.856   6.326   3.521
  147ALA     CA 1436   5.785   6.212   3.688
  147ALA     CB 1437   5.891   6.113   3.640
  147ALA      C 1438   5.803   6.268   3.829
  147ALA      O 1439   5.767   6.218   3.935
  148GLN      N 1440   5.872   6.382   3.836
  148GLN      H 1441   5.926   6.419   3.761
  148GLN     CA 1442   5.871   6.468   3.955
  148GLN     CB 1443   5.979   6.576   3.947
  148GLN     CG 1444   6.115   6.504   3.943
  148GLN     CD 1445   6.220   6.558   4.041
  148GLN    OE1 1446   6.230   6.527   4.159
  148GLN    NE2 1447   6.308   6.641   3.987
  148GLN   HE21 1448   6.303   6.663   3.889
  148GLN   HE22 1449   6.367   6.696   4.046
  148GLN      C 1450   5.735   6.528   3.991
  148GLN      O 1451   5.697   6.541   4.107
  149GLU      N 1452   5.662   6.578   3.891
  149GLU      H 1453   5.696   6.623   3.808
  149GLU     CA 1454   5.522   6.615   3.914
  149GLU     CB 1455   5.476   6.685   3.786
  149GLU     CG 1456   5.527   6.829   3.783
  149GLU     CD 1457   5.459   6.920   3.680
  149GLU    OE1 1458   5.373   6.874   3.602
  149GLU    OE2 1459   5.470   7.044   3.689
  149GLU      C 1460   5.424   6.501   3.942
  149GLU      O 1461   5.320   6.523   4.003
  150GLY      N 1462   5.458   6.383   3.890
  150GLY      H 1463   5.490   6.379   3.795
  150GLY     CA 1464   5.403   6.257   3.940
  150GLY      C 1465   5.442   6.129   3.867
  150GLY      O 1466   5.460   6.127   3.745
  151GLN      N 1467   5.494   6.031   3.941
  151GLN      H 1468   5.489   6.049   4.040
  151GLN     CA 1469   5.533   5.899   3.890
  151GLN     CB 1470   5.657   5.839   3.956
  151GLN     CG 1471   5.658   5.844   4.109
  151GLN     CD 1472   5.797   5.805   4.159
  151GLN    OE1 1473   5.877   5.896   4.182
  151GLN    NE2 1474   5.827   5.678   4.184
  151GLN   HE21 1475   5.754   5.609   4.187
  151GLN   HE22 1476   5.919   5.639   4.184
  151GLN      C 1477   5.422   5.794   3.881
  151GLN      O 1478   5.343   5.794   3.976
  152CYS      N 1479   5.441   5.695   3.795
  152CYS      H 1480   5.528   5.691   3.746
  152CYS     CA 1481   5.352   5.581   3.769
  152CYS     CB 1482   5.395   5.506   3.642
  152CYS     SG 1483   5.331   5.341   3.597
  152CYS     HG 1484   5.207   5.387   3.614
  152CYS      C 1485   5.354   5.486   3.889
  152CYS      O 1486   5.459   5.455   3.946
  153ARG      N 1487   5.235   5.436   3.918
  153ARG      H 1488   5.160   5.440   3.852
  153ARG     CA 1489   5.199   5.356   4.036
  153ARG     CB 1490   5.051   5.363   4.075
  153ARG     CG 1491   5.022   5.513   4.086
  153ARG     CD 1492   4.870   5.522   4.104
  153ARG     NE 1493   4.811   5.584   3.984
  153ARG     HE 1494   4.874   5.604   3.909
  153ARG     CZ 1495   4.680   5.599   3.962
  153ARG    NH1 1496   4.591   5.559   4.055
  153ARG   HH11 1497   4.624   5.520   4.141
  153ARG   HH12 1498   4.495   5.569   4.031
  153ARG    NH2 1499   4.640   5.630   3.838
  153ARG   HH21 1500   4.711   5.644   3.768
  153ARG   HH22 1501   4.545   5.611   3.813
  153ARG      C 1502   5.237   5.209   4.013
  153ARG      O 1503   5.165   5.124   4.065
  154VAL      N 1504   5.358   5.183   3.965
  154VAL      H 1505   5.422   5.258   3.945
  154VAL     CA 1506   5.412   5.048   3.939
  154VAL     CB 1507   5.550   5.051   3.873
  154VAL    CG1 1508   5.530   5.084   3.725
  154VAL    CG2 1509   5.646   5.151   3.938
  154VAL      C 1510   5.416   4.966   4.068
  154VAL      O 1511   5.456   5.013   4.175
  155ASP      N 1512   5.402   4.835   4.052
  155ASP      H 1513   5.359   4.801   3.969
  155ASP     CA 1514   5.387   4.742   4.165
  155ASP     CB 1515   5.237   4.735   4.195
  155ASP     CG 1516   5.211   4.671   4.332
  155ASP    OD1 1517   5.201   4.546   4.327
  155ASP    OD2 1518   5.222   4.736   4.437
  155ASP      C 1519   5.446   4.608   4.122
  155ASP      O 1520   5.410   4.558   4.016
  156ASP      N 1521   5.504   4.537   4.218
  156ASP      H 1522   5.527   4.583   4.304
  156ASP     CA 1523   5.549   4.398   4.206
  156ASP     CB 1524   5.635   4.348   4.323
  156ASP     CG 1525   5.567   4.361   4.460
  156ASP    OD1 1526   5.510   4.259   4.504
  156ASP    OD2 1527   5.599   4.460   4.529
  156ASP      C 1528   5.451   4.289   4.163
  156ASP      O 1529   5.485   4.183   4.110
  157LYS      N 1530   5.323   4.311   4.193
  157LYS      H 1531   5.293   4.397   4.234
  157LYS     CA 1532   5.218   4.222   4.141
  157LYS     CB 1533   5.083   4.242   4.209
  157LYS     CG 1534   4.993   4.118   4.213
  157LYS     CD 1535   5.054   3.998   4.285
  157LYS     CE 1536   4.945   3.905   4.339
  157LYS     NZ 1537   4.913   3.931   4.480
  157LYS    HZ1 1538   4.997   3.946   4.533
  157LYS    HZ2 1539   4.863   4.017   4.486
  157LYS    HZ3 1540   4.869   3.855   4.529
  157LYS      C 1541   5.187   4.234   3.991
  157LYS      O 1542   5.169   4.132   3.926
  158VAL      N 1543   5.221   4.348   3.931
  158VAL      H 1544   5.248   4.429   3.983
  158VAL     CA 1545   5.183   4.377   3.792
  158VAL     CB 1546   5.041   4.433   3.776
  158VAL    CG1 1547   4.926   4.340   3.814
  158VAL    CG2 1548   5.027   4.551   3.873
  158VAL      C 1549   5.289   4.455   3.713
  158VAL      O 1550   5.350   4.550   3.760
  159ASN      N 1551   5.313   4.405   3.592
  159ASN      H 1552   5.257   4.328   3.561
  159ASN     CA 1553   5.407   4.475   3.503
  159ASN     CB 1554   5.498   4.368   3.441
  159ASN     CG 1555   5.611   4.326   3.536
  159ASN    OD1 1556   5.685   4.414   3.579
  159ASN    ND2 1557   5.617   4.194   3.550
  159ASN   HD21 1558   5.548   4.142   3.500
  159ASN   HD22 1559   5.679   4.160   3.621
  159ASN      C 1560   5.345   4.555   3.388
  159ASN      O 1561   5.252   4.519   3.317
  160PHE      N 1562   5.394   4.677   3.372
  160PHE      H 1563   5.489   4.699   3.394
  160PHE     CA 1564   5.331   4.782   3.289
  160PHE     CB 1565   5.341   4.915   3.364
  160PHE     CG 1566   5.246   4.946   3.480
  160PHE    CD1 1567   5.159   5.053   3.464
  160PHE    HD1 1568   5.152   5.117   3.375
  160PHE    CD2 1569   5.251   4.869   3.596
  160PHE    HD2 1570   5.302   4.773   3.603
  160PHE    CE1 1571   5.080   5.086   3.574
  160PHE    HE1 1572   5.019   5.176   3.568
  160PHE    CE2 1573   5.165   4.904   3.699
  160PHE    HE2 1574   5.160   4.831   3.780
  160PHE     CZ 1575   5.081   5.015   3.694
  160PHE     HZ 1576   5.013   5.029   3.778
  160PHE      C 1577   5.380   4.795   3.145
  160PHE      O 1578   5.476   4.864   3.109
  161HISE     N 1579   5.329   4.694   3.076
  161HISE     H 1580   5.275   4.623   3.120
  161HISE    CA 1581   5.350   4.671   2.932
  161HISE    CB 1582   5.284   4.537   2.898
  161HISE    CG 1583   5.374   4.423   2.944
  161HISE   ND1 1584   5.465   4.361   2.869
  161HISE   CD2 1585   5.371   4.363   3.062
  161HISE   HD2 1586   5.299   4.379   3.142
  161HISE   CE1 1587   5.509   4.258   2.941
  161HISE   HE1 1588   5.578   4.178   2.915
  161HISE   NE2 1589   5.450   4.255   3.060
  161HISE   HE2 1590   5.473   4.209   3.145
  161HISE     C 1591   5.278   4.779   2.851
  161HISE     O 1592   5.161   4.810   2.875
  162PHE      N 1593   5.334   4.804   2.733
  162PHE      H 1594   5.387   4.731   2.690
  162PHE     CA 1595   5.294   4.912   2.641
  162PHE     CB 1596   5.401   5.021   2.629
  162PHE     CG 1597   5.369   5.127   2.524
  162PHE    CD1 1598   5.418   5.118   2.395
  162PHE    HD1 1599   5.477   5.034   2.360
  162PHE    CD2 1600   5.286   5.232   2.565
  162PHE    HD2 1601   5.265   5.242   2.671
  162PHE    CE1 1602   5.377   5.213   2.302
  162PHE    HE1 1603   5.412   5.210   2.199
  162PHE    CE2 1604   5.246   5.322   2.468
  162PHE    HE2 1605   5.161   5.388   2.487
  162PHE     CZ 1606   5.289   5.316   2.336
  162PHE     HZ 1607   5.271   5.395   2.263
  162PHE      C 1608   5.274   4.849   2.503
  162PHE      O 1609   5.364   4.794   2.439
  163ILE      N 1610   5.154   4.872   2.451
  163ILE      H 1611   5.080   4.930   2.488
  163ILE     CA 1612   5.114   4.819   2.320
  163ILE     CB 1613   5.010   4.710   2.348
  163ILE    CG1 1614   5.088   4.590   2.402
  163ILE    CG2 1615   4.915   4.681   2.232
  163ILE     CD 1616   5.003   4.462   2.405
  163ILE      C 1617   5.087   4.944   2.235
  163ILE      O 1618   5.053   5.052   2.283
  164LEU      N 1619   5.144   4.932   2.116
  164LEU      H 1620   5.200   4.854   2.090
  164LEU     CA 1621   5.113   5.031   2.011
  164LEU     CB 1622   5.240   5.102   1.967
  164LEU     CG 1623   5.192   5.229   1.896
  164LEU    CD1 1624   5.162   5.340   1.997
  164LEU    CD2 1625   5.285   5.268   1.781
  164LEU      C 1626   5.050   4.955   1.894
  164LEU      O 1627   5.108   4.875   1.822
  165PHE      N 1628   4.918   4.970   1.895
  165PHE      H 1629   4.874   5.008   1.976
  165PHE     CA 1630   4.830   4.922   1.788
  165PHE     CB 1631   4.688   4.913   1.844
  165PHE     CG 1632   4.617   4.785   1.804
  165PHE    CD1 1633   4.524   4.788   1.700
  165PHE    HD1 1634   4.484   4.886   1.673
  165PHE    CD2 1635   4.647   4.667   1.874
  165PHE    HD2 1636   4.726   4.672   1.949
  165PHE    CE1 1637   4.473   4.667   1.658
  165PHE    HE1 1638   4.406   4.660   1.572
  165PHE    CE2 1639   4.587   4.549   1.835
  165PHE    HE2 1640   4.590   4.472   1.912
  165PHE     CZ 1641   4.504   4.547   1.723
  165PHE     HZ 1642   4.447   4.455   1.715
  165PHE      C 1643   4.840   5.016   1.669
  165PHE      O 1644   4.804   5.134   1.667
  166ASN      N 1645   4.886   4.952   1.561
  166ASN      H 1646   4.900   4.853   1.564
  166ASN     CA 1647   4.919   5.023   1.436
  166ASN     CB 1648   5.067   5.059   1.423
  166ASN     CG 1649   5.113   5.125   1.292
  166ASN    OD1 1650   5.039   5.183   1.212
  166ASN    ND2 1651   5.244   5.148   1.290
  166ASN   HD21 1652   5.305   5.108   1.357
  166ASN   HD22 1653   5.278   5.198   1.210
  166ASN      C 1654   4.862   4.953   1.314
  166ASN      O 1655   4.927   4.877   1.243
  167ASN      N 1656   4.760   5.025   1.265
  167ASN      H 1657   4.743   5.120   1.296
  167ASN     CA 1658   4.691   4.974   1.146
  167ASN     CB 1659   4.539   4.997   1.147
  167ASN     CG 1660   4.470   4.941   1.024
  167ASN    OD1 1661   4.523   4.936   0.914
  167ASN    ND2 1662   4.350   4.884   1.031
  167ASN   HD21 1663   4.304   4.863   1.117
  167ASN   HD22 1664   4.300   4.872   0.945
  167ASN      C 1665   4.749   5.023   1.014
  167ASN      O 1666   4.739   5.136   0.965
  168VAL      N 1667   4.848   4.945   0.972
  168VAL      H 1668   4.891   4.891   1.046
  168VAL     CA 1669   4.918   4.965   0.846
  168VAL     CB 1670   5.051   4.891   0.865
  168VAL    CG1 1671   5.132   4.931   0.742
  168VAL    CG2 1672   5.133   4.924   0.990
  168VAL      C 1673   4.849   4.926   0.715
  168VAL      O 1674   4.868   4.825   0.649
  169ASP      N 1675   4.792   5.030   0.653
  169ASP      H 1676   4.795   5.120   0.694
  169ASP     CA 1677   4.714   5.024   0.528
  169ASP     CB 1678   4.808   5.016   0.408
  169ASP     CG 1679   4.903   5.134   0.418
  169ASP    OD1 1680   5.015   5.103   0.465
  169ASP    OD2 1681   4.869   5.248   0.379
  169ASP      C 1682   4.599   4.924   0.523
  169ASP      O 1683   4.578   4.863   0.418
  170GLY      N 1684   4.533   4.896   0.635
  170GLY      H 1685   4.551   4.929   0.727
  170GLY     CA 1686   4.425   4.795   0.633
  170GLY      C 1687   4.463   4.665   0.706
  170GLY      O 1688   4.371   4.589   0.732
  171HISE     N 1689   4.590   4.632   0.729
  171HISE     H 1690   4.658   4.637   0.656
  171HISE    CA 1691   4.623   4.517   0.814
  171HISE    CB 1692   4.735   4.443   0.742
  171HISE    CG 1693   4.765   4.299   0.787
  171HISE   ND1 1694   4.757   4.214   0.686
  171HISE   CD2 1695   4.836   4.254   0.891
  171HISE   HD2 1696   4.859   4.307   0.983
  171HISE   CE1 1697   4.828   4.109   0.729
  171HISE   HE1 1698   4.832   4.007   0.689
  171HISE   NE2 1699   4.875   4.134   0.850
  171HISE   HE2 1700   4.910   4.059   0.906
  171HISE     C 1701   4.666   4.566   0.952
  171HISE     O 1702   4.749   4.656   0.970
  172LEU      N 1703   4.612   4.491   1.048
  172LEU      H 1704   4.540   4.427   1.024
  172LEU     CA 1705   4.643   4.504   1.192
  172LEU     CB 1706   4.540   4.444   1.288
  172LEU     CG 1707   4.405   4.514   1.266
  172LEU    CD1 1708   4.294   4.448   1.349
  172LEU    CD2 1709   4.399   4.660   1.311
  172LEU      C 1710   4.783   4.450   1.219
  172LEU      O 1711   4.796   4.327   1.217
  173TYR      N 1712   4.871   4.547   1.244
  173TYR      H 1713   4.868   4.636   1.202
  173TYR     CA 1714   4.997   4.523   1.317
  173TYR     CB 1715   5.114   4.550   1.222
  173TYR     CG 1716   5.133   4.450   1.107
  173TYR    CD1 1717   5.094   4.488   0.981
  173TYR    HD1 1718   5.030   4.575   0.972
  173TYR    CD2 1719   5.218   4.340   1.126
  173TYR    HD2 1720   5.230   4.302   1.226
  173TYR    CE1 1721   5.140   4.420   0.868
  173TYR    HE1 1722   5.136   4.458   0.766
  173TYR    CE2 1723   5.257   4.269   1.013
  173TYR    HE2 1724   5.337   4.195   1.020
  173TYR     CZ 1725   5.220   4.307   0.885
  173TYR     OH 1726   5.310   4.280   0.787
  173TYR     HH 1727   5.342   4.189   0.812
  173TYR      C 1728   5.003   4.597   1.450
  173TYR      O 1729   4.927   4.693   1.472
  174GLU      N 1730   5.062   4.521   1.541
  174GLU      H 1731   5.081   4.424   1.525
  174GLU     CA 1732   5.070   4.561   1.683
  174GLU     CB 1733   4.976   4.469   1.759
  174GLU     CG 1734   4.968   4.485   1.911
  174GLU     CD 1735   4.884   4.376   1.978
  174GLU    OE1 1736   4.774   4.412   2.025
  174GLU    OE2 1737   4.923   4.258   1.968
  174GLU      C 1738   5.220   4.556   1.715
  174GLU      O 1739   5.278   4.448   1.700
  175LEU      N 1740   5.282   4.665   1.755
  175LEU      H 1741   5.234   4.747   1.787
  175LEU     CA 1742   5.420   4.674   1.807
  175LEU     CB 1743   5.494   4.790   1.743
  175LEU     CG 1744   5.545   4.780   1.599
  175LEU    CD1 1745   5.613   4.903   1.539
  175LEU    CD2 1746   5.646   4.665   1.592
  175LEU      C 1747   5.428   4.675   1.959
  175LEU      O 1748   5.354   4.750   2.022
  176ASP      N 1749   5.481   4.566   2.015
  176ASP      H 1750   5.554   4.511   1.974
  176ASP     CA 1751   5.496   4.561   2.161
  176ASP     CB 1752   5.508   4.411   2.188
  176ASP     CG 1753   5.521   4.379   2.337
  176ASP    OD1 1754   5.415   4.386   2.404
  176ASP    OD2 1755   5.635   4.363   2.387
  176ASP      C 1756   5.618   4.637   2.215
  176ASP      O 1757   5.727   4.622   2.161
  177GLY      N 1758   5.607   4.701   2.331
  177GLY      H 1759   5.515   4.708   2.371
  177GLY     CA 1760   5.713   4.777   2.399
  177GLY      C 1761   5.837   4.701   2.447
  177GLY      O 1762   5.947   4.750   2.421
  178ARG      N 1763   5.824   4.588   2.516
  178ARG      H 1764   5.732   4.554   2.536
  178ARG     CA 1765   5.939   4.505   2.552
  178ARG     CB 1766   5.916   4.407   2.667
  178ARG     CG 1767   5.896   4.470   2.804
  178ARG     CD 1768   5.876   4.358   2.906
  178ARG     NE 1769   5.838   4.415   3.036
  178ARG     HE 1770   5.806   4.509   3.048
  178ARG     CZ 1771   5.823   4.344   3.148
  178ARG    NH1 1772   5.833   4.210   3.150
  178ARG   HH11 1773   5.848   4.151   3.071
  178ARG   HH12 1774   5.811   4.166   3.237
  178ARG    NH2 1775   5.779   4.401   3.261
  178ARG   HH21 1776   5.762   4.499   3.254
  178ARG   HH22 1777   5.775   4.342   3.342
  178ARG      C 1778   5.997   4.420   2.438
  178ARG      O 1779   6.119   4.415   2.426
  179MET      N 1780   5.914   4.361   2.353
  179MET      H 1781   5.814   4.362   2.361
  179MET     CA 1782   5.969   4.285   2.240
  179MET     CB 1783   5.897   4.150   2.229
  179MET     CG 1784   5.926   4.059   2.349
  179MET     SD 1785   5.864   3.891   2.313
  179MET     CE 1786   5.989   3.821   2.209
  179MET      C 1787   5.936   4.353   2.107
  179MET      O 1788   5.820   4.360   2.066
  180PRO      N 1789   6.033   4.425   2.051
  180PRO     CA 1790   6.023   4.490   1.920
  180PRO     CB 1791   6.144   4.582   1.901
  180PRO     CG 1792   6.251   4.501   1.977
  180PRO     CD 1793   6.172   4.442   2.094
  180PRO      C 1794   6.007   4.393   1.803
  180PRO      O 1795   6.102   4.326   1.762
  181PHE      N 1796   5.881   4.353   1.785
  181PHE      H 1797   5.813   4.385   1.850
  181PHE     CA 1798   5.835   4.253   1.687
  181PHE     CB 1799   5.845   4.113   1.749
  181PHE     CG 1800   5.982   4.052   1.718
  181PHE    CD1 1801   6.057   4.009   1.827
  181PHE    HD1 1802   6.008   4.015   1.924
  181PHE    CD2 1803   6.012   4.012   1.587
  181PHE    HD2 1804   5.981   4.082   1.509
  181PHE    CE1 1805   6.161   3.920   1.803
  181PHE    HE1 1806   6.237   3.900   1.879
  181PHE    CE2 1807   6.120   3.927   1.568
  181PHE    HE2 1808   6.118   3.865   1.479
  181PHE     CZ 1809   6.197   3.880   1.675
  181PHE     HZ 1810   6.295   3.836   1.657
  181PHE      C 1811   5.689   4.282   1.653
  181PHE      O 1812   5.606   4.301   1.742
  182PRO      N 1813   5.666   4.297   1.522
  182PRO     CA 1814   5.530   4.285   1.469
  182PRO     CB 1815   5.542   4.290   1.317
  182PRO     CG 1816   5.654   4.392   1.308
  182PRO     CD 1817   5.753   4.344   1.414
  182PRO      C 1818   5.446   4.162   1.502
  182PRO      O 1819   5.466   4.058   1.439
  183VAL      N 1820   5.358   4.172   1.603
  183VAL      H 1821   5.361   4.249   1.666
  183VAL     CA 1822   5.239   4.090   1.627
  183VAL     CB 1823   5.175   4.137   1.758
  183VAL    CG1 1824   5.064   4.042   1.801
  183VAL    CG2 1825   5.276   4.163   1.871
  183VAL      C 1826   5.149   4.103   1.506
  183VAL      O 1827   5.068   4.196   1.501
  184ASN      N 1828   5.167   4.018   1.404
  184ASN      H 1829   5.242   3.954   1.416
  184ASN     CA 1830   5.074   4.014   1.291
  184ASN     CB 1831   5.136   3.913   1.193
  184ASN     CG 1832   5.040   3.885   1.078
  184ASN    OD1 1833   4.967   3.973   1.034
  184ASN    ND2 1834   5.050   3.770   1.011
  184ASN   HD21 1835   5.117   3.700   1.035
  184ASN   HD22 1836   4.989   3.743   0.936
  184ASN      C 1837   4.940   3.964   1.344
  184ASN      O 1838   4.937   3.861   1.413
  185HISE     N 1839   4.833   4.035   1.309
  185HISE     H 1840   4.851   4.130   1.285
  185HISE    CA 1841   4.696   4.000   1.347
  185HISE    CB 1842   4.626   4.115   1.421
  185HISE    CG 1843   4.676   4.113   1.566
  185HISE   ND1 1844   4.657   4.018   1.657
  185HISE   CD2 1845   4.727   4.222   1.621
  185HISE   HD2 1846   4.763   4.313   1.574
  185HISE   CE1 1847   4.679   4.076   1.775
  185HISE   HE1 1848   4.648   4.050   1.876
  185HISE   NE2 1849   4.733   4.195   1.752
  185HISE   HE2 1850   4.773   4.252   1.823
  185HISE     C 1851   4.599   3.953   1.238
  185HISE     O 1852   4.603   3.834   1.207
  186GLY      N 1853   4.557   4.054   1.160
  186GLY      H 1854   4.576   4.141   1.203
  186GLY     CA 1855   4.457   4.031   1.054
  186GLY      C 1856   4.416   4.153   0.971
  186GLY      O 1857   4.495   4.247   0.967
  187ALA      N 1858   4.300   4.150   0.906
  187ALA      H 1859   4.236   4.075   0.929
  187ALA     CA 1860   4.262   4.254   0.811
  187ALA     CB 1861   4.236   4.188   0.676
  187ALA      C 1862   4.139   4.333   0.858
  187ALA      O 1863   4.039   4.275   0.901
  188SER      N 1864   4.128   4.464   0.837
  188SER      H 1865   4.201   4.509   0.785
  188SER     CA 1866   4.026   4.558   0.886
  188SER     CB 1867   4.017   4.554   1.038
  188SER     OG 1868   3.890   4.587   1.094
  188SER     HG 1869   3.925   4.599   1.186
  188SER      C 1870   4.055   4.703   0.846
  188SER      O 1871   4.169   4.748   0.850
  189SER      N 1872   3.941   4.771   0.837
  189SER      H 1873   3.861   4.738   0.887
  189SER     CA 1874   3.932   4.910   0.790
  189SER     CB 1875   3.791   4.965   0.771
  189SER     OG 1876   3.717   4.885   0.678
  189SER     HG 1877   3.637   4.941   0.653
  189SER      C 1878   4.003   4.998   0.893
  189SER      O 1879   3.952   5.014   1.003
  190GLU      N 1880   4.088   5.085   0.837
  190GLU      H 1881   4.102   5.083   0.738
  190GLU     CA 1882   4.180   5.183   0.898
  190GLU     CB 1883   4.201   5.299   0.799
  190GLU     CG 1884   4.293   5.250   0.686
  190GLU     CD 1885   4.281   5.346   0.567
  190GLU    OE1 1886   4.166   5.373   0.527
  190GLU    OE2 1887   4.385   5.389   0.514
  190GLU      C 1888   4.132   5.243   1.029
  190GLU      O 1889   4.206   5.248   1.127
  191ASP      N 1890   4.020   5.314   1.032
  191ASP      H 1891   3.962   5.301   0.951
  191ASP     CA 1892   3.959   5.393   1.140
  191ASP     CB 1893   3.849   5.476   1.074
  191ASP     CG 1894   3.741   5.387   1.008
  191ASP    OD1 1895   3.627   5.410   1.052
  191ASP    OD2 1896   3.754   5.314   0.906
  191ASP      C 1897   3.912   5.325   1.269
  191ASP      O 1898   3.932   5.387   1.374
  192THR      N 1899   3.859   5.203   1.262
  192THR      H 1900   3.846   5.163   1.171
  192THR     CA 1901   3.805   5.128   1.375
  192THR     CB 1902   3.705   5.016   1.343
  192THR    OG1 1903   3.759   4.927   1.245
  192THR    HG1 1904   3.821   4.863   1.291
  192THR    CG2 1905   3.570   5.082   1.315
  192THR      C 1906   3.902   5.073   1.480
  192THR      O 1907   3.887   4.964   1.537
  193LEU      N 1908   4.006   5.153   1.502
  193LEU      H 1909   4.008   5.248   1.474
  193LEU     CA 1910   4.126   5.110   1.575
  193LEU     CB 1911   4.229   5.224   1.567
  193LEU     CG 1912   4.345   5.188   1.474
  193LEU    CD1 1913   4.406   5.316   1.415
  193LEU    CD2 1914   4.447   5.101   1.547
  193LEU      C 1915   4.091   5.068   1.718
  193LEU      O 1916   4.127   4.955   1.752
  194LEU      N 1917   4.014   5.149   1.788
  194LEU      H 1918   4.017   5.247   1.768
  194LEU     CA 1919   3.956   5.123   1.920
  194LEU     CB 1920   3.852   5.230   1.953
  194LEU     CG 1921   3.907   5.373   1.963
  194LEU    CD1 1922   3.785   5.465   1.964
  194LEU    CD2 1923   3.994   5.406   2.085
  194LEU      C 1924   3.877   4.992   1.921
  194LEU      O 1925   3.916   4.904   1.998
  195LYS      N 1926   3.784   4.971   1.828
  195LYS      H 1927   3.775   5.033   1.751
  195LYS     CA 1928   3.702   4.851   1.821
  195LYS     CB 1929   3.599   4.872   1.710
  195LYS     CG 1930   3.468   4.797   1.733
  195LYS     CD 1931   3.347   4.863   1.666
  195LYS     CE 1932   3.207   4.811   1.704
  195LYS     NZ 1933   3.159   4.860   1.834
  195LYS    HZ1 1934   3.065   4.833   1.850
  195LYS    HZ2 1935   3.216   4.828   1.910
  195LYS    HZ3 1936   3.164   4.960   1.836
  195LYS      C 1937   3.785   4.726   1.788
  195LYS      O 1938   3.782   4.630   1.864
  196ASP      N 1939   3.883   4.742   1.699
  196ASP      H 1940   3.890   4.823   1.640
  196ASP     CA 1941   3.980   4.636   1.667
  196ASP     CB 1942   4.058   4.672   1.541
  196ASP     CG 1943   3.985   4.649   1.408
  196ASP    OD1 1944   3.910   4.731   1.350
  196ASP    OD2 1945   3.983   4.533   1.363
  196ASP      C 1946   4.075   4.594   1.779
  196ASP      O 1947   4.082   4.476   1.816
  197ALA      N 1948   4.129   4.695   1.848
  197ALA      H 1949   4.106   4.785   1.811
  197ALA     CA 1950   4.209   4.680   1.970
  197ALA     CB 1951   4.251   4.818   2.020
  197ALA      C 1952   4.140   4.603   2.082
  197ALA      O 1953   4.181   4.509   2.150
  198ALA      N 1954   4.018   4.652   2.104
  198ALA      H 1955   4.000   4.741   2.064
  198ALA     CA 1956   3.927   4.603   2.209
  198ALA     CB 1957   3.805   4.695   2.222
  198ALA      C 1958   3.877   4.459   2.194
  198ALA      O 1959   3.861   4.383   2.289
  199LYS      N 1960   3.880   4.414   2.069
  199LYS      H 1961   3.876   4.485   1.998
  199LYS     CA 1962   3.843   4.277   2.033
  199LYS     CB 1963   3.757   4.255   1.908
  199LYS     CG 1964   3.634   4.345   1.923
  199LYS     CD 1965   3.560   4.351   1.790
  199LYS     CE 1966   3.648   4.403   1.676
  199LYS     NZ 1967   3.581   4.377   1.547
  199LYS    HZ1 1968   3.580   4.278   1.532
  199LYS    HZ2 1969   3.488   4.412   1.547
  199LYS    HZ3 1970   3.642   4.427   1.486
  199LYS      C 1971   3.955   4.173   2.030
  199LYS      O 1972   3.956   4.081   2.112
  200VAL      N 1973   4.065   4.201   1.960
  200VAL      H 1974   4.065   4.280   1.897
  200VAL     CA 1975   4.178   4.107   1.951
  200VAL     CB 1976   4.288   4.128   1.848
  200VAL    CG1 1977   4.225   4.115   1.709
  200VAL    CG2 1978   4.370   4.256   1.863
  200VAL      C 1979   4.245   4.065   2.082
  200VAL      O 1980   4.294   3.953   2.099
  201CYS      N 1981   4.254   4.161   2.173
  201CYS      H 1982   4.249   4.255   2.141
  201CYS     CA 1983   4.309   4.146   2.309
  201CYS     CB 1984   4.288   4.277   2.385
  201CYS     SG 1985   4.119   4.321   2.440
  201CYS     HG 1986   4.069   4.345   2.319
  201CYS      C 1987   4.257   4.032   2.397
  201CYS      O 1988   4.338   3.977   2.471
  202ARG      N 1989   4.142   3.972   2.368
  202ARG      H 1990   4.079   4.006   2.298
  202ARG     CA 1991   4.083   3.869   2.454
  202ARG     CB 1992   3.955   3.811   2.394
  202ARG     CG 1993   3.837   3.896   2.441
  202ARG     CD 1994   3.841   4.040   2.390
  202ARG     NE 1995   3.756   4.124   2.475
  202ARG     HE 1996   3.780   4.107   2.571
  202ARG     CZ 1997   3.650   4.190   2.429
  202ARG    NH1 1998   3.620   4.196   2.298
  202ARG   HH11 1999   3.683   4.149   2.237
  202ARG   HH12 2000   3.541   4.243   2.257
  202ARG    NH2 2001   3.576   4.258   2.518
  202ARG   HH21 2002   3.593   4.256   2.616
  202ARG   HH22 2003   3.494   4.310   2.494
  202ARG      C 2004   4.166   3.741   2.474
  202ARG      O 2005   4.156   3.688   2.584
  203GLU      N 2006   4.256   3.715   2.380
  203GLU      H 2007   4.254   3.763   2.292
  203GLU     CA 2008   4.341   3.596   2.387
  203GLU     CB 2009   4.404   3.591   2.247
  203GLU     CG 2010   4.459   3.455   2.206
  203GLU     CD 2011   4.551   3.453   2.083
  203GLU    OE1 2012   4.674   3.444   2.104
  203GLU    OE2 2013   4.494   3.458   1.972
  203GLU      C 2014   4.441   3.600   2.503
  203GLU      O 2015   4.470   3.502   2.571
  204PHE      N 2016   4.469   3.723   2.544
  204PHE      H 2017   4.457   3.815   2.507
  204PHE     CA 2018   4.551   3.737   2.665
  204PHE     CB 2019   4.693   3.792   2.650
  204PHE     CG 2020   4.692   3.942   2.619
  204PHE    CD1 2021   4.696   4.040   2.718
  204PHE    HD1 2022   4.708   4.014   2.823
  204PHE    CD2 2023   4.695   3.986   2.487
  204PHE    HD2 2024   4.682   3.910   2.410
  204PHE    CE1 2025   4.704   4.176   2.693
  204PHE    HE1 2026   4.748   4.243   2.767
  204PHE    CE2 2027   4.704   4.122   2.460
  204PHE    HE2 2028   4.680   4.156   2.359
  204PHE     CZ 2029   4.706   4.217   2.561
  204PHE     HZ 2030   4.694   4.321   2.528
  204PHE      C 2031   4.484   3.792   2.791
  204PHE      O 2032   4.507   3.741   2.901
  205THR      N 2033   4.398   3.892   2.774
  205THR      H 2034   4.367   3.909   2.680
  205THR     CA 2035   4.334   3.962   2.887
  205THR     CB 2036   4.240   4.079   2.861
  205THR    OG1 2037   4.151   4.045   2.754
  205THR    HG1 2038   4.063   4.092   2.765
  205THR    CG2 2039   4.334   4.197   2.836
  205THR      C 2040   4.255   3.877   2.986
  205THR      O 2041   4.274   3.887   3.107
  206GLU      N 2042   4.170   3.794   2.925
  206GLU      H 2043   4.167   3.798   2.826
  206GLU     CA 2044   4.081   3.705   3.002
  206GLU     CB 2045   3.961   3.677   2.912
  206GLU     CG 2046   3.887   3.797   2.851
  206GLU     CD 2047   3.748   3.760   2.801
  206GLU    OE1 2048   3.741   3.645   2.753
  206GLU    OE2 2049   3.654   3.840   2.820
  206GLU      C 2050   4.132   3.575   3.064
  206GLU      O 2051   4.053   3.488   3.100
  207ARG      N 2052   4.263   3.551   3.064
  207ARG      H 2053   4.339   3.611   3.037
  207ARG     CA 2054   4.317   3.427   3.120
  207ARG     CB 2055   4.467   3.413   3.090
  207ARG     CG 2056   4.500   3.403   2.941
  207ARG     CD 2057   4.423   3.291   2.871
  207ARG     NE 2058   4.442   3.281   2.726
  207ARG     HE 2059   4.489   3.361   2.689
  207ARG     CZ 2060   4.389   3.184   2.649
  207ARG    NH1 2061   4.349   3.070   2.706
  207ARG   HH11 2062   4.347   3.065   2.806
  207ARG   HH12 2063   4.341   2.988   2.649
  207ARG    NH2 2064   4.365   3.214   2.521
  207ARG   HH21 2065   4.390   3.307   2.494
  207ARG   HH22 2066   4.350   3.149   2.446
  207ARG      C 2067   4.303   3.421   3.272
  207ARG      O 2068   4.323   3.527   3.332
  208GLU      N 2069   4.316   3.297   3.318
  208GLU      H 2070   4.339   3.217   3.262
  208GLU     CA 2071   4.271   3.252   3.451
  208GLU     CB 2072   4.314   3.106   3.466
  208GLU     CG 2073   4.249   2.998   3.380
  208GLU     CD 2074   4.338   2.982   3.257
  208GLU    OE1 2075   4.444   2.915   3.268
  208GLU    OE2 2076   4.324   3.046   3.151
  208GLU      C 2077   4.300   3.334   3.577
  208GLU      O 2078   4.221   3.326   3.671
  209GLN      N 2079   4.410   3.408   3.572
  209GLN      H 2080   4.482   3.401   3.503
  209GLN     CA 2081   4.442   3.512   3.671
  209GLN     CB 2082   4.588   3.553   3.652
  209GLN     CG 2083   4.681   3.507   3.764
  209GLN     CD 2084   4.833   3.511   3.748
  209GLN    OE1 2085   4.890   3.512   3.639
  209GLN    NE2 2086   4.907   3.554   3.850
  209GLN   HE21 2087   4.888   3.561   3.948
  209GLN   HE22 2088   4.993   3.601   3.833
  209GLN      C 2089   4.337   3.623   3.678
  209GLN      O 2090   4.326   3.686   3.783
  210GLY      N 2091   4.275   3.666   3.568
  210GLY      H 2092   4.299   3.632   3.477
  210GLY     CA 2093   4.160   3.759   3.568
  210GLY      C 2094   4.188   3.863   3.459
  210GLY      O 2095   4.301   3.910   3.447
  211GLU      N 2096   4.076   3.934   3.447
  211GLU      H 2097   3.989   3.897   3.479
  211GLU     CA 2098   4.056   4.051   3.361
  211GLU     CB 2099   3.906   4.081   3.363
  211GLU     CG 2100   3.814   3.973   3.306
  211GLU     CD 2101   3.801   3.860   3.408
  211GLU    OE1 2102   3.750   3.877   3.520
  211GLU    OE2 2103   3.835   3.743   3.378
  211GLU      C 2104   4.137   4.174   3.403
  211GLU      O 2105   4.113   4.235   3.507
  212VAL      N 2106   4.241   4.207   3.327
  212VAL      H 2107   4.265   4.155   3.245
  212VAL     CA 2108   4.335   4.318   3.353
  212VAL     CB 2109   4.460   4.293   3.268
  212VAL    CG1 2110   4.564   4.404   3.286
  212VAL    CG2 2111   4.523   4.161   3.311
  212VAL      C 2112   4.263   4.449   3.322
  212VAL      O 2113   4.203   4.476   3.218
  213ARG      N 2114   4.291   4.543   3.412
  213ARG      H 2115   4.369   4.529   3.473
  213ARG     CA 2116   4.245   4.682   3.400
  213ARG     CB 2117   4.242   4.751   3.536
  213ARG     CG 2118   4.158   4.676   3.640
  213ARG     CD 2119   4.013   4.671   3.589
  213ARG     NE 2120   3.921   4.618   3.691
  213ARG     HE 2121   3.966   4.563   3.762
  213ARG     CZ 2122   3.787   4.620   3.688
  213ARG    NH1 2123   3.722   4.692   3.595
  213ARG   HH11 2124   3.769   4.751   3.530
  213ARG   HH12 2125   3.623   4.695   3.583
  213ARG    NH2 2126   3.717   4.549   3.777
  213ARG   HH21 2127   3.777   4.488   3.830
  213ARG   HH22 2128   3.625   4.573   3.808
  213ARG      C 2129   4.328   4.771   3.308
  213ARG      O 2130   4.416   4.845   3.352
  214PHE      N 2131   4.310   4.752   3.177
  214PHE      H 2132   4.263   4.670   3.145
  214PHE     CA 2133   4.365   4.832   3.067
  214PHE     CB 2134   4.354   4.744   2.942
  214PHE     CG 2135   4.222   4.704   2.876
  214PHE    CD1 2136   4.233   4.623   2.764
  214PHE    HD1 2137   4.323   4.621   2.702
  214PHE    CD2 2138   4.096   4.737   2.925
  214PHE    HD2 2139   4.089   4.781   3.024
  214PHE    CE1 2140   4.116   4.567   2.715
  214PHE    HE1 2141   4.123   4.508   2.624
  214PHE    CE2 2142   3.980   4.679   2.874
  214PHE    HE2 2143   3.883   4.704   2.918
  214PHE     CZ 2144   3.989   4.591   2.767
  214PHE     HZ 2145   3.899   4.536   2.737
  214PHE      C 2146   4.322   4.977   3.046
  214PHE      O 2147   4.204   5.006   3.025
  215SER      N 2148   4.426   5.047   3.001
  215SER      H 2149   4.516   5.004   3.012
  215SER     CA 2150   4.425   5.190   2.969
  215SER     CB 2151   4.504   5.256   3.083
  215SER     OG 2152   4.496   5.398   3.063
  215SER     HG 2153   4.476   5.435   3.154
  215SER      C 2154   4.469   5.233   2.829
  215SER      O 2155   4.552   5.161   2.772
  216ALA      N 2156   4.401   5.331   2.771
  216ALA      H 2157   4.320   5.376   2.806
  216ALA     CA 2158   4.440   5.374   2.636
  216ALA     CB 2159   4.347   5.308   2.533
  216ALA      C 2160   4.430   5.526   2.622
  216ALA      O 2161   4.372   5.610   2.692
  217VAL      N 2162   4.507   5.559   2.519
  217VAL      H 2163   4.586   5.501   2.498
  217VAL     CA 2164   4.531   5.696   2.474
  217VAL     CB 2165   4.651   5.765   2.539
  217VAL    CG1 2166   4.665   5.908   2.487
  217VAL    CG2 2167   4.649   5.773   2.692
  217VAL      C 2168   4.531   5.701   2.321
  217VAL      O 2169   4.626   5.669   2.250
  218ALA      N 2170   4.434   5.778   2.273
  218ALA      H 2171   4.394   5.846   2.334
  218ALA     CA 2172   4.393   5.793   2.132
  218ALA     CB 2173   4.260   5.720   2.114
  218ALA      C 2174   4.390   5.937   2.080
  218ALA     O1 2175   4.337   5.959   1.969
  218ALA     O2 2176   4.437   6.030   2.150
   6.94144   6.94144   4.90834   0.00000   0.00000   0.00000   0.00000   3.47070   3.47070
