# Supplementary material for: Is There a Functional Role for the Knotted Topology in Protein UCH-L1?
Source: J Chem Inf Model. 2024 Jul 24;64(17):6827–37. doi: 10.1021/acs.jcim.4c00880 (PMC11388461; doi:10.1021/acs.jcim.4c00880)
Supplement: Supplementary file 2 — ci4c00880_si_002.zip [file ci4c00880_si_002.zip › UCH-L1_files/APO/APO_delta219/REP_4/traj_initial.gro]

Protein in water t=   0.00000 step= 0
 2176
    1MET      N    1   6.144   3.490   3.334
    1MET     H1    2   6.147   3.401   3.379
    1MET     H2    3   6.238   3.516   3.312
    1MET     H3    4   6.090   3.537   3.404
    1MET     CA    5   6.057   3.457   3.220
    1MET     CB    6   6.015   3.311   3.242
    1MET     CG    7   6.128   3.211   3.217
    1MET     SD    8   6.236   3.186   3.363
    1MET     CE    9   6.329   3.048   3.300
    1MET      C   10   5.944   3.554   3.185
    1MET      O   11   5.978   3.633   3.098
    2GLN      N   12   5.833   3.556   3.259
    2GLN      H   13   5.828   3.504   3.344
    2GLN     CA   14   5.718   3.642   3.230
    2GLN     CB   15   5.618   3.574   3.137
    2GLN     CG   16   5.558   3.447   3.200
    2GLN     CD   17   5.425   3.419   3.129
    2GLN    OE1   18   5.418   3.353   3.025
    2GLN    NE2   19   5.310   3.473   3.169
    2GLN   HE21   20   5.299   3.510   3.261
    2GLN   HE22   21   5.238   3.480   3.101
    2GLN      C   22   5.639   3.691   3.352
    2GLN      O   23   5.618   3.616   3.448
    3LEU      N   24   5.581   3.809   3.337
    3LEU      H   25   5.567   3.838   3.242
    3LEU     CA   26   5.510   3.870   3.450
    3LEU     CB   27   5.495   4.019   3.418
    3LEU     CG   28   5.632   4.087   3.428
    3LEU    CD1   29   5.648   4.168   3.300
    3LEU    CD2   30   5.625   4.184   3.547
    3LEU      C   31   5.376   3.801   3.478
    3LEU      O   32   5.323   3.715   3.409
    4LYS      N   33   5.304   3.863   3.571
    4LYS      H   34   5.333   3.931   3.639
    4LYS     CA   35   5.160   3.840   3.590
    4LYS     CB   36   5.118   3.885   3.730
    4LYS     CG   37   5.197   3.815   3.841
    4LYS     CD   38   5.131   3.852   3.973
    4LYS     CE   39   5.192   3.797   4.102
    4LYS     NZ   40   5.206   3.651   4.118
    4LYS    HZ1   41   5.255   3.621   4.036
    4LYS    HZ2   42   5.255   3.629   4.202
    4LYS    HZ3   43   5.114   3.613   4.114
    4LYS      C   44   5.076   3.914   3.486
    4LYS      O   45   5.108   4.027   3.447
    5PRO      N   46   4.968   3.850   3.443
    5PRO     CA   47   4.880   3.913   3.344
    5PRO     CB   48   4.774   3.807   3.312
    5PRO     CG   49   4.839   3.675   3.356
    5PRO     CD   50   4.932   3.710   3.472
    5PRO      C   51   4.817   4.041   3.401
    5PRO      O   52   4.770   4.029   3.513
    6MET      N   53   4.776   4.128   3.309
    6MET      H   54   4.759   4.100   3.214
    6MET     CA   55   4.741   4.267   3.338
    6MET     CB   56   4.870   4.347   3.322
    6MET     CG   57   4.849   4.499   3.325
    6MET     SD   58   4.785   4.578   3.477
    6MET     CE   59   4.935   4.649   3.542
    6MET      C   60   4.638   4.308   3.233
    6MET      O   61   4.655   4.306   3.111
    7GLU      N   62   4.525   4.358   3.282
    7GLU      H   63   4.500   4.353   3.379
    7GLU     CA   64   4.427   4.425   3.195
    7GLU     CB   65   4.285   4.417   3.252
    7GLU     CG   66   4.172   4.482   3.172
    7GLU     CD   67   4.041   4.447   3.243
    7GLU    OE1   68   3.976   4.357   3.185
    7GLU    OE2   69   4.008   4.491   3.355
    7GLU      C   70   4.464   4.570   3.162
    7GLU      O   71   4.444   4.660   3.243
    8ILE      N   72   4.463   4.587   3.030
    8ILE      H   73   4.441   4.511   2.970
    8ILE     CA   74   4.510   4.709   2.962
    8ILE     CB   75   4.591   4.672   2.837
    8ILE    CG1   76   4.683   4.557   2.877
    8ILE    CG2   77   4.670   4.794   2.788
    8ILE     CD   78   4.806   4.574   2.966
    8ILE      C   79   4.386   4.791   2.927
    8ILE      O   80   4.325   4.776   2.821
    9ASN      N   81   4.342   4.860   3.032
    9ASN      H   82   4.387   4.849   3.121
    9ASN     CA   83   4.228   4.953   3.040
    9ASN     CB   84   4.126   4.873   3.122
    9ASN     CG   85   4.138   4.879   3.274
    9ASN    OD1   86   4.163   4.972   3.351
    9ASN    ND2   87   4.106   4.763   3.331
    9ASN   HD21   88   4.069   4.692   3.271
    9ASN   HD22   89   4.097   4.770   3.430
    9ASN      C   90   4.286   5.079   3.105
    9ASN      O   91   4.380   5.074   3.184
   10PRO      N   92   4.227   5.195   3.076
   10PRO     CA   93   4.271   5.325   3.128
   10PRO     CB   94   4.172   5.423   3.066
   10PRO     CG   95   4.154   5.358   2.929
   10PRO     CD   96   4.147   5.207   2.954
   10PRO      C   97   4.283   5.326   3.281
   10PRO      O   98   4.384   5.373   3.334
   11GLU      N   99   4.181   5.282   3.354
   11GLU      H  100   4.113   5.223   3.312
   11GLU     CA  101   4.170   5.290   3.501
   11GLU     CB  102   4.044   5.220   3.552
   11GLU     CG  103   4.010   5.233   3.700
   11GLU     CD  104   3.889   5.146   3.736
   11GLU    OE1  105   3.917   5.038   3.791
   11GLU    OE2  106   3.772   5.186   3.718
   11GLU      C  107   4.299   5.235   3.563
   11GLU      O  108   4.372   5.302   3.635
   12MET      N  109   4.331   5.115   3.515
   12MET      H  110   4.266   5.073   3.452
   12MET     CA  111   4.450   5.037   3.552
   12MET     CB  112   4.427   4.887   3.531
   12MET     CG  113   4.319   4.815   3.612
   12MET     SD  114   4.337   4.791   3.792
   12MET     CE  115   4.171   4.767   3.852
   12MET      C  116   4.589   5.088   3.513
   12MET      O  117   4.676   5.099   3.599
   13LEU      N  118   4.586   5.166   3.405
   13LEU      H  119   4.503   5.163   3.350
   13LEU     CA  120   4.703   5.240   3.356
   13LEU     CB  121   4.685   5.278   3.209
   13LEU     CG  122   4.714   5.149   3.131
   13LEU    CD1  123   4.662   5.157   2.987
   13LEU    CD2  124   4.857   5.097   3.146
   13LEU      C  125   4.724   5.368   3.438
   13LEU      O  126   4.839   5.401   3.467
   14ASN      N  127   4.612   5.437   3.462
   14ASN      H  128   4.537   5.425   3.398
   14ASN     CA  129   4.611   5.546   3.560
   14ASN     CB  130   4.480   5.624   3.556
   14ASN     CG  131   4.455   5.685   3.418
   14ASN    OD1  132   4.553   5.702   3.345
   14ASN    ND2  133   4.333   5.717   3.377
   14ASN   HD21  134   4.254   5.722   3.438
   14ASN   HD22  135   4.318   5.745   3.282
   14ASN      C  136   4.646   5.514   3.706
   14ASN      O  137   4.713   5.587   3.779
   15LYS      N  138   4.614   5.391   3.744
   15LYS      H  139   4.536   5.347   3.700
   15LYS     CA  140   4.662   5.335   3.871
   15LYS     CB  141   4.585   5.211   3.917
   15LYS     CG  142   4.450   5.238   3.982
   15LYS     CD  143   4.360   5.115   3.972
   15LYS     CE  144   4.228   5.140   4.044
   15LYS     NZ  145   4.128   5.034   4.024
   15LYS    HZ1  146   4.036   5.070   4.042
   15LYS    HZ2  147   4.135   5.017   3.926
   15LYS    HZ3  148   4.150   4.956   4.083
   15LYS      C  149   4.813   5.310   3.877
   15LYS      O  150   4.875   5.335   3.980
   16VAL      N  151   4.867   5.251   3.770
   16VAL      H  152   4.813   5.203   3.702
   16VAL     CA  153   5.011   5.257   3.744
   16VAL     CB  154   5.044   5.177   3.618
   16VAL    CG1  155   5.197   5.171   3.609
   16VAL    CG2  156   4.996   5.032   3.619
   16VAL      C  157   5.070   5.399   3.748
   16VAL      O  158   5.167   5.413   3.822
   17LEU      N  159   5.019   5.498   3.675
   17LEU      H  160   4.957   5.473   3.601
   17LEU     CA  161   5.050   5.640   3.696
   17LEU     CB  162   4.961   5.722   3.603
   17LEU     CG  163   4.980   5.724   3.451
   17LEU    CD1  164   4.864   5.805   3.394
   17LEU    CD2  165   5.122   5.775   3.426
   17LEU      C  166   5.057   5.700   3.837
   17LEU      O  167   5.153   5.768   3.872
   18SER      N  168   4.961   5.665   3.921
   18SER      H  169   4.878   5.619   3.888
   18SER     CA  170   4.963   5.685   4.067
   18SER     CB  171   4.838   5.625   4.130
   18SER     OG  172   4.829   5.688   4.259
   18SER     HG  173   4.842   5.617   4.328
   18SER      C  174   5.088   5.623   4.130
   18SER      O  175   5.185   5.693   4.160
   19ARG      N  176   5.101   5.492   4.116
   19ARG      H  177   5.050   5.437   4.050
   19ARG     CA  178   5.209   5.416   4.181
   19ARG     CB  179   5.180   5.266   4.165
   19ARG     CG  180   5.065   5.217   4.253
   19ARG     CD  181   5.065   5.064   4.260
   19ARG     NE  182   4.949   5.019   4.337
   19ARG     HE  183   4.859   5.038   4.297
   19ARG     CZ  184   4.964   4.963   4.458
   19ARG    NH1  185   5.084   4.925   4.504
   19ARG   HH11  186   5.167   4.972   4.474
   19ARG   HH12  187   5.095   4.855   4.574
   19ARG    NH2  188   4.856   4.941   4.536
   19ARG   HH21  189   4.763   4.952   4.501
   19ARG   HH22  190   4.869   4.910   4.630
   19ARG      C  191   5.355   5.442   4.143
   19ARG      O  192   5.453   5.422   4.214
   20LEU      N  193   5.373   5.489   4.020
   20LEU      H  194   5.295   5.489   3.957
   20LEU     CA  195   5.503   5.536   3.969
   20LEU     CB  196   5.508   5.509   3.819
   20LEU     CG  197   5.518   5.360   3.783
   20LEU    CD1  198   5.512   5.343   3.631
   20LEU    CD2  199   5.647   5.298   3.836
   20LEU      C  200   5.534   5.684   3.991
   20LEU      O  201   5.651   5.718   3.974
   21GLY      N  202   5.432   5.754   4.041
   21GLY      H  203   5.341   5.714   4.055
   21GLY     CA  204   5.447   5.896   4.072
   21GLY      C  205   5.457   5.997   3.957
   21GLY      O  206   5.566   6.042   3.926
   22VAL      N  207   5.354   5.997   3.873
   22VAL      H  208   5.276   5.936   3.886
   22VAL     CA  209   5.332   6.104   3.774
   22VAL     CB  210   5.321   6.030   3.640
   22VAL    CG1  211   5.323   6.128   3.522
   22VAL    CG2  212   5.439   5.938   3.611
   22VAL      C  213   5.204   6.181   3.806
   22VAL      O  214   5.102   6.119   3.836
   23ALA      N  215   5.215   6.311   3.782
   23ALA      H  216   5.287   6.343   3.721
   23ALA     CA  217   5.107   6.409   3.805
   23ALA     CB  218   5.145   6.551   3.765
   23ALA      C  219   4.973   6.362   3.747
   23ALA      O  220   4.960   6.349   3.625
   24GLY      N  221   4.873   6.398   3.826
   24GLY      H  222   4.893   6.444   3.912
   24GLY     CA  223   4.731   6.369   3.799
   24GLY      C  224   4.667   6.464   3.697
   24GLY      O  225   4.571   6.416   3.637
   25GLN      N  226   4.732   6.568   3.647
   25GLN      H  227   4.798   6.616   3.705
   25GLN     CA  228   4.708   6.659   3.534
   25GLN     CB  229   4.828   6.753   3.521
   25GLN     CG  230   4.840   6.862   3.628
   25GLN     CD  231   4.975   6.932   3.645
   25GLN    OE1  232   5.067   6.886   3.712
   25GLN    NE2  233   4.983   7.053   3.592
   25GLN   HE21  234   4.913   7.099   3.537
   25GLN   HE22  235   5.060   7.107   3.626
   25GLN      C  236   4.676   6.597   3.397
   25GLN      O  237   4.589   6.643   3.323
   26TRP      N  238   4.746   6.486   3.374
   26TRP      H  239   4.810   6.444   3.438
   26TRP     CA  240   4.736   6.415   3.246
   26TRP     CB  241   4.857   6.422   3.153
   26TRP     CG  242   4.894   6.567   3.123
   26TRP    CD1  243   4.966   6.641   3.207
   26TRP    HD1  244   5.016   6.603   3.296
   26TRP    CD2  245   4.862   6.649   3.015
   26TRP    NE1  246   5.000   6.758   3.153
   26TRP    HE1  247   5.024   6.835   3.212
   26TRP    CE2  248   4.939   6.763   3.035
   26TRP    CE3  249   4.794   6.637   2.895
   26TRP    HE3  250   4.710   6.568   2.887
   26TRP    CZ2  251   4.953   6.866   2.943
   26TRP    HZ2  252   5.000   6.960   2.972
   26TRP    CZ3  253   4.813   6.735   2.799
   26TRP    HZ3  254   4.770   6.707   2.703
   26TRP    CH2  255   4.892   6.848   2.819
   26TRP    HH2  256   4.888   6.920   2.738
   26TRP      C  257   4.707   6.268   3.277
   26TRP      O  258   4.794   6.197   3.328
   27ARG      N  259   4.591   6.220   3.233
   27ARG      H  260   4.530   6.274   3.175
   27ARG     CA  261   4.538   6.086   3.261
   27ARG     CB  262   4.443   6.088   3.381
   27ARG     CG  263   4.512   6.103   3.517
   27ARG     CD  264   4.565   5.970   3.571
   27ARG     NE  265   4.689   5.993   3.647
   27ARG     HE  266   4.760   6.029   3.587
   27ARG     CZ  267   4.714   5.980   3.778
   27ARG    NH1  268   4.608   5.969   3.859
   27ARG   HH11  269   4.513   5.973   3.826
   27ARG   HH12  270   4.623   5.979   3.957
   27ARG    NH2  271   4.842   5.983   3.816
   27ARG   HH21  272   4.911   5.976   3.744
   27ARG   HH22  273   4.862   5.987   3.914
   27ARG      C  274   4.478   6.025   3.134
   27ARG      O  275   4.431   6.096   3.045
   28PHE      N  276   4.489   5.893   3.120
   28PHE      H  277   4.551   5.839   3.176
   28PHE     CA  278   4.426   5.816   3.012
   28PHE     CB  279   4.481   5.673   3.012
   28PHE     CG  280   4.632   5.670   2.990
   28PHE    CD1  281   4.713   5.606   3.083
   28PHE    HD1  282   4.679   5.581   3.184
   28PHE    CD2  283   4.685   5.731   2.877
   28PHE    HD2  284   4.629   5.774   2.794
   28PHE    CE1  285   4.850   5.619   3.069
   28PHE    HE1  286   4.924   5.587   3.143
   28PHE    CE2  287   4.823   5.739   2.861
   28PHE    HE2  288   4.871   5.766   2.766
   28PHE     CZ  289   4.904   5.683   2.958
   28PHE     HZ  290   5.012   5.695   2.946
   28PHE      C  291   4.274   5.802   3.021
   28PHE      O  292   4.219   5.802   3.131
   29VAL      N  293   4.212   5.808   2.903
   29VAL      H  294   4.267   5.841   2.826
   29VAL     CA  295   4.066   5.808   2.884
   29VAL     CB  296   4.007   5.949   2.890
   29VAL    CG1  297   4.010   6.021   3.025
   29VAL    CG2  298   4.074   6.032   2.780
   29VAL      C  299   4.033   5.740   2.751
   29VAL      O  300   4.113   5.725   2.660
   30ASP      N  301   3.932   5.656   2.773
   30ASP      H  302   3.915   5.635   2.869
   30ASP     CA  303   3.852   5.578   2.677
   30ASP     CB  304   3.737   5.507   2.748
   30ASP     CG  305   3.786   5.417   2.862
   30ASP    OD1  306   3.754   5.457   2.977
   30ASP    OD2  307   3.844   5.311   2.832
   30ASP      C  308   3.788   5.654   2.560
   30ASP      O  309   3.714   5.751   2.575
   31VAL      N  310   3.833   5.621   2.440
   31VAL      H  311   3.909   5.557   2.428
   31VAL     CA  312   3.791   5.670   2.308
   31VAL     CB  313   3.913   5.704   2.223
   31VAL    CG1  314   3.869   5.758   2.087
   31VAL    CG2  315   4.009   5.793   2.302
   31VAL      C  316   3.706   5.553   2.256
   31VAL      O  317   3.744   5.436   2.249
   32LEU      N  318   3.579   5.590   2.268
   32LEU      H  319   3.554   5.685   2.289
   32LEU     CA  320   3.469   5.497   2.240
   32LEU     CB  321   3.341   5.536   2.314
   32LEU     CG  322   3.369   5.554   2.464
   32LEU    CD1  323   3.247   5.627   2.521
   32LEU    CD2  324   3.383   5.425   2.546
   32LEU      C  325   3.431   5.460   2.097
   32LEU      O  326   3.376   5.353   2.073
   33GLY      N  327   3.477   5.540   2.001
   33GLY      H  328   3.524   5.626   2.019
   33GLY     CA  329   3.456   5.506   1.859
   33GLY      C  330   3.532   5.590   1.756
   33GLY      O  331   3.535   5.713   1.763
   34LEU      N  332   3.594   5.513   1.668
   34LEU      H  333   3.583   5.414   1.658
   34LEU     CA  334   3.703   5.565   1.585
   34LEU     CB  335   3.812   5.462   1.555
   34LEU     CG  336   3.877   5.386   1.671
   34LEU    CD1  337   3.980   5.289   1.614
   34LEU    CD2  338   3.949   5.469   1.777
   34LEU      C  339   3.655   5.629   1.454
   34LEU      O  340   3.636   5.563   1.352
   35GLU      N  341   3.611   5.754   1.464
   35GLU      H  342   3.620   5.795   1.555
   35GLU     CA  343   3.546   5.844   1.368
   35GLU     CB  344   3.396   5.859   1.399
   35GLU     CG  345   3.331   5.724   1.430
   35GLU     CD  346   3.199   5.734   1.506
   35GLU    OE1  347   3.103   5.805   1.471
   35GLU    OE2  348   3.214   5.691   1.623
   35GLU      C  349   3.617   5.978   1.349
   35GLU      O  350   3.726   6.002   1.402
   36GLU      N  351   3.565   6.062   1.260
   36GLU      H  352   3.516   6.025   1.181
   36GLU     CA  353   3.592   6.207   1.261
   36GLU     CB  354   3.548   6.268   1.128
   36GLU     CG  355   3.632   6.243   1.003
   36GLU     CD  356   3.776   6.295   1.015
   36GLU    OE1  357   3.855   6.269   0.921
   36GLU    OE2  358   3.794   6.388   1.096
   36GLU      C  359   3.504   6.276   1.365
   36GLU      O  360   3.534   6.375   1.432
   37GLU      N  361   3.386   6.218   1.380
   37GLU      H  362   3.349   6.153   1.314
   37GLU     CA  363   3.305   6.229   1.502
   37GLU     CB  364   3.169   6.166   1.471
   37GLU     CG  365   3.064   6.274   1.440
   37GLU     CD  366   3.024   6.356   1.562
   37GLU    OE1  367   3.045   6.479   1.556
   37GLU    OE2  368   2.981   6.297   1.663
   37GLU      C  369   3.363   6.174   1.632
   37GLU      O  370   3.466   6.106   1.634
   38SER      N  371   3.277   6.172   1.733
   38SER      H  372   3.180   6.187   1.714
   38SER     CA  373   3.302   6.112   1.865
   38SER     CB  374   3.324   5.961   1.854
   38SER     OG  375   3.287   5.906   1.981
   38SER     HG  376   3.264   5.812   1.956
   38SER      C  377   3.421   6.171   1.941
   38SER      O  378   3.420   6.184   2.063
   39LEU      N  379   3.534   6.194   1.875
   39LEU      H  380   3.543   6.162   1.780
   39LEU     CA  381   3.654   6.252   1.936
   39LEU     CB  382   3.766   6.278   1.836
   39LEU     CG  383   3.828   6.145   1.792
   39LEU    CD1  384   3.929   6.166   1.679
   39LEU    CD2  385   3.893   6.079   1.914
   39LEU      C  386   3.626   6.387   2.002
   39LEU      O  387   3.708   6.420   2.088
   40GLY      N  388   3.520   6.464   1.977
   40GLY      H  389   3.449   6.434   1.913
   40GLY     CA  390   3.487   6.582   2.058
   40GLY      C  391   3.450   6.556   2.204
   40GLY      O  392   3.411   6.651   2.272
   41SER      N  393   3.424   6.431   2.240
   41SER      H  394   3.398   6.367   2.167
   41SER     CA  395   3.415   6.384   2.379
   41SER     CB  396   3.352   6.245   2.387
   41SER     OG  397   3.316   6.219   2.522
   41SER     HG  398   3.342   6.124   2.538
   41SER      C  399   3.543   6.374   2.462
   41SER      O  400   3.535   6.407   2.580
   42VAL      N  401   3.656   6.362   2.393
   42VAL      H  402   3.648   6.359   2.293
   42VAL     CA  403   3.788   6.344   2.454
   42VAL     CB  404   3.874   6.280   2.345
   42VAL    CG1  405   4.020   6.265   2.387
   42VAL    CG2  406   3.815   6.144   2.308
   42VAL      C  407   3.837   6.480   2.505
   42VAL      O  408   3.836   6.579   2.432
   43PRO      N  409   3.892   6.474   2.626
   43PRO     CA  410   3.963   6.585   2.691
   43PRO     CB  411   4.037   6.514   2.804
   43PRO     CG  412   3.925   6.427   2.862
   43PRO     CD  413   3.875   6.370   2.729
   43PRO      C  414   4.065   6.656   2.602
   43PRO      O  415   4.151   6.595   2.539
   44ALA      N  416   4.072   6.785   2.633
   44ALA      H  417   4.007   6.822   2.699
   44ALA     CA  418   4.138   6.879   2.540
   44ALA     CB  419   4.022   6.925   2.451
   44ALA      C  420   4.212   6.998   2.600
   44ALA      O  421   4.157   7.059   2.692
   45PRO      N  422   4.338   7.018   2.564
   45PRO     CA  423   4.424   6.924   2.490
   45PRO     CB  424   4.537   7.015   2.441
   45PRO     CG  425   4.557   7.109   2.560
   45PRO     CD  426   4.412   7.140   2.597
   45PRO      C  427   4.483   6.803   2.562
   45PRO      O  428   4.518   6.812   2.680
   46ALA      N  429   4.488   6.693   2.488
   46ALA      H  430   4.439   6.684   2.401
   46ALA     CA  431   4.554   6.569   2.532
   46ALA     CB  432   4.474   6.451   2.475
   46ALA      C  433   4.702   6.573   2.495
   46ALA      O  434   4.755   6.675   2.451
   47CYS      N  435   4.781   6.466   2.509
   47CYS      H  436   4.745   6.386   2.557
   47CYS     CA  437   4.926   6.455   2.490
   47CYS     CB  438   5.001   6.460   2.623
   47CYS     SG  439   4.936   6.358   2.760
   47CYS     HG  440   4.981   6.438   2.857
   47CYS      C  441   4.983   6.334   2.415
   47CYS      O  442   5.094   6.352   2.365
   48ALA      N  443   4.904   6.228   2.410
   48ALA      H  444   4.808   6.226   2.440
   48ALA     CA  445   4.944   6.102   2.345
   48ALA     CB  446   5.019   6.019   2.449
   48ALA      C  447   4.819   6.026   2.299
   48ALA      O  448   4.715   6.091   2.289
   49LEU      N  449   4.840   5.916   2.228
   49LEU      H  450   4.920   5.902   2.170
   49LEU     CA  451   4.729   5.830   2.183
   49LEU     CB  452   4.690   5.882   2.045
   49LEU     CG  453   4.552   5.836   1.998
   49LEU    CD1  454   4.435   5.888   2.083
   49LEU    CD2  455   4.526   5.866   1.850
   49LEU      C  456   4.779   5.686   2.162
   49LEU      O  457   4.872   5.661   2.085
   50LEU      N  458   4.698   5.592   2.209
   50LEU      H  459   4.611   5.613   2.253
   50LEU     CA  460   4.742   5.452   2.221
   50LEU     CB  461   4.794   5.411   2.359
   50LEU     CG  462   4.929   5.475   2.394
   50LEU    CD1  463   4.905   5.589   2.493
   50LEU    CD2  464   5.038   5.378   2.441
   50LEU      C  465   4.637   5.354   2.168
   50LEU      O  466   4.518   5.367   2.194
   51LEU      N  467   4.687   5.251   2.100
   51LEU      H  468   4.787   5.241   2.103
   51LEU     CA  469   4.600   5.153   2.034
   51LEU     CB  470   4.613   5.174   1.883
   51LEU     CG  471   4.507   5.096   1.805
   51LEU    CD1  472   4.359   5.131   1.823
   51LEU    CD2  473   4.542   5.114   1.657
   51LEU      C  474   4.639   5.010   2.073
   51LEU      O  475   4.753   4.973   2.048
   52LEU      N  476   4.547   4.935   2.133
   52LEU      H  477   4.458   4.977   2.148
   52LEU     CA  478   4.563   4.793   2.169
   52LEU     CB  479   4.494   4.769   2.304
   52LEU     CG  480   4.512   4.624   2.348
   52LEU    CD1  481   4.657   4.594   2.386
   52LEU    CD2  482   4.409   4.590   2.457
   52LEU      C  483   4.492   4.721   2.054
   52LEU      O  484   4.371   4.702   2.059
   53PHE      N  485   4.574   4.658   1.969
   53PHE      H  486   4.664   4.697   1.953
   53PHE     CA  487   4.523   4.569   1.863
   53PHE     CB  488   4.542   4.649   1.734
   53PHE     CG  489   4.479   4.587   1.610
   53PHE    CD1  490   4.343   4.594   1.582
   53PHE    HD1  491   4.280   4.622   1.667
   53PHE    CD2  492   4.567   4.544   1.512
   53PHE    HD2  493   4.672   4.550   1.539
   53PHE    CE1  494   4.299   4.548   1.458
   53PHE    HE1  495   4.193   4.551   1.433
   53PHE    CE2  496   4.521   4.505   1.386
   53PHE    HE2  497   4.593   4.479   1.309
   53PHE     CZ  498   4.385   4.501   1.359
   53PHE     HZ  499   4.343   4.529   1.262
   53PHE      C  500   4.594   4.435   1.852
   53PHE      O  501   4.712   4.433   1.888
   54PRO      N  502   4.525   4.330   1.807
   54PRO     CA  503   4.594   4.202   1.788
   54PRO     CB  504   4.481   4.107   1.828
   54PRO     CG  505   4.346   4.167   1.791
   54PRO     CD  506   4.380   4.314   1.819
   54PRO      C  507   4.644   4.178   1.645
   54PRO      O  508   4.578   4.215   1.548
   55LEU      N  509   4.773   4.148   1.641
   55LEU      H  510   4.810   4.120   1.730
   55LEU     CA  511   4.850   4.103   1.524
   55LEU     CB  512   4.995   4.151   1.536
   55LEU     CG  513   5.028   4.297   1.507
   55LEU    CD1  514   5.179   4.323   1.511
   55LEU    CD2  515   4.964   4.332   1.372
   55LEU      C  516   4.842   3.956   1.483
   55LEU      O  517   4.862   3.860   1.557
   56THR      N  518   4.865   3.944   1.353
   56THR      H  519   4.870   4.026   1.295
   56THR     CA  520   4.886   3.813   1.288
   56THR     CB  521   4.799   3.804   1.163
   56THR    OG1  522   4.825   3.904   1.064
   56THR    HG1  523   4.798   3.995   1.096
   56THR    CG2  524   4.652   3.813   1.205
   56THR      C  525   5.030   3.781   1.247
   56THR      O  526   5.106   3.872   1.216
   57ALA      N  527   5.073   3.657   1.271
   57ALA      H  528   5.003   3.591   1.298
   57ALA     CA  529   5.211   3.609   1.257
   57ALA     CB  530   5.226   3.457   1.269
   57ALA      C  531   5.282   3.644   1.126
   57ALA      O  532   5.384   3.713   1.130
   58GLN      N  533   5.209   3.624   1.017
   58GLN      H  534   5.132   3.559   1.021
   58GLN     CA  535   5.251   3.651   0.879
   58GLN     CB  536   5.143   3.596   0.786
   58GLN     CG  537   5.103   3.450   0.812
   58GLN     CD  538   4.983   3.455   0.906
   58GLN    OE1  539   4.987   3.426   1.026
   58GLN    NE2  540   4.882   3.531   0.863
   58GLN   HE21  541   4.873   3.585   0.779
   58GLN   HE22  542   4.795   3.494   0.896
   58GLN      C  543   5.287   3.797   0.852
   58GLN      O  544   5.403   3.830   0.828
   59HISE     N  545   5.199   3.891   0.886
   59HISE     H  546   5.118   3.866   0.938
   59HISE    CA  547   5.229   4.035   0.875
   59HISE    CB  548   5.096   4.109   0.889
   59HISE    CG  549   5.105   4.262   0.888
   59HISE   ND1  550   5.030   4.347   0.959
   59HISE   CD2  551   5.169   4.338   0.800
   59HISE   HD2  552   5.233   4.312   0.715
   59HISE   CE1  553   5.059   4.470   0.919
   59HISE   HE1  554   5.029   4.560   0.973
   59HISE   NE2  555   5.143   4.467   0.815
   59HISE   HE2  556   5.174   4.550   0.768
   59HISE     C  557   5.327   4.084   0.981
   59HISE     O  558   5.412   4.166   0.945
   60GLU      N  559   5.313   4.035   1.104
   60GLU      H  560   5.235   3.983   1.139
   60GLU     CA  561   5.412   4.075   1.205
   60GLU     CB  562   5.382   3.988   1.327
   60GLU     CG  563   5.429   4.049   1.459
   60GLU     CD  564   5.452   3.942   1.566
   60GLU    OE1  565   5.565   3.889   1.570
   60GLU    OE2  566   5.368   3.932   1.658
   60GLU      C  567   5.558   4.050   1.165
   60GLU      O  568   5.641   4.140   1.175
   61ASN      N  569   5.597   3.929   1.127
   61ASN      H  570   5.548   3.844   1.148
   61ASN     CA  571   5.723   3.895   1.059
   61ASN     CB  572   5.717   3.754   1.001
   61ASN     CG  573   5.747   3.648   1.108
   61ASN    OD1  574   5.786   3.666   1.223
   61ASN    ND2  575   5.706   3.526   1.076
   61ASN   HD21  576   5.675   3.500   0.984
   61ASN   HD22  577   5.719   3.463   1.153
   61ASN      C  578   5.766   3.983   0.942
   61ASN      O  579   5.882   4.026   0.948
   62PHE      N  580   5.673   4.033   0.861
   62PHE      H  581   5.581   3.994   0.867
   62PHE     CA  582   5.702   4.123   0.749
   62PHE     CB  583   5.586   4.128   0.649
   62PHE     CG  584   5.628   4.207   0.525
   62PHE    CD1  585   5.590   4.340   0.506
   62PHE    HD1  586   5.534   4.396   0.580
   62PHE    CD2  587   5.681   4.142   0.414
   62PHE    HD2  588   5.706   4.036   0.420
   62PHE    CE1  589   5.612   4.409   0.387
   62PHE    HE1  590   5.587   4.514   0.380
   62PHE    CE2  591   5.697   4.206   0.292
   62PHE    HE2  592   5.714   4.150   0.200
   62PHE     CZ  593   5.661   4.340   0.276
   62PHE     HZ  594   5.675   4.383   0.178
   62PHE      C  595   5.731   4.269   0.786
   62PHE      O  596   5.832   4.321   0.739
   63ARG      N  597   5.645   4.315   0.876
   63ARG      H  598   5.565   4.266   0.911
   63ARG     CA  599   5.666   4.441   0.948
   63ARG     CB  600   5.544   4.473   1.035
   63ARG     CG  601   5.514   4.621   1.009
   63ARG     CD  602   5.385   4.691   1.053
   63ARG     NE  603   5.390   4.829   1.003
   63ARG     HE  604   5.350   4.845   0.913
   63ARG     CZ  605   5.414   4.932   1.085
   63ARG    NH1  606   5.410   4.912   1.217
   63ARG   HH11  607   5.384   4.824   1.258
   63ARG   HH12  608   5.418   4.991   1.279
   63ARG    NH2  609   5.477   5.044   1.049
   63ARG   HH21  610   5.527   5.044   0.962
   63ARG   HH22  611   5.459   5.117   1.116
   63ARG      C  612   5.793   4.452   1.033
   63ARG      O  613   5.866   4.551   1.023
   64LYS      N  614   5.829   4.340   1.094
   64LYS      H  615   5.760   4.273   1.121
   64LYS     CA  616   5.960   4.322   1.158
   64LYS     CB  617   5.969   4.191   1.237
   64LYS     CG  618   5.887   4.185   1.366
   64LYS     CD  619   5.928   4.089   1.477
   64LYS     CE  620   5.831   4.090   1.596
   64LYS     NZ  621   5.889   4.007   1.703
   64LYS    HZ1  622   5.932   3.928   1.660
   64LYS    HZ2  623   5.952   4.052   1.766
   64LYS    HZ3  624   5.809   3.977   1.755
   64LYS      C  625   6.078   4.334   1.061
   64LYS      O  626   6.170   4.413   1.079
   65LYS      N  627   6.064   4.267   0.947
   65LYS      H  628   6.005   4.187   0.936
   65LYS     CA  629   6.163   4.275   0.838
   65LYS     CB  630   6.149   4.158   0.740
   65LYS     CG  631   6.175   4.021   0.803
   65LYS     CD  632   6.175   3.908   0.700
   65LYS     CE  633   6.255   3.789   0.754
   65LYS     NZ  634   6.235   3.678   0.659
   65LYS    HZ1  635   6.140   3.650   0.671
   65LYS    HZ2  636   6.250   3.699   0.562
   65LYS    HZ3  637   6.292   3.599   0.678
   65LYS      C  638   6.178   4.409   0.765
   65LYS      O  639   6.286   4.447   0.722
   66GLN      N  640   6.065   4.474   0.738
   66GLN      H  641   5.975   4.433   0.749
   66GLN     CA  642   6.061   4.611   0.684
   66GLN     CB  643   5.912   4.631   0.657
   66GLN     CG  644   5.880   4.757   0.577
   66GLN     CD  645   5.741   4.782   0.519
   66GLN    OE1  646   5.639   4.733   0.567
   66GLN    NE2  647   5.743   4.856   0.408
   66GLN   HE21  648   5.822   4.905   0.371
   66GLN   HE22  649   5.662   4.850   0.350
   66GLN      C  650   6.110   4.726   0.773
   66GLN      O  651   6.200   4.798   0.731
   67ILE      N  652   6.067   4.732   0.898
   67ILE      H  653   5.987   4.684   0.934
   67ILE     CA  654   6.116   4.834   0.993
   67ILE     CB  655   6.039   4.823   1.125
   67ILE    CG1  656   5.895   4.863   1.095
   67ILE    CG2  657   6.096   4.900   1.245
   67ILE     CD  658   5.807   4.841   1.219
   67ILE      C  659   6.265   4.810   1.018
   67ILE      O  660   6.337   4.899   1.063
   68GLU      N  661   6.307   4.684   1.020
   68GLU      H  662   6.245   4.607   1.038
   68GLU     CA  663   6.446   4.640   1.040
   68GLU     CB  664   6.459   4.488   1.030
   68GLU     CG  665   6.600   4.429   1.032
   68GLU     CD  666   6.683   4.446   1.160
   68GLU    OE1  667   6.699   4.564   1.197
   68GLU    OE2  668   6.772   4.362   1.184
   68GLU      C  669   6.530   4.702   0.928
   68GLU      O  670   6.632   4.766   0.955
   69GLU      N  671   6.475   4.695   0.807
   69GLU      H  672   6.401   4.631   0.788
   69GLU     CA  673   6.538   4.733   0.680
   69GLU     CB  674   6.455   4.680   0.563
   69GLU     CG  675   6.539   4.642   0.440
   69GLU     CD  676   6.452   4.586   0.327
   69GLU    OE1  677   6.328   4.600   0.324
   69GLU    OE2  678   6.508   4.523   0.235
   69GLU      C  679   6.562   4.883   0.663
   69GLU      O  680   6.670   4.919   0.617
   70LEU      N  681   6.474   4.967   0.718
   70LEU      H  682   6.390   4.941   0.765
   70LEU     CA  683   6.486   5.114   0.722
   70LEU     CB  684   6.347   5.172   0.747
   70LEU     CG  685   6.240   5.128   0.647
   70LEU    CD1  686   6.098   5.139   0.702
   70LEU    CD2  687   6.256   5.212   0.520
   70LEU      C  688   6.601   5.176   0.802
   70LEU      O  689   6.647   5.286   0.772
   71LYS      N  690   6.642   5.097   0.901
   71LYS      H  691   6.587   5.022   0.938
   71LYS     CA  692   6.758   5.122   0.987
   71LYS     CB  693   6.890   5.116   0.910
   71LYS     CG  694   6.923   4.977   0.855
   71LYS     CD  695   6.935   4.875   0.969
   71LYS     CE  696   6.966   4.740   0.904
   71LYS     NZ  697   6.943   4.637   1.007
   71LYS    HZ1  698   6.948   4.544   0.972
   71LYS    HZ2  699   7.010   4.656   1.079
   71LYS    HZ3  700   6.857   4.646   1.058
   71LYS      C  701   6.761   5.251   1.070
   71LYS      O  702   6.860   5.279   1.136
   72GLY      N  703   6.647   5.302   1.116
   72GLY      H  704   6.559   5.265   1.085
   72GLY     CA  705   6.638   5.423   1.199
   72GLY      C  706   6.700   5.542   1.126
   72GLY      O  707   6.693   5.652   1.182
   73GLN      N  708   6.683   5.541   0.994
   73GLN      H  709   6.619   5.478   0.950
   73GLN     CA  710   6.732   5.652   0.911
   73GLN     CB  711   6.737   5.593   0.770
   73GLN     CG  712   6.764   5.704   0.668
   73GLN     CD  713   6.794   5.666   0.523
   73GLN    OE1  714   6.899   5.693   0.465
   73GLN    NE2  715   6.712   5.581   0.461
   73GLN   HE21  716   6.641   5.535   0.514
   73GLN   HE22  717   6.730   5.554   0.367
   73GLN      C  718   6.629   5.765   0.911
   73GLN      O  719   6.666   5.882   0.916
   74GLU      N  720   6.500   5.736   0.927
   74GLU      H  721   6.475   5.639   0.928
   74GLU     CA  722   6.390   5.831   0.950
   74GLU     CB  723   6.275   5.771   0.870
   74GLU     CG  724   6.304   5.731   0.725
   74GLU     CD  725   6.210   5.627   0.665
   74GLU    OE1  726   6.119   5.672   0.592
   74GLU    OE2  727   6.240   5.506   0.660
   74GLU      C  728   6.342   5.861   1.092
   74GLU      O  729   6.234   5.918   1.108
   75VAL      N  730   6.416   5.816   1.193
   75VAL      H  731   6.513   5.795   1.185
   75VAL     CA  732   6.375   5.847   1.331
   75VAL     CB  733   6.370   5.717   1.411
   75VAL    CG1  734   6.338   5.730   1.560
   75VAL    CG2  735   6.268   5.615   1.359
   75VAL      C  736   6.477   5.940   1.397
   75VAL      O  737   6.598   5.922   1.400
   76SER      N  738   6.428   6.042   1.467
   76SER      H  739   6.338   6.078   1.443
   76SER     CA  740   6.516   6.141   1.532
   76SER     CB  741   6.440   6.265   1.577
   76SER     OG  742   6.531   6.351   1.646
   76SER     HG  743   6.540   6.429   1.584
   76SER      C  744   6.586   6.091   1.658
   76SER      O  745   6.520   6.031   1.743
   77PRO      N  746   6.715   6.122   1.674
   77PRO     CA  747   6.789   6.102   1.799
   77PRO     CB  748   6.929   6.159   1.776
   77PRO     CG  749   6.940   6.148   1.624
   77PRO     CD  750   6.801   6.157   1.561
   77PRO      C  751   6.725   6.156   1.928
   77PRO      O  752   6.766   6.118   2.037
   78LYS      N  753   6.638   6.254   1.908
   78LYS      H  754   6.625   6.291   1.816
   78LYS     CA  755   6.561   6.310   2.020
   78LYS     CB  756   6.496   6.438   1.967
   78LYS     CG  757   6.585   6.562   1.987
   78LYS     CD  758   6.528   6.693   1.933
   78LYS     CE  759   6.467   6.681   1.793
   78LYS     NZ  760   6.408   6.804   1.738
   78LYS    HZ1  761   6.359   6.799   1.651
   78LYS    HZ2  762   6.328   6.836   1.788
   78LYS    HZ3  763   6.478   6.876   1.741
   78LYS      C  764   6.455   6.215   2.073
   78LYS      O  765   6.438   6.211   2.195
   79VAL      N  766   6.409   6.115   1.998
   79VAL      H  767   6.429   6.109   1.900
   79VAL     CA  768   6.297   6.028   2.036
   79VAL     CB  769   6.218   5.989   1.910
   79VAL    CG1  770   6.090   5.914   1.945
   79VAL    CG2  771   6.171   6.106   1.823
   79VAL      C  772   6.346   5.902   2.106
   79VAL      O  773   6.421   5.820   2.053
   80TYR      N  774   6.325   5.908   2.238
   80TYR      H  775   6.299   5.997   2.276
   80TYR     CA  776   6.352   5.797   2.330
   80TYR     CB  777   6.326   5.846   2.472
   80TYR     CG  778   6.343   5.739   2.581
   80TYR    CD1  779   6.243   5.647   2.607
   80TYR    HD1  780   6.163   5.625   2.537
   80TYR    CD2  781   6.435   5.756   2.684
   80TYR    HD2  782   6.508   5.837   2.678
   80TYR    CE1  783   6.240   5.567   2.721
   80TYR    HE1  784   6.150   5.515   2.753
   80TYR    CE2  785   6.440   5.682   2.801
   80TYR    HE2  786   6.521   5.697   2.872
   80TYR     CZ  787   6.334   5.593   2.820
   80TYR     OH  788   6.326   5.518   2.932
   80TYR     HH  789   6.404   5.544   2.989
   80TYR      C  790   6.262   5.677   2.298
   80TYR      O  791   6.140   5.687   2.292
   81PHE      N  792   6.335   5.576   2.252
   81PHE      H  793   6.429   5.596   2.224
   81PHE     CA  794   6.284   5.439   2.232
   81PHE     CB  795   6.276   5.416   2.081
   81PHE     CG  796   6.214   5.281   2.042
   81PHE    CD1  797   6.077   5.264   2.036
   81PHE    HD1  798   6.013   5.353   2.041
   81PHE    CD2  799   6.299   5.175   2.012
   81PHE    HD2  800   6.403   5.190   2.042
   81PHE    CE1  801   6.026   5.141   1.995
   81PHE    HE1  802   5.922   5.111   2.006
   81PHE    CE2  803   6.248   5.054   1.968
   81PHE    HE2  804   6.309   4.975   1.923
   81PHE     CZ  805   6.110   5.033   1.972
   81PHE     HZ  806   6.068   4.933   1.973
   81PHE      C  807   6.348   5.326   2.312
   81PHE      O  808   6.467   5.336   2.342
   82MET      N  809   6.266   5.248   2.382
   82MET      H  810   6.175   5.280   2.408
   82MET     CA  811   6.293   5.117   2.444
   82MET     CB  812   6.270   5.134   2.595
   82MET     CG  813   6.142   5.194   2.652
   82MET     SD  814   6.023   5.061   2.694
   82MET     CE  815   6.121   4.974   2.814
   82MET      C  816   6.216   4.993   2.399
   82MET      O  817   6.097   5.007   2.370
   83LYS      N  818   6.297   4.890   2.377
   83LYS      H  819   6.393   4.899   2.405
   83LYS     CA  820   6.251   4.763   2.319
   83LYS     CB  821   6.366   4.697   2.243
   83LYS     CG  822   6.425   4.760   2.117
   83LYS     CD  823   6.548   4.704   2.045
   83LYS     CE  824   6.590   4.790   1.925
   83LYS     NZ  825   6.674   4.701   1.844
   83LYS    HZ1  826   6.759   4.684   1.895
   83LYS    HZ2  827   6.618   4.622   1.819
   83LYS    HZ3  828   6.697   4.751   1.760
   83LYS      C  829   6.207   4.663   2.426
   83LYS      O  830   6.282   4.625   2.516
   84GLN      N  831   6.104   4.587   2.388
   84GLN      H  832   6.085   4.576   2.291
   84GLN     CA  833   6.043   4.494   2.484
   84GLN     CB  834   5.894   4.489   2.450
   84GLN     CG  835   5.812   4.435   2.567
   84GLN     CD  836   5.667   4.394   2.541
   84GLN    OE1  837   5.589   4.466   2.477
   84GLN    NE2  838   5.615   4.310   2.629
   84GLN   HE21  839   5.663   4.287   2.714
   84GLN   HE22  840   5.535   4.255   2.602
   84GLN      C  841   6.103   4.355   2.465
   84GLN      O  842   6.093   4.307   2.352
   85THR      N  843   6.156   4.297   2.573
   85THR      H  844   6.177   4.335   2.663
   85THR     CA  845   6.214   4.164   2.556
   85THR     CB  846   6.358   4.154   2.607
   85THR    OG1  847   6.344   4.190   2.745
   85THR    HG1  848   6.427   4.162   2.794
   85THR    CG2  849   6.448   4.235   2.513
   85THR      C  850   6.133   4.052   2.623
   85THR      O  851   6.166   3.935   2.608
   86ILE      N  852   6.049   4.091   2.718
   86ILE      H  853   6.036   4.186   2.745
   86ILE     CA  854   5.979   4.001   2.811
   86ILE     CB  855   6.019   4.042   2.953
   86ILE    CG1  856   6.160   3.996   2.992
   86ILE    CG2  857   5.918   4.012   3.064
   86ILE     CD  858   6.169   3.844   2.977
   86ILE      C  859   5.827   4.001   2.791
   86ILE      O  860   5.775   4.091   2.725
   87GLY      N  861   5.764   3.889   2.826
   87GLY      H  862   5.808   3.800   2.834
   87GLY     CA  863   5.618   3.873   2.832
   87GLY      C  864   5.545   3.957   2.937
   87GLY      O  865   5.603   3.985   3.042
   88ASN      N  866   5.417   3.982   2.915
   88ASN      H  867   5.374   3.950   2.830
   88ASN     CA  868   5.312   4.062   2.981
   88ASN     CB  869   5.254   4.003   3.110
   88ASN     CG  870   5.154   3.900   3.058
   88ASN    OD1  871   5.172   3.778   3.061
   88ASN    ND2  872   5.044   3.948   3.001
   88ASN   HD21  873   5.036   4.047   2.994
   88ASN   HD22  874   4.967   3.885   2.986
   88ASN      C  875   5.348   4.208   3.011
   88ASN      O  876   5.255   4.280   3.047
   89SER      N  877   5.465   4.255   2.970
   89SER      H  878   5.542   4.197   2.943
   89SER     CA  879   5.503   4.396   2.992
   89SER     CB  880   5.654   4.417   3.001
   89SER     OG  881   5.715   4.328   2.907
   89SER     HG  882   5.814   4.323   2.921
   89SER      C  883   5.440   4.503   2.903
   89SER      O  884   5.471   4.620   2.925
   90CYS      N  885   5.331   4.473   2.832
   90CYS      H  886   5.280   4.387   2.836
   90CYS     CA  887   5.292   4.560   2.720
   90CYS     CB  888   5.186   4.489   2.635
   90CYS     SG  889   5.034   4.453   2.730
   90CYS     HG  890   4.963   4.388   2.639
   90CYS      C  891   5.241   4.700   2.753
   90CYS      O  892   5.286   4.800   2.696
   91GLY      N  893   5.144   4.711   2.843
   91GLY      H  894   5.115   4.641   2.909
   91GLY     CA  895   5.106   4.843   2.894
   91GLY      C  896   5.209   4.926   2.971
   91GLY      O  897   5.223   5.047   2.957
   92THR      N  898   5.299   4.858   3.041
   92THR      H  899   5.268   4.774   3.086
   92THR     CA  900   5.420   4.922   3.096
   92THR     CB  901   5.496   4.824   3.184
   92THR    OG1  902   5.409   4.730   3.247
   92THR    HG1  903   5.353   4.780   3.313
   92THR    CG2  904   5.597   4.884   3.283
   92THR      C  905   5.503   4.991   2.988
   92THR      O  906   5.528   5.111   3.003
   93ILE      N  907   5.532   4.922   2.878
   93ILE      H  908   5.512   4.824   2.873
   93ILE     CA  909   5.605   4.976   2.762
   93ILE     CB  910   5.637   4.860   2.669
   93ILE    CG1  911   5.696   4.736   2.737
   93ILE    CG2  912   5.714   4.901   2.543
   93ILE     CD  913   5.825   4.781   2.806
   93ILE      C  914   5.528   5.091   2.696
   93ILE      O  915   5.599   5.190   2.675
   94GLY      N  916   5.399   5.072   2.671
   94GLY      H  917   5.369   4.977   2.666
   94GLY     CA  918   5.311   5.175   2.615
   94GLY      C  919   5.310   5.303   2.699
   94GLY      O  920   5.336   5.414   2.653
   95LEU      N  921   5.299   5.286   2.831
   95LEU      H  922   5.275   5.198   2.871
   95LEU     CA  923   5.301   5.394   2.930
   95LEU     CB  924   5.267   5.334   3.067
   95LEU     CG  925   5.183   5.431   3.150
   95LEU    CD1  926   5.082   5.358   3.239
   95LEU    CD2  927   5.268   5.512   3.247
   95LEU      C  928   5.440   5.459   2.941
   95LEU      O  929   5.449   5.581   2.946
   96ILE      N  930   5.550   5.385   2.935
   96ILE      H  931   5.537   5.287   2.953
   96ILE     CA  932   5.685   5.443   2.942
   96ILE     CB  933   5.794   5.338   2.963
   96ILE    CG1  934   5.785   5.283   3.105
   96ILE    CG2  935   5.937   5.389   2.943
   96ILE     CD  936   5.889   5.177   3.141
   96ILE      C  937   5.721   5.530   2.822
   96ILE      O  938   5.749   5.650   2.828
   97HISE     N  939   5.693   5.470   2.707
   97HISE     H  940   5.651   5.380   2.697
   97HISE    CA  941   5.710   5.534   2.576
   97HISE    CB  942   5.667   5.453   2.453
   97HISE    CG  943   5.753   5.331   2.418
   97HISE   ND1  944   5.777   5.293   2.293
   97HISE   CD2  945   5.819   5.241   2.491
   97HISE   HD2  946   5.838   5.247   2.598
   97HISE   CE1  947   5.847   5.179   2.294
   97HISE   HE1  948   5.885   5.126   2.207
   97HISE   NE2  949   5.871   5.142   2.420
   97HISE   HE2  950   5.925   5.064   2.453
   97HISE     C  951   5.626   5.662   2.570
   97HISE     O  952   5.670   5.766   2.520
   98ALA      N  953   5.503   5.663   2.620
   98ALA      H  954   5.450   5.583   2.648
   98ALA     CA  955   5.412   5.778   2.624
   98ALA     CB  956   5.266   5.736   2.640
   98ALA      C  957   5.445   5.885   2.729
   98ALA      O  958   5.456   6.002   2.692
   99VAL      N  959   5.493   5.843   2.846
   99VAL      H  960   5.477   5.748   2.873
   99VAL     CA  961   5.546   5.934   2.949
   99VAL     CB  962   5.553   5.873   3.089
   99VAL    CG1  963   5.601   5.947   3.214
   99VAL    CG2  964   5.408   5.840   3.121
   99VAL      C  965   5.684   5.990   2.912
   99VAL      O  966   5.716   6.107   2.933
  100ALA      N  967   5.770   5.912   2.849
  100ALA      H  968   5.749   5.816   2.829
  100ALA     CA  969   5.910   5.948   2.821
  100ALA     CB  970   6.000   5.832   2.778
  100ALA      C  971   5.947   6.069   2.736
  100ALA      O  972   6.036   6.150   2.762
  101ASN      N  973   5.872   6.081   2.626
  101ASN      H  974   5.810   6.009   2.597
  101ASN     CA  975   5.888   6.195   2.534
  101ASN     CB  976   5.877   6.147   2.389
  101ASN     CG  977   5.992   6.047   2.370
  101ASN    OD1  978   6.110   6.081   2.371
  101ASN    ND2  979   5.962   5.930   2.316
  101ASN   HD21  980   5.865   5.907   2.302
  101ASN   HD22  981   6.030   5.862   2.288
  101ASN      C  982   5.799   6.315   2.568
  101ASN      O  983   5.832   6.430   2.539
  102ASN      N  984   5.700   6.292   2.654
  102ASN      H  985   5.661   6.201   2.663
  102ASN     CA  986   5.619   6.400   2.712
  102ASN     CB  987   5.472   6.362   2.700
  102ASN     CG  988   5.395   6.403   2.574
  102ASN    OD1  989   5.429   6.493   2.498
  102ASN    ND2  990   5.284   6.331   2.564
  102ASN   HD21  991   5.252   6.260   2.627
  102ASN   HD22  992   5.225   6.344   2.484
  102ASN      C  993   5.642   6.457   2.852
  102ASN      O  994   5.557   6.519   2.917
  103GLN      N  995   5.771   6.446   2.880
  103GLN      H  996   5.827   6.377   2.833
  103GLN     CA  997   5.833   6.495   3.003
  103GLN     CB  998   5.974   6.440   3.027
  103GLN     CG  999   5.961   6.298   3.083
  103GLN     CD 1000   6.100   6.262   3.135
  103GLN    OE1 1001   6.152   6.314   3.234
  103GLN    NE2 1002   6.178   6.200   3.047
  103GLN   HE21 1003   6.140   6.167   2.960
  103GLN   HE22 1004   6.273   6.179   3.068
  103GLN      C 1005   5.832   6.647   3.023
  103GLN      O 1006   5.819   6.688   3.138
  104ASP      N 1007   5.807   6.724   2.918
  104ASP      H 1008   5.802   6.695   2.822
  104ASP     CA 1009   5.790   6.869   2.933
  104ASP     CB 1010   5.824   6.935   2.799
  104ASP     CG 1011   5.730   6.907   2.682
  104ASP    OD1 1012   5.691   7.002   2.611
  104ASP    OD2 1013   5.720   6.786   2.649
  104ASP      C 1014   5.653   6.917   2.982
  104ASP      O 1015   5.642   7.018   3.050
  105LYS      N 1016   5.555   6.831   2.955
  105LYS      H 1017   5.578   6.747   2.906
  105LYS     CA 1018   5.417   6.846   3.005
  105LYS     CB 1019   5.313   6.798   2.904
  105LYS     CG 1020   5.314   6.872   2.770
  105LYS     CD 1021   5.375   6.781   2.663
  105LYS     CE 1022   5.398   6.860   2.534
  105LYS     NZ 1023   5.490   6.795   2.440
  105LYS    HZ1 1024   5.479   6.696   2.449
  105LYS    HZ2 1025   5.478   6.826   2.346
  105LYS    HZ3 1026   5.581   6.805   2.480
  105LYS      C 1027   5.383   6.782   3.139
  105LYS      O 1028   5.341   6.845   3.236
  106LEU      N 1029   5.419   6.654   3.151
  106LEU      H 1030   5.452   6.608   3.069
  106LEU     CA 1031   5.394   6.563   3.263
  106LEU     CB 1032   5.405   6.416   3.219
  106LEU     CG 1033   5.283   6.353   3.153
  106LEU    CD1 1034   5.229   6.425   3.029
  106LEU    CD2 1035   5.309   6.203   3.133
  106LEU      C 1036   5.493   6.585   3.378
  106LEU      O 1037   5.614   6.576   3.358
  107GLY      N 1038   5.446   6.664   3.474
  107GLY      H 1039   5.365   6.721   3.462
  107GLY     CA 1040   5.516   6.673   3.603
  107GLY      C 1041   5.528   6.539   3.676
  107GLY      O 1042   5.457   6.442   3.649
  108PHE      N 1043   5.624   6.539   3.768
  108PHE      H 1044   5.670   6.625   3.786
  108PHE     CA 1045   5.649   6.423   3.856
  108PHE     CB 1046   5.786   6.360   3.826
  108PHE     CG 1047   5.791   6.302   3.685
  108PHE    CD1 1048   5.759   6.168   3.665
  108PHE    HD1 1049   5.741   6.105   3.752
  108PHE    CD2 1050   5.824   6.385   3.579
  108PHE    HD2 1051   5.862   6.486   3.596
  108PHE    CE1 1052   5.755   6.125   3.533
  108PHE    HE1 1053   5.754   6.019   3.509
  108PHE    CE2 1054   5.814   6.340   3.447
  108PHE    HE2 1055   5.810   6.406   3.360
  108PHE     CZ 1056   5.778   6.208   3.424
  108PHE     HZ 1057   5.758   6.168   3.325
  108PHE      C 1058   5.649   6.468   4.002
  108PHE      O 1059   5.694   6.579   4.029
  109GLU      N 1060   5.618   6.376   4.093
  109GLU      H 1061   5.587   6.287   4.059
  109GLU     CA 1062   5.627   6.390   4.239
  109GLU     CB 1063   5.523   6.299   4.303
  109GLU     CG 1064   5.554   6.150   4.312
  109GLU     CD 1065   5.470   6.062   4.405
  109GLU    OE1 1066   5.350   6.056   4.372
  109GLU    OE2 1067   5.532   5.986   4.482
  109GLU      C 1068   5.765   6.363   4.300
  109GLU      O 1069   5.851   6.315   4.227
  110ASP      N 1070   5.788   6.426   4.415
  110ASP      H 1071   5.714   6.473   4.463
  110ASP     CA 1072   5.913   6.415   4.492
  110ASP     CB 1073   5.924   6.516   4.607
  110ASP     CG 1074   6.061   6.569   4.649
  110ASP    OD1 1075   6.167   6.529   4.596
  110ASP    OD2 1076   6.071   6.671   4.721
  110ASP      C 1077   5.933   6.269   4.533
  110ASP      O 1078   5.868   6.214   4.622
  111GLY      N 1079   6.057   6.230   4.507
  111GLY      H 1080   6.131   6.292   4.481
  111GLY     CA 1081   6.097   6.088   4.509
  111GLY      C 1082   6.030   5.990   4.413
  111GLY      O 1083   6.021   5.871   4.444
  112SER      N 1084   5.993   6.034   4.293
  112SER      H 1085   6.048   6.107   4.252
  112SER     CA 1086   5.913   5.951   4.202
  112SER     CB 1087   5.874   6.029   4.076
  112SER     OG 1088   5.817   5.940   3.980
  112SER     HG 1089   5.720   5.962   3.971
  112SER      C 1090   5.998   5.834   4.151
  112SER      O 1091   6.110   5.847   4.103
  113VAL      N 1092   5.934   5.718   4.159
  113VAL      H 1093   5.859   5.714   4.225
  113VAL     CA 1094   5.980   5.585   4.114
  113VAL     CB 1095   5.872   5.486   4.158
  113VAL    CG1 1096   5.917   5.342   4.134
  113VAL    CG2 1097   5.819   5.510   4.300
  113VAL      C 1098   6.002   5.572   3.963
  113VAL      O 1099   6.111   5.526   3.927
  114LEU      N 1100   5.925   5.641   3.880
  114LEU      H 1101   5.848   5.693   3.917
  114LEU     CA 1102   5.941   5.654   3.734
  114LEU     CB 1103   5.809   5.689   3.666
  114LEU     CG 1104   5.807   5.667   3.514
  114LEU    CD1 1105   5.833   5.518   3.487
  114LEU    CD2 1106   5.665   5.694   3.464
  114LEU      C 1107   6.048   5.759   3.703
  114LEU      O 1108   6.124   5.727   3.612
  115LYS      N 1109   6.063   5.867   3.779
  115LYS      H 1110   6.022   5.864   3.870
  115LYS     CA 1111   6.158   5.974   3.746
  115LYS     CB 1112   6.132   6.110   3.812
  115LYS     CG 1113   6.230   6.215   3.761
  115LYS     CD 1114   6.216   6.246   3.612
  115LYS     CE 1115   6.325   6.343   3.565
  115LYS     NZ 1116   6.301   6.482   3.608
  115LYS    HZ1 1117   6.381   6.538   3.585
  115LYS    HZ2 1118   6.207   6.504   3.581
  115LYS    HZ3 1119   6.302   6.484   3.708
  115LYS      C 1120   6.306   5.938   3.731
  115LYS      O 1121   6.362   5.942   3.622
  116GLN      N 1122   6.341   5.847   3.822
  116GLN      H 1123   6.272   5.816   3.887
  116GLN     CA 1124   6.467   5.773   3.841
  116GLN     CB 1125   6.453   5.682   3.963
  116GLN     CG 1126   6.576   5.602   4.006
  116GLN     CD 1127   6.615   5.493   3.906
  116GLN    OE1 1128   6.548   5.390   3.897
  116GLN    NE2 1129   6.727   5.500   3.836
  116GLN   HE21 1130   6.794   5.571   3.860
  116GLN   HE22 1131   6.752   5.432   3.766
  116GLN      C 1132   6.494   5.693   3.713
  116GLN      O 1133   6.585   5.727   3.638
  117PHE      N 1134   6.405   5.602   3.675
  117PHE      H 1135   6.338   5.558   3.735
  117PHE     CA 1136   6.418   5.518   3.555
  117PHE     CB 1137   6.299   5.422   3.546
  117PHE     CG 1138   6.315   5.324   3.429
  117PHE    CD1 1139   6.399   5.215   3.446
  117PHE    HD1 1140   6.466   5.199   3.530
  117PHE    CD2 1141   6.237   5.348   3.316
  117PHE    HD2 1142   6.168   5.430   3.299
  117PHE    CE1 1143   6.405   5.124   3.341
  117PHE    HE1 1144   6.437   5.021   3.358
  117PHE    CE2 1145   6.259   5.259   3.212
  117PHE    HE2 1146   6.234   5.300   3.114
  117PHE     CZ 1147   6.339   5.146   3.220
  117PHE     HZ 1148   6.341   5.087   3.128
  117PHE      C 1149   6.425   5.591   3.420
  117PHE      O 1150   6.520   5.565   3.346
  118LEU      N 1151   6.345   5.696   3.407
  118LEU      H 1152   6.268   5.718   3.467
  118LEU     CA 1153   6.360   5.799   3.304
  118LEU     CB 1154   6.234   5.886   3.297
  118LEU     CG 1155   6.107   5.807   3.264
  118LEU    CD1 1156   5.991   5.906   3.260
  118LEU    CD2 1157   6.116   5.718   3.140
  118LEU      C 1158   6.490   5.880   3.302
  118LEU      O 1159   6.515   5.944   3.200
  119SER      N 1160   6.537   5.917   3.421
  119SER      H 1161   6.471   5.919   3.496
  119SER     CA 1162   6.662   5.994   3.437
  119SER     CB 1163   6.680   6.041   3.581
  119SER     OG 1164   6.807   6.089   3.626
  119SER     HG 1165   6.797   6.118   3.721
  119SER      C 1166   6.777   5.900   3.401
  119SER      O 1167   6.845   5.938   3.306
  120GLU      N 1168   6.785   5.782   3.462
  120GLU      H 1169   6.715   5.741   3.520
  120GLU     CA 1170   6.883   5.675   3.436
  120GLU     CB 1171   6.852   5.549   3.517
  120GLU     CG 1172   6.931   5.420   3.493
  120GLU     CD 1173   6.860   5.295   3.545
  120GLU    OE1 1174   6.813   5.301   3.661
  120GLU    OE2 1175   6.916   5.186   3.518
  120GLU      C 1176   6.907   5.643   3.288
  120GLU      O 1177   7.014   5.670   3.234
  121THR      N 1178   6.794   5.625   3.220
  121THR      H 1179   6.703   5.616   3.260
  121THR     CA 1180   6.795   5.569   3.084
  121THR     CB 1181   6.684   5.466   3.068
  121THR    OG1 1182   6.553   5.520   3.087
  121THR    HG1 1183   6.532   5.521   3.185
  121THR    CG2 1184   6.689   5.354   3.172
  121THR      C 1185   6.790   5.666   2.966
  121THR      O 1186   6.764   5.631   2.851
  122GLU      N 1187   6.815   5.793   2.996
  122GLU      H 1188   6.823   5.829   3.089
  122GLU     CA 1189   6.807   5.904   2.900
  122GLU     CB 1190   6.820   6.048   2.952
  122GLU     CG 1191   6.819   6.159   2.847
  122GLU     CD 1192   6.859   6.293   2.909
  122GLU    OE1 1193   6.975   6.305   2.955
  122GLU    OE2 1194   6.794   6.397   2.885
  122GLU      C 1195   6.905   5.886   2.785
  122GLU      O 1196   6.851   5.887   2.674
  123LYS      N 1197   7.031   5.863   2.819
  123LYS      H 1198   7.055   5.858   2.916
  123LYS     CA 1199   7.138   5.846   2.719
  123LYS     CB 1200   7.240   5.956   2.748
  123LYS     CG 1201   7.192   6.100   2.760
  123LYS     CD 1202   7.305   6.194   2.802
  123LYS     CE 1203   7.412   6.207   2.693
  123LYS     NZ 1204   7.361   6.299   2.591
  123LYS    HZ1 1205   7.413   6.282   2.508
  123LYS    HZ2 1206   7.267   6.273   2.568
  123LYS    HZ3 1207   7.374   6.393   2.622
  123LYS      C 1208   7.207   5.710   2.707
  123LYS      O 1209   7.324   5.691   2.738
  124MET      N 1210   7.143   5.623   2.629
  124MET      H 1211   7.078   5.653   2.559
  124MET     CA 1212   7.190   5.485   2.613
  124MET     CB 1213   7.180   5.411   2.746
  124MET     CG 1214   7.044   5.395   2.815
  124MET     SD 1215   7.020   5.279   2.954
  124MET     CE 1216   7.134   5.333   3.079
  124MET      C 1217   7.110   5.414   2.504
  124MET      O 1218   6.993   5.451   2.494
  125SER      N 1219   7.150   5.294   2.462
  125SER      H 1220   7.210   5.231   2.511
  125SER     CA 1221   7.080   5.221   2.355
  125SER     CB 1222   7.173   5.115   2.296
  125SER     OG 1223   7.156   4.997   2.375
  125SER     HG 1224   7.231   5.002   2.441
  125SER      C 1225   6.940   5.177   2.396
  125SER      O 1226   6.925   5.146   2.514
  126PRO      N 1227   6.852   5.142   2.303
  126PRO     CA 1228   6.724   5.074   2.329
  126PRO     CB 1229   6.653   5.067   2.194
  126PRO     CG 1230   6.690   5.206   2.141
  126PRO     CD 1231   6.840   5.208   2.172
  126PRO      C 1232   6.748   4.931   2.377
  126PRO      O 1233   6.667   4.892   2.461
  127GLU      N 1234   6.855   4.862   2.338
  127GLU      H 1235   6.898   4.869   2.248
  127GLU     CA 1236   6.898   4.737   2.403
  127GLU     CB 1237   7.010   4.675   2.319
  127GLU     CG 1238   6.949   4.615   2.193
  127GLU     CD 1239   6.981   4.707   2.075
  127GLU    OE1 1240   6.906   4.801   2.043
  127GLU    OE2 1241   7.085   4.690   2.008
  127GLU      C 1242   6.945   4.756   2.547
  127GLU      O 1243   6.890   4.695   2.639
  128ASP      N 1244   7.032   4.853   2.571
  128ASP      H 1245   7.077   4.890   2.490
  128ASP     CA 1246   7.077   4.892   2.706
  128ASP     CB 1247   7.183   5.003   2.710
  128ASP     CG 1248   7.317   4.963   2.649
  128ASP    OD1 1249   7.386   4.870   2.697
  128ASP    OD2 1250   7.359   5.045   2.564
  128ASP      C 1251   6.961   4.937   2.794
  128ASP      O 1252   6.958   4.901   2.912
  129ARG      N 1253   6.864   5.013   2.744
  129ARG      H 1254   6.881   5.077   2.669
  129ARG     CA 1255   6.735   5.034   2.810
  129ARG     CB 1256   6.643   5.123   2.726
  129ARG     CG 1257   6.698   5.266   2.728
  129ARG     CD 1258   6.617   5.363   2.641
  129ARG     NE 1259   6.688   5.490   2.624
  129ARG     HE 1260   6.715   5.541   2.706
  129ARG     CZ 1261   6.729   5.543   2.508
  129ARG    NH1 1262   6.711   5.482   2.390
  129ARG   HH11 1263   6.657   5.399   2.382
  129ARG   HH12 1264   6.747   5.528   2.309
  129ARG    NH2 1265   6.782   5.665   2.488
  129ARG   HH21 1266   6.808   5.723   2.565
  129ARG   HH22 1267   6.825   5.690   2.402
  129ARG      C 1268   6.654   4.909   2.847
  129ARG      O 1269   6.590   4.910   2.951
  130ALA      N 1270   6.654   4.806   2.762
  130ALA      H 1271   6.695   4.815   2.671
  130ALA     CA 1272   6.592   4.676   2.790
  130ALA     CB 1273   6.586   4.608   2.653
  130ALA      C 1274   6.659   4.599   2.904
  130ALA      O 1275   6.587   4.548   2.990
  131LYS      N 1276   6.787   4.622   2.927
  131LYS      H 1277   6.842   4.679   2.865
  131LYS     CA 1278   6.870   4.565   3.034
  131LYS     CB 1279   7.020   4.574   3.008
  131LYS     CG 1280   7.058   4.515   2.872
  131LYS     CD 1281   7.043   4.363   2.876
  131LYS     CE 1282   7.103   4.303   2.749
  131LYS     NZ 1283   7.248   4.331   2.754
  131LYS    HZ1 1284   7.272   4.322   2.851
  131LYS    HZ2 1285   7.300   4.270   2.694
  131LYS    HZ3 1286   7.268   4.425   2.727
  131LYS      C 1287   6.844   4.639   3.165
  131LYS      O 1288   6.817   4.575   3.267
  132CYS      N 1289   6.844   4.772   3.156
  132CYS      H 1290   6.886   4.823   3.081
  132CYS     CA 1291   6.798   4.856   3.267
  132CYS     CB 1292   6.815   5.004   3.232
  132CYS     SG 1293   6.982   5.059   3.284
  132CYS     HG 1294   6.967   5.121   3.401
  132CYS      C 1295   6.660   4.824   3.324
  132CYS      O 1296   6.626   4.856   3.438
  133PHE      N 1297   6.580   4.796   3.221
  133PHE      H 1298   6.596   4.808   3.123
  133PHE     CA 1299   6.442   4.758   3.255
  133PHE     CB 1300   6.360   4.777   3.127
  133PHE     CG 1301   6.211   4.764   3.158
  133PHE    CD1 1302   6.148   4.867   3.226
  133PHE    HD1 1303   6.212   4.950   3.257
  133PHE    CD2 1304   6.140   4.661   3.098
  133PHE    HD2 1305   6.192   4.590   3.033
  133PHE    CE1 1306   6.010   4.862   3.242
  133PHE    HE1 1307   5.956   4.941   3.294
  133PHE    CE2 1308   6.002   4.656   3.113
  133PHE    HE2 1309   5.951   4.570   3.069
  133PHE     CZ 1310   5.939   4.757   3.184
  133PHE     HZ 1311   5.831   4.749   3.196
  133PHE      C 1312   6.419   4.621   3.318
  133PHE      O 1313   6.371   4.608   3.431
  134GLU      N 1314   6.476   4.518   3.255
  134GLU      H 1315   6.491   4.525   3.156
  134GLU     CA 1316   6.493   4.387   3.319
  134GLU     CB 1317   6.584   4.298   3.235
  134GLU     CG 1318   6.509   4.238   3.116
  134GLU     CD 1319   6.585   4.145   3.021
  134GLU    OE1 1320   6.676   4.071   3.063
  134GLU    OE2 1321   6.545   4.142   2.903
  134GLU      C 1322   6.557   4.391   3.457
  134GLU      O 1323   6.501   4.349   3.558
  135LYS      N 1324   6.657   4.477   3.477
  135LYS      H 1325   6.702   4.520   3.399
  135LYS     CA 1326   6.718   4.495   3.609
  135LYS     CB 1327   6.866   4.533   3.593
  135LYS     CG 1328   6.965   4.426   3.546
  135LYS     CD 1329   7.108   4.480   3.541
  135LYS     CE 1330   7.130   4.577   3.425
  135LYS     NZ 1331   7.268   4.621   3.398
  135LYS    HZ1 1332   7.312   4.623   3.488
  135LYS    HZ2 1333   7.307   4.548   3.343
  135LYS    HZ3 1334   7.280   4.710   3.354
  135LYS      C 1335   6.651   4.597   3.703
  135LYS      O 1336   6.716   4.664   3.782
  136ASN      N 1337   6.520   4.617   3.692
  136ASN      H 1338   6.470   4.584   3.612
  136ASN     CA 1339   6.449   4.703   3.787
  136ASN     CB 1340   6.391   4.832   3.728
  136ASN     CG 1341   6.336   4.933   3.828
  136ASN    OD1 1342   6.225   4.927   3.882
  136ASN    ND2 1343   6.401   5.045   3.857
  136ASN   HD21 1344   6.493   5.067   3.824
  136ASN   HD22 1345   6.354   5.105   3.921
  136ASN      C 1346   6.337   4.632   3.863
  136ASN      O 1347   6.238   4.590   3.802
  137GLU      N 1348   6.351   4.634   3.995
  137GLU      H 1349   6.433   4.675   4.036
  137GLU     CA 1350   6.258   4.567   4.088
  137GLU     CB 1351   6.329   4.562   4.223
  137GLU     CG 1352   6.453   4.473   4.217
  137GLU     CD 1353   6.430   4.323   4.232
  137GLU    OE1 1354   6.512   4.258   4.163
  137GLU    OE2 1355   6.322   4.286   4.283
  137GLU      C 1356   6.127   4.641   4.115
  137GLU      O 1357   6.020   4.579   4.118
  138ALA      N 1358   6.137   4.770   4.147
  138ALA      H 1359   6.222   4.815   4.174
  138ALA     CA 1360   6.020   4.854   4.171
  138ALA     CB 1361   6.073   4.983   4.235
  138ALA      C 1362   5.910   4.865   4.065
  138ALA      O 1363   5.793   4.882   4.100
  139ILE      N 1364   5.954   4.859   3.940
  139ILE      H 1365   6.046   4.877   3.906
  139ILE     CA 1366   5.854   4.856   3.832
  139ILE     CB 1367   5.921   4.889   3.698
  139ILE    CG1 1368   5.944   5.040   3.695
  139ILE    CG2 1369   5.846   4.844   3.572
  139ILE     CD 1370   6.066   5.063   3.605
  139ILE      C 1371   5.774   4.725   3.832
  139ILE      O 1372   5.651   4.731   3.828
  140GLN      N 1373   5.838   4.609   3.840
  140GLN      H 1374   5.938   4.610   3.830
  140GLN     CA 1375   5.777   4.476   3.850
  140GLN     CB 1376   5.882   4.366   3.867
  140GLN     CG 1377   5.972   4.358   3.743
  140GLN     CD 1378   6.093   4.267   3.765
  140GLN    OE1 1379   6.087   4.144   3.766
  140GLN    NE2 1380   6.213   4.324   3.774
  140GLN   HE21 1381   6.220   4.423   3.762
  140GLN   HE22 1382   6.296   4.268   3.771
  140GLN      C 1383   5.679   4.468   3.967
  140GLN      O 1384   5.567   4.424   3.943
  141ALA      N 1385   5.721   4.533   4.075
  141ALA      H 1386   5.819   4.551   4.081
  141ALA     CA 1387   5.632   4.548   4.192
  141ALA     CB 1388   5.707   4.604   4.312
  141ALA      C 1389   5.500   4.621   4.168
  141ALA      O 1390   5.398   4.554   4.178
  142ALA      N 1391   5.514   4.732   4.095
  142ALA      H 1392   5.604   4.775   4.087
  142ALA     CA 1393   5.397   4.812   4.056
  142ALA     CB 1394   5.451   4.946   4.007
  142ALA      C 1395   5.311   4.741   3.951
  142ALA      O 1396   5.189   4.756   3.952
  143HISE     N 1397   5.374   4.681   3.850
  143HISE     H 1398   5.472   4.694   3.837
  143HISE    CA 1399   5.316   4.579   3.762
  143HISE    CB 1400   5.412   4.496   3.677
  143HISE    CG 1401   5.331   4.421   3.571
  143HISE   ND1 1402   5.287   4.464   3.453
  143HISE   CD2 1403   5.288   4.296   3.584
  143HISE   HD2 1404   5.284   4.237   3.676
  143HISE   CE1 1405   5.228   4.363   3.390
  143HISE   HE1 1406   5.186   4.357   3.290
  143HISE   NE2 1407   5.224   4.259   3.474
  143HISE   HE2 1408   5.161   4.182   3.467
  143HISE     C 1409   5.226   4.476   3.830
  143HISE     O 1410   5.106   4.497   3.847
  144ASP      N 1411   5.286   4.375   3.894
  144ASP      H 1412   5.386   4.379   3.901
  144ASP     CA 1413   5.224   4.276   3.982
  144ASP     CB 1414   5.326   4.187   4.054
  144ASP     CG 1415   5.425   4.130   3.952
  144ASP    OD1 1416   5.537   4.113   4.005
  144ASP    OD2 1417   5.392   4.074   3.846
  144ASP      C 1418   5.119   4.329   4.081
  144ASP      O 1419   5.010   4.272   4.080
  145ALA      N 1420   5.146   4.441   4.148
  145ALA      H 1421   5.238   4.467   4.178
  145ALA     CA 1422   5.044   4.507   4.230
  145ALA     CB 1423   5.097   4.637   4.291
  145ALA      C 1424   4.908   4.544   4.171
  145ALA      O 1425   4.801   4.491   4.199
  146VAL      N 1426   4.916   4.617   4.060
  146VAL      H 1427   5.001   4.640   4.014
  146VAL     CA 1428   4.799   4.664   3.984
  146VAL     CB 1429   4.838   4.782   3.895
  146VAL    CG1 1430   4.722   4.830   3.807
  146VAL    CG2 1431   4.877   4.906   3.977
  146VAL      C 1432   4.731   4.546   3.913
  146VAL      O 1433   4.608   4.551   3.908
  147ALA      N 1434   4.803   4.446   3.864
  147ALA      H 1435   4.901   4.461   3.850
  147ALA     CA 1436   4.757   4.322   3.799
  147ALA     CB 1437   4.880   4.257   3.736
  147ALA      C 1438   4.679   4.232   3.895
  147ALA      O 1439   4.571   4.183   3.861
  148GLN      N 1440   4.717   4.234   4.022
  148GLN      H 1441   4.811   4.257   4.048
  148GLN     CA 1442   4.642   4.181   4.137
  148GLN     CB 1443   4.734   4.126   4.246
  148GLN     CG 1444   4.834   4.035   4.175
  148GLN     CD 1445   4.947   3.996   4.270
  148GLN    OE1 1446   4.925   3.921   4.366
  148GLN    NE2 1447   5.054   4.073   4.261
  148GLN   HE21 1448   5.055   4.154   4.202
  148GLN   HE22 1449   5.137   4.055   4.313
  148GLN      C 1450   4.516   4.259   4.178
  148GLN      O 1451   4.410   4.204   4.207
  149GLU      N 1452   4.528   4.391   4.173
  149GLU      H 1453   4.618   4.436   4.177
  149GLU     CA 1454   4.421   4.489   4.192
  149GLU     CB 1455   4.472   4.633   4.201
  149GLU     CG 1456   4.368   4.733   4.252
  149GLU     CD 1457   4.428   4.865   4.300
  149GLU    OE1 1458   4.379   4.975   4.267
  149GLU    OE2 1459   4.527   4.854   4.375
  149GLU      C 1460   4.306   4.467   4.094
  149GLU      O 1461   4.185   4.469   4.119
  150GLY      N 1462   4.349   4.448   3.969
  150GLY      H 1463   4.445   4.447   3.942
  150GLY     CA 1464   4.258   4.411   3.860
  150GLY      C 1465   4.184   4.279   3.883
  150GLY      O 1466   4.251   4.177   3.873
  151GLN      N 1467   4.052   4.284   3.902
  151GLN      H 1468   3.998   4.368   3.900
  151GLN     CA 1469   3.971   4.162   3.903
  151GLN     CB 1470   3.836   4.207   3.958
  151GLN     CG 1471   3.749   4.287   3.861
  151GLN     CD 1472   3.620   4.339   3.925
  151GLN    OE1 1473   3.556   4.272   4.005
  151GLN    NE2 1474   3.592   4.468   3.907
  151GLN   HE21 1475   3.650   4.538   3.866
  151GLN   HE22 1476   3.498   4.498   3.926
  151GLN      C 1477   3.964   4.081   3.773
  151GLN      O 1478   3.944   3.960   3.781
  152CYS      N 1479   3.938   4.141   3.657
  152CYS      H 1480   3.946   4.238   3.633
  152CYS     CA 1481   3.936   4.058   3.536
  152CYS     CB 1482   3.908   4.148   3.415
  152CYS     SG 1483   3.735   4.208   3.411
  152CYS     HG 1484   3.770   4.321   3.349
  152CYS      C 1485   4.066   3.991   3.492
  152CYS      O 1486   4.170   4.046   3.528
  153ARG      N 1487   4.063   3.890   3.406
  153ARG      H 1488   3.972   3.854   3.384
  153ARG     CA 1489   4.184   3.816   3.367
  153ARG     CB 1490   4.206   3.698   3.462
  153ARG     CG 1491   4.333   3.614   3.460
  153ARG     CD 1492   4.450   3.713   3.465
  153ARG     NE 1493   4.469   3.778   3.596
  153ARG     HE 1494   4.518   3.725   3.664
  153ARG     CZ 1495   4.456   3.910   3.617
  153ARG    NH1 1496   4.437   3.993   3.514
  153ARG   HH11 1497   4.446   3.970   3.417
  153ARG   HH12 1498   4.403   4.086   3.531
  153ARG    NH2 1499   4.401   3.947   3.733
  153ARG   HH21 1500   4.376   3.875   3.798
  153ARG   HH22 1501   4.385   4.042   3.759
  153ARG      C 1502   4.188   3.764   3.223
  153ARG      O 1503   4.235   3.838   3.137
  154VAL      N 1504   4.158   3.638   3.193
  154VAL      H 1505   4.135   3.583   3.274
  154VAL     CA 1506   4.162   3.566   3.065
  154VAL     CB 1507   4.034   3.579   2.982
  154VAL    CG1 1508   4.045   3.488   2.860
  154VAL    CG2 1509   3.918   3.522   3.065
  154VAL      C 1510   4.294   3.578   2.989
  154VAL      O 1511   4.309   3.655   2.894
  155ASP      N 1512   4.378   3.476   3.003
  155ASP      H 1513   4.399   3.437   3.092
  155ASP     CA 1514   4.482   3.453   2.901
  155ASP     CB 1515   4.624   3.431   2.953
  155ASP     CG 1516   4.736   3.442   2.850
  155ASP    OD1 1517   4.723   3.397   2.734
  155ASP    OD2 1518   4.840   3.498   2.890
  155ASP      C 1519   4.443   3.359   2.786
  155ASP      O 1520   4.450   3.238   2.806
  156ASP      N 1521   4.374   3.413   2.686
  156ASP      H 1522   4.374   3.513   2.677
  156ASP     CA 1523   4.339   3.334   2.567
  156ASP     CB 1524   4.203   3.390   2.525
  156ASP     CG 1525   4.199   3.541   2.504
  156ASP    OD1 1526   4.306   3.598   2.473
  156ASP    OD2 1527   4.090   3.599   2.519
  156ASP      C 1528   4.446   3.327   2.457
  156ASP      O 1529   4.409   3.294   2.345
  157LYS      N 1530   4.571   3.359   2.488
  157LYS      H 1531   4.590   3.374   2.585
  157LYS     CA 1532   4.691   3.346   2.405
  157LYS     CB 1533   4.736   3.201   2.390
  157LYS     CG 1534   4.807   3.148   2.514
  157LYS     CD 1535   4.940   3.218   2.546
  157LYS     CE 1536   4.995   3.152   2.673
  157LYS     NZ 1537   4.936   3.183   2.804
  157LYS    HZ1 1538   4.988   3.152   2.884
  157LYS    HZ2 1539   4.913   3.280   2.815
  157LYS    HZ3 1540   4.842   3.148   2.803
  157LYS      C 1541   4.700   3.427   2.275
  157LYS      O 1542   4.803   3.423   2.206
  158VAL      N 1543   4.596   3.505   2.248
  158VAL      H 1544   4.505   3.497   2.288
  158VAL     CA 1545   4.592   3.586   2.126
  158VAL     CB 1546   4.454   3.652   2.123
  158VAL    CG1 1547   4.434   3.737   1.997
  158VAL    CG2 1548   4.337   3.554   2.139
  158VAL      C 1549   4.700   3.695   2.129
  158VAL      O 1550   4.733   3.747   2.235
  159ASN      N 1551   4.762   3.707   2.012
  159ASN      H 1552   4.755   3.636   1.941
  159ASN     CA 1553   4.881   3.792   1.995
  159ASN     CB 1554   4.967   3.745   1.878
  159ASN     CG 1555   5.089   3.829   1.841
  159ASN    OD1 1556   5.156   3.888   1.926
  159ASN    ND2 1557   5.106   3.855   1.711
  159ASN   HD21 1558   5.037   3.828   1.645
  159ASN   HD22 1559   5.196   3.878   1.674
  159ASN      C 1560   4.847   3.941   1.991
  159ASN      O 1561   4.841   4.010   1.889
  160PHE      N 1562   4.857   3.993   2.113
  160PHE      H 1563   4.847   3.945   2.200
  160PHE     CA 1564   4.835   4.138   2.125
  160PHE     CB 1565   4.742   4.158   2.245
  160PHE     CG 1566   4.590   4.148   2.229
  160PHE    CD1 1567   4.526   4.260   2.179
  160PHE    HD1 1568   4.582   4.338   2.127
  160PHE    CD2 1569   4.524   4.030   2.260
  160PHE    HD2 1570   4.583   3.949   2.302
  160PHE    CE1 1571   4.388   4.255   2.170
  160PHE    HE1 1572   4.333   4.325   2.107
  160PHE    CE2 1573   4.386   4.026   2.245
  160PHE    HE2 1574   4.331   3.932   2.245
  160PHE     CZ 1575   4.317   4.142   2.208
  160PHE     HZ 1576   4.208   4.139   2.207
  160PHE      C 1577   4.960   4.227   2.127
  160PHE      O 1578   5.056   4.206   2.201
  161HISE     N 1579   4.945   4.346   2.070
  161HISE     H 1580   4.859   4.375   2.028
  161HISE    CA 1581   5.050   4.449   2.074
  161HISE    CB 1582   5.126   4.459   1.942
  161HISE    CG 1583   5.201   4.336   1.892
  161HISE   ND1 1584   5.333   4.321   1.879
  161HISE   CD2 1585   5.140   4.221   1.864
  161HISE   HD2 1586   5.033   4.200   1.871
  161HISE   CE1 1587   5.354   4.197   1.835
  161HISE   HE1 1588   5.448   4.170   1.788
  161HISE   NE2 1589   5.237   4.134   1.836
  161HISE   HE2 1590   5.220   4.038   1.812
  161HISE     C 1591   4.993   4.587   2.106
  161HISE     O 1592   4.877   4.614   2.072
  162PHE      N 1593   5.073   4.683   2.151
  162PHE      H 1594   5.172   4.680   2.140
  162PHE     CA 1595   5.015   4.810   2.197
  162PHE     CB 1596   5.009   4.794   2.349
  162PHE     CG 1597   4.947   4.909   2.428
  162PHE    CD1 1598   4.823   4.968   2.407
  162PHE    HD1 1599   4.767   4.928   2.322
  162PHE    CD2 1600   5.017   4.955   2.539
  162PHE    HD2 1601   5.108   4.899   2.561
  162PHE    CE1 1602   4.770   5.059   2.498
  162PHE    HE1 1603   4.673   5.105   2.482
  162PHE    CE2 1604   4.974   5.052   2.628
  162PHE    HE2 1605   5.041   5.083   2.709
  162PHE     CZ 1606   4.845   5.099   2.608
  162PHE     HZ 1607   4.806   5.180   2.670
  162PHE      C 1608   5.085   4.937   2.147
  162PHE      O 1609   5.183   4.988   2.200
  163ILE      N 1610   5.018   5.004   2.054
  163ILE      H 1611   4.925   4.978   2.028
  163ILE     CA 1612   5.082   5.105   1.969
  163ILE     CB 1613   5.050   5.093   1.820
  163ILE    CG1 1614   5.010   4.955   1.766
  163ILE    CG2 1615   5.154   5.151   1.724
  163ILE     CD 1616   4.926   4.981   1.641
  163ILE      C 1617   5.050   5.249   2.006
  163ILE      O 1618   4.933   5.281   2.028
  164LEU      N 1619   5.159   5.321   2.031
  164LEU      H 1620   5.244   5.268   2.036
  164LEU     CA 1621   5.165   5.463   2.067
  164LEU     CB 1622   5.263   5.500   2.178
  164LEU     CG 1623   5.289   5.649   2.202
  164LEU    CD1 1624   5.174   5.712   2.281
  164LEU    CD2 1625   5.425   5.661   2.272
  164LEU      C 1626   5.175   5.561   1.950
  164LEU      O 1627   5.277   5.557   1.880
  165PHE      N 1628   5.081   5.654   1.942
  165PHE      H 1629   5.000   5.660   2.001
  165PHE     CA 1630   5.080   5.762   1.842
  165PHE     CB 1631   4.950   5.755   1.761
  165PHE     CG 1632   4.949   5.627   1.678
  165PHE    CD1 1633   4.863   5.528   1.724
  165PHE    HD1 1634   4.781   5.545   1.794
  165PHE    CD2 1635   5.033   5.605   1.569
  165PHE    HD2 1636   5.115   5.671   1.542
  165PHE    CE1 1637   4.868   5.405   1.661
  165PHE    HE1 1638   4.780   5.344   1.680
  165PHE    CE2 1639   5.026   5.484   1.501
  165PHE    HE2 1640   5.087   5.474   1.412
  165PHE     CZ 1641   4.944   5.381   1.547
  165PHE     HZ 1642   4.955   5.281   1.506
  165PHE      C 1643   5.094   5.899   1.908
  165PHE      O 1644   5.026   5.919   2.008
  166ASN      N 1645   5.207   5.964   1.882
  166ASN      H 1646   5.280   5.926   1.825
  166ASN     CA 1647   5.224   6.100   1.936
  166ASN     CB 1648   5.287   6.093   2.075
  166ASN     CG 1649   5.431   6.041   2.068
  166ASN    OD1 1650   5.460   5.927   2.030
  166ASN    ND2 1651   5.514   6.113   2.142
  166ASN   HD21 1652   5.478   6.198   2.180
  166ASN   HD22 1653   5.602   6.080   2.176
  166ASN      C 1654   5.314   6.175   1.838
  166ASN      O 1655   5.386   6.116   1.757
  167ASN      N 1656   5.328   6.305   1.862
  167ASN      H 1657   5.293   6.335   1.951
  167ASN     CA 1658   5.403   6.398   1.777
  167ASN     CB 1659   5.314   6.506   1.716
  167ASN     CG 1660   5.384   6.608   1.625
  167ASN    OD1 1661   5.490   6.661   1.658
  167ASN    ND2 1662   5.318   6.644   1.516
  167ASN   HD21 1663   5.228   6.607   1.494
  167ASN   HD22 1664   5.348   6.727   1.469
  167ASN      C 1665   5.524   6.455   1.851
  167ASN      O 1666   5.507   6.516   1.957
  168VAL      N 1667   5.639   6.444   1.786
  168VAL      H 1668   5.646   6.397   1.698
  168VAL     CA 1669   5.768   6.495   1.835
  168VAL     CB 1670   5.868   6.394   1.892
  168VAL    CG1 1671   5.961   6.470   1.986
  168VAL    CG2 1672   5.801   6.276   1.963
  168VAL      C 1673   5.837   6.561   1.715
  168VAL      O 1674   5.831   6.514   1.601
  169ASP      N 1675   5.886   6.684   1.725
  169ASP      H 1676   5.881   6.721   1.818
  169ASP     CA 1677   5.953   6.764   1.622
  169ASP     CB 1678   6.088   6.695   1.600
  169ASP     CG 1679   6.200   6.751   1.512
  169ASP    OD1 1680   6.213   6.875   1.517
  169ASP    OD2 1681   6.282   6.674   1.457
  169ASP      C 1682   5.881   6.789   1.489
  169ASP      O 1683   5.933   6.787   1.378
  170GLY      N 1684   5.750   6.809   1.499
  170GLY      H 1685   5.705   6.784   1.585
  170GLY     CA 1686   5.666   6.825   1.379
  170GLY      C 1687   5.635   6.696   1.303
  170GLY      O 1688   5.571   6.699   1.198
  171HISE     N 1689   5.699   6.583   1.335
  171HISE     H 1690   5.784   6.590   1.387
  171HISE    CA 1691   5.662   6.447   1.295
  171HISE    CB 1692   5.788   6.368   1.259
  171HISE    CG 1693   5.875   6.403   1.138
  171HISE   ND1 1694   5.998   6.451   1.155
  171HISE   CD2 1695   5.841   6.405   1.010
  171HISE   HD2 1696   5.755   6.350   0.970
  171HISE   CE1 1697   6.039   6.474   1.030
  171HISE   HE1 1698   6.139   6.505   0.999
  171HISE   NE2 1699   5.946   6.446   0.940
  171HISE   HE2 1700   5.949   6.462   0.841
  171HISE     C 1701   5.581   6.365   1.396
  171HISE     O 1702   5.596   6.375   1.517
  172LEU      N 1703   5.491   6.282   1.343
  172LEU      H 1704   5.475   6.284   1.244
  172LEU     CA 1705   5.424   6.171   1.412
  172LEU     CB 1706   5.308   6.134   1.319
  172LEU     CG 1707   5.191   6.055   1.379
  172LEU    CD1 1708   5.243   5.928   1.446
  172LEU    CD2 1709   5.114   6.151   1.470
  172LEU      C 1710   5.529   6.061   1.425
  172LEU      O 1711   5.595   6.028   1.326
  173TYR      N 1712   5.536   6.013   1.548
  173TYR      H 1713   5.508   6.076   1.620
  173TYR     CA 1714   5.611   5.889   1.575
  173TYR     CB 1715   5.730   5.926   1.664
  173TYR     CG 1716   5.838   5.993   1.579
  173TYR    CD1 1717   5.932   5.912   1.516
  173TYR    HD1 1718   5.937   5.805   1.534
  173TYR    CD2 1719   5.855   6.130   1.589
  173TYR    HD2 1720   5.781   6.194   1.639
  173TYR    CE1 1721   6.040   5.974   1.454
  173TYR    HE1 1722   6.095   5.925   1.373
  173TYR    CE2 1723   5.964   6.187   1.525
  173TYR    HE2 1724   5.967   6.295   1.509
  173TYR     CZ 1725   6.058   6.112   1.456
  173TYR     OH 1726   6.165   6.164   1.389
  173TYR     HH 1727   6.166   6.264   1.387
  173TYR      C 1728   5.526   5.772   1.626
  173TYR      O 1729   5.441   5.786   1.713
  174GLU      N 1730   5.524   5.670   1.541
  174GLU      H 1731   5.555   5.675   1.446
  174GLU     CA 1732   5.459   5.543   1.577
  174GLU     CB 1733   5.409   5.482   1.446
  174GLU     CG 1734   5.353   5.340   1.465
  174GLU     CD 1735   5.328   5.285   1.324
  174GLU    OE1 1736   5.210   5.271   1.285
  174GLU    OE2 1737   5.427   5.244   1.259
  174GLU      C 1738   5.562   5.463   1.657
  174GLU      O 1739   5.670   5.445   1.603
  175LEU      N 1740   5.532   5.434   1.783
  175LEU      H 1741   5.445   5.466   1.822
  175LEU     CA 1742   5.613   5.351   1.874
  175LEU     CB 1743   5.647   5.424   2.004
  175LEU     CG 1744   5.756   5.528   1.979
  175LEU    CD1 1745   5.692   5.661   1.937
  175LEU    CD2 1746   5.827   5.548   2.113
  175LEU      C 1747   5.554   5.219   1.923
  175LEU      O 1748   5.436   5.215   1.958
  176ASP      N 1749   5.634   5.115   1.902
  176ASP      H 1750   5.704   5.111   1.831
  176ASP     CA 1751   5.602   4.985   1.963
  176ASP     CB 1752   5.533   4.904   1.853
  176ASP     CG 1753   5.495   4.759   1.884
  176ASP    OD1 1754   5.580   4.674   1.849
  176ASP    OD2 1755   5.375   4.739   1.912
  176ASP      C 1756   5.729   4.911   2.004
  176ASP      O 1757   5.824   4.924   1.927
  177GLY      N 1758   5.728   4.860   2.127
  177GLY      H 1759   5.654   4.872   2.193
  177GLY     CA 1760   5.839   4.796   2.198
  177GLY      C 1761   5.882   4.661   2.141
  177GLY      O 1762   5.996   4.614   2.142
  178ARG      N 1763   5.785   4.591   2.083
  178ARG      H 1764   5.692   4.626   2.084
  178ARG     CA 1765   5.802   4.459   2.020
  178ARG     CB 1766   5.668   4.387   2.000
  178ARG     CG 1767   5.615   4.357   2.140
  178ARG     CD 1768   5.646   4.220   2.200
  178ARG     NE 1769   5.587   4.102   2.136
  178ARG     HE 1770   5.641   4.067   2.059
  178ARG     CZ 1771   5.457   4.069   2.143
  178ARG    NH1 1772   5.361   4.150   2.189
  178ARG   HH11 1773   5.386   4.236   2.234
  178ARG   HH12 1774   5.269   4.110   2.185
  178ARG    NH2 1775   5.427   3.946   2.099
  178ARG   HH21 1776   5.497   3.884   2.065
  178ARG   HH22 1777   5.337   3.916   2.131
  178ARG      C 1778   5.882   4.472   1.890
  178ARG      O 1779   5.974   4.393   1.869
  179MET      N 1780   5.842   4.567   1.806
  179MET      H 1781   5.752   4.603   1.829
  179MET     CA 1782   5.915   4.598   1.682
  179MET     CB 1783   5.831   4.685   1.589
  179MET     CG 1784   5.698   4.623   1.545
  179MET     SD 1785   5.734   4.486   1.428
  179MET     CE 1786   5.573   4.410   1.431
  179MET      C 1787   6.058   4.651   1.695
  179MET      O 1788   6.077   4.735   1.783
  180PRO      N 1789   6.137   4.643   1.588
  180PRO     CA 1790   6.273   4.699   1.586
  180PRO     CB 1791   6.333   4.669   1.448
  180PRO     CG 1792   6.260   4.539   1.417
  180PRO     CD 1793   6.120   4.547   1.479
  180PRO      C 1794   6.301   4.843   1.630
  180PRO      O 1795   6.374   4.867   1.726
  181PHE      N 1796   6.255   4.941   1.553
  181PHE      H 1797   6.192   4.923   1.477
  181PHE     CA 1798   6.271   5.086   1.570
  181PHE     CB 1799   6.354   5.143   1.455
  181PHE     CG 1800   6.493   5.081   1.442
  181PHE    CD1 1801   6.520   4.978   1.352
  181PHE    HD1 1802   6.441   4.924   1.300
  181PHE    CD2 1803   6.592   5.149   1.512
  181PHE    HD2 1804   6.573   5.228   1.584
  181PHE    CE1 1805   6.653   4.952   1.320
  181PHE    HE1 1806   6.682   4.907   1.226
  181PHE    CE2 1807   6.723   5.128   1.472
  181PHE    HE2 1808   6.792   5.213   1.472
  181PHE     CZ 1809   6.753   5.027   1.382
  181PHE     HZ 1810   6.854   5.010   1.345
  181PHE      C 1811   6.135   5.154   1.554
  181PHE      O 1812   6.042   5.087   1.510
  182PRO      N 1813   6.118   5.285   1.568
  182PRO     CA 1814   5.988   5.348   1.541
  182PRO     CB 1815   5.993   5.481   1.615
  182PRO     CG 1816   6.093   5.459   1.729
  182PRO     CD 1817   6.196   5.372   1.657
  182PRO      C 1818   5.976   5.363   1.389
  182PRO      O 1819   6.067   5.335   1.310
  183VAL      N 1820   5.858   5.415   1.357
  183VAL      H 1821   5.787   5.438   1.424
  183VAL     CA 1822   5.820   5.453   1.220
  183VAL     CB 1823   5.713   5.364   1.156
  183VAL    CG1 1824   5.678   5.391   1.010
  183VAL    CG2 1825   5.755   5.217   1.150
  183VAL      C 1826   5.795   5.603   1.207
  183VAL      O 1827   5.709   5.657   1.277
  184ASN      N 1828   5.823   5.654   1.087
  184ASN      H 1829   5.842   5.590   1.013
  184ASN     CA 1830   5.790   5.795   1.059
  184ASN     CB 1831   5.921   5.873   1.046
  184ASN     CG 1832   5.894   6.023   1.046
  184ASN    OD1 1833   5.814   6.073   0.967
  184ASN    ND2 1834   5.977   6.096   1.120
  184ASN   HD21 1835   6.044   6.060   1.185
  184ASN   HD22 1836   5.961   6.195   1.116
  184ASN      C 1837   5.691   5.810   0.944
  184ASN      O 1838   5.725   5.772   0.832
  185HISE     N 1839   5.564   5.825   0.981
  185HISE     H 1840   5.545   5.833   1.079
  185HISE    CA 1841   5.448   5.845   0.894
  185HISE    CB 1842   5.323   5.806   0.973
  185HISE    CG 1843   5.302   5.655   0.986
  185HISE   ND1 1844   5.306   5.567   0.886
  185HISE   CD2 1845   5.306   5.590   1.102
  185HISE   HD2 1846   5.291   5.632   1.201
  185HISE   CE1 1847   5.317   5.451   0.949
  185HISE   HE1 1848   5.322   5.353   0.900
  185HISE   NE2 1849   5.308   5.458   1.081
  185HISE   HE2 1850   5.294   5.384   1.147
  185HISE     C 1851   5.426   5.979   0.824
  185HISE     O 1852   5.322   6.008   0.763
  186GLY      N 1853   5.522   6.069   0.843
  186GLY      H 1854   5.584   6.044   0.918
  186GLY     CA 1855   5.530   6.201   0.779
  186GLY      C 1856   5.514   6.320   0.873
  186GLY      O 1857   5.511   6.311   0.996
  187ALA      N 1858   5.480   6.434   0.813
  187ALA      H 1859   5.462   6.428   0.715
  187ALA     CA 1860   5.449   6.562   0.878
  187ALA     CB 1861   5.470   6.673   0.775
  187ALA      C 1862   5.314   6.583   0.948
  187ALA      O 1863   5.214   6.549   0.885
  188SER      N 1864   5.323   6.659   1.057
  188SER      H 1865   5.396   6.725   1.077
  188SER     CA 1866   5.203   6.665   1.140
  188SER     CB 1867   5.196   6.538   1.226
  188SER     OG 1868   5.126   6.545   1.350
  188SER     HG 1869   5.032   6.515   1.333
  188SER      C 1870   5.212   6.793   1.224
  188SER      O 1871   5.322   6.845   1.234
  189SER      N 1872   5.109   6.820   1.303
  189SER      H 1873   5.042   6.747   1.315
  189SER     CA 1874   5.093   6.939   1.388
  189SER     CB 1875   4.991   7.026   1.315
  189SER     OG 1876   4.952   7.141   1.391
  189SER     HG 1877   4.867   7.176   1.353
  189SER      C 1878   5.039   6.899   1.526
  189SER      O 1879   4.973   6.798   1.552
  190GLU      N 1880   5.079   6.970   1.631
  190GLU      H 1881   5.151   7.039   1.625
  190GLU     CA 1882   5.030   6.952   1.768
  190GLU     CB 1883   5.121   7.031   1.863
  190GLU     CG 1884   5.090   7.006   2.010
  190GLU     CD 1885   5.155   7.119   2.090
  190GLU    OE1 1886   5.280   7.118   2.090
  190GLU    OE2 1887   5.087   7.199   2.159
  190GLU      C 1888   4.878   6.965   1.784
  190GLU      O 1889   4.811   6.874   1.833
  191ASP      N 1890   4.823   7.065   1.716
  191ASP      H 1891   4.882   7.134   1.674
  191ASP     CA 1892   4.678   7.089   1.716
  191ASP     CB 1893   4.647   7.229   1.661
  191ASP     CG 1894   4.501   7.267   1.684
  191ASP    OD1 1895   4.477   7.346   1.778
  191ASP    OD2 1896   4.412   7.230   1.605
  191ASP      C 1897   4.596   6.982   1.644
  191ASP      O 1898   4.508   6.927   1.709
  192THR      N 1899   4.648   6.920   1.538
  192THR      H 1900   4.735   6.944   1.495
  192THR     CA 1901   4.578   6.812   1.466
  192THR     CB 1902   4.581   6.827   1.314
  192THR    OG1 1903   4.718   6.829   1.271
  192THR    HG1 1904   4.751   6.737   1.250
  192THR    CG2 1905   4.499   6.952   1.282
  192THR      C 1906   4.612   6.666   1.496
  192THR      O 1907   4.569   6.578   1.422
  193LEU      N 1908   4.677   6.650   1.611
  193LEU      H 1909   4.690   6.721   1.680
  193LEU     CA 1910   4.728   6.522   1.662
  193LEU     CB 1911   4.793   6.553   1.797
  193LEU     CG 1912   4.905   6.463   1.851
  193LEU    CD1 1913   4.943   6.528   1.984
  193LEU    CD2 1914   4.880   6.313   1.860
  193LEU      C 1915   4.620   6.414   1.667
  193LEU      O 1916   4.629   6.317   1.592
  194LEU      N 1917   4.503   6.446   1.720
  194LEU      H 1918   4.500   6.520   1.788
  194LEU     CA 1919   4.393   6.349   1.732
  194LEU     CB 1920   4.273   6.417   1.798
  194LEU     CG 1921   4.269   6.401   1.950
  194LEU    CD1 1922   4.143   6.461   2.015
  194LEU    CD2 1923   4.272   6.257   2.001
  194LEU      C 1924   4.352   6.289   1.597
  194LEU      O 1925   4.370   6.172   1.563
  195LYS      N 1926   4.329   6.385   1.508
  195LYS      H 1927   4.335   6.483   1.528
  195LYS     CA 1928   4.300   6.367   1.365
  195LYS     CB 1929   4.267   6.500   1.297
  195LYS     CG 1930   4.190   6.481   1.166
  195LYS     CD 1931   4.124   6.610   1.117
  195LYS     CE 1932   4.068   6.600   0.975
  195LYS     NZ 1933   4.159   6.557   0.868
  195LYS    HZ1 1934   4.196   6.465   0.882
  195LYS    HZ2 1935   4.099   6.546   0.789
  195LYS    HZ3 1936   4.234   6.620   0.846
  195LYS      C 1937   4.409   6.294   1.285
  195LYS      O 1938   4.378   6.193   1.222
  196ASP      N 1939   4.531   6.346   1.290
  196ASP      H 1940   4.556   6.429   1.339
  196ASP     CA 1941   4.645   6.286   1.219
  196ASP     CB 1942   4.784   6.346   1.240
  196ASP     CG 1943   4.791   6.493   1.197
  196ASP    OD1 1944   4.862   6.574   1.260
  196ASP    OD2 1945   4.740   6.518   1.086
  196ASP      C 1946   4.666   6.138   1.254
  196ASP      O 1947   4.669   6.054   1.165
  197ALA      N 1948   4.676   6.112   1.384
  197ALA      H 1949   4.665   6.191   1.444
  197ALA     CA 1950   4.688   5.979   1.445
  197ALA     CB 1951   4.697   6.009   1.595
  197ALA      C 1952   4.576   5.879   1.416
  197ALA      O 1953   4.594   5.759   1.397
  198ALA      N 1954   4.455   5.935   1.420
  198ALA      H 1955   4.442   6.020   1.471
  198ALA     CA 1956   4.333   5.865   1.377
  198ALA     CB 1957   4.217   5.964   1.390
  198ALA      C 1958   4.330   5.807   1.236
  198ALA      O 1959   4.277   5.697   1.223
  199LYS      N 1960   4.380   5.882   1.138
  199LYS      H 1961   4.412   5.972   1.169
  199LYS     CA 1962   4.405   5.836   1.001
  199LYS     CB 1963   4.479   5.951   0.932
  199LYS     CG 1964   4.492   5.927   0.782
  199LYS     CD 1965   4.583   6.037   0.726
  199LYS     CE 1966   4.720   6.012   0.789
  199LYS     NZ 1967   4.810   6.118   0.743
  199LYS    HZ1 1968   4.903   6.083   0.752
  199LYS    HZ2 1969   4.801   6.136   0.645
  199LYS    HZ3 1970   4.806   6.201   0.798
  199LYS      C 1971   4.491   5.709   1.002
  199LYS      O 1972   4.453   5.599   0.962
  200VAL      N 1973   4.600   5.710   1.079
  200VAL      H 1974   4.643   5.794   1.113
  200VAL     CA 1975   4.687   5.592   1.079
  200VAL     CB 1976   4.830   5.630   1.115
  200VAL    CG1 1977   4.922   5.512   1.147
  200VAL    CG2 1978   4.882   5.725   1.007
  200VAL      C 1979   4.634   5.472   1.158
  200VAL      O 1980   4.627   5.358   1.113
  201CYS      N 1981   4.574   5.502   1.273
  201CYS      H 1982   4.598   5.589   1.317
  201CYS     CA 1983   4.492   5.406   1.349
  201CYS     CB 1984   4.432   5.465   1.477
  201CYS     SG 1985   4.542   5.529   1.608
  201CYS     HG 1986   4.615   5.623   1.549
  201CYS      C 1987   4.387   5.335   1.263
  201CYS      O 1988   4.388   5.212   1.256
  202ARG      N 1989   4.295   5.409   1.202
  202ARG      H 1990   4.290   5.506   1.226
  202ARG     CA 1991   4.193   5.361   1.108
  202ARG     CB 1992   4.096   5.470   1.062
  202ARG     CG 1993   4.027   5.548   1.175
  202ARG     CD 1994   3.903   5.620   1.122
  202ARG     NE 1995   3.940   5.709   1.011
  202ARG     HE 1996   3.939   5.662   0.923
  202ARG     CZ 1997   3.967   5.840   1.017
  202ARG    NH1 1998   3.982   5.909   1.131
  202ARG   HH11 1999   3.995   5.866   1.220
  202ARG   HH12 2000   3.958   6.006   1.123
  202ARG    NH2 2001   4.007   5.900   0.904
  202ARG   HH21 2002   4.009   5.850   0.818
  202ARG   HH22 2003   4.037   5.995   0.901
  202ARG      C 2004   4.253   5.289   0.987
  202ARG      O 2005   4.228   5.169   0.979
  203GLU      N 2006   4.361   5.338   0.927
  203GLU      H 2007   4.396   5.431   0.938
  203GLU     CA 2008   4.419   5.261   0.816
  203GLU     CB 2009   4.503   5.339   0.715
  203GLU     CG 2010   4.650   5.369   0.749
  203GLU     CD 2011   4.726   5.439   0.637
  203GLU    OE1 2012   4.679   5.536   0.575
  203GLU    OE2 2013   4.840   5.397   0.605
  203GLU      C 2014   4.489   5.131   0.856
  203GLU      O 2015   4.484   5.039   0.775
  204PHE      N 2016   4.525   5.110   0.983
  204PHE      H 2017   4.558   5.189   1.035
  204PHE     CA 2018   4.584   4.988   1.040
  204PHE     CB 2019   4.660   5.026   1.167
  204PHE     CG 2020   4.775   4.927   1.184
  204PHE    CD1 2021   4.902   4.958   1.138
  204PHE    HD1 2022   4.933   5.061   1.124
  204PHE    CD2 2023   4.754   4.794   1.220
  204PHE    HD2 2024   4.651   4.760   1.233
  204PHE    CE1 2025   5.001   4.860   1.133
  204PHE    HE1 2026   5.104   4.885   1.108
  204PHE    CE2 2027   4.853   4.697   1.219
  204PHE    HE2 2028   4.836   4.590   1.234
  204PHE     CZ 2029   4.980   4.728   1.174
  204PHE     HZ 2030   5.066   4.662   1.169
  204PHE      C 2031   4.470   4.891   1.073
  204PHE      O 2032   4.487   4.772   1.047
  205THR      N 2033   4.355   4.932   1.125
  205THR      H 2034   4.349   5.022   1.169
  205THR     CA 2035   4.238   4.846   1.147
  205THR     CB 2036   4.149   4.901   1.258
  205THR    OG1 2037   4.034   4.820   1.285
  205THR    HG1 2038   4.072   4.744   1.338
  205THR    CG2 2039   4.102   5.047   1.252
  205THR      C 2040   4.170   4.813   1.014
  205THR      O 2041   4.147   4.693   0.994
  206GLU      N 2042   4.144   4.910   0.927
  206GLU      H 2043   4.157   5.006   0.950
  206GLU     CA 2044   4.065   4.887   0.805
  206GLU     CB 2045   4.031   5.020   0.737
  206GLU     CG 2046   3.935   5.118   0.804
  206GLU     CD 2047   3.935   5.262   0.750
  206GLU    OE1 2048   3.910   5.357   0.827
  206GLU    OE2 2049   3.962   5.281   0.630
  206GLU      C 2050   4.114   4.788   0.699
  206GLU      O 2051   4.030   4.743   0.621
  207ARG      N 2052   4.242   4.754   0.705
  207ARG      H 2053   4.312   4.796   0.764
  207ARG     CA 2054   4.288   4.643   0.621
  207ARG     CB 2055   4.441   4.646   0.612
  207ARG     CG 2056   4.498   4.782   0.571
  207ARG     CD 2057   4.651   4.787   0.564
  207ARG     NE 2058   4.699   4.762   0.700
  207ARG     HE 2059   4.669   4.684   0.754
  207ARG     CZ 2060   4.774   4.845   0.775
  207ARG    NH1 2061   4.798   4.974   0.746
  207ARG   HH11 2062   4.745   5.021   0.676
  207ARG   HH12 2063   4.872   5.027   0.787
  207ARG    NH2 2064   4.838   4.795   0.881
  207ARG   HH21 2065   4.829   4.697   0.897
  207ARG   HH22 2066   4.887   4.855   0.944
  207ARG      C 2067   4.241   4.504   0.665
  207ARG      O 2068   4.191   4.425   0.584
  208GLU      N 2069   4.244   4.490   0.797
  208GLU      H 2070   4.271   4.563   0.859
  208GLU     CA 2071   4.224   4.361   0.865
  208GLU     CB 2072   4.288   4.365   1.004
  208GLU     CG 2073   4.380   4.243   1.011
  208GLU     CD 2074   4.510   4.247   0.930
  208GLU    OE1 2075   4.597   4.311   0.992
  208GLU    OE2 2076   4.513   4.178   0.825
  208GLU      C 2077   4.077   4.324   0.882
  208GLU      O 2078   4.014   4.331   0.988
  209GLN      N 2079   4.007   4.302   0.771
  209GLN      H 2080   4.059   4.282   0.688
  209GLN     CA 2081   3.864   4.270   0.764
  209GLN     CB 2082   3.816   4.290   0.620
  209GLN     CG 2083   3.812   4.438   0.584
  209GLN     CD 2084   3.775   4.474   0.440
  209GLN    OE1 2085   3.845   4.436   0.346
  209GLN    NE2 2086   3.652   4.519   0.416
  209GLN   HE21 2087   3.582   4.531   0.487
  209GLN   HE22 2088   3.636   4.549   0.322
  209GLN      C 2089   3.795   4.150   0.828
  209GLN      O 2090   3.678   4.119   0.805
  210GLY      N 2091   3.876   4.057   0.879
  210GLY      H 2092   3.967   4.034   0.844
  210GLY     CA 2093   3.829   3.951   0.969
  210GLY      C 2094   3.819   3.991   1.116
  210GLY      O 2095   3.716   3.973   1.181
  211GLU      N 2096   3.916   4.075   1.151
  211GLU      H 2097   3.960   4.140   1.089
  211GLU     CA 2098   3.938   4.105   1.293
  211GLU     CB 2099   4.076   4.167   1.318
  211GLU     CG 2100   4.114   4.166   1.466
  211GLU     CD 2101   4.091   4.031   1.533
  211GLU    OE1 2102   3.983   4.013   1.593
  211GLU    OE2 2103   4.180   3.944   1.522
  211GLU      C 2104   3.835   4.200   1.354
  211GLU      O 2105   3.805   4.297   1.284
  212VAL      N 2106   3.765   4.156   1.459
  212VAL      H 2107   3.780   4.063   1.490
  212VAL     CA 2108   3.665   4.237   1.529
  212VAL     CB 2109   3.549   4.150   1.578
  212VAL    CG1 2110   3.471   4.100   1.457
  212VAL    CG2 2111   3.597   4.030   1.660
  212VAL      C 2112   3.736   4.307   1.645
  212VAL      O 2113   3.689   4.414   1.684
  213ARG      N 2114   3.842   4.248   1.699
  213ARG      H 2115   3.869   4.154   1.679
  213ARG     CA 2116   3.906   4.294   1.824
  213ARG     CB 2117   4.001   4.189   1.883
  213ARG     CG 2118   3.918   4.066   1.923
  213ARG     CD 2119   4.006   3.952   1.975
  213ARG     NE 2120   4.066   3.877   1.863
  213ARG     HE 2121   4.128   3.933   1.808
  213ARG     CZ 2122   4.079   3.745   1.852
  213ARG    NH1 2123   4.027   3.659   1.941
  213ARG   HH11 2124   3.956   3.692   2.003
  213ARG   HH12 2125   4.054   3.563   1.938
  213ARG    NH2 2126   4.132   3.698   1.738
  213ARG   HH21 2127   4.161   3.761   1.666
  213ARG   HH22 2128   4.142   3.600   1.719
  213ARG      C 2129   3.985   4.422   1.798
  213ARG      O 2130   4.081   4.419   1.721
  214PHE      N 2131   3.968   4.513   1.894
  214PHE      H 2132   3.931   4.476   1.979
  214PHE     CA 2133   4.032   4.644   1.912
  214PHE     CB 2134   4.009   4.738   1.794
  214PHE     CG 2135   3.864   4.784   1.782
  214PHE    CD1 2136   3.830   4.905   1.841
  214PHE    HD1 2137   3.900   4.948   1.913
  214PHE    CD2 2138   3.773   4.716   1.701
  214PHE    HD2 2139   3.819   4.644   1.633
  214PHE    CE1 2140   3.703   4.959   1.823
  214PHE    HE1 2141   3.672   5.045   1.881
  214PHE    CE2 2142   3.646   4.769   1.681
  214PHE    HE2 2143   3.563   4.716   1.633
  214PHE     CZ 2144   3.614   4.890   1.740
  214PHE     HZ 2145   3.519   4.938   1.718
  214PHE      C 2146   3.998   4.717   2.042
  214PHE      O 2147   3.897   4.686   2.106
  215SER      N 2148   4.083   4.814   2.073
  215SER      H 2149   4.159   4.825   2.009
  215SER     CA 2150   4.075   4.895   2.196
  215SER     CB 2151   4.120   4.827   2.325
  215SER     OG 2152   4.068   4.892   2.442
  215SER     HG 2153   4.086   4.836   2.523
  215SER      C 2154   4.149   5.028   2.177
  215SER      O 2155   4.262   5.017   2.131
  216ALA      N 2156   4.100   5.141   2.227
  216ALA      H 2157   4.022   5.128   2.288
  216ALA     CA 2158   4.154   5.275   2.199
  216ALA     CB 2159   4.065   5.338   2.092
  216ALA      C 2160   4.151   5.361   2.326
  216ALA      O 2161   4.054   5.367   2.400
  217VAL      N 2162   4.267   5.419   2.355
  217VAL      H 2163   4.343   5.408   2.291
  217VAL     CA 2164   4.300   5.503   2.471
  217VAL     CB 2165   4.375   5.434   2.585
  217VAL    CG1 2166   4.508   5.370   2.542
  217VAL    CG2 2167   4.381   5.504   2.721
  217VAL      C 2168   4.372   5.632   2.431
  217VAL      O 2169   4.427   5.637   2.321
  218ALA      N 2170   4.355   5.742   2.505
  218ALA      H 2171   4.281   5.754   2.571
  218ALA     CA 2172   4.438   5.862   2.486
  218ALA     CB 2173   4.353   5.976   2.431
  218ALA      C 2174   4.479   5.912   2.625
  218ALA     O1 2175   4.400   5.941   2.717
  218ALA     O2 2176   4.595   5.958   2.624
   6.92941   6.92941   4.89983   0.00000   0.00000   0.00000   0.00000   3.46470   3.46470
