# Supplementary material for: Is There a Functional Role for the Knotted Topology in Protein UCH-L1?
Source: J Chem Inf Model. 2024 Jul 24;64(17):6827–37. doi: 10.1021/acs.jcim.4c00880 (PMC11388461; doi:10.1021/acs.jcim.4c00880)
Supplement: Supplementary file 2 — ci4c00880_si_002.zip [file ci4c00880_si_002.zip › UCH-L1_files/APO/APO_delta219/REP_5/traj_final.gro]

Protein in water t= 500000.00000 step= 5000000
 2176
    1MET      N    1   5.825   5.102   4.551
    1MET     H1    2   5.778   5.162   4.615
    1MET     H2    3   5.784   5.011   4.553
    1MET     H3    4   5.922   5.103   4.574
    1MET     CA    5   5.799   5.165   4.420
    1MET     CB    6   5.801   5.318   4.419
    1MET     CG    7   5.668   5.379   4.465
    1MET     SD    8   5.626   5.340   4.638
    1MET     CE    9   5.675   5.490   4.721
    1MET      C   10   5.909   5.117   4.324
    1MET      O   11   6.018   5.080   4.367
    2GLN      N   12   5.870   5.095   4.199
    2GLN      H   13   5.779   5.127   4.171
    2GLN     CA   14   5.972   5.059   4.100
    2GLN     CB   15   5.912   4.989   3.978
    2GLN     CG   16   5.844   4.853   3.997
    2GLN     CD   17   5.950   4.747   4.028
    2GLN    OE1   18   6.071   4.764   4.017
    2GLN    NE2   19   5.908   4.632   4.080
    2GLN   HE21   20   5.812   4.603   4.083
    2GLN   HE22   21   5.972   4.570   4.125
    2GLN      C   22   6.051   5.181   4.053
    2GLN      O   23   6.168   5.205   4.083
    3LEU      N   24   5.969   5.282   4.025
    3LEU      H   25   5.873   5.281   4.052
    3LEU     CA   26   6.003   5.413   3.966
    3LEU     CB   27   6.037   5.518   4.072
    3LEU     CG   28   5.915   5.588   4.131
    3LEU    CD1   29   5.956   5.672   4.253
    3LEU    CD2   30   5.850   5.682   4.029
    3LEU      C   31   6.112   5.401   3.860
    3LEU      O   32   6.215   5.468   3.852
    4LYS      N   33   6.091   5.323   3.754
    4LYS      H   34   5.996   5.305   3.728
    4LYS     CA   35   6.188   5.284   3.650
    4LYS     CB   36   6.155   5.149   3.586
    4LYS     CG   37   6.177   5.037   3.688
    4LYS     CD   38   6.218   4.910   3.614
    4LYS     CE   39   6.271   4.812   3.719
    4LYS     NZ   40   6.405   4.855   3.762
    4LYS    HZ1   41   6.419   4.944   3.804
    4LYS    HZ2   42   6.427   4.784   3.830
    4LYS    HZ3   43   6.472   4.860   3.688
    4LYS      C   44   6.219   5.393   3.547
    4LYS      O   45   6.126   5.459   3.501
    5PRO      N   46   6.347   5.413   3.517
    5PRO     CA   47   6.388   5.503   3.408
    5PRO     CB   48   6.541   5.504   3.417
    5PRO     CG   49   6.570   5.476   3.565
    5PRO     CD   50   6.453   5.394   3.617
    5PRO      C   51   6.332   5.451   3.276
    5PRO      O   52   6.327   5.330   3.259
    6MET      N   53   6.284   5.552   3.203
    6MET      H   54   6.330   5.641   3.208
    6MET     CA   55   6.209   5.549   3.076
    6MET     CB   56   6.085   5.459   3.079
    6MET     CG   57   5.985   5.453   2.964
    6MET     SD   58   6.056   5.406   2.802
    6MET     CE   59   5.949   5.524   2.722
    6MET      C   60   6.169   5.692   3.043
    6MET      O   61   6.114   5.760   3.130
    7GLU      N   62   6.184   5.735   2.918
    7GLU      H   63   6.238   5.686   2.850
    7GLU     CA   64   6.121   5.859   2.870
    7GLU     CB   65   6.211   5.973   2.920
    7GLU     CG   66   6.167   6.115   2.886
    7GLU     CD   67   6.036   6.151   2.956
    7GLU    OE1   68   5.927   6.100   2.922
    7GLU    OE2   69   6.035   6.243   3.040
    7GLU      C   70   6.110   5.848   2.718
    7GLU      O   71   6.189   5.785   2.647
    8ILE      N   72   6.025   5.939   2.672
    8ILE      H   73   5.973   5.996   2.736
    8ILE     CA   74   5.986   5.942   2.530
    8ILE     CB   75   5.839   5.919   2.498
    8ILE    CG1   76   5.748   6.020   2.569
    8ILE    CG2   77   5.805   5.770   2.504
    8ILE     CD   78   5.611   6.036   2.504
    8ILE      C   79   6.042   6.064   2.457
    8ILE      O   80   5.984   6.112   2.360
    9ASN      N   81   6.158   6.111   2.503
    9ASN      H   82   6.203   6.074   2.585
    9ASN     CA   83   6.230   6.223   2.442
    9ASN     CB   84   6.346   6.252   2.537
    9ASN     CG   85   6.458   6.345   2.489
    9ASN    OD1   86   6.575   6.315   2.467
    9ASN    ND2   87   6.415   6.469   2.469
    9ASN   HD21   88   6.320   6.499   2.467
    9ASN   HD22   89   6.475   6.538   2.427
    9ASN      C   90   6.269   6.187   2.298
    9ASN      O   91   6.335   6.085   2.277
   10PRO      N   92   6.248   6.275   2.200
   10PRO     CA   93   6.289   6.251   2.061
   10PRO     CB   94   6.252   6.379   1.985
   10PRO     CG   95   6.129   6.427   2.062
   10PRO     CD   96   6.179   6.405   2.205
   10PRO      C   97   6.439   6.225   2.043
   10PRO      O   98   6.470   6.119   1.988
   11GLU      N   99   6.522   6.292   2.122
   11GLU      H  100   6.497   6.377   2.169
   11GLU     CA  101   6.666   6.269   2.108
   11GLU     CB  102   6.751   6.361   2.196
   11GLU     CG  103   6.716   6.505   2.158
   11GLU     CD  104   6.606   6.565   2.246
   11GLU    OE1  105   6.640   6.645   2.335
   11GLU    OE2  106   6.485   6.557   2.212
   11GLU      C  107   6.709   6.125   2.138
   11GLU      O  108   6.753   6.056   2.048
   12MET      N  109   6.644   6.073   2.243
   12MET      H  110   6.580   6.133   2.290
   12MET     CA  111   6.660   5.934   2.288
   12MET     CB  112   6.613   5.898   2.429
   12MET     CG  113   6.678   5.992   2.530
   12MET     SD  114   6.576   6.036   2.676
   12MET     CE  115   6.480   5.886   2.692
   12MET      C  116   6.583   5.842   2.193
   12MET      O  117   6.649   5.759   2.131
   13LEU      N  118   6.456   5.865   2.163
   13LEU      H  119   6.411   5.937   2.216
   13LEU     CA  120   6.384   5.804   2.050
   13LEU     CB  121   6.241   5.855   2.032
   13LEU     CG  122   6.143   5.803   2.138
   13LEU    CD1  123   6.002   5.854   2.109
   13LEU    CD2  124   6.130   5.652   2.116
   13LEU      C  125   6.450   5.796   1.912
   13LEU      O  126   6.446   5.690   1.850
   14ASN      N  127   6.524   5.896   1.866
   14ASN      H  128   6.517   5.986   1.911
   14ASN     CA  129   6.601   5.893   1.741
   14ASN     CB  130   6.610   6.021   1.658
   14ASN     CG  131   6.476   6.064   1.596
   14ASN    OD1  132   6.382   6.122   1.649
   14ASN    ND2  133   6.461   5.980   1.494
   14ASN   HD21  134   6.529   5.910   1.476
   14ASN   HD22  135   6.396   6.011   1.424
   14ASN      C  136   6.731   5.813   1.754
   14ASN      O  137   6.772   5.742   1.662
   15LYS      N  138   6.788   5.805   1.873
   15LYS      H  139   6.759   5.857   1.953
   15LYS     CA  140   6.912   5.728   1.895
   15LYS     CB  141   6.986   5.774   2.021
   15LYS     CG  142   7.075   5.899   2.012
   15LYS     CD  143   7.203   5.867   1.934
   15LYS     CE  144   7.267   5.992   1.874
   15LYS     NZ  145   7.171   6.048   1.779
   15LYS    HZ1  146   7.201   6.008   1.692
   15LYS    HZ2  147   7.072   6.032   1.788
   15LYS    HZ3  148   7.193   6.145   1.770
   15LYS      C  149   6.892   5.577   1.897
   15LYS      O  150   6.973   5.497   1.851
   16VAL      N  151   6.771   5.530   1.929
   16VAL      H  152   6.717   5.579   1.997
   16VAL     CA  153   6.729   5.390   1.918
   16VAL     CB  154   6.584   5.381   1.965
   16VAL    CG1  155   6.510   5.247   1.952
   16VAL    CG2  156   6.581   5.423   2.112
   16VAL      C  157   6.738   5.346   1.772
   16VAL      O  158   6.810   5.251   1.741
   17LEU      N  159   6.682   5.425   1.681
   17LEU      H  160   6.627   5.505   1.706
   17LEU     CA  161   6.679   5.400   1.536
   17LEU     CB  162   6.609   5.519   1.470
   17LEU     CG  163   6.457   5.530   1.468
   17LEU    CD1  164   6.410   5.643   1.376
   17LEU    CD2  165   6.395   5.399   1.419
   17LEU      C  166   6.819   5.391   1.476
   17LEU      O  167   6.842   5.301   1.396
   18SER      N  168   6.922   5.447   1.540
   18SER      H  169   6.910   5.486   1.631
   18SER     CA  170   7.063   5.426   1.501
   18SER     CB  171   7.157   5.527   1.568
   18SER     OG  172   7.286   5.520   1.507
   18SER     HG  173   7.311   5.423   1.502
   18SER      C  174   7.109   5.285   1.534
   18SER      O  175   7.182   5.233   1.449
   19ARG      N  176   7.077   5.230   1.651
   19ARG      H  177   7.016   5.279   1.712
   19ARG     CA  178   7.120   5.101   1.708
   19ARG     CB  179   7.114   5.106   1.860
   19ARG     CG  180   7.196   5.224   1.912
   19ARG     CD  181   7.169   5.262   2.058
   19ARG     NE  182   7.297   5.296   2.122
   19ARG     HE  183   7.356   5.368   2.084
   19ARG     CZ  184   7.338   5.255   2.242
   19ARG    NH1  185   7.272   5.174   2.326
   19ARG   HH11  186   7.177   5.148   2.308
   19ARG   HH12  187   7.316   5.128   2.403
   19ARG    NH2  188   7.467   5.265   2.276
   19ARG   HH21  189   7.531   5.297   2.206
   19ARG   HH22  190   7.498   5.228   2.363
   19ARG      C  191   7.042   4.985   1.645
   19ARG      O  192   7.093   4.873   1.641
   20LEU      N  193   6.919   5.014   1.607
   20LEU      H  194   6.875   5.096   1.646
   20LEU     CA  195   6.834   4.925   1.527
   20LEU     CB  196   6.685   4.959   1.534
   20LEU     CG  197   6.627   4.909   1.666
   20LEU    CD1  198   6.505   4.992   1.706
   20LEU    CD2  199   6.589   4.761   1.652
   20LEU      C  200   6.866   4.914   1.377
   20LEU      O  201   6.806   4.825   1.317
   21GLY      N  202   6.937   5.011   1.321
   21GLY      H  203   6.972   5.092   1.369
   21GLY     CA  204   6.976   5.028   1.180
   21GLY      C  205   6.858   5.064   1.090
   21GLY      O  206   6.826   4.999   0.991
   22VAL      N  207   6.805   5.182   1.123
   22VAL      H  208   6.832   5.205   1.216
   22VAL     CA  209   6.698   5.255   1.054
   22VAL     CB  210   6.573   5.236   1.139
   22VAL    CG1  211   6.451   5.300   1.071
   22VAL    CG2  212   6.535   5.103   1.204
   22VAL      C  213   6.741   5.402   1.044
   22VAL      O  214   6.794   5.464   1.136
   23ALA      N  215   6.748   5.439   0.917
   23ALA      H  216   6.708   5.382   0.844
   23ALA     CA  217   6.799   5.568   0.869
   23ALA     CB  218   6.801   5.562   0.717
   23ALA      C  219   6.692   5.669   0.913
   23ALA      O  220   6.575   5.646   0.941
   24GLY      N  221   6.738   5.794   0.912
   24GLY      H  222   6.824   5.814   0.865
   24GLY     CA  223   6.672   5.904   0.985
   24GLY      C  224   6.557   5.977   0.915
   24GLY      O  225   6.526   6.087   0.960
   25GLN      N  226   6.483   5.921   0.820
   25GLN      H  227   6.512   5.833   0.782
   25GLN     CA  228   6.363   5.979   0.758
   25GLN     CB  229   6.307   5.914   0.631
   25GLN     CG  230   6.410   5.894   0.519
   25GLN     CD  231   6.497   5.769   0.536
   25GLN    OE1  232   6.518   5.693   0.630
   25GLN    NE2  233   6.566   5.739   0.427
   25GLN   HE21  234   6.562   5.804   0.351
   25GLN   HE22  235   6.619   5.654   0.417
   25GLN      C  236   6.248   5.986   0.859
   25GLN      O  237   6.144   6.043   0.826
   26TRP      N  238   6.231   5.908   0.966
   26TRP      H  239   6.287   5.826   0.976
   26TRP     CA  240   6.160   5.949   1.087
   26TRP     CB  241   6.100   5.832   1.164
   26TRP     CG  242   5.958   5.860   1.213
   26TRP    CD1  243   5.904   5.972   1.260
   26TRP    HD1  244   5.950   6.071   1.262
   26TRP    CD2  245   5.856   5.766   1.221
   26TRP    NE1  246   5.778   5.955   1.297
   26TRP    HE1  247   5.732   6.026   1.349
   26TRP    CE2  248   5.744   5.827   1.279
   26TRP    CE3  249   5.843   5.635   1.177
   26TRP    HE3  250   5.935   5.579   1.156
   26TRP    CZ2  251   5.625   5.757   1.292
   26TRP    HZ2  252   5.540   5.810   1.334
   26TRP    CZ3  253   5.728   5.560   1.194
   26TRP    HZ3  254   5.710   5.469   1.136
   26TRP    CH2  255   5.621   5.623   1.257
   26TRP    HH2  256   5.539   5.564   1.298
   26TRP      C  257   6.250   6.037   1.175
   26TRP      O  258   6.338   5.985   1.245
   27ARG      N  259   6.208   6.163   1.184
   27ARG      H  260   6.136   6.193   1.122
   27ARG     CA  261   6.251   6.254   1.292
   27ARG     CB  262   6.316   6.373   1.222
   27ARG     CG  263   6.374   6.459   1.335
   27ARG     CD  264   6.399   6.604   1.291
   27ARG     NE  265   6.499   6.618   1.185
   27ARG     HE  266   6.592   6.584   1.201
   27ARG     CZ  267   6.466   6.675   1.068
   27ARG    NH1  268   6.338   6.711   1.048
   27ARG   HH11  269   6.274   6.708   1.125
   27ARG   HH12  270   6.304   6.752   0.964
   27ARG    NH2  271   6.553   6.677   0.966
   27ARG   HH21  272   6.647   6.653   0.989
   27ARG   HH22  273   6.526   6.698   0.872
   27ARG      C  274   6.135   6.292   1.384
   27ARG      O  275   6.060   6.382   1.348
   28PHE      N  276   6.131   6.224   1.498
   28PHE      H  277   6.208   6.171   1.534
   28PHE     CA  278   6.024   6.237   1.599
   28PHE     CB  279   6.048   6.134   1.710
   28PHE     CG  280   6.019   5.991   1.664
   28PHE    CD1  281   6.121   5.905   1.624
   28PHE    HD1  282   6.222   5.941   1.610
   28PHE    CD2  283   5.894   5.931   1.666
   28PHE    HD2  284   5.811   5.980   1.717
   28PHE    CE1  285   6.091   5.777   1.578
   28PHE    HE1  286   6.173   5.706   1.567
   28PHE    CE2  287   5.865   5.802   1.624
   28PHE    HE2  288   5.761   5.769   1.616
   28PHE     CZ  289   5.964   5.721   1.571
   28PHE     HZ  290   5.949   5.622   1.527
   28PHE      C  291   5.990   6.370   1.666
   28PHE      O  292   6.076   6.437   1.723
   29VAL      N  293   5.875   6.420   1.621
   29VAL      H  294   5.811   6.367   1.566
   29VAL     CA  295   5.822   6.544   1.679
   29VAL     CB  296   5.802   6.650   1.570
   29VAL    CG1  297   5.928   6.701   1.499
   29VAL    CG2  298   5.718   6.588   1.457
   29VAL      C  299   5.700   6.536   1.771
   29VAL      O  300   5.611   6.455   1.751
   30ASP      N  301   5.702   6.617   1.877
   30ASP      H  302   5.786   6.651   1.919
   30ASP     CA  303   5.582   6.622   1.962
   30ASP     CB  304   5.624   6.648   2.107
   30ASP     CG  305   5.744   6.741   2.127
   30ASP    OD1  306   5.732   6.865   2.141
   30ASP    OD2  307   5.861   6.698   2.117
   30ASP      C  308   5.451   6.684   1.913
   30ASP      O  309   5.387   6.760   1.985
   31VAL      N  310   5.403   6.620   1.806
   31VAL      H  311   5.446   6.534   1.777
   31VAL     CA  312   5.274   6.668   1.756
   31VAL     CB  313   5.232   6.606   1.623
   31VAL    CG1  314   5.317   6.651   1.503
   31VAL    CG2  315   5.245   6.455   1.641
   31VAL      C  316   5.147   6.675   1.842
   31VAL      O  317   5.066   6.765   1.824
   32LEU      N  318   5.121   6.591   1.942
   32LEU      H  319   5.177   6.508   1.935
   32LEU     CA  320   4.992   6.581   2.011
   32LEU     CB  321   4.920   6.456   1.961
   32LEU     CG  322   4.780   6.441   2.019
   32LEU    CD1  323   4.679   6.539   1.958
   32LEU    CD2  324   4.730   6.296   2.028
   32LEU      C  325   5.009   6.583   2.163
   32LEU      O  326   5.045   6.482   2.223
   33GLY      N  327   5.017   6.702   2.223
   33GLY      H  328   5.021   6.784   2.166
   33GLY     CA  329   4.999   6.732   2.366
   33GLY      C  330   4.853   6.725   2.410
   33GLY      O  331   4.759   6.701   2.335
   34LEU      N  332   4.845   6.715   2.543
   34LEU      H  333   4.926   6.700   2.599
   34LEU     CA  334   4.719   6.697   2.616
   34LEU     CB  335   4.748   6.645   2.757
   34LEU     CG  336   4.781   6.496   2.768
   34LEU    CD1  337   4.851   6.449   2.896
   34LEU    CD2  338   4.655   6.412   2.745
   34LEU      C  339   4.615   6.809   2.615
   34LEU      O  340   4.556   6.846   2.716
   35GLU      N  341   4.574   6.838   2.492
   35GLU      H  342   4.635   6.808   2.418
   35GLU     CA  343   4.470   6.936   2.459
   35GLU     CB  344   4.519   7.079   2.485
   35GLU     CG  345   4.407   7.182   2.505
   35GLU     CD  346   4.458   7.313   2.564
   35GLU    OE1  347   4.398   7.376   2.654
   35GLU    OE2  348   4.567   7.358   2.523
   35GLU      C  349   4.431   6.911   2.313
   35GLU      O  350   4.519   6.869   2.238
   36GLU      N  351   4.306   6.941   2.280
   36GLU      H  352   4.243   6.974   2.350
   36GLU     CA  353   4.251   6.935   2.144
   36GLU     CB  354   4.100   6.917   2.162
   36GLU     CG  355   4.063   6.777   2.210
   36GLU     CD  356   3.920   6.781   2.264
   36GLU    OE1  357   3.899   6.810   2.384
   36GLU    OE2  358   3.817   6.767   2.194
   36GLU      C  359   4.298   7.036   2.038
   36GLU      O  360   4.240   7.141   2.010
   37GLU      N  361   4.431   7.034   2.028
   37GLU      H  362   4.493   7.014   2.104
   37GLU     CA  363   4.502   7.110   1.925
   37GLU     CB  364   4.642   7.049   1.934
   37GLU     CG  365   4.756   7.088   1.840
   37GLU     CD  366   4.777   7.237   1.865
   37GLU    OE1  367   4.729   7.330   1.796
   37GLU    OE2  368   4.829   7.259   1.977
   37GLU      C  369   4.450   7.087   1.783
   37GLU      O  370   4.423   6.977   1.735
   38SER      N  371   4.469   7.190   1.701
   38SER      H  372   4.541   7.251   1.736
   38SER     CA  373   4.420   7.218   1.566
   38SER     CB  374   4.417   7.367   1.530
   38SER     OG  375   4.329   7.441   1.615
   38SER     HG  376   4.385   7.458   1.696
   38SER      C  377   4.502   7.153   1.455
   38SER      O  378   4.534   7.221   1.357
   39LEU      N  379   4.546   7.032   1.488
   39LEU      H  380   4.514   6.983   1.569
   39LEU     CA  381   4.633   6.945   1.408
   39LEU     CB  382   4.745   6.892   1.498
   39LEU     CG  383   4.874   6.966   1.461
   39LEU    CD1  384   4.962   6.943   1.584
   39LEU    CD2  385   4.942   6.919   1.333
   39LEU      C  386   4.557   6.832   1.338
   39LEU      O  387   4.521   6.736   1.406
   40GLY      N  388   4.531   6.843   1.207
   40GLY      H  389   4.564   6.918   1.148
   40GLY     CA  390   4.453   6.743   1.135
   40GLY      C  391   4.505   6.602   1.108
   40GLY      O  392   4.484   6.506   1.182
   41SER      N  393   4.531   6.582   0.979
   41SER      H  394   4.508   6.660   0.922
   41SER     CA  395   4.578   6.456   0.920
   41SER     CB  396   4.576   6.455   0.767
   41SER     OG  397   4.611   6.583   0.712
   41SER     HG  398   4.534   6.646   0.719
   41SER      C  399   4.724   6.435   0.959
   41SER      O  400   4.796   6.527   0.998
   42VAL      N  401   4.760   6.308   0.971
   42VAL      H  402   4.703   6.235   0.934
   42VAL     CA  403   4.887   6.260   1.028
   42VAL     CB  404   4.904   6.108   1.016
   42VAL    CG1  405   4.858   6.037   1.143
   42VAL    CG2  406   4.847   6.036   0.894
   42VAL      C  407   5.003   6.325   0.953
   42VAL      O  408   5.000   6.346   0.832
   43PRO      N  409   5.116   6.340   1.022
   43PRO     CA  410   5.234   6.414   0.974
   43PRO     CB  411   5.332   6.421   1.092
   43PRO     CG  412   5.236   6.423   1.211
   43PRO     CD  413   5.135   6.317   1.166
   43PRO      C  414   5.295   6.343   0.853
   43PRO      O  415   5.307   6.221   0.854
   44ALA      N  416   5.304   6.418   0.743
   44ALA      H  417   5.252   6.503   0.730
   44ALA     CA  418   5.375   6.366   0.626
   44ALA     CB  419   5.359   6.477   0.522
   44ALA      C  420   5.523   6.328   0.636
   44ALA      O  421   5.593   6.396   0.711
   45PRO      N  422   5.571   6.220   0.576
   45PRO     CA  423   5.502   6.112   0.505
   45PRO     CB  424   5.605   6.056   0.406
   45PRO     CG  425   5.735   6.077   0.483
   45PRO     CD  426   5.716   6.205   0.565
   45PRO      C  427   5.437   6.010   0.598
   45PRO      O  428   5.514   5.954   0.675
   46ALA      N  429   5.304   6.019   0.603
   46ALA      H  430   5.245   6.080   0.551
   46ALA     CA  431   5.219   5.913   0.660
   46ALA     CB  432   5.188   5.803   0.559
   46ALA      C  433   5.271   5.847   0.788
   46ALA      O  434   5.245   5.729   0.809
   47CYS      N  435   5.322   5.927   0.881
   47CYS      H  436   5.338   6.023   0.858
   47CYS     CA  437   5.354   5.882   1.017
   47CYS     CB  438   5.403   6.004   1.095
   47CYS     SG  439   5.566   6.071   1.044
   47CYS     HG  440   5.590   6.116   1.167
   47CYS      C  441   5.234   5.822   1.090
   47CYS      O  442   5.120   5.859   1.062
   48ALA      N  443   5.260   5.707   1.151
   48ALA      H  444   5.323   5.644   1.103
   48ALA     CA  445   5.182   5.643   1.258
   48ALA     CB  446   5.206   5.493   1.248
   48ALA      C  447   5.208   5.695   1.401
   48ALA      O  448   5.322   5.690   1.447
   49LEU      N  449   5.099   5.751   1.453
   49LEU      H  450   5.010   5.743   1.409
   49LEU     CA  451   5.095   5.815   1.585
   49LEU     CB  452   4.966   5.896   1.597
   49LEU     CG  453   4.956   5.994   1.713
   49LEU    CD1  454   5.067   6.099   1.699
   49LEU    CD2  455   4.813   6.039   1.741
   49LEU      C  456   5.122   5.718   1.700
   49LEU      O  457   5.049   5.619   1.701
   50LEU      N  458   5.232   5.743   1.772
   50LEU      H  459   5.308   5.801   1.744
   50LEU     CA  460   5.250   5.666   1.896
   50LEU     CB  461   5.395   5.626   1.924
   50LEU     CG  462   5.443   5.538   1.808
   50LEU    CD1  463   5.586   5.556   1.757
   50LEU    CD2  464   5.419   5.394   1.855
   50LEU      C  465   5.203   5.741   2.021
   50LEU      O  466   5.253   5.852   2.035
   51LEU      N  467   5.088   5.698   2.073
   51LEU      H  468   5.028   5.629   2.031
   51LEU     CA  469   5.041   5.754   2.200
   51LEU     CB  470   4.890   5.729   2.208
   51LEU     CG  471   4.814   5.835   2.129
   51LEU    CD1  472   4.670   5.796   2.095
   51LEU    CD2  473   4.810   5.963   2.212
   51LEU      C  474   5.105   5.696   2.326
   51LEU      O  475   5.116   5.574   2.328
   52LEU      N  476   5.139   5.773   2.429
   52LEU      H  477   5.135   5.873   2.432
   52LEU     CA  478   5.173   5.712   2.558
   52LEU     CB  479   5.294   5.790   2.611
   52LEU     CG  480   5.354   5.724   2.735
   52LEU    CD1  481   5.480   5.645   2.698
   52LEU    CD2  482   5.377   5.843   2.828
   52LEU      C  483   5.055   5.736   2.652
   52LEU      O  484   5.023   5.852   2.677
   53PHE      N  485   5.039   5.638   2.740
   53PHE      H  486   5.084   5.550   2.723
   53PHE     CA  487   4.937   5.647   2.846
   53PHE     CB  488   4.807   5.583   2.795
   53PHE     CG  489   4.741   5.665   2.684
   53PHE    CD1  490   4.696   5.590   2.576
   53PHE    HD1  491   4.754   5.504   2.542
   53PHE    CD2  492   4.677   5.779   2.730
   53PHE    HD2  493   4.706   5.840   2.816
   53PHE    CE1  494   4.593   5.636   2.494
   53PHE    HE1  495   4.568   5.595   2.396
   53PHE    CE2  496   4.562   5.815   2.660
   53PHE    HE2  497   4.491   5.880   2.711
   53PHE     CZ  498   4.528   5.748   2.544
   53PHE     HZ  499   4.451   5.797   2.483
   53PHE      C  500   4.976   5.578   2.976
   53PHE      O  501   5.032   5.469   2.974
   54PRO      N  502   4.966   5.641   3.093
   54PRO     CA  503   4.959   5.576   3.225
   54PRO     CB  504   4.965   5.696   3.318
   54PRO     CG  505   5.059   5.793   3.246
   54PRO     CD  506   4.994   5.785   3.108
   54PRO      C  507   4.836   5.484   3.223
   54PRO      O  508   4.737   5.540   3.270
   55LEU      N  509   4.855   5.354   3.200
   55LEU      H  510   4.945   5.320   3.173
   55LEU     CA  511   4.748   5.255   3.186
   55LEU     CB  512   4.802   5.152   3.087
   55LEU     CG  513   4.742   5.171   2.947
   55LEU    CD1  514   4.843   5.112   2.849
   55LEU    CD2  515   4.610   5.093   2.946
   55LEU      C  516   4.710   5.186   3.318
   55LEU      O  517   4.768   5.086   3.359
   56THR      N  518   4.651   5.269   3.403
   56THR      H  519   4.654   5.368   3.393
   56THR     CA  520   4.585   5.225   3.527
   56THR     CB  521   4.599   5.341   3.626
   56THR    OG1  522   4.566   5.469   3.570
   56THR    HG1  523   4.470   5.462   3.545
   56THR    CG2  524   4.734   5.325   3.695
   56THR      C  525   4.442   5.171   3.520
   56THR      O  526   4.400   5.147   3.407
   57ALA      N  527   4.362   5.178   3.626
   57ALA      H  528   4.355   5.265   3.674
   57ALA     CA  529   4.240   5.097   3.643
   57ALA     CB  530   4.210   5.052   3.786
   57ALA      C  531   4.120   5.124   3.553
   57ALA      O  532   4.093   5.034   3.473
   58GLN      N  533   4.087   5.253   3.544
   58GLN      H  534   4.137   5.320   3.599
   58GLN     CA  535   3.977   5.295   3.456
   58GLN     CB  536   3.932   5.435   3.498
   58GLN     CG  537   3.833   5.420   3.614
   58GLN     CD  538   3.746   5.544   3.632
   58GLN    OE1  539   3.632   5.542   3.584
   58GLN    NE2  540   3.778   5.637   3.722
   58GLN   HE21  541   3.864   5.632   3.772
   58GLN   HE22  542   3.731   5.725   3.727
   58GLN      C  543   4.004   5.288   3.305
   58GLN      O  544   3.916   5.236   3.236
   59HISE     N  545   4.132   5.314   3.282
   59HISE     H  546   4.188   5.369   3.344
   59HISE    CA  547   4.188   5.301   3.146
   59HISE    CB  548   4.339   5.324   3.149
   59HISE    CG  549   4.381   5.470   3.134
   59HISE   ND1  550   4.378   5.540   3.021
   59HISE   CD2  551   4.442   5.549   3.222
   59HISE   HD2  552   4.488   5.513   3.314
   59HISE   CE1  553   4.444   5.655   3.038
   59HISE   HE1  554   4.459   5.732   2.962
   59HISE   NE2  555   4.482   5.662   3.165
   59HISE   HE2  556   4.526   5.742   3.206
   59HISE     C  557   4.168   5.157   3.099
   59HISE     O  558   4.104   5.143   2.995
   60GLU      N  559   4.211   5.062   3.181
   60GLU      H  560   4.273   5.088   3.255
   60GLU     CA  561   4.206   4.918   3.148
   60GLU     CB  562   4.277   4.821   3.242
   60GLU     CG  563   4.430   4.835   3.245
   60GLU     CD  564   4.497   4.708   3.296
   60GLU    OE1  565   4.478   4.663   3.411
   60GLU    OE2  566   4.576   4.666   3.208
   60GLU      C  567   4.062   4.871   3.129
   60GLU      O  568   4.029   4.819   3.023
   61ASN      N  569   3.981   4.912   3.227
   61ASN      H  570   4.012   4.990   3.281
   61ASN     CA  571   3.841   4.871   3.238
   61ASN     CB  572   3.779   4.920   3.369
   61ASN     CG  573   3.636   4.874   3.398
   61ASN    OD1  574   3.557   4.826   3.317
   61ASN    ND2  575   3.599   4.860   3.525
   61ASN   HD21  576   3.655   4.884   3.604
   61ASN   HD22  577   3.516   4.807   3.541
   61ASN      C  578   3.760   4.909   3.114
   61ASN      O  579   3.706   4.834   3.033
   62PHE      N  580   3.778   5.037   3.083
   62PHE      H  581   3.830   5.098   3.144
   62PHE     CA  582   3.721   5.095   2.961
   62PHE     CB  583   3.719   5.247   2.942
   62PHE     CG  584   3.599   5.311   3.012
   62PHE    CD1  585   3.472   5.321   2.956
   62PHE    HD1  586   3.461   5.314   2.848
   62PHE    CD2  587   3.619   5.368   3.137
   62PHE    HD2  588   3.699   5.329   3.200
   62PHE    CE1  589   3.368   5.380   3.027
   62PHE    HE1  590   3.277   5.418   2.980
   62PHE    CE2  591   3.514   5.430   3.203
   62PHE    HE2  592   3.534   5.471   3.302
   62PHE     CZ  593   3.383   5.427   3.156
   62PHE     HZ  594   3.303   5.471   3.217
   62PHE      C  595   3.758   5.035   2.825
   62PHE      O  596   3.668   4.998   2.750
   63ARG      N  597   3.886   5.006   2.805
   63ARG      H  598   3.960   5.040   2.863
   63ARG     CA  599   3.933   4.916   2.699
   63ARG     CB  600   4.086   4.914   2.688
   63ARG     CG  601   4.137   5.043   2.623
   63ARG     CD  602   4.278   5.067   2.678
   63ARG     NE  603   4.327   5.194   2.622
   63ARG     HE  604   4.321   5.194   2.522
   63ARG     CZ  605   4.367   5.306   2.684
   63ARG    NH1  606   4.369   5.305   2.818
   63ARG   HH11  607   4.362   5.209   2.844
   63ARG   HH12  608   4.402   5.380   2.876
   63ARG    NH2  609   4.407   5.413   2.615
   63ARG   HH21  610   4.414   5.401   2.515
   63ARG   HH22  611   4.432   5.498   2.662
   63ARG      C  612   3.879   4.774   2.687
   63ARG      O  613   3.826   4.736   2.583
   64LYS      N  614   3.881   4.712   2.805
   64LYS      H  615   3.945   4.747   2.874
   64LYS     CA  616   3.814   4.582   2.825
   64LYS     CB  617   3.841   4.534   2.967
   64LYS     CG  618   3.955   4.433   2.967
   64LYS     CD  619   3.990   4.404   3.113
   64LYS     CE  620   4.102   4.301   3.128
   64LYS     NZ  621   4.221   4.337   3.049
   64LYS    HZ1  622   4.282   4.261   3.072
   64LYS    HZ2  623   4.199   4.344   2.951
   64LYS    HZ3  624   4.262   4.420   3.086
   64LYS      C  625   3.665   4.577   2.790
   64LYS      O  626   3.620   4.479   2.732
   65LYS      N  627   3.595   4.678   2.840
   65LYS      H  628   3.638   4.731   2.912
   65LYS     CA  629   3.453   4.705   2.813
   65LYS     CB  630   3.396   4.819   2.898
   65LYS     CG  631   3.324   4.771   3.024
   65LYS     CD  632   3.212   4.670   3.000
   65LYS     CE  633   3.170   4.620   3.138
   65LYS     NZ  634   3.063   4.524   3.109
   65LYS    HZ1  635   3.029   4.474   3.189
   65LYS    HZ2  636   2.990   4.578   3.067
   65LYS    HZ3  637   3.102   4.456   3.047
   65LYS      C  638   3.418   4.731   2.667
   65LYS      O  639   3.329   4.667   2.612
   66GLN      N  640   3.507   4.806   2.601
   66GLN      H  641   3.569   4.870   2.645
   66GLN     CA  642   3.504   4.823   2.455
   66GLN     CB  643   3.604   4.924   2.399
   66GLN     CG  644   3.544   5.060   2.432
   66GLN     CD  645   3.649   5.170   2.410
   66GLN    OE1  646   3.733   5.211   2.490
   66GLN    NE2  647   3.657   5.225   2.289
   66GLN   HE21  648   3.584   5.196   2.228
   66GLN   HE22  649   3.726   5.293   2.262
   66GLN      C  650   3.519   4.692   2.376
   66GLN      O  651   3.443   4.665   2.284
   67ILE      N  652   3.615   4.613   2.422
   67ILE      H  653   3.691   4.648   2.478
   67ILE     CA  654   3.645   4.475   2.382
   67ILE     CB  655   3.778   4.430   2.443
   67ILE    CG1  656   3.891   4.515   2.384
   67ILE    CG2  657   3.815   4.286   2.409
   67ILE     CD  658   4.033   4.480   2.430
   67ILE      C  659   3.531   4.374   2.399
   67ILE      O  660   3.487   4.302   2.309
   68GLU      N  661   3.460   4.384   2.511
   68GLU      H  662   3.505   4.430   2.587
   68GLU     CA  663   3.346   4.302   2.555
   68GLU     CB  664   3.304   4.331   2.700
   68GLU     CG  665   3.242   4.203   2.756
   68GLU     CD  666   3.188   4.233   2.896
   68GLU    OE1  667   3.261   4.204   2.993
   68GLU    OE2  668   3.076   4.285   2.914
   68GLU      C  669   3.226   4.323   2.462
   68GLU      O  670   3.174   4.227   2.407
   69GLU      N  671   3.193   4.451   2.445
   69GLU      H  672   3.215   4.515   2.519
   69GLU     CA  673   3.090   4.496   2.350
   69GLU     CB  674   3.060   4.646   2.358
   69GLU     CG  675   3.044   4.705   2.498
   69GLU     CD  676   2.922   4.673   2.586
   69GLU    OE1  677   2.808   4.671   2.534
   69GLU    OE2  678   2.932   4.665   2.710
   69GLU      C  679   3.090   4.434   2.210
   69GLU      O  680   3.004   4.356   2.169
   70LEU      N  681   3.202   4.460   2.142
   70LEU      H  682   3.260   4.534   2.178
   70LEU     CA  683   3.222   4.418   2.003
   70LEU     CB  684   3.330   4.514   1.952
   70LEU     CG  685   3.277   4.655   1.929
   70LEU    CD1  686   3.387   4.736   1.860
   70LEU    CD2  687   3.148   4.649   1.847
   70LEU      C  688   3.262   4.273   1.973
   70LEU      O  689   3.215   4.221   1.872
   71LYS      N  690   3.347   4.208   2.051
   71LYS      H  691   3.387   4.258   2.128
   71LYS     CA  692   3.402   4.072   2.037
   71LYS     CB  693   3.319   3.960   2.101
   71LYS     CG  694   3.320   3.972   2.254
   71LYS     CD  695   3.246   3.856   2.319
   71LYS     CE  696   3.256   3.866   2.471
   71LYS     NZ  697   3.126   3.835   2.532
   71LYS    HZ1  698   3.147   3.802   2.624
   71LYS    HZ2  699   3.064   3.914   2.535
   71LYS    HZ3  700   3.086   3.763   2.475
   71LYS      C  701   3.431   4.032   1.892
   71LYS      O  702   3.341   3.998   1.816
   72GLY      N  703   3.551   3.979   1.872
   72GLY      H  704   3.614   3.954   1.946
   72GLY     CA  705   3.602   3.938   1.740
   72GLY      C  706   3.718   3.839   1.754
   72GLY      O  707   3.720   3.756   1.844
   73GLN      N  708   3.816   3.844   1.664
   73GLN      H  709   3.789   3.894   1.581
   73GLN     CA  710   3.938   3.763   1.666
   73GLN     CB  711   3.981   3.749   1.520
   73GLN     CG  712   3.905   3.647   1.436
   73GLN     CD  713   3.952   3.652   1.290
   73GLN    OE1  714   4.023   3.572   1.230
   73GLN    NE2  715   3.900   3.754   1.222
   73GLN   HE21  716   3.848   3.827   1.266
   73GLN   HE22  717   3.911   3.756   1.122
   73GLN      C  718   4.043   3.837   1.751
   73GLN      O  719   4.059   3.955   1.721
   74GLU      N  720   4.138   3.760   1.802
   74GLU      H  721   4.136   3.661   1.791
   74GLU     CA  722   4.247   3.805   1.890
   74GLU     CB  723   4.324   3.686   1.947
   74GLU     CG  724   4.425   3.715   2.059
   74GLU     CD  725   4.510   3.602   2.117
   74GLU    OE1  726   4.525   3.597   2.241
   74GLU    OE2  727   4.558   3.512   2.045
   74GLU      C  728   4.355   3.896   1.831
   74GLU      O  729   4.409   3.983   1.897
   75VAL      N  730   4.382   3.866   1.704
   75VAL      H  731   4.352   3.775   1.674
   75VAL     CA  732   4.492   3.928   1.628
   75VAL     CB  733   4.560   3.848   1.517
   75VAL    CG1  734   4.650   3.752   1.595
   75VAL    CG2  735   4.462   3.766   1.432
   75VAL      C  736   4.473   4.072   1.579
   75VAL      O  737   4.400   4.097   1.483
   76SER      N  738   4.517   4.165   1.663
   76SER      H  739   4.506   4.151   1.761
   76SER     CA  740   4.539   4.304   1.619
   76SER     CB  741   4.598   4.375   1.741
   76SER     OG  742   4.512   4.364   1.854
   76SER     HG  743   4.545   4.418   1.932
   76SER      C  744   4.637   4.329   1.504
   76SER      O  745   4.750   4.282   1.516
   77PRO      N  746   4.593   4.403   1.402
   77PRO     CA  747   4.678   4.452   1.293
   77PRO     CB  748   4.579   4.520   1.199
   77PRO     CG  749   4.475   4.579   1.296
   77PRO     CD  750   4.461   4.468   1.400
   77PRO      C  751   4.796   4.544   1.328
   77PRO      O  752   4.804   4.583   1.444
   78LYS      N  753   4.892   4.553   1.236
   78LYS      H  754   4.870   4.506   1.150
   78LYS     CA  755   5.016   4.631   1.241
   78LYS     CB  756   4.977   4.779   1.251
   78LYS     CG  757   4.914   4.819   1.118
   78LYS     CD  758   4.892   4.970   1.124
   78LYS     CE  759   4.809   5.028   1.008
   78LYS     NZ  760   4.840   5.169   0.984
   78LYS    HZ1  761   4.803   5.220   1.061
   78LYS    HZ2  762   4.940   5.176   0.984
   78LYS    HZ3  763   4.800   5.211   0.901
   78LYS      C  764   5.121   4.602   1.349
   78LYS      O  765   5.241   4.602   1.320
   79VAL      N  766   5.081   4.598   1.475
   79VAL      H  767   4.987   4.624   1.498
   79VAL     CA  768   5.170   4.580   1.591
   79VAL     CB  769   5.089   4.629   1.711
   79VAL    CG1  770   5.043   4.774   1.699
   79VAL    CG2  771   4.971   4.535   1.737
   79VAL      C  772   5.234   4.442   1.605
   79VAL      O  773   5.179   4.340   1.561
   80TYR      N  774   5.348   4.456   1.671
   80TYR      H  775   5.395   4.543   1.686
   80TYR     CA  776   5.432   4.338   1.699
   80TYR     CB  777   5.579   4.371   1.725
   80TYR     CG  778   5.672   4.309   1.620
   80TYR    CD1  779   5.682   4.369   1.496
   80TYR    HD1  780   5.664   4.477   1.495
   80TYR    CD2  781   5.755   4.205   1.659
   80TYR    HD2  782   5.768   4.188   1.766
   80TYR    CE1  783   5.764   4.304   1.404
   80TYR    HE1  784   5.765   4.327   1.298
   80TYR    CE2  785   5.837   4.141   1.567
   80TYR    HE2  786   5.923   4.085   1.605
   80TYR     CZ  787   5.829   4.185   1.435
   80TYR     OH  788   5.862   4.089   1.345
   80TYR     HH  789   5.921   4.022   1.389
   80TYR      C  790   5.371   4.254   1.812
   80TYR      O  791   5.393   4.291   1.927
   81PHE      N  792   5.292   4.154   1.773
   81PHE      H  793   5.314   4.104   1.689
   81PHE     CA  794   5.196   4.085   1.860
   81PHE     CB  795   5.079   4.056   1.765
   81PHE     CG  796   4.954   4.020   1.846
   81PHE    CD1  797   4.889   3.899   1.828
   81PHE    HD1  798   4.929   3.832   1.752
   81PHE    CD2  799   4.898   4.118   1.927
   81PHE    HD2  800   4.937   4.219   1.935
   81PHE    CE1  801   4.765   3.877   1.887
   81PHE    HE1  802   4.714   3.788   1.848
   81PHE    CE2  803   4.780   4.093   1.996
   81PHE    HE2  804   4.738   4.171   2.059
   81PHE     CZ  805   4.714   3.972   1.975
   81PHE     HZ  806   4.612   3.962   2.012
   81PHE      C  807   5.256   3.970   1.941
   81PHE      O  808   5.264   3.856   1.896
   82MET      N  809   5.335   4.008   2.041
   82MET      H  810   5.339   4.104   2.069
   82MET     CA  811   5.405   3.913   2.129
   82MET     CB  812   5.556   3.935   2.113
   82MET     CG  813   5.611   4.076   2.138
   82MET     SD  814   5.787   4.079   2.088
   82MET     CE  815   5.814   4.255   2.096
   82MET      C  816   5.374   3.940   2.276
   82MET      O  817   5.359   4.053   2.324
   83LYS      N  818   5.379   3.830   2.349
   83LYS      H  819   5.391   3.740   2.307
   83LYS     CA  820   5.326   3.819   2.486
   83LYS     CB  821   5.310   3.672   2.525
   83LYS     CG  822   5.203   3.599   2.445
   83LYS     CD  823   5.066   3.666   2.459
   83LYS     CE  824   4.952   3.577   2.408
   83LYS     NZ  825   4.849   3.674   2.369
   83LYS    HZ1  826   4.760   3.628   2.361
   83LYS    HZ2  827   4.839   3.752   2.430
   83LYS    HZ3  828   4.871   3.715   2.280
   83LYS      C  829   5.388   3.902   2.598
   83LYS      O  830   5.508   3.926   2.584
   84GLN      N  831   5.311   3.932   2.703
   84GLN      H  832   5.224   3.887   2.721
   84GLN     CA  833   5.355   4.036   2.797
   84GLN     CB  834   5.245   4.061   2.901
   84GLN     CG  835   5.102   4.093   2.858
   84GLN     CD  836   5.034   3.956   2.847
   84GLN    OE1  837   5.049   3.879   2.752
   84GLN    NE2  838   4.959   3.915   2.949
   84GLN   HE21  839   4.936   3.973   3.027
   84GLN   HE22  840   4.900   3.836   2.935
   84GLN      C  841   5.490   4.047   2.869
   84GLN      O  842   5.508   4.157   2.922
   85THR      N  843   5.571   3.943   2.852
   85THR      H  844   5.535   3.861   2.807
   85THR     CA  845   5.705   3.930   2.911
   85THR     CB  846   5.736   3.783   2.944
   85THR    OG1  847   5.675   3.690   2.854
   85THR    HG1  848   5.743   3.622   2.829
   85THR    CG2  849   5.703   3.751   3.090
   85THR      C  850   5.814   3.996   2.828
   85THR      O  851   5.927   3.951   2.845
   86ILE      N  852   5.784   4.115   2.777
   86ILE      H  853   5.700   4.166   2.796
   86ILE     CA  854   5.880   4.209   2.716
   86ILE     CB  855   5.835   4.265   2.581
   86ILE    CG1  856   5.682   4.266   2.580
   86ILE    CG2  857   5.888   4.177   2.468
   86ILE     CD  858   5.633   4.339   2.455
   86ILE      C  859   5.914   4.320   2.816
   86ILE      O  860   5.821   4.367   2.882
   87GLY      N  861   6.034   4.375   2.801
   87GLY      H  862   6.095   4.359   2.724
   87GLY     CA  863   6.097   4.465   2.898
   87GLY      C  864   6.027   4.597   2.932
   87GLY      O  865   5.928   4.635   2.870
   88ASN      N  866   6.074   4.670   3.033
   88ASN      H  867   6.153   4.636   3.083
   88ASN     CA  868   6.003   4.788   3.086
   88ASN     CB  869   6.041   4.825   3.230
   88ASN     CG  870   6.007   4.711   3.325
   88ASN    OD1  871   5.893   4.706   3.371
   88ASN    ND2  872   6.113   4.641   3.365
   88ASN   HD21  873   6.203   4.663   3.329
   88ASN   HD22  874   6.096   4.554   3.411
   88ASN      C  875   5.990   4.906   2.991
   88ASN      O  876   5.876   4.944   2.963
   89SER      N  877   6.107   4.944   2.939
   89SER      H  878   6.194   4.931   2.986
   89SER     CA  879   6.133   5.052   2.844
   89SER     CB  880   6.271   5.057   2.778
   89SER     OG  881   6.346   4.946   2.828
   89SER     HG  882   6.346   4.881   2.753
   89SER      C  883   6.044   5.051   2.719
   89SER      O  884   6.082   5.014   2.608
   90CYS      N  885   5.921   5.100   2.729
   90CYS      H  886   5.892   5.149   2.811
   90CYS     CA  887   5.816   5.099   2.626
   90CYS     CB  888   5.679   5.143   2.679
   90CYS     SG  889   5.669   5.296   2.779
   90CYS     HG  890   5.591   5.258   2.880
   90CYS      C  891   5.846   5.162   2.490
   90CYS      O  892   5.800   5.123   2.383
   91GLY      N  893   5.947   5.248   2.498
   91GLY      H  894   5.984   5.254   2.590
   91GLY     CA  895   6.014   5.312   2.384
   91GLY      C  896   6.050   5.206   2.280
   91GLY      O  897   6.015   5.218   2.163
   92THR      N  898   6.133   5.109   2.319
   92THR      H  899   6.170   5.102   2.411
   92THR     CA  900   6.184   5.000   2.234
   92THR     CB  901   6.263   4.899   2.316
   92THR    OG1  902   6.322   4.967   2.427
   92THR    HG1  903   6.365   4.912   2.499
   92THR    CG2  904   6.377   4.832   2.238
   92THR      C  905   6.082   4.917   2.155
   92THR      O  906   6.076   4.931   2.033
   93ILE      N  907   5.971   4.895   2.225
   93ILE      H  908   5.966   4.925   2.320
   93ILE     CA  909   5.857   4.818   2.174
   93ILE     CB  910   5.778   4.754   2.287
   93ILE    CG1  911   5.864   4.680   2.390
   93ILE    CG2  912   5.670   4.655   2.243
   93ILE     CD  913   5.929   4.749   2.510
   93ILE      C  914   5.771   4.894   2.072
   93ILE      O  915   5.714   4.843   1.976
   94GLY      N  916   5.755   5.024   2.093
   94GLY      H  917   5.780   5.079   2.172
   94GLY     CA  918   5.669   5.111   2.011
   94GLY      C  919   5.720   5.122   1.868
   94GLY      O  920   5.651   5.121   1.766
   95LEU      N  921   5.852   5.136   1.875
   95LEU      H  922   5.893   5.173   1.959
   95LEU     CA  923   5.936   5.158   1.756
   95LEU     CB  924   6.067   5.226   1.796
   95LEU     CG  925   6.069   5.377   1.774
   95LEU    CD1  926   5.975   5.444   1.875
   95LEU    CD2  927   6.206   5.445   1.772
   95LEU      C  928   5.950   5.035   1.665
   95LEU      O  929   5.957   5.050   1.544
   96ILE      N  930   5.933   4.919   1.727
   96ILE      H  931   5.936   4.917   1.827
   96ILE     CA  932   5.912   4.798   1.646
   96ILE     CB  933   5.953   4.678   1.732
   96ILE    CG1  934   6.010   4.570   1.639
   96ILE    CG2  935   5.838   4.607   1.804
   96ILE     CD  936   6.149   4.606   1.586
   96ILE      C  937   5.778   4.792   1.572
   96ILE      O  938   5.786   4.761   1.453
   97HISE     N  939   5.669   4.846   1.625
   97HISE     H  940   5.676   4.874   1.721
   97HISE    CA  941   5.540   4.862   1.557
   97HISE    CB  942   5.433   4.913   1.654
   97HISE    CG  943   5.419   4.839   1.787
   97HISE   ND1  944   5.441   4.709   1.806
   97HISE   CD2  945   5.392   4.899   1.903
   97HISE   HD2  946   5.381   5.006   1.915
   97HISE   CE1  947   5.420   4.688   1.936
   97HISE   HE1  948   5.383   4.594   1.977
   97HISE   NE2  949   5.404   4.805   1.997
   97HISE   HE2  950   5.369   4.809   2.091
   97HISE     C  951   5.527   4.966   1.446
   97HISE     O  952   5.490   4.933   1.333
   98ALA      N  953   5.599   5.076   1.466
   98ALA      H  954   5.634   5.085   1.560
   98ALA     CA  955   5.625   5.184   1.371
   98ALA     CB  956   5.687   5.300   1.451
   98ALA      C  957   5.718   5.151   1.254
   98ALA      O  958   5.679   5.190   1.144
   99VAL      N  959   5.824   5.073   1.276
   99VAL      H  960   5.865   5.058   1.367
   99VAL     CA  961   5.905   5.016   1.168
   99VAL     CB  962   6.055   5.012   1.198
   99VAL    CG1  963   6.124   5.135   1.257
   99VAL    CG2  964   6.089   4.885   1.277
   99VAL      C  965   5.842   4.896   1.097
   99VAL      O  966   5.887   4.860   0.989
  100ALA      N  967   5.759   4.820   1.169
  100ALA      H  968   5.758   4.813   1.269
  100ALA     CA  969   5.682   4.719   1.096
  100ALA     CB  970   5.628   4.600   1.176
  100ALA      C  971   5.572   4.775   1.006
  100ALA      O  972   5.535   4.715   0.905
  101ASN      N  973   5.507   4.883   1.048
  101ASN      H  974   5.508   4.906   1.146
  101ASN     CA  975   5.415   4.965   0.968
  101ASN     CB  976   5.326   5.029   1.076
  101ASN     CG  977   5.233   5.128   1.007
  101ASN    OD1  978   5.125   5.102   0.953
  101ASN    ND2  979   5.272   5.254   1.020
  101ASN   HD21  980   5.344   5.290   1.079
  101ASN   HD22  981   5.213   5.323   0.979
  101ASN      C  982   5.467   5.065   0.865
  101ASN      O  983   5.431   5.045   0.749
  102ASN      N  984   5.557   5.157   0.899
  102ASN      H  985   5.599   5.149   0.990
  102ASN     CA  986   5.598   5.266   0.810
  102ASN     CB  987   5.615   5.400   0.880
  102ASN     CG  988   5.488   5.476   0.918
  102ASN    OD1  989   5.450   5.484   1.035
  102ASN    ND2  990   5.411   5.526   0.821
  102ASN   HD21  991   5.444   5.515   0.726
  102ASN   HD22  992   5.326   5.566   0.853
  102ASN      C  993   5.718   5.231   0.723
  102ASN      O  994   5.797   5.308   0.668
  103GLN      N  995   5.717   5.113   0.661
  103GLN      H  996   5.630   5.070   0.639
  103GLN     CA  997   5.833   5.057   0.591
  103GLN     CB  998   5.836   4.904   0.599
  103GLN     CG  999   5.973   4.837   0.587
  103GLN     CD 1000   5.968   4.685   0.607
  103GLN    OE1 1001   5.980   4.601   0.518
  103GLN    NE2 1002   5.948   4.657   0.735
  103GLN   HE21 1003   5.918   4.734   0.791
  103GLN   HE22 1004   5.945   4.563   0.769
  103GLN      C 1005   5.872   5.111   0.453
  103GLN      O 1006   5.988   5.151   0.452
  104ASP      N 1007   5.774   5.163   0.380
  104ASP      H 1008   5.681   5.156   0.416
  104ASP     CA 1009   5.796   5.246   0.261
  104ASP     CB 1010   5.670   5.282   0.183
  104ASP     CG 1011   5.562   5.358   0.261
  104ASP    OD1 1012   5.513   5.299   0.359
  104ASP    OD2 1013   5.543   5.475   0.221
  104ASP      C 1014   5.871   5.378   0.280
  104ASP      O 1015   5.952   5.420   0.197
  105LYS      N 1016   5.853   5.429   0.401
  105LYS      H 1017   5.793   5.389   0.470
  105LYS     CA 1018   5.910   5.558   0.441
  105LYS     CB 1019   5.844   5.603   0.571
  105LYS     CG 1020   5.887   5.742   0.620
  105LYS     CD 1021   5.831   5.766   0.760
  105LYS     CE 1022   5.865   5.904   0.816
  105LYS     NZ 1023   5.799   5.941   0.942
  105LYS    HZ1 1024   5.699   5.942   0.952
  105LYS    HZ2 1025   5.829   5.882   1.018
  105LYS    HZ3 1026   5.817   6.037   0.963
  105LYS      C 1027   6.062   5.560   0.463
  105LYS      O 1028   6.134   5.648   0.415
  106LEU      N 1029   6.106   5.458   0.536
  106LEU      H 1030   6.079   5.364   0.516
  106LEU     CA 1031   6.230   5.457   0.615
  106LEU     CB 1032   6.216   5.400   0.756
  106LEU     CG 1033   6.137   5.484   0.856
  106LEU    CD1 1034   6.064   5.403   0.964
  106LEU    CD2 1035   6.232   5.592   0.908
  106LEU      C 1036   6.329   5.364   0.543
  106LEU      O 1037   6.304   5.246   0.521
  107GLY      N 1038   6.446   5.420   0.513
  107GLY      H 1039   6.472   5.509   0.550
  107GLY     CA 1040   6.556   5.341   0.456
  107GLY      C 1041   6.605   5.246   0.566
  107GLY      O 1042   6.614   5.300   0.676
  108PHE      N 1043   6.687   5.148   0.529
  108PHE      H 1044   6.725   5.151   0.436
  108PHE     CA 1045   6.751   5.057   0.624
  108PHE     CB 1046   6.694   4.915   0.631
  108PHE     CG 1047   6.569   4.901   0.718
  108PHE    CD1 1048   6.579   4.858   0.850
  108PHE    HD1 1049   6.680   4.840   0.888
  108PHE    CD2 1050   6.450   4.954   0.670
  108PHE    HD2 1051   6.437   5.004   0.574
  108PHE    CE1 1052   6.472   4.879   0.936
  108PHE    HE1 1053   6.478   4.866   1.044
  108PHE    CE2 1054   6.337   4.970   0.750
  108PHE    HE2 1055   6.257   5.032   0.710
  108PHE     CZ 1056   6.357   4.936   0.883
  108PHE     HZ 1057   6.275   4.954   0.953
  108PHE      C 1058   6.902   5.054   0.599
  108PHE      O 1059   6.946   5.064   0.484
  109GLU      N 1060   6.978   5.038   0.707
  109GLU      H 1061   6.940   5.013   0.797
  109GLU     CA 1062   7.124   5.044   0.696
  109GLU     CB 1063   7.159   5.110   0.830
  109GLU     CG 1064   7.283   5.199   0.817
  109GLU     CD 1065   7.411   5.126   0.779
  109GLU    OE1 1066   7.461   5.044   0.859
  109GLU    OE2 1067   7.467   5.163   0.674
  109GLU      C 1068   7.185   4.906   0.670
  109GLU      O 1069   7.150   4.793   0.705
  110ASP      N 1070   7.293   4.919   0.593
  110ASP      H 1071   7.324   5.013   0.579
  110ASP     CA 1072   7.378   4.814   0.536
  110ASP     CB 1073   7.477   4.888   0.446
  110ASP     CG 1074   7.419   4.921   0.308
  110ASP    OD1 1075   7.351   5.025   0.294
  110ASP    OD2 1076   7.460   4.859   0.208
  110ASP      C 1077   7.454   4.731   0.640
  110ASP      O 1078   7.454   4.609   0.627
  111GLY      N 1079   7.506   4.793   0.746
  111GLY      H 1080   7.490   4.891   0.755
  111GLY     CA 1081   7.594   4.722   0.840
  111GLY      C 1082   7.508   4.667   0.954
  111GLY      O 1083   7.512   4.553   0.998
  112SER      N 1084   7.434   4.753   1.023
  112SER      H 1085   7.443   4.851   1.006
  112SER     CA 1086   7.349   4.718   1.138
  112SER     CB 1087   7.304   4.844   1.214
  112SER     OG 1088   7.422   4.923   1.230
  112SER     HG 1089   7.474   4.896   1.311
  112SER      C 1090   7.222   4.661   1.074
  112SER      O 1091   7.146   4.737   1.013
  113VAL      N 1092   7.190   4.535   1.101
  113VAL      H 1093   7.253   4.466   1.137
  113VAL     CA 1094   7.070   4.479   1.038
  113VAL     CB 1095   7.093   4.358   0.946
  113VAL    CG1 1096   7.174   4.400   0.823
  113VAL    CG2 1097   7.168   4.249   1.022
  113VAL      C 1098   6.942   4.458   1.118
  113VAL      O 1099   6.958   4.444   1.239
  114LEU      N 1100   6.833   4.445   1.042
  114LEU      H 1101   6.852   4.416   0.948
  114LEU     CA 1102   6.703   4.424   1.107
  114LEU     CB 1103   6.652   4.563   1.146
  114LEU     CG 1104   6.553   4.552   1.262
  114LEU    CD1 1105   6.610   4.504   1.396
  114LEU    CD2 1106   6.493   4.692   1.279
  114LEU      C 1107   6.585   4.358   1.036
  114LEU      O 1108   6.503   4.287   1.095
  115LYS      N 1109   6.587   4.369   0.904
  115LYS      H 1110   6.648   4.437   0.864
  115LYS     CA 1111   6.482   4.305   0.823
  115LYS     CB 1112   6.479   4.338   0.673
  115LYS     CG 1113   6.432   4.483   0.674
  115LYS     CD 1114   6.406   4.528   0.530
  115LYS     CE 1115   6.343   4.667   0.536
  115LYS     NZ 1116   6.347   4.734   0.405
  115LYS    HZ1 1117   6.338   4.832   0.419
  115LYS    HZ2 1118   6.433   4.717   0.358
  115LYS    HZ3 1119   6.270   4.709   0.345
  115LYS      C 1120   6.470   4.153   0.832
  115LYS      O 1121   6.362   4.099   0.856
  116GLN      N 1122   6.582   4.082   0.822
  116GLN      H 1123   6.672   4.124   0.809
  116GLN     CA 1124   6.588   3.937   0.845
  116GLN     CB 1125   6.730   3.882   0.855
  116GLN     CG 1126   6.790   3.856   0.716
  116GLN     CD 1127   6.938   3.818   0.733
  116GLN    OE1 1128   7.022   3.895   0.778
  116GLN    NE2 1129   6.967   3.688   0.722
  116GLN   HE21 1130   6.899   3.615   0.721
  116GLN   HE22 1131   7.064   3.666   0.710
  116GLN      C 1132   6.518   3.893   0.974
  116GLN      O 1133   6.444   3.796   0.983
  117PHE      N 1134   6.552   3.954   1.088
  117PHE      H 1135   6.618   4.028   1.084
  117PHE     CA 1136   6.488   3.922   1.217
  117PHE     CB 1137   6.563   3.970   1.342
  117PHE     CG 1138   6.540   3.912   1.482
  117PHE    CD1 1139   6.493   3.999   1.580
  117PHE    HD1 1140   6.519   4.104   1.576
  117PHE    CD2 1141   6.536   3.774   1.498
  117PHE    HD2 1142   6.595   3.713   1.429
  117PHE    CE1 1143   6.435   3.944   1.694
  117PHE    HE1 1144   6.435   4.003   1.785
  117PHE    CE2 1145   6.482   3.720   1.614
  117PHE    HE2 1146   6.490   3.611   1.622
  117PHE     CZ 1147   6.433   3.806   1.711
  117PHE     HZ 1148   6.415   3.759   1.807
  117PHE      C 1149   6.342   3.961   1.237
  117PHE      O 1150   6.275   3.866   1.278
  118LEU      N 1151   6.293   4.063   1.167
  118LEU      H 1152   6.351   4.141   1.144
  118LEU     CA 1153   6.150   4.088   1.147
  118LEU     CB 1154   6.148   4.231   1.093
  118LEU     CG 1155   6.127   4.322   1.214
  118LEU    CD1 1156   6.229   4.323   1.329
  118LEU    CD2 1157   6.105   4.457   1.144
  118LEU      C 1158   6.072   3.994   1.055
  118LEU      O 1159   5.984   3.929   1.112
  119SER      N 1160   6.145   3.938   0.959
  119SER      H 1161   6.236   3.969   0.930
  119SER     CA 1162   6.095   3.835   0.867
  119SER     CB 1163   6.186   3.814   0.746
  119SER     OG 1164   6.142   3.704   0.666
  119SER     HG 1165   6.224   3.663   0.625
  119SER      C 1166   6.089   3.706   0.948
  119SER      O 1167   5.985   3.643   0.933
  120GLU      N 1168   6.193   3.668   1.022
  120GLU      H 1169   6.282   3.712   1.008
  120GLU     CA 1170   6.189   3.549   1.109
  120GLU     CB 1171   6.330   3.527   1.163
  120GLU     CG 1172   6.323   3.381   1.206
  120GLU     CD 1173   6.450   3.338   1.280
  120GLU    OE1 1174   6.562   3.351   1.225
  120GLU    OE2 1175   6.429   3.262   1.377
  120GLU      C 1176   6.088   3.544   1.224
  120GLU      O 1177   5.993   3.466   1.225
  121THR      N 1178   6.060   3.663   1.277
  121THR      H 1179   6.105   3.748   1.250
  121THR     CA 1180   5.970   3.680   1.392
  121THR     CB 1181   6.013   3.792   1.487
  121THR    OG1 1182   6.044   3.913   1.418
  121THR    HG1 1183   6.144   3.905   1.410
  121THR    CG2 1184   6.112   3.756   1.599
  121THR      C 1185   5.821   3.676   1.355
  121THR      O 1186   5.742   3.632   1.438
  122GLU      N 1187   5.799   3.698   1.225
  122GLU      H 1188   5.870   3.732   1.164
  122GLU     CA 1189   5.666   3.682   1.164
  122GLU     CB 1190   5.650   3.746   1.027
  122GLU     CG 1191   5.716   3.883   1.014
  122GLU     CD 1192   5.696   3.927   0.869
  122GLU    OE1 1193   5.658   4.042   0.839
  122GLU    OE2 1194   5.721   3.845   0.779
  122GLU      C 1195   5.607   3.541   1.163
  122GLU      O 1196   5.494   3.528   1.209
  123LYS      N 1197   5.700   3.447   1.162
  123LYS      H 1198   5.797   3.470   1.156
  123LYS     CA 1199   5.664   3.305   1.162
  123LYS     CB 1200   5.760   3.217   1.083
  123LYS     CG 1201   5.769   3.237   0.931
  123LYS     CD 1202   5.885   3.327   0.889
  123LYS     CE 1203   5.938   3.311   0.746
  123LYS     NZ 1204   6.003   3.436   0.706
  123LYS    HZ1 1205   5.953   3.508   0.754
  123LYS    HZ2 1206   6.098   3.428   0.737
  123LYS    HZ3 1207   5.996   3.442   0.606
  123LYS      C 1208   5.648   3.242   1.301
  123LYS      O 1209   5.582   3.140   1.317
  124MET      N 1210   5.701   3.304   1.407
  124MET      H 1211   5.733   3.398   1.397
  124MET     CA 1212   5.718   3.244   1.540
  124MET     CB 1213   5.831   3.315   1.613
  124MET     CG 1214   5.976   3.296   1.567
  124MET     SD 1215   6.082   3.395   1.679
  124MET     CE 1216   6.208   3.420   1.557
  124MET      C 1217   5.597   3.235   1.633
  124MET      O 1218   5.506   3.316   1.615
  125SER      N 1219   5.609   3.151   1.735
  125SER      H 1220   5.689   3.093   1.750
  125SER     CA 1221   5.509   3.131   1.841
  125SER     CB 1222   5.533   3.012   1.934
  125SER     OG 1223   5.607   3.050   2.050
  125SER     HG 1224   5.701   3.019   2.037
  125SER      C 1225   5.496   3.261   1.920
  125SER      O 1226   5.594   3.332   1.945
  126PRO      N 1227   5.376   3.295   1.967
  126PRO     CA 1228   5.342   3.417   2.042
  126PRO     CB 1229   5.197   3.396   2.086
  126PRO     CG 1230   5.137   3.325   1.965
  126PRO     CD 1231   5.251   3.231   1.925
  126PRO      C 1232   5.437   3.429   2.161
  126PRO      O 1233   5.510   3.528   2.172
  127GLU      N 1234   5.463   3.326   2.241
  127GLU      H 1235   5.417   3.239   2.225
  127GLU     CA 1236   5.563   3.324   2.349
  127GLU     CB 1237   5.518   3.206   2.435
  127GLU     CG 1238   5.610   3.159   2.548
  127GLU     CD 1239   5.554   3.032   2.611
  127GLU    OE1 1240   5.559   3.025   2.736
  127GLU    OE2 1241   5.498   2.944   2.541
  127GLU      C 1242   5.712   3.334   2.314
  127GLU      O 1243   5.780   3.406   2.386
  128ASP      N 1244   5.760   3.269   2.208
  128ASP      H 1245   5.702   3.204   2.159
  128ASP     CA 1246   5.897   3.275   2.157
  128ASP     CB 1247   5.938   3.169   2.054
  128ASP     CG 1248   5.932   3.030   2.119
  128ASP    OD1 1249   5.858   2.947   2.063
  128ASP    OD2 1250   6.004   3.007   2.218
  128ASP      C 1251   5.936   3.418   2.119
  128ASP      O 1252   6.044   3.463   2.156
  129ARG      N 1253   5.844   3.494   2.060
  129ARG      H 1254   5.750   3.461   2.057
  129ARG     CA 1255   5.860   3.633   2.016
  129ARG     CB 1256   5.732   3.692   1.955
  129ARG     CG 1257   5.703   3.648   1.811
  129ARG     CD 1258   5.585   3.741   1.785
  129ARG     NE 1259   5.542   3.697   1.651
  129ARG     HE 1260   5.617   3.667   1.593
  129ARG     CZ 1261   5.418   3.686   1.602
  129ARG    NH1 1262   5.309   3.698   1.678
  129ARG   HH11 1263   5.319   3.686   1.777
  129ARG   HH12 1264   5.221   3.712   1.633
  129ARG    NH2 1265   5.409   3.636   1.478
  129ARG   HH21 1266   5.487   3.617   1.418
  129ARG   HH22 1267   5.320   3.638   1.432
  129ARG      C 1268   5.898   3.728   2.130
  129ARG      O 1269   6.007   3.785   2.120
  130ALA      N 1270   5.836   3.710   2.246
  130ALA      H 1271   5.758   3.650   2.259
  130ALA     CA 1272   5.876   3.789   2.364
  130ALA     CB 1273   5.772   3.789   2.476
  130ALA      C 1274   6.006   3.745   2.432
  130ALA      O 1275   6.079   3.829   2.484
  131LYS      N 1276   6.054   3.624   2.405
  131LYS      H 1277   6.000   3.561   2.350
  131LYS     CA 1278   6.189   3.579   2.440
  131LYS     CB 1279   6.193   3.426   2.453
  131LYS     CG 1280   6.097   3.396   2.568
  131LYS     CD 1281   6.094   3.251   2.617
  131LYS     CE 1282   6.027   3.156   2.518
  131LYS     NZ 1283   6.059   3.019   2.561
  131LYS    HZ1 1284   6.155   3.000   2.582
  131LYS    HZ2 1285   6.012   2.984   2.642
  131LYS    HZ3 1286   6.037   2.959   2.484
  131LYS      C 1287   6.293   3.619   2.335
  131LYS      O 1288   6.394   3.683   2.363
  132CYS      N 1289   6.258   3.599   2.208
  132CYS      H 1290   6.172   3.553   2.184
  132CYS     CA 1291   6.346   3.633   2.096
  132CYS     CB 1292   6.282   3.573   1.970
  132CYS     SG 1293   6.262   3.391   1.976
  132CYS     HG 1294   6.221   3.389   1.849
  132CYS      C 1295   6.377   3.782   2.079
  132CYS      O 1296   6.495   3.803   2.053
  133PHE      N 1297   6.288   3.875   2.113
  133PHE      H 1298   6.191   3.853   2.128
  133PHE     CA 1299   6.304   4.021   2.115
  133PHE     CB 1300   6.172   4.089   2.150
  133PHE     CG 1301   6.166   4.241   2.133
  133PHE    CD1 1302   6.155   4.302   2.009
  133PHE    HD1 1303   6.170   4.239   1.921
  133PHE    CD2 1304   6.159   4.320   2.246
  133PHE    HD2 1305   6.157   4.281   2.348
  133PHE    CE1 1306   6.132   4.439   2.001
  133PHE    HE1 1307   6.124   4.490   1.906
  133PHE    CE2 1308   6.128   4.456   2.238
  133PHE    HE2 1309   6.141   4.508   2.332
  133PHE     CZ 1310   6.123   4.519   2.114
  133PHE     HZ 1311   6.090   4.623   2.103
  133PHE      C 1312   6.421   4.072   2.199
  133PHE      O 1313   6.525   4.106   2.142
  134GLU      N 1314   6.401   4.050   2.328
  134GLU      H 1315   6.306   4.040   2.358
  134GLU     CA 1316   6.495   4.065   2.440
  134GLU     CB 1317   6.425   4.009   2.564
  134GLU     CG 1318   6.297   4.085   2.599
  134GLU     CD 1319   6.308   4.233   2.636
  134GLU    OE1 1320   6.408   4.270   2.700
  134GLU    OE2 1321   6.228   4.323   2.603
  134GLU      C 1322   6.638   4.013   2.427
  134GLU      O 1323   6.741   4.072   2.458
  135LYS      N 1324   6.638   3.902   2.354
  135LYS      H 1325   6.555   3.846   2.350
  135LYS     CA 1326   6.763   3.836   2.313
  135LYS     CB 1327   6.731   3.691   2.276
  135LYS     CG 1328   6.732   3.599   2.398
  135LYS     CD 1329   6.691   3.454   2.371
  135LYS     CE 1330   6.790   3.368   2.291
  135LYS     NZ 1331   6.758   3.224   2.291
  135LYS    HZ1 1332   6.823   3.182   2.229
  135LYS    HZ2 1333   6.771   3.170   2.374
  135LYS    HZ3 1334   6.665   3.217   2.254
  135LYS      C 1335   6.852   3.897   2.205
  135LYS      O 1336   6.971   3.863   2.205
  136ASN      N 1337   6.791   3.966   2.110
  136ASN      H 1338   6.691   3.974   2.117
  136ASN     CA 1339   6.864   4.033   2.002
  136ASN     CB 1340   6.764   4.053   1.887
  136ASN     CG 1341   6.820   4.146   1.779
  136ASN    OD1 1342   6.800   4.267   1.783
  136ASN    ND2 1343   6.879   4.087   1.676
  136ASN   HD21 1344   6.882   3.987   1.676
  136ASN   HD22 1345   6.898   4.144   1.596
  136ASN      C 1346   6.945   4.155   2.048
  136ASN      O 1347   6.899   4.253   2.105
  137GLU      N 1348   7.071   4.159   2.006
  137GLU      H 1349   7.108   4.089   1.945
  137GLU     CA 1350   7.155   4.273   2.048
  137GLU     CB 1351   7.299   4.244   2.005
  137GLU     CG 1352   7.345   4.148   2.114
  137GLU     CD 1353   7.480   4.083   2.080
  137GLU    OE1 1354   7.478   3.993   1.993
  137GLU    OE2 1355   7.578   4.113   2.151
  137GLU      C 1356   7.120   4.416   2.006
  137GLU      O 1357   7.120   4.503   2.092
  138ALA      N 1358   7.045   4.435   1.898
  138ALA      H 1359   7.014   4.354   1.848
  138ALA     CA 1360   6.980   4.560   1.856
  138ALA     CB 1361   6.910   4.552   1.721
  138ALA      C 1362   6.877   4.600   1.962
  138ALA      O 1363   6.900   4.705   2.021
  139ILE      N 1364   6.790   4.505   1.996
  139ILE      H 1365   6.802   4.414   1.956
  139ILE     CA 1366   6.681   4.524   2.092
  139ILE     CB 1367   6.582   4.408   2.084
  139ILE    CG1 1368   6.523   4.403   1.943
  139ILE    CG2 1369   6.467   4.429   2.183
  139ILE     CD 1370   6.440   4.529   1.920
  139ILE      C 1371   6.726   4.559   2.234
  139ILE      O 1372   6.688   4.662   2.289
  140GLN      N 1373   6.843   4.507   2.271
  140GLN      H 1374   6.894   4.447   2.210
  140GLN     CA 1375   6.909   4.537   2.399
  140GLN     CB 1376   7.025   4.441   2.422
  140GLN     CG 1377   6.985   4.295   2.444
  140GLN     CD 1378   7.095   4.197   2.488
  140GLN    OE1 1379   7.213   4.233   2.491
  140GLN    NE2 1380   7.057   4.075   2.524
  140GLN   HE21 1381   6.959   4.058   2.525
  140GLN   HE22 1382   7.123   4.004   2.549
  140GLN      C 1383   6.973   4.676   2.396
  140GLN      O 1384   6.963   4.756   2.489
  141ALA      N 1385   7.053   4.704   2.293
  141ALA      H 1386   7.097   4.627   2.248
  141ALA     CA 1387   7.094   4.843   2.267
  141ALA     CB 1388   7.185   4.859   2.145
  141ALA      C 1389   6.986   4.952   2.264
  141ALA      O 1390   7.015   5.060   2.313
  142ALA      N 1391   6.873   4.918   2.203
  142ALA      H 1392   6.865   4.832   2.153
  142ALA     CA 1393   6.754   5.004   2.187
  142ALA     CB 1394   6.673   4.935   2.077
  142ALA      C 1395   6.677   5.029   2.317
  142ALA      O 1396   6.663   5.147   2.349
  143HISE     N 1397   6.676   4.927   2.401
  143HISE     H 1398   6.689   4.829   2.386
  143HISE    CA 1399   6.632   4.949   2.540
  143HISE    CB 1400   6.644   4.812   2.606
  143HISE    CG 1401   6.512   4.735   2.613
  143HISE   ND1 1402   6.390   4.786   2.629
  143HISE   CD2 1403   6.489   4.604   2.601
  143HISE   HD2 1404   6.571   4.533   2.607
  143HISE   CE1 1405   6.297   4.691   2.627
  143HISE   HE1 1406   6.190   4.712   2.631
  143HISE   NE2 1407   6.360   4.575   2.609
  143HISE   HE2 1408   6.326   4.481   2.622
  143HISE     C 1409   6.718   5.047   2.620
  143HISE     O 1410   6.665   5.144   2.674
  144ASP      N 1411   6.847   5.019   2.629
  144ASP      H 1412   6.885   4.932   2.598
  144ASP     CA 1413   6.946   5.098   2.704
  144ASP     CB 1414   7.086   5.043   2.675
  144ASP     CG 1415   7.204   5.116   2.739
  144ASP    OD1 1416   7.265   5.199   2.668
  144ASP    OD2 1417   7.237   5.089   2.856
  144ASP      C 1418   6.948   5.244   2.657
  144ASP      O 1419   6.949   5.335   2.739
  145ALA      N 1420   6.919   5.266   2.529
  145ALA      H 1421   6.890   5.189   2.471
  145ALA     CA 1422   6.908   5.402   2.474
  145ALA     CB 1423   6.897   5.397   2.321
  145ALA      C 1424   6.790   5.491   2.514
  145ALA      O 1425   6.806   5.612   2.529
  146VAL      N 1426   6.676   5.425   2.534
  146VAL      H 1427   6.673   5.334   2.494
  146VAL     CA 1428   6.549   5.495   2.558
  146VAL     CB 1429   6.433   5.436   2.478
  146VAL    CG1 1430   6.399   5.291   2.511
  146VAL    CG2 1431   6.313   5.529   2.489
  146VAL      C 1432   6.512   5.494   2.706
  146VAL      O 1433   6.457   5.594   2.752
  147ALA      N 1434   6.548   5.392   2.784
  147ALA      H 1435   6.559   5.303   2.739
  147ALA     CA 1436   6.550   5.382   2.930
  147ALA     CB 1437   6.588   5.241   2.975
  147ALA      C 1438   6.623   5.486   3.015
  147ALA      O 1439   6.698   5.455   3.108
  148GLN      N 1440   6.632   5.610   2.967
  148GLN      H 1441   6.589   5.652   2.887
  148GLN     CA 1442   6.710   5.705   3.046
  148GLN     CB 1443   6.779   5.810   2.958
  148GLN     CG 1444   6.869   5.749   2.850
  148GLN     CD 1445   6.995   5.675   2.894
  148GLN    OE1 1446   7.082   5.731   2.959
  148GLN    NE2 1447   6.996   5.542   2.891
  148GLN   HE21 1448   6.918   5.485   2.865
  148GLN   HE22 1449   7.079   5.500   2.928
  148GLN      C 1450   6.633   5.794   3.144
  148GLN      O 1451   6.511   5.786   3.157
  149GLU      N 1452   6.711   5.869   3.221
  149GLU      H 1453   6.811   5.876   3.218
  149GLU     CA 1454   6.655   5.948   3.332
  149GLU     CB 1455   6.776   6.008   3.405
  149GLU     CG 1456   6.883   5.927   3.478
  149GLU     CD 1457   6.834   5.852   3.602
  149GLU    OE1 1458   6.773   5.744   3.587
  149GLU    OE2 1459   6.838   5.906   3.715
  149GLU      C 1460   6.572   6.067   3.284
  149GLU      O 1461   6.609   6.177   3.243
  150GLY      N 1462   6.444   6.043   3.312
  150GLY      H 1463   6.404   5.953   3.328
  150GLY     CA 1464   6.344   6.147   3.283
  150GLY      C 1465   6.217   6.128   3.366
  150GLY      O 1466   6.213   6.082   3.479
  151GLN      N 1467   6.107   6.179   3.310
  151GLN      H 1468   6.112   6.205   3.214
  151GLN     CA 1469   5.975   6.196   3.371
  151GLN     CB 1470   5.900   6.323   3.331
  151GLN     CG 1471   5.829   6.388   3.450
  151GLN     CD 1472   5.766   6.520   3.406
  151GLN    OE1 1473   5.746   6.550   3.288
  151GLN    NE2 1474   5.766   6.614   3.501
  151GLN   HE21 1475   5.791   6.587   3.594
  151GLN   HE22 1476   5.735   6.706   3.478
  151GLN      C 1477   5.876   6.080   3.351
  151GLN      O 1478   5.805   6.048   3.446
  152CYS      N 1479   5.861   6.022   3.233
  152CYS      H 1480   5.910   6.060   3.154
  152CYS     CA 1481   5.784   5.898   3.215
  152CYS     CB 1482   5.760   5.865   3.068
  152CYS     SG 1483   5.677   5.992   2.966
  152CYS     HG 1484   5.798   6.044   2.945
  152CYS      C 1485   5.840   5.771   3.280
  152CYS      O 1486   5.883   5.671   3.223
  153ARG      N 1487   5.835   5.768   3.412
  153ARG      H 1488   5.782   5.833   3.466
  153ARG     CA 1489   5.890   5.659   3.494
  153ARG     CB 1490   5.956   5.711   3.622
  153ARG     CG 1491   6.092   5.778   3.597
  153ARG     CD 1492   6.165   5.796   3.730
  153ARG     NE 1493   6.291   5.872   3.719
  153ARG     HE 1494   6.281   5.972   3.715
  153ARG     CZ 1495   6.414   5.822   3.736
  153ARG    NH1 1496   6.438   5.696   3.773
  153ARG   HH11 1497   6.364   5.633   3.795
  153ARG   HH12 1498   6.529   5.656   3.769
  153ARG    NH2 1499   6.516   5.907   3.716
  153ARG   HH21 1500   6.506   6.006   3.706
  153ARG   HH22 1501   6.602   5.859   3.727
  153ARG      C 1502   5.785   5.556   3.536
  153ARG      O 1503   5.698   5.578   3.621
  154VAL      N 1504   5.803   5.435   3.484
  154VAL      H 1505   5.871   5.416   3.413
  154VAL     CA 1506   5.715   5.319   3.502
  154VAL     CB 1507   5.757   5.205   3.408
  154VAL    CG1 1508   5.683   5.073   3.429
  154VAL    CG2 1509   5.738   5.256   3.265
  154VAL      C 1510   5.722   5.274   3.648
  154VAL      O 1511   5.829   5.248   3.703
  155ASP      N 1512   5.607   5.283   3.715
  155ASP      H 1513   5.528   5.329   3.676
  155ASP     CA 1514   5.599   5.237   3.855
  155ASP     CB 1515   5.544   5.352   3.938
  155ASP     CG 1516   5.595   5.347   4.082
  155ASP    OD1 1517   5.519   5.393   4.170
  155ASP    OD2 1518   5.679   5.260   4.115
  155ASP      C 1519   5.510   5.113   3.855
  155ASP      O 1520   5.429   5.098   3.763
  156ASP      N 1521   5.489   5.062   3.976
  156ASP      H 1522   5.507   5.112   4.061
  156ASP     CA 1523   5.404   4.945   4.000
  156ASP     CB 1524   5.396   4.908   4.148
  156ASP     CG 1525   5.521   4.861   4.223
  156ASP    OD1 1526   5.607   4.941   4.265
  156ASP    OD2 1527   5.502   4.752   4.281
  156ASP      C 1528   5.260   4.955   3.948
  156ASP      O 1529   5.216   4.865   3.877
  157LYS      N 1530   5.185   5.058   3.985
  157LYS      H 1531   5.222   5.108   4.063
  157LYS     CA 1532   5.052   5.086   3.929
  157LYS     CB 1533   4.956   5.143   4.033
  157LYS     CG 1534   4.808   5.114   4.006
  157LYS     CD 1535   4.719   5.193   4.102
  157LYS     CE 1536   4.704   5.342   4.074
  157LYS     NZ 1537   4.582   5.408   4.123
  157LYS    HZ1 1538   4.502   5.362   4.084
  157LYS    HZ2 1539   4.578   5.404   4.222
  157LYS    HZ3 1540   4.584   5.504   4.097
  157LYS      C 1541   5.054   5.168   3.800
  157LYS      O 1542   4.996   5.129   3.699
  158VAL      N 1543   5.135   5.273   3.804
  158VAL      H 1544   5.211   5.296   3.866
  158VAL     CA 1545   5.158   5.362   3.689
  158VAL     CB 1546   5.175   5.512   3.713
  158VAL    CG1 1547   5.038   5.572   3.743
  158VAL    CG2 1548   5.268   5.549   3.829
  158VAL      C 1549   5.250   5.309   3.578
  158VAL      O 1550   5.365   5.350   3.563
  159ASN      N 1551   5.193   5.207   3.514
  159ASN      H 1552   5.120   5.160   3.565
  159ASN     CA 1553   5.247   5.141   3.395
  159ASN     CB 1554   5.157   5.024   3.354
  159ASN     CG 1555   5.234   4.926   3.265
  159ASN    OD1 1556   5.247   4.936   3.143
  159ASN    ND2 1557   5.312   4.837   3.324
  159ASN   HD21 1558   5.323   4.849   3.423
  159ASN   HD22 1559   5.349   4.756   3.277
  159ASN      C 1560   5.243   5.240   3.278
  159ASN      O 1561   5.141   5.270   3.216
  160PHE      N 1562   5.346   5.323   3.268
  160PHE      H 1563   5.386   5.359   3.352
  160PHE     CA 1564   5.374   5.395   3.143
  160PHE     CB 1565   5.479   5.502   3.177
  160PHE     CG 1566   5.441   5.626   3.258
  160PHE    CD1 1567   5.429   5.619   3.397
  160PHE    HD1 1568   5.466   5.534   3.454
  160PHE    CD2 1569   5.438   5.752   3.200
  160PHE    HD2 1570   5.440   5.761   3.092
  160PHE    CE1 1571   5.403   5.736   3.467
  160PHE    HE1 1572   5.436   5.737   3.571
  160PHE    CE2 1573   5.423   5.872   3.268
  160PHE    HE2 1574   5.399   5.964   3.214
  160PHE     CZ 1575   5.393   5.859   3.403
  160PHE     HZ 1576   5.389   5.948   3.466
  160PHE      C 1577   5.407   5.310   3.021
  160PHE      O 1578   5.511   5.245   3.007
  161HISE     N 1579   5.296   5.289   2.950
  161HISE     H 1580   5.206   5.318   2.981
  161HISE    CA 1581   5.302   5.222   2.819
  161HISE    CB 1582   5.215   5.096   2.815
  161HISE    CG 1583   5.240   4.997   2.702
  161HISE   ND1 1584   5.356   4.991   2.636
  161HISE   CD2 1585   5.159   4.908   2.645
  161HISE   HD2 1586   5.055   4.883   2.665
  161HISE   CE1 1587   5.357   4.894   2.545
  161HISE   HE1 1588   5.431   4.867   2.470
  161HISE   NE2 1589   5.231   4.851   2.549
  161HISE   HE2 1590   5.197   4.787   2.480
  161HISE     C 1591   5.269   5.305   2.695
  161HISE     O 1592   5.175   5.383   2.686
  162PHE      N 1593   5.334   5.262   2.587
  162PHE      H 1594   5.359   5.165   2.586
  162PHE     CA 1595   5.343   5.331   2.458
  162PHE     CB 1596   5.491   5.359   2.431
  162PHE     CG 1597   5.530   5.432   2.302
  162PHE    CD1 1598   5.486   5.564   2.293
  162PHE    HD1 1599   5.414   5.603   2.364
  162PHE    CD2 1600   5.637   5.380   2.230
  162PHE    HD2 1601   5.668   5.276   2.233
  162PHE    CE1 1602   5.550   5.641   2.197
  162PHE    HE1 1603   5.515   5.740   2.165
  162PHE    CE2 1604   5.703   5.467   2.143
  162PHE    HE2 1605   5.791   5.436   2.086
  162PHE     CZ 1606   5.660   5.598   2.124
  162PHE     HZ 1607   5.692   5.659   2.039
  162PHE      C 1608   5.280   5.256   2.340
  162PHE      O 1609   5.336   5.156   2.293
  163ILE      N 1610   5.173   5.313   2.286
  163ILE      H 1611   5.166   5.413   2.280
  163ILE     CA 1612   5.086   5.237   2.195
  163ILE     CB 1613   4.955   5.202   2.267
  163ILE    CG1 1614   4.895   5.320   2.343
  163ILE    CG2 1615   4.972   5.082   2.360
  163ILE     CD 1616   4.766   5.283   2.416
  163ILE      C 1617   5.053   5.303   2.061
  163ILE      O 1618   5.046   5.426   2.060
  164LEU      N 1619   5.004   5.221   1.968
  164LEU      H 1620   4.956   5.137   1.993
  164LEU     CA 1621   4.980   5.269   1.832
  164LEU     CB 1622   5.019   5.158   1.734
  164LEU     CG 1623   5.043   5.207   1.591
  164LEU    CD1 1624   5.144   5.322   1.601
  164LEU    CD2 1625   5.110   5.095   1.510
  164LEU      C 1626   4.837   5.321   1.811
  164LEU      O 1627   4.747   5.272   1.879
  165PHE      N 1628   4.818   5.412   1.716
  165PHE      H 1629   4.897   5.464   1.684
  165PHE     CA 1630   4.686   5.469   1.686
  165PHE     CB 1631   4.673   5.611   1.743
  165PHE     CG 1632   4.530   5.665   1.741
  165PHE    CD1 1633   4.478   5.737   1.634
  165PHE    HD1 1634   4.539   5.761   1.546
  165PHE    CD2 1635   4.450   5.637   1.850
  165PHE    HD2 1636   4.482   5.568   1.929
  165PHE    CE1 1637   4.341   5.760   1.628
  165PHE    HE1 1638   4.307   5.849   1.576
  165PHE    CE2 1639   4.313   5.660   1.840
  165PHE    HE2 1640   4.255   5.643   1.931
  165PHE     CZ 1641   4.254   5.720   1.729
  165PHE     HZ 1642   4.149   5.743   1.713
  165PHE      C 1643   4.672   5.473   1.533
  165PHE      O 1644   4.764   5.509   1.460
  166ASN      N 1645   4.549   5.443   1.495
  166ASN      H 1646   4.478   5.421   1.562
  166ASN     CA 1647   4.506   5.419   1.356
  166ASN     CB 1648   4.506   5.267   1.332
  166ASN     CG 1649   4.534   5.234   1.185
  166ASN    OD1 1650   4.613   5.286   1.107
  166ASN    ND2 1651   4.467   5.124   1.152
  166ASN   HD21 1652   4.420   5.063   1.216
  166ASN   HD22 1653   4.465   5.110   1.053
  166ASN      C 1654   4.369   5.480   1.325
  166ASN      O 1655   4.285   5.469   1.414
  167ASN      N 1656   4.350   5.510   1.197
  167ASN      H 1657   4.411   5.567   1.143
  167ASN     CA 1658   4.215   5.514   1.138
  167ASN     CB 1659   4.192   5.657   1.090
  167ASN     CG 1660   4.043   5.673   1.062
  167ASN    OD1 1661   3.975   5.588   1.005
  167ASN    ND2 1662   3.983   5.788   1.093
  167ASN   HD21 1663   4.027   5.869   1.132
  167ASN   HD22 1664   3.886   5.788   1.068
  167ASN      C 1665   4.211   5.416   1.020
  167ASN      O 1666   4.269   5.441   0.914
  168VAL      N 1667   4.111   5.330   1.012
  168VAL      H 1668   4.038   5.325   1.082
  168VAL     CA 1669   4.092   5.224   0.912
  168VAL     CB 1670   4.086   5.079   0.961
  168VAL    CG1 1671   4.123   4.975   0.856
  168VAL    CG2 1672   4.184   5.055   1.075
  168VAL      C 1673   3.966   5.253   0.829
  168VAL      O 1674   3.852   5.246   0.875
  169ASP      N 1675   4.001   5.345   0.740
  169ASP      H 1676   4.075   5.412   0.746
  169ASP     CA 1677   3.909   5.383   0.632
  169ASP     CB 1678   3.871   5.265   0.543
  169ASP     CG 1679   3.973   5.177   0.470
  169ASP    OD1 1680   4.010   5.229   0.363
  169ASP    OD2 1681   4.010   5.075   0.532
  169ASP      C 1682   3.786   5.464   0.673
  169ASP      O 1683   3.704   5.499   0.588
  170GLY      N 1684   3.788   5.526   0.790
  170GLY      H 1685   3.876   5.553   0.831
  170GLY     CA 1686   3.669   5.596   0.840
  170GLY      C 1687   3.648   5.571   0.990
  170GLY      O 1688   3.560   5.637   1.045
  171HISE     N 1689   3.698   5.458   1.039
  171HISE     H 1690   3.758   5.403   0.981
  171HISE    CA 1691   3.677   5.412   1.177
  171HISE    CB 1692   3.622   5.269   1.169
  171HISE    CG 1693   3.483   5.267   1.105
  171HISE   ND1 1694   3.366   5.259   1.167
  171HISE   CD2 1695   3.455   5.281   0.976
  171HISE   HD2 1696   3.535   5.281   0.901
  171HISE   CE1 1697   3.270   5.269   1.076
  171HISE   HE1 1698   3.166   5.239   1.091
  171HISE   NE2 1699   3.324   5.283   0.955
  171HISE   HE2 1700   3.271   5.298   0.871
  171HISE     C 1701   3.808   5.418   1.256
  171HISE     O 1702   3.907   5.362   1.209
  172LEU      N 1703   3.796   5.447   1.386
  172LEU      H 1704   3.707   5.431   1.428
  172LEU     CA 1705   3.912   5.474   1.472
  172LEU     CB 1706   3.874   5.580   1.575
  172LEU     CG 1707   3.854   5.720   1.515
  172LEU    CD1 1708   3.807   5.822   1.619
  172LEU    CD2 1709   3.967   5.777   1.429
  172LEU      C 1710   3.952   5.354   1.558
  172LEU      O 1711   3.874   5.315   1.645
  173TYR      N 1712   4.082   5.323   1.557
  173TYR      H 1713   4.147   5.389   1.518
  173TYR     CA 1714   4.132   5.207   1.632
  173TYR     CB 1715   4.170   5.098   1.532
  173TYR     CG 1716   4.044   5.029   1.479
  173TYR    CD1 1717   3.998   5.071   1.354
  173TYR    HD1 1718   4.055   5.152   1.309
  173TYR    CD2 1719   3.979   4.930   1.551
  173TYR    HD2 1720   4.025   4.887   1.640
  173TYR    CE1 1721   3.887   5.009   1.299
  173TYR    HE1 1722   3.850   5.062   1.211
  173TYR    CE2 1723   3.856   4.886   1.502
  173TYR    HE2 1724   3.802   4.820   1.569
  173TYR     CZ 1725   3.813   4.918   1.374
  173TYR     OH 1726   3.701   4.857   1.327
  173TYR     HH 1727   3.701   4.882   1.230
  173TYR      C 1728   4.261   5.241   1.707
  173TYR      O 1729   4.344   5.316   1.656
  174GLU      N 1730   4.272   5.173   1.821
  174GLU      H 1731   4.188   5.143   1.867
  174GLU     CA 1732   4.391   5.191   1.905
  174GLU     CB 1733   4.346   5.239   2.043
  174GLU     CG 1734   4.446   5.319   2.128
  174GLU     CD 1735   4.396   5.306   2.272
  174GLU    OE1 1736   4.412   5.203   2.341
  174GLU    OE2 1737   4.326   5.402   2.312
  174GLU      C 1738   4.454   5.053   1.927
  174GLU      O 1739   4.393   4.954   1.967
  175LEU      N 1740   4.585   5.052   1.904
  175LEU      H 1741   4.632   5.138   1.882
  175LEU     CA 1742   4.661   4.928   1.884
  175LEU     CB 1743   4.710   4.927   1.739
  175LEU     CG 1744   4.610   4.895   1.628
  175LEU    CD1 1745   4.671   4.924   1.490
  175LEU    CD2 1746   4.568   4.749   1.644
  175LEU      C 1747   4.779   4.916   1.979
  175LEU      O 1748   4.868   5.000   1.994
  176ASP      N 1749   4.796   4.792   2.024
  176ASP      H 1750   4.717   4.731   2.024
  176ASP     CA 1751   4.904   4.745   2.113
  176ASP     CB 1752   4.851   4.745   2.257
  176ASP     CG 1753   4.955   4.730   2.368
  176ASP    OD1 1754   5.076   4.744   2.343
  176ASP    OD2 1755   4.921   4.673   2.475
  176ASP      C 1756   4.946   4.601   2.081
  176ASP      O 1757   4.866   4.513   2.051
  177GLY      N 1758   5.070   4.573   2.120
  177GLY      H 1759   5.116   4.642   2.176
  177GLY     CA 1760   5.135   4.441   2.120
  177GLY      C 1761   5.090   4.340   2.226
  177GLY      O 1762   5.080   4.219   2.210
  178ARG      N 1763   5.052   4.399   2.339
  178ARG      H 1764   5.044   4.499   2.347
  178ARG     CA 1765   5.031   4.327   2.466
  178ARG     CB 1766   5.053   4.402   2.597
  178ARG     CG 1767   5.188   4.474   2.599
  178ARG     CD 1768   5.202   4.530   2.741
  178ARG     NE 1769   5.302   4.633   2.774
  178ARG     HE 1770   5.385   4.621   2.720
  178ARG     CZ 1771   5.295   4.727   2.868
  178ARG    NH1 1772   5.192   4.730   2.954
  178ARG   HH11 1773   5.122   4.660   2.969
  178ARG   HH12 1774   5.193   4.795   3.030
  178ARG    NH2 1775   5.405   4.797   2.897
  178ARG   HH21 1776   5.493   4.780   2.852
  178ARG   HH22 1777   5.404   4.867   2.969
  178ARG      C 1778   4.883   4.289   2.467
  178ARG      O 1779   4.840   4.186   2.520
  179MET      N 1780   4.801   4.392   2.450
  179MET      H 1781   4.828   4.488   2.452
  179MET     CA 1782   4.654   4.383   2.442
  179MET     CB 1783   4.590   4.513   2.492
  179MET     CG 1784   4.602   4.515   2.644
  179MET     SD 1785   4.523   4.668   2.705
  179MET     CE 1786   4.360   4.644   2.636
  179MET      C 1787   4.602   4.327   2.310
  179MET      O 1788   4.631   4.394   2.211
  180PRO      N 1789   4.535   4.212   2.303
  180PRO     CA 1790   4.461   4.168   2.184
  180PRO     CB 1791   4.402   4.034   2.230
  180PRO     CG 1792   4.510   3.973   2.320
  180PRO     CD 1793   4.550   4.100   2.397
  180PRO      C 1794   4.353   4.271   2.152
  180PRO      O 1795   4.324   4.353   2.239
  181PHE      N 1796   4.300   4.255   2.031
  181PHE      H 1797   4.328   4.173   1.982
  181PHE     CA 1798   4.193   4.331   1.964
  181PHE     CB 1799   4.054   4.302   2.021
  181PHE     CG 1800   3.933   4.310   1.928
  181PHE    CD1 1801   3.887   4.208   1.847
  181PHE    HD1 1802   3.942   4.115   1.859
  181PHE    CD2 1803   3.865   4.432   1.925
  181PHE    HD2 1804   3.904   4.513   1.986
  181PHE    CE1 1805   3.784   4.226   1.755
  181PHE    HE1 1806   3.767   4.162   1.668
  181PHE    CE2 1807   3.759   4.451   1.838
  181PHE    HE2 1808   3.693   4.538   1.844
  181PHE     CZ 1809   3.723   4.350   1.750
  181PHE     HZ 1810   3.632   4.352   1.689
  181PHE      C 1811   4.211   4.481   1.940
  181PHE      O 1812   4.242   4.546   2.040
  182PRO      N 1813   4.203   4.533   1.818
  182PRO     CA 1814   4.211   4.678   1.796
  182PRO     CB 1815   4.225   4.683   1.643
  182PRO     CG 1816   4.138   4.570   1.590
  182PRO     CD 1817   4.174   4.462   1.692
  182PRO      C 1818   4.092   4.746   1.864
  182PRO      O 1819   3.978   4.706   1.843
  183VAL      N 1820   4.121   4.820   1.970
  183VAL      H 1821   4.215   4.813   2.004
  183VAL     CA 1822   4.019   4.887   2.053
  183VAL     CB 1823   4.076   4.930   2.188
  183VAL    CG1 1824   3.963   4.946   2.290
  183VAL    CG2 1825   4.166   4.819   2.244
  183VAL      C 1826   3.949   4.999   1.977
  183VAL      O 1827   4.004   5.104   1.944
  184ASN      N 1828   3.831   4.961   1.927
  184ASN      H 1829   3.818   4.864   1.907
  184ASN     CA 1830   3.747   5.052   1.849
  184ASN     CB 1831   3.637   4.961   1.794
  184ASN     CG 1832   3.549   5.045   1.702
  184ASN    OD1 1833   3.458   5.114   1.749
  184ASN    ND2 1834   3.580   5.028   1.573
  184ASN   HD21 1835   3.646   4.959   1.544
  184ASN   HD22 1836   3.517   5.057   1.501
  184ASN      C 1837   3.694   5.164   1.939
  184ASN      O 1838   3.616   5.142   2.031
  185HISE     N 1839   3.729   5.284   1.893
  185HISE     H 1840   3.799   5.292   1.822
  185HISE    CA 1841   3.691   5.416   1.947
  185HISE    CB 1842   3.826   5.488   1.960
  185HISE    CG 1843   3.911   5.430   2.074
  185HISE   ND1 1844   3.858   5.411   2.194
  185HISE   CD2 1845   4.043   5.424   2.091
  185HISE   HD2 1846   4.119   5.453   2.019
  185HISE   CE1 1847   3.959   5.387   2.278
  185HISE   HE1 1848   3.945   5.314   2.358
  185HISE   NE2 1849   4.076   5.400   2.217
  185HISE   HE2 1850   4.168   5.408   2.257
  185HISE     C 1851   3.582   5.489   1.869
  185HISE     O 1852   3.574   5.612   1.874
  186GLY      N 1853   3.525   5.419   1.772
  186GLY      H 1854   3.550   5.329   1.738
  186GLY     CA 1855   3.416   5.481   1.694
  186GLY      C 1856   3.448   5.509   1.546
  186GLY      O 1857   3.540   5.445   1.496
  187ALA      N 1858   3.379   5.610   1.495
  187ALA      H 1859   3.309   5.650   1.554
  187ALA     CA 1860   3.398   5.655   1.356
  187ALA     CB 1861   3.272   5.629   1.274
  187ALA      C 1862   3.444   5.799   1.333
  187ALA      O 1863   3.415   5.882   1.419
  188SER      N 1864   3.507   5.823   1.218
  188SER      H 1865   3.520   5.751   1.151
  188SER     CA 1866   3.561   5.957   1.188
  188SER     CB 1867   3.659   6.002   1.296
  188SER     OG 1868   3.668   6.144   1.305
  188SER     HG 1869   3.715   6.171   1.389
  188SER      C 1870   3.643   5.953   1.059
  188SER      O 1871   3.725   5.866   1.031
  189SER      N 1872   3.632   6.064   0.986
  189SER      H 1873   3.588   6.149   1.016
  189SER     CA 1874   3.709   6.071   0.861
  189SER     CB 1875   3.660   6.175   0.761
  189SER     OG 1876   3.735   6.165   0.639
  189SER     HG 1877   3.772   6.257   0.638
  189SER      C 1878   3.856   6.095   0.897
  189SER      O 1879   3.878   6.191   0.971
  190GLU      N 1880   3.948   6.048   0.813
  190GLU      H 1881   3.921   5.983   0.742
  190GLU     CA 1882   4.093   6.050   0.838
  190GLU     CB 1883   4.152   5.965   0.726
  190GLU     CG 1884   4.111   5.817   0.735
  190GLU     CD 1885   4.145   5.739   0.608
  190GLU    OE1 1886   4.050   5.676   0.556
  190GLU    OE2 1887   4.255   5.744   0.549
  190GLU      C 1888   4.163   6.186   0.837
  190GLU      O 1889   4.255   6.203   0.916
  191ASP      N 1890   4.092   6.281   0.777
  191ASP      H 1891   4.002   6.264   0.737
  191ASP     CA 1892   4.128   6.423   0.767
  191ASP     CB 1893   4.024   6.513   0.698
  191ASP     CG 1894   3.932   6.428   0.610
  191ASP    OD1 1895   3.811   6.415   0.638
  191ASP    OD2 1896   3.980   6.389   0.502
  191ASP      C 1897   4.149   6.481   0.907
  191ASP      O 1898   4.225   6.577   0.920
  192THR      N 1899   4.081   6.424   1.006
  192THR      H 1900   4.008   6.358   0.992
  192THR     CA 1901   4.116   6.459   1.144
  192THR     CB 1902   3.999   6.522   1.218
  192THR    OG1 1903   3.883   6.439   1.223
  192THR    HG1 1904   3.896   6.379   1.302
  192THR    CG2 1905   3.977   6.661   1.156
  192THR      C 1906   4.178   6.362   1.245
  192THR      O 1907   4.167   6.373   1.367
  193LEU      N 1908   4.260   6.273   1.190
  193LEU      H 1909   4.259   6.260   1.091
  193LEU     CA 1910   4.337   6.169   1.260
  193LEU     CB 1911   4.434   6.094   1.168
  193LEU     CG 1912   4.429   5.944   1.198
  193LEU    CD1 1913   4.489   5.867   1.080
  193LEU    CD2 1914   4.518   5.923   1.321
  193LEU      C 1915   4.392   6.206   1.398
  193LEU      O 1916   4.344   6.151   1.497
  194LEU      N 1917   4.472   6.312   1.398
  194LEU      H 1918   4.475   6.368   1.315
  194LEU     CA 1919   4.527   6.381   1.516
  194LEU     CB 1920   4.640   6.470   1.464
  194LEU     CG 1921   4.758   6.395   1.401
  194LEU    CD1 1922   4.850   6.510   1.358
  194LEU    CD2 1923   4.839   6.319   1.505
  194LEU      C 1924   4.428   6.452   1.609
  194LEU      O 1925   4.434   6.448   1.732
  195LYS      N 1926   4.331   6.521   1.550
  195LYS      H 1927   4.329   6.555   1.456
  195LYS     CA 1928   4.222   6.581   1.629
  195LYS     CB 1929   4.139   6.686   1.554
  195LYS     CG 1930   4.220   6.809   1.514
  195LYS     CD 1931   4.140   6.931   1.467
  195LYS     CE 1932   4.060   6.995   1.580
  195LYS     NZ 1933   3.998   7.116   1.522
  195LYS    HZ1 1934   3.923   7.084   1.464
  195LYS    HZ2 1935   3.966   7.176   1.595
  195LYS    HZ3 1936   4.062   7.172   1.469
  195LYS      C 1937   4.129   6.486   1.704
  195LYS      O 1938   4.101   6.509   1.822
  196ASP      N 1939   4.106   6.369   1.645
  196ASP      H 1940   4.126   6.352   1.549
  196ASP     CA 1941   4.032   6.263   1.716
  196ASP     CB 1942   3.990   6.156   1.615
  196ASP     CG 1943   3.878   6.209   1.525
  196ASP    OD1 1944   3.905   6.261   1.414
  196ASP    OD2 1945   3.763   6.217   1.573
  196ASP      C 1946   4.108   6.187   1.825
  196ASP      O 1947   4.060   6.151   1.932
  197ALA      N 1948   4.238   6.174   1.798
  197ALA      H 1949   4.271   6.209   1.711
  197ALA     CA 1950   4.344   6.120   1.884
  197ALA     CB 1951   4.481   6.106   1.816
  197ALA      C 1952   4.366   6.207   2.007
  197ALA      O 1953   4.380   6.151   2.116
  198ALA      N 1954   4.369   6.339   1.993
  198ALA      H 1955   4.385   6.380   1.903
  198ALA     CA 1956   4.347   6.438   2.100
  198ALA     CB 1957   4.347   6.579   2.042
  198ALA      C 1958   4.223   6.415   2.186
  198ALA      O 1959   4.241   6.394   2.306
  199LYS      N 1960   4.106   6.397   2.124
  199LYS      H 1961   4.101   6.396   2.024
  199LYS     CA 1962   3.979   6.353   2.183
  199LYS     CB 1963   3.865   6.342   2.082
  199LYS     CG 1964   3.824   6.486   2.052
  199LYS     CD 1965   3.726   6.510   1.937
  199LYS     CE 1966   3.579   6.478   1.966
  199LYS     NZ 1967   3.496   6.475   1.845
  199LYS    HZ1 1968   3.417   6.536   1.854
  199LYS    HZ2 1969   3.546   6.490   1.760
  199LYS    HZ3 1970   3.461   6.381   1.835
  199LYS      C 1971   3.974   6.233   2.278
  199LYS      O 1972   3.945   6.245   2.397
  200VAL      N 1973   4.040   6.127   2.232
  200VAL      H 1974   4.070   6.124   2.137
  200VAL     CA 1975   4.061   6.006   2.312
  200VAL     CB 1976   4.096   5.877   2.238
  200VAL    CG1 1977   3.979   5.831   2.151
  200VAL    CG2 1978   4.233   5.872   2.170
  200VAL      C 1979   4.164   6.019   2.424
  200VAL      O 1980   4.129   5.981   2.536
  201CYS      N 1981   4.277   6.086   2.401
  201CYS      H 1982   4.305   6.106   2.307
  201CYS     CA 1983   4.379   6.113   2.503
  201CYS     CB 1984   4.506   6.167   2.436
  201CYS     SG 1985   4.657   6.119   2.528
  201CYS     HG 1986   4.748   6.172   2.447
  201CYS      C 1987   4.332   6.211   2.611
  201CYS      O 1988   4.368   6.187   2.726
  202ARG      N 1989   4.246   6.306   2.577
  202ARG      H 1990   4.234   6.346   2.486
  202ARG     CA 1991   4.166   6.385   2.671
  202ARG     CB 1992   4.099   6.509   2.611
  202ARG     CG 1993   4.200   6.623   2.596
  202ARG     CD 1994   4.225   6.689   2.732
  202ARG     NE 1995   4.134   6.803   2.751
  202ARG     HE 1996   4.040   6.785   2.722
  202ARG     CZ 1997   4.167   6.927   2.789
  202ARG    NH1 1998   4.293   6.959   2.822
  202ARG   HH11 1999   4.363   6.887   2.811
  202ARG   HH12 2000   4.321   7.050   2.851
  202ARG    NH2 2001   4.083   7.031   2.775
  202ARG   HH21 2002   3.990   7.016   2.740
  202ARG   HH22 2003   4.110   7.127   2.777
  202ARG      C 2004   4.066   6.299   2.749
  202ARG      O 2005   4.071   6.304   2.871
  203GLU      N 2006   4.002   6.210   2.674
  203GLU      H 2007   3.985   6.221   2.576
  203GLU     CA 2008   3.902   6.126   2.741
  203GLU     CB 2009   3.824   6.044   2.637
  203GLU     CG 2010   3.708   5.958   2.687
  203GLU     CD 2011   3.574   6.024   2.721
  203GLU    OE1 2012   3.523   6.115   2.653
  203GLU    OE2 2013   3.522   5.983   2.826
  203GLU      C 2014   3.961   6.042   2.855
  203GLU      O 2015   3.922   6.043   2.971
  204PHE      N 2016   4.055   5.954   2.822
  204PHE      H 2017   4.069   5.944   2.724
  204PHE     CA 2018   4.140   5.871   2.908
  204PHE     CB 2019   4.216   5.784   2.808
  204PHE     CG 2020   4.153   5.653   2.759
  204PHE    CD1 2021   4.137   5.646   2.621
  204PHE    HD1 2022   4.160   5.724   2.549
  204PHE    CD2 2023   4.107   5.551   2.842
  204PHE    HD2 2024   4.143   5.559   2.944
  204PHE    CE1 2025   4.084   5.529   2.569
  204PHE    HE1 2026   4.032   5.536   2.474
  204PHE    CE2 2027   4.052   5.436   2.787
  204PHE    HE2 2028   4.032   5.351   2.853
  204PHE     CZ 2029   4.042   5.423   2.649
  204PHE     HZ 2030   4.014   5.332   2.595
  204PHE      C 2031   4.217   5.946   3.016
  204PHE      O 2032   4.194   5.923   3.135
  205THR      N 2033   4.300   6.045   2.981
  205THR      H 2034   4.340   6.043   2.890
  205THR     CA 2035   4.364   6.129   3.083
  205THR     CB 2036   4.476   6.226   3.041
  205THR    OG1 2037   4.425   6.321   2.948
  205THR    HG1 2038   4.407   6.278   2.859
  205THR    CG2 2039   4.583   6.138   2.977
  205THR      C 2040   4.274   6.200   3.185
  205THR      O 2041   4.323   6.269   3.274
  206GLU      N 2042   4.146   6.211   3.153
  206GLU      H 2043   4.114   6.204   3.058
  206GLU     CA 2044   4.046   6.268   3.245
  206GLU     CB 2045   3.958   6.361   3.162
  206GLU     CG 2046   3.876   6.461   3.243
  206GLU     CD 2047   3.833   6.587   3.168
  206GLU    OE1 2048   3.709   6.600   3.154
  206GLU    OE2 2049   3.916   6.676   3.138
  206GLU      C 2050   3.972   6.161   3.326
  206GLU      O 2051   3.952   6.184   3.445
  207ARG      N 2052   3.946   6.046   3.264
  207ARG      H 2053   3.959   6.029   3.167
  207ARG     CA 2054   3.894   5.927   3.334
  207ARG     CB 2055   3.886   5.810   3.236
  207ARG     CG 2056   3.773   5.810   3.133
  207ARG     CD 2057   3.777   5.692   3.036
  207ARG     NE 2058   3.655   5.690   2.954
  207ARG     HE 2059   3.570   5.702   3.005
  207ARG     CZ 2060   3.652   5.645   2.828
  207ARG    NH1 2061   3.752   5.580   2.767
  207ARG   HH11 2062   3.842   5.564   2.808
  207ARG   HH12 2063   3.737   5.559   2.670
  207ARG    NH2 2064   3.542   5.668   2.756
  207ARG   HH21 2065   3.469   5.711   2.809
  207ARG   HH22 2066   3.537   5.648   2.658
  207ARG      C 2067   3.996   5.893   3.443
  207ARG      O 2068   3.961   5.872   3.559
  208GLU      N 2069   4.125   5.887   3.413
  208GLU      H 2070   4.166   5.889   3.322
  208GLU     CA 2071   4.229   5.890   3.517
  208GLU     CB 2072   4.294   5.753   3.540
  208GLU     CG 2073   4.196   5.654   3.603
  208GLU     CD 2074   4.250   5.512   3.617
  208GLU    OE1 2075   4.294   5.452   3.516
  208GLU    OE2 2076   4.245   5.451   3.726
  208GLU      C 2077   4.338   5.997   3.508
  208GLU      O 2078   4.424   6.010   3.422
  209GLN      N 2079   4.335   6.089   3.604
  209GLN      H 2080   4.279   6.065   3.684
  209GLN     CA 2081   4.419   6.209   3.610
  209GLN     CB 2082   4.358   6.309   3.709
  209GLN     CG 2083   4.231   6.367   3.646
  209GLN     CD 2084   4.163   6.467   3.741
  209GLN    OE1 2085   4.215   6.577   3.756
  209GLN    NE2 2086   4.051   6.432   3.804
  209GLN   HE21 2087   4.012   6.342   3.789
  209GLN   HE22 2088   4.018   6.495   3.874
  209GLN      C 2089   4.569   6.193   3.639
  209GLN      O 2090   4.608   6.115   3.725
  210GLY      N 2091   4.645   6.299   3.611
  210GLY      H 2092   4.620   6.373   3.549
  210GLY     CA 2093   4.786   6.295   3.650
  210GLY      C 2094   4.866   6.419   3.611
  210GLY      O 2095   4.827   6.487   3.516
  211GLU      N 2096   4.972   6.436   3.689
  211GLU      H 2097   4.978   6.382   3.773
  211GLU     CA 2098   5.065   6.549   3.675
  211GLU     CB 2099   5.166   6.561   3.790
  211GLU     CG 2100   5.126   6.625   3.923
  211GLU     CD 2101   5.250   6.647   4.011
  211GLU    OE1 2102   5.242   6.628   4.134
  211GLU    OE2 2103   5.350   6.693   3.952
  211GLU      C 2104   5.143   6.565   3.544
  211GLU      O 2105   5.160   6.674   3.490
  212VAL      N 2106   5.196   6.455   3.491
  212VAL      H 2107   5.169   6.360   3.510
  212VAL     CA 2108   5.282   6.462   3.372
  212VAL     CB 2109   5.360   6.334   3.343
  212VAL    CG1 2110   5.461   6.348   3.229
  212VAL    CG2 2111   5.441   6.296   3.467
  212VAL      C 2112   5.203   6.508   3.249
  212VAL      O 2113   5.101   6.445   3.221
  213ARG      N 2114   5.267   6.588   3.164
  213ARG      H 2115   5.360   6.616   3.187
  213ARG     CA 2116   5.203   6.650   3.047
  213ARG     CB 2117   5.210   6.802   3.041
  213ARG     CG 2118   5.122   6.870   3.146
  213ARG     CD 2119   4.975   6.837   3.118
  213ARG     NE 2120   4.874   6.911   3.196
  213ARG     HE 2121   4.838   6.994   3.153
  213ARG     CZ 2122   4.818   6.888   3.315
  213ARG    NH1 2123   4.857   6.795   3.404
  213ARG   HH11 2124   4.937   6.739   3.383
  213ARG   HH12 2125   4.800   6.757   3.477
  213ARG    NH2 2126   4.705   6.955   3.339
  213ARG   HH21 2127   4.673   7.028   3.278
  213ARG   HH22 2128   4.638   6.924   3.406
  213ARG      C 2129   5.260   6.596   2.916
  213ARG      O 2130   5.336   6.661   2.846
  214PHE      N 2131   5.244   6.464   2.904
  214PHE      H 2132   5.191   6.404   2.964
  214PHE     CA 2133   5.316   6.394   2.796
  214PHE     CB 2134   5.362   6.254   2.838
  214PHE     CG 2135   5.242   6.171   2.882
  214PHE    CD1 2136   5.220   6.168   3.020
  214PHE    HD1 2137   5.310   6.173   3.081
  214PHE    CD2 2138   5.141   6.132   2.795
  214PHE    HD2 2139   5.149   6.124   2.687
  214PHE    CE1 2140   5.092   6.146   3.067
  214PHE    HE1 2141   5.065   6.167   3.171
  214PHE    CE2 2142   5.013   6.102   2.842
  214PHE    HE2 2143   4.937   6.050   2.785
  214PHE     CZ 2144   4.989   6.116   2.979
  214PHE     HZ 2145   4.897   6.079   3.024
  214PHE      C 2146   5.254   6.416   2.658
  214PHE      O 2147   5.132   6.406   2.647
  215SER      N 2148   5.345   6.428   2.562
  215SER      H 2149   5.441   6.404   2.575
  215SER     CA 2150   5.304   6.455   2.423
  215SER     CB 2151   5.384   6.576   2.372
  215SER     OG 2152   5.321   6.693   2.425
  215SER     HG 2153   5.320   6.756   2.347
  215SER      C 2154   5.331   6.326   2.347
  215SER      O 2155   5.434   6.261   2.370
  216ALA      N 2156   5.234   6.302   2.259
  216ALA      H 2157   5.167   6.372   2.236
  216ALA     CA 2158   5.240   6.193   2.161
  216ALA     CB 2159   5.096   6.162   2.120
  216ALA      C 2160   5.315   6.222   2.031
  216ALA      O 2161   5.310   6.332   1.978
  217VAL      N 2162   5.402   6.125   2.004
  217VAL      H 2163   5.401   6.037   2.053
  217VAL     CA 2164   5.512   6.140   1.908
  217VAL     CB 2165   5.645   6.089   1.965
  217VAL    CG1 2166   5.690   6.170   2.086
  217VAL    CG2 2167   5.653   5.938   1.989
  217VAL      C 2168   5.477   6.092   1.767
  217VAL      O 2169   5.397   5.999   1.757
  218ALA      N 2170   5.535   6.156   1.666
  218ALA      H 2171   5.589   6.241   1.669
  218ALA     CA 2172   5.511   6.129   1.524
  218ALA     CB 2173   5.370   6.158   1.473
  218ALA      C 2174   5.608   6.200   1.428
  218ALA     O1 2175   5.698   6.266   1.484
  218ALA     O2 2176   5.605   6.175   1.306
   6.93460   6.93460   4.90354   0.00000   0.00000   0.00000   0.00000   3.46727   3.46727
