# Supplementary material for: Is There a Functional Role for the Knotted Topology in Protein UCH-L1?
Source: J Chem Inf Model. 2024 Jul 24;64(17):6827–37. doi: 10.1021/acs.jcim.4c00880 (PMC11388461; doi:10.1021/acs.jcim.4c00880)
Supplement: Supplementary file 2 — ci4c00880_si_002.zip [file ci4c00880_si_002.zip › UCH-L1_files/APO/APO_delta219/REP_5/traj_initial.gro]

Protein in water t=   0.00000 step= 0
 2176
    1MET      N    1   6.105   3.474   3.365
    1MET     H1    2   6.059   3.552   3.408
    1MET     H2    3   6.093   3.391   3.420
    1MET     H3    4   6.204   3.472   3.377
    1MET     CA    5   6.064   3.461   3.225
    1MET     CB    6   6.038   3.311   3.209
    1MET     CG    7   6.162   3.223   3.198
    1MET     SD    8   6.290   3.239   3.328
    1MET     CE    9   6.415   3.123   3.279
    1MET      C   10   5.940   3.549   3.210
    1MET      O   11   5.957   3.648   3.138
    2GLN      N   12   5.825   3.530   3.273
    2GLN      H   13   5.814   3.447   3.329
    2GLN     CA   14   5.706   3.614   3.253
    2GLN     CB   15   5.595   3.539   3.180
    2GLN     CG   16   5.527   3.432   3.266
    2GLN     CD   17   5.393   3.383   3.210
    2GLN    OE1   18   5.387   3.281   3.142
    2GLN    NE2   19   5.293   3.469   3.226
    2GLN   HE21   20   5.318   3.554   3.272
    2GLN   HE22   21   5.214   3.459   3.166
    2GLN      C   22   5.661   3.687   3.380
    2GLN      O   23   5.694   3.648   3.492
    3LEU      N   24   5.600   3.801   3.352
    3LEU      H   25   5.592   3.848   3.264
    3LEU     CA   26   5.527   3.869   3.460
    3LEU     CB   27   5.525   4.018   3.428
    3LEU     CG   28   5.665   4.079   3.443
    3LEU    CD1   29   5.673   4.201   3.351
    3LEU    CD2   30   5.703   4.108   3.589
    3LEU      C   31   5.388   3.811   3.485
    3LEU      O   32   5.348   3.717   3.416
    4LYS      N   33   5.315   3.864   3.583
    4LYS      H   34   5.346   3.914   3.664
    4LYS     CA   35   5.172   3.833   3.596
    4LYS     CB   36   5.131   3.892   3.731
    4LYS     CG   37   5.176   3.796   3.841
    4LYS     CD   38   5.143   3.836   3.985
    4LYS     CE   39   5.195   3.725   4.076
    4LYS     NZ   40   5.190   3.758   4.219
    4LYS    HZ1   41   5.094   3.764   4.246
    4LYS    HZ2   42   5.237   3.686   4.270
    4LYS    HZ3   43   5.242   3.839   4.247
    4LYS      C   44   5.090   3.892   3.482
    4LYS      O   45   5.122   4.006   3.449
    5PRO      N   46   4.989   3.821   3.433
    5PRO     CA   47   4.891   3.877   3.338
    5PRO     CB   48   4.800   3.758   3.308
    5PRO     CG   49   4.897   3.640   3.312
    5PRO     CD   50   4.991   3.674   3.427
    5PRO      C   51   4.809   3.988   3.403
    5PRO      O   52   4.773   3.988   3.520
    6MET      N   53   4.772   4.079   3.313
    6MET      H   54   4.773   4.067   3.214
    6MET     CA   55   4.719   4.213   3.344
    6MET     CB   56   4.834   4.311   3.319
    6MET     CG   57   4.931   4.319   3.437
    6MET     SD   58   4.869   4.446   3.554
    6MET     CE   59   5.012   4.551   3.562
    6MET      C   60   4.615   4.252   3.239
    6MET      O   61   4.644   4.266   3.120
    7GLU      N   62   4.507   4.306   3.294
    7GLU      H   63   4.475   4.298   3.388
    7GLU     CA   64   4.403   4.369   3.210
    7GLU     CB   65   4.276   4.371   3.296
    7GLU     CG   66   4.162   4.433   3.216
    7GLU     CD   67   4.017   4.427   3.264
    7GLU    OE1   68   3.939   4.365   3.188
    7GLU    OE2   69   3.982   4.505   3.355
    7GLU      C   70   4.446   4.511   3.174
    7GLU      O   71   4.483   4.596   3.254
    8ILE      N   72   4.459   4.527   3.043
    8ILE      H   73   4.461   4.445   2.986
    8ILE     CA   74   4.496   4.649   2.969
    8ILE     CB   75   4.559   4.615   2.834
    8ILE    CG1   76   4.685   4.533   2.859
    8ILE    CG2   77   4.606   4.739   2.758
    8ILE     CD   78   4.791   4.577   2.960
    8ILE      C   79   4.375   4.742   2.957
    8ILE      O   80   4.289   4.728   2.870
    9ASN      N   81   4.365   4.831   3.055
    9ASN      H   82   4.443   4.830   3.117
    9ASN     CA   83   4.254   4.926   3.071
    9ASN     CB   84   4.140   4.848   3.136
    9ASN     CG   85   4.126   4.874   3.286
    9ASN    OD1   86   4.144   4.983   3.340
    9ASN    ND2   87   4.072   4.778   3.361
    9ASN   HD21   88   4.045   4.688   3.328
    9ASN   HD22   89   4.047   4.811   3.452
    9ASN      C   90   4.303   5.059   3.131
    9ASN      O   91   4.380   5.060   3.226
   10PRO      N   92   4.242   5.168   3.086
   10PRO     CA   93   4.269   5.303   3.137
   10PRO     CB   94   4.166   5.399   3.076
   10PRO     CG   95   4.124   5.325   2.949
   10PRO     CD   96   4.138   5.176   2.982
   10PRO      C   97   4.271   5.319   3.289
   10PRO      O   98   4.373   5.368   3.338
   11GLU      N   99   4.185   5.251   3.364
   11GLU      H  100   4.122   5.179   3.336
   11GLU     CA  101   4.169   5.269   3.509
   11GLU     CB  102   4.039   5.202   3.555
   11GLU     CG  103   4.024   5.241   3.702
   11GLU     CD  104   3.929   5.151   3.781
   11GLU    OE1  105   3.960   5.035   3.815
   11GLU    OE2  106   3.820   5.208   3.802
   11GLU      C  107   4.289   5.200   3.575
   11GLU      O  108   4.367   5.256   3.653
   12MET      N  109   4.307   5.076   3.532
   12MET      H  110   4.250   5.021   3.470
   12MET     CA  111   4.432   5.008   3.569
   12MET     CB  112   4.439   4.864   3.517
   12MET     CG  113   4.338   4.780   3.595
   12MET     SD  114   4.372   4.771   3.775
   12MET     CE  115   4.204   4.781   3.835
   12MET      C  116   4.562   5.077   3.526
   12MET      O  117   4.645   5.100   3.614
   13LEU      N  118   4.573   5.134   3.407
   13LEU      H  119   4.495   5.137   3.344
   13LEU     CA  120   4.692   5.210   3.364
   13LEU     CB  121   4.701   5.240   3.214
   13LEU     CG  122   4.746   5.132   3.115
   13LEU    CD1  123   4.690   5.152   2.974
   13LEU    CD2  124   4.898   5.130   3.098
   13LEU      C  125   4.713   5.343   3.435
   13LEU      O  126   4.831   5.374   3.449
   14ASN      N  127   4.607   5.407   3.483
   14ASN      H  128   4.514   5.381   3.457
   14ASN     CA  129   4.608   5.516   3.583
   14ASN     CB  130   4.476   5.594   3.588
   14ASN     CG  131   4.453   5.663   3.453
   14ASN    OD1  132   4.538   5.704   3.374
   14ASN    ND2  133   4.325   5.666   3.418
   14ASN   HD21  134   4.243   5.638   3.468
   14ASN   HD22  135   4.309   5.690   3.322
   14ASN      C  136   4.655   5.475   3.722
   14ASN      O  137   4.710   5.558   3.795
   15LYS      N  138   4.618   5.357   3.770
   15LYS      H  139   4.559   5.295   3.719
   15LYS     CA  140   4.670   5.305   3.898
   15LYS     CB  141   4.591   5.189   3.959
   15LYS     CG  142   4.447   5.231   3.989
   15LYS     CD  143   4.357   5.133   4.063
   15LYS     CE  144   4.210   5.174   4.081
   15LYS     NZ  145   4.139   5.073   4.161
   15LYS    HZ1  146   4.041   5.092   4.162
   15LYS    HZ2  147   4.145   4.984   4.116
   15LYS    HZ3  148   4.167   5.070   4.257
   15LYS      C  149   4.821   5.279   3.895
   15LYS      O  150   4.895   5.317   3.986
   16VAL      N  151   4.866   5.247   3.774
   16VAL      H  152   4.808   5.197   3.710
   16VAL     CA  153   5.009   5.224   3.745
   16VAL     CB  154   5.043   5.148   3.616
   16VAL    CG1  155   5.190   5.110   3.598
   16VAL    CG2  156   4.962   5.018   3.612
   16VAL      C  157   5.083   5.358   3.748
   16VAL      O  158   5.175   5.371   3.829
   17LEU      N  159   5.032   5.460   3.679
   17LEU      H  160   4.976   5.441   3.598
   17LEU     CA  161   5.072   5.600   3.699
   17LEU     CB  162   4.986   5.694   3.615
   17LEU     CG  163   5.008   5.693   3.463
   17LEU    CD1  164   4.920   5.790   3.384
   17LEU    CD2  165   5.150   5.740   3.433
   17LEU      C  166   5.074   5.656   3.842
   17LEU      O  167   5.177   5.701   3.893
   18SER      N  168   4.972   5.624   3.920
   18SER      H  169   4.886   5.590   3.882
   18SER     CA  170   4.972   5.655   4.064
   18SER     CB  171   4.839   5.635   4.136
   18SER     OG  172   4.845   5.661   4.276
   18SER     HG  173   4.872   5.757   4.287
   18SER      C  174   5.073   5.567   4.138
   18SER      O  175   5.150   5.619   4.219
   19ARG      N  176   5.095   5.441   4.102
   19ARG      H  177   5.025   5.389   4.054
   19ARG     CA  178   5.196   5.358   4.169
   19ARG     CB  179   5.188   5.207   4.145
   19ARG     CG  180   5.060   5.157   4.212
   19ARG     CD  181   5.077   5.005   4.220
   19ARG     NE  182   4.966   4.934   4.284
   19ARG     HE  183   4.875   4.948   4.246
   19ARG     CZ  184   4.962   4.874   4.404
   19ARG    NH1  185   5.063   4.873   4.492
   19ARG   HH11  186   5.151   4.914   4.467
   19ARG   HH12  187   5.048   4.834   4.583
   19ARG    NH2  188   4.849   4.809   4.434
   19ARG   HH21  189   4.773   4.802   4.369
   19ARG   HH22  190   4.831   4.770   4.524
   19ARG      C  191   5.337   5.406   4.135
   19ARG      O  192   5.424   5.416   4.221
   20LEU      N  193   5.366   5.439   4.009
   20LEU      H  194   5.299   5.426   3.936
   20LEU     CA  195   5.491   5.497   3.960
   20LEU     CB  196   5.497   5.484   3.807
   20LEU     CG  197   5.538   5.345   3.758
   20LEU    CD1  198   5.524   5.324   3.608
   20LEU    CD2  199   5.659   5.281   3.827
   20LEU      C  200   5.535   5.637   4.004
   20LEU      O  201   5.645   5.678   3.968
   21GLY      N  202   5.450   5.715   4.070
   21GLY      H  203   5.365   5.668   4.094
   21GLY     CA  204   5.456   5.852   4.124
   21GLY      C  205   5.449   5.956   4.012
   21GLY      O  206   5.535   6.044   4.008
   22VAL      N  207   5.356   5.959   3.917
   22VAL      H  208   5.290   5.884   3.912
   22VAL     CA  209   5.335   6.066   3.818
   22VAL     CB  210   5.343   6.008   3.677
   22VAL    CG1  211   5.333   6.118   3.571
   22VAL    CG2  212   5.472   5.931   3.645
   22VAL      C  213   5.204   6.137   3.852
   22VAL      O  214   5.096   6.080   3.844
   23ALA      N  215   5.211   6.269   3.838
   23ALA      H  216   5.286   6.307   3.784
   23ALA     CA  217   5.110   6.372   3.868
   23ALA     CB  218   5.171   6.512   3.859
   23ALA      C  219   4.985   6.349   3.782
   23ALA      O  220   4.985   6.339   3.659
   24GLY      N  221   4.875   6.358   3.856
   24GLY      H  222   4.877   6.401   3.946
   24GLY     CA  223   4.742   6.329   3.801
   24GLY      C  224   4.683   6.426   3.698
   24GLY      O  225   4.566   6.406   3.666
   25GLN      N  226   4.755   6.533   3.665
   25GLN      H  227   4.829   6.561   3.725
   25GLN     CA  228   4.711   6.623   3.558
   25GLN     CB  229   4.825   6.721   3.526
   25GLN     CG  230   4.851   6.800   3.654
   25GLN     CD  231   4.992   6.861   3.648
   25GLN    OE1  232   5.088   6.786   3.665
   25GLN    NE2  233   5.004   6.984   3.596
   25GLN   HE21  234   4.928   7.032   3.553
   25GLN   HE22  235   5.074   7.045   3.633
   25GLN      C  236   4.658   6.557   3.430
   25GLN      O  237   4.544   6.582   3.391
   26TRP      N  238   4.747   6.493   3.356
   26TRP      H  239   4.842   6.497   3.387
   26TRP     CA  240   4.723   6.406   3.239
   26TRP     CB  241   4.852   6.402   3.156
   26TRP     CG  242   4.908   6.541   3.126
   26TRP    CD1  243   5.010   6.597   3.190
   26TRP    HD1  244   5.055   6.543   3.273
   26TRP    CD2  245   4.877   6.624   3.019
   26TRP    NE1  246   5.038   6.714   3.134
   26TRP    HE1  247   5.112   6.771   3.170
   26TRP    CE2  248   4.961   6.735   3.028
   26TRP    CE3  249   4.792   6.612   2.910
   26TRP    HE3  250   4.738   6.518   2.901
   26TRP    CZ2  251   4.950   6.834   2.931
   26TRP    HZ2  252   5.004   6.928   2.941
   26TRP    CZ3  253   4.786   6.706   2.807
   26TRP    HZ3  254   4.716   6.687   2.726
   26TRP    CH2  255   4.866   6.818   2.821
   26TRP    HH2  256   4.875   6.888   2.738
   26TRP      C  257   4.693   6.268   3.297
   26TRP      O  258   4.765   6.230   3.390
   27ARG      N  259   4.586   6.204   3.250
   27ARG      H  260   4.518   6.252   3.195
   27ARG     CA  261   4.553   6.064   3.279
   27ARG     CB  262   4.462   6.063   3.402
   27ARG     CG  263   4.535   6.079   3.535
   27ARG     CD  264   4.574   5.943   3.593
   27ARG     NE  265   4.682   5.958   3.692
   27ARG     HE  266   4.752   6.015   3.648
   27ARG     CZ  267   4.690   5.934   3.823
   27ARG    NH1  268   4.579   5.894   3.887
   27ARG   HH11  269   4.491   5.893   3.840
   27ARG   HH12  270   4.576   5.873   3.985
   27ARG    NH2  271   4.803   5.972   3.885
   27ARG   HH21  272   4.883   6.008   3.837
   27ARG   HH22  273   4.788   5.986   3.983
   27ARG      C  274   4.473   5.997   3.167
   27ARG      O  275   4.376   6.055   3.118
   28PHE      N  276   4.490   5.865   3.155
   28PHE      H  277   4.542   5.814   3.223
   28PHE     CA  278   4.419   5.784   3.055
   28PHE     CB  279   4.483   5.645   3.052
   28PHE     CG  280   4.632   5.638   3.020
   28PHE    CD1  281   4.717   5.599   3.123
   28PHE    HD1  282   4.674   5.572   3.219
   28PHE    CD2  283   4.677   5.660   2.890
   28PHE    HD2  284   4.620   5.698   2.805
   28PHE    CE1  285   4.853   5.596   3.095
   28PHE    HE1  286   4.923   5.562   3.171
   28PHE    CE2  287   4.812   5.647   2.859
   28PHE    HE2  288   4.872   5.667   2.770
   28PHE     CZ  289   4.897   5.623   2.966
   28PHE     HZ  290   5.003   5.606   2.944
   28PHE      C  291   4.268   5.772   3.076
   28PHE      O  292   4.212   5.756   3.184
   29VAL      N  293   4.208   5.764   2.957
   29VAL      H  294   4.268   5.772   2.877
   29VAL     CA  295   4.063   5.761   2.933
   29VAL     CB  296   4.002   5.900   2.922
   29VAL    CG1  297   3.987   5.957   3.064
   29VAL    CG2  298   4.065   6.000   2.825
   29VAL      C  299   4.020   5.688   2.806
   29VAL      O  300   4.096   5.671   2.711
   30ASP      N  301   3.895   5.642   2.804
   30ASP      H  302   3.831   5.664   2.877
   30ASP     CA  303   3.831   5.555   2.704
   30ASP     CB  304   3.704   5.491   2.761
   30ASP     CG  305   3.734   5.412   2.889
   30ASP    OD1  306   3.685   5.456   2.995
   30ASP    OD2  307   3.758   5.289   2.881
   30ASP      C  308   3.787   5.629   2.577
   30ASP      O  309   3.724   5.734   2.567
   31VAL      N  310   3.838   5.577   2.466
   31VAL      H  311   3.903   5.501   2.469
   31VAL     CA  312   3.810   5.630   2.332
   31VAL     CB  313   3.933   5.628   2.242
   31VAL    CG1  314   3.897   5.679   2.102
   31VAL    CG2  315   4.036   5.717   2.313
   31VAL      C  316   3.707   5.528   2.281
   31VAL      O  317   3.736   5.412   2.253
   32LEU      N  318   3.582   5.573   2.284
   32LEU      H  319   3.561   5.667   2.311
   32LEU     CA  320   3.462   5.492   2.254
   32LEU     CB  321   3.348   5.569   2.322
   32LEU     CG  322   3.346   5.582   2.474
   32LEU    CD1  323   3.229   5.661   2.533
   32LEU    CD2  324   3.331   5.442   2.533
   32LEU      C  325   3.442   5.448   2.109
   32LEU      O  326   3.395   5.337   2.081
   33GLY      N  327   3.465   5.544   2.021
   33GLY      H  328   3.492   5.632   2.060
   33GLY     CA  329   3.463   5.534   1.874
   33GLY      C  330   3.589   5.583   1.802
   33GLY      O  331   3.628   5.694   1.836
   34LEU      N  332   3.609   5.532   1.681
   34LEU      H  333   3.540   5.471   1.641
   34LEU     CA  334   3.728   5.560   1.600
   34LEU     CB  335   3.802   5.427   1.581
   34LEU     CG  336   3.906   5.391   1.687
   34LEU    CD1  337   3.976   5.261   1.646
   34LEU    CD2  338   4.010   5.500   1.712
   34LEU      C  339   3.703   5.628   1.465
   34LEU      O  340   3.752   5.589   1.359
   35GLU      N  341   3.631   5.739   1.480
   35GLU      H  342   3.643   5.794   1.563
   35GLU     CA  343   3.568   5.807   1.366
   35GLU     CB  344   3.421   5.828   1.402
   35GLU     CG  345   3.348   5.696   1.427
   35GLU     CD  346   3.206   5.712   1.480
   35GLU    OE1  347   3.110   5.752   1.410
   35GLU    OE2  348   3.185   5.685   1.600
   35GLU      C  349   3.627   5.948   1.358
   35GLU      O  350   3.734   5.978   1.409
   36GLU      N  351   3.575   6.032   1.268
   36GLU      H  352   3.530   6.005   1.183
   36GLU     CA  353   3.595   6.175   1.292
   36GLU     CB  354   3.570   6.258   1.166
   36GLU     CG  355   3.687   6.262   1.068
   36GLU     CD  356   3.816   6.339   1.100
   36GLU    OE1  357   3.911   6.279   1.155
   36GLU    OE2  358   3.805   6.463   1.108
   36GLU      C  359   3.514   6.223   1.412
   36GLU      O  360   3.558   6.320   1.475
   37GLU      N  361   3.386   6.188   1.415
   37GLU      H  362   3.331   6.155   1.338
   37GLU     CA  363   3.300   6.187   1.534
   37GLU     CB  364   3.170   6.120   1.488
   37GLU     CG  365   3.055   6.221   1.487
   37GLU     CD  366   3.013   6.299   1.612
   37GLU    OE1  367   3.019   6.423   1.597
   37GLU    OE2  368   3.010   6.241   1.723
   37GLU      C  369   3.352   6.102   1.650
   37GLU      O  370   3.470   6.066   1.646
   38SER      N  371   3.285   6.117   1.763
   38SER      H  372   3.202   6.174   1.766
   38SER     CA  373   3.321   6.058   1.893
   38SER     CB  374   3.335   5.906   1.889
   38SER     OG  375   3.371   5.846   2.014
   38SER     HG  376   3.296   5.789   2.049
   38SER      C  377   3.440   6.115   1.970
   38SER      O  378   3.431   6.133   2.091
   39LEU      N  379   3.533   6.175   1.896
   39LEU      H  380   3.523   6.171   1.797
   39LEU     CA  381   3.665   6.226   1.937
   39LEU     CB  382   3.774   6.220   1.830
   39LEU     CG  383   3.818   6.075   1.805
   39LEU    CD1  384   3.882   6.065   1.666
   39LEU    CD2  385   3.917   6.030   1.912
   39LEU      C  386   3.661   6.364   2.002
   39LEU      O  387   3.741   6.392   2.091
   40GLY      N  388   3.552   6.440   1.991
   40GLY      H  389   3.488   6.419   1.918
   40GLY     CA  390   3.533   6.560   2.074
   40GLY      C  391   3.517   6.533   2.223
   40GLY      O  392   3.518   6.626   2.304
   41SER      N  393   3.466   6.415   2.256
   41SER      H  394   3.413   6.363   2.189
   41SER     CA  395   3.462   6.363   2.394
   41SER     CB  396   3.375   6.237   2.396
   41SER     OG  397   3.369   6.180   2.527
   41SER     HG  398   3.302   6.228   2.584
   41SER      C  399   3.595   6.328   2.461
   41SER      O  400   3.592   6.342   2.583
   42VAL      N  401   3.700   6.300   2.384
   42VAL      H  402   3.705   6.335   2.290
   42VAL     CA  403   3.835   6.284   2.440
   42VAL     CB  404   3.927   6.202   2.350
   42VAL    CG1  405   4.045   6.140   2.425
   42VAL    CG2  406   3.857   6.087   2.276
   42VAL      C  407   3.892   6.421   2.477
   42VAL      O  408   3.888   6.500   2.383
   43PRO      N  409   3.923   6.438   2.605
   43PRO     CA  410   3.939   6.572   2.662
   43PRO     CB  411   3.931   6.563   2.814
   43PRO     CG  412   3.942   6.413   2.840
   43PRO     CD  413   3.931   6.334   2.709
   43PRO      C  414   4.062   6.648   2.610
   43PRO      O  415   4.172   6.592   2.607
   44ALA      N  416   4.031   6.764   2.554
   44ALA      H  417   3.938   6.801   2.547
   44ALA     CA  418   4.124   6.865   2.501
   44ALA     CB  419   4.049   6.967   2.414
   44ALA      C  420   4.197   6.924   2.621
   44ALA      O  421   4.134   6.953   2.722
   45PRO      N  422   4.328   6.944   2.634
   45PRO     CA  423   4.427   6.875   2.549
   45PRO     CB  424   4.549   6.964   2.579
   45PRO     CG  425   4.544   7.014   2.723
   45PRO     CD  426   4.392   7.030   2.735
   45PRO      C  427   4.449   6.729   2.587
   45PRO      O  428   4.429   6.694   2.703
   46ALA      N  429   4.466   6.649   2.482
   46ALA      H  430   4.405   6.655   2.403
   46ALA     CA  431   4.539   6.524   2.509
   46ALA     CB  432   4.470   6.399   2.454
   46ALA      C  433   4.686   6.530   2.467
   46ALA      O  434   4.717   6.621   2.390
   47CYS      N  435   4.770   6.434   2.506
   47CYS      H  436   4.735   6.351   2.549
   47CYS     CA  437   4.915   6.436   2.481
   47CYS     CB  438   5.001   6.457   2.606
   47CYS     SG  439   4.999   6.328   2.735
   47CYS     HG  440   4.866   6.323   2.725
   47CYS      C  441   4.979   6.317   2.409
   47CYS      O  442   5.098   6.317   2.376
   48ALA      N  443   4.906   6.207   2.400
   48ALA      H  444   4.819   6.203   2.449
   48ALA     CA  445   4.942   6.084   2.327
   48ALA     CB  446   5.016   5.993   2.424
   48ALA      C  447   4.816   6.015   2.274
   48ALA      O  448   4.710   6.074   2.291
   49LEU      N  449   4.830   5.904   2.201
   49LEU      H  450   4.910   5.888   2.144
   49LEU     CA  451   4.718   5.815   2.168
   49LEU     CB  452   4.644   5.878   2.050
   49LEU     CG  453   4.532   5.802   1.979
   49LEU    CD1  454   4.402   5.796   2.060
   49LEU    CD2  455   4.494   5.865   1.845
   49LEU      C  456   4.769   5.672   2.147
   49LEU      O  457   4.870   5.649   2.081
   50LEU      N  458   4.707   5.574   2.212
   50LEU      H  459   4.620   5.602   2.252
   50LEU     CA  460   4.750   5.434   2.225
   50LEU     CB  461   4.769   5.388   2.370
   50LEU     CG  462   4.888   5.455   2.440
   50LEU    CD1  463   4.838   5.581   2.511
   50LEU    CD2  464   4.962   5.362   2.536
   50LEU      C  465   4.644   5.341   2.165
   50LEU      O  466   4.526   5.372   2.173
   51LEU      N  467   4.686   5.226   2.113
   51LEU      H  468   4.783   5.208   2.097
   51LEU     CA  469   4.608   5.118   2.049
   51LEU     CB  470   4.613   5.145   1.899
   51LEU     CG  471   4.519   5.068   1.806
   51LEU    CD1  472   4.369   5.094   1.823
   51LEU    CD2  473   4.557   5.102   1.661
   51LEU      C  474   4.649   4.975   2.084
   51LEU      O  475   4.763   4.927   2.083
   52LEU      N  476   4.542   4.898   2.100
   52LEU      H  477   4.452   4.942   2.096
   52LEU     CA  478   4.551   4.752   2.117
   52LEU     CB  479   4.492   4.723   2.255
   52LEU     CG  480   4.511   4.579   2.304
   52LEU    CD1  481   4.650   4.536   2.351
   52LEU    CD2  482   4.420   4.538   2.420
   52LEU      C  483   4.470   4.679   2.011
   52LEU      O  484   4.356   4.713   1.981
   53PHE      N  485   4.546   4.580   1.965
   53PHE      H  486   4.637   4.573   2.006
   53PHE     CA  487   4.509   4.497   1.849
   53PHE     CB  488   4.519   4.583   1.723
   53PHE     CG  489   4.471   4.510   1.597
   53PHE    CD1  490   4.337   4.509   1.563
   53PHE    HD1  491   4.266   4.557   1.630
   53PHE    CD2  492   4.566   4.454   1.513
   53PHE    HD2  493   4.673   4.464   1.535
   53PHE    CE1  494   4.296   4.449   1.444
   53PHE    HE1  495   4.194   4.471   1.413
   53PHE    CE2  496   4.525   4.392   1.396
   53PHE    HE2  497   4.601   4.336   1.342
   53PHE     CZ  498   4.390   4.387   1.363
   53PHE     HZ  499   4.349   4.322   1.285
   53PHE      C  500   4.584   4.364   1.850
   53PHE      O  501   4.692   4.359   1.910
   54PRO      N  502   4.515   4.257   1.811
   54PRO     CA  503   4.578   4.126   1.791
   54PRO     CB  504   4.475   4.018   1.824
   54PRO     CG  505   4.340   4.089   1.818
   54PRO     CD  506   4.370   4.239   1.823
   54PRO      C  507   4.640   4.102   1.653
   54PRO      O  508   4.580   4.152   1.558
   55LEU      N  509   4.756   4.037   1.655
   55LEU      H  510   4.814   4.018   1.734
   55LEU     CA  511   4.829   4.019   1.528
   55LEU     CB  512   4.968   4.080   1.543
   55LEU     CG  513   4.979   4.228   1.508
   55LEU    CD1  514   5.110   4.295   1.552
   55LEU    CD2  515   4.975   4.247   1.357
   55LEU      C  516   4.850   3.873   1.489
   55LEU      O  517   4.836   3.781   1.570
   56THR      N  518   4.854   3.854   1.357
   56THR      H  519   4.814   3.925   1.299
   56THR     CA  520   4.897   3.727   1.298
   56THR     CB  521   4.832   3.686   1.166
   56THR    OG1  522   4.828   3.799   1.078
   56THR    HG1  523   4.875   3.772   0.994
   56THR    CG2  524   4.687   3.644   1.192
   56THR      C  525   5.047   3.728   1.272
   56THR      O  526   5.101   3.819   1.210
   57ALA      N  527   5.109   3.611   1.290
   57ALA      H  528   5.068   3.532   1.335
   57ALA     CA  529   5.249   3.577   1.263
   57ALA     CB  530   5.274   3.430   1.297
   57ALA      C  531   5.306   3.608   1.125
   57ALA      O  532   5.410   3.673   1.120
   58GLN      N  533   5.229   3.579   1.020
   58GLN      H  534   5.170   3.499   1.020
   58GLN     CA  535   5.257   3.606   0.878
   58GLN     CB  536   5.143   3.569   0.783
   58GLN     CG  537   5.080   3.430   0.775
   58GLN     CD  538   4.992   3.404   0.897
   58GLN    OE1  539   5.041   3.383   1.008
   58GLN    NE2  540   4.864   3.376   0.874
   58GLN   HE21  541   4.821   3.364   0.784
   58GLN   HE22  542   4.830   3.345   0.963
   58GLN      C  543   5.282   3.754   0.848
   58GLN      O  544   5.386   3.793   0.795
   59HISE     N  545   5.189   3.838   0.892
   59HISE     H  546   5.091   3.819   0.895
   59HISE    CA  547   5.198   3.984   0.902
   59HISE    CB  548   5.066   4.058   0.925
   59HISE    CG  549   5.071   4.211   0.930
   59HISE   ND1  550   5.060   4.289   1.037
   59HISE   CD2  551   5.100   4.289   0.826
   59HISE   HD2  552   5.097   4.259   0.721
   59HISE   CE1  553   5.088   4.413   0.998
   59HISE   HE1  554   5.059   4.504   1.050
   59HISE   NE2  555   5.123   4.412   0.870
   59HISE   HE2  556   5.149   4.488   0.810
   59HISE     C  557   5.311   4.040   0.988
   59HISE     O  558   5.402   4.103   0.933
   60GLU      N  559   5.311   4.001   1.115
   60GLU      H  560   5.239   3.940   1.149
   60GLU     CA  561   5.409   4.036   1.219
   60GLU     CB  562   5.374   3.941   1.334
   60GLU     CG  563   5.466   3.962   1.455
   60GLU     CD  564   5.440   3.863   1.568
   60GLU    OE1  565   5.446   3.740   1.545
   60GLU    OE2  566   5.399   3.911   1.676
   60GLU      C  567   5.554   4.025   1.172
   60GLU      O  568   5.630   4.120   1.157
   61ASN      N  569   5.580   3.906   1.118
   61ASN      H  570   5.510   3.836   1.129
   61ASN     CA  571   5.713   3.865   1.070
   61ASN     CB  572   5.710   3.713   1.054
   61ASN     CG  573   5.761   3.634   1.175
   61ASN    OD1  574   5.831   3.672   1.269
   61ASN    ND2  575   5.722   3.507   1.174
   61ASN   HD21  576   5.657   3.463   1.111
   61ASN   HD22  577   5.778   3.454   1.238
   61ASN      C  578   5.758   3.934   0.942
   61ASN      O  579   5.879   3.942   0.923
   62PHE      N  580   5.666   3.973   0.854
   62PHE      H  581   5.572   3.942   0.868
   62PHE     CA  582   5.695   4.045   0.729
   62PHE     CB  583   5.582   4.050   0.627
   62PHE     CG  584   5.605   4.128   0.497
   62PHE    CD1  585   5.544   4.251   0.471
   62PHE    HD1  586   5.523   4.306   0.563
   62PHE    CD2  587   5.701   4.085   0.407
   62PHE    HD2  588   5.760   3.996   0.429
   62PHE    CE1  589   5.564   4.323   0.354
   62PHE    HE1  590   5.500   4.406   0.325
   62PHE    CE2  591   5.722   4.159   0.291
   62PHE    HE2  592   5.804   4.124   0.229
   62PHE     CZ  593   5.646   4.270   0.255
   62PHE     HZ  594   5.645   4.308   0.153
   62PHE      C  595   5.745   4.185   0.768
   62PHE      O  596   5.860   4.224   0.746
   63ARG      N  597   5.657   4.248   0.844
   63ARG      H  598   5.578   4.197   0.880
   63ARG     CA  599   5.675   4.384   0.895
   63ARG     CB  600   5.540   4.431   0.949
   63ARG     CG  601   5.540   4.581   0.975
   63ARG     CD  602   5.399   4.639   0.973
   63ARG     NE  603   5.401   4.786   0.982
   63ARG     HE  604   5.390   4.839   0.898
   63ARG     CZ  605   5.391   4.852   1.099
   63ARG    NH1  606   5.362   4.794   1.216
   63ARG   HH11  607   5.356   4.694   1.220
   63ARG   HH12  608   5.359   4.840   1.305
   63ARG    NH2  609   5.426   4.981   1.099
   63ARG   HH21  610   5.466   5.027   1.020
   63ARG   HH22  611   5.407   5.034   1.182
   63ARG      C  612   5.786   4.401   0.999
   63ARG      O  613   5.869   4.490   0.980
   64LYS      N  614   5.809   4.298   1.080
   64LYS      H  615   5.740   4.228   1.098
   64LYS     CA  616   5.929   4.296   1.165
   64LYS     CB  617   5.949   4.170   1.249
   64LYS     CG  618   5.869   4.190   1.378
   64LYS     CD  619   5.887   4.070   1.470
   64LYS     CE  620   5.801   4.072   1.596
   64LYS     NZ  621   5.813   3.945   1.669
   64LYS    HZ1  622   5.790   3.878   1.599
   64LYS    HZ2  623   5.909   3.927   1.689
   64LYS    HZ3  624   5.755   3.924   1.748
   64LYS      C  625   6.058   4.310   1.084
   64LYS      O  626   6.138   4.397   1.118
   65LYS      N  627   6.067   4.239   0.972
   65LYS      H  628   6.001   4.165   0.959
   65LYS     CA  629   6.183   4.241   0.882
   65LYS     CB  630   6.192   4.115   0.795
   65LYS     CG  631   6.193   3.984   0.873
   65LYS     CD  632   6.222   3.861   0.787
   65LYS     CE  633   6.220   3.724   0.854
   65LYS     NZ  634   6.083   3.685   0.890
   65LYS    HZ1  635   6.093   3.587   0.905
   65LYS    HZ2  636   6.048   3.729   0.973
   65LYS    HZ3  637   6.019   3.691   0.814
   65LYS      C  638   6.197   4.367   0.797
   65LYS      O  639   6.310   4.412   0.777
   66GLN      N  640   6.086   4.424   0.750
   66GLN      H  641   6.007   4.365   0.769
   66GLN     CA  642   6.062   4.557   0.692
   66GLN     CB  643   5.913   4.583   0.667
   66GLN     CG  644   5.854   4.521   0.541
   66GLN     CD  645   5.731   4.606   0.510
   66GLN    OE1  646   5.641   4.606   0.593
   66GLN    NE2  647   5.713   4.646   0.384
   66GLN   HE21  648   5.786   4.631   0.317
   66GLN   HE22  649   5.619   4.652   0.351
   66GLN      C  650   6.109   4.681   0.768
   66GLN      O  651   6.202   4.747   0.722
   67ILE      N  652   6.089   4.672   0.899
   67ILE      H  653   6.043   4.594   0.942
   67ILE     CA  654   6.129   4.771   1.000
   67ILE     CB  655   6.027   4.774   1.114
   67ILE    CG1  656   5.898   4.840   1.065
   67ILE    CG2  657   6.086   4.842   1.238
   67ILE     CD  658   5.773   4.789   1.136
   67ILE      C  659   6.277   4.746   1.030
   67ILE      O  660   6.350   4.839   1.062
   68GLU      N  661   6.318   4.620   1.041
   68GLU      H  662   6.252   4.554   1.076
   68GLU     CA  663   6.462   4.593   1.053
   68GLU     CB  664   6.478   4.441   1.067
   68GLU     CG  665   6.624   4.407   1.100
   68GLU     CD  666   6.660   4.407   1.249
   68GLU    OE1  667   6.739   4.494   1.290
   68GLU    OE2  668   6.604   4.329   1.329
   68GLU      C  669   6.538   4.651   0.934
   68GLU      O  670   6.633   4.724   0.959
   69GLU      N  671   6.498   4.619   0.811
   69GLU      H  672   6.421   4.555   0.802
   69GLU     CA  673   6.566   4.648   0.684
   69GLU     CB  674   6.468   4.603   0.575
   69GLU     CG  675   6.532   4.609   0.436
   69GLU     CD  676   6.453   4.540   0.324
   69GLU    OE1  677   6.408   4.616   0.236
   69GLU    OE2  678   6.457   4.416   0.312
   69GLU      C  679   6.598   4.798   0.676
   69GLU      O  680   6.710   4.828   0.635
   70LEU      N  681   6.499   4.881   0.709
   70LEU      H  682   6.405   4.846   0.706
   70LEU     CA  683   6.521   5.026   0.718
   70LEU     CB  684   6.384   5.092   0.724
   70LEU     CG  685   6.308   5.078   0.592
   70LEU    CD1  686   6.158   5.108   0.604
   70LEU    CD2  687   6.382   5.140   0.474
   70LEU      C  688   6.616   5.090   0.819
   70LEU      O  689   6.643   5.210   0.818
   71LYS      N  690   6.674   5.011   0.910
   71LYS      H  691   6.639   4.921   0.935
   71LYS     CA  692   6.770   5.060   1.011
   71LYS     CB  693   6.912   5.045   0.956
   71LYS     CG  694   6.938   4.898   0.925
   71LYS     CD  695   6.957   4.810   1.049
   71LYS     CE  696   6.962   4.663   1.009
   71LYS     NZ  697   7.015   4.582   1.120
   71LYS    HZ1  698   7.002   4.485   1.100
   71LYS    HZ2  699   7.113   4.597   1.128
   71LYS    HZ3  700   6.956   4.601   1.199
   71LYS      C  701   6.756   5.189   1.092
   71LYS      O  702   6.845   5.216   1.173
   72GLY      N  703   6.629   5.222   1.112
   72GLY      H  704   6.552   5.163   1.088
   72GLY     CA  705   6.592   5.348   1.179
   72GLY      C  706   6.617   5.491   1.129
   72GLY      O  707   6.600   5.586   1.205
   73GLN      N  708   6.665   5.498   1.005
   73GLN      H  709   6.647   5.417   0.949
   73GLN     CA  710   6.704   5.625   0.943
   73GLN     CB  711   6.730   5.590   0.796
   73GLN     CG  712   6.756   5.707   0.701
   73GLN     CD  713   6.782   5.658   0.559
   73GLN    OE1  714   6.889   5.688   0.506
   73GLN    NE2  715   6.688   5.589   0.494
   73GLN   HE21  716   6.602   5.567   0.541
   73GLN   HE22  717   6.682   5.591   0.394
   73GLN      C  718   6.594   5.730   0.952
   73GLN      O  719   6.611   5.847   0.987
   74GLU      N  720   6.472   5.681   0.932
   74GLU      H  721   6.465   5.590   0.891
   74GLU     CA  722   6.361   5.778   0.932
   74GLU     CB  723   6.230   5.730   0.868
   74GLU     CG  724   6.267   5.681   0.727
   74GLU     CD  725   6.168   5.574   0.684
   74GLU    OE1  726   6.074   5.603   0.607
   74GLU    OE2  727   6.216   5.459   0.698
   74GLU      C  728   6.330   5.850   1.063
   74GLU      O  729   6.262   5.951   1.053
   75VAL      N  730   6.375   5.787   1.172
   75VAL      H  731   6.455   5.728   1.171
   75VAL     CA  732   6.340   5.825   1.309
   75VAL     CB  733   6.311   5.696   1.387
   75VAL    CG1  734   6.266   5.726   1.530
   75VAL    CG2  735   6.201   5.603   1.337
   75VAL      C  736   6.448   5.901   1.387
   75VAL      O  737   6.563   5.858   1.377
   76SER      N  738   6.411   6.018   1.438
   76SER      H  739   6.322   6.059   1.421
   76SER     CA  740   6.502   6.098   1.522
   76SER     CB  741   6.415   6.207   1.584
   76SER     OG  742   6.487   6.287   1.677
   76SER     HG  743   6.521   6.368   1.629
   76SER      C  744   6.574   6.022   1.634
   76SER      O  745   6.511   5.934   1.692
   77PRO      N  746   6.702   6.044   1.664
   77PRO     CA  747   6.762   6.009   1.793
   77PRO     CB  748   6.908   6.054   1.795
   77PRO     CG  749   6.937   6.096   1.651
   77PRO     CD  750   6.806   6.093   1.573
   77PRO      C  751   6.686   6.054   1.918
   77PRO      O  752   6.692   5.987   2.021
   78LYS      N  753   6.616   6.167   1.909
   78LYS      H  754   6.594   6.212   1.822
   78LYS     CA  755   6.541   6.229   2.019
   78LYS     CB  756   6.482   6.365   1.981
   78LYS     CG  757   6.593   6.461   1.938
   78LYS     CD  758   6.572   6.610   1.913
   78LYS     CE  759   6.474   6.649   1.802
   78LYS     NZ  760   6.465   6.793   1.774
   78LYS    HZ1  761   6.418   6.842   1.847
   78LYS    HZ2  762   6.557   6.830   1.760
   78LYS    HZ3  763   6.416   6.808   1.688
   78LYS      C  764   6.428   6.153   2.088
   78LYS      O  765   6.415   6.161   2.210
   79VAL      N  766   6.358   6.077   2.004
   79VAL      H  767   6.386   6.054   1.910
   79VAL     CA  768   6.245   5.997   2.051
   79VAL     CB  769   6.163   5.947   1.932
   79VAL    CG1  770   6.033   5.871   1.962
   79VAL    CG2  771   6.130   6.046   1.821
   79VAL      C  772   6.309   5.875   2.118
   79VAL      O  773   6.392   5.804   2.062
   80TYR      N  774   6.291   5.876   2.250
   80TYR      H  775   6.268   5.963   2.294
   80TYR     CA  776   6.326   5.765   2.340
   80TYR     CB  777   6.300   5.803   2.486
   80TYR     CG  778   6.332   5.698   2.592
   80TYR    CD1  779   6.245   5.590   2.600
   80TYR    HD1  780   6.143   5.592   2.562
   80TYR    CD2  781   6.422   5.716   2.697
   80TYR    HD2  782   6.498   5.793   2.684
   80TYR    CE1  783   6.254   5.497   2.703
   80TYR    HE1  784   6.179   5.418   2.710
   80TYR    CE2  785   6.431   5.627   2.802
   80TYR    HE2  786   6.490   5.641   2.893
   80TYR     CZ  787   6.351   5.513   2.801
   80TYR     OH  788   6.375   5.416   2.893
   80TYR     HH  789   6.430   5.453   2.968
   80TYR      C  790   6.268   5.632   2.291
   80TYR      O  791   6.147   5.613   2.289
   81PHE      N  792   6.352   5.544   2.237
   81PHE      H  793   6.443   5.569   2.203
   81PHE     CA  794   6.311   5.405   2.213
   81PHE     CB  795   6.317   5.369   2.064
   81PHE     CG  796   6.263   5.228   2.035
   81PHE    CD1  797   6.126   5.209   2.033
   81PHE    HD1  798   6.062   5.296   2.049
   81PHE    CD2  799   6.349   5.125   1.998
   81PHE    HD2  800   6.457   5.133   1.987
   81PHE    CE1  801   6.069   5.090   1.989
   81PHE    HE1  802   5.960   5.082   1.990
   81PHE    CE2  803   6.294   5.006   1.953
   81PHE    HE2  804   6.348   4.937   1.888
   81PHE     CZ  805   6.156   4.986   1.959
   81PHE     HZ  806   6.118   4.887   1.932
   81PHE      C  807   6.366   5.297   2.305
   81PHE      O  808   6.485   5.298   2.337
   82MET      N  809   6.281   5.197   2.325
   82MET      H  810   6.185   5.226   2.324
   82MET     CA  811   6.309   5.074   2.402
   82MET     CB  812   6.313   5.107   2.551
   82MET     CG  813   6.178   5.136   2.618
   82MET     SD  814   6.060   5.001   2.654
   82MET     CE  815   6.169   4.897   2.750
   82MET      C  816   6.231   4.948   2.363
   82MET      O  817   6.111   4.942   2.339
   83LYS      N  818   6.306   4.840   2.384
   83LYS      H  819   6.380   4.826   2.450
   83LYS     CA  820   6.258   4.714   2.326
   83LYS     CB  821   6.374   4.643   2.256
   83LYS     CG  822   6.422   4.725   2.136
   83LYS     CD  823   6.545   4.652   2.082
   83LYS     CE  824   6.572   4.702   1.940
   83LYS     NZ  825   6.689   4.637   1.880
   83LYS    HZ1  826   6.769   4.680   1.922
   83LYS    HZ2  827   6.701   4.541   1.907
   83LYS    HZ3  828   6.703   4.652   1.782
   83LYS      C  829   6.207   4.624   2.439
   83LYS      O  830   6.270   4.599   2.542
   84GLN      N  831   6.087   4.571   2.416
   84GLN      H  832   6.040   4.613   2.338
   84GLN     CA  833   6.016   4.463   2.486
   84GLN     CB  834   5.872   4.433   2.445
   84GLN     CG  835   5.804   4.362   2.563
   84GLN     CD  836   5.653   4.337   2.557
   84GLN    OE1  837   5.585   4.424   2.503
   84GLN    NE2  838   5.606   4.243   2.638
   84GLN   HE21  839   5.660   4.181   2.695
   84GLN   HE22  840   5.507   4.252   2.647
   84GLN      C  841   6.094   4.332   2.471
   84GLN      O  842   6.107   4.275   2.362
   85THR      N  843   6.159   4.296   2.581
   85THR      H  844   6.198   4.355   2.652
   85THR     CA  845   6.204   4.158   2.607
   85THR     CB  846   6.344   4.144   2.666
   85THR    OG1  847   6.352   4.216   2.790
   85THR    HG1  848   6.429   4.174   2.839
   85THR    CG2  849   6.464   4.177   2.576
   85THR      C  850   6.116   4.057   2.681
   85THR      O  851   6.118   3.938   2.651
   86ILE      N  852   6.058   4.097   2.794
   86ILE      H  853   6.073   4.193   2.817
   86ILE     CA  854   5.987   4.008   2.887
   86ILE     CB  855   6.017   4.051   3.031
   86ILE    CG1  856   6.168   4.045   3.050
   86ILE    CG2  857   5.943   3.974   3.141
   86ILE     CD  858   6.227   3.905   3.063
   86ILE      C  859   5.840   4.009   2.845
   86ILE      O  860   5.788   4.093   2.771
   87GLY      N  861   5.791   3.889   2.874
   87GLY      H  862   5.848   3.807   2.878
   87GLY     CA  863   5.648   3.858   2.881
   87GLY      C  864   5.558   3.957   2.955
   87GLY      O  865   5.590   4.013   3.060
   88ASN      N  866   5.437   3.973   2.903
   88ASN      H  867   5.418   3.930   2.815
   88ASN     CA  868   5.324   4.050   2.960
   88ASN     CB  869   5.262   3.985   3.083
   88ASN     CG  870   5.212   3.844   3.050
   88ASN    OD1  871   5.283   3.744   3.041
   88ASN    ND2  872   5.082   3.832   3.025
   88ASN   HD21  873   5.012   3.904   3.026
   88ASN   HD22  874   5.047   3.746   2.988
   88ASN      C  875   5.341   4.196   3.000
   88ASN      O  876   5.249   4.273   3.027
   89SER      N  877   5.462   4.251   2.992
   89SER      H  878   5.541   4.190   3.002
   89SER     CA  879   5.501   4.391   3.010
   89SER     CB  880   5.652   4.392   3.030
   89SER     OG  881   5.710   4.303   2.934
   89SER     HG  882   5.800   4.328   2.898
   89SER      C  883   5.466   4.503   2.912
   89SER      O  884   5.484   4.621   2.941
   90CYS      N  885   5.355   4.468   2.848
   90CYS      H  886   5.282   4.411   2.885
   90CYS     CA  887   5.298   4.549   2.739
   90CYS     CB  888   5.186   4.465   2.679
   90CYS     SG  889   5.061   4.408   2.800
   90CYS     HG  890   5.001   4.336   2.706
   90CYS      C  891   5.239   4.687   2.771
   90CYS      O  892   5.264   4.786   2.702
   91GLY      N  893   5.151   4.691   2.871
   91GLY      H  894   5.111   4.610   2.914
   91GLY     CA  895   5.103   4.815   2.932
   91GLY      C  896   5.211   4.900   2.999
   91GLY      O  897   5.225   5.013   2.953
   92THR      N  898   5.311   4.835   3.058
   92THR      H  899   5.326   4.737   3.045
   92THR     CA  900   5.428   4.906   3.111
   92THR     CB  901   5.521   4.814   3.190
   92THR    OG1  902   5.446   4.724   3.272
   92THR    HG1  903   5.509   4.650   3.296
   92THR    CG2  904   5.608   4.897   3.284
   92THR      C  905   5.518   4.959   2.999
   92THR      O  906   5.555   5.076   3.006
   93ILE      N  907   5.538   4.885   2.891
   93ILE      H  908   5.491   4.799   2.868
   93ILE     CA  909   5.612   4.930   2.772
   93ILE     CB  910   5.655   4.815   2.681
   93ILE    CG1  911   5.733   4.708   2.758
   93ILE    CG2  912   5.749   4.851   2.566
   93ILE     CD  913   5.847   4.755   2.848
   93ILE      C  914   5.546   5.049   2.701
   93ILE      O  915   5.606   5.156   2.702
   94GLY      N  916   5.415   5.033   2.683
   94GLY      H  917   5.378   4.940   2.681
   94GLY     CA  918   5.332   5.145   2.637
   94GLY      C  919   5.331   5.269   2.725
   94GLY      O  920   5.345   5.380   2.673
   95LEU      N  921   5.327   5.248   2.857
   95LEU      H  922   5.324   5.153   2.889
   95LEU     CA  923   5.342   5.352   2.959
   95LEU     CB  924   5.311   5.300   3.100
   95LEU     CG  925   5.281   5.411   3.200
   95LEU    CD1  926   5.164   5.370   3.291
   95LEU    CD2  927   5.401   5.424   3.294
   95LEU      C  928   5.475   5.428   2.954
   95LEU      O  929   5.473   5.551   2.939
   96ILE      N  930   5.582   5.350   2.961
   96ILE      H  931   5.567   5.253   2.978
   96ILE     CA  932   5.722   5.393   2.949
   96ILE     CB  933   5.823   5.281   2.974
   96ILE    CG1  934   5.825   5.239   3.121
   96ILE    CG2  935   5.964   5.315   2.926
   96ILE     CD  936   5.892   5.106   3.154
   96ILE      C  937   5.745   5.487   2.831
   96ILE      O  938   5.785   5.602   2.852
   97HISE     N  939   5.723   5.431   2.713
   97HISE     H  940   5.725   5.332   2.700
   97HISE    CA  941   5.732   5.505   2.586
   97HISE    CB  942   5.682   5.412   2.476
   97HISE    CG  943   5.749   5.280   2.436
   97HISE   ND1  944   5.776   5.264   2.307
   97HISE   CD2  945   5.823   5.190   2.500
   97HISE   HD2  946   5.849   5.196   2.606
   97HISE   CE1  947   5.863   5.164   2.291
   97HISE   HE1  948   5.895   5.121   2.196
   97HISE   NE2  949   5.886   5.113   2.412
   97HISE   HE2  950   5.964   5.052   2.425
   97HISE     C  951   5.656   5.637   2.580
   97HISE     O  952   5.721   5.741   2.571
   98ALA      N  953   5.533   5.636   2.631
   98ALA      H  954   5.489   5.549   2.653
   98ALA     CA  955   5.454   5.759   2.648
   98ALA     CB  956   5.309   5.719   2.677
   98ALA      C  957   5.506   5.864   2.746
   98ALA      O  958   5.538   5.979   2.719
   99VAL      N  959   5.514   5.819   2.871
   99VAL      H  960   5.490   5.726   2.898
   99VAL     CA  961   5.558   5.909   2.978
   99VAL     CB  962   5.547   5.843   3.116
   99VAL    CG1  963   5.579   5.930   3.238
   99VAL    CG2  964   5.398   5.813   3.134
   99VAL      C  965   5.697   5.967   2.955
   99VAL      O  966   5.712   6.084   2.989
  100ALA      N  967   5.791   5.891   2.899
  100ALA      H  968   5.775   5.794   2.884
  100ALA     CA  969   5.928   5.939   2.874
  100ALA     CB  970   6.023   5.831   2.820
  100ALA      C  971   5.935   6.051   2.770
  100ALA      O  972   5.980   6.158   2.812
  101ASN      N  973   5.880   6.030   2.651
  101ASN      H  974   5.845   5.938   2.637
  101ASN     CA  975   5.863   6.139   2.553
  101ASN     CB  976   5.843   6.083   2.412
  101ASN     CG  977   5.970   6.010   2.367
  101ASN    OD1  978   6.083   6.052   2.391
  101ASN    ND2  979   5.949   5.885   2.327
  101ASN   HD21  980   5.854   5.857   2.311
  101ASN   HD22  981   6.021   5.815   2.325
  101ASN      C  982   5.773   6.260   2.580
  101ASN      O  983   5.769   6.360   2.510
  102ASN      N  984   5.689   6.243   2.682
  102ASN      H  985   5.654   6.151   2.701
  102ASN     CA  986   5.602   6.354   2.724
  102ASN     CB  987   5.457   6.308   2.742
  102ASN     CG  988   5.389   6.322   2.606
  102ASN    OD1  989   5.419   6.407   2.523
  102ASN    ND2  990   5.277   6.252   2.588
  102ASN   HD21  991   5.247   6.193   2.663
  102ASN   HD22  992   5.231   6.252   2.499
  102ASN      C  993   5.647   6.424   2.853
  102ASN      O  994   5.572   6.501   2.912
  103GLN      N  995   5.767   6.399   2.903
  103GLN      H  996   5.824   6.319   2.884
  103GLN     CA  997   5.829   6.474   3.013
  103GLN     CB  998   5.973   6.427   3.036
  103GLN     CG  999   5.982   6.285   3.094
  103GLN     CD 1000   6.127   6.238   3.103
  103GLN    OE1 1001   6.200   6.278   3.194
  103GLN    NE2 1002   6.186   6.181   2.999
  103GLN   HE21 1003   6.128   6.162   2.919
  103GLN   HE22 1004   6.284   6.163   3.006
  103GLN      C 1005   5.842   6.626   3.011
  103GLN      O 1006   5.881   6.683   3.113
  104ASP      N 1007   5.817   6.697   2.901
  104ASP      H 1008   5.796   6.657   2.812
  104ASP     CA 1009   5.804   6.843   2.892
  104ASP     CB 1010   5.832   6.898   2.752
  104ASP     CG 1011   5.732   6.847   2.648
  104ASP    OD1 1012   5.653   6.935   2.607
  104ASP    OD2 1013   5.708   6.725   2.643
  104ASP      C 1014   5.667   6.893   2.939
  104ASP      O 1015   5.652   6.986   3.019
  105LYS      N 1016   5.561   6.819   2.910
  105LYS      H 1017   5.569   6.780   2.818
  105LYS     CA 1018   5.427   6.831   2.970
  105LYS     CB 1019   5.326   6.772   2.872
  105LYS     CG 1020   5.336   6.813   2.724
  105LYS     CD 1021   5.263   6.722   2.625
  105LYS     CE 1022   5.308   6.762   2.485
  105LYS     NZ 1023   5.449   6.733   2.457
  105LYS    HZ1 1024   5.468   6.806   2.392
  105LYS    HZ2 1025   5.500   6.744   2.542
  105LYS    HZ3 1026   5.466   6.642   2.419
  105LYS      C 1027   5.401   6.769   3.107
  105LYS      O 1028   5.349   6.842   3.192
  106LEU      N 1029   5.458   6.650   3.128
  106LEU      H 1030   5.515   6.608   3.057
  106LEU     CA 1031   5.432   6.566   3.245
  106LEU     CB 1032   5.441   6.420   3.201
  106LEU     CG 1033   5.301   6.368   3.170
  106LEU    CD1 1034   5.248   6.426   3.038
  106LEU    CD2 1035   5.290   6.217   3.146
  106LEU      C 1036   5.518   6.596   3.368
  106LEU      O 1037   5.639   6.610   3.355
  107GLY      N 1038   5.445   6.598   3.480
  107GLY      H 1039   5.346   6.586   3.472
  107GLY     CA 1040   5.497   6.607   3.617
  107GLY      C 1041   5.509   6.485   3.708
  107GLY      O 1042   5.422   6.398   3.712
  108PHE      N 1043   5.608   6.488   3.797
  108PHE      H 1044   5.639   6.573   3.841
  108PHE     CA 1045   5.641   6.376   3.886
  108PHE     CB 1046   5.766   6.299   3.844
  108PHE     CG 1047   5.759   6.263   3.695
  108PHE    CD1 1048   5.741   6.128   3.667
  108PHE    HD1 1049   5.708   6.063   3.749
  108PHE    CD2 1050   5.821   6.348   3.604
  108PHE    HD2 1051   5.838   6.454   3.621
  108PHE    CE1 1052   5.780   6.079   3.544
  108PHE    HE1 1053   5.745   5.983   3.507
  108PHE    CE2 1054   5.869   6.297   3.484
  108PHE    HE2 1055   5.918   6.359   3.410
  108PHE     CZ 1056   5.851   6.161   3.457
  108PHE     HZ 1057   5.886   6.127   3.360
  108PHE      C 1058   5.647   6.427   4.030
  108PHE      O 1059   5.732   6.514   4.051
  109GLU      N 1060   5.590   6.352   4.124
  109GLU      H 1061   5.570   6.255   4.114
  109GLU     CA 1062   5.619   6.380   4.265
  109GLU     CB 1063   5.514   6.301   4.343
  109GLU     CG 1064   5.518   6.148   4.330
  109GLU     CD 1065   5.438   6.086   4.445
  109GLU    OE1 1066   5.332   6.029   4.413
  109GLU    OE2 1067   5.491   6.071   4.558
  109GLU      C 1068   5.759   6.363   4.325
  109GLU      O 1069   5.843   6.294   4.267
  110ASP      N 1070   5.775   6.423   4.442
  110ASP      H 1071   5.696   6.453   4.497
  110ASP     CA 1072   5.900   6.422   4.519
  110ASP     CB 1073   5.889   6.495   4.653
  110ASP     CG 1074   6.023   6.545   4.708
  110ASP    OD1 1075   6.122   6.469   4.718
  110ASP    OD2 1076   6.018   6.662   4.752
  110ASP      C 1077   5.939   6.277   4.548
  110ASP      O 1078   5.868   6.196   4.607
  111GLY      N 1079   6.044   6.238   4.477
  111GLY      H 1080   6.097   6.304   4.424
  111GLY     CA 1081   6.108   6.106   4.489
  111GLY      C 1082   6.032   5.995   4.416
  111GLY      O 1083   5.963   5.912   4.474
  112SER      N 1084   6.016   6.024   4.287
  112SER      H 1085   6.061   6.099   4.239
  112SER     CA 1086   5.941   5.937   4.195
  112SER     CB 1087   5.881   6.027   4.086
  112SER     OG 1088   5.798   5.946   4.002
  112SER     HG 1089   5.706   5.984   3.996
  112SER      C 1090   6.012   5.816   4.133
  112SER      O 1091   6.111   5.833   4.062
  113VAL      N 1092   5.933   5.709   4.125
  113VAL      H 1093   5.835   5.721   4.111
  113VAL     CA 1094   5.993   5.581   4.082
  113VAL     CB 1095   5.901   5.464   4.118
  113VAL    CG1 1096   5.946   5.326   4.069
  113VAL    CG2 1097   5.887   5.465   4.270
  113VAL      C 1098   6.013   5.591   3.931
  113VAL      O 1099   6.122   5.555   3.887
  114LEU      N 1100   5.914   5.625   3.849
  114LEU      H 1101   5.822   5.641   3.884
  114LEU     CA 1102   5.943   5.639   3.705
  114LEU     CB 1103   5.815   5.664   3.626
  114LEU     CG 1104   5.826   5.615   3.481
  114LEU    CD1 1105   5.845   5.465   3.456
  114LEU    CD2 1106   5.683   5.646   3.438
  114LEU      C 1107   6.051   5.741   3.669
  114LEU      O 1108   6.134   5.716   3.581
  115LYS      N 1109   6.054   5.854   3.739
  115LYS      H 1110   5.982   5.874   3.806
  115LYS     CA 1111   6.160   5.953   3.715
  115LYS     CB 1112   6.120   6.074   3.799
  115LYS     CG 1113   6.212   6.194   3.773
  115LYS     CD 1114   6.194   6.255   3.634
  115LYS     CE 1115   6.209   6.407   3.648
  115LYS     NZ 1116   6.335   6.453   3.590
  115LYS    HZ1 1117   6.395   6.376   3.568
  115LYS    HZ2 1118   6.313   6.508   3.509
  115LYS    HZ3 1119   6.387   6.514   3.650
  115LYS      C 1120   6.303   5.903   3.742
  115LYS      O 1121   6.393   5.932   3.664
  116GLN      N 1122   6.324   5.817   3.841
  116GLN      H 1123   6.257   5.806   3.914
  116GLN     CA 1124   6.456   5.752   3.849
  116GLN     CB 1125   6.455   5.662   3.973
  116GLN     CG 1126   6.587   5.592   4.004
  116GLN     CD 1127   6.616   5.456   3.941
  116GLN    OE1 1128   6.530   5.370   3.924
  116GLN    NE2 1129   6.745   5.441   3.909
  116GLN   HE21 1130   6.803   5.521   3.896
  116GLN   HE22 1131   6.787   5.351   3.898
  116GLN      C 1132   6.498   5.669   3.728
  116GLN      O 1133   6.591   5.703   3.655
  117PHE      N 1134   6.400   5.591   3.683
  117PHE      H 1135   6.316   5.590   3.738
  117PHE     CA 1136   6.408   5.501   3.568
  117PHE     CB 1137   6.291   5.402   3.560
  117PHE     CG 1138   6.305   5.285   3.463
  117PHE    CD1 1139   6.388   5.175   3.479
  117PHE    HD1 1140   6.427   5.150   3.577
  117PHE    CD2 1141   6.244   5.297   3.338
  117PHE    HD2 1142   6.168   5.374   3.328
  117PHE    CE1 1143   6.410   5.092   3.369
  117PHE    HE1 1144   6.466   5.000   3.387
  117PHE    CE2 1145   6.255   5.208   3.233
  117PHE    HE2 1146   6.214   5.246   3.139
  117PHE     CZ 1147   6.348   5.105   3.245
  117PHE     HZ 1148   6.378   5.037   3.165
  117PHE      C 1149   6.425   5.578   3.437
  117PHE      O 1150   6.517   5.552   3.359
  118LEU      N 1151   6.362   5.695   3.435
  118LEU      H 1152   6.285   5.709   3.498
  118LEU     CA 1153   6.382   5.790   3.325
  118LEU     CB 1154   6.267   5.888   3.303
  118LEU     CG 1155   6.148   5.813   3.242
  118LEU    CD1 1156   6.026   5.903   3.222
  118LEU    CD2 1157   6.184   5.738   3.113
  118LEU      C 1158   6.512   5.871   3.318
  118LEU      O 1159   6.568   5.884   3.209
  119SER      N 1160   6.567   5.905   3.435
  119SER      H 1161   6.507   5.913   3.514
  119SER     CA 1162   6.705   5.950   3.457
  119SER     CB 1163   6.721   5.993   3.603
  119SER     OG 1164   6.858   6.033   3.611
  119SER     HG 1165   6.860   6.125   3.573
  119SER      C 1166   6.803   5.841   3.412
  119SER      O 1167   6.895   5.864   3.334
  120GLU      N 1168   6.794   5.719   3.464
  120GLU      H 1169   6.714   5.693   3.518
  120GLU     CA 1170   6.895   5.613   3.452
  120GLU     CB 1171   6.851   5.498   3.543
  120GLU     CG 1172   6.957   5.389   3.556
  120GLU     CD 1173   6.907   5.259   3.619
  120GLU    OE1 1174   6.807   5.200   3.572
  120GLU    OE2 1175   6.970   5.187   3.700
  120GLU      C 1176   6.903   5.564   3.307
  120GLU      O 1177   7.011   5.562   3.248
  121THR      N 1178   6.791   5.559   3.236
  121THR      H 1179   6.709   5.603   3.272
  121THR     CA 1180   6.777   5.503   3.101
  121THR     CB 1181   6.657   5.408   3.091
  121THR    OG1 1182   6.533   5.478   3.107
  121THR    HG1 1183   6.499   5.495   3.199
  121THR    CG2 1184   6.671   5.287   3.184
  121THR      C 1185   6.794   5.595   2.980
  121THR      O 1186   6.797   5.555   2.864
  122GLU      N 1187   6.803   5.723   3.014
  122GLU      H 1188   6.807   5.749   3.111
  122GLU     CA 1189   6.803   5.829   2.912
  122GLU     CB 1190   6.814   5.962   2.986
  122GLU     CG 1191   6.804   6.082   2.892
  122GLU     CD 1192   6.811   6.226   2.945
  122GLU    OE1 1193   6.920   6.286   2.959
  122GLU    OE2 1194   6.701   6.284   2.938
  122GLU      C 1195   6.904   5.821   2.797
  122GLU      O 1196   6.859   5.796   2.685
  123LYS      N 1197   7.032   5.810   2.830
  123LYS      H 1198   7.075   5.773   2.912
  123LYS     CA 1199   7.137   5.812   2.728
  123LYS     CB 1200   7.246   5.910   2.773
  123LYS     CG 1201   7.200   6.055   2.792
  123LYS     CD 1202   7.324   6.144   2.781
  123LYS     CE 1203   7.379   6.124   2.640
  123LYS     NZ 1204   7.294   6.196   2.544
  123LYS    HZ1 1205   7.316   6.294   2.548
  123LYS    HZ2 1206   7.292   6.159   2.451
  123LYS    HZ3 1207   7.200   6.182   2.575
  123LYS      C 1208   7.200   5.680   2.682
  123LYS      O 1209   7.322   5.665   2.685
  124MET      N 1210   7.115   5.585   2.645
  124MET      H 1211   7.021   5.608   2.621
  124MET     CA 1212   7.145   5.444   2.618
  124MET     CB 1213   7.085   5.366   2.735
  124MET     CG 1214   7.160   5.366   2.869
  124MET     SD 1215   7.084   5.249   2.987
  124MET     CE 1216   7.166   5.292   3.139
  124MET      C 1217   7.085   5.382   2.492
  124MET      O 1218   6.977   5.430   2.457
  125SER      N 1219   7.142   5.273   2.440
  125SER      H 1220   7.225   5.233   2.478
  125SER     CA 1221   7.084   5.204   2.324
  125SER     CB 1222   7.185   5.096   2.284
  125SER     OG 1223   7.163   4.969   2.346
  125SER     HG 1224   7.242   4.916   2.315
  125SER      C 1225   6.952   5.141   2.366
  125SER      O 1226   6.939   5.106   2.484
  126PRO      N 1227   6.866   5.103   2.272
  126PRO     CA 1228   6.740   5.034   2.303
  126PRO     CB 1229   6.663   5.023   2.171
  126PRO     CG 1230   6.709   5.150   2.099
  126PRO     CD 1231   6.855   5.169   2.141
  126PRO      C 1232   6.761   4.898   2.371
  126PRO      O 1233   6.698   4.864   2.471
  127GLU      N 1234   6.866   4.828   2.329
  127GLU      H 1235   6.901   4.844   2.237
  127GLU     CA 1236   6.903   4.702   2.395
  127GLU     CB 1237   7.009   4.622   2.318
  127GLU     CG 1238   6.971   4.607   2.171
  127GLU     CD 1239   7.005   4.721   2.074
  127GLU    OE1 1240   6.909   4.790   2.034
  127GLU    OE2 1241   7.114   4.728   2.013
  127GLU      C 1242   6.950   4.722   2.539
  127GLU      O 1243   6.904   4.648   2.625
  128ASP      N 1244   7.022   4.830   2.567
  128ASP      H 1245   7.068   4.883   2.496
  128ASP     CA 1246   7.059   4.868   2.704
  128ASP     CB 1247   7.171   4.973   2.702
  128ASP     CG 1248   7.308   4.907   2.718
  128ASP    OD1 1249   7.331   4.791   2.676
  128ASP    OD2 1250   7.396   4.987   2.757
  128ASP      C 1251   6.943   4.922   2.788
  128ASP      O 1252   6.925   4.878   2.901
  129ARG      N 1253   6.851   4.991   2.721
  129ARG      H 1254   6.877   5.041   2.638
  129ARG     CA 1255   6.724   5.027   2.786
  129ARG     CB 1256   6.648   5.130   2.703
  129ARG     CG 1257   6.696   5.275   2.703
  129ARG     CD 1258   6.609   5.366   2.616
  129ARG     NE 1259   6.675   5.496   2.594
  129ARG     HE 1260   6.709   5.547   2.673
  129ARG     CZ 1261   6.690   5.556   2.476
  129ARG    NH1 1262   6.663   5.500   2.357
  129ARG   HH11 1263   6.626   5.407   2.360
  129ARG   HH12 1264   6.675   5.543   2.268
  129ARG    NH2 1265   6.741   5.680   2.467
  129ARG   HH21 1266   6.768   5.729   2.550
  129ARG   HH22 1267   6.707   5.740   2.394
  129ARG      C 1268   6.631   4.914   2.830
  129ARG      O 1269   6.604   4.900   2.949
  130ALA      N 1270   6.635   4.810   2.748
  130ALA      H 1271   6.686   4.813   2.662
  130ALA     CA 1272   6.576   4.677   2.771
  130ALA     CB 1273   6.586   4.605   2.637
  130ALA      C 1274   6.648   4.601   2.883
  130ALA      O 1275   6.575   4.559   2.973
  131LYS      N 1276   6.781   4.601   2.873
  131LYS      H 1277   6.831   4.597   2.787
  131LYS     CA 1278   6.852   4.534   2.983
  131LYS     CB 1279   7.002   4.513   2.958
  131LYS     CG 1280   7.044   4.433   2.834
  131LYS     CD 1281   6.976   4.296   2.832
  131LYS     CE 1282   7.005   4.208   2.710
  131LYS     NZ 1283   7.150   4.185   2.701
  131LYS    HZ1 1284   7.197   4.273   2.697
  131LYS    HZ2 1285   7.185   4.126   2.773
  131LYS    HZ3 1286   7.167   4.136   2.615
  131LYS      C 1287   6.824   4.592   3.122
  131LYS      O 1288   6.796   4.524   3.221
  132CYS      N 1289   6.837   4.724   3.123
  132CYS      H 1290   6.876   4.776   3.047
  132CYS     CA 1291   6.797   4.814   3.232
  132CYS     CB 1292   6.834   4.958   3.195
  132CYS     SG 1293   7.015   4.979   3.179
  132CYS     HG 1294   7.012   5.065   3.078
  132CYS      C 1295   6.656   4.803   3.291
  132CYS      O 1296   6.644   4.790   3.413
  133PHE      N 1297   6.559   4.769   3.207
  133PHE      H 1298   6.575   4.774   3.108
  133PHE     CA 1299   6.425   4.732   3.254
  133PHE     CB 1300   6.334   4.733   3.130
  133PHE     CG 1301   6.186   4.699   3.152
  133PHE    CD1 1302   6.096   4.776   3.225
  133PHE    HD1 1303   6.134   4.866   3.273
  133PHE    CD2 1304   6.151   4.571   3.110
  133PHE    HD2 1305   6.228   4.512   3.061
  133PHE    CE1 1306   5.965   4.733   3.243
  133PHE    HE1 1307   5.899   4.814   3.273
  133PHE    CE2 1308   6.024   4.525   3.141
  133PHE    HE2 1309   5.999   4.420   3.127
  133PHE     CZ 1310   5.928   4.605   3.203
  133PHE     HZ 1311   5.832   4.563   3.232
  133PHE      C 1312   6.414   4.597   3.324
  133PHE      O 1313   6.352   4.584   3.430
  134GLU      N 1314   6.478   4.497   3.263
  134GLU      H 1315   6.514   4.497   3.170
  134GLU     CA 1316   6.481   4.362   3.320
  134GLU     CB 1317   6.563   4.267   3.234
  134GLU     CG 1318   6.516   4.259   3.088
  134GLU     CD 1319   6.614   4.171   3.010
  134GLU    OE1 1320   6.737   4.181   3.030
  134GLU    OE2 1321   6.560   4.094   2.927
  134GLU      C 1322   6.551   4.366   3.456
  134GLU      O 1323   6.511   4.290   3.544
  135LYS      N 1324   6.660   4.441   3.469
  135LYS      H 1325   6.706   4.466   3.383
  135LYS     CA 1326   6.731   4.471   3.594
  135LYS     CB 1327   6.865   4.536   3.558
  135LYS     CG 1328   6.958   4.427   3.505
  135LYS     CD 1329   7.098   4.488   3.496
  135LYS     CE 1330   7.120   4.594   3.388
  135LYS     NZ 1331   7.258   4.641   3.405
  135LYS    HZ1 1332   7.261   4.682   3.496
  135LYS    HZ2 1333   7.323   4.566   3.412
  135LYS    HZ3 1334   7.293   4.700   3.333
  135LYS      C 1335   6.660   4.535   3.713
  135LYS      O 1336   6.691   4.507   3.829
  136ASN      N 1337   6.556   4.609   3.675
  136ASN      H 1338   6.505   4.604   3.589
  136ASN     CA 1339   6.485   4.685   3.779
  136ASN     CB 1340   6.405   4.795   3.708
  136ASN     CG 1341   6.329   4.895   3.796
  136ASN    OD1 1342   6.239   4.854   3.869
  136ASN    ND2 1343   6.386   5.012   3.825
  136ASN   HD21 1344   6.482   5.034   3.809
  136ASN   HD22 1345   6.333   5.080   3.875
  136ASN      C 1346   6.394   4.584   3.848
  136ASN      O 1347   6.287   4.545   3.801
  137GLU      N 1348   6.401   4.592   3.981
  137GLU      H 1349   6.453   4.662   4.029
  137GLU     CA 1350   6.314   4.525   4.078
  137GLU     CB 1351   6.376   4.518   4.218
  137GLU     CG 1352   6.513   4.451   4.221
  137GLU     CD 1353   6.503   4.299   4.209
  137GLU    OE1 1354   6.578   4.244   4.126
  137GLU    OE2 1355   6.427   4.243   4.291
  137GLU      C 1356   6.177   4.589   4.103
  137GLU      O 1357   6.072   4.526   4.092
  138ALA      N 1358   6.171   4.721   4.116
  138ALA      H 1359   6.253   4.779   4.109
  138ALA     CA 1360   6.056   4.803   4.157
  138ALA     CB 1361   6.116   4.941   4.183
  138ALA      C 1362   5.944   4.817   4.054
  138ALA      O 1363   5.829   4.800   4.096
  139ILE      N 1364   5.974   4.815   3.924
  139ILE      H 1365   6.064   4.854   3.905
  139ILE     CA 1366   5.879   4.808   3.812
  139ILE     CB 1367   5.944   4.846   3.679
  139ILE    CG1 1368   5.996   4.989   3.691
  139ILE    CG2 1369   5.853   4.834   3.557
  139ILE     CD 1370   6.073   5.037   3.567
  139ILE      C 1371   5.805   4.674   3.810
  139ILE      O 1372   5.687   4.685   3.843
  140GLN      N 1373   5.876   4.564   3.832
  140GLN      H 1374   5.973   4.578   3.851
  140GLN     CA 1375   5.815   4.432   3.855
  140GLN     CB 1376   5.919   4.321   3.848
  140GLN     CG 1377   6.003   4.316   3.720
  140GLN     CD 1378   6.117   4.216   3.739
  140GLN    OE1 1379   6.118   4.101   3.695
  140GLN    NE2 1380   6.232   4.256   3.792
  140GLN   HE21 1381   6.243   4.350   3.826
  140GLN   HE22 1382   6.318   4.210   3.771
  140GLN      C 1383   5.710   4.425   3.966
  140GLN      O 1384   5.595   4.392   3.936
  141ALA      N 1385   5.748   4.480   4.081
  141ALA      H 1386   5.846   4.499   4.090
  141ALA     CA 1387   5.653   4.485   4.192
  141ALA     CB 1388   5.736   4.519   4.316
  141ALA      C 1389   5.528   4.572   4.183
  141ALA      O 1390   5.420   4.514   4.194
  142ALA      N 1391   5.536   4.678   4.103
  142ALA      H 1392   5.613   4.683   4.039
  142ALA     CA 1393   5.428   4.767   4.057
  142ALA     CB 1394   5.478   4.902   4.007
  142ALA      C 1395   5.341   4.701   3.950
  142ALA      O 1396   5.219   4.706   3.967
  143HISE     N 1397   5.401   4.617   3.866
  143HISE     H 1398   5.500   4.609   3.870
  143HISE    CA 1399   5.323   4.530   3.776
  143HISE    CB 1400   5.417   4.470   3.671
  143HISE    CG 1401   5.349   4.391   3.559
  143HISE   ND1 1402   5.332   4.435   3.435
  143HISE   CD2 1403   5.297   4.269   3.568
  143HISE   HD2 1404   5.274   4.210   3.657
  143HISE   CE1 1405   5.272   4.339   3.364
  143HISE   HE1 1406   5.219   4.355   3.270
  143HISE   NE2 1407   5.256   4.236   3.446
  143HISE   HE2 1408   5.222   4.146   3.419
  143HISE     C 1409   5.234   4.427   3.845
  143HISE     O 1410   5.111   4.432   3.845
  144ASP      N 1411   5.311   4.341   3.910
  144ASP      H 1412   5.411   4.338   3.907
  144ASP     CA 1413   5.250   4.230   3.985
  144ASP     CB 1414   5.359   4.147   4.055
  144ASP     CG 1415   5.447   4.062   3.963
  144ASP    OD1 1416   5.564   4.034   3.996
  144ASP    OD2 1417   5.397   4.027   3.854
  144ASP      C 1418   5.139   4.262   4.086
  144ASP      O 1419   5.031   4.204   4.081
  145ALA      N 1420   5.155   4.381   4.143
  145ALA      H 1421   5.247   4.417   4.160
  145ALA     CA 1422   5.055   4.449   4.227
  145ALA     CB 1423   5.118   4.574   4.289
  145ALA      C 1424   4.922   4.476   4.157
  145ALA      O 1425   4.822   4.422   4.206
  146VAL      N 1426   4.928   4.544   4.043
  146VAL      H 1427   5.014   4.569   3.998
  146VAL     CA 1428   4.812   4.593   3.968
  146VAL     CB 1429   4.850   4.687   3.853
  146VAL    CG1 1430   4.732   4.765   3.794
  146VAL    CG2 1431   4.944   4.796   3.905
  146VAL      C 1432   4.732   4.476   3.911
  146VAL      O 1433   4.610   4.468   3.919
  147ALA      N 1434   4.806   4.374   3.869
  147ALA      H 1435   4.905   4.388   3.870
  147ALA     CA 1436   4.767   4.243   3.814
  147ALA     CB 1437   4.899   4.166   3.808
  147ALA      C 1438   4.666   4.174   3.906
  147ALA      O 1439   4.558   4.138   3.859
  148GLN      N 1440   4.702   4.168   4.034
  148GLN      H 1441   4.789   4.201   4.069
  148GLN     CA 1442   4.609   4.107   4.131
  148GLN     CB 1443   4.688   4.055   4.251
  148GLN     CG 1444   4.808   3.970   4.207
  148GLN     CD 1445   4.913   3.942   4.315
  148GLN    OE1 1446   4.951   3.831   4.351
  148GLN    NE2 1447   4.989   4.048   4.342
  148GLN   HE21 1448   4.971   4.136   4.298
  148GLN   HE22 1449   5.055   4.029   4.415
  148GLN      C 1450   4.508   4.206   4.188
  148GLN      O 1451   4.405   4.155   4.232
  149GLU      N 1452   4.541   4.335   4.185
  149GLU      H 1453   4.633   4.371   4.202
  149GLU     CA 1454   4.438   4.436   4.211
  149GLU     CB 1455   4.502   4.575   4.220
  149GLU     CG 1456   4.421   4.648   4.327
  149GLU     CD 1457   4.448   4.796   4.300
  149GLU    OE1 1458   4.368   4.858   4.228
  149GLU    OE2 1459   4.537   4.844   4.374
  149GLU      C 1460   4.320   4.437   4.113
  149GLU      O 1461   4.202   4.454   4.144
  150GLY      N 1462   4.349   4.416   3.985
  150GLY      H 1463   4.443   4.397   3.956
  150GLY     CA 1464   4.241   4.413   3.885
  150GLY      C 1465   4.174   4.276   3.874
  150GLY      O 1466   4.246   4.176   3.868
  151GLN      N 1467   4.044   4.269   3.902
  151GLN      H 1468   4.006   4.359   3.921
  151GLN     CA 1469   3.959   4.149   3.911
  151GLN     CB 1470   3.815   4.189   3.944
  151GLN     CG 1471   3.746   4.277   3.839
  151GLN     CD 1472   3.603   4.313   3.878
  151GLN    OE1 1473   3.524   4.225   3.914
  151GLN    NE2 1474   3.557   4.427   3.827
  151GLN   HE21 1475   3.624   4.486   3.783
  151GLN   HE22 1476   3.473   4.469   3.862
  151GLN      C 1477   3.967   4.050   3.795
  151GLN      O 1478   3.955   3.928   3.809
  152CYS      N 1479   3.984   4.106   3.676
  152CYS      H 1480   4.001   4.204   3.666
  152CYS     CA 1481   3.988   4.032   3.549
  152CYS     CB 1482   3.972   4.121   3.426
  152CYS     SG 1483   3.813   4.208   3.402
  152CYS     HG 1484   3.870   4.306   3.333
  152CYS      C 1485   4.117   3.955   3.521
  152CYS      O 1486   4.216   3.974   3.591
  153ARG      N 1487   4.104   3.842   3.452
  153ARG      H 1488   4.011   3.806   3.456
  153ARG     CA 1489   4.212   3.751   3.410
  153ARG     CB 1490   4.238   3.643   3.515
  153ARG     CG 1491   4.362   3.556   3.495
  153ARG     CD 1492   4.488   3.644   3.490
  153ARG     NE 1493   4.524   3.705   3.619
  153ARG     HE 1494   4.547   3.650   3.699
  153ARG     CZ 1495   4.508   3.837   3.632
  153ARG    NH1 1496   4.491   3.914   3.524
  153ARG   HH11 1497   4.485   3.881   3.430
  153ARG   HH12 1498   4.480   4.012   3.543
  153ARG    NH2 1499   4.503   3.897   3.752
  153ARG   HH21 1500   4.513   3.832   3.827
  153ARG   HH22 1501   4.488   3.994   3.772
  153ARG      C 1502   4.184   3.706   3.266
  153ARG      O 1503   4.170   3.797   3.184
  154VAL      N 1504   4.165   3.576   3.247
  154VAL      H 1505   4.123   3.522   3.320
  154VAL     CA 1506   4.162   3.508   3.116
  154VAL     CB 1507   4.034   3.525   3.034
  154VAL    CG1 1508   4.023   3.415   2.928
  154VAL    CG2 1509   3.918   3.505   3.132
  154VAL      C 1510   4.283   3.540   3.029
  154VAL      O 1511   4.309   3.651   2.984
  155ASP      N 1512   4.349   3.429   2.995
  155ASP      H 1513   4.328   3.339   3.032
  155ASP     CA 1514   4.465   3.432   2.905
  155ASP     CB 1515   4.590   3.417   2.992
  155ASP     CG 1516   4.723   3.419   2.917
  155ASP    OD1 1517   4.716   3.420   2.793
  155ASP    OD2 1518   4.835   3.423   2.973
  155ASP      C 1519   4.455   3.327   2.794
  155ASP      O 1520   4.499   3.215   2.817
  156ASP      N 1521   4.383   3.362   2.688
  156ASP      H 1522   4.323   3.441   2.695
  156ASP     CA 1523   4.374   3.281   2.565
  156ASP     CB 1524   4.235   3.311   2.507
  156ASP     CG 1525   4.211   3.459   2.477
  156ASP    OD1 1526   4.231   3.505   2.362
  156ASP    OD2 1527   4.165   3.531   2.567
  156ASP      C 1528   4.489   3.296   2.466
  156ASP      O 1529   4.469   3.258   2.351
  157LYS      N 1530   4.605   3.336   2.518
  157LYS      H 1531   4.620   3.357   2.615
  157LYS     CA 1532   4.730   3.333   2.441
  157LYS     CB 1533   4.787   3.194   2.415
  157LYS     CG 1534   4.840   3.147   2.551
  157LYS     CD 1535   4.968   3.220   2.593
  157LYS     CE 1536   5.024   3.136   2.708
  157LYS     NZ 1537   4.942   3.116   2.828
  157LYS    HZ1 1538   4.864   3.057   2.806
  157LYS    HZ2 1539   5.011   3.077   2.890
  157LYS    HZ3 1540   4.911   3.202   2.870
  157LYS      C 1541   4.748   3.409   2.309
  157LYS      O 1542   4.862   3.443   2.280
  158VAL      N 1543   4.638   3.464   2.260
  158VAL      H 1544   4.557   3.442   2.314
  158VAL     CA 1545   4.636   3.543   2.135
  158VAL     CB 1546   4.495   3.601   2.123
  158VAL    CG1 1547   4.468   3.681   1.996
  158VAL    CG2 1548   4.391   3.488   2.118
  158VAL      C 1549   4.740   3.654   2.130
  158VAL      O 1550   4.781   3.710   2.232
  159ASN      N 1551   4.823   3.649   2.026
  159ASN      H 1552   4.804   3.577   1.959
  159ASN     CA 1553   4.939   3.735   2.003
  159ASN     CB 1554   5.014   3.674   1.884
  159ASN     CG 1555   5.141   3.749   1.845
  159ASN    OD1 1556   5.216   3.798   1.929
  159ASN    ND2 1557   5.181   3.723   1.721
  159ASN   HD21 1558   5.130   3.667   1.656
  159ASN   HD22 1559   5.259   3.771   1.679
  159ASN      C 1560   4.903   3.884   1.994
  159ASN      O 1561   4.876   3.937   1.886
  160PHE      N 1562   4.874   3.938   2.112
  160PHE      H 1563   4.856   3.879   2.191
  160PHE     CA 1564   4.840   4.080   2.129
  160PHE     CB 1565   4.743   4.098   2.247
  160PHE     CG 1566   4.598   4.103   2.199
  160PHE    CD1 1567   4.537   4.224   2.168
  160PHE    HD1 1568   4.599   4.313   2.174
  160PHE    CD2 1569   4.519   3.991   2.226
  160PHE    HD2 1570   4.555   3.890   2.245
  160PHE    CE1 1571   4.399   4.233   2.162
  160PHE    HE1 1572   4.350   4.327   2.134
  160PHE    CE2 1573   4.381   4.001   2.232
  160PHE    HE2 1574   4.320   3.911   2.232
  160PHE     CZ 1575   4.324   4.125   2.206
  160PHE     HZ 1576   4.224   4.135   2.249
  160PHE      C 1577   4.954   4.181   2.141
  160PHE      O 1578   5.064   4.158   2.191
  161HISE     N 1579   4.914   4.285   2.068
  161HISE     H 1580   4.831   4.292   2.012
  161HISE    CA 1581   5.002   4.402   2.066
  161HISE    CB 1582   5.063   4.408   1.926
  161HISE    CG 1583   5.161   4.292   1.913
  161HISE   ND1 1584   5.294   4.296   1.916
  161HISE   CD2 1585   5.126   4.177   1.856
  161HISE   HD2 1586   5.024   4.158   1.822
  161HISE   CE1 1587   5.342   4.185   1.860
  161HISE   HE1 1588   5.445   4.160   1.835
  161HISE   NE2 1589   5.237   4.108   1.832
  161HISE   HE2 1590   5.238   4.019   1.786
  161HISE     C 1591   4.946   4.534   2.121
  161HISE     O 1592   4.837   4.569   2.075
  162PHE      N 1593   5.035   4.618   2.171
  162PHE      H 1594   5.131   4.591   2.167
  162PHE     CA 1595   5.001   4.750   2.226
  162PHE     CB 1596   5.014   4.738   2.378
  162PHE     CG 1597   4.956   4.852   2.462
  162PHE    CD1 1598   4.827   4.899   2.446
  162PHE    HD1 1599   4.766   4.874   2.359
  162PHE    CD2 1600   5.036   4.916   2.556
  162PHE    HD2 1601   5.138   4.887   2.582
  162PHE    CE1 1602   4.775   4.991   2.537
  162PHE    HE1 1603   4.672   5.020   2.518
  162PHE    CE2 1604   4.983   5.008   2.645
  162PHE    HE2 1605   5.048   5.038   2.727
  162PHE     CZ 1606   4.850   5.049   2.639
  162PHE     HZ 1607   4.802   5.128   2.697
  162PHE      C 1608   5.099   4.856   2.174
  162PHE      O 1609   5.202   4.874   2.237
  163ILE      N 1610   5.034   4.944   2.098
  163ILE      H 1611   4.937   4.931   2.078
  163ILE     CA 1612   5.108   5.048   2.026
  163ILE     CB 1613   5.088   5.035   1.875
  163ILE    CG1 1614   5.114   4.889   1.836
  163ILE    CG2 1615   5.190   5.115   1.794
  163ILE     CD 1616   5.091   4.854   1.689
  163ILE      C 1617   5.093   5.192   2.074
  163ILE      O 1618   4.978   5.235   2.079
  164LEU      N 1619   5.203   5.265   2.089
  164LEU      H 1620   5.292   5.226   2.065
  164LEU     CA 1621   5.204   5.409   2.122
  164LEU     CB 1622   5.308   5.459   2.222
  164LEU     CG 1623   5.297   5.610   2.240
  164LEU    CD1 1624   5.170   5.654   2.313
  164LEU    CD2 1625   5.420   5.664   2.313
  164LEU      C 1626   5.217   5.488   1.992
  164LEU      O 1627   5.319   5.468   1.925
  165PHE      N 1628   5.135   5.591   1.975
  165PHE      H 1629   5.054   5.608   2.031
  165PHE     CA 1630   5.148   5.693   1.869
  165PHE     CB 1631   5.026   5.692   1.777
  165PHE     CG 1632   4.988   5.556   1.718
  165PHE    CD1 1633   4.901   5.466   1.778
  165PHE    HD1 1634   4.855   5.502   1.870
  165PHE    CD2 1635   5.032   5.522   1.590
  165PHE    HD2 1636   5.101   5.592   1.543
  165PHE    CE1 1637   4.875   5.344   1.718
  165PHE    HE1 1638   4.838   5.267   1.786
  165PHE    CE2 1639   5.000   5.402   1.528
  165PHE    HE2 1640   5.060   5.354   1.450
  165PHE     CZ 1641   4.913   5.311   1.588
  165PHE     HZ 1642   4.909   5.208   1.555
  165PHE      C 1643   5.145   5.837   1.920
  165PHE      O 1644   5.051   5.882   1.985
  166ASN      N 1645   5.248   5.912   1.882
  166ASN      H 1646   5.325   5.864   1.841
  166ASN     CA 1647   5.271   6.048   1.935
  166ASN     CB 1648   5.317   6.032   2.080
  166ASN     CG 1649   5.461   5.982   2.097
  166ASN    OD1 1650   5.507   5.886   2.035
  166ASN    ND2 1651   5.542   6.062   2.165
  166ASN   HD21 1652   5.514   6.149   2.206
  166ASN   HD22 1653   5.632   6.021   2.183
  166ASN      C 1654   5.358   6.144   1.853
  166ASN      O 1655   5.427   6.104   1.760
  167ASN      N 1656   5.342   6.275   1.866
  167ASN      H 1657   5.276   6.309   1.932
  167ASN     CA 1658   5.413   6.376   1.786
  167ASN     CB 1659   5.310   6.486   1.758
  167ASN     CG 1660   5.360   6.582   1.649
  167ASN    OD1 1661   5.460   6.652   1.649
  167ASN    ND2 1662   5.278   6.585   1.544
  167ASN   HD21 1663   5.192   6.536   1.532
  167ASN   HD22 1664   5.314   6.634   1.464
  167ASN      C 1665   5.543   6.421   1.851
  167ASN      O 1666   5.547   6.467   1.965
  168VAL      N 1667   5.656   6.405   1.783
  168VAL      H 1668   5.665   6.402   1.683
  168VAL     CA 1669   5.785   6.443   1.843
  168VAL     CB 1670   5.869   6.326   1.895
  168VAL    CG1 1671   5.996   6.377   1.964
  168VAL    CG2 1672   5.800   6.239   2.000
  168VAL      C 1673   5.853   6.512   1.724
  168VAL      O 1674   5.871   6.453   1.618
  169ASP      N 1675   5.903   6.632   1.754
  169ASP      H 1676   5.917   6.666   1.847
  169ASP     CA 1677   5.967   6.723   1.658
  169ASP     CB 1678   6.118   6.699   1.646
  169ASP     CG 1679   6.204   6.796   1.564
  169ASP    OD1 1680   6.158   6.911   1.579
  169ASP    OD2 1681   6.306   6.769   1.498
  169ASP      C 1682   5.905   6.729   1.518
  169ASP      O 1683   5.964   6.688   1.418
  170GLY      N 1684   5.776   6.763   1.514
  170GLY      H 1685   5.724   6.770   1.599
  170GLY     CA 1686   5.700   6.779   1.390
  170GLY      C 1687   5.645   6.653   1.321
  170GLY      O 1688   5.549   6.651   1.244
  171HISE     N 1689   5.722   6.546   1.337
  171HISE     H 1690   5.818   6.564   1.357
  171HISE    CA 1691   5.687   6.411   1.291
  171HISE    CB 1692   5.817   6.341   1.249
  171HISE    CG 1693   5.877   6.411   1.127
  171HISE   ND1 1694   5.974   6.502   1.124
  171HISE   CD2 1695   5.843   6.380   1.002
  171HISE   HD2 1696   5.747   6.333   0.980
  171HISE   CE1 1697   5.998   6.528   0.996
  171HISE   HE1 1698   6.038   6.620   0.955
  171HISE   NE2 1699   5.925   6.445   0.921
  171HISE   HE2 1700   5.907   6.441   0.823
  171HISE     C 1701   5.604   6.323   1.385
  171HISE     O 1702   5.621   6.335   1.506
  172LEU      N 1703   5.513   6.249   1.323
  172LEU      H 1704   5.488   6.273   1.229
  172LEU     CA 1705   5.432   6.153   1.400
  172LEU     CB 1706   5.304   6.123   1.322
  172LEU     CG 1707   5.184   6.063   1.396
  172LEU    CD1 1708   5.199   5.915   1.433
  172LEU    CD2 1709   5.148   6.142   1.522
  172LEU      C 1710   5.516   6.026   1.415
  172LEU      O 1711   5.551   5.972   1.310
  173TYR      N 1712   5.520   5.973   1.537
  173TYR      H 1713   5.485   6.021   1.617
  173TYR     CA 1714   5.590   5.845   1.556
  173TYR     CB 1715   5.723   5.853   1.631
  173TYR     CG 1716   5.821   5.937   1.548
  173TYR    CD1 1717   5.901   5.874   1.454
  173TYR    HD1 1718   5.889   5.770   1.424
  173TYR    CD2 1719   5.847   6.069   1.581
  173TYR    HD2 1720   5.808   6.109   1.675
  173TYR    CE1 1721   6.000   5.945   1.387
  173TYR    HE1 1722   6.046   5.908   1.295
  173TYR    CE2 1723   5.957   6.134   1.526
  173TYR    HE2 1724   5.979   6.237   1.552
  173TYR     CZ 1725   6.037   6.072   1.430
  173TYR     OH 1726   6.151   6.136   1.394
  173TYR     HH 1727   6.138   6.230   1.426
  173TYR      C 1728   5.505   5.736   1.622
  173TYR      O 1729   5.436   5.758   1.721
  174GLU      N 1730   5.513   5.622   1.554
  174GLU      H 1731   5.541   5.632   1.458
  174GLU     CA 1732   5.454   5.493   1.592
  174GLU     CB 1733   5.404   5.423   1.466
  174GLU     CG 1734   5.323   5.297   1.496
  174GLU     CD 1735   5.330   5.213   1.369
  174GLU    OE1 1736   5.256   5.245   1.274
  174GLU    OE2 1737   5.407   5.115   1.360
  174GLU      C 1738   5.563   5.409   1.661
  174GLU      O 1739   5.665   5.378   1.600
  175LEU      N 1740   5.537   5.388   1.789
  175LEU      H 1741   5.451   5.416   1.833
  175LEU     CA 1742   5.627   5.314   1.879
  175LEU     CB 1743   5.668   5.403   1.996
  175LEU     CG 1744   5.792   5.489   1.969
  175LEU    CD1 1745   5.767   5.628   1.910
  175LEU    CD2 1746   5.879   5.502   2.094
  175LEU      C 1747   5.571   5.186   1.942
  175LEU      O 1748   5.476   5.191   2.020
  176ASP      N 1749   5.654   5.082   1.937
  176ASP      H 1750   5.739   5.089   1.885
  176ASP     CA 1751   5.621   4.944   1.973
  176ASP     CB 1752   5.527   4.881   1.869
  176ASP     CG 1753   5.506   4.734   1.909
  176ASP    OD1 1754   5.579   4.647   1.857
  176ASP    OD2 1755   5.431   4.706   2.005
  176ASP      C 1756   5.751   4.866   1.993
  176ASP      O 1757   5.831   4.830   1.907
  177GLY      N 1758   5.753   4.821   2.119
  177GLY      H 1759   5.684   4.852   2.184
  177GLY     CA 1760   5.869   4.750   2.174
  177GLY      C 1761   5.901   4.612   2.115
  177GLY      O 1762   6.013   4.562   2.111
  178ARG      N 1763   5.794   4.548   2.069
  178ARG      H 1764   5.706   4.595   2.058
  178ARG     CA 1765   5.803   4.418   2.000
  178ARG     CB 1766   5.663   4.365   1.970
  178ARG     CG 1767   5.582   4.360   2.100
  178ARG     CD 1768   5.630   4.247   2.191
  178ARG     NE 1769   5.581   4.121   2.135
  178ARG     HE 1770   5.638   4.068   2.072
  178ARG     CZ 1771   5.460   4.065   2.147
  178ARG    NH1 1772   5.357   4.127   2.208
  178ARG   HH11 1773   5.367   4.211   2.261
  178ARG   HH12 1774   5.265   4.094   2.186
  178ARG    NH2 1775   5.423   3.950   2.090
  178ARG   HH21 1776   5.480   3.886   2.039
  178ARG   HH22 1777   5.339   3.906   2.122
  178ARG      C 1778   5.869   4.430   1.862
  178ARG      O 1779   5.929   4.335   1.810
  179MET      N 1780   5.841   4.546   1.804
  179MET      H 1781   5.769   4.604   1.842
  179MET     CA 1782   5.909   4.589   1.681
  179MET     CB 1783   5.827   4.691   1.602
  179MET     CG 1784   5.688   4.643   1.562
  179MET     SD 1785   5.719   4.513   1.437
  179MET     CE 1786   5.559   4.442   1.465
  179MET      C 1787   6.055   4.632   1.701
  179MET      O 1788   6.096   4.664   1.813
  180PRO      N 1789   6.143   4.625   1.602
  180PRO     CA 1790   6.283   4.665   1.621
  180PRO     CB 1791   6.359   4.626   1.495
  180PRO     CG 1792   6.274   4.514   1.434
  180PRO     CD 1793   6.133   4.558   1.471
  180PRO      C 1794   6.304   4.815   1.645
  180PRO      O 1795   6.413   4.850   1.689
  181PHE      N 1796   6.224   4.898   1.578
  181PHE      H 1797   6.138   4.861   1.542
  181PHE     CA 1798   6.252   5.040   1.553
  181PHE     CB 1799   6.335   5.054   1.426
  181PHE     CG 1800   6.472   4.987   1.418
  181PHE    CD1 1801   6.496   4.881   1.331
  181PHE    HD1 1802   6.421   4.832   1.269
  181PHE    CD2 1803   6.577   5.049   1.485
  181PHE    HD2 1804   6.571   5.136   1.551
  181PHE    CE1 1805   6.623   4.833   1.303
  181PHE    HE1 1806   6.645   4.746   1.241
  181PHE    CE2 1807   6.704   4.998   1.463
  181PHE    HE2 1808   6.784   5.046   1.520
  181PHE     CZ 1809   6.726   4.895   1.373
  181PHE     HZ 1810   6.825   4.853   1.352
  181PHE      C 1811   6.120   5.115   1.531
  181PHE      O 1812   6.019   5.064   1.483
  182PRO      N 1813   6.107   5.238   1.578
  182PRO     CA 1814   5.982   5.311   1.552
  182PRO     CB 1815   6.014   5.451   1.603
  182PRO     CG 1816   6.112   5.428   1.718
  182PRO     CD 1817   6.197   5.310   1.670
  182PRO      C 1818   5.956   5.331   1.403
  182PRO      O 1819   6.056   5.336   1.331
  183VAL      N 1820   5.836   5.376   1.368
  183VAL      H 1821   5.768   5.370   1.441
  183VAL     CA 1822   5.807   5.403   1.227
  183VAL     CB 1823   5.683   5.321   1.195
  183VAL    CG1 1824   5.622   5.365   1.061
  183VAL    CG2 1825   5.707   5.170   1.183
  183VAL      C 1826   5.772   5.552   1.216
  183VAL      O 1827   5.716   5.608   1.310
  184ASN      N 1828   5.814   5.625   1.113
  184ASN      H 1829   5.877   5.591   1.043
  184ASN     CA 1830   5.775   5.765   1.093
  184ASN     CB 1831   5.896   5.850   1.056
  184ASN     CG 1832   5.880   6.002   1.055
  184ASN    OD1 1833   5.775   6.058   1.025
  184ASN    ND2 1834   5.987   6.074   1.088
  184ASN   HD21 1835   6.075   6.030   1.103
  184ASN   HD22 1836   5.979   6.171   1.111
  184ASN      C 1837   5.677   5.785   0.978
  184ASN      O 1838   5.702   5.737   0.867
  185HISE     N 1839   5.553   5.817   1.013
  185HISE     H 1840   5.514   5.792   1.102
  185HISE    CA 1841   5.438   5.836   0.923
  185HISE    CB 1842   5.307   5.779   0.978
  185HISE    CG 1843   5.311   5.626   0.987
  185HISE   ND1 1844   5.301   5.531   0.895
  185HISE   CD2 1845   5.301   5.570   1.107
  185HISE   HD2 1846   5.285   5.622   1.201
  185HISE   CE1 1847   5.283   5.416   0.960
  185HISE   HE1 1848   5.279   5.315   0.919
  185HISE   NE2 1849   5.287   5.438   1.091
  185HISE   HE2 1850   5.290   5.376   1.169
  185HISE     C 1851   5.415   5.979   0.874
  185HISE     O 1852   5.308   6.019   0.829
  186GLY      N 1853   5.526   6.053   0.880
  186GLY      H 1854   5.605   6.012   0.925
  186GLY     CA 1855   5.538   6.193   0.837
  186GLY      C 1856   5.480   6.298   0.931
  186GLY      O 1857   5.430   6.281   1.042
  187ALA      N 1858   5.491   6.413   0.866
  187ALA      H 1859   5.507   6.421   0.767
  187ALA     CA 1860   5.460   6.540   0.933
  187ALA     CB 1861   5.492   6.653   0.836
  187ALA      C 1862   5.313   6.561   0.971
  187ALA      O 1863   5.221   6.534   0.894
  188SER      N 1864   5.301   6.616   1.091
  188SER      H 1865   5.386   6.647   1.134
  188SER     CA 1866   5.175   6.612   1.168
  188SER     CB 1867   5.144   6.479   1.237
  188SER     OG 1868   5.049   6.469   1.343
  188SER     HG 1869   4.955   6.494   1.320
  188SER      C 1870   5.168   6.727   1.268
  188SER      O 1871   5.274   6.769   1.316
  189SER      N 1872   5.046   6.762   1.308
  189SER      H 1873   4.962   6.738   1.260
  189SER     CA 1874   5.032   6.877   1.398
  189SER     CB 1875   4.925   6.978   1.353
  189SER     OG 1876   4.917   7.082   1.451
  189SER     HG 1877   4.925   7.169   1.403
  189SER      C 1878   5.002   6.829   1.540
  189SER      O 1879   4.912   6.747   1.556
  190GLU      N 1880   5.051   6.910   1.634
  190GLU      H 1881   5.110   6.989   1.613
  190GLU     CA 1882   5.008   6.901   1.774
  190GLU     CB 1883   5.083   7.006   1.858
  190GLU     CG 1884   5.085   6.932   1.992
  190GLU     CD 1885   5.156   7.012   2.103
  190GLU    OE1 1886   5.277   6.989   2.121
  190GLU    OE2 1887   5.091   7.107   2.151
  190GLU      C 1888   4.857   6.917   1.794
  190GLU      O 1889   4.780   6.836   1.844
  191ASP      N 1890   4.807   7.025   1.732
  191ASP      H 1891   4.873   7.071   1.673
  191ASP     CA 1892   4.664   7.062   1.732
  191ASP     CB 1893   4.657   7.196   1.658
  191ASP     CG 1894   4.521   7.266   1.663
  191ASP    OD1 1895   4.449   7.261   1.765
  191ASP    OD2 1896   4.492   7.349   1.574
  191ASP      C 1897   4.574   6.953   1.673
  191ASP      O 1898   4.476   6.906   1.731
  192THR      N 1899   4.629   6.880   1.576
  192THR      H 1900   4.713   6.913   1.532
  192THR     CA 1901   4.546   6.776   1.512
  192THR     CB 1902   4.516   6.794   1.363
  192THR    OG1 1903   4.640   6.815   1.295
  192THR    HG1 1904   4.693   6.730   1.295
  192THR    CG2 1905   4.410   6.901   1.335
  192THR      C 1906   4.594   6.633   1.535
  192THR      O 1907   4.562   6.537   1.464
  193LEU      N 1908   4.668   6.617   1.644
  193LEU      H 1909   4.700   6.697   1.694
  193LEU     CA 1910   4.720   6.492   1.703
  193LEU     CB 1911   4.773   6.513   1.845
  193LEU     CG 1912   4.915   6.460   1.864
  193LEU    CD1 1913   4.973   6.524   1.990
  193LEU    CD2 1914   4.914   6.314   1.910
  193LEU      C 1915   4.627   6.371   1.702
  193LEU      O 1916   4.660   6.271   1.638
  194LEU      N 1917   4.504   6.395   1.747
  194LEU      H 1918   4.488   6.481   1.795
  194LEU     CA 1919   4.397   6.295   1.746
  194LEU     CB 1920   4.274   6.361   1.808
  194LEU     CG 1921   4.281   6.364   1.961
  194LEU    CD1 1922   4.183   6.456   2.033
  194LEU    CD2 1923   4.259   6.225   2.022
  194LEU      C 1924   4.354   6.232   1.613
  194LEU      O 1925   4.398   6.123   1.577
  195LYS      N 1926   4.328   6.325   1.521
  195LYS      H 1927   4.332   6.420   1.553
  195LYS     CA 1928   4.297   6.297   1.380
  195LYS     CB 1929   4.256   6.428   1.313
  195LYS     CG 1930   4.223   6.413   1.164
  195LYS     CD 1931   4.199   6.553   1.107
  195LYS     CE 1932   4.154   6.552   0.961
  195LYS     NZ 1933   4.251   6.503   0.862
  195LYS    HZ1 1934   4.340   6.547   0.872
  195LYS    HZ2 1935   4.278   6.407   0.870
  195LYS    HZ3 1936   4.228   6.520   0.766
  195LYS      C 1937   4.421   6.242   1.308
  195LYS      O 1938   4.393   6.140   1.246
  196ASP      N 1939   4.541   6.298   1.315
  196ASP      H 1940   4.552   6.391   1.349
  196ASP     CA 1941   4.662   6.243   1.250
  196ASP     CB 1942   4.773   6.343   1.282
  196ASP     CG 1943   4.771   6.476   1.205
  196ASP    OD1 1944   4.813   6.577   1.265
  196ASP    OD2 1945   4.747   6.478   1.082
  196ASP      C 1946   4.691   6.099   1.291
  196ASP      O 1947   4.651   6.016   1.210
  197ALA      N 1948   4.703   6.077   1.422
  197ALA      H 1949   4.708   6.153   1.486
  197ALA     CA 1950   4.727   5.942   1.476
  197ALA     CB 1951   4.783   5.942   1.618
  197ALA      C 1952   4.609   5.847   1.457
  197ALA      O 1953   4.627   5.733   1.414
  198ALA      N 1954   4.487   5.899   1.450
  198ALA      H 1955   4.467   5.991   1.485
  198ALA     CA 1956   4.368   5.814   1.432
  198ALA     CB 1957   4.238   5.893   1.452
  198ALA      C 1958   4.361   5.759   1.289
  198ALA      O 1959   4.323   5.644   1.272
  199LYS      N 1960   4.419   5.830   1.193
  199LYS      H 1961   4.438   5.928   1.204
  199LYS     CA 1962   4.428   5.783   1.054
  199LYS     CB 1963   4.488   5.898   0.972
  199LYS     CG 1964   4.480   5.873   0.821
  199LYS     CD 1965   4.572   5.965   0.741
  199LYS     CE 1966   4.717   5.957   0.789
  199LYS     NZ 1967   4.791   6.073   0.737
  199LYS    HZ1 1968   4.880   6.069   0.783
  199LYS    HZ2 1969   4.807   6.066   0.639
  199LYS    HZ3 1970   4.748   6.158   0.767
  199LYS      C 1971   4.509   5.655   1.034
  199LYS      O 1972   4.455   5.552   0.995
  200VAL      N 1973   4.614   5.653   1.116
  200VAL      H 1974   4.606   5.705   1.201
  200VAL     CA 1975   4.714   5.545   1.124
  200VAL     CB 1976   4.842   5.604   1.182
  200VAL    CG1 1977   4.943   5.489   1.188
  200VAL    CG2 1978   4.907   5.705   1.087
  200VAL      C 1979   4.649   5.427   1.196
  200VAL      O 1980   4.661   5.312   1.154
  201CYS      N 1981   4.582   5.448   1.309
  201CYS      H 1982   4.597   5.534   1.358
  201CYS     CA 1983   4.505   5.347   1.384
  201CYS     CB 1984   4.441   5.414   1.506
  201CYS     SG 1985   4.567   5.476   1.623
  201CYS     HG 1986   4.586   5.578   1.540
  201CYS      C 1987   4.394   5.289   1.296
  201CYS      O 1988   4.396   5.169   1.269
  202ARG      N 1989   4.312   5.369   1.229
  202ARG      H 1990   4.306   5.468   1.243
  202ARG     CA 1991   4.208   5.319   1.139
  202ARG     CB 1992   4.122   5.426   1.072
  202ARG     CG 1993   4.053   5.506   1.183
  202ARG     CD 1994   3.939   5.579   1.111
  202ARG     NE 1995   3.987   5.663   1.001
  202ARG     HE 1996   4.029   5.605   0.931
  202ARG     CZ 1997   4.018   5.793   1.010
  202ARG    NH1 1998   3.999   5.855   1.128
  202ARG   HH11 1999   3.973   5.810   1.214
  202ARG   HH12 2000   4.019   5.952   1.120
  202ARG    NH2 2001   4.051   5.871   0.907
  202ARG   HH21 2002   4.062   5.825   0.819
  202ARG   HH22 2003   4.083   5.965   0.920
  202ARG      C 2004   4.272   5.234   1.029
  202ARG      O 2005   4.252   5.113   1.034
  203GLU      N 2006   4.371   5.280   0.953
  203GLU      H 2007   4.412   5.371   0.965
  203GLU     CA 2008   4.421   5.217   0.830
  203GLU     CB 2009   4.506   5.315   0.749
  203GLU     CG 2010   4.640   5.363   0.804
  203GLU     CD 2011   4.740   5.406   0.696
  203GLU    OE1 2012   4.698   5.439   0.583
  203GLU    OE2 2013   4.853   5.435   0.741
  203GLU      C 2014   4.499   5.087   0.852
  203GLU      O 2015   4.490   5.004   0.761
  204PHE      N 2016   4.536   5.054   0.975
  204PHE      H 2017   4.515   5.115   1.052
  204PHE     CA 2018   4.598   4.928   1.018
  204PHE     CB 2019   4.668   4.950   1.152
  204PHE     CG 2020   4.780   4.854   1.191
  204PHE    CD1 2021   4.895   4.921   1.230
  204PHE    HD1 2022   4.890   5.030   1.235
  204PHE    CD2 2023   4.778   4.715   1.180
  204PHE    HD2 2024   4.689   4.664   1.145
  204PHE    CE1 2025   5.010   4.848   1.259
  204PHE    HE1 2026   5.096   4.906   1.294
  204PHE    CE2 2027   4.891   4.642   1.215
  204PHE    HE2 2028   4.888   4.536   1.238
  204PHE     CZ 2029   5.007   4.710   1.250
  204PHE     HZ 2030   5.090   4.647   1.283
  204PHE      C 2031   4.484   4.829   1.044
  204PHE      O 2032   4.485   4.724   0.980
  205THR      N 2033   4.387   4.868   1.126
  205THR      H 2034   4.388   4.951   1.181
  205THR     CA 2035   4.277   4.777   1.162
  205THR     CB 2036   4.202   4.818   1.288
  205THR    OG1 2037   4.135   4.706   1.346
  205THR    HG1 2038   4.198   4.675   1.418
  205THR    CG2 2039   4.112   4.941   1.272
  205THR      C 2040   4.181   4.743   1.048
  205THR      O 2041   4.138   4.629   1.034
  206GLU      N 2042   4.160   4.840   0.958
  206GLU      H 2043   4.180   4.935   0.980
  206GLU     CA 2044   4.079   4.828   0.836
  206GLU     CB 2045   4.078   4.965   0.768
  206GLU     CG 2046   3.992   5.071   0.836
  206GLU     CD 2047   3.973   5.198   0.752
  206GLU    OE1 2048   3.881   5.275   0.788
  206GLU    OE2 2049   4.012   5.198   0.633
  206GLU      C 2050   4.123   4.722   0.735
  206GLU      O 2051   4.033   4.670   0.669
  207ARG      N 2052   4.253   4.696   0.730
  207ARG      H 2053   4.322   4.762   0.759
  207ARG     CA 2054   4.310   4.586   0.651
  207ARG     CB 2055   4.462   4.598   0.641
  207ARG     CG 2056   4.502   4.742   0.609
  207ARG     CD 2057   4.650   4.738   0.570
  207ARG     NE 2058   4.739   4.693   0.678
  207ARG     HE 2059   4.696   4.631   0.744
  207ARG     CZ 2060   4.847   4.748   0.735
  207ARG    NH1 2061   4.906   4.851   0.673
  207ARG   HH11 2062   4.874   4.878   0.582
  207ARG   HH12 2063   4.973   4.896   0.733
  207ARG    NH2 2064   4.897   4.695   0.847
  207ARG   HH21 2065   4.847   4.623   0.894
  207ARG   HH22 2066   4.986   4.722   0.885
  207ARG      C 2067   4.278   4.445   0.703
  207ARG      O 2068   4.225   4.366   0.625
  208GLU      N 2069   4.272   4.423   0.834
  208GLU      H 2070   4.284   4.502   0.894
  208GLU     CA 2071   4.229   4.294   0.888
  208GLU     CB 2072   4.308   4.261   1.015
  208GLU     CG 2073   4.460   4.268   1.001
  208GLU     CD 2074   4.526   4.177   0.897
  208GLU    OE1 2075   4.572   4.235   0.796
  208GLU    OE2 2076   4.517   4.053   0.910
  208GLU      C 2077   4.079   4.272   0.909
  208GLU      O 2078   4.038   4.224   1.014
  209GLN      N 2079   3.999   4.265   0.802
  209GLN      H 2080   4.039   4.282   0.712
  209GLN     CA 2081   3.852   4.270   0.799
  209GLN     CB 2082   3.799   4.283   0.656
  209GLN     CG 2083   3.849   4.412   0.592
  209GLN     CD 2084   3.797   4.400   0.449
  209GLN    OE1 2085   3.855   4.347   0.354
  209GLN    NE2 2086   3.671   4.439   0.435
  209GLN   HE21 2087   3.609   4.456   0.512
  209GLN   HE22 2088   3.630   4.427   0.345
  209GLN      C 2089   3.777   4.152   0.860
  209GLN      O 2090   3.658   4.161   0.892
  210GLY      N 2091   3.845   4.037   0.866
  210GLY      H 2092   3.939   4.028   0.834
  210GLY     CA 2093   3.812   3.919   0.947
  210GLY      C 2094   3.814   3.932   1.099
  210GLY      O 2095   3.738   3.863   1.167
  211GLU      N 2096   3.903   4.021   1.142
  211GLU      H 2097   3.966   4.072   1.084
  211GLU     CA 2098   3.921   4.046   1.286
  211GLU     CB 2099   4.064   4.094   1.311
  211GLU     CG 2100   4.105   4.107   1.458
  211GLU     CD 2101   4.085   3.978   1.538
  211GLU    OE1 2102   4.002   3.984   1.632
  211GLU    OE2 2103   4.162   3.881   1.522
  211GLU      C 2104   3.818   4.145   1.342
  211GLU      O 2105   3.750   4.219   1.272
  212VAL      N 2106   3.785   4.115   1.467
  212VAL      H 2107   3.831   4.036   1.509
  212VAL     CA 2108   3.692   4.202   1.541
  212VAL     CB 2109   3.560   4.137   1.582
  212VAL    CG1 2110   3.481   4.109   1.453
  212VAL    CG2 2111   3.580   4.013   1.669
  212VAL      C 2112   3.764   4.270   1.658
  212VAL      O 2113   3.739   4.390   1.665
  213ARG      N 2114   3.848   4.204   1.737
  213ARG      H 2115   3.900   4.135   1.686
  213ARG     CA 2116   3.910   4.273   1.851
  213ARG     CB 2117   3.981   4.158   1.923
  213ARG     CG 2118   3.895   4.050   1.988
  213ARG     CD 2119   3.967   3.918   2.015
  213ARG     NE 2120   4.031   3.859   1.896
  213ARG     HE 2121   4.017   3.913   1.813
  213ARG     CZ 2122   4.106   3.749   1.887
  213ARG    NH1 2123   4.122   3.664   1.990
  213ARG   HH11 2124   4.105   3.690   2.085
  213ARG   HH12 2125   4.137   3.568   1.967
  213ARG    NH2 2126   4.183   3.729   1.779
  213ARG   HH21 2127   4.182   3.801   1.709
  213ARG   HH22 2128   4.251   3.656   1.769
  213ARG      C 2129   4.000   4.396   1.833
  213ARG      O 2130   4.092   4.391   1.751
  214PHE      N 2131   3.965   4.497   1.912
  214PHE      H 2132   3.880   4.489   1.964
  214PHE     CA 2133   4.044   4.620   1.926
  214PHE     CB 2134   4.030   4.714   1.807
  214PHE     CG 2135   3.887   4.754   1.771
  214PHE    CD1 2136   3.815   4.855   1.835
  214PHE    HD1 2137   3.847   4.910   1.923
  214PHE    CD2 2138   3.825   4.686   1.667
  214PHE    HD2 2139   3.879   4.621   1.598
  214PHE    CE1 2140   3.685   4.888   1.798
  214PHE    HE1 2141   3.622   4.963   1.845
  214PHE    CE2 2142   3.690   4.706   1.637
  214PHE    HE2 2143   3.640   4.622   1.589
  214PHE     CZ 2144   3.624   4.811   1.700
  214PHE     HZ 2145   3.516   4.806   1.710
  214PHE      C 2146   4.006   4.692   2.055
  214PHE      O 2147   3.908   4.657   2.122
  215SER      N 2148   4.090   4.785   2.100
  215SER      H 2149   4.179   4.779   2.055
  215SER     CA 2150   4.072   4.882   2.209
  215SER     CB 2151   4.092   4.809   2.342
  215SER     OG 2152   4.095   4.898   2.454
  215SER     HG 2153   4.031   4.849   2.513
  215SER      C 2154   4.169   5.000   2.198
  215SER      O 2155   4.274   4.997   2.135
  216ALA      N 2156   4.107   5.113   2.231
  216ALA      H 2157   4.013   5.124   2.264
  216ALA     CA 2158   4.178   5.241   2.219
  216ALA     CB 2159   4.137   5.319   2.094
  216ALA      C 2160   4.174   5.328   2.344
  216ALA      O 2161   4.073   5.331   2.414
  217VAL      N 2162   4.281   5.403   2.373
  217VAL      H 2163   4.354   5.413   2.306
  217VAL     CA 2164   4.298   5.476   2.499
  217VAL     CB 2165   4.342   5.383   2.612
  217VAL    CG1 2166   4.468   5.305   2.576
  217VAL    CG2 2167   4.341   5.468   2.739
  217VAL      C 2168   4.398   5.588   2.470
  217VAL      O 2169   4.476   5.588   2.375
  218ALA      N 2170   4.347   5.699   2.522
  218ALA      H 2171   4.281   5.700   2.598
  218ALA     CA 2172   4.418   5.826   2.502
  218ALA     CB 2173   4.320   5.913   2.423
  218ALA      C 2174   4.454   5.889   2.637
  218ALA     O1 2175   4.414   5.847   2.747
  218ALA     O2 2176   4.556   5.961   2.637
   6.93727   6.93727   4.90539   0.00000   0.00000   0.00000   0.00000   3.46862   3.46862
