# Supplementary material for: Is There a Functional Role for the Knotted Topology in Protein UCH-L1?
Source: J Chem Inf Model. 2024 Jul 24;64(17):6827–37. doi: 10.1021/acs.jcim.4c00880 (PMC11388461; doi:10.1021/acs.jcim.4c00880)
Supplement: Supplementary file 2 — ci4c00880_si_002.zip [file ci4c00880_si_002.zip › UCH-L1_files/APO/APO_delta219/protein_2etl.top]

;
;	File 'protein_2etl.top' was generated
;	By user: unknown (1071)
;	On host: bio023
;	At date: Wed Jun 15 16:55:59 2022
;
;	This is a standalone topology file
;
;	Created by:
;	                    :-) GROMACS - gmx pdb2gmx, 2021.2 (-:
;	
;	Executable:   /gromacs/gromacs-2021.2/bin/gmx
;	Data prefix:  /gromacs/gromacs-2021.2
;	Working dir:  /home/sferreira/UCH_L1/APO_Knot/APO_Knot_219/Setup
;	Command line:
;	  gmx pdb2gmx -f ../Preparation/protein_2etl.pdb -p protein_2etl.top -o protein_2etl.gro -ff gromos54a7 -water spc -ignh -merge all -renum -ter -his
;	Force field was read from the standard GROMACS share directory.
;

; Include forcefield parameters
#include "gromos54a7.ff/forcefield.itp"

[ moleculetype ]
; Name            nrexcl
Protein            3

[ atoms ]
;   nr       type  resnr residue  atom   cgnr     charge       mass  typeB    chargeB      massB
; residue   1 MET rtp MET  q +1.0
     1         NL      1    MET      N      1      0.129    14.0067
     2          H      1    MET     H1      1      0.248      1.008
     3          H      1    MET     H2      1      0.248      1.008
     4          H      1    MET     H3      1      0.248      1.008
     5        CH1      1    MET     CA      2      0.127     13.019
     6        CH2      1    MET     CB      2          0     14.027
     7        CH2      1    MET     CG      3      0.241     14.027
     8          S      1    MET     SD      3     -0.482      32.06
     9        CH3      1    MET     CE      3      0.241     15.035
    10          C      1    MET      C      4       0.45     12.011
    11          O      1    MET      O      4      -0.45    15.9994   ; qtot 1
; residue   2 GLN rtp GLN  q  0.0
    12          N      2    GLN      N      5      -0.31    14.0067
    13          H      2    GLN      H      5       0.31      1.008
    14        CH1      2    GLN     CA      6          0     13.019
    15        CH2      2    GLN     CB      6          0     14.027
    16        CH2      2    GLN     CG      6          0     14.027
    17          C      2    GLN     CD      7       0.29     12.011
    18          O      2    GLN    OE1      7      -0.45    15.9994
    19         NT      2    GLN    NE2      7      -0.72    14.0067
    20          H      2    GLN   HE21      7       0.44      1.008
    21          H      2    GLN   HE22      7       0.44      1.008
    22          C      2    GLN      C      8       0.45     12.011
    23          O      2    GLN      O      8      -0.45    15.9994   ; qtot 1
; residue   3 LEU rtp LEU  q  0.0
    24          N      3    LEU      N      9      -0.31    14.0067
    25          H      3    LEU      H      9       0.31      1.008
    26        CH1      3    LEU     CA     10          0     13.019
    27        CH2      3    LEU     CB     10          0     14.027
    28        CH1      3    LEU     CG     11          0     13.019
    29        CH3      3    LEU    CD1     11          0     15.035
    30        CH3      3    LEU    CD2     11          0     15.035
    31          C      3    LEU      C     12       0.45     12.011
    32          O      3    LEU      O     12      -0.45    15.9994   ; qtot 1
; residue   4 LYS rtp LYSH q +1.0
    33          N      4    LYS      N     13      -0.31    14.0067
    34          H      4    LYS      H     13       0.31      1.008
    35        CH1      4    LYS     CA     14          0     13.019
    36        CH2      4    LYS     CB     14          0     14.027
    37        CH2      4    LYS     CG     15          0     14.027
    38        CH2      4    LYS     CD     15          0     14.027
    39        CH2      4    LYS     CE     16      0.127     14.027
    40         NL      4    LYS     NZ     16      0.129    14.0067
    41          H      4    LYS    HZ1     16      0.248      1.008
    42          H      4    LYS    HZ2     16      0.248      1.008
    43          H      4    LYS    HZ3     16      0.248      1.008
    44          C      4    LYS      C     17       0.45     12.011
    45          O      4    LYS      O     17      -0.45    15.9994   ; qtot 2
; residue   5 PRO rtp PRO  q  0.0
    46          N      5    PRO      N     18          0    14.0067
    47        CH1      5    PRO     CA     19          0     13.019
    48       CH2r      5    PRO     CB     19          0     14.027
    49       CH2r      5    PRO     CG     20          0     14.027
    50       CH2r      5    PRO     CD     20          0     14.027
    51          C      5    PRO      C     21       0.45     12.011
    52          O      5    PRO      O     21      -0.45    15.9994   ; qtot 2
; residue   6 MET rtp MET  q  0.0
    53          N      6    MET      N     22      -0.31    14.0067
    54          H      6    MET      H     22       0.31      1.008
    55        CH1      6    MET     CA     23          0     13.019
    56        CH2      6    MET     CB     23          0     14.027
    57        CH2      6    MET     CG     24      0.241     14.027
    58          S      6    MET     SD     24     -0.482      32.06
    59        CH3      6    MET     CE     24      0.241     15.035
    60          C      6    MET      C     25       0.45     12.011
    61          O      6    MET      O     25      -0.45    15.9994   ; qtot 2
; residue   7 GLU rtp GLU  q -1.0
    62          N      7    GLU      N     26      -0.31    14.0067
    63          H      7    GLU      H     26       0.31      1.008
    64        CH1      7    GLU     CA     27          0     13.019
    65        CH2      7    GLU     CB     27          0     14.027
    66        CH2      7    GLU     CG     27          0     14.027
    67          C      7    GLU     CD     28       0.27     12.011
    68         OM      7    GLU    OE1     28     -0.635    15.9994
    69         OM      7    GLU    OE2     28     -0.635    15.9994
    70          C      7    GLU      C     29       0.45     12.011
    71          O      7    GLU      O     29      -0.45    15.9994   ; qtot 1
; residue   8 ILE rtp ILE  q  0.0
    72          N      8    ILE      N     30      -0.31    14.0067
    73          H      8    ILE      H     30       0.31      1.008
    74        CH1      8    ILE     CA     31          0     13.019
    75        CH1      8    ILE     CB     32          0     13.019
    76        CH2      8    ILE    CG1     32          0     14.027
    77        CH3      8    ILE    CG2     32          0     15.035
    78        CH3      8    ILE     CD     32          0     15.035
    79          C      8    ILE      C     33       0.45     12.011
    80          O      8    ILE      O     33      -0.45    15.9994   ; qtot 1
; residue   9 ASN rtp ASN  q  0.0
    81          N      9    ASN      N     34      -0.31    14.0067
    82          H      9    ASN      H     34       0.31      1.008
    83        CH1      9    ASN     CA     35          0     13.019
    84        CH2      9    ASN     CB     35          0     14.027
    85          C      9    ASN     CG     36       0.29     12.011
    86          O      9    ASN    OD1     36      -0.45    15.9994
    87         NT      9    ASN    ND2     36      -0.72    14.0067
    88          H      9    ASN   HD21     36       0.44      1.008
    89          H      9    ASN   HD22     36       0.44      1.008
    90          C      9    ASN      C     37       0.45     12.011
    91          O      9    ASN      O     37      -0.45    15.9994   ; qtot 1
; residue  10 PRO rtp PRO  q  0.0
    92          N     10    PRO      N     38          0    14.0067
    93        CH1     10    PRO     CA     39          0     13.019
    94       CH2r     10    PRO     CB     39          0     14.027
    95       CH2r     10    PRO     CG     40          0     14.027
    96       CH2r     10    PRO     CD     40          0     14.027
    97          C     10    PRO      C     41       0.45     12.011
    98          O     10    PRO      O     41      -0.45    15.9994   ; qtot 1
; residue  11 GLU rtp GLU  q -1.0
    99          N     11    GLU      N     42      -0.31    14.0067
   100          H     11    GLU      H     42       0.31      1.008
   101        CH1     11    GLU     CA     43          0     13.019
   102        CH2     11    GLU     CB     43          0     14.027
   103        CH2     11    GLU     CG     43          0     14.027
   104          C     11    GLU     CD     44       0.27     12.011
   105         OM     11    GLU    OE1     44     -0.635    15.9994
   106         OM     11    GLU    OE2     44     -0.635    15.9994
   107          C     11    GLU      C     45       0.45     12.011
   108          O     11    GLU      O     45      -0.45    15.9994   ; qtot 0
; residue  12 MET rtp MET  q  0.0
   109          N     12    MET      N     46      -0.31    14.0067
   110          H     12    MET      H     46       0.31      1.008
   111        CH1     12    MET     CA     47          0     13.019
   112        CH2     12    MET     CB     47          0     14.027
   113        CH2     12    MET     CG     48      0.241     14.027
   114          S     12    MET     SD     48     -0.482      32.06
   115        CH3     12    MET     CE     48      0.241     15.035
   116          C     12    MET      C     49       0.45     12.011
   117          O     12    MET      O     49      -0.45    15.9994   ; qtot 0
; residue  13 LEU rtp LEU  q  0.0
   118          N     13    LEU      N     50      -0.31    14.0067
   119          H     13    LEU      H     50       0.31      1.008
   120        CH1     13    LEU     CA     51          0     13.019
   121        CH2     13    LEU     CB     51          0     14.027
   122        CH1     13    LEU     CG     52          0     13.019
   123        CH3     13    LEU    CD1     52          0     15.035
   124        CH3     13    LEU    CD2     52          0     15.035
   125          C     13    LEU      C     53       0.45     12.011
   126          O     13    LEU      O     53      -0.45    15.9994   ; qtot 0
; residue  14 ASN rtp ASN  q  0.0
   127          N     14    ASN      N     54      -0.31    14.0067
   128          H     14    ASN      H     54       0.31      1.008
   129        CH1     14    ASN     CA     55          0     13.019
   130        CH2     14    ASN     CB     55          0     14.027
   131          C     14    ASN     CG     56       0.29     12.011
   132          O     14    ASN    OD1     56      -0.45    15.9994
   133         NT     14    ASN    ND2     56      -0.72    14.0067
   134          H     14    ASN   HD21     56       0.44      1.008
   135          H     14    ASN   HD22     56       0.44      1.008
   136          C     14    ASN      C     57       0.45     12.011
   137          O     14    ASN      O     57      -0.45    15.9994   ; qtot 0
; residue  15 LYS rtp LYSH q +1.0
   138          N     15    LYS      N     58      -0.31    14.0067
   139          H     15    LYS      H     58       0.31      1.008
   140        CH1     15    LYS     CA     59          0     13.019
   141        CH2     15    LYS     CB     59          0     14.027
   142        CH2     15    LYS     CG     60          0     14.027
   143        CH2     15    LYS     CD     60          0     14.027
   144        CH2     15    LYS     CE     61      0.127     14.027
   145         NL     15    LYS     NZ     61      0.129    14.0067
   146          H     15    LYS    HZ1     61      0.248      1.008
   147          H     15    LYS    HZ2     61      0.248      1.008
   148          H     15    LYS    HZ3     61      0.248      1.008
   149          C     15    LYS      C     62       0.45     12.011
   150          O     15    LYS      O     62      -0.45    15.9994   ; qtot 1
; residue  16 VAL rtp VAL  q  0.0
   151          N     16    VAL      N     63      -0.31    14.0067
   152          H     16    VAL      H     63       0.31      1.008
   153        CH1     16    VAL     CA     64          0     13.019
   154        CH1     16    VAL     CB     64          0     13.019
   155        CH3     16    VAL    CG1     64          0     15.035
   156        CH3     16    VAL    CG2     64          0     15.035
   157          C     16    VAL      C     65       0.45     12.011
   158          O     16    VAL      O     65      -0.45    15.9994   ; qtot 1
; residue  17 LEU rtp LEU  q  0.0
   159          N     17    LEU      N     66      -0.31    14.0067
   160          H     17    LEU      H     66       0.31      1.008
   161        CH1     17    LEU     CA     67          0     13.019
   162        CH2     17    LEU     CB     67          0     14.027
   163        CH1     17    LEU     CG     68          0     13.019
   164        CH3     17    LEU    CD1     68          0     15.035
   165        CH3     17    LEU    CD2     68          0     15.035
   166          C     17    LEU      C     69       0.45     12.011
   167          O     17    LEU      O     69      -0.45    15.9994   ; qtot 1
; residue  18 SER rtp SER  q  0.0
   168          N     18    SER      N     70      -0.31    14.0067
   169          H     18    SER      H     70       0.31      1.008
   170        CH1     18    SER     CA     71          0     13.019
   171        CH2     18    SER     CB     72      0.266     14.027
   172         OA     18    SER     OG     72     -0.674    15.9994
   173          H     18    SER     HG     72      0.408      1.008
   174          C     18    SER      C     73       0.45     12.011
   175          O     18    SER      O     73      -0.45    15.9994   ; qtot 1
; residue  19 ARG rtp ARG  q +1.0
   176          N     19    ARG      N     74      -0.31    14.0067
   177          H     19    ARG      H     74       0.31      1.008
   178        CH1     19    ARG     CA     75          0     13.019
   179        CH2     19    ARG     CB     75          0     14.027
   180        CH2     19    ARG     CG     75          0     14.027
   181        CH2     19    ARG     CD     76       0.09     14.027
   182         NE     19    ARG     NE     76      -0.11    14.0067
   183          H     19    ARG     HE     76       0.24      1.008
   184          C     19    ARG     CZ     76       0.34     12.011
   185         NZ     19    ARG    NH1     76      -0.26    14.0067
   186          H     19    ARG   HH11     76       0.24      1.008
   187          H     19    ARG   HH12     76       0.24      1.008
   188         NZ     19    ARG    NH2     76      -0.26    14.0067
   189          H     19    ARG   HH21     76       0.24      1.008
   190          H     19    ARG   HH22     76       0.24      1.008
   191          C     19    ARG      C     77       0.45     12.011
   192          O     19    ARG      O     77      -0.45    15.9994   ; qtot 2
; residue  20 LEU rtp LEU  q  0.0
   193          N     20    LEU      N     78      -0.31    14.0067
   194          H     20    LEU      H     78       0.31      1.008
   195        CH1     20    LEU     CA     79          0     13.019
   196        CH2     20    LEU     CB     79          0     14.027
   197        CH1     20    LEU     CG     80          0     13.019
   198        CH3     20    LEU    CD1     80          0     15.035
   199        CH3     20    LEU    CD2     80          0     15.035
   200          C     20    LEU      C     81       0.45     12.011
   201          O     20    LEU      O     81      -0.45    15.9994   ; qtot 2
; residue  21 GLY rtp GLY  q  0.0
   202          N     21    GLY      N     82      -0.31    14.0067
   203          H     21    GLY      H     82       0.31      1.008
   204        CH2     21    GLY     CA     83          0     14.027
   205          C     21    GLY      C     84       0.45     12.011
   206          O     21    GLY      O     84      -0.45    15.9994   ; qtot 2
; residue  22 VAL rtp VAL  q  0.0
   207          N     22    VAL      N     85      -0.31    14.0067
   208          H     22    VAL      H     85       0.31      1.008
   209        CH1     22    VAL     CA     86          0     13.019
   210        CH1     22    VAL     CB     86          0     13.019
   211        CH3     22    VAL    CG1     86          0     15.035
   212        CH3     22    VAL    CG2     86          0     15.035
   213          C     22    VAL      C     87       0.45     12.011
   214          O     22    VAL      O     87      -0.45    15.9994   ; qtot 2
; residue  23 ALA rtp ALA  q  0.0
   215          N     23    ALA      N     88      -0.31    14.0067
   216          H     23    ALA      H     88       0.31      1.008
   217        CH1     23    ALA     CA     89          0     13.019
   218        CH3     23    ALA     CB     89          0     15.035
   219          C     23    ALA      C     90       0.45     12.011
   220          O     23    ALA      O     90      -0.45    15.9994   ; qtot 2
; residue  24 GLY rtp GLY  q  0.0
   221          N     24    GLY      N     91      -0.31    14.0067
   222          H     24    GLY      H     91       0.31      1.008
   223        CH2     24    GLY     CA     92          0     14.027
   224          C     24    GLY      C     93       0.45     12.011
   225          O     24    GLY      O     93      -0.45    15.9994   ; qtot 2
; residue  25 GLN rtp GLN  q  0.0
   226          N     25    GLN      N     94      -0.31    14.0067
   227          H     25    GLN      H     94       0.31      1.008
   228        CH1     25    GLN     CA     95          0     13.019
   229        CH2     25    GLN     CB     95          0     14.027
   230        CH2     25    GLN     CG     95          0     14.027
   231          C     25    GLN     CD     96       0.29     12.011
   232          O     25    GLN    OE1     96      -0.45    15.9994
   233         NT     25    GLN    NE2     96      -0.72    14.0067
   234          H     25    GLN   HE21     96       0.44      1.008
   235          H     25    GLN   HE22     96       0.44      1.008
   236          C     25    GLN      C     97       0.45     12.011
   237          O     25    GLN      O     97      -0.45    15.9994   ; qtot 2
; residue  26 TRP rtp TRP  q  0.0
   238          N     26    TRP      N     98      -0.31    14.0067
   239          H     26    TRP      H     98       0.31      1.008
   240        CH1     26    TRP     CA     99          0     13.019
   241        CH2     26    TRP     CB     99          0     14.027
   242          C     26    TRP     CG    100      -0.21     12.011
   243          C     26    TRP    CD1    100      -0.14     12.011
   244         HC     26    TRP    HD1    100       0.14      1.008
   245          C     26    TRP    CD2    100          0     12.011
   246         NR     26    TRP    NE1    100       -0.1    14.0067
   247          H     26    TRP    HE1    100       0.31      1.008
   248          C     26    TRP    CE2    100          0     12.011
   249          C     26    TRP    CE3    101      -0.14     12.011
   250         HC     26    TRP    HE3    101       0.14      1.008
   251          C     26    TRP    CZ2    102      -0.14     12.011
   252         HC     26    TRP    HZ2    102       0.14      1.008
   253          C     26    TRP    CZ3    103      -0.14     12.011
   254         HC     26    TRP    HZ3    103       0.14      1.008
   255          C     26    TRP    CH2    104      -0.14     12.011
   256         HC     26    TRP    HH2    104       0.14      1.008
   257          C     26    TRP      C    105       0.45     12.011
   258          O     26    TRP      O    105      -0.45    15.9994   ; qtot 2
; residue  27 ARG rtp ARG  q +1.0
   259          N     27    ARG      N    106      -0.31    14.0067
   260          H     27    ARG      H    106       0.31      1.008
   261        CH1     27    ARG     CA    107          0     13.019
   262        CH2     27    ARG     CB    107          0     14.027
   263        CH2     27    ARG     CG    107          0     14.027
   264        CH2     27    ARG     CD    108       0.09     14.027
   265         NE     27    ARG     NE    108      -0.11    14.0067
   266          H     27    ARG     HE    108       0.24      1.008
   267          C     27    ARG     CZ    108       0.34     12.011
   268         NZ     27    ARG    NH1    108      -0.26    14.0067
   269          H     27    ARG   HH11    108       0.24      1.008
   270          H     27    ARG   HH12    108       0.24      1.008
   271         NZ     27    ARG    NH2    108      -0.26    14.0067
   272          H     27    ARG   HH21    108       0.24      1.008
   273          H     27    ARG   HH22    108       0.24      1.008
   274          C     27    ARG      C    109       0.45     12.011
   275          O     27    ARG      O    109      -0.45    15.9994   ; qtot 3
; residue  28 PHE rtp PHE  q  0.0
   276          N     28    PHE      N    110      -0.31    14.0067
   277          H     28    PHE      H    110       0.31      1.008
   278        CH1     28    PHE     CA    111          0     13.019
   279        CH2     28    PHE     CB    111          0     14.027
   280          C     28    PHE     CG    111          0     12.011
   281          C     28    PHE    CD1    112      -0.14     12.011
   282         HC     28    PHE    HD1    112       0.14      1.008
   283          C     28    PHE    CD2    113      -0.14     12.011
   284         HC     28    PHE    HD2    113       0.14      1.008
   285          C     28    PHE    CE1    114      -0.14     12.011
   286         HC     28    PHE    HE1    114       0.14      1.008
   287          C     28    PHE    CE2    115      -0.14     12.011
   288         HC     28    PHE    HE2    115       0.14      1.008
   289          C     28    PHE     CZ    116      -0.14     12.011
   290         HC     28    PHE     HZ    116       0.14      1.008
   291          C     28    PHE      C    117       0.45     12.011
   292          O     28    PHE      O    117      -0.45    15.9994   ; qtot 3
; residue  29 VAL rtp VAL  q  0.0
   293          N     29    VAL      N    118      -0.31    14.0067
   294          H     29    VAL      H    118       0.31      1.008
   295        CH1     29    VAL     CA    119          0     13.019
   296        CH1     29    VAL     CB    119          0     13.019
   297        CH3     29    VAL    CG1    119          0     15.035
   298        CH3     29    VAL    CG2    119          0     15.035
   299          C     29    VAL      C    120       0.45     12.011
   300          O     29    VAL      O    120      -0.45    15.9994   ; qtot 3
; residue  30 ASP rtp ASP  q -1.0
   301          N     30    ASP      N    121      -0.31    14.0067
   302          H     30    ASP      H    121       0.31      1.008
   303        CH1     30    ASP     CA    122          0     13.019
   304        CH2     30    ASP     CB    122          0     14.027
   305          C     30    ASP     CG    123       0.27     12.011
   306         OM     30    ASP    OD1    123     -0.635    15.9994
   307         OM     30    ASP    OD2    123     -0.635    15.9994
   308          C     30    ASP      C    124       0.45     12.011
   309          O     30    ASP      O    124      -0.45    15.9994   ; qtot 2
; residue  31 VAL rtp VAL  q  0.0
   310          N     31    VAL      N    125      -0.31    14.0067
   311          H     31    VAL      H    125       0.31      1.008
   312        CH1     31    VAL     CA    126          0     13.019
   313        CH1     31    VAL     CB    126          0     13.019
   314        CH3     31    VAL    CG1    126          0     15.035
   315        CH3     31    VAL    CG2    126          0     15.035
   316          C     31    VAL      C    127       0.45     12.011
   317          O     31    VAL      O    127      -0.45    15.9994   ; qtot 2
; residue  32 LEU rtp LEU  q  0.0
   318          N     32    LEU      N    128      -0.31    14.0067
   319          H     32    LEU      H    128       0.31      1.008
   320        CH1     32    LEU     CA    129          0     13.019
   321        CH2     32    LEU     CB    129          0     14.027
   322        CH1     32    LEU     CG    130          0     13.019
   323        CH3     32    LEU    CD1    130          0     15.035
   324        CH3     32    LEU    CD2    130          0     15.035
   325          C     32    LEU      C    131       0.45     12.011
   326          O     32    LEU      O    131      -0.45    15.9994   ; qtot 2
; residue  33 GLY rtp GLY  q  0.0
   327          N     33    GLY      N    132      -0.31    14.0067
   328          H     33    GLY      H    132       0.31      1.008
   329        CH2     33    GLY     CA    133          0     14.027
   330          C     33    GLY      C    134       0.45     12.011
   331          O     33    GLY      O    134      -0.45    15.9994   ; qtot 2
; residue  34 LEU rtp LEU  q  0.0
   332          N     34    LEU      N    135      -0.31    14.0067
   333          H     34    LEU      H    135       0.31      1.008
   334        CH1     34    LEU     CA    136          0     13.019
   335        CH2     34    LEU     CB    136          0     14.027
   336        CH1     34    LEU     CG    137          0     13.019
   337        CH3     34    LEU    CD1    137          0     15.035
   338        CH3     34    LEU    CD2    137          0     15.035
   339          C     34    LEU      C    138       0.45     12.011
   340          O     34    LEU      O    138      -0.45    15.9994   ; qtot 2
; residue  35 GLU rtp GLU  q -1.0
   341          N     35    GLU      N    139      -0.31    14.0067
   342          H     35    GLU      H    139       0.31      1.008
   343        CH1     35    GLU     CA    140          0     13.019
   344        CH2     35    GLU     CB    140          0     14.027
   345        CH2     35    GLU     CG    140          0     14.027
   346          C     35    GLU     CD    141       0.27     12.011
   347         OM     35    GLU    OE1    141     -0.635    15.9994
   348         OM     35    GLU    OE2    141     -0.635    15.9994
   349          C     35    GLU      C    142       0.45     12.011
   350          O     35    GLU      O    142      -0.45    15.9994   ; qtot 1
; residue  36 GLU rtp GLU  q -1.0
   351          N     36    GLU      N    143      -0.31    14.0067
   352          H     36    GLU      H    143       0.31      1.008
   353        CH1     36    GLU     CA    144          0     13.019
   354        CH2     36    GLU     CB    144          0     14.027
   355        CH2     36    GLU     CG    144          0     14.027
   356          C     36    GLU     CD    145       0.27     12.011
   357         OM     36    GLU    OE1    145     -0.635    15.9994
   358         OM     36    GLU    OE2    145     -0.635    15.9994
   359          C     36    GLU      C    146       0.45     12.011
   360          O     36    GLU      O    146      -0.45    15.9994   ; qtot 0
; residue  37 GLU rtp GLU  q -1.0
   361          N     37    GLU      N    147      -0.31    14.0067
   362          H     37    GLU      H    147       0.31      1.008
   363        CH1     37    GLU     CA    148          0     13.019
   364        CH2     37    GLU     CB    148          0     14.027
   365        CH2     37    GLU     CG    148          0     14.027
   366          C     37    GLU     CD    149       0.27     12.011
   367         OM     37    GLU    OE1    149     -0.635    15.9994
   368         OM     37    GLU    OE2    149     -0.635    15.9994
   369          C     37    GLU      C    150       0.45     12.011
   370          O     37    GLU      O    150      -0.45    15.9994   ; qtot -1
; residue  38 SER rtp SER  q  0.0
   371          N     38    SER      N    151      -0.31    14.0067
   372          H     38    SER      H    151       0.31      1.008
   373        CH1     38    SER     CA    152          0     13.019
   374        CH2     38    SER     CB    153      0.266     14.027
   375         OA     38    SER     OG    153     -0.674    15.9994
   376          H     38    SER     HG    153      0.408      1.008
   377          C     38    SER      C    154       0.45     12.011
   378          O     38    SER      O    154      -0.45    15.9994   ; qtot -1
; residue  39 LEU rtp LEU  q  0.0
   379          N     39    LEU      N    155      -0.31    14.0067
   380          H     39    LEU      H    155       0.31      1.008
   381        CH1     39    LEU     CA    156          0     13.019
   382        CH2     39    LEU     CB    156          0     14.027
   383        CH1     39    LEU     CG    157          0     13.019
   384        CH3     39    LEU    CD1    157          0     15.035
   385        CH3     39    LEU    CD2    157          0     15.035
   386          C     39    LEU      C    158       0.45     12.011
   387          O     39    LEU      O    158      -0.45    15.9994   ; qtot -1
; residue  40 GLY rtp GLY  q  0.0
   388          N     40    GLY      N    159      -0.31    14.0067
   389          H     40    GLY      H    159       0.31      1.008
   390        CH2     40    GLY     CA    160          0     14.027
   391          C     40    GLY      C    161       0.45     12.011
   392          O     40    GLY      O    161      -0.45    15.9994   ; qtot -1
; residue  41 SER rtp SER  q  0.0
   393          N     41    SER      N    162      -0.31    14.0067
   394          H     41    SER      H    162       0.31      1.008
   395        CH1     41    SER     CA    163          0     13.019
   396        CH2     41    SER     CB    164      0.266     14.027
   397         OA     41    SER     OG    164     -0.674    15.9994
   398          H     41    SER     HG    164      0.408      1.008
   399          C     41    SER      C    165       0.45     12.011
   400          O     41    SER      O    165      -0.45    15.9994   ; qtot -1
; residue  42 VAL rtp VAL  q  0.0
   401          N     42    VAL      N    166      -0.31    14.0067
   402          H     42    VAL      H    166       0.31      1.008
   403        CH1     42    VAL     CA    167          0     13.019
   404        CH1     42    VAL     CB    167          0     13.019
   405        CH3     42    VAL    CG1    167          0     15.035
   406        CH3     42    VAL    CG2    167          0     15.035
   407          C     42    VAL      C    168       0.45     12.011
   408          O     42    VAL      O    168      -0.45    15.9994   ; qtot -1
; residue  43 PRO rtp PRO  q  0.0
   409          N     43    PRO      N    169          0    14.0067
   410        CH1     43    PRO     CA    170          0     13.019
   411       CH2r     43    PRO     CB    170          0     14.027
   412       CH2r     43    PRO     CG    171          0     14.027
   413       CH2r     43    PRO     CD    171          0     14.027
   414          C     43    PRO      C    172       0.45     12.011
   415          O     43    PRO      O    172      -0.45    15.9994   ; qtot -1
; residue  44 ALA rtp ALA  q  0.0
   416          N     44    ALA      N    173      -0.31    14.0067
   417          H     44    ALA      H    173       0.31      1.008
   418        CH1     44    ALA     CA    174          0     13.019
   419        CH3     44    ALA     CB    174          0     15.035
   420          C     44    ALA      C    175       0.45     12.011
   421          O     44    ALA      O    175      -0.45    15.9994   ; qtot -1
; residue  45 PRO rtp PRO  q  0.0
   422          N     45    PRO      N    176          0    14.0067
   423        CH1     45    PRO     CA    177          0     13.019
   424       CH2r     45    PRO     CB    177          0     14.027
   425       CH2r     45    PRO     CG    178          0     14.027
   426       CH2r     45    PRO     CD    178          0     14.027
   427          C     45    PRO      C    179       0.45     12.011
   428          O     45    PRO      O    179      -0.45    15.9994   ; qtot -1
; residue  46 ALA rtp ALA  q  0.0
   429          N     46    ALA      N    180      -0.31    14.0067
   430          H     46    ALA      H    180       0.31      1.008
   431        CH1     46    ALA     CA    181          0     13.019
   432        CH3     46    ALA     CB    181          0     15.035
   433          C     46    ALA      C    182       0.45     12.011
   434          O     46    ALA      O    182      -0.45    15.9994   ; qtot -1
; residue  47 CYS rtp CYSH q  0.0
   435          N     47    CYS      N    183      -0.31    14.0067
   436          H     47    CYS      H    183       0.31      1.008
   437        CH1     47    CYS     CA    184          0     13.019
   438        CH2     47    CYS     CB    185       0.15     14.027
   439          S     47    CYS     SG    185      -0.37      32.06
   440          H     47    CYS     HG    185       0.22      1.008
   441          C     47    CYS      C    186       0.45     12.011
   442          O     47    CYS      O    186      -0.45    15.9994   ; qtot -1
; residue  48 ALA rtp ALA  q  0.0
   443          N     48    ALA      N    187      -0.31    14.0067
   444          H     48    ALA      H    187       0.31      1.008
   445        CH1     48    ALA     CA    188          0     13.019
   446        CH3     48    ALA     CB    188          0     15.035
   447          C     48    ALA      C    189       0.45     12.011
   448          O     48    ALA      O    189      -0.45    15.9994   ; qtot -1
; residue  49 LEU rtp LEU  q  0.0
   449          N     49    LEU      N    190      -0.31    14.0067
   450          H     49    LEU      H    190       0.31      1.008
   451        CH1     49    LEU     CA    191          0     13.019
   452        CH2     49    LEU     CB    191          0     14.027
   453        CH1     49    LEU     CG    192          0     13.019
   454        CH3     49    LEU    CD1    192          0     15.035
   455        CH3     49    LEU    CD2    192          0     15.035
   456          C     49    LEU      C    193       0.45     12.011
   457          O     49    LEU      O    193      -0.45    15.9994   ; qtot -1
; residue  50 LEU rtp LEU  q  0.0
   458          N     50    LEU      N    194      -0.31    14.0067
   459          H     50    LEU      H    194       0.31      1.008
   460        CH1     50    LEU     CA    195          0     13.019
   461        CH2     50    LEU     CB    195          0     14.027
   462        CH1     50    LEU     CG    196          0     13.019
   463        CH3     50    LEU    CD1    196          0     15.035
   464        CH3     50    LEU    CD2    196          0     15.035
   465          C     50    LEU      C    197       0.45     12.011
   466          O     50    LEU      O    197      -0.45    15.9994   ; qtot -1
; residue  51 LEU rtp LEU  q  0.0
   467          N     51    LEU      N    198      -0.31    14.0067
   468          H     51    LEU      H    198       0.31      1.008
   469        CH1     51    LEU     CA    199          0     13.019
   470        CH2     51    LEU     CB    199          0     14.027
   471        CH1     51    LEU     CG    200          0     13.019
   472        CH3     51    LEU    CD1    200          0     15.035
   473        CH3     51    LEU    CD2    200          0     15.035
   474          C     51    LEU      C    201       0.45     12.011
   475          O     51    LEU      O    201      -0.45    15.9994   ; qtot -1
; residue  52 LEU rtp LEU  q  0.0
   476          N     52    LEU      N    202      -0.31    14.0067
   477          H     52    LEU      H    202       0.31      1.008
   478        CH1     52    LEU     CA    203          0     13.019
   479        CH2     52    LEU     CB    203          0     14.027
   480        CH1     52    LEU     CG    204          0     13.019
   481        CH3     52    LEU    CD1    204          0     15.035
   482        CH3     52    LEU    CD2    204          0     15.035
   483          C     52    LEU      C    205       0.45     12.011
   484          O     52    LEU      O    205      -0.45    15.9994   ; qtot -1
; residue  53 PHE rtp PHE  q  0.0
   485          N     53    PHE      N    206      -0.31    14.0067
   486          H     53    PHE      H    206       0.31      1.008
   487        CH1     53    PHE     CA    207          0     13.019
   488        CH2     53    PHE     CB    207          0     14.027
   489          C     53    PHE     CG    207          0     12.011
   490          C     53    PHE    CD1    208      -0.14     12.011
   491         HC     53    PHE    HD1    208       0.14      1.008
   492          C     53    PHE    CD2    209      -0.14     12.011
   493         HC     53    PHE    HD2    209       0.14      1.008
   494          C     53    PHE    CE1    210      -0.14     12.011
   495         HC     53    PHE    HE1    210       0.14      1.008
   496          C     53    PHE    CE2    211      -0.14     12.011
   497         HC     53    PHE    HE2    211       0.14      1.008
   498          C     53    PHE     CZ    212      -0.14     12.011
   499         HC     53    PHE     HZ    212       0.14      1.008
   500          C     53    PHE      C    213       0.45     12.011
   501          O     53    PHE      O    213      -0.45    15.9994   ; qtot -1
; residue  54 PRO rtp PRO  q  0.0
   502          N     54    PRO      N    214          0    14.0067
   503        CH1     54    PRO     CA    215          0     13.019
   504       CH2r     54    PRO     CB    215          0     14.027
   505       CH2r     54    PRO     CG    216          0     14.027
   506       CH2r     54    PRO     CD    216          0     14.027
   507          C     54    PRO      C    217       0.45     12.011
   508          O     54    PRO      O    217      -0.45    15.9994   ; qtot -1
; residue  55 LEU rtp LEU  q  0.0
   509          N     55    LEU      N    218      -0.31    14.0067
   510          H     55    LEU      H    218       0.31      1.008
   511        CH1     55    LEU     CA    219          0     13.019
   512        CH2     55    LEU     CB    219          0     14.027
   513        CH1     55    LEU     CG    220          0     13.019
   514        CH3     55    LEU    CD1    220          0     15.035
   515        CH3     55    LEU    CD2    220          0     15.035
   516          C     55    LEU      C    221       0.45     12.011
   517          O     55    LEU      O    221      -0.45    15.9994   ; qtot -1
; residue  56 THR rtp THR  q  0.0
   518          N     56    THR      N    222      -0.31    14.0067
   519          H     56    THR      H    222       0.31      1.008
   520        CH1     56    THR     CA    223          0     13.019
   521        CH1     56    THR     CB    224      0.266     13.019
   522         OA     56    THR    OG1    224     -0.674    15.9994
   523          H     56    THR    HG1    224      0.408      1.008
   524        CH3     56    THR    CG2    225          0     15.035
   525          C     56    THR      C    226       0.45     12.011
   526          O     56    THR      O    226      -0.45    15.9994   ; qtot -1
; residue  57 ALA rtp ALA  q  0.0
   527          N     57    ALA      N    227      -0.31    14.0067
   528          H     57    ALA      H    227       0.31      1.008
   529        CH1     57    ALA     CA    228          0     13.019
   530        CH3     57    ALA     CB    228          0     15.035
   531          C     57    ALA      C    229       0.45     12.011
   532          O     57    ALA      O    229      -0.45    15.9994   ; qtot -1
; residue  58 GLN rtp GLN  q  0.0
   533          N     58    GLN      N    230      -0.31    14.0067
   534          H     58    GLN      H    230       0.31      1.008
   535        CH1     58    GLN     CA    231          0     13.019
   536        CH2     58    GLN     CB    231          0     14.027
   537        CH2     58    GLN     CG    231          0     14.027
   538          C     58    GLN     CD    232       0.29     12.011
   539          O     58    GLN    OE1    232      -0.45    15.9994
   540         NT     58    GLN    NE2    232      -0.72    14.0067
   541          H     58    GLN   HE21    232       0.44      1.008
   542          H     58    GLN   HE22    232       0.44      1.008
   543          C     58    GLN      C    233       0.45     12.011
   544          O     58    GLN      O    233      -0.45    15.9994   ; qtot -1
; residue  59 HISE rtp HISB q  0.0
   545          N     59   HISE      N    234      -0.31    14.0067
   546          H     59   HISE      H    234       0.31      1.008
   547        CH1     59   HISE     CA    235          0     13.019
   548        CH2     59   HISE     CB    235          0     14.027
   549          C     59   HISE     CG    236          0     12.011
   550         NR     59   HISE    ND1    236      -0.54    14.0067
   551          C     59   HISE    CD2    236          0     12.011
   552         HC     59   HISE    HD2    236       0.14      1.008
   553          C     59   HISE    CE1    236          0     12.011
   554         HC     59   HISE    HE1    236       0.14      1.008
   555         NR     59   HISE    NE2    236      -0.05    14.0067
   556          H     59   HISE    HE2    236       0.31      1.008
   557          C     59   HISE      C    237       0.45     12.011
   558          O     59   HISE      O    237      -0.45    15.9994   ; qtot -1
; residue  60 GLU rtp GLU  q -1.0
   559          N     60    GLU      N    238      -0.31    14.0067
   560          H     60    GLU      H    238       0.31      1.008
   561        CH1     60    GLU     CA    239          0     13.019
   562        CH2     60    GLU     CB    239          0     14.027
   563        CH2     60    GLU     CG    239          0     14.027
   564          C     60    GLU     CD    240       0.27     12.011
   565         OM     60    GLU    OE1    240     -0.635    15.9994
   566         OM     60    GLU    OE2    240     -0.635    15.9994
   567          C     60    GLU      C    241       0.45     12.011
   568          O     60    GLU      O    241      -0.45    15.9994   ; qtot -2
; residue  61 ASN rtp ASN  q  0.0
   569          N     61    ASN      N    242      -0.31    14.0067
   570          H     61    ASN      H    242       0.31      1.008
   571        CH1     61    ASN     CA    243          0     13.019
   572        CH2     61    ASN     CB    243          0     14.027
   573          C     61    ASN     CG    244       0.29     12.011
   574          O     61    ASN    OD1    244      -0.45    15.9994
   575         NT     61    ASN    ND2    244      -0.72    14.0067
   576          H     61    ASN   HD21    244       0.44      1.008
   577          H     61    ASN   HD22    244       0.44      1.008
   578          C     61    ASN      C    245       0.45     12.011
   579          O     61    ASN      O    245      -0.45    15.9994   ; qtot -2
; residue  62 PHE rtp PHE  q  0.0
   580          N     62    PHE      N    246      -0.31    14.0067
   581          H     62    PHE      H    246       0.31      1.008
   582        CH1     62    PHE     CA    247          0     13.019
   583        CH2     62    PHE     CB    247          0     14.027
   584          C     62    PHE     CG    247          0     12.011
   585          C     62    PHE    CD1    248      -0.14     12.011
   586         HC     62    PHE    HD1    248       0.14      1.008
   587          C     62    PHE    CD2    249      -0.14     12.011
   588         HC     62    PHE    HD2    249       0.14      1.008
   589          C     62    PHE    CE1    250      -0.14     12.011
   590         HC     62    PHE    HE1    250       0.14      1.008
   591          C     62    PHE    CE2    251      -0.14     12.011
   592         HC     62    PHE    HE2    251       0.14      1.008
   593          C     62    PHE     CZ    252      -0.14     12.011
   594         HC     62    PHE     HZ    252       0.14      1.008
   595          C     62    PHE      C    253       0.45     12.011
   596          O     62    PHE      O    253      -0.45    15.9994   ; qtot -2
; residue  63 ARG rtp ARG  q +1.0
   597          N     63    ARG      N    254      -0.31    14.0067
   598          H     63    ARG      H    254       0.31      1.008
   599        CH1     63    ARG     CA    255          0     13.019
   600        CH2     63    ARG     CB    255          0     14.027
   601        CH2     63    ARG     CG    255          0     14.027
   602        CH2     63    ARG     CD    256       0.09     14.027
   603         NE     63    ARG     NE    256      -0.11    14.0067
   604          H     63    ARG     HE    256       0.24      1.008
   605          C     63    ARG     CZ    256       0.34     12.011
   606         NZ     63    ARG    NH1    256      -0.26    14.0067
   607          H     63    ARG   HH11    256       0.24      1.008
   608          H     63    ARG   HH12    256       0.24      1.008
   609         NZ     63    ARG    NH2    256      -0.26    14.0067
   610          H     63    ARG   HH21    256       0.24      1.008
   611          H     63    ARG   HH22    256       0.24      1.008
   612          C     63    ARG      C    257       0.45     12.011
   613          O     63    ARG      O    257      -0.45    15.9994   ; qtot -1
; residue  64 LYS rtp LYSH q +1.0
   614          N     64    LYS      N    258      -0.31    14.0067
   615          H     64    LYS      H    258       0.31      1.008
   616        CH1     64    LYS     CA    259          0     13.019
   617        CH2     64    LYS     CB    259          0     14.027
   618        CH2     64    LYS     CG    260          0     14.027
   619        CH2     64    LYS     CD    260          0     14.027
   620        CH2     64    LYS     CE    261      0.127     14.027
   621         NL     64    LYS     NZ    261      0.129    14.0067
   622          H     64    LYS    HZ1    261      0.248      1.008
   623          H     64    LYS    HZ2    261      0.248      1.008
   624          H     64    LYS    HZ3    261      0.248      1.008
   625          C     64    LYS      C    262       0.45     12.011
   626          O     64    LYS      O    262      -0.45    15.9994   ; qtot 0
; residue  65 LYS rtp LYSH q +1.0
   627          N     65    LYS      N    263      -0.31    14.0067
   628          H     65    LYS      H    263       0.31      1.008
   629        CH1     65    LYS     CA    264          0     13.019
   630        CH2     65    LYS     CB    264          0     14.027
   631        CH2     65    LYS     CG    265          0     14.027
   632        CH2     65    LYS     CD    265          0     14.027
   633        CH2     65    LYS     CE    266      0.127     14.027
   634         NL     65    LYS     NZ    266      0.129    14.0067
   635          H     65    LYS    HZ1    266      0.248      1.008
   636          H     65    LYS    HZ2    266      0.248      1.008
   637          H     65    LYS    HZ3    266      0.248      1.008
   638          C     65    LYS      C    267       0.45     12.011
   639          O     65    LYS      O    267      -0.45    15.9994   ; qtot 1
; residue  66 GLN rtp GLN  q  0.0
   640          N     66    GLN      N    268      -0.31    14.0067
   641          H     66    GLN      H    268       0.31      1.008
   642        CH1     66    GLN     CA    269          0     13.019
   643        CH2     66    GLN     CB    269          0     14.027
   644        CH2     66    GLN     CG    269          0     14.027
   645          C     66    GLN     CD    270       0.29     12.011
   646          O     66    GLN    OE1    270      -0.45    15.9994
   647         NT     66    GLN    NE2    270      -0.72    14.0067
   648          H     66    GLN   HE21    270       0.44      1.008
   649          H     66    GLN   HE22    270       0.44      1.008
   650          C     66    GLN      C    271       0.45     12.011
   651          O     66    GLN      O    271      -0.45    15.9994   ; qtot 1
; residue  67 ILE rtp ILE  q  0.0
   652          N     67    ILE      N    272      -0.31    14.0067
   653          H     67    ILE      H    272       0.31      1.008
   654        CH1     67    ILE     CA    273          0     13.019
   655        CH1     67    ILE     CB    274          0     13.019
   656        CH2     67    ILE    CG1    274          0     14.027
   657        CH3     67    ILE    CG2    274          0     15.035
   658        CH3     67    ILE     CD    274          0     15.035
   659          C     67    ILE      C    275       0.45     12.011
   660          O     67    ILE      O    275      -0.45    15.9994   ; qtot 1
; residue  68 GLU rtp GLU  q -1.0
   661          N     68    GLU      N    276      -0.31    14.0067
   662          H     68    GLU      H    276       0.31      1.008
   663        CH1     68    GLU     CA    277          0     13.019
   664        CH2     68    GLU     CB    277          0     14.027
   665        CH2     68    GLU     CG    277          0     14.027
   666          C     68    GLU     CD    278       0.27     12.011
   667         OM     68    GLU    OE1    278     -0.635    15.9994
   668         OM     68    GLU    OE2    278     -0.635    15.9994
   669          C     68    GLU      C    279       0.45     12.011
   670          O     68    GLU      O    279      -0.45    15.9994   ; qtot 0
; residue  69 GLU rtp GLU  q -1.0
   671          N     69    GLU      N    280      -0.31    14.0067
   672          H     69    GLU      H    280       0.31      1.008
   673        CH1     69    GLU     CA    281          0     13.019
   674        CH2     69    GLU     CB    281          0     14.027
   675        CH2     69    GLU     CG    281          0     14.027
   676          C     69    GLU     CD    282       0.27     12.011
   677         OM     69    GLU    OE1    282     -0.635    15.9994
   678         OM     69    GLU    OE2    282     -0.635    15.9994
   679          C     69    GLU      C    283       0.45     12.011
   680          O     69    GLU      O    283      -0.45    15.9994   ; qtot -1
; residue  70 LEU rtp LEU  q  0.0
   681          N     70    LEU      N    284      -0.31    14.0067
   682          H     70    LEU      H    284       0.31      1.008
   683        CH1     70    LEU     CA    285          0     13.019
   684        CH2     70    LEU     CB    285          0     14.027
   685        CH1     70    LEU     CG    286          0     13.019
   686        CH3     70    LEU    CD1    286          0     15.035
   687        CH3     70    LEU    CD2    286          0     15.035
   688          C     70    LEU      C    287       0.45     12.011
   689          O     70    LEU      O    287      -0.45    15.9994   ; qtot -1
; residue  71 LYS rtp LYSH q +1.0
   690          N     71    LYS      N    288      -0.31    14.0067
   691          H     71    LYS      H    288       0.31      1.008
   692        CH1     71    LYS     CA    289          0     13.019
   693        CH2     71    LYS     CB    289          0     14.027
   694        CH2     71    LYS     CG    290          0     14.027
   695        CH2     71    LYS     CD    290          0     14.027
   696        CH2     71    LYS     CE    291      0.127     14.027
   697         NL     71    LYS     NZ    291      0.129    14.0067
   698          H     71    LYS    HZ1    291      0.248      1.008
   699          H     71    LYS    HZ2    291      0.248      1.008
   700          H     71    LYS    HZ3    291      0.248      1.008
   701          C     71    LYS      C    292       0.45     12.011
   702          O     71    LYS      O    292      -0.45    15.9994   ; qtot 0
; residue  72 GLY rtp GLY  q  0.0
   703          N     72    GLY      N    293      -0.31    14.0067
   704          H     72    GLY      H    293       0.31      1.008
   705        CH2     72    GLY     CA    294          0     14.027
   706          C     72    GLY      C    295       0.45     12.011
   707          O     72    GLY      O    295      -0.45    15.9994   ; qtot 0
; residue  73 GLN rtp GLN  q  0.0
   708          N     73    GLN      N    296      -0.31    14.0067
   709          H     73    GLN      H    296       0.31      1.008
   710        CH1     73    GLN     CA    297          0     13.019
   711        CH2     73    GLN     CB    297          0     14.027
   712        CH2     73    GLN     CG    297          0     14.027
   713          C     73    GLN     CD    298       0.29     12.011
   714          O     73    GLN    OE1    298      -0.45    15.9994
   715         NT     73    GLN    NE2    298      -0.72    14.0067
   716          H     73    GLN   HE21    298       0.44      1.008
   717          H     73    GLN   HE22    298       0.44      1.008
   718          C     73    GLN      C    299       0.45     12.011
   719          O     73    GLN      O    299      -0.45    15.9994   ; qtot 0
; residue  74 GLU rtp GLU  q -1.0
   720          N     74    GLU      N    300      -0.31    14.0067
   721          H     74    GLU      H    300       0.31      1.008
   722        CH1     74    GLU     CA    301          0     13.019
   723        CH2     74    GLU     CB    301          0     14.027
   724        CH2     74    GLU     CG    301          0     14.027
   725          C     74    GLU     CD    302       0.27     12.011
   726         OM     74    GLU    OE1    302     -0.635    15.9994
   727         OM     74    GLU    OE2    302     -0.635    15.9994
   728          C     74    GLU      C    303       0.45     12.011
   729          O     74    GLU      O    303      -0.45    15.9994   ; qtot -1
; residue  75 VAL rtp VAL  q  0.0
   730          N     75    VAL      N    304      -0.31    14.0067
   731          H     75    VAL      H    304       0.31      1.008
   732        CH1     75    VAL     CA    305          0     13.019
   733        CH1     75    VAL     CB    305          0     13.019
   734        CH3     75    VAL    CG1    305          0     15.035
   735        CH3     75    VAL    CG2    305          0     15.035
   736          C     75    VAL      C    306       0.45     12.011
   737          O     75    VAL      O    306      -0.45    15.9994   ; qtot -1
; residue  76 SER rtp SER  q  0.0
   738          N     76    SER      N    307      -0.31    14.0067
   739          H     76    SER      H    307       0.31      1.008
   740        CH1     76    SER     CA    308          0     13.019
   741        CH2     76    SER     CB    309      0.266     14.027
   742         OA     76    SER     OG    309     -0.674    15.9994
   743          H     76    SER     HG    309      0.408      1.008
   744          C     76    SER      C    310       0.45     12.011
   745          O     76    SER      O    310      -0.45    15.9994   ; qtot -1
; residue  77 PRO rtp PRO  q  0.0
   746          N     77    PRO      N    311          0    14.0067
   747        CH1     77    PRO     CA    312          0     13.019
   748       CH2r     77    PRO     CB    312          0     14.027
   749       CH2r     77    PRO     CG    313          0     14.027
   750       CH2r     77    PRO     CD    313          0     14.027
   751          C     77    PRO      C    314       0.45     12.011
   752          O     77    PRO      O    314      -0.45    15.9994   ; qtot -1
; residue  78 LYS rtp LYSH q +1.0
   753          N     78    LYS      N    315      -0.31    14.0067
   754          H     78    LYS      H    315       0.31      1.008
   755        CH1     78    LYS     CA    316          0     13.019
   756        CH2     78    LYS     CB    316          0     14.027
   757        CH2     78    LYS     CG    317          0     14.027
   758        CH2     78    LYS     CD    317          0     14.027
   759        CH2     78    LYS     CE    318      0.127     14.027
   760         NL     78    LYS     NZ    318      0.129    14.0067
   761          H     78    LYS    HZ1    318      0.248      1.008
   762          H     78    LYS    HZ2    318      0.248      1.008
   763          H     78    LYS    HZ3    318      0.248      1.008
   764          C     78    LYS      C    319       0.45     12.011
   765          O     78    LYS      O    319      -0.45    15.9994   ; qtot 0
; residue  79 VAL rtp VAL  q  0.0
   766          N     79    VAL      N    320      -0.31    14.0067
   767          H     79    VAL      H    320       0.31      1.008
   768        CH1     79    VAL     CA    321          0     13.019
   769        CH1     79    VAL     CB    321          0     13.019
   770        CH3     79    VAL    CG1    321          0     15.035
   771        CH3     79    VAL    CG2    321          0     15.035
   772          C     79    VAL      C    322       0.45     12.011
   773          O     79    VAL      O    322      -0.45    15.9994   ; qtot 0
; residue  80 TYR rtp TYR  q  0.0
   774          N     80    TYR      N    323      -0.31    14.0067
   775          H     80    TYR      H    323       0.31      1.008
   776        CH1     80    TYR     CA    324          0     13.019
   777        CH2     80    TYR     CB    324          0     14.027
   778          C     80    TYR     CG    324          0     12.011
   779          C     80    TYR    CD1    325      -0.14     12.011
   780         HC     80    TYR    HD1    325       0.14      1.008
   781          C     80    TYR    CD2    326      -0.14     12.011
   782         HC     80    TYR    HD2    326       0.14      1.008
   783          C     80    TYR    CE1    327      -0.14     12.011
   784         HC     80    TYR    HE1    327       0.14      1.008
   785          C     80    TYR    CE2    328      -0.14     12.011
   786         HC     80    TYR    HE2    328       0.14      1.008
   787          C     80    TYR     CZ    329      0.203     12.011
   788         OA     80    TYR     OH    329     -0.611    15.9994
   789          H     80    TYR     HH    329      0.408      1.008
   790          C     80    TYR      C    330       0.45     12.011
   791          O     80    TYR      O    330      -0.45    15.9994   ; qtot 0
; residue  81 PHE rtp PHE  q  0.0
   792          N     81    PHE      N    331      -0.31    14.0067
   793          H     81    PHE      H    331       0.31      1.008
   794        CH1     81    PHE     CA    332          0     13.019
   795        CH2     81    PHE     CB    332          0     14.027
   796          C     81    PHE     CG    332          0     12.011
   797          C     81    PHE    CD1    333      -0.14     12.011
   798         HC     81    PHE    HD1    333       0.14      1.008
   799          C     81    PHE    CD2    334      -0.14     12.011
   800         HC     81    PHE    HD2    334       0.14      1.008
   801          C     81    PHE    CE1    335      -0.14     12.011
   802         HC     81    PHE    HE1    335       0.14      1.008
   803          C     81    PHE    CE2    336      -0.14     12.011
   804         HC     81    PHE    HE2    336       0.14      1.008
   805          C     81    PHE     CZ    337      -0.14     12.011
   806         HC     81    PHE     HZ    337       0.14      1.008
   807          C     81    PHE      C    338       0.45     12.011
   808          O     81    PHE      O    338      -0.45    15.9994   ; qtot 0
; residue  82 MET rtp MET  q  0.0
   809          N     82    MET      N    339      -0.31    14.0067
   810          H     82    MET      H    339       0.31      1.008
   811        CH1     82    MET     CA    340          0     13.019
   812        CH2     82    MET     CB    340          0     14.027
   813        CH2     82    MET     CG    341      0.241     14.027
   814          S     82    MET     SD    341     -0.482      32.06
   815        CH3     82    MET     CE    341      0.241     15.035
   816          C     82    MET      C    342       0.45     12.011
   817          O     82    MET      O    342      -0.45    15.9994   ; qtot 0
; residue  83 LYS rtp LYSH q +1.0
   818          N     83    LYS      N    343      -0.31    14.0067
   819          H     83    LYS      H    343       0.31      1.008
   820        CH1     83    LYS     CA    344          0     13.019
   821        CH2     83    LYS     CB    344          0     14.027
   822        CH2     83    LYS     CG    345          0     14.027
   823        CH2     83    LYS     CD    345          0     14.027
   824        CH2     83    LYS     CE    346      0.127     14.027
   825         NL     83    LYS     NZ    346      0.129    14.0067
   826          H     83    LYS    HZ1    346      0.248      1.008
   827          H     83    LYS    HZ2    346      0.248      1.008
   828          H     83    LYS    HZ3    346      0.248      1.008
   829          C     83    LYS      C    347       0.45     12.011
   830          O     83    LYS      O    347      -0.45    15.9994   ; qtot 1
; residue  84 GLN rtp GLN  q  0.0
   831          N     84    GLN      N    348      -0.31    14.0067
   832          H     84    GLN      H    348       0.31      1.008
   833        CH1     84    GLN     CA    349          0     13.019
   834        CH2     84    GLN     CB    349          0     14.027
   835        CH2     84    GLN     CG    349          0     14.027
   836          C     84    GLN     CD    350       0.29     12.011
   837          O     84    GLN    OE1    350      -0.45    15.9994
   838         NT     84    GLN    NE2    350      -0.72    14.0067
   839          H     84    GLN   HE21    350       0.44      1.008
   840          H     84    GLN   HE22    350       0.44      1.008
   841          C     84    GLN      C    351       0.45     12.011
   842          O     84    GLN      O    351      -0.45    15.9994   ; qtot 1
; residue  85 THR rtp THR  q  0.0
   843          N     85    THR      N    352      -0.31    14.0067
   844          H     85    THR      H    352       0.31      1.008
   845        CH1     85    THR     CA    353          0     13.019
   846        CH1     85    THR     CB    354      0.266     13.019
   847         OA     85    THR    OG1    354     -0.674    15.9994
   848          H     85    THR    HG1    354      0.408      1.008
   849        CH3     85    THR    CG2    355          0     15.035
   850          C     85    THR      C    356       0.45     12.011
   851          O     85    THR      O    356      -0.45    15.9994   ; qtot 1
; residue  86 ILE rtp ILE  q  0.0
   852          N     86    ILE      N    357      -0.31    14.0067
   853          H     86    ILE      H    357       0.31      1.008
   854        CH1     86    ILE     CA    358          0     13.019
   855        CH1     86    ILE     CB    359          0     13.019
   856        CH2     86    ILE    CG1    359          0     14.027
   857        CH3     86    ILE    CG2    359          0     15.035
   858        CH3     86    ILE     CD    359          0     15.035
   859          C     86    ILE      C    360       0.45     12.011
   860          O     86    ILE      O    360      -0.45    15.9994   ; qtot 1
; residue  87 GLY rtp GLY  q  0.0
   861          N     87    GLY      N    361      -0.31    14.0067
   862          H     87    GLY      H    361       0.31      1.008
   863        CH2     87    GLY     CA    362          0     14.027
   864          C     87    GLY      C    363       0.45     12.011
   865          O     87    GLY      O    363      -0.45    15.9994   ; qtot 1
; residue  88 ASN rtp ASN  q  0.0
   866          N     88    ASN      N    364      -0.31    14.0067
   867          H     88    ASN      H    364       0.31      1.008
   868        CH1     88    ASN     CA    365          0     13.019
   869        CH2     88    ASN     CB    365          0     14.027
   870          C     88    ASN     CG    366       0.29     12.011
   871          O     88    ASN    OD1    366      -0.45    15.9994
   872         NT     88    ASN    ND2    366      -0.72    14.0067
   873          H     88    ASN   HD21    366       0.44      1.008
   874          H     88    ASN   HD22    366       0.44      1.008
   875          C     88    ASN      C    367       0.45     12.011
   876          O     88    ASN      O    367      -0.45    15.9994   ; qtot 1
; residue  89 SER rtp SER  q  0.0
   877          N     89    SER      N    368      -0.31    14.0067
   878          H     89    SER      H    368       0.31      1.008
   879        CH1     89    SER     CA    369          0     13.019
   880        CH2     89    SER     CB    370      0.266     14.027
   881         OA     89    SER     OG    370     -0.674    15.9994
   882          H     89    SER     HG    370      0.408      1.008
   883          C     89    SER      C    371       0.45     12.011
   884          O     89    SER      O    371      -0.45    15.9994   ; qtot 1
; residue  90 CYS rtp CYSH q  0.0
   885          N     90    CYS      N    372      -0.31    14.0067
   886          H     90    CYS      H    372       0.31      1.008
   887        CH1     90    CYS     CA    373          0     13.019
   888        CH2     90    CYS     CB    374       0.15     14.027
   889          S     90    CYS     SG    374      -0.37      32.06
   890          H     90    CYS     HG    374       0.22      1.008
   891          C     90    CYS      C    375       0.45     12.011
   892          O     90    CYS      O    375      -0.45    15.9994   ; qtot 1
; residue  91 GLY rtp GLY  q  0.0
   893          N     91    GLY      N    376      -0.31    14.0067
   894          H     91    GLY      H    376       0.31      1.008
   895        CH2     91    GLY     CA    377          0     14.027
   896          C     91    GLY      C    378       0.45     12.011
   897          O     91    GLY      O    378      -0.45    15.9994   ; qtot 1
; residue  92 THR rtp THR  q  0.0
   898          N     92    THR      N    379      -0.31    14.0067
   899          H     92    THR      H    379       0.31      1.008
   900        CH1     92    THR     CA    380          0     13.019
   901        CH1     92    THR     CB    381      0.266     13.019
   902         OA     92    THR    OG1    381     -0.674    15.9994
   903          H     92    THR    HG1    381      0.408      1.008
   904        CH3     92    THR    CG2    382          0     15.035
   905          C     92    THR      C    383       0.45     12.011
   906          O     92    THR      O    383      -0.45    15.9994   ; qtot 1
; residue  93 ILE rtp ILE  q  0.0
   907          N     93    ILE      N    384      -0.31    14.0067
   908          H     93    ILE      H    384       0.31      1.008
   909        CH1     93    ILE     CA    385          0     13.019
   910        CH1     93    ILE     CB    386          0     13.019
   911        CH2     93    ILE    CG1    386          0     14.027
   912        CH3     93    ILE    CG2    386          0     15.035
   913        CH3     93    ILE     CD    386          0     15.035
   914          C     93    ILE      C    387       0.45     12.011
   915          O     93    ILE      O    387      -0.45    15.9994   ; qtot 1
; residue  94 GLY rtp GLY  q  0.0
   916          N     94    GLY      N    388      -0.31    14.0067
   917          H     94    GLY      H    388       0.31      1.008
   918        CH2     94    GLY     CA    389          0     14.027
   919          C     94    GLY      C    390       0.45     12.011
   920          O     94    GLY      O    390      -0.45    15.9994   ; qtot 1
; residue  95 LEU rtp LEU  q  0.0
   921          N     95    LEU      N    391      -0.31    14.0067
   922          H     95    LEU      H    391       0.31      1.008
   923        CH1     95    LEU     CA    392          0     13.019
   924        CH2     95    LEU     CB    392          0     14.027
   925        CH1     95    LEU     CG    393          0     13.019
   926        CH3     95    LEU    CD1    393          0     15.035
   927        CH3     95    LEU    CD2    393          0     15.035
   928          C     95    LEU      C    394       0.45     12.011
   929          O     95    LEU      O    394      -0.45    15.9994   ; qtot 1
; residue  96 ILE rtp ILE  q  0.0
   930          N     96    ILE      N    395      -0.31    14.0067
   931          H     96    ILE      H    395       0.31      1.008
   932        CH1     96    ILE     CA    396          0     13.019
   933        CH1     96    ILE     CB    397          0     13.019
   934        CH2     96    ILE    CG1    397          0     14.027
   935        CH3     96    ILE    CG2    397          0     15.035
   936        CH3     96    ILE     CD    397          0     15.035
   937          C     96    ILE      C    398       0.45     12.011
   938          O     96    ILE      O    398      -0.45    15.9994   ; qtot 1
; residue  97 HISE rtp HISB q  0.0
   939          N     97   HISE      N    399      -0.31    14.0067
   940          H     97   HISE      H    399       0.31      1.008
   941        CH1     97   HISE     CA    400          0     13.019
   942        CH2     97   HISE     CB    400          0     14.027
   943          C     97   HISE     CG    401          0     12.011
   944         NR     97   HISE    ND1    401      -0.54    14.0067
   945          C     97   HISE    CD2    401          0     12.011
   946         HC     97   HISE    HD2    401       0.14      1.008
   947          C     97   HISE    CE1    401          0     12.011
   948         HC     97   HISE    HE1    401       0.14      1.008
   949         NR     97   HISE    NE2    401      -0.05    14.0067
   950          H     97   HISE    HE2    401       0.31      1.008
   951          C     97   HISE      C    402       0.45     12.011
   952          O     97   HISE      O    402      -0.45    15.9994   ; qtot 1
; residue  98 ALA rtp ALA  q  0.0
   953          N     98    ALA      N    403      -0.31    14.0067
   954          H     98    ALA      H    403       0.31      1.008
   955        CH1     98    ALA     CA    404          0     13.019
   956        CH3     98    ALA     CB    404          0     15.035
   957          C     98    ALA      C    405       0.45     12.011
   958          O     98    ALA      O    405      -0.45    15.9994   ; qtot 1
; residue  99 VAL rtp VAL  q  0.0
   959          N     99    VAL      N    406      -0.31    14.0067
   960          H     99    VAL      H    406       0.31      1.008
   961        CH1     99    VAL     CA    407          0     13.019
   962        CH1     99    VAL     CB    407          0     13.019
   963        CH3     99    VAL    CG1    407          0     15.035
   964        CH3     99    VAL    CG2    407          0     15.035
   965          C     99    VAL      C    408       0.45     12.011
   966          O     99    VAL      O    408      -0.45    15.9994   ; qtot 1
; residue 100 ALA rtp ALA  q  0.0
   967          N    100    ALA      N    409      -0.31    14.0067
   968          H    100    ALA      H    409       0.31      1.008
   969        CH1    100    ALA     CA    410          0     13.019
   970        CH3    100    ALA     CB    410          0     15.035
   971          C    100    ALA      C    411       0.45     12.011
   972          O    100    ALA      O    411      -0.45    15.9994   ; qtot 1
; residue 101 ASN rtp ASN  q  0.0
   973          N    101    ASN      N    412      -0.31    14.0067
   974          H    101    ASN      H    412       0.31      1.008
   975        CH1    101    ASN     CA    413          0     13.019
   976        CH2    101    ASN     CB    413          0     14.027
   977          C    101    ASN     CG    414       0.29     12.011
   978          O    101    ASN    OD1    414      -0.45    15.9994
   979         NT    101    ASN    ND2    414      -0.72    14.0067
   980          H    101    ASN   HD21    414       0.44      1.008
   981          H    101    ASN   HD22    414       0.44      1.008
   982          C    101    ASN      C    415       0.45     12.011
   983          O    101    ASN      O    415      -0.45    15.9994   ; qtot 1
; residue 102 ASN rtp ASN  q  0.0
   984          N    102    ASN      N    416      -0.31    14.0067
   985          H    102    ASN      H    416       0.31      1.008
   986        CH1    102    ASN     CA    417          0     13.019
   987        CH2    102    ASN     CB    417          0     14.027
   988          C    102    ASN     CG    418       0.29     12.011
   989          O    102    ASN    OD1    418      -0.45    15.9994
   990         NT    102    ASN    ND2    418      -0.72    14.0067
   991          H    102    ASN   HD21    418       0.44      1.008
   992          H    102    ASN   HD22    418       0.44      1.008
   993          C    102    ASN      C    419       0.45     12.011
   994          O    102    ASN      O    419      -0.45    15.9994   ; qtot 1
; residue 103 GLN rtp GLN  q  0.0
   995          N    103    GLN      N    420      -0.31    14.0067
   996          H    103    GLN      H    420       0.31      1.008
   997        CH1    103    GLN     CA    421          0     13.019
   998        CH2    103    GLN     CB    421          0     14.027
   999        CH2    103    GLN     CG    421          0     14.027
  1000          C    103    GLN     CD    422       0.29     12.011
  1001          O    103    GLN    OE1    422      -0.45    15.9994
  1002         NT    103    GLN    NE2    422      -0.72    14.0067
  1003          H    103    GLN   HE21    422       0.44      1.008
  1004          H    103    GLN   HE22    422       0.44      1.008
  1005          C    103    GLN      C    423       0.45     12.011
  1006          O    103    GLN      O    423      -0.45    15.9994   ; qtot 1
; residue 104 ASP rtp ASP  q -1.0
  1007          N    104    ASP      N    424      -0.31    14.0067
  1008          H    104    ASP      H    424       0.31      1.008
  1009        CH1    104    ASP     CA    425          0     13.019
  1010        CH2    104    ASP     CB    425          0     14.027
  1011          C    104    ASP     CG    426       0.27     12.011
  1012         OM    104    ASP    OD1    426     -0.635    15.9994
  1013         OM    104    ASP    OD2    426     -0.635    15.9994
  1014          C    104    ASP      C    427       0.45     12.011
  1015          O    104    ASP      O    427      -0.45    15.9994   ; qtot 0
; residue 105 LYS rtp LYSH q +1.0
  1016          N    105    LYS      N    428      -0.31    14.0067
  1017          H    105    LYS      H    428       0.31      1.008
  1018        CH1    105    LYS     CA    429          0     13.019
  1019        CH2    105    LYS     CB    429          0     14.027
  1020        CH2    105    LYS     CG    430          0     14.027
  1021        CH2    105    LYS     CD    430          0     14.027
  1022        CH2    105    LYS     CE    431      0.127     14.027
  1023         NL    105    LYS     NZ    431      0.129    14.0067
  1024          H    105    LYS    HZ1    431      0.248      1.008
  1025          H    105    LYS    HZ2    431      0.248      1.008
  1026          H    105    LYS    HZ3    431      0.248      1.008
  1027          C    105    LYS      C    432       0.45     12.011
  1028          O    105    LYS      O    432      -0.45    15.9994   ; qtot 1
; residue 106 LEU rtp LEU  q  0.0
  1029          N    106    LEU      N    433      -0.31    14.0067
  1030          H    106    LEU      H    433       0.31      1.008
  1031        CH1    106    LEU     CA    434          0     13.019
  1032        CH2    106    LEU     CB    434          0     14.027
  1033        CH1    106    LEU     CG    435          0     13.019
  1034        CH3    106    LEU    CD1    435          0     15.035
  1035        CH3    106    LEU    CD2    435          0     15.035
  1036          C    106    LEU      C    436       0.45     12.011
  1037          O    106    LEU      O    436      -0.45    15.9994   ; qtot 1
; residue 107 GLY rtp GLY  q  0.0
  1038          N    107    GLY      N    437      -0.31    14.0067
  1039          H    107    GLY      H    437       0.31      1.008
  1040        CH2    107    GLY     CA    438          0     14.027
  1041          C    107    GLY      C    439       0.45     12.011
  1042          O    107    GLY      O    439      -0.45    15.9994   ; qtot 1
; residue 108 PHE rtp PHE  q  0.0
  1043          N    108    PHE      N    440      -0.31    14.0067
  1044          H    108    PHE      H    440       0.31      1.008
  1045        CH1    108    PHE     CA    441          0     13.019
  1046        CH2    108    PHE     CB    441          0     14.027
  1047          C    108    PHE     CG    441          0     12.011
  1048          C    108    PHE    CD1    442      -0.14     12.011
  1049         HC    108    PHE    HD1    442       0.14      1.008
  1050          C    108    PHE    CD2    443      -0.14     12.011
  1051         HC    108    PHE    HD2    443       0.14      1.008
  1052          C    108    PHE    CE1    444      -0.14     12.011
  1053         HC    108    PHE    HE1    444       0.14      1.008
  1054          C    108    PHE    CE2    445      -0.14     12.011
  1055         HC    108    PHE    HE2    445       0.14      1.008
  1056          C    108    PHE     CZ    446      -0.14     12.011
  1057         HC    108    PHE     HZ    446       0.14      1.008
  1058          C    108    PHE      C    447       0.45     12.011
  1059          O    108    PHE      O    447      -0.45    15.9994   ; qtot 1
; residue 109 GLU rtp GLU  q -1.0
  1060          N    109    GLU      N    448      -0.31    14.0067
  1061          H    109    GLU      H    448       0.31      1.008
  1062        CH1    109    GLU     CA    449          0     13.019
  1063        CH2    109    GLU     CB    449          0     14.027
  1064        CH2    109    GLU     CG    449          0     14.027
  1065          C    109    GLU     CD    450       0.27     12.011
  1066         OM    109    GLU    OE1    450     -0.635    15.9994
  1067         OM    109    GLU    OE2    450     -0.635    15.9994
  1068          C    109    GLU      C    451       0.45     12.011
  1069          O    109    GLU      O    451      -0.45    15.9994   ; qtot 0
; residue 110 ASP rtp ASP  q -1.0
  1070          N    110    ASP      N    452      -0.31    14.0067
  1071          H    110    ASP      H    452       0.31      1.008
  1072        CH1    110    ASP     CA    453          0     13.019
  1073        CH2    110    ASP     CB    453          0     14.027
  1074          C    110    ASP     CG    454       0.27     12.011
  1075         OM    110    ASP    OD1    454     -0.635    15.9994
  1076         OM    110    ASP    OD2    454     -0.635    15.9994
  1077          C    110    ASP      C    455       0.45     12.011
  1078          O    110    ASP      O    455      -0.45    15.9994   ; qtot -1
; residue 111 GLY rtp GLY  q  0.0
  1079          N    111    GLY      N    456      -0.31    14.0067
  1080          H    111    GLY      H    456       0.31      1.008
  1081        CH2    111    GLY     CA    457          0     14.027
  1082          C    111    GLY      C    458       0.45     12.011
  1083          O    111    GLY      O    458      -0.45    15.9994   ; qtot -1
; residue 112 SER rtp SER  q  0.0
  1084          N    112    SER      N    459      -0.31    14.0067
  1085          H    112    SER      H    459       0.31      1.008
  1086        CH1    112    SER     CA    460          0     13.019
  1087        CH2    112    SER     CB    461      0.266     14.027
  1088         OA    112    SER     OG    461     -0.674    15.9994
  1089          H    112    SER     HG    461      0.408      1.008
  1090          C    112    SER      C    462       0.45     12.011
  1091          O    112    SER      O    462      -0.45    15.9994   ; qtot -1
; residue 113 VAL rtp VAL  q  0.0
  1092          N    113    VAL      N    463      -0.31    14.0067
  1093          H    113    VAL      H    463       0.31      1.008
  1094        CH1    113    VAL     CA    464          0     13.019
  1095        CH1    113    VAL     CB    464          0     13.019
  1096        CH3    113    VAL    CG1    464          0     15.035
  1097        CH3    113    VAL    CG2    464          0     15.035
  1098          C    113    VAL      C    465       0.45     12.011
  1099          O    113    VAL      O    465      -0.45    15.9994   ; qtot -1
; residue 114 LEU rtp LEU  q  0.0
  1100          N    114    LEU      N    466      -0.31    14.0067
  1101          H    114    LEU      H    466       0.31      1.008
  1102        CH1    114    LEU     CA    467          0     13.019
  1103        CH2    114    LEU     CB    467          0     14.027
  1104        CH1    114    LEU     CG    468          0     13.019
  1105        CH3    114    LEU    CD1    468          0     15.035
  1106        CH3    114    LEU    CD2    468          0     15.035
  1107          C    114    LEU      C    469       0.45     12.011
  1108          O    114    LEU      O    469      -0.45    15.9994   ; qtot -1
; residue 115 LYS rtp LYSH q +1.0
  1109          N    115    LYS      N    470      -0.31    14.0067
  1110          H    115    LYS      H    470       0.31      1.008
  1111        CH1    115    LYS     CA    471          0     13.019
  1112        CH2    115    LYS     CB    471          0     14.027
  1113        CH2    115    LYS     CG    472          0     14.027
  1114        CH2    115    LYS     CD    472          0     14.027
  1115        CH2    115    LYS     CE    473      0.127     14.027
  1116         NL    115    LYS     NZ    473      0.129    14.0067
  1117          H    115    LYS    HZ1    473      0.248      1.008
  1118          H    115    LYS    HZ2    473      0.248      1.008
  1119          H    115    LYS    HZ3    473      0.248      1.008
  1120          C    115    LYS      C    474       0.45     12.011
  1121          O    115    LYS      O    474      -0.45    15.9994   ; qtot 0
; residue 116 GLN rtp GLN  q  0.0
  1122          N    116    GLN      N    475      -0.31    14.0067
  1123          H    116    GLN      H    475       0.31      1.008
  1124        CH1    116    GLN     CA    476          0     13.019
  1125        CH2    116    GLN     CB    476          0     14.027
  1126        CH2    116    GLN     CG    476          0     14.027
  1127          C    116    GLN     CD    477       0.29     12.011
  1128          O    116    GLN    OE1    477      -0.45    15.9994
  1129         NT    116    GLN    NE2    477      -0.72    14.0067
  1130          H    116    GLN   HE21    477       0.44      1.008
  1131          H    116    GLN   HE22    477       0.44      1.008
  1132          C    116    GLN      C    478       0.45     12.011
  1133          O    116    GLN      O    478      -0.45    15.9994   ; qtot 0
; residue 117 PHE rtp PHE  q  0.0
  1134          N    117    PHE      N    479      -0.31    14.0067
  1135          H    117    PHE      H    479       0.31      1.008
  1136        CH1    117    PHE     CA    480          0     13.019
  1137        CH2    117    PHE     CB    480          0     14.027
  1138          C    117    PHE     CG    480          0     12.011
  1139          C    117    PHE    CD1    481      -0.14     12.011
  1140         HC    117    PHE    HD1    481       0.14      1.008
  1141          C    117    PHE    CD2    482      -0.14     12.011
  1142         HC    117    PHE    HD2    482       0.14      1.008
  1143          C    117    PHE    CE1    483      -0.14     12.011
  1144         HC    117    PHE    HE1    483       0.14      1.008
  1145          C    117    PHE    CE2    484      -0.14     12.011
  1146         HC    117    PHE    HE2    484       0.14      1.008
  1147          C    117    PHE     CZ    485      -0.14     12.011
  1148         HC    117    PHE     HZ    485       0.14      1.008
  1149          C    117    PHE      C    486       0.45     12.011
  1150          O    117    PHE      O    486      -0.45    15.9994   ; qtot 0
; residue 118 LEU rtp LEU  q  0.0
  1151          N    118    LEU      N    487      -0.31    14.0067
  1152          H    118    LEU      H    487       0.31      1.008
  1153        CH1    118    LEU     CA    488          0     13.019
  1154        CH2    118    LEU     CB    488          0     14.027
  1155        CH1    118    LEU     CG    489          0     13.019
  1156        CH3    118    LEU    CD1    489          0     15.035
  1157        CH3    118    LEU    CD2    489          0     15.035
  1158          C    118    LEU      C    490       0.45     12.011
  1159          O    118    LEU      O    490      -0.45    15.9994   ; qtot 0
; residue 119 SER rtp SER  q  0.0
  1160          N    119    SER      N    491      -0.31    14.0067
  1161          H    119    SER      H    491       0.31      1.008
  1162        CH1    119    SER     CA    492          0     13.019
  1163        CH2    119    SER     CB    493      0.266     14.027
  1164         OA    119    SER     OG    493     -0.674    15.9994
  1165          H    119    SER     HG    493      0.408      1.008
  1166          C    119    SER      C    494       0.45     12.011
  1167          O    119    SER      O    494      -0.45    15.9994   ; qtot 0
; residue 120 GLU rtp GLU  q -1.0
  1168          N    120    GLU      N    495      -0.31    14.0067
  1169          H    120    GLU      H    495       0.31      1.008
  1170        CH1    120    GLU     CA    496          0     13.019
  1171        CH2    120    GLU     CB    496          0     14.027
  1172        CH2    120    GLU     CG    496          0     14.027
  1173          C    120    GLU     CD    497       0.27     12.011
  1174         OM    120    GLU    OE1    497     -0.635    15.9994
  1175         OM    120    GLU    OE2    497     -0.635    15.9994
  1176          C    120    GLU      C    498       0.45     12.011
  1177          O    120    GLU      O    498      -0.45    15.9994   ; qtot -1
; residue 121 THR rtp THR  q  0.0
  1178          N    121    THR      N    499      -0.31    14.0067
  1179          H    121    THR      H    499       0.31      1.008
  1180        CH1    121    THR     CA    500          0     13.019
  1181        CH1    121    THR     CB    501      0.266     13.019
  1182         OA    121    THR    OG1    501     -0.674    15.9994
  1183          H    121    THR    HG1    501      0.408      1.008
  1184        CH3    121    THR    CG2    502          0     15.035
  1185          C    121    THR      C    503       0.45     12.011
  1186          O    121    THR      O    503      -0.45    15.9994   ; qtot -1
; residue 122 GLU rtp GLU  q -1.0
  1187          N    122    GLU      N    504      -0.31    14.0067
  1188          H    122    GLU      H    504       0.31      1.008
  1189        CH1    122    GLU     CA    505          0     13.019
  1190        CH2    122    GLU     CB    505          0     14.027
  1191        CH2    122    GLU     CG    505          0     14.027
  1192          C    122    GLU     CD    506       0.27     12.011
  1193         OM    122    GLU    OE1    506     -0.635    15.9994
  1194         OM    122    GLU    OE2    506     -0.635    15.9994
  1195          C    122    GLU      C    507       0.45     12.011
  1196          O    122    GLU      O    507      -0.45    15.9994   ; qtot -2
; residue 123 LYS rtp LYSH q +1.0
  1197          N    123    LYS      N    508      -0.31    14.0067
  1198          H    123    LYS      H    508       0.31      1.008
  1199        CH1    123    LYS     CA    509          0     13.019
  1200        CH2    123    LYS     CB    509          0     14.027
  1201        CH2    123    LYS     CG    510          0     14.027
  1202        CH2    123    LYS     CD    510          0     14.027
  1203        CH2    123    LYS     CE    511      0.127     14.027
  1204         NL    123    LYS     NZ    511      0.129    14.0067
  1205          H    123    LYS    HZ1    511      0.248      1.008
  1206          H    123    LYS    HZ2    511      0.248      1.008
  1207          H    123    LYS    HZ3    511      0.248      1.008
  1208          C    123    LYS      C    512       0.45     12.011
  1209          O    123    LYS      O    512      -0.45    15.9994   ; qtot -1
; residue 124 MET rtp MET  q  0.0
  1210          N    124    MET      N    513      -0.31    14.0067
  1211          H    124    MET      H    513       0.31      1.008
  1212        CH1    124    MET     CA    514          0     13.019
  1213        CH2    124    MET     CB    514          0     14.027
  1214        CH2    124    MET     CG    515      0.241     14.027
  1215          S    124    MET     SD    515     -0.482      32.06
  1216        CH3    124    MET     CE    515      0.241     15.035
  1217          C    124    MET      C    516       0.45     12.011
  1218          O    124    MET      O    516      -0.45    15.9994   ; qtot -1
; residue 125 SER rtp SER  q  0.0
  1219          N    125    SER      N    517      -0.31    14.0067
  1220          H    125    SER      H    517       0.31      1.008
  1221        CH1    125    SER     CA    518          0     13.019
  1222        CH2    125    SER     CB    519      0.266     14.027
  1223         OA    125    SER     OG    519     -0.674    15.9994
  1224          H    125    SER     HG    519      0.408      1.008
  1225          C    125    SER      C    520       0.45     12.011
  1226          O    125    SER      O    520      -0.45    15.9994   ; qtot -1
; residue 126 PRO rtp PRO  q  0.0
  1227          N    126    PRO      N    521          0    14.0067
  1228        CH1    126    PRO     CA    522          0     13.019
  1229       CH2r    126    PRO     CB    522          0     14.027
  1230       CH2r    126    PRO     CG    523          0     14.027
  1231       CH2r    126    PRO     CD    523          0     14.027
  1232          C    126    PRO      C    524       0.45     12.011
  1233          O    126    PRO      O    524      -0.45    15.9994   ; qtot -1
; residue 127 GLU rtp GLU  q -1.0
  1234          N    127    GLU      N    525      -0.31    14.0067
  1235          H    127    GLU      H    525       0.31      1.008
  1236        CH1    127    GLU     CA    526          0     13.019
  1237        CH2    127    GLU     CB    526          0     14.027
  1238        CH2    127    GLU     CG    526          0     14.027
  1239          C    127    GLU     CD    527       0.27     12.011
  1240         OM    127    GLU    OE1    527     -0.635    15.9994
  1241         OM    127    GLU    OE2    527     -0.635    15.9994
  1242          C    127    GLU      C    528       0.45     12.011
  1243          O    127    GLU      O    528      -0.45    15.9994   ; qtot -2
; residue 128 ASP rtp ASP  q -1.0
  1244          N    128    ASP      N    529      -0.31    14.0067
  1245          H    128    ASP      H    529       0.31      1.008
  1246        CH1    128    ASP     CA    530          0     13.019
  1247        CH2    128    ASP     CB    530          0     14.027
  1248          C    128    ASP     CG    531       0.27     12.011
  1249         OM    128    ASP    OD1    531     -0.635    15.9994
  1250         OM    128    ASP    OD2    531     -0.635    15.9994
  1251          C    128    ASP      C    532       0.45     12.011
  1252          O    128    ASP      O    532      -0.45    15.9994   ; qtot -3
; residue 129 ARG rtp ARG  q +1.0
  1253          N    129    ARG      N    533      -0.31    14.0067
  1254          H    129    ARG      H    533       0.31      1.008
  1255        CH1    129    ARG     CA    534          0     13.019
  1256        CH2    129    ARG     CB    534          0     14.027
  1257        CH2    129    ARG     CG    534          0     14.027
  1258        CH2    129    ARG     CD    535       0.09     14.027
  1259         NE    129    ARG     NE    535      -0.11    14.0067
  1260          H    129    ARG     HE    535       0.24      1.008
  1261          C    129    ARG     CZ    535       0.34     12.011
  1262         NZ    129    ARG    NH1    535      -0.26    14.0067
  1263          H    129    ARG   HH11    535       0.24      1.008
  1264          H    129    ARG   HH12    535       0.24      1.008
  1265         NZ    129    ARG    NH2    535      -0.26    14.0067
  1266          H    129    ARG   HH21    535       0.24      1.008
  1267          H    129    ARG   HH22    535       0.24      1.008
  1268          C    129    ARG      C    536       0.45     12.011
  1269          O    129    ARG      O    536      -0.45    15.9994   ; qtot -2
; residue 130 ALA rtp ALA  q  0.0
  1270          N    130    ALA      N    537      -0.31    14.0067
  1271          H    130    ALA      H    537       0.31      1.008
  1272        CH1    130    ALA     CA    538          0     13.019
  1273        CH3    130    ALA     CB    538          0     15.035
  1274          C    130    ALA      C    539       0.45     12.011
  1275          O    130    ALA      O    539      -0.45    15.9994   ; qtot -2
; residue 131 LYS rtp LYSH q +1.0
  1276          N    131    LYS      N    540      -0.31    14.0067
  1277          H    131    LYS      H    540       0.31      1.008
  1278        CH1    131    LYS     CA    541          0     13.019
  1279        CH2    131    LYS     CB    541          0     14.027
  1280        CH2    131    LYS     CG    542          0     14.027
  1281        CH2    131    LYS     CD    542          0     14.027
  1282        CH2    131    LYS     CE    543      0.127     14.027
  1283         NL    131    LYS     NZ    543      0.129    14.0067
  1284          H    131    LYS    HZ1    543      0.248      1.008
  1285          H    131    LYS    HZ2    543      0.248      1.008
  1286          H    131    LYS    HZ3    543      0.248      1.008
  1287          C    131    LYS      C    544       0.45     12.011
  1288          O    131    LYS      O    544      -0.45    15.9994   ; qtot -1
; residue 132 CYS rtp CYSH q  0.0
  1289          N    132    CYS      N    545      -0.31    14.0067
  1290          H    132    CYS      H    545       0.31      1.008
  1291        CH1    132    CYS     CA    546          0     13.019
  1292        CH2    132    CYS     CB    547       0.15     14.027
  1293          S    132    CYS     SG    547      -0.37      32.06
  1294          H    132    CYS     HG    547       0.22      1.008
  1295          C    132    CYS      C    548       0.45     12.011
  1296          O    132    CYS      O    548      -0.45    15.9994   ; qtot -1
; residue 133 PHE rtp PHE  q  0.0
  1297          N    133    PHE      N    549      -0.31    14.0067
  1298          H    133    PHE      H    549       0.31      1.008
  1299        CH1    133    PHE     CA    550          0     13.019
  1300        CH2    133    PHE     CB    550          0     14.027
  1301          C    133    PHE     CG    550          0     12.011
  1302          C    133    PHE    CD1    551      -0.14     12.011
  1303         HC    133    PHE    HD1    551       0.14      1.008
  1304          C    133    PHE    CD2    552      -0.14     12.011
  1305         HC    133    PHE    HD2    552       0.14      1.008
  1306          C    133    PHE    CE1    553      -0.14     12.011
  1307         HC    133    PHE    HE1    553       0.14      1.008
  1308          C    133    PHE    CE2    554      -0.14     12.011
  1309         HC    133    PHE    HE2    554       0.14      1.008
  1310          C    133    PHE     CZ    555      -0.14     12.011
  1311         HC    133    PHE     HZ    555       0.14      1.008
  1312          C    133    PHE      C    556       0.45     12.011
  1313          O    133    PHE      O    556      -0.45    15.9994   ; qtot -1
; residue 134 GLU rtp GLU  q -1.0
  1314          N    134    GLU      N    557      -0.31    14.0067
  1315          H    134    GLU      H    557       0.31      1.008
  1316        CH1    134    GLU     CA    558          0     13.019
  1317        CH2    134    GLU     CB    558          0     14.027
  1318        CH2    134    GLU     CG    558          0     14.027
  1319          C    134    GLU     CD    559       0.27     12.011
  1320         OM    134    GLU    OE1    559     -0.635    15.9994
  1321         OM    134    GLU    OE2    559     -0.635    15.9994
  1322          C    134    GLU      C    560       0.45     12.011
  1323          O    134    GLU      O    560      -0.45    15.9994   ; qtot -2
; residue 135 LYS rtp LYSH q +1.0
  1324          N    135    LYS      N    561      -0.31    14.0067
  1325          H    135    LYS      H    561       0.31      1.008
  1326        CH1    135    LYS     CA    562          0     13.019
  1327        CH2    135    LYS     CB    562          0     14.027
  1328        CH2    135    LYS     CG    563          0     14.027
  1329        CH2    135    LYS     CD    563          0     14.027
  1330        CH2    135    LYS     CE    564      0.127     14.027
  1331         NL    135    LYS     NZ    564      0.129    14.0067
  1332          H    135    LYS    HZ1    564      0.248      1.008
  1333          H    135    LYS    HZ2    564      0.248      1.008
  1334          H    135    LYS    HZ3    564      0.248      1.008
  1335          C    135    LYS      C    565       0.45     12.011
  1336          O    135    LYS      O    565      -0.45    15.9994   ; qtot -1
; residue 136 ASN rtp ASN  q  0.0
  1337          N    136    ASN      N    566      -0.31    14.0067
  1338          H    136    ASN      H    566       0.31      1.008
  1339        CH1    136    ASN     CA    567          0     13.019
  1340        CH2    136    ASN     CB    567          0     14.027
  1341          C    136    ASN     CG    568       0.29     12.011
  1342          O    136    ASN    OD1    568      -0.45    15.9994
  1343         NT    136    ASN    ND2    568      -0.72    14.0067
  1344          H    136    ASN   HD21    568       0.44      1.008
  1345          H    136    ASN   HD22    568       0.44      1.008
  1346          C    136    ASN      C    569       0.45     12.011
  1347          O    136    ASN      O    569      -0.45    15.9994   ; qtot -1
; residue 137 GLU rtp GLU  q -1.0
  1348          N    137    GLU      N    570      -0.31    14.0067
  1349          H    137    GLU      H    570       0.31      1.008
  1350        CH1    137    GLU     CA    571          0     13.019
  1351        CH2    137    GLU     CB    571          0     14.027
  1352        CH2    137    GLU     CG    571          0     14.027
  1353          C    137    GLU     CD    572       0.27     12.011
  1354         OM    137    GLU    OE1    572     -0.635    15.9994
  1355         OM    137    GLU    OE2    572     -0.635    15.9994
  1356          C    137    GLU      C    573       0.45     12.011
  1357          O    137    GLU      O    573      -0.45    15.9994   ; qtot -2
; residue 138 ALA rtp ALA  q  0.0
  1358          N    138    ALA      N    574      -0.31    14.0067
  1359          H    138    ALA      H    574       0.31      1.008
  1360        CH1    138    ALA     CA    575          0     13.019
  1361        CH3    138    ALA     CB    575          0     15.035
  1362          C    138    ALA      C    576       0.45     12.011
  1363          O    138    ALA      O    576      -0.45    15.9994   ; qtot -2
; residue 139 ILE rtp ILE  q  0.0
  1364          N    139    ILE      N    577      -0.31    14.0067
  1365          H    139    ILE      H    577       0.31      1.008
  1366        CH1    139    ILE     CA    578          0     13.019
  1367        CH1    139    ILE     CB    579          0     13.019
  1368        CH2    139    ILE    CG1    579          0     14.027
  1369        CH3    139    ILE    CG2    579          0     15.035
  1370        CH3    139    ILE     CD    579          0     15.035
  1371          C    139    ILE      C    580       0.45     12.011
  1372          O    139    ILE      O    580      -0.45    15.9994   ; qtot -2
; residue 140 GLN rtp GLN  q  0.0
  1373          N    140    GLN      N    581      -0.31    14.0067
  1374          H    140    GLN      H    581       0.31      1.008
  1375        CH1    140    GLN     CA    582          0     13.019
  1376        CH2    140    GLN     CB    582          0     14.027
  1377        CH2    140    GLN     CG    582          0     14.027
  1378          C    140    GLN     CD    583       0.29     12.011
  1379          O    140    GLN    OE1    583      -0.45    15.9994
  1380         NT    140    GLN    NE2    583      -0.72    14.0067
  1381          H    140    GLN   HE21    583       0.44      1.008
  1382          H    140    GLN   HE22    583       0.44      1.008
  1383          C    140    GLN      C    584       0.45     12.011
  1384          O    140    GLN      O    584      -0.45    15.9994   ; qtot -2
; residue 141 ALA rtp ALA  q  0.0
  1385          N    141    ALA      N    585      -0.31    14.0067
  1386          H    141    ALA      H    585       0.31      1.008
  1387        CH1    141    ALA     CA    586          0     13.019
  1388        CH3    141    ALA     CB    586          0     15.035
  1389          C    141    ALA      C    587       0.45     12.011
  1390          O    141    ALA      O    587      -0.45    15.9994   ; qtot -2
; residue 142 ALA rtp ALA  q  0.0
  1391          N    142    ALA      N    588      -0.31    14.0067
  1392          H    142    ALA      H    588       0.31      1.008
  1393        CH1    142    ALA     CA    589          0     13.019
  1394        CH3    142    ALA     CB    589          0     15.035
  1395          C    142    ALA      C    590       0.45     12.011
  1396          O    142    ALA      O    590      -0.45    15.9994   ; qtot -2
; residue 143 HISE rtp HISB q  0.0
  1397          N    143   HISE      N    591      -0.31    14.0067
  1398          H    143   HISE      H    591       0.31      1.008
  1399        CH1    143   HISE     CA    592          0     13.019
  1400        CH2    143   HISE     CB    592          0     14.027
  1401          C    143   HISE     CG    593          0     12.011
  1402         NR    143   HISE    ND1    593      -0.54    14.0067
  1403          C    143   HISE    CD2    593          0     12.011
  1404         HC    143   HISE    HD2    593       0.14      1.008
  1405          C    143   HISE    CE1    593          0     12.011
  1406         HC    143   HISE    HE1    593       0.14      1.008
  1407         NR    143   HISE    NE2    593      -0.05    14.0067
  1408          H    143   HISE    HE2    593       0.31      1.008
  1409          C    143   HISE      C    594       0.45     12.011
  1410          O    143   HISE      O    594      -0.45    15.9994   ; qtot -2
; residue 144 ASP rtp ASP  q -1.0
  1411          N    144    ASP      N    595      -0.31    14.0067
  1412          H    144    ASP      H    595       0.31      1.008
  1413        CH1    144    ASP     CA    596          0     13.019
  1414        CH2    144    ASP     CB    596          0     14.027
  1415          C    144    ASP     CG    597       0.27     12.011
  1416         OM    144    ASP    OD1    597     -0.635    15.9994
  1417         OM    144    ASP    OD2    597     -0.635    15.9994
  1418          C    144    ASP      C    598       0.45     12.011
  1419          O    144    ASP      O    598      -0.45    15.9994   ; qtot -3
; residue 145 ALA rtp ALA  q  0.0
  1420          N    145    ALA      N    599      -0.31    14.0067
  1421          H    145    ALA      H    599       0.31      1.008
  1422        CH1    145    ALA     CA    600          0     13.019
  1423        CH3    145    ALA     CB    600          0     15.035
  1424          C    145    ALA      C    601       0.45     12.011
  1425          O    145    ALA      O    601      -0.45    15.9994   ; qtot -3
; residue 146 VAL rtp VAL  q  0.0
  1426          N    146    VAL      N    602      -0.31    14.0067
  1427          H    146    VAL      H    602       0.31      1.008
  1428        CH1    146    VAL     CA    603          0     13.019
  1429        CH1    146    VAL     CB    603          0     13.019
  1430        CH3    146    VAL    CG1    603          0     15.035
  1431        CH3    146    VAL    CG2    603          0     15.035
  1432          C    146    VAL      C    604       0.45     12.011
  1433          O    146    VAL      O    604      -0.45    15.9994   ; qtot -3
; residue 147 ALA rtp ALA  q  0.0
  1434          N    147    ALA      N    605      -0.31    14.0067
  1435          H    147    ALA      H    605       0.31      1.008
  1436        CH1    147    ALA     CA    606          0     13.019
  1437        CH3    147    ALA     CB    606          0     15.035
  1438          C    147    ALA      C    607       0.45     12.011
  1439          O    147    ALA      O    607      -0.45    15.9994   ; qtot -3
; residue 148 GLN rtp GLN  q  0.0
  1440          N    148    GLN      N    608      -0.31    14.0067
  1441          H    148    GLN      H    608       0.31      1.008
  1442        CH1    148    GLN     CA    609          0     13.019
  1443        CH2    148    GLN     CB    609          0     14.027
  1444        CH2    148    GLN     CG    609          0     14.027
  1445          C    148    GLN     CD    610       0.29     12.011
  1446          O    148    GLN    OE1    610      -0.45    15.9994
  1447         NT    148    GLN    NE2    610      -0.72    14.0067
  1448          H    148    GLN   HE21    610       0.44      1.008
  1449          H    148    GLN   HE22    610       0.44      1.008
  1450          C    148    GLN      C    611       0.45     12.011
  1451          O    148    GLN      O    611      -0.45    15.9994   ; qtot -3
; residue 149 GLU rtp GLU  q -1.0
  1452          N    149    GLU      N    612      -0.31    14.0067
  1453          H    149    GLU      H    612       0.31      1.008
  1454        CH1    149    GLU     CA    613          0     13.019
  1455        CH2    149    GLU     CB    613          0     14.027
  1456        CH2    149    GLU     CG    613          0     14.027
  1457          C    149    GLU     CD    614       0.27     12.011
  1458         OM    149    GLU    OE1    614     -0.635    15.9994
  1459         OM    149    GLU    OE2    614     -0.635    15.9994
  1460          C    149    GLU      C    615       0.45     12.011
  1461          O    149    GLU      O    615      -0.45    15.9994   ; qtot -4
; residue 150 GLY rtp GLY  q  0.0
  1462          N    150    GLY      N    616      -0.31    14.0067
  1463          H    150    GLY      H    616       0.31      1.008
  1464        CH2    150    GLY     CA    617          0     14.027
  1465          C    150    GLY      C    618       0.45     12.011
  1466          O    150    GLY      O    618      -0.45    15.9994   ; qtot -4
; residue 151 GLN rtp GLN  q  0.0
  1467          N    151    GLN      N    619      -0.31    14.0067
  1468          H    151    GLN      H    619       0.31      1.008
  1469        CH1    151    GLN     CA    620          0     13.019
  1470        CH2    151    GLN     CB    620          0     14.027
  1471        CH2    151    GLN     CG    620          0     14.027
  1472          C    151    GLN     CD    621       0.29     12.011
  1473          O    151    GLN    OE1    621      -0.45    15.9994
  1474         NT    151    GLN    NE2    621      -0.72    14.0067
  1475          H    151    GLN   HE21    621       0.44      1.008
  1476          H    151    GLN   HE22    621       0.44      1.008
  1477          C    151    GLN      C    622       0.45     12.011
  1478          O    151    GLN      O    622      -0.45    15.9994   ; qtot -4
; residue 152 CYS rtp CYSH q  0.0
  1479          N    152    CYS      N    623      -0.31    14.0067
  1480          H    152    CYS      H    623       0.31      1.008
  1481        CH1    152    CYS     CA    624          0     13.019
  1482        CH2    152    CYS     CB    625       0.15     14.027
  1483          S    152    CYS     SG    625      -0.37      32.06
  1484          H    152    CYS     HG    625       0.22      1.008
  1485          C    152    CYS      C    626       0.45     12.011
  1486          O    152    CYS      O    626      -0.45    15.9994   ; qtot -4
; residue 153 ARG rtp ARG  q +1.0
  1487          N    153    ARG      N    627      -0.31    14.0067
  1488          H    153    ARG      H    627       0.31      1.008
  1489        CH1    153    ARG     CA    628          0     13.019
  1490        CH2    153    ARG     CB    628          0     14.027
  1491        CH2    153    ARG     CG    628          0     14.027
  1492        CH2    153    ARG     CD    629       0.09     14.027
  1493         NE    153    ARG     NE    629      -0.11    14.0067
  1494          H    153    ARG     HE    629       0.24      1.008
  1495          C    153    ARG     CZ    629       0.34     12.011
  1496         NZ    153    ARG    NH1    629      -0.26    14.0067
  1497          H    153    ARG   HH11    629       0.24      1.008
  1498          H    153    ARG   HH12    629       0.24      1.008
  1499         NZ    153    ARG    NH2    629      -0.26    14.0067
  1500          H    153    ARG   HH21    629       0.24      1.008
  1501          H    153    ARG   HH22    629       0.24      1.008
  1502          C    153    ARG      C    630       0.45     12.011
  1503          O    153    ARG      O    630      -0.45    15.9994   ; qtot -3
; residue 154 VAL rtp VAL  q  0.0
  1504          N    154    VAL      N    631      -0.31    14.0067
  1505          H    154    VAL      H    631       0.31      1.008
  1506        CH1    154    VAL     CA    632          0     13.019
  1507        CH1    154    VAL     CB    632          0     13.019
  1508        CH3    154    VAL    CG1    632          0     15.035
  1509        CH3    154    VAL    CG2    632          0     15.035
  1510          C    154    VAL      C    633       0.45     12.011
  1511          O    154    VAL      O    633      -0.45    15.9994   ; qtot -3
; residue 155 ASP rtp ASP  q -1.0
  1512          N    155    ASP      N    634      -0.31    14.0067
  1513          H    155    ASP      H    634       0.31      1.008
  1514        CH1    155    ASP     CA    635          0     13.019
  1515        CH2    155    ASP     CB    635          0     14.027
  1516          C    155    ASP     CG    636       0.27     12.011
  1517         OM    155    ASP    OD1    636     -0.635    15.9994
  1518         OM    155    ASP    OD2    636     -0.635    15.9994
  1519          C    155    ASP      C    637       0.45     12.011
  1520          O    155    ASP      O    637      -0.45    15.9994   ; qtot -4
; residue 156 ASP rtp ASP  q -1.0
  1521          N    156    ASP      N    638      -0.31    14.0067
  1522          H    156    ASP      H    638       0.31      1.008
  1523        CH1    156    ASP     CA    639          0     13.019
  1524        CH2    156    ASP     CB    639          0     14.027
  1525          C    156    ASP     CG    640       0.27     12.011
  1526         OM    156    ASP    OD1    640     -0.635    15.9994
  1527         OM    156    ASP    OD2    640     -0.635    15.9994
  1528          C    156    ASP      C    641       0.45     12.011
  1529          O    156    ASP      O    641      -0.45    15.9994   ; qtot -5
; residue 157 LYS rtp LYSH q +1.0
  1530          N    157    LYS      N    642      -0.31    14.0067
  1531          H    157    LYS      H    642       0.31      1.008
  1532        CH1    157    LYS     CA    643          0     13.019
  1533        CH2    157    LYS     CB    643          0     14.027
  1534        CH2    157    LYS     CG    644          0     14.027
  1535        CH2    157    LYS     CD    644          0     14.027
  1536        CH2    157    LYS     CE    645      0.127     14.027
  1537         NL    157    LYS     NZ    645      0.129    14.0067
  1538          H    157    LYS    HZ1    645      0.248      1.008
  1539          H    157    LYS    HZ2    645      0.248      1.008
  1540          H    157    LYS    HZ3    645      0.248      1.008
  1541          C    157    LYS      C    646       0.45     12.011
  1542          O    157    LYS      O    646      -0.45    15.9994   ; qtot -4
; residue 158 VAL rtp VAL  q  0.0
  1543          N    158    VAL      N    647      -0.31    14.0067
  1544          H    158    VAL      H    647       0.31      1.008
  1545        CH1    158    VAL     CA    648          0     13.019
  1546        CH1    158    VAL     CB    648          0     13.019
  1547        CH3    158    VAL    CG1    648          0     15.035
  1548        CH3    158    VAL    CG2    648          0     15.035
  1549          C    158    VAL      C    649       0.45     12.011
  1550          O    158    VAL      O    649      -0.45    15.9994   ; qtot -4
; residue 159 ASN rtp ASN  q  0.0
  1551          N    159    ASN      N    650      -0.31    14.0067
  1552          H    159    ASN      H    650       0.31      1.008
  1553        CH1    159    ASN     CA    651          0     13.019
  1554        CH2    159    ASN     CB    651          0     14.027
  1555          C    159    ASN     CG    652       0.29     12.011
  1556          O    159    ASN    OD1    652      -0.45    15.9994
  1557         NT    159    ASN    ND2    652      -0.72    14.0067
  1558          H    159    ASN   HD21    652       0.44      1.008
  1559          H    159    ASN   HD22    652       0.44      1.008
  1560          C    159    ASN      C    653       0.45     12.011
  1561          O    159    ASN      O    653      -0.45    15.9994   ; qtot -4
; residue 160 PHE rtp PHE  q  0.0
  1562          N    160    PHE      N    654      -0.31    14.0067
  1563          H    160    PHE      H    654       0.31      1.008
  1564        CH1    160    PHE     CA    655          0     13.019
  1565        CH2    160    PHE     CB    655          0     14.027
  1566          C    160    PHE     CG    655          0     12.011
  1567          C    160    PHE    CD1    656      -0.14     12.011
  1568         HC    160    PHE    HD1    656       0.14      1.008
  1569          C    160    PHE    CD2    657      -0.14     12.011
  1570         HC    160    PHE    HD2    657       0.14      1.008
  1571          C    160    PHE    CE1    658      -0.14     12.011
  1572         HC    160    PHE    HE1    658       0.14      1.008
  1573          C    160    PHE    CE2    659      -0.14     12.011
  1574         HC    160    PHE    HE2    659       0.14      1.008
  1575          C    160    PHE     CZ    660      -0.14     12.011
  1576         HC    160    PHE     HZ    660       0.14      1.008
  1577          C    160    PHE      C    661       0.45     12.011
  1578          O    160    PHE      O    661      -0.45    15.9994   ; qtot -4
; residue 161 HISE rtp HISB q  0.0
  1579          N    161   HISE      N    662      -0.31    14.0067
  1580          H    161   HISE      H    662       0.31      1.008
  1581        CH1    161   HISE     CA    663          0     13.019
  1582        CH2    161   HISE     CB    663          0     14.027
  1583          C    161   HISE     CG    664          0     12.011
  1584         NR    161   HISE    ND1    664      -0.54    14.0067
  1585          C    161   HISE    CD2    664          0     12.011
  1586         HC    161   HISE    HD2    664       0.14      1.008
  1587          C    161   HISE    CE1    664          0     12.011
  1588         HC    161   HISE    HE1    664       0.14      1.008
  1589         NR    161   HISE    NE2    664      -0.05    14.0067
  1590          H    161   HISE    HE2    664       0.31      1.008
  1591          C    161   HISE      C    665       0.45     12.011
  1592          O    161   HISE      O    665      -0.45    15.9994   ; qtot -4
; residue 162 PHE rtp PHE  q  0.0
  1593          N    162    PHE      N    666      -0.31    14.0067
  1594          H    162    PHE      H    666       0.31      1.008
  1595        CH1    162    PHE     CA    667          0     13.019
  1596        CH2    162    PHE     CB    667          0     14.027
  1597          C    162    PHE     CG    667          0     12.011
  1598          C    162    PHE    CD1    668      -0.14     12.011
  1599         HC    162    PHE    HD1    668       0.14      1.008
  1600          C    162    PHE    CD2    669      -0.14     12.011
  1601         HC    162    PHE    HD2    669       0.14      1.008
  1602          C    162    PHE    CE1    670      -0.14     12.011
  1603         HC    162    PHE    HE1    670       0.14      1.008
  1604          C    162    PHE    CE2    671      -0.14     12.011
  1605         HC    162    PHE    HE2    671       0.14      1.008
  1606          C    162    PHE     CZ    672      -0.14     12.011
  1607         HC    162    PHE     HZ    672       0.14      1.008
  1608          C    162    PHE      C    673       0.45     12.011
  1609          O    162    PHE      O    673      -0.45    15.9994   ; qtot -4
; residue 163 ILE rtp ILE  q  0.0
  1610          N    163    ILE      N    674      -0.31    14.0067
  1611          H    163    ILE      H    674       0.31      1.008
  1612        CH1    163    ILE     CA    675          0     13.019
  1613        CH1    163    ILE     CB    676          0     13.019
  1614        CH2    163    ILE    CG1    676          0     14.027
  1615        CH3    163    ILE    CG2    676          0     15.035
  1616        CH3    163    ILE     CD    676          0     15.035
  1617          C    163    ILE      C    677       0.45     12.011
  1618          O    163    ILE      O    677      -0.45    15.9994   ; qtot -4
; residue 164 LEU rtp LEU  q  0.0
  1619          N    164    LEU      N    678      -0.31    14.0067
  1620          H    164    LEU      H    678       0.31      1.008
  1621        CH1    164    LEU     CA    679          0     13.019
  1622        CH2    164    LEU     CB    679          0     14.027
  1623        CH1    164    LEU     CG    680          0     13.019
  1624        CH3    164    LEU    CD1    680          0     15.035
  1625        CH3    164    LEU    CD2    680          0     15.035
  1626          C    164    LEU      C    681       0.45     12.011
  1627          O    164    LEU      O    681      -0.45    15.9994   ; qtot -4
; residue 165 PHE rtp PHE  q  0.0
  1628          N    165    PHE      N    682      -0.31    14.0067
  1629          H    165    PHE      H    682       0.31      1.008
  1630        CH1    165    PHE     CA    683          0     13.019
  1631        CH2    165    PHE     CB    683          0     14.027
  1632          C    165    PHE     CG    683          0     12.011
  1633          C    165    PHE    CD1    684      -0.14     12.011
  1634         HC    165    PHE    HD1    684       0.14      1.008
  1635          C    165    PHE    CD2    685      -0.14     12.011
  1636         HC    165    PHE    HD2    685       0.14      1.008
  1637          C    165    PHE    CE1    686      -0.14     12.011
  1638         HC    165    PHE    HE1    686       0.14      1.008
  1639          C    165    PHE    CE2    687      -0.14     12.011
  1640         HC    165    PHE    HE2    687       0.14      1.008
  1641          C    165    PHE     CZ    688      -0.14     12.011
  1642         HC    165    PHE     HZ    688       0.14      1.008
  1643          C    165    PHE      C    689       0.45     12.011
  1644          O    165    PHE      O    689      -0.45    15.9994   ; qtot -4
; residue 166 ASN rtp ASN  q  0.0
  1645          N    166    ASN      N    690      -0.31    14.0067
  1646          H    166    ASN      H    690       0.31      1.008
  1647        CH1    166    ASN     CA    691          0     13.019
  1648        CH2    166    ASN     CB    691          0     14.027
  1649          C    166    ASN     CG    692       0.29     12.011
  1650          O    166    ASN    OD1    692      -0.45    15.9994
  1651         NT    166    ASN    ND2    692      -0.72    14.0067
  1652          H    166    ASN   HD21    692       0.44      1.008
  1653          H    166    ASN   HD22    692       0.44      1.008
  1654          C    166    ASN      C    693       0.45     12.011
  1655          O    166    ASN      O    693      -0.45    15.9994   ; qtot -4
; residue 167 ASN rtp ASN  q  0.0
  1656          N    167    ASN      N    694      -0.31    14.0067
  1657          H    167    ASN      H    694       0.31      1.008
  1658        CH1    167    ASN     CA    695          0     13.019
  1659        CH2    167    ASN     CB    695          0     14.027
  1660          C    167    ASN     CG    696       0.29     12.011
  1661          O    167    ASN    OD1    696      -0.45    15.9994
  1662         NT    167    ASN    ND2    696      -0.72    14.0067
  1663          H    167    ASN   HD21    696       0.44      1.008
  1664          H    167    ASN   HD22    696       0.44      1.008
  1665          C    167    ASN      C    697       0.45     12.011
  1666          O    167    ASN      O    697      -0.45    15.9994   ; qtot -4
; residue 168 VAL rtp VAL  q  0.0
  1667          N    168    VAL      N    698      -0.31    14.0067
  1668          H    168    VAL      H    698       0.31      1.008
  1669        CH1    168    VAL     CA    699          0     13.019
  1670        CH1    168    VAL     CB    699          0     13.019
  1671        CH3    168    VAL    CG1    699          0     15.035
  1672        CH3    168    VAL    CG2    699          0     15.035
  1673          C    168    VAL      C    700       0.45     12.011
  1674          O    168    VAL      O    700      -0.45    15.9994   ; qtot -4
; residue 169 ASP rtp ASP  q -1.0
  1675          N    169    ASP      N    701      -0.31    14.0067
  1676          H    169    ASP      H    701       0.31      1.008
  1677        CH1    169    ASP     CA    702          0     13.019
  1678        CH2    169    ASP     CB    702          0     14.027
  1679          C    169    ASP     CG    703       0.27     12.011
  1680         OM    169    ASP    OD1    703     -0.635    15.9994
  1681         OM    169    ASP    OD2    703     -0.635    15.9994
  1682          C    169    ASP      C    704       0.45     12.011
  1683          O    169    ASP      O    704      -0.45    15.9994   ; qtot -5
; residue 170 GLY rtp GLY  q  0.0
  1684          N    170    GLY      N    705      -0.31    14.0067
  1685          H    170    GLY      H    705       0.31      1.008
  1686        CH2    170    GLY     CA    706          0     14.027
  1687          C    170    GLY      C    707       0.45     12.011
  1688          O    170    GLY      O    707      -0.45    15.9994   ; qtot -5
; residue 171 HISE rtp HISB q  0.0
  1689          N    171   HISE      N    708      -0.31    14.0067
  1690          H    171   HISE      H    708       0.31      1.008
  1691        CH1    171   HISE     CA    709          0     13.019
  1692        CH2    171   HISE     CB    709          0     14.027
  1693          C    171   HISE     CG    710          0     12.011
  1694         NR    171   HISE    ND1    710      -0.54    14.0067
  1695          C    171   HISE    CD2    710          0     12.011
  1696         HC    171   HISE    HD2    710       0.14      1.008
  1697          C    171   HISE    CE1    710          0     12.011
  1698         HC    171   HISE    HE1    710       0.14      1.008
  1699         NR    171   HISE    NE2    710      -0.05    14.0067
  1700          H    171   HISE    HE2    710       0.31      1.008
  1701          C    171   HISE      C    711       0.45     12.011
  1702          O    171   HISE      O    711      -0.45    15.9994   ; qtot -5
; residue 172 LEU rtp LEU  q  0.0
  1703          N    172    LEU      N    712      -0.31    14.0067
  1704          H    172    LEU      H    712       0.31      1.008
  1705        CH1    172    LEU     CA    713          0     13.019
  1706        CH2    172    LEU     CB    713          0     14.027
  1707        CH1    172    LEU     CG    714          0     13.019
  1708        CH3    172    LEU    CD1    714          0     15.035
  1709        CH3    172    LEU    CD2    714          0     15.035
  1710          C    172    LEU      C    715       0.45     12.011
  1711          O    172    LEU      O    715      -0.45    15.9994   ; qtot -5
; residue 173 TYR rtp TYR  q  0.0
  1712          N    173    TYR      N    716      -0.31    14.0067
  1713          H    173    TYR      H    716       0.31      1.008
  1714        CH1    173    TYR     CA    717          0     13.019
  1715        CH2    173    TYR     CB    717          0     14.027
  1716          C    173    TYR     CG    717          0     12.011
  1717          C    173    TYR    CD1    718      -0.14     12.011
  1718         HC    173    TYR    HD1    718       0.14      1.008
  1719          C    173    TYR    CD2    719      -0.14     12.011
  1720         HC    173    TYR    HD2    719       0.14      1.008
  1721          C    173    TYR    CE1    720      -0.14     12.011
  1722         HC    173    TYR    HE1    720       0.14      1.008
  1723          C    173    TYR    CE2    721      -0.14     12.011
  1724         HC    173    TYR    HE2    721       0.14      1.008
  1725          C    173    TYR     CZ    722      0.203     12.011
  1726         OA    173    TYR     OH    722     -0.611    15.9994
  1727          H    173    TYR     HH    722      0.408      1.008
  1728          C    173    TYR      C    723       0.45     12.011
  1729          O    173    TYR      O    723      -0.45    15.9994   ; qtot -5
; residue 174 GLU rtp GLU  q -1.0
  1730          N    174    GLU      N    724      -0.31    14.0067
  1731          H    174    GLU      H    724       0.31      1.008
  1732        CH1    174    GLU     CA    725          0     13.019
  1733        CH2    174    GLU     CB    725          0     14.027
  1734        CH2    174    GLU     CG    725          0     14.027
  1735          C    174    GLU     CD    726       0.27     12.011
  1736         OM    174    GLU    OE1    726     -0.635    15.9994
  1737         OM    174    GLU    OE2    726     -0.635    15.9994
  1738          C    174    GLU      C    727       0.45     12.011
  1739          O    174    GLU      O    727      -0.45    15.9994   ; qtot -6
; residue 175 LEU rtp LEU  q  0.0
  1740          N    175    LEU      N    728      -0.31    14.0067
  1741          H    175    LEU      H    728       0.31      1.008
  1742        CH1    175    LEU     CA    729          0     13.019
  1743        CH2    175    LEU     CB    729          0     14.027
  1744        CH1    175    LEU     CG    730          0     13.019
  1745        CH3    175    LEU    CD1    730          0     15.035
  1746        CH3    175    LEU    CD2    730          0     15.035
  1747          C    175    LEU      C    731       0.45     12.011
  1748          O    175    LEU      O    731      -0.45    15.9994   ; qtot -6
; residue 176 ASP rtp ASP  q -1.0
  1749          N    176    ASP      N    732      -0.31    14.0067
  1750          H    176    ASP      H    732       0.31      1.008
  1751        CH1    176    ASP     CA    733          0     13.019
  1752        CH2    176    ASP     CB    733          0     14.027
  1753          C    176    ASP     CG    734       0.27     12.011
  1754         OM    176    ASP    OD1    734     -0.635    15.9994
  1755         OM    176    ASP    OD2    734     -0.635    15.9994
  1756          C    176    ASP      C    735       0.45     12.011
  1757          O    176    ASP      O    735      -0.45    15.9994   ; qtot -7
; residue 177 GLY rtp GLY  q  0.0
  1758          N    177    GLY      N    736      -0.31    14.0067
  1759          H    177    GLY      H    736       0.31      1.008
  1760        CH2    177    GLY     CA    737          0     14.027
  1761          C    177    GLY      C    738       0.45     12.011
  1762          O    177    GLY      O    738      -0.45    15.9994   ; qtot -7
; residue 178 ARG rtp ARG  q +1.0
  1763          N    178    ARG      N    739      -0.31    14.0067
  1764          H    178    ARG      H    739       0.31      1.008
  1765        CH1    178    ARG     CA    740          0     13.019
  1766        CH2    178    ARG     CB    740          0     14.027
  1767        CH2    178    ARG     CG    740          0     14.027
  1768        CH2    178    ARG     CD    741       0.09     14.027
  1769         NE    178    ARG     NE    741      -0.11    14.0067
  1770          H    178    ARG     HE    741       0.24      1.008
  1771          C    178    ARG     CZ    741       0.34     12.011
  1772         NZ    178    ARG    NH1    741      -0.26    14.0067
  1773          H    178    ARG   HH11    741       0.24      1.008
  1774          H    178    ARG   HH12    741       0.24      1.008
  1775         NZ    178    ARG    NH2    741      -0.26    14.0067
  1776          H    178    ARG   HH21    741       0.24      1.008
  1777          H    178    ARG   HH22    741       0.24      1.008
  1778          C    178    ARG      C    742       0.45     12.011
  1779          O    178    ARG      O    742      -0.45    15.9994   ; qtot -6
; residue 179 MET rtp MET  q  0.0
  1780          N    179    MET      N    743      -0.31    14.0067
  1781          H    179    MET      H    743       0.31      1.008
  1782        CH1    179    MET     CA    744          0     13.019
  1783        CH2    179    MET     CB    744          0     14.027
  1784        CH2    179    MET     CG    745      0.241     14.027
  1785          S    179    MET     SD    745     -0.482      32.06
  1786        CH3    179    MET     CE    745      0.241     15.035
  1787          C    179    MET      C    746       0.45     12.011
  1788          O    179    MET      O    746      -0.45    15.9994   ; qtot -6
; residue 180 PRO rtp PRO  q  0.0
  1789          N    180    PRO      N    747          0    14.0067
  1790        CH1    180    PRO     CA    748          0     13.019
  1791       CH2r    180    PRO     CB    748          0     14.027
  1792       CH2r    180    PRO     CG    749          0     14.027
  1793       CH2r    180    PRO     CD    749          0     14.027
  1794          C    180    PRO      C    750       0.45     12.011
  1795          O    180    PRO      O    750      -0.45    15.9994   ; qtot -6
; residue 181 PHE rtp PHE  q  0.0
  1796          N    181    PHE      N    751      -0.31    14.0067
  1797          H    181    PHE      H    751       0.31      1.008
  1798        CH1    181    PHE     CA    752          0     13.019
  1799        CH2    181    PHE     CB    752          0     14.027
  1800          C    181    PHE     CG    752          0     12.011
  1801          C    181    PHE    CD1    753      -0.14     12.011
  1802         HC    181    PHE    HD1    753       0.14      1.008
  1803          C    181    PHE    CD2    754      -0.14     12.011
  1804         HC    181    PHE    HD2    754       0.14      1.008
  1805          C    181    PHE    CE1    755      -0.14     12.011
  1806         HC    181    PHE    HE1    755       0.14      1.008
  1807          C    181    PHE    CE2    756      -0.14     12.011
  1808         HC    181    PHE    HE2    756       0.14      1.008
  1809          C    181    PHE     CZ    757      -0.14     12.011
  1810         HC    181    PHE     HZ    757       0.14      1.008
  1811          C    181    PHE      C    758       0.45     12.011
  1812          O    181    PHE      O    758      -0.45    15.9994   ; qtot -6
; residue 182 PRO rtp PRO  q  0.0
  1813          N    182    PRO      N    759          0    14.0067
  1814        CH1    182    PRO     CA    760          0     13.019
  1815       CH2r    182    PRO     CB    760          0     14.027
  1816       CH2r    182    PRO     CG    761          0     14.027
  1817       CH2r    182    PRO     CD    761          0     14.027
  1818          C    182    PRO      C    762       0.45     12.011
  1819          O    182    PRO      O    762      -0.45    15.9994   ; qtot -6
; residue 183 VAL rtp VAL  q  0.0
  1820          N    183    VAL      N    763      -0.31    14.0067
  1821          H    183    VAL      H    763       0.31      1.008
  1822        CH1    183    VAL     CA    764          0     13.019
  1823        CH1    183    VAL     CB    764          0     13.019
  1824        CH3    183    VAL    CG1    764          0     15.035
  1825        CH3    183    VAL    CG2    764          0     15.035
  1826          C    183    VAL      C    765       0.45     12.011
  1827          O    183    VAL      O    765      -0.45    15.9994   ; qtot -6
; residue 184 ASN rtp ASN  q  0.0
  1828          N    184    ASN      N    766      -0.31    14.0067
  1829          H    184    ASN      H    766       0.31      1.008
  1830        CH1    184    ASN     CA    767          0     13.019
  1831        CH2    184    ASN     CB    767          0     14.027
  1832          C    184    ASN     CG    768       0.29     12.011
  1833          O    184    ASN    OD1    768      -0.45    15.9994
  1834         NT    184    ASN    ND2    768      -0.72    14.0067
  1835          H    184    ASN   HD21    768       0.44      1.008
  1836          H    184    ASN   HD22    768       0.44      1.008
  1837          C    184    ASN      C    769       0.45     12.011
  1838          O    184    ASN      O    769      -0.45    15.9994   ; qtot -6
; residue 185 HISE rtp HISB q  0.0
  1839          N    185   HISE      N    770      -0.31    14.0067
  1840          H    185   HISE      H    770       0.31      1.008
  1841        CH1    185   HISE     CA    771          0     13.019
  1842        CH2    185   HISE     CB    771          0     14.027
  1843          C    185   HISE     CG    772          0     12.011
  1844         NR    185   HISE    ND1    772      -0.54    14.0067
  1845          C    185   HISE    CD2    772          0     12.011
  1846         HC    185   HISE    HD2    772       0.14      1.008
  1847          C    185   HISE    CE1    772          0     12.011
  1848         HC    185   HISE    HE1    772       0.14      1.008
  1849         NR    185   HISE    NE2    772      -0.05    14.0067
  1850          H    185   HISE    HE2    772       0.31      1.008
  1851          C    185   HISE      C    773       0.45     12.011
  1852          O    185   HISE      O    773      -0.45    15.9994   ; qtot -6
; residue 186 GLY rtp GLY  q  0.0
  1853          N    186    GLY      N    774      -0.31    14.0067
  1854          H    186    GLY      H    774       0.31      1.008
  1855        CH2    186    GLY     CA    775          0     14.027
  1856          C    186    GLY      C    776       0.45     12.011
  1857          O    186    GLY      O    776      -0.45    15.9994   ; qtot -6
; residue 187 ALA rtp ALA  q  0.0
  1858          N    187    ALA      N    777      -0.31    14.0067
  1859          H    187    ALA      H    777       0.31      1.008
  1860        CH1    187    ALA     CA    778          0     13.019
  1861        CH3    187    ALA     CB    778          0     15.035
  1862          C    187    ALA      C    779       0.45     12.011
  1863          O    187    ALA      O    779      -0.45    15.9994   ; qtot -6
; residue 188 SER rtp SER  q  0.0
  1864          N    188    SER      N    780      -0.31    14.0067
  1865          H    188    SER      H    780       0.31      1.008
  1866        CH1    188    SER     CA    781          0     13.019
  1867        CH2    188    SER     CB    782      0.266     14.027
  1868         OA    188    SER     OG    782     -0.674    15.9994
  1869          H    188    SER     HG    782      0.408      1.008
  1870          C    188    SER      C    783       0.45     12.011
  1871          O    188    SER      O    783      -0.45    15.9994   ; qtot -6
; residue 189 SER rtp SER  q  0.0
  1872          N    189    SER      N    784      -0.31    14.0067
  1873          H    189    SER      H    784       0.31      1.008
  1874        CH1    189    SER     CA    785          0     13.019
  1875        CH2    189    SER     CB    786      0.266     14.027
  1876         OA    189    SER     OG    786     -0.674    15.9994
  1877          H    189    SER     HG    786      0.408      1.008
  1878          C    189    SER      C    787       0.45     12.011
  1879          O    189    SER      O    787      -0.45    15.9994   ; qtot -6
; residue 190 GLU rtp GLU  q -1.0
  1880          N    190    GLU      N    788      -0.31    14.0067
  1881          H    190    GLU      H    788       0.31      1.008
  1882        CH1    190    GLU     CA    789          0     13.019
  1883        CH2    190    GLU     CB    789          0     14.027
  1884        CH2    190    GLU     CG    789          0     14.027
  1885          C    190    GLU     CD    790       0.27     12.011
  1886         OM    190    GLU    OE1    790     -0.635    15.9994
  1887         OM    190    GLU    OE2    790     -0.635    15.9994
  1888          C    190    GLU      C    791       0.45     12.011
  1889          O    190    GLU      O    791      -0.45    15.9994   ; qtot -7
; residue 191 ASP rtp ASP  q -1.0
  1890          N    191    ASP      N    792      -0.31    14.0067
  1891          H    191    ASP      H    792       0.31      1.008
  1892        CH1    191    ASP     CA    793          0     13.019
  1893        CH2    191    ASP     CB    793          0     14.027
  1894          C    191    ASP     CG    794       0.27     12.011
  1895         OM    191    ASP    OD1    794     -0.635    15.9994
  1896         OM    191    ASP    OD2    794     -0.635    15.9994
  1897          C    191    ASP      C    795       0.45     12.011
  1898          O    191    ASP      O    795      -0.45    15.9994   ; qtot -8
; residue 192 THR rtp THR  q  0.0
  1899          N    192    THR      N    796      -0.31    14.0067
  1900          H    192    THR      H    796       0.31      1.008
  1901        CH1    192    THR     CA    797          0     13.019
  1902        CH1    192    THR     CB    798      0.266     13.019
  1903         OA    192    THR    OG1    798     -0.674    15.9994
  1904          H    192    THR    HG1    798      0.408      1.008
  1905        CH3    192    THR    CG2    799          0     15.035
  1906          C    192    THR      C    800       0.45     12.011
  1907          O    192    THR      O    800      -0.45    15.9994   ; qtot -8
; residue 193 LEU rtp LEU  q  0.0
  1908          N    193    LEU      N    801      -0.31    14.0067
  1909          H    193    LEU      H    801       0.31      1.008
  1910        CH1    193    LEU     CA    802          0     13.019
  1911        CH2    193    LEU     CB    802          0     14.027
  1912        CH1    193    LEU     CG    803          0     13.019
  1913        CH3    193    LEU    CD1    803          0     15.035
  1914        CH3    193    LEU    CD2    803          0     15.035
  1915          C    193    LEU      C    804       0.45     12.011
  1916          O    193    LEU      O    804      -0.45    15.9994   ; qtot -8
; residue 194 LEU rtp LEU  q  0.0
  1917          N    194    LEU      N    805      -0.31    14.0067
  1918          H    194    LEU      H    805       0.31      1.008
  1919        CH1    194    LEU     CA    806          0     13.019
  1920        CH2    194    LEU     CB    806          0     14.027
  1921        CH1    194    LEU     CG    807          0     13.019
  1922        CH3    194    LEU    CD1    807          0     15.035
  1923        CH3    194    LEU    CD2    807          0     15.035
  1924          C    194    LEU      C    808       0.45     12.011
  1925          O    194    LEU      O    808      -0.45    15.9994   ; qtot -8
; residue 195 LYS rtp LYSH q +1.0
  1926          N    195    LYS      N    809      -0.31    14.0067
  1927          H    195    LYS      H    809       0.31      1.008
  1928        CH1    195    LYS     CA    810          0     13.019
  1929        CH2    195    LYS     CB    810          0     14.027
  1930        CH2    195    LYS     CG    811          0     14.027
  1931        CH2    195    LYS     CD    811          0     14.027
  1932        CH2    195    LYS     CE    812      0.127     14.027
  1933         NL    195    LYS     NZ    812      0.129    14.0067
  1934          H    195    LYS    HZ1    812      0.248      1.008
  1935          H    195    LYS    HZ2    812      0.248      1.008
  1936          H    195    LYS    HZ3    812      0.248      1.008
  1937          C    195    LYS      C    813       0.45     12.011
  1938          O    195    LYS      O    813      -0.45    15.9994   ; qtot -7
; residue 196 ASP rtp ASP  q -1.0
  1939          N    196    ASP      N    814      -0.31    14.0067
  1940          H    196    ASP      H    814       0.31      1.008
  1941        CH1    196    ASP     CA    815          0     13.019
  1942        CH2    196    ASP     CB    815          0     14.027
  1943          C    196    ASP     CG    816       0.27     12.011
  1944         OM    196    ASP    OD1    816     -0.635    15.9994
  1945         OM    196    ASP    OD2    816     -0.635    15.9994
  1946          C    196    ASP      C    817       0.45     12.011
  1947          O    196    ASP      O    817      -0.45    15.9994   ; qtot -8
; residue 197 ALA rtp ALA  q  0.0
  1948          N    197    ALA      N    818      -0.31    14.0067
  1949          H    197    ALA      H    818       0.31      1.008
  1950        CH1    197    ALA     CA    819          0     13.019
  1951        CH3    197    ALA     CB    819          0     15.035
  1952          C    197    ALA      C    820       0.45     12.011
  1953          O    197    ALA      O    820      -0.45    15.9994   ; qtot -8
; residue 198 ALA rtp ALA  q  0.0
  1954          N    198    ALA      N    821      -0.31    14.0067
  1955          H    198    ALA      H    821       0.31      1.008
  1956        CH1    198    ALA     CA    822          0     13.019
  1957        CH3    198    ALA     CB    822          0     15.035
  1958          C    198    ALA      C    823       0.45     12.011
  1959          O    198    ALA      O    823      -0.45    15.9994   ; qtot -8
; residue 199 LYS rtp LYSH q +1.0
  1960          N    199    LYS      N    824      -0.31    14.0067
  1961          H    199    LYS      H    824       0.31      1.008
  1962        CH1    199    LYS     CA    825          0     13.019
  1963        CH2    199    LYS     CB    825          0     14.027
  1964        CH2    199    LYS     CG    826          0     14.027
  1965        CH2    199    LYS     CD    826          0     14.027
  1966        CH2    199    LYS     CE    827      0.127     14.027
  1967         NL    199    LYS     NZ    827      0.129    14.0067
  1968          H    199    LYS    HZ1    827      0.248      1.008
  1969          H    199    LYS    HZ2    827      0.248      1.008
  1970          H    199    LYS    HZ3    827      0.248      1.008
  1971          C    199    LYS      C    828       0.45     12.011
  1972          O    199    LYS      O    828      -0.45    15.9994   ; qtot -7
; residue 200 VAL rtp VAL  q  0.0
  1973          N    200    VAL      N    829      -0.31    14.0067
  1974          H    200    VAL      H    829       0.31      1.008
  1975        CH1    200    VAL     CA    830          0     13.019
  1976        CH1    200    VAL     CB    830          0     13.019
  1977        CH3    200    VAL    CG1    830          0     15.035
  1978        CH3    200    VAL    CG2    830          0     15.035
  1979          C    200    VAL      C    831       0.45     12.011
  1980          O    200    VAL      O    831      -0.45    15.9994   ; qtot -7
; residue 201 CYS rtp CYSH q  0.0
  1981          N    201    CYS      N    832      -0.31    14.0067
  1982          H    201    CYS      H    832       0.31      1.008
  1983        CH1    201    CYS     CA    833          0     13.019
  1984        CH2    201    CYS     CB    834       0.15     14.027
  1985          S    201    CYS     SG    834      -0.37      32.06
  1986          H    201    CYS     HG    834       0.22      1.008
  1987          C    201    CYS      C    835       0.45     12.011
  1988          O    201    CYS      O    835      -0.45    15.9994   ; qtot -7
; residue 202 ARG rtp ARG  q +1.0
  1989          N    202    ARG      N    836      -0.31    14.0067
  1990          H    202    ARG      H    836       0.31      1.008
  1991        CH1    202    ARG     CA    837          0     13.019
  1992        CH2    202    ARG     CB    837          0     14.027
  1993        CH2    202    ARG     CG    837          0     14.027
  1994        CH2    202    ARG     CD    838       0.09     14.027
  1995         NE    202    ARG     NE    838      -0.11    14.0067
  1996          H    202    ARG     HE    838       0.24      1.008
  1997          C    202    ARG     CZ    838       0.34     12.011
  1998         NZ    202    ARG    NH1    838      -0.26    14.0067
  1999          H    202    ARG   HH11    838       0.24      1.008
  2000          H    202    ARG   HH12    838       0.24      1.008
  2001         NZ    202    ARG    NH2    838      -0.26    14.0067
  2002          H    202    ARG   HH21    838       0.24      1.008
  2003          H    202    ARG   HH22    838       0.24      1.008
  2004          C    202    ARG      C    839       0.45     12.011
  2005          O    202    ARG      O    839      -0.45    15.9994   ; qtot -6
; residue 203 GLU rtp GLU  q -1.0
  2006          N    203    GLU      N    840      -0.31    14.0067
  2007          H    203    GLU      H    840       0.31      1.008
  2008        CH1    203    GLU     CA    841          0     13.019
  2009        CH2    203    GLU     CB    841          0     14.027
  2010        CH2    203    GLU     CG    841          0     14.027
  2011          C    203    GLU     CD    842       0.27     12.011
  2012         OM    203    GLU    OE1    842     -0.635    15.9994
  2013         OM    203    GLU    OE2    842     -0.635    15.9994
  2014          C    203    GLU      C    843       0.45     12.011
  2015          O    203    GLU      O    843      -0.45    15.9994   ; qtot -7
; residue 204 PHE rtp PHE  q  0.0
  2016          N    204    PHE      N    844      -0.31    14.0067
  2017          H    204    PHE      H    844       0.31      1.008
  2018        CH1    204    PHE     CA    845          0     13.019
  2019        CH2    204    PHE     CB    845          0     14.027
  2020          C    204    PHE     CG    845          0     12.011
  2021          C    204    PHE    CD1    846      -0.14     12.011
  2022         HC    204    PHE    HD1    846       0.14      1.008
  2023          C    204    PHE    CD2    847      -0.14     12.011
  2024         HC    204    PHE    HD2    847       0.14      1.008
  2025          C    204    PHE    CE1    848      -0.14     12.011
  2026         HC    204    PHE    HE1    848       0.14      1.008
  2027          C    204    PHE    CE2    849      -0.14     12.011
  2028         HC    204    PHE    HE2    849       0.14      1.008
  2029          C    204    PHE     CZ    850      -0.14     12.011
  2030         HC    204    PHE     HZ    850       0.14      1.008
  2031          C    204    PHE      C    851       0.45     12.011
  2032          O    204    PHE      O    851      -0.45    15.9994   ; qtot -7
; residue 205 THR rtp THR  q  0.0
  2033          N    205    THR      N    852      -0.31    14.0067
  2034          H    205    THR      H    852       0.31      1.008
  2035        CH1    205    THR     CA    853          0     13.019
  2036        CH1    205    THR     CB    854      0.266     13.019
  2037         OA    205    THR    OG1    854     -0.674    15.9994
  2038          H    205    THR    HG1    854      0.408      1.008
  2039        CH3    205    THR    CG2    855          0     15.035
  2040          C    205    THR      C    856       0.45     12.011
  2041          O    205    THR      O    856      -0.45    15.9994   ; qtot -7
; residue 206 GLU rtp GLU  q -1.0
  2042          N    206    GLU      N    857      -0.31    14.0067
  2043          H    206    GLU      H    857       0.31      1.008
  2044        CH1    206    GLU     CA    858          0     13.019
  2045        CH2    206    GLU     CB    858          0     14.027
  2046        CH2    206    GLU     CG    858          0     14.027
  2047          C    206    GLU     CD    859       0.27     12.011
  2048         OM    206    GLU    OE1    859     -0.635    15.9994
  2049         OM    206    GLU    OE2    859     -0.635    15.9994
  2050          C    206    GLU      C    860       0.45     12.011
  2051          O    206    GLU      O    860      -0.45    15.9994   ; qtot -8
; residue 207 ARG rtp ARG  q +1.0
  2052          N    207    ARG      N    861      -0.31    14.0067
  2053          H    207    ARG      H    861       0.31      1.008
  2054        CH1    207    ARG     CA    862          0     13.019
  2055        CH2    207    ARG     CB    862          0     14.027
  2056        CH2    207    ARG     CG    862          0     14.027
  2057        CH2    207    ARG     CD    863       0.09     14.027
  2058         NE    207    ARG     NE    863      -0.11    14.0067
  2059          H    207    ARG     HE    863       0.24      1.008
  2060          C    207    ARG     CZ    863       0.34     12.011
  2061         NZ    207    ARG    NH1    863      -0.26    14.0067
  2062          H    207    ARG   HH11    863       0.24      1.008
  2063          H    207    ARG   HH12    863       0.24      1.008
  2064         NZ    207    ARG    NH2    863      -0.26    14.0067
  2065          H    207    ARG   HH21    863       0.24      1.008
  2066          H    207    ARG   HH22    863       0.24      1.008
  2067          C    207    ARG      C    864       0.45     12.011
  2068          O    207    ARG      O    864      -0.45    15.9994   ; qtot -7
; residue 208 GLU rtp GLU  q -1.0
  2069          N    208    GLU      N    865      -0.31    14.0067
  2070          H    208    GLU      H    865       0.31      1.008
  2071        CH1    208    GLU     CA    866          0     13.019
  2072        CH2    208    GLU     CB    866          0     14.027
  2073        CH2    208    GLU     CG    866          0     14.027
  2074          C    208    GLU     CD    867       0.27     12.011
  2075         OM    208    GLU    OE1    867     -0.635    15.9994
  2076         OM    208    GLU    OE2    867     -0.635    15.9994
  2077          C    208    GLU      C    868       0.45     12.011
  2078          O    208    GLU      O    868      -0.45    15.9994   ; qtot -8
; residue 209 GLN rtp GLN  q  0.0
  2079          N    209    GLN      N    869      -0.31    14.0067
  2080          H    209    GLN      H    869       0.31      1.008
  2081        CH1    209    GLN     CA    870          0     13.019
  2082        CH2    209    GLN     CB    870          0     14.027
  2083        CH2    209    GLN     CG    870          0     14.027
  2084          C    209    GLN     CD    871       0.29     12.011
  2085          O    209    GLN    OE1    871      -0.45    15.9994
  2086         NT    209    GLN    NE2    871      -0.72    14.0067
  2087          H    209    GLN   HE21    871       0.44      1.008
  2088          H    209    GLN   HE22    871       0.44      1.008
  2089          C    209    GLN      C    872       0.45     12.011
  2090          O    209    GLN      O    872      -0.45    15.9994   ; qtot -8
; residue 210 GLY rtp GLY  q  0.0
  2091          N    210    GLY      N    873      -0.31    14.0067
  2092          H    210    GLY      H    873       0.31      1.008
  2093        CH2    210    GLY     CA    874          0     14.027
  2094          C    210    GLY      C    875       0.45     12.011
  2095          O    210    GLY      O    875      -0.45    15.9994   ; qtot -8
; residue 211 GLU rtp GLU  q -1.0
  2096          N    211    GLU      N    876      -0.31    14.0067
  2097          H    211    GLU      H    876       0.31      1.008
  2098        CH1    211    GLU     CA    877          0     13.019
  2099        CH2    211    GLU     CB    877          0     14.027
  2100        CH2    211    GLU     CG    877          0     14.027
  2101          C    211    GLU     CD    878       0.27     12.011
  2102         OM    211    GLU    OE1    878     -0.635    15.9994
  2103         OM    211    GLU    OE2    878     -0.635    15.9994
  2104          C    211    GLU      C    879       0.45     12.011
  2105          O    211    GLU      O    879      -0.45    15.9994   ; qtot -9
; residue 212 VAL rtp VAL  q  0.0
  2106          N    212    VAL      N    880      -0.31    14.0067
  2107          H    212    VAL      H    880       0.31      1.008
  2108        CH1    212    VAL     CA    881          0     13.019
  2109        CH1    212    VAL     CB    881          0     13.019
  2110        CH3    212    VAL    CG1    881          0     15.035
  2111        CH3    212    VAL    CG2    881          0     15.035
  2112          C    212    VAL      C    882       0.45     12.011
  2113          O    212    VAL      O    882      -0.45    15.9994   ; qtot -9
; residue 213 ARG rtp ARG  q +1.0
  2114          N    213    ARG      N    883      -0.31    14.0067
  2115          H    213    ARG      H    883       0.31      1.008
  2116        CH1    213    ARG     CA    884          0     13.019
  2117        CH2    213    ARG     CB    884          0     14.027
  2118        CH2    213    ARG     CG    884          0     14.027
  2119        CH2    213    ARG     CD    885       0.09     14.027
  2120         NE    213    ARG     NE    885      -0.11    14.0067
  2121          H    213    ARG     HE    885       0.24      1.008
  2122          C    213    ARG     CZ    885       0.34     12.011
  2123         NZ    213    ARG    NH1    885      -0.26    14.0067
  2124          H    213    ARG   HH11    885       0.24      1.008
  2125          H    213    ARG   HH12    885       0.24      1.008
  2126         NZ    213    ARG    NH2    885      -0.26    14.0067
  2127          H    213    ARG   HH21    885       0.24      1.008
  2128          H    213    ARG   HH22    885       0.24      1.008
  2129          C    213    ARG      C    886       0.45     12.011
  2130          O    213    ARG      O    886      -0.45    15.9994   ; qtot -8
; residue 214 PHE rtp PHE  q  0.0
  2131          N    214    PHE      N    887      -0.31    14.0067
  2132          H    214    PHE      H    887       0.31      1.008
  2133        CH1    214    PHE     CA    888          0     13.019
  2134        CH2    214    PHE     CB    888          0     14.027
  2135          C    214    PHE     CG    888          0     12.011
  2136          C    214    PHE    CD1    889      -0.14     12.011
  2137         HC    214    PHE    HD1    889       0.14      1.008
  2138          C    214    PHE    CD2    890      -0.14     12.011
  2139         HC    214    PHE    HD2    890       0.14      1.008
  2140          C    214    PHE    CE1    891      -0.14     12.011
  2141         HC    214    PHE    HE1    891       0.14      1.008
  2142          C    214    PHE    CE2    892      -0.14     12.011
  2143         HC    214    PHE    HE2    892       0.14      1.008
  2144          C    214    PHE     CZ    893      -0.14     12.011
  2145         HC    214    PHE     HZ    893       0.14      1.008
  2146          C    214    PHE      C    894       0.45     12.011
  2147          O    214    PHE      O    894      -0.45    15.9994   ; qtot -8
; residue 215 SER rtp SER  q  0.0
  2148          N    215    SER      N    895      -0.31    14.0067
  2149          H    215    SER      H    895       0.31      1.008
  2150        CH1    215    SER     CA    896          0     13.019
  2151        CH2    215    SER     CB    897      0.266     14.027
  2152         OA    215    SER     OG    897     -0.674    15.9994
  2153          H    215    SER     HG    897      0.408      1.008
  2154          C    215    SER      C    898       0.45     12.011
  2155          O    215    SER      O    898      -0.45    15.9994   ; qtot -8
; residue 216 ALA rtp ALA  q  0.0
  2156          N    216    ALA      N    899      -0.31    14.0067
  2157          H    216    ALA      H    899       0.31      1.008
  2158        CH1    216    ALA     CA    900          0     13.019
  2159        CH3    216    ALA     CB    900          0     15.035
  2160          C    216    ALA      C    901       0.45     12.011
  2161          O    216    ALA      O    901      -0.45    15.9994   ; qtot -8
; residue 217 VAL rtp VAL  q  0.0
  2162          N    217    VAL      N    902      -0.31    14.0067
  2163          H    217    VAL      H    902       0.31      1.008
  2164        CH1    217    VAL     CA    903          0     13.019
  2165        CH1    217    VAL     CB    903          0     13.019
  2166        CH3    217    VAL    CG1    903          0     15.035
  2167        CH3    217    VAL    CG2    903          0     15.035
  2168          C    217    VAL      C    904       0.45     12.011
  2169          O    217    VAL      O    904      -0.45    15.9994   ; qtot -8
; residue 218 ALA rtp ALA  q -1.0
  2170          N    218    ALA      N    905      -0.31    14.0067
  2171          H    218    ALA      H    905       0.31      1.008
  2172        CH1    218    ALA     CA    906          0     13.019
  2173        CH3    218    ALA     CB    906          0     15.035
  2174          C    218    ALA      C    907       0.27     12.011
  2175         OM    218    ALA     O1    907     -0.635    15.9994
  2176         OM    218    ALA     O2    907     -0.635    15.9994   ; qtot -9

[ bonds ]
;  ai    aj funct            c0            c1            c2            c3
    1     2     2    gb_2
    1     3     2    gb_2
    1     4     2    gb_2
    1     5     2    gb_21
    5     6     2    gb_27
    5    10     2    gb_27
    6     7     2    gb_27
    7     8     2    gb_32
    8     9     2    gb_31
   10    11     2    gb_5
   10    12     2    gb_10
   12    13     2    gb_2
   12    14     2    gb_21
   14    15     2    gb_27
   14    22     2    gb_27
   15    16     2    gb_27
   16    17     2    gb_27
   17    18     2    gb_5
   17    19     2    gb_9
   19    20     2    gb_2
   19    21     2    gb_2
   22    23     2    gb_5
   22    24     2    gb_10
   24    25     2    gb_2
   24    26     2    gb_21
   26    27     2    gb_27
   26    31     2    gb_27
   27    28     2    gb_27
   28    29     2    gb_27
   28    30     2    gb_27
   31    32     2    gb_5
   31    33     2    gb_10
   33    34     2    gb_2
   33    35     2    gb_21
   35    36     2    gb_27
   35    44     2    gb_27
   36    37     2    gb_27
   37    38     2    gb_27
   38    39     2    gb_27
   39    40     2    gb_21
   40    41     2    gb_2
   40    42     2    gb_2
   40    43     2    gb_2
   44    45     2    gb_5
   44    46     2    gb_10
   46    47     2    gb_21
   46    50     2    gb_21
   47    48     2    gb_27
   47    51     2    gb_27
   48    49     2    gb_27
   49    50     2    gb_27
   51    52     2    gb_5
   51    53     2    gb_10
   53    54     2    gb_2
   53    55     2    gb_21
   55    56     2    gb_27
   55    60     2    gb_27
   56    57     2    gb_27
   57    58     2    gb_32
   58    59     2    gb_31
   60    61     2    gb_5
   60    62     2    gb_10
   62    63     2    gb_2
   62    64     2    gb_21
   64    65     2    gb_27
   64    70     2    gb_27
   65    66     2    gb_27
   66    67     2    gb_27
   67    68     2    gb_6
   67    69     2    gb_6
   70    71     2    gb_5
   70    72     2    gb_10
   72    73     2    gb_2
   72    74     2    gb_21
   74    75     2    gb_27
   74    79     2    gb_27
   75    76     2    gb_27
   75    77     2    gb_27
   76    78     2    gb_27
   79    80     2    gb_5
   79    81     2    gb_10
   81    82     2    gb_2
   81    83     2    gb_21
   83    84     2    gb_27
   83    90     2    gb_27
   84    85     2    gb_27
   85    86     2    gb_5
   85    87     2    gb_9
   87    88     2    gb_2
   87    89     2    gb_2
   90    91     2    gb_5
   90    92     2    gb_10
   92    93     2    gb_21
   92    96     2    gb_21
   93    94     2    gb_27
   93    97     2    gb_27
   94    95     2    gb_27
   95    96     2    gb_27
   97    98     2    gb_5
   97    99     2    gb_10
   99   100     2    gb_2
   99   101     2    gb_21
  101   102     2    gb_27
  101   107     2    gb_27
  102   103     2    gb_27
  103   104     2    gb_27
  104   105     2    gb_6
  104   106     2    gb_6
  107   108     2    gb_5
  107   109     2    gb_10
  109   110     2    gb_2
  109   111     2    gb_21
  111   112     2    gb_27
  111   116     2    gb_27
  112   113     2    gb_27
  113   114     2    gb_32
  114   115     2    gb_31
  116   117     2    gb_5
  116   118     2    gb_10
  118   119     2    gb_2
  118   120     2    gb_21
  120   121     2    gb_27
  120   125     2    gb_27
  121   122     2    gb_27
  122   123     2    gb_27
  122   124     2    gb_27
  125   126     2    gb_5
  125   127     2    gb_10
  127   128     2    gb_2
  127   129     2    gb_21
  129   130     2    gb_27
  129   136     2    gb_27
  130   131     2    gb_27
  131   132     2    gb_5
  131   133     2    gb_9
  133   134     2    gb_2
  133   135     2    gb_2
  136   137     2    gb_5
  136   138     2    gb_10
  138   139     2    gb_2
  138   140     2    gb_21
  140   141     2    gb_27
  140   149     2    gb_27
  141   142     2    gb_27
  142   143     2    gb_27
  143   144     2    gb_27
  144   145     2    gb_21
  145   146     2    gb_2
  145   147     2    gb_2
  145   148     2    gb_2
  149   150     2    gb_5
  149   151     2    gb_10
  151   152     2    gb_2
  151   153     2    gb_21
  153   154     2    gb_27
  153   157     2    gb_27
  154   155     2    gb_27
  154   156     2    gb_27
  157   158     2    gb_5
  157   159     2    gb_10
  159   160     2    gb_2
  159   161     2    gb_21
  161   162     2    gb_27
  161   166     2    gb_27
  162   163     2    gb_27
  163   164     2    gb_27
  163   165     2    gb_27
  166   167     2    gb_5
  166   168     2    gb_10
  168   169     2    gb_2
  168   170     2    gb_21
  170   171     2    gb_27
  170   174     2    gb_27
  171   172     2    gb_18
  172   173     2    gb_1
  174   175     2    gb_5
  174   176     2    gb_10
  176   177     2    gb_2
  176   178     2    gb_21
  178   179     2    gb_27
  178   191     2    gb_27
  179   180     2    gb_27
  180   181     2    gb_27
  181   182     2    gb_21
  182   183     2    gb_2
  182   184     2    gb_11
  184   185     2    gb_11
  184   188     2    gb_11
  185   186     2    gb_2
  185   187     2    gb_2
  188   189     2    gb_2
  188   190     2    gb_2
  191   192     2    gb_5
  191   193     2    gb_10
  193   194     2    gb_2
  193   195     2    gb_21
  195   196     2    gb_27
  195   200     2    gb_27
  196   197     2    gb_27
  197   198     2    gb_27
  197   199     2    gb_27
  200   201     2    gb_5
  200   202     2    gb_10
  202   203     2    gb_2
  202   204     2    gb_21
  204   205     2    gb_27
  205   206     2    gb_5
  205   207     2    gb_10
  207   208     2    gb_2
  207   209     2    gb_21
  209   210     2    gb_27
  209   213     2    gb_27
  210   211     2    gb_27
  210   212     2    gb_27
  213   214     2    gb_5
  213   215     2    gb_10
  215   216     2    gb_2
  215   217     2    gb_21
  217   218     2    gb_27
  217   219     2    gb_27
  219   220     2    gb_5
  219   221     2    gb_10
  221   222     2    gb_2
  221   223     2    gb_21
  223   224     2    gb_27
  224   225     2    gb_5
  224   226     2    gb_10
  226   227     2    gb_2
  226   228     2    gb_21
  228   229     2    gb_27
  228   236     2    gb_27
  229   230     2    gb_27
  230   231     2    gb_27
  231   232     2    gb_5
  231   233     2    gb_9
  233   234     2    gb_2
  233   235     2    gb_2
  236   237     2    gb_5
  236   238     2    gb_10
  238   239     2    gb_2
  238   240     2    gb_21
  240   241     2    gb_27
  240   257     2    gb_27
  241   242     2    gb_27
  242   243     2    gb_10
  242   245     2    gb_16
  243   244     2    gb_3
  243   246     2    gb_10
  245   248     2    gb_16
  245   249     2    gb_16
  246   247     2    gb_2
  246   248     2    gb_10
  248   251     2    gb_16
  249   250     2    gb_3
  249   253     2    gb_16
  251   252     2    gb_3
  251   255     2    gb_16
  253   254     2    gb_3
  253   255     2    gb_16
  255   256     2    gb_3
  257   258     2    gb_5
  257   259     2    gb_10
  259   260     2    gb_2
  259   261     2    gb_21
  261   262     2    gb_27
  261   274     2    gb_27
  262   263     2    gb_27
  263   264     2    gb_27
  264   265     2    gb_21
  265   266     2    gb_2
  265   267     2    gb_11
  267   268     2    gb_11
  267   271     2    gb_11
  268   269     2    gb_2
  268   270     2    gb_2
  271   272     2    gb_2
  271   273     2    gb_2
  274   275     2    gb_5
  274   276     2    gb_10
  276   277     2    gb_2
  276   278     2    gb_21
  278   279     2    gb_27
  278   291     2    gb_27
  279   280     2    gb_27
  280   281     2    gb_16
  280   283     2    gb_16
  281   282     2    gb_3
  281   285     2    gb_16
  283   284     2    gb_3
  283   287     2    gb_16
  285   286     2    gb_3
  285   289     2    gb_16
  287   288     2    gb_3
  287   289     2    gb_16
  289   290     2    gb_3
  291   292     2    gb_5
  291   293     2    gb_10
  293   294     2    gb_2
  293   295     2    gb_21
  295   296     2    gb_27
  295   299     2    gb_27
  296   297     2    gb_27
  296   298     2    gb_27
  299   300     2    gb_5
  299   301     2    gb_10
  301   302     2    gb_2
  301   303     2    gb_21
  303   304     2    gb_27
  303   308     2    gb_27
  304   305     2    gb_27
  305   306     2    gb_6
  305   307     2    gb_6
  308   309     2    gb_5
  308   310     2    gb_10
  310   311     2    gb_2
  310   312     2    gb_21
  312   313     2    gb_27
  312   316     2    gb_27
  313   314     2    gb_27
  313   315     2    gb_27
  316   317     2    gb_5
  316   318     2    gb_10
  318   319     2    gb_2
  318   320     2    gb_21
  320   321     2    gb_27
  320   325     2    gb_27
  321   322     2    gb_27
  322   323     2    gb_27
  322   324     2    gb_27
  325   326     2    gb_5
  325   327     2    gb_10
  327   328     2    gb_2
  327   329     2    gb_21
  329   330     2    gb_27
  330   331     2    gb_5
  330   332     2    gb_10
  332   333     2    gb_2
  332   334     2    gb_21
  334   335     2    gb_27
  334   339     2    gb_27
  335   336     2    gb_27
  336   337     2    gb_27
  336   338     2    gb_27
  339   340     2    gb_5
  339   341     2    gb_10
  341   342     2    gb_2
  341   343     2    gb_21
  343   344     2    gb_27
  343   349     2    gb_27
  344   345     2    gb_27
  345   346     2    gb_27
  346   347     2    gb_6
  346   348     2    gb_6
  349   350     2    gb_5
  349   351     2    gb_10
  351   352     2    gb_2
  351   353     2    gb_21
  353   354     2    gb_27
  353   359     2    gb_27
  354   355     2    gb_27
  355   356     2    gb_27
  356   357     2    gb_6
  356   358     2    gb_6
  359   360     2    gb_5
  359   361     2    gb_10
  361   362     2    gb_2
  361   363     2    gb_21
  363   364     2    gb_27
  363   369     2    gb_27
  364   365     2    gb_27
  365   366     2    gb_27
  366   367     2    gb_6
  366   368     2    gb_6
  369   370     2    gb_5
  369   371     2    gb_10
  371   372     2    gb_2
  371   373     2    gb_21
  373   374     2    gb_27
  373   377     2    gb_27
  374   375     2    gb_18
  375   376     2    gb_1
  377   378     2    gb_5
  377   379     2    gb_10
  379   380     2    gb_2
  379   381     2    gb_21
  381   382     2    gb_27
  381   386     2    gb_27
  382   383     2    gb_27
  383   384     2    gb_27
  383   385     2    gb_27
  386   387     2    gb_5
  386   388     2    gb_10
  388   389     2    gb_2
  388   390     2    gb_21
  390   391     2    gb_27
  391   392     2    gb_5
  391   393     2    gb_10
  393   394     2    gb_2
  393   395     2    gb_21
  395   396     2    gb_27
  395   399     2    gb_27
  396   397     2    gb_18
  397   398     2    gb_1
  399   400     2    gb_5
  399   401     2    gb_10
  401   402     2    gb_2
  401   403     2    gb_21
  403   404     2    gb_27
  403   407     2    gb_27
  404   405     2    gb_27
  404   406     2    gb_27
  407   408     2    gb_5
  407   409     2    gb_10
  409   410     2    gb_21
  409   413     2    gb_21
  410   411     2    gb_27
  410   414     2    gb_27
  411   412     2    gb_27
  412   413     2    gb_27
  414   415     2    gb_5
  414   416     2    gb_10
  416   417     2    gb_2
  416   418     2    gb_21
  418   419     2    gb_27
  418   420     2    gb_27
  420   421     2    gb_5
  420   422     2    gb_10
  422   423     2    gb_21
  422   426     2    gb_21
  423   424     2    gb_27
  423   427     2    gb_27
  424   425     2    gb_27
  425   426     2    gb_27
  427   428     2    gb_5
  427   429     2    gb_10
  429   430     2    gb_2
  429   431     2    gb_21
  431   432     2    gb_27
  431   433     2    gb_27
  433   434     2    gb_5
  433   435     2    gb_10
  435   436     2    gb_2
  435   437     2    gb_21
  437   438     2    gb_27
  437   441     2    gb_27
  438   439     2    gb_32
  439   440     2    gb_8
  441   442     2    gb_5
  441   443     2    gb_10
  443   444     2    gb_2
  443   445     2    gb_21
  445   446     2    gb_27
  445   447     2    gb_27
  447   448     2    gb_5
  447   449     2    gb_10
  449   450     2    gb_2
  449   451     2    gb_21
  451   452     2    gb_27
  451   456     2    gb_27
  452   453     2    gb_27
  453   454     2    gb_27
  453   455     2    gb_27
  456   457     2    gb_5
  456   458     2    gb_10
  458   459     2    gb_2
  458   460     2    gb_21
  460   461     2    gb_27
  460   465     2    gb_27
  461   462     2    gb_27
  462   463     2    gb_27
  462   464     2    gb_27
  465   466     2    gb_5
  465   467     2    gb_10
  467   468     2    gb_2
  467   469     2    gb_21
  469   470     2    gb_27
  469   474     2    gb_27
  470   471     2    gb_27
  471   472     2    gb_27
  471   473     2    gb_27
  474   475     2    gb_5
  474   476     2    gb_10
  476   477     2    gb_2
  476   478     2    gb_21
  478   479     2    gb_27
  478   483     2    gb_27
  479   480     2    gb_27
  480   481     2    gb_27
  480   482     2    gb_27
  483   484     2    gb_5
  483   485     2    gb_10
  485   486     2    gb_2
  485   487     2    gb_21
  487   488     2    gb_27
  487   500     2    gb_27
  488   489     2    gb_27
  489   490     2    gb_16
  489   492     2    gb_16
  490   491     2    gb_3
  490   494     2    gb_16
  492   493     2    gb_3
  492   496     2    gb_16
  494   495     2    gb_3
  494   498     2    gb_16
  496   497     2    gb_3
  496   498     2    gb_16
  498   499     2    gb_3
  500   501     2    gb_5
  500   502     2    gb_10
  502   503     2    gb_21
  502   506     2    gb_21
  503   504     2    gb_27
  503   507     2    gb_27
  504   505     2    gb_27
  505   506     2    gb_27
  507   508     2    gb_5
  507   509     2    gb_10
  509   510     2    gb_2
  509   511     2    gb_21
  511   512     2    gb_27
  511   516     2    gb_27
  512   513     2    gb_27
  513   514     2    gb_27
  513   515     2    gb_27
  516   517     2    gb_5
  516   518     2    gb_10
  518   519     2    gb_2
  518   520     2    gb_21
  520   521     2    gb_27
  520   525     2    gb_27
  521   522     2    gb_18
  521   524     2    gb_27
  522   523     2    gb_1
  525   526     2    gb_5
  525   527     2    gb_10
  527   528     2    gb_2
  527   529     2    gb_21
  529   530     2    gb_27
  529   531     2    gb_27
  531   532     2    gb_5
  531   533     2    gb_10
  533   534     2    gb_2
  533   535     2    gb_21
  535   536     2    gb_27
  535   543     2    gb_27
  536   537     2    gb_27
  537   538     2    gb_27
  538   539     2    gb_5
  538   540     2    gb_9
  540   541     2    gb_2
  540   542     2    gb_2
  543   544     2    gb_5
  543   545     2    gb_10
  545   546     2    gb_2
  545   547     2    gb_21
  547   548     2    gb_27
  547   557     2    gb_27
  548   549     2    gb_27
  549   550     2    gb_10
  549   551     2    gb_10
  550   553     2    gb_10
  551   552     2    gb_3
  551   555     2    gb_10
  553   554     2    gb_3
  553   555     2    gb_10
  555   556     2    gb_2
  557   558     2    gb_5
  557   559     2    gb_10
  559   560     2    gb_2
  559   561     2    gb_21
  561   562     2    gb_27
  561   567     2    gb_27
  562   563     2    gb_27
  563   564     2    gb_27
  564   565     2    gb_6
  564   566     2    gb_6
  567   568     2    gb_5
  567   569     2    gb_10
  569   570     2    gb_2
  569   571     2    gb_21
  571   572     2    gb_27
  571   578     2    gb_27
  572   573     2    gb_27
  573   574     2    gb_5
  573   575     2    gb_9
  575   576     2    gb_2
  575   577     2    gb_2
  578   579     2    gb_5
  578   580     2    gb_10
  580   581     2    gb_2
  580   582     2    gb_21
  582   583     2    gb_27
  582   595     2    gb_27
  583   584     2    gb_27
  584   585     2    gb_16
  584   587     2    gb_16
  585   586     2    gb_3
  585   589     2    gb_16
  587   588     2    gb_3
  587   591     2    gb_16
  589   590     2    gb_3
  589   593     2    gb_16
  591   592     2    gb_3
  591   593     2    gb_16
  593   594     2    gb_3
  595   596     2    gb_5
  595   597     2    gb_10
  597   598     2    gb_2
  597   599     2    gb_21
  599   600     2    gb_27
  599   612     2    gb_27
  600   601     2    gb_27
  601   602     2    gb_27
  602   603     2    gb_21
  603   604     2    gb_2
  603   605     2    gb_11
  605   606     2    gb_11
  605   609     2    gb_11
  606   607     2    gb_2
  606   608     2    gb_2
  609   610     2    gb_2
  609   611     2    gb_2
  612   613     2    gb_5
  612   614     2    gb_10
  614   615     2    gb_2
  614   616     2    gb_21
  616   617     2    gb_27
  616   625     2    gb_27
  617   618     2    gb_27
  618   619     2    gb_27
  619   620     2    gb_27
  620   621     2    gb_21
  621   622     2    gb_2
  621   623     2    gb_2
  621   624     2    gb_2
  625   626     2    gb_5
  625   627     2    gb_10
  627   628     2    gb_2
  627   629     2    gb_21
  629   630     2    gb_27
  629   638     2    gb_27
  630   631     2    gb_27
  631   632     2    gb_27
  632   633     2    gb_27
  633   634     2    gb_21
  634   635     2    gb_2
  634   636     2    gb_2
  634   637     2    gb_2
  638   639     2    gb_5
  638   640     2    gb_10
  640   641     2    gb_2
  640   642     2    gb_21
  642   643     2    gb_27
  642   650     2    gb_27
  643   644     2    gb_27
  644   645     2    gb_27
  645   646     2    gb_5
  645   647     2    gb_9
  647   648     2    gb_2
  647   649     2    gb_2
  650   651     2    gb_5
  650   652     2    gb_10
  652   653     2    gb_2
  652   654     2    gb_21
  654   655     2    gb_27
  654   659     2    gb_27
  655   656     2    gb_27
  655   657     2    gb_27
  656   658     2    gb_27
  659   660     2    gb_5
  659   661     2    gb_10
  661   662     2    gb_2
  661   663     2    gb_21
  663   664     2    gb_27
  663   669     2    gb_27
  664   665     2    gb_27
  665   666     2    gb_27
  666   667     2    gb_6
  666   668     2    gb_6
  669   670     2    gb_5
  669   671     2    gb_10
  671   672     2    gb_2
  671   673     2    gb_21
  673   674     2    gb_27
  673   679     2    gb_27
  674   675     2    gb_27
  675   676     2    gb_27
  676   677     2    gb_6
  676   678     2    gb_6
  679   680     2    gb_5
  679   681     2    gb_10
  681   682     2    gb_2
  681   683     2    gb_21
  683   684     2    gb_27
  683   688     2    gb_27
  684   685     2    gb_27
  685   686     2    gb_27
  685   687     2    gb_27
  688   689     2    gb_5
  688   690     2    gb_10
  690   691     2    gb_2
  690   692     2    gb_21
  692   693     2    gb_27
  692   701     2    gb_27
  693   694     2    gb_27
  694   695     2    gb_27
  695   696     2    gb_27
  696   697     2    gb_21
  697   698     2    gb_2
  697   699     2    gb_2
  697   700     2    gb_2
  701   702     2    gb_5
  701   703     2    gb_10
  703   704     2    gb_2
  703   705     2    gb_21
  705   706     2    gb_27
  706   707     2    gb_5
  706   708     2    gb_10
  708   709     2    gb_2
  708   710     2    gb_21
  710   711     2    gb_27
  710   718     2    gb_27
  711   712     2    gb_27
  712   713     2    gb_27
  713   714     2    gb_5
  713   715     2    gb_9
  715   716     2    gb_2
  715   717     2    gb_2
  718   719     2    gb_5
  718   720     2    gb_10
  720   721     2    gb_2
  720   722     2    gb_21
  722   723     2    gb_27
  722   728     2    gb_27
  723   724     2    gb_27
  724   725     2    gb_27
  725   726     2    gb_6
  725   727     2    gb_6
  728   729     2    gb_5
  728   730     2    gb_10
  730   731     2    gb_2
  730   732     2    gb_21
  732   733     2    gb_27
  732   736     2    gb_27
  733   734     2    gb_27
  733   735     2    gb_27
  736   737     2    gb_5
  736   738     2    gb_10
  738   739     2    gb_2
  738   740     2    gb_21
  740   741     2    gb_27
  740   744     2    gb_27
  741   742     2    gb_18
  742   743     2    gb_1
  744   745     2    gb_5
  744   746     2    gb_10
  746   747     2    gb_21
  746   750     2    gb_21
  747   748     2    gb_27
  747   751     2    gb_27
  748   749     2    gb_27
  749   750     2    gb_27
  751   752     2    gb_5
  751   753     2    gb_10
  753   754     2    gb_2
  753   755     2    gb_21
  755   756     2    gb_27
  755   764     2    gb_27
  756   757     2    gb_27
  757   758     2    gb_27
  758   759     2    gb_27
  759   760     2    gb_21
  760   761     2    gb_2
  760   762     2    gb_2
  760   763     2    gb_2
  764   765     2    gb_5
  764   766     2    gb_10
  766   767     2    gb_2
  766   768     2    gb_21
  768   769     2    gb_27
  768   772     2    gb_27
  769   770     2    gb_27
  769   771     2    gb_27
  772   773     2    gb_5
  772   774     2    gb_10
  774   775     2    gb_2
  774   776     2    gb_21
  776   777     2    gb_27
  776   790     2    gb_27
  777   778     2    gb_27
  778   779     2    gb_16
  778   781     2    gb_16
  779   780     2    gb_3
  779   783     2    gb_16
  781   782     2    gb_3
  781   785     2    gb_16
  783   784     2    gb_3
  783   787     2    gb_16
  785   786     2    gb_3
  785   787     2    gb_16
  787   788     2    gb_13
  788   789     2    gb_1
  790   791     2    gb_5
  790   792     2    gb_10
  792   793     2    gb_2
  792   794     2    gb_21
  794   795     2    gb_27
  794   807     2    gb_27
  795   796     2    gb_27
  796   797     2    gb_16
  796   799     2    gb_16
  797   798     2    gb_3
  797   801     2    gb_16
  799   800     2    gb_3
  799   803     2    gb_16
  801   802     2    gb_3
  801   805     2    gb_16
  803   804     2    gb_3
  803   805     2    gb_16
  805   806     2    gb_3
  807   808     2    gb_5
  807   809     2    gb_10
  809   810     2    gb_2
  809   811     2    gb_21
  811   812     2    gb_27
  811   816     2    gb_27
  812   813     2    gb_27
  813   814     2    gb_32
  814   815     2    gb_31
  816   817     2    gb_5
  816   818     2    gb_10
  818   819     2    gb_2
  818   820     2    gb_21
  820   821     2    gb_27
  820   829     2    gb_27
  821   822     2    gb_27
  822   823     2    gb_27
  823   824     2    gb_27
  824   825     2    gb_21
  825   826     2    gb_2
  825   827     2    gb_2
  825   828     2    gb_2
  829   830     2    gb_5
  829   831     2    gb_10
  831   832     2    gb_2
  831   833     2    gb_21
  833   834     2    gb_27
  833   841     2    gb_27
  834   835     2    gb_27
  835   836     2    gb_27
  836   837     2    gb_5
  836   838     2    gb_9
  838   839     2    gb_2
  838   840     2    gb_2
  841   842     2    gb_5
  841   843     2    gb_10
  843   844     2    gb_2
  843   845     2    gb_21
  845   846     2    gb_27
  845   850     2    gb_27
  846   847     2    gb_18
  846   849     2    gb_27
  847   848     2    gb_1
  850   851     2    gb_5
  850   852     2    gb_10
  852   853     2    gb_2
  852   854     2    gb_21
  854   855     2    gb_27
  854   859     2    gb_27
  855   856     2    gb_27
  855   857     2    gb_27
  856   858     2    gb_27
  859   860     2    gb_5
  859   861     2    gb_10
  861   862     2    gb_2
  861   863     2    gb_21
  863   864     2    gb_27
  864   865     2    gb_5
  864   866     2    gb_10
  866   867     2    gb_2
  866   868     2    gb_21
  868   869     2    gb_27
  868   875     2    gb_27
  869   870     2    gb_27
  870   871     2    gb_5
  870   872     2    gb_9
  872   873     2    gb_2
  872   874     2    gb_2
  875   876     2    gb_5
  875   877     2    gb_10
  877   878     2    gb_2
  877   879     2    gb_21
  879   880     2    gb_27
  879   883     2    gb_27
  880   881     2    gb_18
  881   882     2    gb_1
  883   884     2    gb_5
  883   885     2    gb_10
  885   886     2    gb_2
  885   887     2    gb_21
  887   888     2    gb_27
  887   891     2    gb_27
  888   889     2    gb_32
  889   890     2    gb_8
  891   892     2    gb_5
  891   893     2    gb_10
  893   894     2    gb_2
  893   895     2    gb_21
  895   896     2    gb_27
  896   897     2    gb_5
  896   898     2    gb_10
  898   899     2    gb_2
  898   900     2    gb_21
  900   901     2    gb_27
  900   905     2    gb_27
  901   902     2    gb_18
  901   904     2    gb_27
  902   903     2    gb_1
  905   906     2    gb_5
  905   907     2    gb_10
  907   908     2    gb_2
  907   909     2    gb_21
  909   910     2    gb_27
  909   914     2    gb_27
  910   911     2    gb_27
  910   912     2    gb_27
  911   913     2    gb_27
  914   915     2    gb_5
  914   916     2    gb_10
  916   917     2    gb_2
  916   918     2    gb_21
  918   919     2    gb_27
  919   920     2    gb_5
  919   921     2    gb_10
  921   922     2    gb_2
  921   923     2    gb_21
  923   924     2    gb_27
  923   928     2    gb_27
  924   925     2    gb_27
  925   926     2    gb_27
  925   927     2    gb_27
  928   929     2    gb_5
  928   930     2    gb_10
  930   931     2    gb_2
  930   932     2    gb_21
  932   933     2    gb_27
  932   937     2    gb_27
  933   934     2    gb_27
  933   935     2    gb_27
  934   936     2    gb_27
  937   938     2    gb_5
  937   939     2    gb_10
  939   940     2    gb_2
  939   941     2    gb_21
  941   942     2    gb_27
  941   951     2    gb_27
  942   943     2    gb_27
  943   944     2    gb_10
  943   945     2    gb_10
  944   947     2    gb_10
  945   946     2    gb_3
  945   949     2    gb_10
  947   948     2    gb_3
  947   949     2    gb_10
  949   950     2    gb_2
  951   952     2    gb_5
  951   953     2    gb_10
  953   954     2    gb_2
  953   955     2    gb_21
  955   956     2    gb_27
  955   957     2    gb_27
  957   958     2    gb_5
  957   959     2    gb_10
  959   960     2    gb_2
  959   961     2    gb_21
  961   962     2    gb_27
  961   965     2    gb_27
  962   963     2    gb_27
  962   964     2    gb_27
  965   966     2    gb_5
  965   967     2    gb_10
  967   968     2    gb_2
  967   969     2    gb_21
  969   970     2    gb_27
  969   971     2    gb_27
  971   972     2    gb_5
  971   973     2    gb_10
  973   974     2    gb_2
  973   975     2    gb_21
  975   976     2    gb_27
  975   982     2    gb_27
  976   977     2    gb_27
  977   978     2    gb_5
  977   979     2    gb_9
  979   980     2    gb_2
  979   981     2    gb_2
  982   983     2    gb_5
  982   984     2    gb_10
  984   985     2    gb_2
  984   986     2    gb_21
  986   987     2    gb_27
  986   993     2    gb_27
  987   988     2    gb_27
  988   989     2    gb_5
  988   990     2    gb_9
  990   991     2    gb_2
  990   992     2    gb_2
  993   994     2    gb_5
  993   995     2    gb_10
  995   996     2    gb_2
  995   997     2    gb_21
  997   998     2    gb_27
  997  1005     2    gb_27
  998   999     2    gb_27
  999  1000     2    gb_27
 1000  1001     2    gb_5
 1000  1002     2    gb_9
 1002  1003     2    gb_2
 1002  1004     2    gb_2
 1005  1006     2    gb_5
 1005  1007     2    gb_10
 1007  1008     2    gb_2
 1007  1009     2    gb_21
 1009  1010     2    gb_27
 1009  1014     2    gb_27
 1010  1011     2    gb_27
 1011  1012     2    gb_6
 1011  1013     2    gb_6
 1014  1015     2    gb_5
 1014  1016     2    gb_10
 1016  1017     2    gb_2
 1016  1018     2    gb_21
 1018  1019     2    gb_27
 1018  1027     2    gb_27
 1019  1020     2    gb_27
 1020  1021     2    gb_27
 1021  1022     2    gb_27
 1022  1023     2    gb_21
 1023  1024     2    gb_2
 1023  1025     2    gb_2
 1023  1026     2    gb_2
 1027  1028     2    gb_5
 1027  1029     2    gb_10
 1029  1030     2    gb_2
 1029  1031     2    gb_21
 1031  1032     2    gb_27
 1031  1036     2    gb_27
 1032  1033     2    gb_27
 1033  1034     2    gb_27
 1033  1035     2    gb_27
 1036  1037     2    gb_5
 1036  1038     2    gb_10
 1038  1039     2    gb_2
 1038  1040     2    gb_21
 1040  1041     2    gb_27
 1041  1042     2    gb_5
 1041  1043     2    gb_10
 1043  1044     2    gb_2
 1043  1045     2    gb_21
 1045  1046     2    gb_27
 1045  1058     2    gb_27
 1046  1047     2    gb_27
 1047  1048     2    gb_16
 1047  1050     2    gb_16
 1048  1049     2    gb_3
 1048  1052     2    gb_16
 1050  1051     2    gb_3
 1050  1054     2    gb_16
 1052  1053     2    gb_3
 1052  1056     2    gb_16
 1054  1055     2    gb_3
 1054  1056     2    gb_16
 1056  1057     2    gb_3
 1058  1059     2    gb_5
 1058  1060     2    gb_10
 1060  1061     2    gb_2
 1060  1062     2    gb_21
 1062  1063     2    gb_27
 1062  1068     2    gb_27
 1063  1064     2    gb_27
 1064  1065     2    gb_27
 1065  1066     2    gb_6
 1065  1067     2    gb_6
 1068  1069     2    gb_5
 1068  1070     2    gb_10
 1070  1071     2    gb_2
 1070  1072     2    gb_21
 1072  1073     2    gb_27
 1072  1077     2    gb_27
 1073  1074     2    gb_27
 1074  1075     2    gb_6
 1074  1076     2    gb_6
 1077  1078     2    gb_5
 1077  1079     2    gb_10
 1079  1080     2    gb_2
 1079  1081     2    gb_21
 1081  1082     2    gb_27
 1082  1083     2    gb_5
 1082  1084     2    gb_10
 1084  1085     2    gb_2
 1084  1086     2    gb_21
 1086  1087     2    gb_27
 1086  1090     2    gb_27
 1087  1088     2    gb_18
 1088  1089     2    gb_1
 1090  1091     2    gb_5
 1090  1092     2    gb_10
 1092  1093     2    gb_2
 1092  1094     2    gb_21
 1094  1095     2    gb_27
 1094  1098     2    gb_27
 1095  1096     2    gb_27
 1095  1097     2    gb_27
 1098  1099     2    gb_5
 1098  1100     2    gb_10
 1100  1101     2    gb_2
 1100  1102     2    gb_21
 1102  1103     2    gb_27
 1102  1107     2    gb_27
 1103  1104     2    gb_27
 1104  1105     2    gb_27
 1104  1106     2    gb_27
 1107  1108     2    gb_5
 1107  1109     2    gb_10
 1109  1110     2    gb_2
 1109  1111     2    gb_21
 1111  1112     2    gb_27
 1111  1120     2    gb_27
 1112  1113     2    gb_27
 1113  1114     2    gb_27
 1114  1115     2    gb_27
 1115  1116     2    gb_21
 1116  1117     2    gb_2
 1116  1118     2    gb_2
 1116  1119     2    gb_2
 1120  1121     2    gb_5
 1120  1122     2    gb_10
 1122  1123     2    gb_2
 1122  1124     2    gb_21
 1124  1125     2    gb_27
 1124  1132     2    gb_27
 1125  1126     2    gb_27
 1126  1127     2    gb_27
 1127  1128     2    gb_5
 1127  1129     2    gb_9
 1129  1130     2    gb_2
 1129  1131     2    gb_2
 1132  1133     2    gb_5
 1132  1134     2    gb_10
 1134  1135     2    gb_2
 1134  1136     2    gb_21
 1136  1137     2    gb_27
 1136  1149     2    gb_27
 1137  1138     2    gb_27
 1138  1139     2    gb_16
 1138  1141     2    gb_16
 1139  1140     2    gb_3
 1139  1143     2    gb_16
 1141  1142     2    gb_3
 1141  1145     2    gb_16
 1143  1144     2    gb_3
 1143  1147     2    gb_16
 1145  1146     2    gb_3
 1145  1147     2    gb_16
 1147  1148     2    gb_3
 1149  1150     2    gb_5
 1149  1151     2    gb_10
 1151  1152     2    gb_2
 1151  1153     2    gb_21
 1153  1154     2    gb_27
 1153  1158     2    gb_27
 1154  1155     2    gb_27
 1155  1156     2    gb_27
 1155  1157     2    gb_27
 1158  1159     2    gb_5
 1158  1160     2    gb_10
 1160  1161     2    gb_2
 1160  1162     2    gb_21
 1162  1163     2    gb_27
 1162  1166     2    gb_27
 1163  1164     2    gb_18
 1164  1165     2    gb_1
 1166  1167     2    gb_5
 1166  1168     2    gb_10
 1168  1169     2    gb_2
 1168  1170     2    gb_21
 1170  1171     2    gb_27
 1170  1176     2    gb_27
 1171  1172     2    gb_27
 1172  1173     2    gb_27
 1173  1174     2    gb_6
 1173  1175     2    gb_6
 1176  1177     2    gb_5
 1176  1178     2    gb_10
 1178  1179     2    gb_2
 1178  1180     2    gb_21
 1180  1181     2    gb_27
 1180  1185     2    gb_27
 1181  1182     2    gb_18
 1181  1184     2    gb_27
 1182  1183     2    gb_1
 1185  1186     2    gb_5
 1185  1187     2    gb_10
 1187  1188     2    gb_2
 1187  1189     2    gb_21
 1189  1190     2    gb_27
 1189  1195     2    gb_27
 1190  1191     2    gb_27
 1191  1192     2    gb_27
 1192  1193     2    gb_6
 1192  1194     2    gb_6
 1195  1196     2    gb_5
 1195  1197     2    gb_10
 1197  1198     2    gb_2
 1197  1199     2    gb_21
 1199  1200     2    gb_27
 1199  1208     2    gb_27
 1200  1201     2    gb_27
 1201  1202     2    gb_27
 1202  1203     2    gb_27
 1203  1204     2    gb_21
 1204  1205     2    gb_2
 1204  1206     2    gb_2
 1204  1207     2    gb_2
 1208  1209     2    gb_5
 1208  1210     2    gb_10
 1210  1211     2    gb_2
 1210  1212     2    gb_21
 1212  1213     2    gb_27
 1212  1217     2    gb_27
 1213  1214     2    gb_27
 1214  1215     2    gb_32
 1215  1216     2    gb_31
 1217  1218     2    gb_5
 1217  1219     2    gb_10
 1219  1220     2    gb_2
 1219  1221     2    gb_21
 1221  1222     2    gb_27
 1221  1225     2    gb_27
 1222  1223     2    gb_18
 1223  1224     2    gb_1
 1225  1226     2    gb_5
 1225  1227     2    gb_10
 1227  1228     2    gb_21
 1227  1231     2    gb_21
 1228  1229     2    gb_27
 1228  1232     2    gb_27
 1229  1230     2    gb_27
 1230  1231     2    gb_27
 1232  1233     2    gb_5
 1232  1234     2    gb_10
 1234  1235     2    gb_2
 1234  1236     2    gb_21
 1236  1237     2    gb_27
 1236  1242     2    gb_27
 1237  1238     2    gb_27
 1238  1239     2    gb_27
 1239  1240     2    gb_6
 1239  1241     2    gb_6
 1242  1243     2    gb_5
 1242  1244     2    gb_10
 1244  1245     2    gb_2
 1244  1246     2    gb_21
 1246  1247     2    gb_27
 1246  1251     2    gb_27
 1247  1248     2    gb_27
 1248  1249     2    gb_6
 1248  1250     2    gb_6
 1251  1252     2    gb_5
 1251  1253     2    gb_10
 1253  1254     2    gb_2
 1253  1255     2    gb_21
 1255  1256     2    gb_27
 1255  1268     2    gb_27
 1256  1257     2    gb_27
 1257  1258     2    gb_27
 1258  1259     2    gb_21
 1259  1260     2    gb_2
 1259  1261     2    gb_11
 1261  1262     2    gb_11
 1261  1265     2    gb_11
 1262  1263     2    gb_2
 1262  1264     2    gb_2
 1265  1266     2    gb_2
 1265  1267     2    gb_2
 1268  1269     2    gb_5
 1268  1270     2    gb_10
 1270  1271     2    gb_2
 1270  1272     2    gb_21
 1272  1273     2    gb_27
 1272  1274     2    gb_27
 1274  1275     2    gb_5
 1274  1276     2    gb_10
 1276  1277     2    gb_2
 1276  1278     2    gb_21
 1278  1279     2    gb_27
 1278  1287     2    gb_27
 1279  1280     2    gb_27
 1280  1281     2    gb_27
 1281  1282     2    gb_27
 1282  1283     2    gb_21
 1283  1284     2    gb_2
 1283  1285     2    gb_2
 1283  1286     2    gb_2
 1287  1288     2    gb_5
 1287  1289     2    gb_10
 1289  1290     2    gb_2
 1289  1291     2    gb_21
 1291  1292     2    gb_27
 1291  1295     2    gb_27
 1292  1293     2    gb_32
 1293  1294     2    gb_8
 1295  1296     2    gb_5
 1295  1297     2    gb_10
 1297  1298     2    gb_2
 1297  1299     2    gb_21
 1299  1300     2    gb_27
 1299  1312     2    gb_27
 1300  1301     2    gb_27
 1301  1302     2    gb_16
 1301  1304     2    gb_16
 1302  1303     2    gb_3
 1302  1306     2    gb_16
 1304  1305     2    gb_3
 1304  1308     2    gb_16
 1306  1307     2    gb_3
 1306  1310     2    gb_16
 1308  1309     2    gb_3
 1308  1310     2    gb_16
 1310  1311     2    gb_3
 1312  1313     2    gb_5
 1312  1314     2    gb_10
 1314  1315     2    gb_2
 1314  1316     2    gb_21
 1316  1317     2    gb_27
 1316  1322     2    gb_27
 1317  1318     2    gb_27
 1318  1319     2    gb_27
 1319  1320     2    gb_6
 1319  1321     2    gb_6
 1322  1323     2    gb_5
 1322  1324     2    gb_10
 1324  1325     2    gb_2
 1324  1326     2    gb_21
 1326  1327     2    gb_27
 1326  1335     2    gb_27
 1327  1328     2    gb_27
 1328  1329     2    gb_27
 1329  1330     2    gb_27
 1330  1331     2    gb_21
 1331  1332     2    gb_2
 1331  1333     2    gb_2
 1331  1334     2    gb_2
 1335  1336     2    gb_5
 1335  1337     2    gb_10
 1337  1338     2    gb_2
 1337  1339     2    gb_21
 1339  1340     2    gb_27
 1339  1346     2    gb_27
 1340  1341     2    gb_27
 1341  1342     2    gb_5
 1341  1343     2    gb_9
 1343  1344     2    gb_2
 1343  1345     2    gb_2
 1346  1347     2    gb_5
 1346  1348     2    gb_10
 1348  1349     2    gb_2
 1348  1350     2    gb_21
 1350  1351     2    gb_27
 1350  1356     2    gb_27
 1351  1352     2    gb_27
 1352  1353     2    gb_27
 1353  1354     2    gb_6
 1353  1355     2    gb_6
 1356  1357     2    gb_5
 1356  1358     2    gb_10
 1358  1359     2    gb_2
 1358  1360     2    gb_21
 1360  1361     2    gb_27
 1360  1362     2    gb_27
 1362  1363     2    gb_5
 1362  1364     2    gb_10
 1364  1365     2    gb_2
 1364  1366     2    gb_21
 1366  1367     2    gb_27
 1366  1371     2    gb_27
 1367  1368     2    gb_27
 1367  1369     2    gb_27
 1368  1370     2    gb_27
 1371  1372     2    gb_5
 1371  1373     2    gb_10
 1373  1374     2    gb_2
 1373  1375     2    gb_21
 1375  1376     2    gb_27
 1375  1383     2    gb_27
 1376  1377     2    gb_27
 1377  1378     2    gb_27
 1378  1379     2    gb_5
 1378  1380     2    gb_9
 1380  1381     2    gb_2
 1380  1382     2    gb_2
 1383  1384     2    gb_5
 1383  1385     2    gb_10
 1385  1386     2    gb_2
 1385  1387     2    gb_21
 1387  1388     2    gb_27
 1387  1389     2    gb_27
 1389  1390     2    gb_5
 1389  1391     2    gb_10
 1391  1392     2    gb_2
 1391  1393     2    gb_21
 1393  1394     2    gb_27
 1393  1395     2    gb_27
 1395  1396     2    gb_5
 1395  1397     2    gb_10
 1397  1398     2    gb_2
 1397  1399     2    gb_21
 1399  1400     2    gb_27
 1399  1409     2    gb_27
 1400  1401     2    gb_27
 1401  1402     2    gb_10
 1401  1403     2    gb_10
 1402  1405     2    gb_10
 1403  1404     2    gb_3
 1403  1407     2    gb_10
 1405  1406     2    gb_3
 1405  1407     2    gb_10
 1407  1408     2    gb_2
 1409  1410     2    gb_5
 1409  1411     2    gb_10
 1411  1412     2    gb_2
 1411  1413     2    gb_21
 1413  1414     2    gb_27
 1413  1418     2    gb_27
 1414  1415     2    gb_27
 1415  1416     2    gb_6
 1415  1417     2    gb_6
 1418  1419     2    gb_5
 1418  1420     2    gb_10
 1420  1421     2    gb_2
 1420  1422     2    gb_21
 1422  1423     2    gb_27
 1422  1424     2    gb_27
 1424  1425     2    gb_5
 1424  1426     2    gb_10
 1426  1427     2    gb_2
 1426  1428     2    gb_21
 1428  1429     2    gb_27
 1428  1432     2    gb_27
 1429  1430     2    gb_27
 1429  1431     2    gb_27
 1432  1433     2    gb_5
 1432  1434     2    gb_10
 1434  1435     2    gb_2
 1434  1436     2    gb_21
 1436  1437     2    gb_27
 1436  1438     2    gb_27
 1438  1439     2    gb_5
 1438  1440     2    gb_10
 1440  1441     2    gb_2
 1440  1442     2    gb_21
 1442  1443     2    gb_27
 1442  1450     2    gb_27
 1443  1444     2    gb_27
 1444  1445     2    gb_27
 1445  1446     2    gb_5
 1445  1447     2    gb_9
 1447  1448     2    gb_2
 1447  1449     2    gb_2
 1450  1451     2    gb_5
 1450  1452     2    gb_10
 1452  1453     2    gb_2
 1452  1454     2    gb_21
 1454  1455     2    gb_27
 1454  1460     2    gb_27
 1455  1456     2    gb_27
 1456  1457     2    gb_27
 1457  1458     2    gb_6
 1457  1459     2    gb_6
 1460  1461     2    gb_5
 1460  1462     2    gb_10
 1462  1463     2    gb_2
 1462  1464     2    gb_21
 1464  1465     2    gb_27
 1465  1466     2    gb_5
 1465  1467     2    gb_10
 1467  1468     2    gb_2
 1467  1469     2    gb_21
 1469  1470     2    gb_27
 1469  1477     2    gb_27
 1470  1471     2    gb_27
 1471  1472     2    gb_27
 1472  1473     2    gb_5
 1472  1474     2    gb_9
 1474  1475     2    gb_2
 1474  1476     2    gb_2
 1477  1478     2    gb_5
 1477  1479     2    gb_10
 1479  1480     2    gb_2
 1479  1481     2    gb_21
 1481  1482     2    gb_27
 1481  1485     2    gb_27
 1482  1483     2    gb_32
 1483  1484     2    gb_8
 1485  1486     2    gb_5
 1485  1487     2    gb_10
 1487  1488     2    gb_2
 1487  1489     2    gb_21
 1489  1490     2    gb_27
 1489  1502     2    gb_27
 1490  1491     2    gb_27
 1491  1492     2    gb_27
 1492  1493     2    gb_21
 1493  1494     2    gb_2
 1493  1495     2    gb_11
 1495  1496     2    gb_11
 1495  1499     2    gb_11
 1496  1497     2    gb_2
 1496  1498     2    gb_2
 1499  1500     2    gb_2
 1499  1501     2    gb_2
 1502  1503     2    gb_5
 1502  1504     2    gb_10
 1504  1505     2    gb_2
 1504  1506     2    gb_21
 1506  1507     2    gb_27
 1506  1510     2    gb_27
 1507  1508     2    gb_27
 1507  1509     2    gb_27
 1510  1511     2    gb_5
 1510  1512     2    gb_10
 1512  1513     2    gb_2
 1512  1514     2    gb_21
 1514  1515     2    gb_27
 1514  1519     2    gb_27
 1515  1516     2    gb_27
 1516  1517     2    gb_6
 1516  1518     2    gb_6
 1519  1520     2    gb_5
 1519  1521     2    gb_10
 1521  1522     2    gb_2
 1521  1523     2    gb_21
 1523  1524     2    gb_27
 1523  1528     2    gb_27
 1524  1525     2    gb_27
 1525  1526     2    gb_6
 1525  1527     2    gb_6
 1528  1529     2    gb_5
 1528  1530     2    gb_10
 1530  1531     2    gb_2
 1530  1532     2    gb_21
 1532  1533     2    gb_27
 1532  1541     2    gb_27
 1533  1534     2    gb_27
 1534  1535     2    gb_27
 1535  1536     2    gb_27
 1536  1537     2    gb_21
 1537  1538     2    gb_2
 1537  1539     2    gb_2
 1537  1540     2    gb_2
 1541  1542     2    gb_5
 1541  1543     2    gb_10
 1543  1544     2    gb_2
 1543  1545     2    gb_21
 1545  1546     2    gb_27
 1545  1549     2    gb_27
 1546  1547     2    gb_27
 1546  1548     2    gb_27
 1549  1550     2    gb_5
 1549  1551     2    gb_10
 1551  1552     2    gb_2
 1551  1553     2    gb_21
 1553  1554     2    gb_27
 1553  1560     2    gb_27
 1554  1555     2    gb_27
 1555  1556     2    gb_5
 1555  1557     2    gb_9
 1557  1558     2    gb_2
 1557  1559     2    gb_2
 1560  1561     2    gb_5
 1560  1562     2    gb_10
 1562  1563     2    gb_2
 1562  1564     2    gb_21
 1564  1565     2    gb_27
 1564  1577     2    gb_27
 1565  1566     2    gb_27
 1566  1567     2    gb_16
 1566  1569     2    gb_16
 1567  1568     2    gb_3
 1567  1571     2    gb_16
 1569  1570     2    gb_3
 1569  1573     2    gb_16
 1571  1572     2    gb_3
 1571  1575     2    gb_16
 1573  1574     2    gb_3
 1573  1575     2    gb_16
 1575  1576     2    gb_3
 1577  1578     2    gb_5
 1577  1579     2    gb_10
 1579  1580     2    gb_2
 1579  1581     2    gb_21
 1581  1582     2    gb_27
 1581  1591     2    gb_27
 1582  1583     2    gb_27
 1583  1584     2    gb_10
 1583  1585     2    gb_10
 1584  1587     2    gb_10
 1585  1586     2    gb_3
 1585  1589     2    gb_10
 1587  1588     2    gb_3
 1587  1589     2    gb_10
 1589  1590     2    gb_2
 1591  1592     2    gb_5
 1591  1593     2    gb_10
 1593  1594     2    gb_2
 1593  1595     2    gb_21
 1595  1596     2    gb_27
 1595  1608     2    gb_27
 1596  1597     2    gb_27
 1597  1598     2    gb_16
 1597  1600     2    gb_16
 1598  1599     2    gb_3
 1598  1602     2    gb_16
 1600  1601     2    gb_3
 1600  1604     2    gb_16
 1602  1603     2    gb_3
 1602  1606     2    gb_16
 1604  1605     2    gb_3
 1604  1606     2    gb_16
 1606  1607     2    gb_3
 1608  1609     2    gb_5
 1608  1610     2    gb_10
 1610  1611     2    gb_2
 1610  1612     2    gb_21
 1612  1613     2    gb_27
 1612  1617     2    gb_27
 1613  1614     2    gb_27
 1613  1615     2    gb_27
 1614  1616     2    gb_27
 1617  1618     2    gb_5
 1617  1619     2    gb_10
 1619  1620     2    gb_2
 1619  1621     2    gb_21
 1621  1622     2    gb_27
 1621  1626     2    gb_27
 1622  1623     2    gb_27
 1623  1624     2    gb_27
 1623  1625     2    gb_27
 1626  1627     2    gb_5
 1626  1628     2    gb_10
 1628  1629     2    gb_2
 1628  1630     2    gb_21
 1630  1631     2    gb_27
 1630  1643     2    gb_27
 1631  1632     2    gb_27
 1632  1633     2    gb_16
 1632  1635     2    gb_16
 1633  1634     2    gb_3
 1633  1637     2    gb_16
 1635  1636     2    gb_3
 1635  1639     2    gb_16
 1637  1638     2    gb_3
 1637  1641     2    gb_16
 1639  1640     2    gb_3
 1639  1641     2    gb_16
 1641  1642     2    gb_3
 1643  1644     2    gb_5
 1643  1645     2    gb_10
 1645  1646     2    gb_2
 1645  1647     2    gb_21
 1647  1648     2    gb_27
 1647  1654     2    gb_27
 1648  1649     2    gb_27
 1649  1650     2    gb_5
 1649  1651     2    gb_9
 1651  1652     2    gb_2
 1651  1653     2    gb_2
 1654  1655     2    gb_5
 1654  1656     2    gb_10
 1656  1657     2    gb_2
 1656  1658     2    gb_21
 1658  1659     2    gb_27
 1658  1665     2    gb_27
 1659  1660     2    gb_27
 1660  1661     2    gb_5
 1660  1662     2    gb_9
 1662  1663     2    gb_2
 1662  1664     2    gb_2
 1665  1666     2    gb_5
 1665  1667     2    gb_10
 1667  1668     2    gb_2
 1667  1669     2    gb_21
 1669  1670     2    gb_27
 1669  1673     2    gb_27
 1670  1671     2    gb_27
 1670  1672     2    gb_27
 1673  1674     2    gb_5
 1673  1675     2    gb_10
 1675  1676     2    gb_2
 1675  1677     2    gb_21
 1677  1678     2    gb_27
 1677  1682     2    gb_27
 1678  1679     2    gb_27
 1679  1680     2    gb_6
 1679  1681     2    gb_6
 1682  1683     2    gb_5
 1682  1684     2    gb_10
 1684  1685     2    gb_2
 1684  1686     2    gb_21
 1686  1687     2    gb_27
 1687  1688     2    gb_5
 1687  1689     2    gb_10
 1689  1690     2    gb_2
 1689  1691     2    gb_21
 1691  1692     2    gb_27
 1691  1701     2    gb_27
 1692  1693     2    gb_27
 1693  1694     2    gb_10
 1693  1695     2    gb_10
 1694  1697     2    gb_10
 1695  1696     2    gb_3
 1695  1699     2    gb_10
 1697  1698     2    gb_3
 1697  1699     2    gb_10
 1699  1700     2    gb_2
 1701  1702     2    gb_5
 1701  1703     2    gb_10
 1703  1704     2    gb_2
 1703  1705     2    gb_21
 1705  1706     2    gb_27
 1705  1710     2    gb_27
 1706  1707     2    gb_27
 1707  1708     2    gb_27
 1707  1709     2    gb_27
 1710  1711     2    gb_5
 1710  1712     2    gb_10
 1712  1713     2    gb_2
 1712  1714     2    gb_21
 1714  1715     2    gb_27
 1714  1728     2    gb_27
 1715  1716     2    gb_27
 1716  1717     2    gb_16
 1716  1719     2    gb_16
 1717  1718     2    gb_3
 1717  1721     2    gb_16
 1719  1720     2    gb_3
 1719  1723     2    gb_16
 1721  1722     2    gb_3
 1721  1725     2    gb_16
 1723  1724     2    gb_3
 1723  1725     2    gb_16
 1725  1726     2    gb_13
 1726  1727     2    gb_1
 1728  1729     2    gb_5
 1728  1730     2    gb_10
 1730  1731     2    gb_2
 1730  1732     2    gb_21
 1732  1733     2    gb_27
 1732  1738     2    gb_27
 1733  1734     2    gb_27
 1734  1735     2    gb_27
 1735  1736     2    gb_6
 1735  1737     2    gb_6
 1738  1739     2    gb_5
 1738  1740     2    gb_10
 1740  1741     2    gb_2
 1740  1742     2    gb_21
 1742  1743     2    gb_27
 1742  1747     2    gb_27
 1743  1744     2    gb_27
 1744  1745     2    gb_27
 1744  1746     2    gb_27
 1747  1748     2    gb_5
 1747  1749     2    gb_10
 1749  1750     2    gb_2
 1749  1751     2    gb_21
 1751  1752     2    gb_27
 1751  1756     2    gb_27
 1752  1753     2    gb_27
 1753  1754     2    gb_6
 1753  1755     2    gb_6
 1756  1757     2    gb_5
 1756  1758     2    gb_10
 1758  1759     2    gb_2
 1758  1760     2    gb_21
 1760  1761     2    gb_27
 1761  1762     2    gb_5
 1761  1763     2    gb_10
 1763  1764     2    gb_2
 1763  1765     2    gb_21
 1765  1766     2    gb_27
 1765  1778     2    gb_27
 1766  1767     2    gb_27
 1767  1768     2    gb_27
 1768  1769     2    gb_21
 1769  1770     2    gb_2
 1769  1771     2    gb_11
 1771  1772     2    gb_11
 1771  1775     2    gb_11
 1772  1773     2    gb_2
 1772  1774     2    gb_2
 1775  1776     2    gb_2
 1775  1777     2    gb_2
 1778  1779     2    gb_5
 1778  1780     2    gb_10
 1780  1781     2    gb_2
 1780  1782     2    gb_21
 1782  1783     2    gb_27
 1782  1787     2    gb_27
 1783  1784     2    gb_27
 1784  1785     2    gb_32
 1785  1786     2    gb_31
 1787  1788     2    gb_5
 1787  1789     2    gb_10
 1789  1790     2    gb_21
 1789  1793     2    gb_21
 1790  1791     2    gb_27
 1790  1794     2    gb_27
 1791  1792     2    gb_27
 1792  1793     2    gb_27
 1794  1795     2    gb_5
 1794  1796     2    gb_10
 1796  1797     2    gb_2
 1796  1798     2    gb_21
 1798  1799     2    gb_27
 1798  1811     2    gb_27
 1799  1800     2    gb_27
 1800  1801     2    gb_16
 1800  1803     2    gb_16
 1801  1802     2    gb_3
 1801  1805     2    gb_16
 1803  1804     2    gb_3
 1803  1807     2    gb_16
 1805  1806     2    gb_3
 1805  1809     2    gb_16
 1807  1808     2    gb_3
 1807  1809     2    gb_16
 1809  1810     2    gb_3
 1811  1812     2    gb_5
 1811  1813     2    gb_10
 1813  1814     2    gb_21
 1813  1817     2    gb_21
 1814  1815     2    gb_27
 1814  1818     2    gb_27
 1815  1816     2    gb_27
 1816  1817     2    gb_27
 1818  1819     2    gb_5
 1818  1820     2    gb_10
 1820  1821     2    gb_2
 1820  1822     2    gb_21
 1822  1823     2    gb_27
 1822  1826     2    gb_27
 1823  1824     2    gb_27
 1823  1825     2    gb_27
 1826  1827     2    gb_5
 1826  1828     2    gb_10
 1828  1829     2    gb_2
 1828  1830     2    gb_21
 1830  1831     2    gb_27
 1830  1837     2    gb_27
 1831  1832     2    gb_27
 1832  1833     2    gb_5
 1832  1834     2    gb_9
 1834  1835     2    gb_2
 1834  1836     2    gb_2
 1837  1838     2    gb_5
 1837  1839     2    gb_10
 1839  1840     2    gb_2
 1839  1841     2    gb_21
 1841  1842     2    gb_27
 1841  1851     2    gb_27
 1842  1843     2    gb_27
 1843  1844     2    gb_10
 1843  1845     2    gb_10
 1844  1847     2    gb_10
 1845  1846     2    gb_3
 1845  1849     2    gb_10
 1847  1848     2    gb_3
 1847  1849     2    gb_10
 1849  1850     2    gb_2
 1851  1852     2    gb_5
 1851  1853     2    gb_10
 1853  1854     2    gb_2
 1853  1855     2    gb_21
 1855  1856     2    gb_27
 1856  1857     2    gb_5
 1856  1858     2    gb_10
 1858  1859     2    gb_2
 1858  1860     2    gb_21
 1860  1861     2    gb_27
 1860  1862     2    gb_27
 1862  1863     2    gb_5
 1862  1864     2    gb_10
 1864  1865     2    gb_2
 1864  1866     2    gb_21
 1866  1867     2    gb_27
 1866  1870     2    gb_27
 1867  1868     2    gb_18
 1868  1869     2    gb_1
 1870  1871     2    gb_5
 1870  1872     2    gb_10
 1872  1873     2    gb_2
 1872  1874     2    gb_21
 1874  1875     2    gb_27
 1874  1878     2    gb_27
 1875  1876     2    gb_18
 1876  1877     2    gb_1
 1878  1879     2    gb_5
 1878  1880     2    gb_10
 1880  1881     2    gb_2
 1880  1882     2    gb_21
 1882  1883     2    gb_27
 1882  1888     2    gb_27
 1883  1884     2    gb_27
 1884  1885     2    gb_27
 1885  1886     2    gb_6
 1885  1887     2    gb_6
 1888  1889     2    gb_5
 1888  1890     2    gb_10
 1890  1891     2    gb_2
 1890  1892     2    gb_21
 1892  1893     2    gb_27
 1892  1897     2    gb_27
 1893  1894     2    gb_27
 1894  1895     2    gb_6
 1894  1896     2    gb_6
 1897  1898     2    gb_5
 1897  1899     2    gb_10
 1899  1900     2    gb_2
 1899  1901     2    gb_21
 1901  1902     2    gb_27
 1901  1906     2    gb_27
 1902  1903     2    gb_18
 1902  1905     2    gb_27
 1903  1904     2    gb_1
 1906  1907     2    gb_5
 1906  1908     2    gb_10
 1908  1909     2    gb_2
 1908  1910     2    gb_21
 1910  1911     2    gb_27
 1910  1915     2    gb_27
 1911  1912     2    gb_27
 1912  1913     2    gb_27
 1912  1914     2    gb_27
 1915  1916     2    gb_5
 1915  1917     2    gb_10
 1917  1918     2    gb_2
 1917  1919     2    gb_21
 1919  1920     2    gb_27
 1919  1924     2    gb_27
 1920  1921     2    gb_27
 1921  1922     2    gb_27
 1921  1923     2    gb_27
 1924  1925     2    gb_5
 1924  1926     2    gb_10
 1926  1927     2    gb_2
 1926  1928     2    gb_21
 1928  1929     2    gb_27
 1928  1937     2    gb_27
 1929  1930     2    gb_27
 1930  1931     2    gb_27
 1931  1932     2    gb_27
 1932  1933     2    gb_21
 1933  1934     2    gb_2
 1933  1935     2    gb_2
 1933  1936     2    gb_2
 1937  1938     2    gb_5
 1937  1939     2    gb_10
 1939  1940     2    gb_2
 1939  1941     2    gb_21
 1941  1942     2    gb_27
 1941  1946     2    gb_27
 1942  1943     2    gb_27
 1943  1944     2    gb_6
 1943  1945     2    gb_6
 1946  1947     2    gb_5
 1946  1948     2    gb_10
 1948  1949     2    gb_2
 1948  1950     2    gb_21
 1950  1951     2    gb_27
 1950  1952     2    gb_27
 1952  1953     2    gb_5
 1952  1954     2    gb_10
 1954  1955     2    gb_2
 1954  1956     2    gb_21
 1956  1957     2    gb_27
 1956  1958     2    gb_27
 1958  1959     2    gb_5
 1958  1960     2    gb_10
 1960  1961     2    gb_2
 1960  1962     2    gb_21
 1962  1963     2    gb_27
 1962  1971     2    gb_27
 1963  1964     2    gb_27
 1964  1965     2    gb_27
 1965  1966     2    gb_27
 1966  1967     2    gb_21
 1967  1968     2    gb_2
 1967  1969     2    gb_2
 1967  1970     2    gb_2
 1971  1972     2    gb_5
 1971  1973     2    gb_10
 1973  1974     2    gb_2
 1973  1975     2    gb_21
 1975  1976     2    gb_27
 1975  1979     2    gb_27
 1976  1977     2    gb_27
 1976  1978     2    gb_27
 1979  1980     2    gb_5
 1979  1981     2    gb_10
 1981  1982     2    gb_2
 1981  1983     2    gb_21
 1983  1984     2    gb_27
 1983  1987     2    gb_27
 1984  1985     2    gb_32
 1985  1986     2    gb_8
 1987  1988     2    gb_5
 1987  1989     2    gb_10
 1989  1990     2    gb_2
 1989  1991     2    gb_21
 1991  1992     2    gb_27
 1991  2004     2    gb_27
 1992  1993     2    gb_27
 1993  1994     2    gb_27
 1994  1995     2    gb_21
 1995  1996     2    gb_2
 1995  1997     2    gb_11
 1997  1998     2    gb_11
 1997  2001     2    gb_11
 1998  1999     2    gb_2
 1998  2000     2    gb_2
 2001  2002     2    gb_2
 2001  2003     2    gb_2
 2004  2005     2    gb_5
 2004  2006     2    gb_10
 2006  2007     2    gb_2
 2006  2008     2    gb_21
 2008  2009     2    gb_27
 2008  2014     2    gb_27
 2009  2010     2    gb_27
 2010  2011     2    gb_27
 2011  2012     2    gb_6
 2011  2013     2    gb_6
 2014  2015     2    gb_5
 2014  2016     2    gb_10
 2016  2017     2    gb_2
 2016  2018     2    gb_21
 2018  2019     2    gb_27
 2018  2031     2    gb_27
 2019  2020     2    gb_27
 2020  2021     2    gb_16
 2020  2023     2    gb_16
 2021  2022     2    gb_3
 2021  2025     2    gb_16
 2023  2024     2    gb_3
 2023  2027     2    gb_16
 2025  2026     2    gb_3
 2025  2029     2    gb_16
 2027  2028     2    gb_3
 2027  2029     2    gb_16
 2029  2030     2    gb_3
 2031  2032     2    gb_5
 2031  2033     2    gb_10
 2033  2034     2    gb_2
 2033  2035     2    gb_21
 2035  2036     2    gb_27
 2035  2040     2    gb_27
 2036  2037     2    gb_18
 2036  2039     2    gb_27
 2037  2038     2    gb_1
 2040  2041     2    gb_5
 2040  2042     2    gb_10
 2042  2043     2    gb_2
 2042  2044     2    gb_21
 2044  2045     2    gb_27
 2044  2050     2    gb_27
 2045  2046     2    gb_27
 2046  2047     2    gb_27
 2047  2048     2    gb_6
 2047  2049     2    gb_6
 2050  2051     2    gb_5
 2050  2052     2    gb_10
 2052  2053     2    gb_2
 2052  2054     2    gb_21
 2054  2055     2    gb_27
 2054  2067     2    gb_27
 2055  2056     2    gb_27
 2056  2057     2    gb_27
 2057  2058     2    gb_21
 2058  2059     2    gb_2
 2058  2060     2    gb_11
 2060  2061     2    gb_11
 2060  2064     2    gb_11
 2061  2062     2    gb_2
 2061  2063     2    gb_2
 2064  2065     2    gb_2
 2064  2066     2    gb_2
 2067  2068     2    gb_5
 2067  2069     2    gb_10
 2069  2070     2    gb_2
 2069  2071     2    gb_21
 2071  2072     2    gb_27
 2071  2077     2    gb_27
 2072  2073     2    gb_27
 2073  2074     2    gb_27
 2074  2075     2    gb_6
 2074  2076     2    gb_6
 2077  2078     2    gb_5
 2077  2079     2    gb_10
 2079  2080     2    gb_2
 2079  2081     2    gb_21
 2081  2082     2    gb_27
 2081  2089     2    gb_27
 2082  2083     2    gb_27
 2083  2084     2    gb_27
 2084  2085     2    gb_5
 2084  2086     2    gb_9
 2086  2087     2    gb_2
 2086  2088     2    gb_2
 2089  2090     2    gb_5
 2089  2091     2    gb_10
 2091  2092     2    gb_2
 2091  2093     2    gb_21
 2093  2094     2    gb_27
 2094  2095     2    gb_5
 2094  2096     2    gb_10
 2096  2097     2    gb_2
 2096  2098     2    gb_21
 2098  2099     2    gb_27
 2098  2104     2    gb_27
 2099  2100     2    gb_27
 2100  2101     2    gb_27
 2101  2102     2    gb_6
 2101  2103     2    gb_6
 2104  2105     2    gb_5
 2104  2106     2    gb_10
 2106  2107     2    gb_2
 2106  2108     2    gb_21
 2108  2109     2    gb_27
 2108  2112     2    gb_27
 2109  2110     2    gb_27
 2109  2111     2    gb_27
 2112  2113     2    gb_5
 2112  2114     2    gb_10
 2114  2115     2    gb_2
 2114  2116     2    gb_21
 2116  2117     2    gb_27
 2116  2129     2    gb_27
 2117  2118     2    gb_27
 2118  2119     2    gb_27
 2119  2120     2    gb_21
 2120  2121     2    gb_2
 2120  2122     2    gb_11
 2122  2123     2    gb_11
 2122  2126     2    gb_11
 2123  2124     2    gb_2
 2123  2125     2    gb_2
 2126  2127     2    gb_2
 2126  2128     2    gb_2
 2129  2130     2    gb_5
 2129  2131     2    gb_10
 2131  2132     2    gb_2
 2131  2133     2    gb_21
 2133  2134     2    gb_27
 2133  2146     2    gb_27
 2134  2135     2    gb_27
 2135  2136     2    gb_16
 2135  2138     2    gb_16
 2136  2137     2    gb_3
 2136  2140     2    gb_16
 2138  2139     2    gb_3
 2138  2142     2    gb_16
 2140  2141     2    gb_3
 2140  2144     2    gb_16
 2142  2143     2    gb_3
 2142  2144     2    gb_16
 2144  2145     2    gb_3
 2146  2147     2    gb_5
 2146  2148     2    gb_10
 2148  2149     2    gb_2
 2148  2150     2    gb_21
 2150  2151     2    gb_27
 2150  2154     2    gb_27
 2151  2152     2    gb_18
 2152  2153     2    gb_1
 2154  2155     2    gb_5
 2154  2156     2    gb_10
 2156  2157     2    gb_2
 2156  2158     2    gb_21
 2158  2159     2    gb_27
 2158  2160     2    gb_27
 2160  2161     2    gb_5
 2160  2162     2    gb_10
 2162  2163     2    gb_2
 2162  2164     2    gb_21
 2164  2165     2    gb_27
 2164  2168     2    gb_27
 2165  2166     2    gb_27
 2165  2167     2    gb_27
 2168  2169     2    gb_5
 2168  2170     2    gb_10
 2170  2171     2    gb_2
 2170  2172     2    gb_21
 2172  2173     2    gb_27
 2172  2174     2    gb_27
 2174  2175     2    gb_6
 2174  2176     2    gb_6

[ pairs ]
;  ai    aj funct            c0            c1            c2            c3
    1     7     1 
    1    11     1 
    1    12     1 
    2     6     1 
    2    10     1 
    3     6     1 
    3    10     1 
    4     6     1 
    4    10     1 
    5     8     1 
    5    13     1 
    5    14     1 
    6     9     1 
    6    11     1 
    6    12     1 
    7    10     1 
   10    15     1 
   10    22     1 
   11    13     1 
   11    14     1 
   12    16     1 
   12    23     1 
   12    24     1 
   13    15     1 
   13    22     1 
   14    17     1 
   14    25     1 
   14    26     1 
   15    18     1 
   15    19     1 
   15    23     1 
   15    24     1 
   16    20     1 
   16    21     1 
   16    22     1 
   18    20     1 
   18    21     1 
   22    27     1 
   22    31     1 
   23    25     1 
   23    26     1 
   24    28     1 
   24    32     1 
   24    33     1 
   25    27     1 
   25    31     1 
   26    29     1 
   26    30     1 
   26    34     1 
   26    35     1 
   27    32     1 
   27    33     1 
   28    31     1 
   31    36     1 
   31    44     1 
   32    34     1 
   32    35     1 
   33    37     1 
   33    45     1 
   33    46     1 
   34    36     1 
   34    44     1 
   35    38     1 
   35    47     1 
   35    50     1 
   36    39     1 
   36    45     1 
   36    46     1 
   37    40     1 
   37    44     1 
   38    41     1 
   38    42     1 
   38    43     1 
   44    48     1 
   44    49     1 
   44    51     1 
   45    47     1 
   45    50     1 
   46    52     1 
   46    53     1 
   47    54     1 
   47    55     1 
   48    52     1 
   48    53     1 
   49    51     1 
   50    51     1 
   51    56     1 
   51    60     1 
   52    54     1 
   52    55     1 
   53    57     1 
   53    61     1 
   53    62     1 
   54    56     1 
   54    60     1 
   55    58     1 
   55    63     1 
   55    64     1 
   56    59     1 
   56    61     1 
   56    62     1 
   57    60     1 
   60    65     1 
   60    70     1 
   61    63     1 
   61    64     1 
   62    66     1 
   62    71     1 
   62    72     1 
   63    65     1 
   63    70     1 
   64    67     1 
   64    73     1 
   64    74     1 
   65    68     1 
   65    69     1 
   65    71     1 
   65    72     1 
   66    70     1 
   70    75     1 
   70    79     1 
   71    73     1 
   71    74     1 
   72    76     1 
   72    77     1 
   72    80     1 
   72    81     1 
   73    75     1 
   73    79     1 
   74    78     1 
   74    82     1 
   74    83     1 
   75    80     1 
   75    81     1 
   76    79     1 
   77    78     1 
   77    79     1 
   79    84     1 
   79    90     1 
   80    82     1 
   80    83     1 
   81    85     1 
   81    91     1 
   81    92     1 
   82    84     1 
   82    90     1 
   83    86     1 
   83    87     1 
   83    93     1 
   83    96     1 
   84    88     1 
   84    89     1 
   84    91     1 
   84    92     1 
   85    90     1 
   86    88     1 
   86    89     1 
   90    94     1 
   90    95     1 
   90    97     1 
   91    93     1 
   91    96     1 
   92    98     1 
   92    99     1 
   93   100     1 
   93   101     1 
   94    98     1 
   94    99     1 
   95    97     1 
   96    97     1 
   97   102     1 
   97   107     1 
   98   100     1 
   98   101     1 
   99   103     1 
   99   108     1 
   99   109     1 
  100   102     1 
  100   107     1 
  101   104     1 
  101   110     1 
  101   111     1 
  102   105     1 
  102   106     1 
  102   108     1 
  102   109     1 
  103   107     1 
  107   112     1 
  107   116     1 
  108   110     1 
  108   111     1 
  109   113     1 
  109   117     1 
  109   118     1 
  110   112     1 
  110   116     1 
  111   114     1 
  111   119     1 
  111   120     1 
  112   115     1 
  112   117     1 
  112   118     1 
  113   116     1 
  116   121     1 
  116   125     1 
  117   119     1 
  117   120     1 
  118   122     1 
  118   126     1 
  118   127     1 
  119   121     1 
  119   125     1 
  120   123     1 
  120   124     1 
  120   128     1 
  120   129     1 
  121   126     1 
  121   127     1 
  122   125     1 
  125   130     1 
  125   136     1 
  126   128     1 
  126   129     1 
  127   131     1 
  127   137     1 
  127   138     1 
  128   130     1 
  128   136     1 
  129   132     1 
  129   133     1 
  129   139     1 
  129   140     1 
  130   134     1 
  130   135     1 
  130   137     1 
  130   138     1 
  131   136     1 
  132   134     1 
  132   135     1 
  136   141     1 
  136   149     1 
  137   139     1 
  137   140     1 
  138   142     1 
  138   150     1 
  138   151     1 
  139   141     1 
  139   149     1 
  140   143     1 
  140   152     1 
  140   153     1 
  141   144     1 
  141   150     1 
  141   151     1 
  142   145     1 
  142   149     1 
  143   146     1 
  143   147     1 
  143   148     1 
  149   154     1 
  149   157     1 
  150   152     1 
  150   153     1 
  151   155     1 
  151   156     1 
  151   158     1 
  151   159     1 
  152   154     1 
  152   157     1 
  153   160     1 
  153   161     1 
  154   158     1 
  154   159     1 
  155   157     1 
  156   157     1 
  157   162     1 
  157   166     1 
  158   160     1 
  158   161     1 
  159   163     1 
  159   167     1 
  159   168     1 
  160   162     1 
  160   166     1 
  161   164     1 
  161   165     1 
  161   169     1 
  161   170     1 
  162   167     1 
  162   168     1 
  163   166     1 
  166   171     1 
  166   174     1 
  167   169     1 
  167   170     1 
  168   172     1 
  168   175     1 
  168   176     1 
  169   171     1 
  169   174     1 
  170   173     1 
  170   177     1 
  170   178     1 
  171   175     1 
  171   176     1 
  172   174     1 
  174   179     1 
  174   191     1 
  175   177     1 
  175   178     1 
  176   180     1 
  176   192     1 
  176   193     1 
  177   179     1 
  177   191     1 
  178   181     1 
  178   194     1 
  178   195     1 
  179   182     1 
  179   192     1 
  179   193     1 
  180   183     1 
  180   184     1 
  180   191     1 
  181   185     1 
  181   188     1 
  182   186     1 
  182   187     1 
  182   189     1 
  182   190     1 
  183   185     1 
  183   188     1 
  185   189     1 
  185   190     1 
  186   188     1 
  187   188     1 
  191   196     1 
  191   200     1 
  192   194     1 
  192   195     1 
  193   197     1 
  193   201     1 
  193   202     1 
  194   196     1 
  194   200     1 
  195   198     1 
  195   199     1 
  195   203     1 
  195   204     1 
  196   201     1 
  196   202     1 
  197   200     1 
  200   205     1 
  201   203     1 
  201   204     1 
  202   206     1 
  202   207     1 
  203   205     1 
  204   208     1 
  204   209     1 
  205   210     1 
  205   213     1 
  206   208     1 
  206   209     1 
  207   211     1 
  207   212     1 
  207   214     1 
  207   215     1 
  208   210     1 
  208   213     1 
  209   216     1 
  209   217     1 
  210   214     1 
  210   215     1 
  211   213     1 
  212   213     1 
  213   218     1 
  213   219     1 
  214   216     1 
  214   217     1 
  215   220     1 
  215   221     1 
  216   218     1 
  216   219     1 
  217   222     1 
  217   223     1 
  218   220     1 
  218   221     1 
  219   224     1 
  220   222     1 
  220   223     1 
  221   225     1 
  221   226     1 
  222   224     1 
  223   227     1 
  223   228     1 
  224   229     1 
  224   236     1 
  225   227     1 
  225   228     1 
  226   230     1 
  226   237     1 
  226   238     1 
  227   229     1 
  227   236     1 
  228   231     1 
  228   239     1 
  228   240     1 
  229   232     1 
  229   233     1 
  229   237     1 
  229   238     1 
  230   234     1 
  230   235     1 
  230   236     1 
  232   234     1 
  232   235     1 
  236   241     1 
  236   257     1 
  237   239     1 
  237   240     1 
  238   242     1 
  238   258     1 
  238   259     1 
  239   241     1 
  239   257     1 
  240   243     1 
  240   245     1 
  240   260     1 
  240   261     1 
  241   258     1 
  241   259     1 
  242   257     1 
  257   262     1 
  257   274     1 
  258   260     1 
  258   261     1 
  259   263     1 
  259   275     1 
  259   276     1 
  260   262     1 
  260   274     1 
  261   264     1 
  261   277     1 
  261   278     1 
  262   265     1 
  262   275     1 
  262   276     1 
  263   266     1 
  263   267     1 
  263   274     1 
  264   268     1 
  264   271     1 
  265   269     1 
  265   270     1 
  265   272     1 
  265   273     1 
  266   268     1 
  266   271     1 
  268   272     1 
  268   273     1 
  269   271     1 
  270   271     1 
  274   279     1 
  274   291     1 
  275   277     1 
  275   278     1 
  276   280     1 
  276   292     1 
  276   293     1 
  277   279     1 
  277   291     1 
  278   281     1 
  278   283     1 
  278   294     1 
  278   295     1 
  279   292     1 
  279   293     1 
  280   291     1 
  291   296     1 
  291   299     1 
  292   294     1 
  292   295     1 
  293   297     1 
  293   298     1 
  293   300     1 
  293   301     1 
  294   296     1 
  294   299     1 
  295   302     1 
  295   303     1 
  296   300     1 
  296   301     1 
  297   299     1 
  298   299     1 
  299   304     1 
  299   308     1 
  300   302     1 
  300   303     1 
  301   305     1 
  301   309     1 
  301   310     1 
  302   304     1 
  302   308     1 
  303   306     1 
  303   307     1 
  303   311     1 
  303   312     1 
  304   309     1 
  304   310     1 
  305   308     1 
  308   313     1 
  308   316     1 
  309   311     1 
  309   312     1 
  310   314     1 
  310   315     1 
  310   317     1 
  310   318     1 
  311   313     1 
  311   316     1 
  312   319     1 
  312   320     1 
  313   317     1 
  313   318     1 
  314   316     1 
  315   316     1 
  316   321     1 
  316   325     1 
  317   319     1 
  317   320     1 
  318   322     1 
  318   326     1 
  318   327     1 
  319   321     1 
  319   325     1 
  320   323     1 
  320   324     1 
  320   328     1 
  320   329     1 
  321   326     1 
  321   327     1 
  322   325     1 
  325   330     1 
  326   328     1 
  326   329     1 
  327   331     1 
  327   332     1 
  328   330     1 
  329   333     1 
  329   334     1 
  330   335     1 
  330   339     1 
  331   333     1 
  331   334     1 
  332   336     1 
  332   340     1 
  332   341     1 
  333   335     1 
  333   339     1 
  334   337     1 
  334   338     1 
  334   342     1 
  334   343     1 
  335   340     1 
  335   341     1 
  336   339     1 
  339   344     1 
  339   349     1 
  340   342     1 
  340   343     1 
  341   345     1 
  341   350     1 
  341   351     1 
  342   344     1 
  342   349     1 
  343   346     1 
  343   352     1 
  343   353     1 
  344   347     1 
  344   348     1 
  344   350     1 
  344   351     1 
  345   349     1 
  349   354     1 
  349   359     1 
  350   352     1 
  350   353     1 
  351   355     1 
  351   360     1 
  351   361     1 
  352   354     1 
  352   359     1 
  353   356     1 
  353   362     1 
  353   363     1 
  354   357     1 
  354   358     1 
  354   360     1 
  354   361     1 
  355   359     1 
  359   364     1 
  359   369     1 
  360   362     1 
  360   363     1 
  361   365     1 
  361   370     1 
  361   371     1 
  362   364     1 
  362   369     1 
  363   366     1 
  363   372     1 
  363   373     1 
  364   367     1 
  364   368     1 
  364   370     1 
  364   371     1 
  365   369     1 
  369   374     1 
  369   377     1 
  370   372     1 
  370   373     1 
  371   375     1 
  371   378     1 
  371   379     1 
  372   374     1 
  372   377     1 
  373   376     1 
  373   380     1 
  373   381     1 
  374   378     1 
  374   379     1 
  375   377     1 
  377   382     1 
  377   386     1 
  378   380     1 
  378   381     1 
  379   383     1 
  379   387     1 
  379   388     1 
  380   382     1 
  380   386     1 
  381   384     1 
  381   385     1 
  381   389     1 
  381   390     1 
  382   387     1 
  382   388     1 
  383   386     1 
  386   391     1 
  387   389     1 
  387   390     1 
  388   392     1 
  388   393     1 
  389   391     1 
  390   394     1 
  390   395     1 
  391   396     1 
  391   399     1 
  392   394     1 
  392   395     1 
  393   397     1 
  393   400     1 
  393   401     1 
  394   396     1 
  394   399     1 
  395   398     1 
  395   402     1 
  395   403     1 
  396   400     1 
  396   401     1 
  397   399     1 
  399   404     1 
  399   407     1 
  400   402     1 
  400   403     1 
  401   405     1 
  401   406     1 
  401   408     1 
  401   409     1 
  402   404     1 
  402   407     1 
  403   410     1 
  403   413     1 
  404   408     1 
  404   409     1 
  405   407     1 
  406   407     1 
  407   411     1 
  407   412     1 
  407   414     1 
  408   410     1 
  408   413     1 
  409   415     1 
  409   416     1 
  410   417     1 
  410   418     1 
  411   415     1 
  411   416     1 
  412   414     1 
  413   414     1 
  414   419     1 
  414   420     1 
  415   417     1 
  415   418     1 
  416   421     1 
  416   422     1 
  417   419     1 
  417   420     1 
  418   423     1 
  418   426     1 
  419   421     1 
  419   422     1 
  420   424     1 
  420   425     1 
  420   427     1 
  421   423     1 
  421   426     1 
  422   428     1 
  422   429     1 
  423   430     1 
  423   431     1 
  424   428     1 
  424   429     1 
  425   427     1 
  426   427     1 
  427   432     1 
  427   433     1 
  428   430     1 
  428   431     1 
  429   434     1 
  429   435     1 
  430   432     1 
  430   433     1 
  431   436     1 
  431   437     1 
  432   434     1 
  432   435     1 
  433   438     1 
  433   441     1 
  434   436     1 
  434   437     1 
  435   439     1 
  435   442     1 
  435   443     1 
  436   438     1 
  436   441     1 
  437   440     1 
  437   444     1 
  437   445     1 
  438   442     1 
  438   443     1 
  439   441     1 
  441   446     1 
  441   447     1 
  442   444     1 
  442   445     1 
  443   448     1 
  443   449     1 
  444   446     1 
  444   447     1 
  445   450     1 
  445   451     1 
  446   448     1 
  446   449     1 
  447   452     1 
  447   456     1 
  448   450     1 
  448   451     1 
  449   453     1 
  449   457     1 
  449   458     1 
  450   452     1 
  450   456     1 
  451   454     1 
  451   455     1 
  451   459     1 
  451   460     1 
  452   457     1 
  452   458     1 
  453   456     1 
  456   461     1 
  456   465     1 
  457   459     1 
  457   460     1 
  458   462     1 
  458   466     1 
  458   467     1 
  459   461     1 
  459   465     1 
  460   463     1 
  460   464     1 
  460   468     1 
  460   469     1 
  461   466     1 
  461   467     1 
  462   465     1 
  465   470     1 
  465   474     1 
  466   468     1 
  466   469     1 
  467   471     1 
  467   475     1 
  467   476     1 
  468   470     1 
  468   474     1 
  469   472     1 
  469   473     1 
  469   477     1 
  469   478     1 
  470   475     1 
  470   476     1 
  471   474     1 
  474   479     1 
  474   483     1 
  475   477     1 
  475   478     1 
  476   480     1 
  476   484     1 
  476   485     1 
  477   479     1 
  477   483     1 
  478   481     1 
  478   482     1 
  478   486     1 
  478   487     1 
  479   484     1 
  479   485     1 
  480   483     1 
  483   488     1 
  483   500     1 
  484   486     1 
  484   487     1 
  485   489     1 
  485   501     1 
  485   502     1 
  486   488     1 
  486   500     1 
  487   490     1 
  487   492     1 
  487   503     1 
  487   506     1 
  488   501     1 
  488   502     1 
  489   500     1 
  500   504     1 
  500   505     1 
  500   507     1 
  501   503     1 
  501   506     1 
  502   508     1 
  502   509     1 
  503   510     1 
  503   511     1 
  504   508     1 
  504   509     1 
  505   507     1 
  506   507     1 
  507   512     1 
  507   516     1 
  508   510     1 
  508   511     1 
  509   513     1 
  509   517     1 
  509   518     1 
  510   512     1 
  510   516     1 
  511   514     1 
  511   515     1 
  511   519     1 
  511   520     1 
  512   517     1 
  512   518     1 
  513   516     1 
  516   521     1 
  516   525     1 
  517   519     1 
  517   520     1 
  518   522     1 
  518   524     1 
  518   526     1 
  518   527     1 
  519   521     1 
  519   525     1 
  520   523     1 
  520   528     1 
  520   529     1 
  521   526     1 
  521   527     1 
  522   525     1 
  523   524     1 
  524   525     1 
  525   530     1 
  525   531     1 
  526   528     1 
  526   529     1 
  527   532     1 
  527   533     1 
  528   530     1 
  528   531     1 
  529   534     1 
  529   535     1 
  530   532     1 
  530   533     1 
  531   536     1 
  531   543     1 
  532   534     1 
  532   535     1 
  533   537     1 
  533   544     1 
  533   545     1 
  534   536     1 
  534   543     1 
  535   538     1 
  535   546     1 
  535   547     1 
  536   539     1 
  536   540     1 
  536   544     1 
  536   545     1 
  537   541     1 
  537   542     1 
  537   543     1 
  539   541     1 
  539   542     1 
  543   548     1 
  543   557     1 
  544   546     1 
  544   547     1 
  545   549     1 
  545   558     1 
  545   559     1 
  546   548     1 
  546   557     1 
  547   550     1 
  547   551     1 
  547   560     1 
  547   561     1 
  548   558     1 
  548   559     1 
  549   557     1 
  557   562     1 
  557   567     1 
  558   560     1 
  558   561     1 
  559   563     1 
  559   568     1 
  559   569     1 
  560   562     1 
  560   567     1 
  561   564     1 
  561   570     1 
  561   571     1 
  562   565     1 
  562   566     1 
  562   568     1 
  562   569     1 
  563   567     1 
  567   572     1 
  567   578     1 
  568   570     1 
  568   571     1 
  569   573     1 
  569   579     1 
  569   580     1 
  570   572     1 
  570   578     1 
  571   574     1 
  571   575     1 
  571   581     1 
  571   582     1 
  572   576     1 
  572   577     1 
  572   579     1 
  572   580     1 
  573   578     1 
  574   576     1 
  574   577     1 
  578   583     1 
  578   595     1 
  579   581     1 
  579   582     1 
  580   584     1 
  580   596     1 
  580   597     1 
  581   583     1 
  581   595     1 
  582   585     1 
  582   587     1 
  582   598     1 
  582   599     1 
  583   596     1 
  583   597     1 
  584   595     1 
  595   600     1 
  595   612     1 
  596   598     1 
  596   599     1 
  597   601     1 
  597   613     1 
  597   614     1 
  598   600     1 
  598   612     1 
  599   602     1 
  599   615     1 
  599   616     1 
  600   603     1 
  600   613     1 
  600   614     1 
  601   604     1 
  601   605     1 
  601   612     1 
  602   606     1 
  602   609     1 
  603   607     1 
  603   608     1 
  603   610     1 
  603   611     1 
  604   606     1 
  604   609     1 
  606   610     1 
  606   611     1 
  607   609     1 
  608   609     1 
  612   617     1 
  612   625     1 
  613   615     1 
  613   616     1 
  614   618     1 
  614   626     1 
  614   627     1 
  615   617     1 
  615   625     1 
  616   619     1 
  616   628     1 
  616   629     1 
  617   620     1 
  617   626     1 
  617   627     1 
  618   621     1 
  618   625     1 
  619   622     1 
  619   623     1 
  619   624     1 
  625   630     1 
  625   638     1 
  626   628     1 
  626   629     1 
  627   631     1 
  627   639     1 
  627   640     1 
  628   630     1 
  628   638     1 
  629   632     1 
  629   641     1 
  629   642     1 
  630   633     1 
  630   639     1 
  630   640     1 
  631   634     1 
  631   638     1 
  632   635     1 
  632   636     1 
  632   637     1 
  638   643     1 
  638   650     1 
  639   641     1 
  639   642     1 
  640   644     1 
  640   651     1 
  640   652     1 
  641   643     1 
  641   650     1 
  642   645     1 
  642   653     1 
  642   654     1 
  643   646     1 
  643   647     1 
  643   651     1 
  643   652     1 
  644   648     1 
  644   649     1 
  644   650     1 
  646   648     1 
  646   649     1 
  650   655     1 
  650   659     1 
  651   653     1 
  651   654     1 
  652   656     1 
  652   657     1 
  652   660     1 
  652   661     1 
  653   655     1 
  653   659     1 
  654   658     1 
  654   662     1 
  654   663     1 
  655   660     1 
  655   661     1 
  656   659     1 
  657   658     1 
  657   659     1 
  659   664     1 
  659   669     1 
  660   662     1 
  660   663     1 
  661   665     1 
  661   670     1 
  661   671     1 
  662   664     1 
  662   669     1 
  663   666     1 
  663   672     1 
  663   673     1 
  664   667     1 
  664   668     1 
  664   670     1 
  664   671     1 
  665   669     1 
  669   674     1 
  669   679     1 
  670   672     1 
  670   673     1 
  671   675     1 
  671   680     1 
  671   681     1 
  672   674     1 
  672   679     1 
  673   676     1 
  673   682     1 
  673   683     1 
  674   677     1 
  674   678     1 
  674   680     1 
  674   681     1 
  675   679     1 
  679   684     1 
  679   688     1 
  680   682     1 
  680   683     1 
  681   685     1 
  681   689     1 
  681   690     1 
  682   684     1 
  682   688     1 
  683   686     1 
  683   687     1 
  683   691     1 
  683   692     1 
  684   689     1 
  684   690     1 
  685   688     1 
  688   693     1 
  688   701     1 
  689   691     1 
  689   692     1 
  690   694     1 
  690   702     1 
  690   703     1 
  691   693     1 
  691   701     1 
  692   695     1 
  692   704     1 
  692   705     1 
  693   696     1 
  693   702     1 
  693   703     1 
  694   697     1 
  694   701     1 
  695   698     1 
  695   699     1 
  695   700     1 
  701   706     1 
  702   704     1 
  702   705     1 
  703   707     1 
  703   708     1 
  704   706     1 
  705   709     1 
  705   710     1 
  706   711     1 
  706   718     1 
  707   709     1 
  707   710     1 
  708   712     1 
  708   719     1 
  708   720     1 
  709   711     1 
  709   718     1 
  710   713     1 
  710   721     1 
  710   722     1 
  711   714     1 
  711   715     1 
  711   719     1 
  711   720     1 
  712   716     1 
  712   717     1 
  712   718     1 
  714   716     1 
  714   717     1 
  718   723     1 
  718   728     1 
  719   721     1 
  719   722     1 
  720   724     1 
  720   729     1 
  720   730     1 
  721   723     1 
  721   728     1 
  722   725     1 
  722   731     1 
  722   732     1 
  723   726     1 
  723   727     1 
  723   729     1 
  723   730     1 
  724   728     1 
  728   733     1 
  728   736     1 
  729   731     1 
  729   732     1 
  730   734     1 
  730   735     1 
  730   737     1 
  730   738     1 
  731   733     1 
  731   736     1 
  732   739     1 
  732   740     1 
  733   737     1 
  733   738     1 
  734   736     1 
  735   736     1 
  736   741     1 
  736   744     1 
  737   739     1 
  737   740     1 
  738   742     1 
  738   745     1 
  738   746     1 
  739   741     1 
  739   744     1 
  740   743     1 
  740   747     1 
  740   750     1 
  741   745     1 
  741   746     1 
  742   744     1 
  744   748     1 
  744   749     1 
  744   751     1 
  745   747     1 
  745   750     1 
  746   752     1 
  746   753     1 
  747   754     1 
  747   755     1 
  748   752     1 
  748   753     1 
  749   751     1 
  750   751     1 
  751   756     1 
  751   764     1 
  752   754     1 
  752   755     1 
  753   757     1 
  753   765     1 
  753   766     1 
  754   756     1 
  754   764     1 
  755   758     1 
  755   767     1 
  755   768     1 
  756   759     1 
  756   765     1 
  756   766     1 
  757   760     1 
  757   764     1 
  758   761     1 
  758   762     1 
  758   763     1 
  764   769     1 
  764   772     1 
  765   767     1 
  765   768     1 
  766   770     1 
  766   771     1 
  766   773     1 
  766   774     1 
  767   769     1 
  767   772     1 
  768   775     1 
  768   776     1 
  769   773     1 
  769   774     1 
  770   772     1 
  771   772     1 
  772   777     1 
  772   790     1 
  773   775     1 
  773   776     1 
  774   778     1 
  774   791     1 
  774   792     1 
  775   777     1 
  775   790     1 
  776   779     1 
  776   781     1 
  776   793     1 
  776   794     1 
  777   791     1 
  777   792     1 
  778   790     1 
  783   789     1 
  785   789     1 
  790   795     1 
  790   807     1 
  791   793     1 
  791   794     1 
  792   796     1 
  792   808     1 
  792   809     1 
  793   795     1 
  793   807     1 
  794   797     1 
  794   799     1 
  794   810     1 
  794   811     1 
  795   808     1 
  795   809     1 
  796   807     1 
  807   812     1 
  807   816     1 
  808   810     1 
  808   811     1 
  809   813     1 
  809   817     1 
  809   818     1 
  810   812     1 
  810   816     1 
  811   814     1 
  811   819     1 
  811   820     1 
  812   815     1 
  812   817     1 
  812   818     1 
  813   816     1 
  816   821     1 
  816   829     1 
  817   819     1 
  817   820     1 
  818   822     1 
  818   830     1 
  818   831     1 
  819   821     1 
  819   829     1 
  820   823     1 
  820   832     1 
  820   833     1 
  821   824     1 
  821   830     1 
  821   831     1 
  822   825     1 
  822   829     1 
  823   826     1 
  823   827     1 
  823   828     1 
  829   834     1 
  829   841     1 
  830   832     1 
  830   833     1 
  831   835     1 
  831   842     1 
  831   843     1 
  832   834     1 
  832   841     1 
  833   836     1 
  833   844     1 
  833   845     1 
  834   837     1 
  834   838     1 
  834   842     1 
  834   843     1 
  835   839     1 
  835   840     1 
  835   841     1 
  837   839     1 
  837   840     1 
  841   846     1 
  841   850     1 
  842   844     1 
  842   845     1 
  843   847     1 
  843   849     1 
  843   851     1 
  843   852     1 
  844   846     1 
  844   850     1 
  845   848     1 
  845   853     1 
  845   854     1 
  846   851     1 
  846   852     1 
  847   850     1 
  848   849     1 
  849   850     1 
  850   855     1 
  850   859     1 
  851   853     1 
  851   854     1 
  852   856     1 
  852   857     1 
  852   860     1 
  852   861     1 
  853   855     1 
  853   859     1 
  854   858     1 
  854   862     1 
  854   863     1 
  855   860     1 
  855   861     1 
  856   859     1 
  857   858     1 
  857   859     1 
  859   864     1 
  860   862     1 
  860   863     1 
  861   865     1 
  861   866     1 
  862   864     1 
  863   867     1 
  863   868     1 
  864   869     1 
  864   875     1 
  865   867     1 
  865   868     1 
  866   870     1 
  866   876     1 
  866   877     1 
  867   869     1 
  867   875     1 
  868   871     1 
  868   872     1 
  868   878     1 
  868   879     1 
  869   873     1 
  869   874     1 
  869   876     1 
  869   877     1 
  870   875     1 
  871   873     1 
  871   874     1 
  875   880     1 
  875   883     1 
  876   878     1 
  876   879     1 
  877   881     1 
  877   884     1 
  877   885     1 
  878   880     1 
  878   883     1 
  879   882     1 
  879   886     1 
  879   887     1 
  880   884     1 
  880   885     1 
  881   883     1 
  883   888     1 
  883   891     1 
  884   886     1 
  884   887     1 
  885   889     1 
  885   892     1 
  885   893     1 
  886   888     1 
  886   891     1 
  887   890     1 
  887   894     1 
  887   895     1 
  888   892     1 
  888   893     1 
  889   891     1 
  891   896     1 
  892   894     1 
  892   895     1 
  893   897     1 
  893   898     1 
  894   896     1 
  895   899     1 
  895   900     1 
  896   901     1 
  896   905     1 
  897   899     1 
  897   900     1 
  898   902     1 
  898   904     1 
  898   906     1 
  898   907     1 
  899   901     1 
  899   905     1 
  900   903     1 
  900   908     1 
  900   909     1 
  901   906     1 
  901   907     1 
  902   905     1 
  903   904     1 
  904   905     1 
  905   910     1 
  905   914     1 
  906   908     1 
  906   909     1 
  907   911     1 
  907   912     1 
  907   915     1 
  907   916     1 
  908   910     1 
  908   914     1 
  909   913     1 
  909   917     1 
  909   918     1 
  910   915     1 
  910   916     1 
  911   914     1 
  912   913     1 
  912   914     1 
  914   919     1 
  915   917     1 
  915   918     1 
  916   920     1 
  916   921     1 
  917   919     1 
  918   922     1 
  918   923     1 
  919   924     1 
  919   928     1 
  920   922     1 
  920   923     1 
  921   925     1 
  921   929     1 
  921   930     1 
  922   924     1 
  922   928     1 
  923   926     1 
  923   927     1 
  923   931     1 
  923   932     1 
  924   929     1 
  924   930     1 
  925   928     1 
  928   933     1 
  928   937     1 
  929   931     1 
  929   932     1 
  930   934     1 
  930   935     1 
  930   938     1 
  930   939     1 
  931   933     1 
  931   937     1 
  932   936     1 
  932   940     1 
  932   941     1 
  933   938     1 
  933   939     1 
  934   937     1 
  935   936     1 
  935   937     1 
  937   942     1 
  937   951     1 
  938   940     1 
  938   941     1 
  939   943     1 
  939   952     1 
  939   953     1 
  940   942     1 
  940   951     1 
  941   944     1 
  941   945     1 
  941   954     1 
  941   955     1 
  942   952     1 
  942   953     1 
  943   951     1 
  951   956     1 
  951   957     1 
  952   954     1 
  952   955     1 
  953   958     1 
  953   959     1 
  954   956     1 
  954   957     1 
  955   960     1 
  955   961     1 
  956   958     1 
  956   959     1 
  957   962     1 
  957   965     1 
  958   960     1 
  958   961     1 
  959   963     1 
  959   964     1 
  959   966     1 
  959   967     1 
  960   962     1 
  960   965     1 
  961   968     1 
  961   969     1 
  962   966     1 
  962   967     1 
  963   965     1 
  964   965     1 
  965   970     1 
  965   971     1 
  966   968     1 
  966   969     1 
  967   972     1 
  967   973     1 
  968   970     1 
  968   971     1 
  969   974     1 
  969   975     1 
  970   972     1 
  970   973     1 
  971   976     1 
  971   982     1 
  972   974     1 
  972   975     1 
  973   977     1 
  973   983     1 
  973   984     1 
  974   976     1 
  974   982     1 
  975   978     1 
  975   979     1 
  975   985     1 
  975   986     1 
  976   980     1 
  976   981     1 
  976   983     1 
  976   984     1 
  977   982     1 
  978   980     1 
  978   981     1 
  982   987     1 
  982   993     1 
  983   985     1 
  983   986     1 
  984   988     1 
  984   994     1 
  984   995     1 
  985   987     1 
  985   993     1 
  986   989     1 
  986   990     1 
  986   996     1 
  986   997     1 
  987   991     1 
  987   992     1 
  987   994     1 
  987   995     1 
  988   993     1 
  989   991     1 
  989   992     1 
  993   998     1 
  993  1005     1 
  994   996     1 
  994   997     1 
  995   999     1 
  995  1006     1 
  995  1007     1 
  996   998     1 
  996  1005     1 
  997  1000     1 
  997  1008     1 
  997  1009     1 
  998  1001     1 
  998  1002     1 
  998  1006     1 
  998  1007     1 
  999  1003     1 
  999  1004     1 
  999  1005     1 
 1001  1003     1 
 1001  1004     1 
 1005  1010     1 
 1005  1014     1 
 1006  1008     1 
 1006  1009     1 
 1007  1011     1 
 1007  1015     1 
 1007  1016     1 
 1008  1010     1 
 1008  1014     1 
 1009  1012     1 
 1009  1013     1 
 1009  1017     1 
 1009  1018     1 
 1010  1015     1 
 1010  1016     1 
 1011  1014     1 
 1014  1019     1 
 1014  1027     1 
 1015  1017     1 
 1015  1018     1 
 1016  1020     1 
 1016  1028     1 
 1016  1029     1 
 1017  1019     1 
 1017  1027     1 
 1018  1021     1 
 1018  1030     1 
 1018  1031     1 
 1019  1022     1 
 1019  1028     1 
 1019  1029     1 
 1020  1023     1 
 1020  1027     1 
 1021  1024     1 
 1021  1025     1 
 1021  1026     1 
 1027  1032     1 
 1027  1036     1 
 1028  1030     1 
 1028  1031     1 
 1029  1033     1 
 1029  1037     1 
 1029  1038     1 
 1030  1032     1 
 1030  1036     1 
 1031  1034     1 
 1031  1035     1 
 1031  1039     1 
 1031  1040     1 
 1032  1037     1 
 1032  1038     1 
 1033  1036     1 
 1036  1041     1 
 1037  1039     1 
 1037  1040     1 
 1038  1042     1 
 1038  1043     1 
 1039  1041     1 
 1040  1044     1 
 1040  1045     1 
 1041  1046     1 
 1041  1058     1 
 1042  1044     1 
 1042  1045     1 
 1043  1047     1 
 1043  1059     1 
 1043  1060     1 
 1044  1046     1 
 1044  1058     1 
 1045  1048     1 
 1045  1050     1 
 1045  1061     1 
 1045  1062     1 
 1046  1059     1 
 1046  1060     1 
 1047  1058     1 
 1058  1063     1 
 1058  1068     1 
 1059  1061     1 
 1059  1062     1 
 1060  1064     1 
 1060  1069     1 
 1060  1070     1 
 1061  1063     1 
 1061  1068     1 
 1062  1065     1 
 1062  1071     1 
 1062  1072     1 
 1063  1066     1 
 1063  1067     1 
 1063  1069     1 
 1063  1070     1 
 1064  1068     1 
 1068  1073     1 
 1068  1077     1 
 1069  1071     1 
 1069  1072     1 
 1070  1074     1 
 1070  1078     1 
 1070  1079     1 
 1071  1073     1 
 1071  1077     1 
 1072  1075     1 
 1072  1076     1 
 1072  1080     1 
 1072  1081     1 
 1073  1078     1 
 1073  1079     1 
 1074  1077     1 
 1077  1082     1 
 1078  1080     1 
 1078  1081     1 
 1079  1083     1 
 1079  1084     1 
 1080  1082     1 
 1081  1085     1 
 1081  1086     1 
 1082  1087     1 
 1082  1090     1 
 1083  1085     1 
 1083  1086     1 
 1084  1088     1 
 1084  1091     1 
 1084  1092     1 
 1085  1087     1 
 1085  1090     1 
 1086  1089     1 
 1086  1093     1 
 1086  1094     1 
 1087  1091     1 
 1087  1092     1 
 1088  1090     1 
 1090  1095     1 
 1090  1098     1 
 1091  1093     1 
 1091  1094     1 
 1092  1096     1 
 1092  1097     1 
 1092  1099     1 
 1092  1100     1 
 1093  1095     1 
 1093  1098     1 
 1094  1101     1 
 1094  1102     1 
 1095  1099     1 
 1095  1100     1 
 1096  1098     1 
 1097  1098     1 
 1098  1103     1 
 1098  1107     1 
 1099  1101     1 
 1099  1102     1 
 1100  1104     1 
 1100  1108     1 
 1100  1109     1 
 1101  1103     1 
 1101  1107     1 
 1102  1105     1 
 1102  1106     1 
 1102  1110     1 
 1102  1111     1 
 1103  1108     1 
 1103  1109     1 
 1104  1107     1 
 1107  1112     1 
 1107  1120     1 
 1108  1110     1 
 1108  1111     1 
 1109  1113     1 
 1109  1121     1 
 1109  1122     1 
 1110  1112     1 
 1110  1120     1 
 1111  1114     1 
 1111  1123     1 
 1111  1124     1 
 1112  1115     1 
 1112  1121     1 
 1112  1122     1 
 1113  1116     1 
 1113  1120     1 
 1114  1117     1 
 1114  1118     1 
 1114  1119     1 
 1120  1125     1 
 1120  1132     1 
 1121  1123     1 
 1121  1124     1 
 1122  1126     1 
 1122  1133     1 
 1122  1134     1 
 1123  1125     1 
 1123  1132     1 
 1124  1127     1 
 1124  1135     1 
 1124  1136     1 
 1125  1128     1 
 1125  1129     1 
 1125  1133     1 
 1125  1134     1 
 1126  1130     1 
 1126  1131     1 
 1126  1132     1 
 1128  1130     1 
 1128  1131     1 
 1132  1137     1 
 1132  1149     1 
 1133  1135     1 
 1133  1136     1 
 1134  1138     1 
 1134  1150     1 
 1134  1151     1 
 1135  1137     1 
 1135  1149     1 
 1136  1139     1 
 1136  1141     1 
 1136  1152     1 
 1136  1153     1 
 1137  1150     1 
 1137  1151     1 
 1138  1149     1 
 1149  1154     1 
 1149  1158     1 
 1150  1152     1 
 1150  1153     1 
 1151  1155     1 
 1151  1159     1 
 1151  1160     1 
 1152  1154     1 
 1152  1158     1 
 1153  1156     1 
 1153  1157     1 
 1153  1161     1 
 1153  1162     1 
 1154  1159     1 
 1154  1160     1 
 1155  1158     1 
 1158  1163     1 
 1158  1166     1 
 1159  1161     1 
 1159  1162     1 
 1160  1164     1 
 1160  1167     1 
 1160  1168     1 
 1161  1163     1 
 1161  1166     1 
 1162  1165     1 
 1162  1169     1 
 1162  1170     1 
 1163  1167     1 
 1163  1168     1 
 1164  1166     1 
 1166  1171     1 
 1166  1176     1 
 1167  1169     1 
 1167  1170     1 
 1168  1172     1 
 1168  1177     1 
 1168  1178     1 
 1169  1171     1 
 1169  1176     1 
 1170  1173     1 
 1170  1179     1 
 1170  1180     1 
 1171  1174     1 
 1171  1175     1 
 1171  1177     1 
 1171  1178     1 
 1172  1176     1 
 1176  1181     1 
 1176  1185     1 
 1177  1179     1 
 1177  1180     1 
 1178  1182     1 
 1178  1184     1 
 1178  1186     1 
 1178  1187     1 
 1179  1181     1 
 1179  1185     1 
 1180  1183     1 
 1180  1188     1 
 1180  1189     1 
 1181  1186     1 
 1181  1187     1 
 1182  1185     1 
 1183  1184     1 
 1184  1185     1 
 1185  1190     1 
 1185  1195     1 
 1186  1188     1 
 1186  1189     1 
 1187  1191     1 
 1187  1196     1 
 1187  1197     1 
 1188  1190     1 
 1188  1195     1 
 1189  1192     1 
 1189  1198     1 
 1189  1199     1 
 1190  1193     1 
 1190  1194     1 
 1190  1196     1 
 1190  1197     1 
 1191  1195     1 
 1195  1200     1 
 1195  1208     1 
 1196  1198     1 
 1196  1199     1 
 1197  1201     1 
 1197  1209     1 
 1197  1210     1 
 1198  1200     1 
 1198  1208     1 
 1199  1202     1 
 1199  1211     1 
 1199  1212     1 
 1200  1203     1 
 1200  1209     1 
 1200  1210     1 
 1201  1204     1 
 1201  1208     1 
 1202  1205     1 
 1202  1206     1 
 1202  1207     1 
 1208  1213     1 
 1208  1217     1 
 1209  1211     1 
 1209  1212     1 
 1210  1214     1 
 1210  1218     1 
 1210  1219     1 
 1211  1213     1 
 1211  1217     1 
 1212  1215     1 
 1212  1220     1 
 1212  1221     1 
 1213  1216     1 
 1213  1218     1 
 1213  1219     1 
 1214  1217     1 
 1217  1222     1 
 1217  1225     1 
 1218  1220     1 
 1218  1221     1 
 1219  1223     1 
 1219  1226     1 
 1219  1227     1 
 1220  1222     1 
 1220  1225     1 
 1221  1224     1 
 1221  1228     1 
 1221  1231     1 
 1222  1226     1 
 1222  1227     1 
 1223  1225     1 
 1225  1229     1 
 1225  1230     1 
 1225  1232     1 
 1226  1228     1 
 1226  1231     1 
 1227  1233     1 
 1227  1234     1 
 1228  1235     1 
 1228  1236     1 
 1229  1233     1 
 1229  1234     1 
 1230  1232     1 
 1231  1232     1 
 1232  1237     1 
 1232  1242     1 
 1233  1235     1 
 1233  1236     1 
 1234  1238     1 
 1234  1243     1 
 1234  1244     1 
 1235  1237     1 
 1235  1242     1 
 1236  1239     1 
 1236  1245     1 
 1236  1246     1 
 1237  1240     1 
 1237  1241     1 
 1237  1243     1 
 1237  1244     1 
 1238  1242     1 
 1242  1247     1 
 1242  1251     1 
 1243  1245     1 
 1243  1246     1 
 1244  1248     1 
 1244  1252     1 
 1244  1253     1 
 1245  1247     1 
 1245  1251     1 
 1246  1249     1 
 1246  1250     1 
 1246  1254     1 
 1246  1255     1 
 1247  1252     1 
 1247  1253     1 
 1248  1251     1 
 1251  1256     1 
 1251  1268     1 
 1252  1254     1 
 1252  1255     1 
 1253  1257     1 
 1253  1269     1 
 1253  1270     1 
 1254  1256     1 
 1254  1268     1 
 1255  1258     1 
 1255  1271     1 
 1255  1272     1 
 1256  1259     1 
 1256  1269     1 
 1256  1270     1 
 1257  1260     1 
 1257  1261     1 
 1257  1268     1 
 1258  1262     1 
 1258  1265     1 
 1259  1263     1 
 1259  1264     1 
 1259  1266     1 
 1259  1267     1 
 1260  1262     1 
 1260  1265     1 
 1262  1266     1 
 1262  1267     1 
 1263  1265     1 
 1264  1265     1 
 1268  1273     1 
 1268  1274     1 
 1269  1271     1 
 1269  1272     1 
 1270  1275     1 
 1270  1276     1 
 1271  1273     1 
 1271  1274     1 
 1272  1277     1 
 1272  1278     1 
 1273  1275     1 
 1273  1276     1 
 1274  1279     1 
 1274  1287     1 
 1275  1277     1 
 1275  1278     1 
 1276  1280     1 
 1276  1288     1 
 1276  1289     1 
 1277  1279     1 
 1277  1287     1 
 1278  1281     1 
 1278  1290     1 
 1278  1291     1 
 1279  1282     1 
 1279  1288     1 
 1279  1289     1 
 1280  1283     1 
 1280  1287     1 
 1281  1284     1 
 1281  1285     1 
 1281  1286     1 
 1287  1292     1 
 1287  1295     1 
 1288  1290     1 
 1288  1291     1 
 1289  1293     1 
 1289  1296     1 
 1289  1297     1 
 1290  1292     1 
 1290  1295     1 
 1291  1294     1 
 1291  1298     1 
 1291  1299     1 
 1292  1296     1 
 1292  1297     1 
 1293  1295     1 
 1295  1300     1 
 1295  1312     1 
 1296  1298     1 
 1296  1299     1 
 1297  1301     1 
 1297  1313     1 
 1297  1314     1 
 1298  1300     1 
 1298  1312     1 
 1299  1302     1 
 1299  1304     1 
 1299  1315     1 
 1299  1316     1 
 1300  1313     1 
 1300  1314     1 
 1301  1312     1 
 1312  1317     1 
 1312  1322     1 
 1313  1315     1 
 1313  1316     1 
 1314  1318     1 
 1314  1323     1 
 1314  1324     1 
 1315  1317     1 
 1315  1322     1 
 1316  1319     1 
 1316  1325     1 
 1316  1326     1 
 1317  1320     1 
 1317  1321     1 
 1317  1323     1 
 1317  1324     1 
 1318  1322     1 
 1322  1327     1 
 1322  1335     1 
 1323  1325     1 
 1323  1326     1 
 1324  1328     1 
 1324  1336     1 
 1324  1337     1 
 1325  1327     1 
 1325  1335     1 
 1326  1329     1 
 1326  1338     1 
 1326  1339     1 
 1327  1330     1 
 1327  1336     1 
 1327  1337     1 
 1328  1331     1 
 1328  1335     1 
 1329  1332     1 
 1329  1333     1 
 1329  1334     1 
 1335  1340     1 
 1335  1346     1 
 1336  1338     1 
 1336  1339     1 
 1337  1341     1 
 1337  1347     1 
 1337  1348     1 
 1338  1340     1 
 1338  1346     1 
 1339  1342     1 
 1339  1343     1 
 1339  1349     1 
 1339  1350     1 
 1340  1344     1 
 1340  1345     1 
 1340  1347     1 
 1340  1348     1 
 1341  1346     1 
 1342  1344     1 
 1342  1345     1 
 1346  1351     1 
 1346  1356     1 
 1347  1349     1 
 1347  1350     1 
 1348  1352     1 
 1348  1357     1 
 1348  1358     1 
 1349  1351     1 
 1349  1356     1 
 1350  1353     1 
 1350  1359     1 
 1350  1360     1 
 1351  1354     1 
 1351  1355     1 
 1351  1357     1 
 1351  1358     1 
 1352  1356     1 
 1356  1361     1 
 1356  1362     1 
 1357  1359     1 
 1357  1360     1 
 1358  1363     1 
 1358  1364     1 
 1359  1361     1 
 1359  1362     1 
 1360  1365     1 
 1360  1366     1 
 1361  1363     1 
 1361  1364     1 
 1362  1367     1 
 1362  1371     1 
 1363  1365     1 
 1363  1366     1 
 1364  1368     1 
 1364  1369     1 
 1364  1372     1 
 1364  1373     1 
 1365  1367     1 
 1365  1371     1 
 1366  1370     1 
 1366  1374     1 
 1366  1375     1 
 1367  1372     1 
 1367  1373     1 
 1368  1371     1 
 1369  1370     1 
 1369  1371     1 
 1371  1376     1 
 1371  1383     1 
 1372  1374     1 
 1372  1375     1 
 1373  1377     1 
 1373  1384     1 
 1373  1385     1 
 1374  1376     1 
 1374  1383     1 
 1375  1378     1 
 1375  1386     1 
 1375  1387     1 
 1376  1379     1 
 1376  1380     1 
 1376  1384     1 
 1376  1385     1 
 1377  1381     1 
 1377  1382     1 
 1377  1383     1 
 1379  1381     1 
 1379  1382     1 
 1383  1388     1 
 1383  1389     1 
 1384  1386     1 
 1384  1387     1 
 1385  1390     1 
 1385  1391     1 
 1386  1388     1 
 1386  1389     1 
 1387  1392     1 
 1387  1393     1 
 1388  1390     1 
 1388  1391     1 
 1389  1394     1 
 1389  1395     1 
 1390  1392     1 
 1390  1393     1 
 1391  1396     1 
 1391  1397     1 
 1392  1394     1 
 1392  1395     1 
 1393  1398     1 
 1393  1399     1 
 1394  1396     1 
 1394  1397     1 
 1395  1400     1 
 1395  1409     1 
 1396  1398     1 
 1396  1399     1 
 1397  1401     1 
 1397  1410     1 
 1397  1411     1 
 1398  1400     1 
 1398  1409     1 
 1399  1402     1 
 1399  1403     1 
 1399  1412     1 
 1399  1413     1 
 1400  1410     1 
 1400  1411     1 
 1401  1409     1 
 1409  1414     1 
 1409  1418     1 
 1410  1412     1 
 1410  1413     1 
 1411  1415     1 
 1411  1419     1 
 1411  1420     1 
 1412  1414     1 
 1412  1418     1 
 1413  1416     1 
 1413  1417     1 
 1413  1421     1 
 1413  1422     1 
 1414  1419     1 
 1414  1420     1 
 1415  1418     1 
 1418  1423     1 
 1418  1424     1 
 1419  1421     1 
 1419  1422     1 
 1420  1425     1 
 1420  1426     1 
 1421  1423     1 
 1421  1424     1 
 1422  1427     1 
 1422  1428     1 
 1423  1425     1 
 1423  1426     1 
 1424  1429     1 
 1424  1432     1 
 1425  1427     1 
 1425  1428     1 
 1426  1430     1 
 1426  1431     1 
 1426  1433     1 
 1426  1434     1 
 1427  1429     1 
 1427  1432     1 
 1428  1435     1 
 1428  1436     1 
 1429  1433     1 
 1429  1434     1 
 1430  1432     1 
 1431  1432     1 
 1432  1437     1 
 1432  1438     1 
 1433  1435     1 
 1433  1436     1 
 1434  1439     1 
 1434  1440     1 
 1435  1437     1 
 1435  1438     1 
 1436  1441     1 
 1436  1442     1 
 1437  1439     1 
 1437  1440     1 
 1438  1443     1 
 1438  1450     1 
 1439  1441     1 
 1439  1442     1 
 1440  1444     1 
 1440  1451     1 
 1440  1452     1 
 1441  1443     1 
 1441  1450     1 
 1442  1445     1 
 1442  1453     1 
 1442  1454     1 
 1443  1446     1 
 1443  1447     1 
 1443  1451     1 
 1443  1452     1 
 1444  1448     1 
 1444  1449     1 
 1444  1450     1 
 1446  1448     1 
 1446  1449     1 
 1450  1455     1 
 1450  1460     1 
 1451  1453     1 
 1451  1454     1 
 1452  1456     1 
 1452  1461     1 
 1452  1462     1 
 1453  1455     1 
 1453  1460     1 
 1454  1457     1 
 1454  1463     1 
 1454  1464     1 
 1455  1458     1 
 1455  1459     1 
 1455  1461     1 
 1455  1462     1 
 1456  1460     1 
 1460  1465     1 
 1461  1463     1 
 1461  1464     1 
 1462  1466     1 
 1462  1467     1 
 1463  1465     1 
 1464  1468     1 
 1464  1469     1 
 1465  1470     1 
 1465  1477     1 
 1466  1468     1 
 1466  1469     1 
 1467  1471     1 
 1467  1478     1 
 1467  1479     1 
 1468  1470     1 
 1468  1477     1 
 1469  1472     1 
 1469  1480     1 
 1469  1481     1 
 1470  1473     1 
 1470  1474     1 
 1470  1478     1 
 1470  1479     1 
 1471  1475     1 
 1471  1476     1 
 1471  1477     1 
 1473  1475     1 
 1473  1476     1 
 1477  1482     1 
 1477  1485     1 
 1478  1480     1 
 1478  1481     1 
 1479  1483     1 
 1479  1486     1 
 1479  1487     1 
 1480  1482     1 
 1480  1485     1 
 1481  1484     1 
 1481  1488     1 
 1481  1489     1 
 1482  1486     1 
 1482  1487     1 
 1483  1485     1 
 1485  1490     1 
 1485  1502     1 
 1486  1488     1 
 1486  1489     1 
 1487  1491     1 
 1487  1503     1 
 1487  1504     1 
 1488  1490     1 
 1488  1502     1 
 1489  1492     1 
 1489  1505     1 
 1489  1506     1 
 1490  1493     1 
 1490  1503     1 
 1490  1504     1 
 1491  1494     1 
 1491  1495     1 
 1491  1502     1 
 1492  1496     1 
 1492  1499     1 
 1493  1497     1 
 1493  1498     1 
 1493  1500     1 
 1493  1501     1 
 1494  1496     1 
 1494  1499     1 
 1496  1500     1 
 1496  1501     1 
 1497  1499     1 
 1498  1499     1 
 1502  1507     1 
 1502  1510     1 
 1503  1505     1 
 1503  1506     1 
 1504  1508     1 
 1504  1509     1 
 1504  1511     1 
 1504  1512     1 
 1505  1507     1 
 1505  1510     1 
 1506  1513     1 
 1506  1514     1 
 1507  1511     1 
 1507  1512     1 
 1508  1510     1 
 1509  1510     1 
 1510  1515     1 
 1510  1519     1 
 1511  1513     1 
 1511  1514     1 
 1512  1516     1 
 1512  1520     1 
 1512  1521     1 
 1513  1515     1 
 1513  1519     1 
 1514  1517     1 
 1514  1518     1 
 1514  1522     1 
 1514  1523     1 
 1515  1520     1 
 1515  1521     1 
 1516  1519     1 
 1519  1524     1 
 1519  1528     1 
 1520  1522     1 
 1520  1523     1 
 1521  1525     1 
 1521  1529     1 
 1521  1530     1 
 1522  1524     1 
 1522  1528     1 
 1523  1526     1 
 1523  1527     1 
 1523  1531     1 
 1523  1532     1 
 1524  1529     1 
 1524  1530     1 
 1525  1528     1 
 1528  1533     1 
 1528  1541     1 
 1529  1531     1 
 1529  1532     1 
 1530  1534     1 
 1530  1542     1 
 1530  1543     1 
 1531  1533     1 
 1531  1541     1 
 1532  1535     1 
 1532  1544     1 
 1532  1545     1 
 1533  1536     1 
 1533  1542     1 
 1533  1543     1 
 1534  1537     1 
 1534  1541     1 
 1535  1538     1 
 1535  1539     1 
 1535  1540     1 
 1541  1546     1 
 1541  1549     1 
 1542  1544     1 
 1542  1545     1 
 1543  1547     1 
 1543  1548     1 
 1543  1550     1 
 1543  1551     1 
 1544  1546     1 
 1544  1549     1 
 1545  1552     1 
 1545  1553     1 
 1546  1550     1 
 1546  1551     1 
 1547  1549     1 
 1548  1549     1 
 1549  1554     1 
 1549  1560     1 
 1550  1552     1 
 1550  1553     1 
 1551  1555     1 
 1551  1561     1 
 1551  1562     1 
 1552  1554     1 
 1552  1560     1 
 1553  1556     1 
 1553  1557     1 
 1553  1563     1 
 1553  1564     1 
 1554  1558     1 
 1554  1559     1 
 1554  1561     1 
 1554  1562     1 
 1555  1560     1 
 1556  1558     1 
 1556  1559     1 
 1560  1565     1 
 1560  1577     1 
 1561  1563     1 
 1561  1564     1 
 1562  1566     1 
 1562  1578     1 
 1562  1579     1 
 1563  1565     1 
 1563  1577     1 
 1564  1567     1 
 1564  1569     1 
 1564  1580     1 
 1564  1581     1 
 1565  1578     1 
 1565  1579     1 
 1566  1577     1 
 1577  1582     1 
 1577  1591     1 
 1578  1580     1 
 1578  1581     1 
 1579  1583     1 
 1579  1592     1 
 1579  1593     1 
 1580  1582     1 
 1580  1591     1 
 1581  1584     1 
 1581  1585     1 
 1581  1594     1 
 1581  1595     1 
 1582  1592     1 
 1582  1593     1 
 1583  1591     1 
 1591  1596     1 
 1591  1608     1 
 1592  1594     1 
 1592  1595     1 
 1593  1597     1 
 1593  1609     1 
 1593  1610     1 
 1594  1596     1 
 1594  1608     1 
 1595  1598     1 
 1595  1600     1 
 1595  1611     1 
 1595  1612     1 
 1596  1609     1 
 1596  1610     1 
 1597  1608     1 
 1608  1613     1 
 1608  1617     1 
 1609  1611     1 
 1609  1612     1 
 1610  1614     1 
 1610  1615     1 
 1610  1618     1 
 1610  1619     1 
 1611  1613     1 
 1611  1617     1 
 1612  1616     1 
 1612  1620     1 
 1612  1621     1 
 1613  1618     1 
 1613  1619     1 
 1614  1617     1 
 1615  1616     1 
 1615  1617     1 
 1617  1622     1 
 1617  1626     1 
 1618  1620     1 
 1618  1621     1 
 1619  1623     1 
 1619  1627     1 
 1619  1628     1 
 1620  1622     1 
 1620  1626     1 
 1621  1624     1 
 1621  1625     1 
 1621  1629     1 
 1621  1630     1 
 1622  1627     1 
 1622  1628     1 
 1623  1626     1 
 1626  1631     1 
 1626  1643     1 
 1627  1629     1 
 1627  1630     1 
 1628  1632     1 
 1628  1644     1 
 1628  1645     1 
 1629  1631     1 
 1629  1643     1 
 1630  1633     1 
 1630  1635     1 
 1630  1646     1 
 1630  1647     1 
 1631  1644     1 
 1631  1645     1 
 1632  1643     1 
 1643  1648     1 
 1643  1654     1 
 1644  1646     1 
 1644  1647     1 
 1645  1649     1 
 1645  1655     1 
 1645  1656     1 
 1646  1648     1 
 1646  1654     1 
 1647  1650     1 
 1647  1651     1 
 1647  1657     1 
 1647  1658     1 
 1648  1652     1 
 1648  1653     1 
 1648  1655     1 
 1648  1656     1 
 1649  1654     1 
 1650  1652     1 
 1650  1653     1 
 1654  1659     1 
 1654  1665     1 
 1655  1657     1 
 1655  1658     1 
 1656  1660     1 
 1656  1666     1 
 1656  1667     1 
 1657  1659     1 
 1657  1665     1 
 1658  1661     1 
 1658  1662     1 
 1658  1668     1 
 1658  1669     1 
 1659  1663     1 
 1659  1664     1 
 1659  1666     1 
 1659  1667     1 
 1660  1665     1 
 1661  1663     1 
 1661  1664     1 
 1665  1670     1 
 1665  1673     1 
 1666  1668     1 
 1666  1669     1 
 1667  1671     1 
 1667  1672     1 
 1667  1674     1 
 1667  1675     1 
 1668  1670     1 
 1668  1673     1 
 1669  1676     1 
 1669  1677     1 
 1670  1674     1 
 1670  1675     1 
 1671  1673     1 
 1672  1673     1 
 1673  1678     1 
 1673  1682     1 
 1674  1676     1 
 1674  1677     1 
 1675  1679     1 
 1675  1683     1 
 1675  1684     1 
 1676  1678     1 
 1676  1682     1 
 1677  1680     1 
 1677  1681     1 
 1677  1685     1 
 1677  1686     1 
 1678  1683     1 
 1678  1684     1 
 1679  1682     1 
 1682  1687     1 
 1683  1685     1 
 1683  1686     1 
 1684  1688     1 
 1684  1689     1 
 1685  1687     1 
 1686  1690     1 
 1686  1691     1 
 1687  1692     1 
 1687  1701     1 
 1688  1690     1 
 1688  1691     1 
 1689  1693     1 
 1689  1702     1 
 1689  1703     1 
 1690  1692     1 
 1690  1701     1 
 1691  1694     1 
 1691  1695     1 
 1691  1704     1 
 1691  1705     1 
 1692  1702     1 
 1692  1703     1 
 1693  1701     1 
 1701  1706     1 
 1701  1710     1 
 1702  1704     1 
 1702  1705     1 
 1703  1707     1 
 1703  1711     1 
 1703  1712     1 
 1704  1706     1 
 1704  1710     1 
 1705  1708     1 
 1705  1709     1 
 1705  1713     1 
 1705  1714     1 
 1706  1711     1 
 1706  1712     1 
 1707  1710     1 
 1710  1715     1 
 1710  1728     1 
 1711  1713     1 
 1711  1714     1 
 1712  1716     1 
 1712  1729     1 
 1712  1730     1 
 1713  1715     1 
 1713  1728     1 
 1714  1717     1 
 1714  1719     1 
 1714  1731     1 
 1714  1732     1 
 1715  1729     1 
 1715  1730     1 
 1716  1728     1 
 1721  1727     1 
 1723  1727     1 
 1728  1733     1 
 1728  1738     1 
 1729  1731     1 
 1729  1732     1 
 1730  1734     1 
 1730  1739     1 
 1730  1740     1 
 1731  1733     1 
 1731  1738     1 
 1732  1735     1 
 1732  1741     1 
 1732  1742     1 
 1733  1736     1 
 1733  1737     1 
 1733  1739     1 
 1733  1740     1 
 1734  1738     1 
 1738  1743     1 
 1738  1747     1 
 1739  1741     1 
 1739  1742     1 
 1740  1744     1 
 1740  1748     1 
 1740  1749     1 
 1741  1743     1 
 1741  1747     1 
 1742  1745     1 
 1742  1746     1 
 1742  1750     1 
 1742  1751     1 
 1743  1748     1 
 1743  1749     1 
 1744  1747     1 
 1747  1752     1 
 1747  1756     1 
 1748  1750     1 
 1748  1751     1 
 1749  1753     1 
 1749  1757     1 
 1749  1758     1 
 1750  1752     1 
 1750  1756     1 
 1751  1754     1 
 1751  1755     1 
 1751  1759     1 
 1751  1760     1 
 1752  1757     1 
 1752  1758     1 
 1753  1756     1 
 1756  1761     1 
 1757  1759     1 
 1757  1760     1 
 1758  1762     1 
 1758  1763     1 
 1759  1761     1 
 1760  1764     1 
 1760  1765     1 
 1761  1766     1 
 1761  1778     1 
 1762  1764     1 
 1762  1765     1 
 1763  1767     1 
 1763  1779     1 
 1763  1780     1 
 1764  1766     1 
 1764  1778     1 
 1765  1768     1 
 1765  1781     1 
 1765  1782     1 
 1766  1769     1 
 1766  1779     1 
 1766  1780     1 
 1767  1770     1 
 1767  1771     1 
 1767  1778     1 
 1768  1772     1 
 1768  1775     1 
 1769  1773     1 
 1769  1774     1 
 1769  1776     1 
 1769  1777     1 
 1770  1772     1 
 1770  1775     1 
 1772  1776     1 
 1772  1777     1 
 1773  1775     1 
 1774  1775     1 
 1778  1783     1 
 1778  1787     1 
 1779  1781     1 
 1779  1782     1 
 1780  1784     1 
 1780  1788     1 
 1780  1789     1 
 1781  1783     1 
 1781  1787     1 
 1782  1785     1 
 1782  1790     1 
 1782  1793     1 
 1783  1786     1 
 1783  1788     1 
 1783  1789     1 
 1784  1787     1 
 1787  1791     1 
 1787  1792     1 
 1787  1794     1 
 1788  1790     1 
 1788  1793     1 
 1789  1795     1 
 1789  1796     1 
 1790  1797     1 
 1790  1798     1 
 1791  1795     1 
 1791  1796     1 
 1792  1794     1 
 1793  1794     1 
 1794  1799     1 
 1794  1811     1 
 1795  1797     1 
 1795  1798     1 
 1796  1800     1 
 1796  1812     1 
 1796  1813     1 
 1797  1799     1 
 1797  1811     1 
 1798  1801     1 
 1798  1803     1 
 1798  1814     1 
 1798  1817     1 
 1799  1812     1 
 1799  1813     1 
 1800  1811     1 
 1811  1815     1 
 1811  1816     1 
 1811  1818     1 
 1812  1814     1 
 1812  1817     1 
 1813  1819     1 
 1813  1820     1 
 1814  1821     1 
 1814  1822     1 
 1815  1819     1 
 1815  1820     1 
 1816  1818     1 
 1817  1818     1 
 1818  1823     1 
 1818  1826     1 
 1819  1821     1 
 1819  1822     1 
 1820  1824     1 
 1820  1825     1 
 1820  1827     1 
 1820  1828     1 
 1821  1823     1 
 1821  1826     1 
 1822  1829     1 
 1822  1830     1 
 1823  1827     1 
 1823  1828     1 
 1824  1826     1 
 1825  1826     1 
 1826  1831     1 
 1826  1837     1 
 1827  1829     1 
 1827  1830     1 
 1828  1832     1 
 1828  1838     1 
 1828  1839     1 
 1829  1831     1 
 1829  1837     1 
 1830  1833     1 
 1830  1834     1 
 1830  1840     1 
 1830  1841     1 
 1831  1835     1 
 1831  1836     1 
 1831  1838     1 
 1831  1839     1 
 1832  1837     1 
 1833  1835     1 
 1833  1836     1 
 1837  1842     1 
 1837  1851     1 
 1838  1840     1 
 1838  1841     1 
 1839  1843     1 
 1839  1852     1 
 1839  1853     1 
 1840  1842     1 
 1840  1851     1 
 1841  1844     1 
 1841  1845     1 
 1841  1854     1 
 1841  1855     1 
 1842  1852     1 
 1842  1853     1 
 1843  1851     1 
 1851  1856     1 
 1852  1854     1 
 1852  1855     1 
 1853  1857     1 
 1853  1858     1 
 1854  1856     1 
 1855  1859     1 
 1855  1860     1 
 1856  1861     1 
 1856  1862     1 
 1857  1859     1 
 1857  1860     1 
 1858  1863     1 
 1858  1864     1 
 1859  1861     1 
 1859  1862     1 
 1860  1865     1 
 1860  1866     1 
 1861  1863     1 
 1861  1864     1 
 1862  1867     1 
 1862  1870     1 
 1863  1865     1 
 1863  1866     1 
 1864  1868     1 
 1864  1871     1 
 1864  1872     1 
 1865  1867     1 
 1865  1870     1 
 1866  1869     1 
 1866  1873     1 
 1866  1874     1 
 1867  1871     1 
 1867  1872     1 
 1868  1870     1 
 1870  1875     1 
 1870  1878     1 
 1871  1873     1 
 1871  1874     1 
 1872  1876     1 
 1872  1879     1 
 1872  1880     1 
 1873  1875     1 
 1873  1878     1 
 1874  1877     1 
 1874  1881     1 
 1874  1882     1 
 1875  1879     1 
 1875  1880     1 
 1876  1878     1 
 1878  1883     1 
 1878  1888     1 
 1879  1881     1 
 1879  1882     1 
 1880  1884     1 
 1880  1889     1 
 1880  1890     1 
 1881  1883     1 
 1881  1888     1 
 1882  1885     1 
 1882  1891     1 
 1882  1892     1 
 1883  1886     1 
 1883  1887     1 
 1883  1889     1 
 1883  1890     1 
 1884  1888     1 
 1888  1893     1 
 1888  1897     1 
 1889  1891     1 
 1889  1892     1 
 1890  1894     1 
 1890  1898     1 
 1890  1899     1 
 1891  1893     1 
 1891  1897     1 
 1892  1895     1 
 1892  1896     1 
 1892  1900     1 
 1892  1901     1 
 1893  1898     1 
 1893  1899     1 
 1894  1897     1 
 1897  1902     1 
 1897  1906     1 
 1898  1900     1 
 1898  1901     1 
 1899  1903     1 
 1899  1905     1 
 1899  1907     1 
 1899  1908     1 
 1900  1902     1 
 1900  1906     1 
 1901  1904     1 
 1901  1909     1 
 1901  1910     1 
 1902  1907     1 
 1902  1908     1 
 1903  1906     1 
 1904  1905     1 
 1905  1906     1 
 1906  1911     1 
 1906  1915     1 
 1907  1909     1 
 1907  1910     1 
 1908  1912     1 
 1908  1916     1 
 1908  1917     1 
 1909  1911     1 
 1909  1915     1 
 1910  1913     1 
 1910  1914     1 
 1910  1918     1 
 1910  1919     1 
 1911  1916     1 
 1911  1917     1 
 1912  1915     1 
 1915  1920     1 
 1915  1924     1 
 1916  1918     1 
 1916  1919     1 
 1917  1921     1 
 1917  1925     1 
 1917  1926     1 
 1918  1920     1 
 1918  1924     1 
 1919  1922     1 
 1919  1923     1 
 1919  1927     1 
 1919  1928     1 
 1920  1925     1 
 1920  1926     1 
 1921  1924     1 
 1924  1929     1 
 1924  1937     1 
 1925  1927     1 
 1925  1928     1 
 1926  1930     1 
 1926  1938     1 
 1926  1939     1 
 1927  1929     1 
 1927  1937     1 
 1928  1931     1 
 1928  1940     1 
 1928  1941     1 
 1929  1932     1 
 1929  1938     1 
 1929  1939     1 
 1930  1933     1 
 1930  1937     1 
 1931  1934     1 
 1931  1935     1 
 1931  1936     1 
 1937  1942     1 
 1937  1946     1 
 1938  1940     1 
 1938  1941     1 
 1939  1943     1 
 1939  1947     1 
 1939  1948     1 
 1940  1942     1 
 1940  1946     1 
 1941  1944     1 
 1941  1945     1 
 1941  1949     1 
 1941  1950     1 
 1942  1947     1 
 1942  1948     1 
 1943  1946     1 
 1946  1951     1 
 1946  1952     1 
 1947  1949     1 
 1947  1950     1 
 1948  1953     1 
 1948  1954     1 
 1949  1951     1 
 1949  1952     1 
 1950  1955     1 
 1950  1956     1 
 1951  1953     1 
 1951  1954     1 
 1952  1957     1 
 1952  1958     1 
 1953  1955     1 
 1953  1956     1 
 1954  1959     1 
 1954  1960     1 
 1955  1957     1 
 1955  1958     1 
 1956  1961     1 
 1956  1962     1 
 1957  1959     1 
 1957  1960     1 
 1958  1963     1 
 1958  1971     1 
 1959  1961     1 
 1959  1962     1 
 1960  1964     1 
 1960  1972     1 
 1960  1973     1 
 1961  1963     1 
 1961  1971     1 
 1962  1965     1 
 1962  1974     1 
 1962  1975     1 
 1963  1966     1 
 1963  1972     1 
 1963  1973     1 
 1964  1967     1 
 1964  1971     1 
 1965  1968     1 
 1965  1969     1 
 1965  1970     1 
 1971  1976     1 
 1971  1979     1 
 1972  1974     1 
 1972  1975     1 
 1973  1977     1 
 1973  1978     1 
 1973  1980     1 
 1973  1981     1 
 1974  1976     1 
 1974  1979     1 
 1975  1982     1 
 1975  1983     1 
 1976  1980     1 
 1976  1981     1 
 1977  1979     1 
 1978  1979     1 
 1979  1984     1 
 1979  1987     1 
 1980  1982     1 
 1980  1983     1 
 1981  1985     1 
 1981  1988     1 
 1981  1989     1 
 1982  1984     1 
 1982  1987     1 
 1983  1986     1 
 1983  1990     1 
 1983  1991     1 
 1984  1988     1 
 1984  1989     1 
 1985  1987     1 
 1987  1992     1 
 1987  2004     1 
 1988  1990     1 
 1988  1991     1 
 1989  1993     1 
 1989  2005     1 
 1989  2006     1 
 1990  1992     1 
 1990  2004     1 
 1991  1994     1 
 1991  2007     1 
 1991  2008     1 
 1992  1995     1 
 1992  2005     1 
 1992  2006     1 
 1993  1996     1 
 1993  1997     1 
 1993  2004     1 
 1994  1998     1 
 1994  2001     1 
 1995  1999     1 
 1995  2000     1 
 1995  2002     1 
 1995  2003     1 
 1996  1998     1 
 1996  2001     1 
 1998  2002     1 
 1998  2003     1 
 1999  2001     1 
 2000  2001     1 
 2004  2009     1 
 2004  2014     1 
 2005  2007     1 
 2005  2008     1 
 2006  2010     1 
 2006  2015     1 
 2006  2016     1 
 2007  2009     1 
 2007  2014     1 
 2008  2011     1 
 2008  2017     1 
 2008  2018     1 
 2009  2012     1 
 2009  2013     1 
 2009  2015     1 
 2009  2016     1 
 2010  2014     1 
 2014  2019     1 
 2014  2031     1 
 2015  2017     1 
 2015  2018     1 
 2016  2020     1 
 2016  2032     1 
 2016  2033     1 
 2017  2019     1 
 2017  2031     1 
 2018  2021     1 
 2018  2023     1 
 2018  2034     1 
 2018  2035     1 
 2019  2032     1 
 2019  2033     1 
 2020  2031     1 
 2031  2036     1 
 2031  2040     1 
 2032  2034     1 
 2032  2035     1 
 2033  2037     1 
 2033  2039     1 
 2033  2041     1 
 2033  2042     1 
 2034  2036     1 
 2034  2040     1 
 2035  2038     1 
 2035  2043     1 
 2035  2044     1 
 2036  2041     1 
 2036  2042     1 
 2037  2040     1 
 2038  2039     1 
 2039  2040     1 
 2040  2045     1 
 2040  2050     1 
 2041  2043     1 
 2041  2044     1 
 2042  2046     1 
 2042  2051     1 
 2042  2052     1 
 2043  2045     1 
 2043  2050     1 
 2044  2047     1 
 2044  2053     1 
 2044  2054     1 
 2045  2048     1 
 2045  2049     1 
 2045  2051     1 
 2045  2052     1 
 2046  2050     1 
 2050  2055     1 
 2050  2067     1 
 2051  2053     1 
 2051  2054     1 
 2052  2056     1 
 2052  2068     1 
 2052  2069     1 
 2053  2055     1 
 2053  2067     1 
 2054  2057     1 
 2054  2070     1 
 2054  2071     1 
 2055  2058     1 
 2055  2068     1 
 2055  2069     1 
 2056  2059     1 
 2056  2060     1 
 2056  2067     1 
 2057  2061     1 
 2057  2064     1 
 2058  2062     1 
 2058  2063     1 
 2058  2065     1 
 2058  2066     1 
 2059  2061     1 
 2059  2064     1 
 2061  2065     1 
 2061  2066     1 
 2062  2064     1 
 2063  2064     1 
 2067  2072     1 
 2067  2077     1 
 2068  2070     1 
 2068  2071     1 
 2069  2073     1 
 2069  2078     1 
 2069  2079     1 
 2070  2072     1 
 2070  2077     1 
 2071  2074     1 
 2071  2080     1 
 2071  2081     1 
 2072  2075     1 
 2072  2076     1 
 2072  2078     1 
 2072  2079     1 
 2073  2077     1 
 2077  2082     1 
 2077  2089     1 
 2078  2080     1 
 2078  2081     1 
 2079  2083     1 
 2079  2090     1 
 2079  2091     1 
 2080  2082     1 
 2080  2089     1 
 2081  2084     1 
 2081  2092     1 
 2081  2093     1 
 2082  2085     1 
 2082  2086     1 
 2082  2090     1 
 2082  2091     1 
 2083  2087     1 
 2083  2088     1 
 2083  2089     1 
 2085  2087     1 
 2085  2088     1 
 2089  2094     1 
 2090  2092     1 
 2090  2093     1 
 2091  2095     1 
 2091  2096     1 
 2092  2094     1 
 2093  2097     1 
 2093  2098     1 
 2094  2099     1 
 2094  2104     1 
 2095  2097     1 
 2095  2098     1 
 2096  2100     1 
 2096  2105     1 
 2096  2106     1 
 2097  2099     1 
 2097  2104     1 
 2098  2101     1 
 2098  2107     1 
 2098  2108     1 
 2099  2102     1 
 2099  2103     1 
 2099  2105     1 
 2099  2106     1 
 2100  2104     1 
 2104  2109     1 
 2104  2112     1 
 2105  2107     1 
 2105  2108     1 
 2106  2110     1 
 2106  2111     1 
 2106  2113     1 
 2106  2114     1 
 2107  2109     1 
 2107  2112     1 
 2108  2115     1 
 2108  2116     1 
 2109  2113     1 
 2109  2114     1 
 2110  2112     1 
 2111  2112     1 
 2112  2117     1 
 2112  2129     1 
 2113  2115     1 
 2113  2116     1 
 2114  2118     1 
 2114  2130     1 
 2114  2131     1 
 2115  2117     1 
 2115  2129     1 
 2116  2119     1 
 2116  2132     1 
 2116  2133     1 
 2117  2120     1 
 2117  2130     1 
 2117  2131     1 
 2118  2121     1 
 2118  2122     1 
 2118  2129     1 
 2119  2123     1 
 2119  2126     1 
 2120  2124     1 
 2120  2125     1 
 2120  2127     1 
 2120  2128     1 
 2121  2123     1 
 2121  2126     1 
 2123  2127     1 
 2123  2128     1 
 2124  2126     1 
 2125  2126     1 
 2129  2134     1 
 2129  2146     1 
 2130  2132     1 
 2130  2133     1 
 2131  2135     1 
 2131  2147     1 
 2131  2148     1 
 2132  2134     1 
 2132  2146     1 
 2133  2136     1 
 2133  2138     1 
 2133  2149     1 
 2133  2150     1 
 2134  2147     1 
 2134  2148     1 
 2135  2146     1 
 2146  2151     1 
 2146  2154     1 
 2147  2149     1 
 2147  2150     1 
 2148  2152     1 
 2148  2155     1 
 2148  2156     1 
 2149  2151     1 
 2149  2154     1 
 2150  2153     1 
 2150  2157     1 
 2150  2158     1 
 2151  2155     1 
 2151  2156     1 
 2152  2154     1 
 2154  2159     1 
 2154  2160     1 
 2155  2157     1 
 2155  2158     1 
 2156  2161     1 
 2156  2162     1 
 2157  2159     1 
 2157  2160     1 
 2158  2163     1 
 2158  2164     1 
 2159  2161     1 
 2159  2162     1 
 2160  2165     1 
 2160  2168     1 
 2161  2163     1 
 2161  2164     1 
 2162  2166     1 
 2162  2167     1 
 2162  2169     1 
 2162  2170     1 
 2163  2165     1 
 2163  2168     1 
 2164  2171     1 
 2164  2172     1 
 2165  2169     1 
 2165  2170     1 
 2166  2168     1 
 2167  2168     1 
 2168  2173     1 
 2168  2174     1 
 2169  2171     1 
 2169  2172     1 
 2170  2175     1 
 2170  2176     1 
 2171  2173     1 
 2171  2174     1 
 2173  2175     1 
 2173  2176     1 

[ angles ]
;  ai    aj    ak funct            c0            c1            c2            c3
    2     1     3     2    ga_10
    2     1     4     2    ga_10
    2     1     5     2    ga_11
    3     1     4     2    ga_10
    3     1     5     2    ga_11
    4     1     5     2    ga_11
    1     5     6     2    ga_13
    1     5    10     2    ga_13
    6     5    10     2    ga_13
    5     6     7     2    ga_15
    6     7     8     2    ga_16
    7     8     9     2    ga_4
    5    10    11     2    ga_30
    5    10    12     2    ga_19
   11    10    12     2    ga_33
   10    12    13     2    ga_32
   10    12    14     2    ga_31
   13    12    14     2    ga_18
   12    14    15     2    ga_13
   12    14    22     2    ga_13
   15    14    22     2    ga_13
   14    15    16     2    ga_15
   15    16    17     2    ga_15
   16    17    18     2    ga_30
   16    17    19     2    ga_19
   18    17    19     2    ga_33
   17    19    20     2    ga_23
   17    19    21     2    ga_23
   20    19    21     2    ga_24
   14    22    23     2    ga_30
   14    22    24     2    ga_19
   23    22    24     2    ga_33
   22    24    25     2    ga_32
   22    24    26     2    ga_31
   25    24    26     2    ga_18
   24    26    27     2    ga_13
   24    26    31     2    ga_13
   27    26    31     2    ga_13
   26    27    28     2    ga_15
   27    28    29     2    ga_15
   27    28    30     2    ga_15
   29    28    30     2    ga_15
   26    31    32     2    ga_30
   26    31    33     2    ga_19
   32    31    33     2    ga_33
   31    33    34     2    ga_32
   31    33    35     2    ga_31
   34    33    35     2    ga_18
   33    35    36     2    ga_13
   33    35    44     2    ga_13
   36    35    44     2    ga_13
   35    36    37     2    ga_15
   36    37    38     2    ga_15
   37    38    39     2    ga_15
   38    39    40     2    ga_15
   39    40    41     2    ga_11
   39    40    42     2    ga_11
   39    40    43     2    ga_11
   41    40    42     2    ga_10
   41    40    43     2    ga_10
   42    40    43     2    ga_10
   35    44    45     2    ga_30
   35    44    46     2    ga_19
   45    44    46     2    ga_33
   44    46    47     2    ga_31
   44    46    50     2    ga_31
   47    46    50     2    ga_21
   46    47    48     2    ga_13
   46    47    51     2    ga_13
   48    47    51     2    ga_13
   47    48    49     2    ga_13
   48    49    50     2    ga_13
   46    50    49     2    ga_13
   47    51    52     2    ga_30
   47    51    53     2    ga_19
   52    51    53     2    ga_33
   51    53    54     2    ga_32
   51    53    55     2    ga_31
   54    53    55     2    ga_18
   53    55    56     2    ga_13
   53    55    60     2    ga_13
   56    55    60     2    ga_13
   55    56    57     2    ga_15
   56    57    58     2    ga_16
   57    58    59     2    ga_4
   55    60    61     2    ga_30
   55    60    62     2    ga_19
   61    60    62     2    ga_33
   60    62    63     2    ga_32
   60    62    64     2    ga_31
   63    62    64     2    ga_18
   62    64    65     2    ga_13
   62    64    70     2    ga_13
   65    64    70     2    ga_13
   64    65    66     2    ga_15
   65    66    67     2    ga_15
   66    67    68     2    ga_22
   66    67    69     2    ga_22
   68    67    69     2    ga_38
   64    70    71     2    ga_30
   64    70    72     2    ga_19
   71    70    72     2    ga_33
   70    72    73     2    ga_32
   70    72    74     2    ga_31
   73    72    74     2    ga_18
   72    74    75     2    ga_13
   72    74    79     2    ga_13
   75    74    79     2    ga_13
   74    75    76     2    ga_15
   74    75    77     2    ga_15
   76    75    77     2    ga_15
   75    76    78     2    ga_15
   74    79    80     2    ga_30
   74    79    81     2    ga_19
   80    79    81     2    ga_33
   79    81    82     2    ga_32
   79    81    83     2    ga_31
   82    81    83     2    ga_18
   81    83    84     2    ga_13
   81    83    90     2    ga_13
   84    83    90     2    ga_13
   83    84    85     2    ga_15
   84    85    86     2    ga_30
   84    85    87     2    ga_19
   86    85    87     2    ga_33
   85    87    88     2    ga_23
   85    87    89     2    ga_23
   88    87    89     2    ga_24
   83    90    91     2    ga_30
   83    90    92     2    ga_19
   91    90    92     2    ga_33
   90    92    93     2    ga_31
   90    92    96     2    ga_31
   93    92    96     2    ga_21
   92    93    94     2    ga_13
   92    93    97     2    ga_13
   94    93    97     2    ga_13
   93    94    95     2    ga_13
   94    95    96     2    ga_13
   92    96    95     2    ga_13
   93    97    98     2    ga_30
   93    97    99     2    ga_19
   98    97    99     2    ga_33
   97    99   100     2    ga_32
   97    99   101     2    ga_31
  100    99   101     2    ga_18
   99   101   102     2    ga_13
   99   101   107     2    ga_13
  102   101   107     2    ga_13
  101   102   103     2    ga_15
  102   103   104     2    ga_15
  103   104   105     2    ga_22
  103   104   106     2    ga_22
  105   104   106     2    ga_38
  101   107   108     2    ga_30
  101   107   109     2    ga_19
  108   107   109     2    ga_33
  107   109   110     2    ga_32
  107   109   111     2    ga_31
  110   109   111     2    ga_18
  109   111   112     2    ga_13
  109   111   116     2    ga_13
  112   111   116     2    ga_13
  111   112   113     2    ga_15
  112   113   114     2    ga_16
  113   114   115     2    ga_4
  111   116   117     2    ga_30
  111   116   118     2    ga_19
  117   116   118     2    ga_33
  116   118   119     2    ga_32
  116   118   120     2    ga_31
  119   118   120     2    ga_18
  118   120   121     2    ga_13
  118   120   125     2    ga_13
  121   120   125     2    ga_13
  120   121   122     2    ga_15
  121   122   123     2    ga_15
  121   122   124     2    ga_15
  123   122   124     2    ga_15
  120   125   126     2    ga_30
  120   125   127     2    ga_19
  126   125   127     2    ga_33
  125   127   128     2    ga_32
  125   127   129     2    ga_31
  128   127   129     2    ga_18
  127   129   130     2    ga_13
  127   129   136     2    ga_13
  130   129   136     2    ga_13
  129   130   131     2    ga_15
  130   131   132     2    ga_30
  130   131   133     2    ga_19
  132   131   133     2    ga_33
  131   133   134     2    ga_23
  131   133   135     2    ga_23
  134   133   135     2    ga_24
  129   136   137     2    ga_30
  129   136   138     2    ga_19
  137   136   138     2    ga_33
  136   138   139     2    ga_32
  136   138   140     2    ga_31
  139   138   140     2    ga_18
  138   140   141     2    ga_13
  138   140   149     2    ga_13
  141   140   149     2    ga_13
  140   141   142     2    ga_15
  141   142   143     2    ga_15
  142   143   144     2    ga_15
  143   144   145     2    ga_15
  144   145   146     2    ga_11
  144   145   147     2    ga_11
  144   145   148     2    ga_11
  146   145   147     2    ga_10
  146   145   148     2    ga_10
  147   145   148     2    ga_10
  140   149   150     2    ga_30
  140   149   151     2    ga_19
  150   149   151     2    ga_33
  149   151   152     2    ga_32
  149   151   153     2    ga_31
  152   151   153     2    ga_18
  151   153   154     2    ga_13
  151   153   157     2    ga_13
  154   153   157     2    ga_13
  153   154   155     2    ga_15
  153   154   156     2    ga_15
  155   154   156     2    ga_15
  153   157   158     2    ga_30
  153   157   159     2    ga_19
  158   157   159     2    ga_33
  157   159   160     2    ga_32
  157   159   161     2    ga_31
  160   159   161     2    ga_18
  159   161   162     2    ga_13
  159   161   166     2    ga_13
  162   161   166     2    ga_13
  161   162   163     2    ga_15
  162   163   164     2    ga_15
  162   163   165     2    ga_15
  164   163   165     2    ga_15
  161   166   167     2    ga_30
  161   166   168     2    ga_19
  167   166   168     2    ga_33
  166   168   169     2    ga_32
  166   168   170     2    ga_31
  169   168   170     2    ga_18
  168   170   171     2    ga_13
  168   170   174     2    ga_13
  171   170   174     2    ga_13
  170   171   172     2    ga_13
  171   172   173     2    ga_12
  170   174   175     2    ga_30
  170   174   176     2    ga_19
  175   174   176     2    ga_33
  174   176   177     2    ga_32
  174   176   178     2    ga_31
  177   176   178     2    ga_18
  176   178   179     2    ga_13
  176   178   191     2    ga_13
  179   178   191     2    ga_13
  178   179   180     2    ga_15
  179   180   181     2    ga_15
  180   181   182     2    ga_13
  181   182   183     2    ga_20
  181   182   184     2    ga_33
  183   182   184     2    ga_23
  182   184   185     2    ga_28
  182   184   188     2    ga_28
  185   184   188     2    ga_28
  184   185   186     2    ga_23
  184   185   187     2    ga_23
  186   185   187     2    ga_24
  184   188   189     2    ga_23
  184   188   190     2    ga_23
  189   188   190     2    ga_24
  178   191   192     2    ga_30
  178   191   193     2    ga_19
  192   191   193     2    ga_33
  191   193   194     2    ga_32
  191   193   195     2    ga_31
  194   193   195     2    ga_18
  193   195   196     2    ga_13
  193   195   200     2    ga_13
  196   195   200     2    ga_13
  195   196   197     2    ga_15
  196   197   198     2    ga_15
  196   197   199     2    ga_15
  198   197   199     2    ga_15
  195   200   201     2    ga_30
  195   200   202     2    ga_19
  201   200   202     2    ga_33
  200   202   203     2    ga_32
  200   202   204     2    ga_31
  203   202   204     2    ga_18
  202   204   205     2    ga_13
  204   205   206     2    ga_30
  204   205   207     2    ga_19
  206   205   207     2    ga_33
  205   207   208     2    ga_32
  205   207   209     2    ga_31
  208   207   209     2    ga_18
  207   209   210     2    ga_13
  207   209   213     2    ga_13
  210   209   213     2    ga_13
  209   210   211     2    ga_15
  209   210   212     2    ga_15
  211   210   212     2    ga_15
  209   213   214     2    ga_30
  209   213   215     2    ga_19
  214   213   215     2    ga_33
  213   215   216     2    ga_32
  213   215   217     2    ga_31
  216   215   217     2    ga_18
  215   217   218     2    ga_13
  215   217   219     2    ga_13
  218   217   219     2    ga_13
  217   219   220     2    ga_30
  217   219   221     2    ga_19
  220   219   221     2    ga_33
  219   221   222     2    ga_32
  219   221   223     2    ga_31
  222   221   223     2    ga_18
  221   223   224     2    ga_13
  223   224   225     2    ga_30
  223   224   226     2    ga_19
  225   224   226     2    ga_33
  224   226   227     2    ga_32
  224   226   228     2    ga_31
  227   226   228     2    ga_18
  226   228   229     2    ga_13
  226   228   236     2    ga_13
  229   228   236     2    ga_13
  228   229   230     2    ga_15
  229   230   231     2    ga_15
  230   231   232     2    ga_30
  230   231   233     2    ga_19
  232   231   233     2    ga_33
  231   233   234     2    ga_23
  231   233   235     2    ga_23
  234   233   235     2    ga_24
  228   236   237     2    ga_30
  228   236   238     2    ga_19
  237   236   238     2    ga_33
  236   238   239     2    ga_32
  236   238   240     2    ga_31
  239   238   240     2    ga_18
  238   240   241     2    ga_13
  238   240   257     2    ga_13
  241   240   257     2    ga_13
  240   241   242     2    ga_15
  241   242   243     2    ga_37
  241   242   245     2    ga_37
  243   242   245     2    ga_7
  242   243   244     2    ga_36
  242   243   246     2    ga_7
  244   243   246     2    ga_36
  242   245   248     2    ga_7
  242   245   249     2    ga_39
  248   245   249     2    ga_27
  243   246   247     2    ga_36
  243   246   248     2    ga_7
  247   246   248     2    ga_36
  245   248   246     2    ga_7
  245   248   251     2    ga_27
  246   248   251     2    ga_39
  245   249   250     2    ga_25
  245   249   253     2    ga_27
  250   249   253     2    ga_25
  248   251   252     2    ga_25
  248   251   255     2    ga_27
  252   251   255     2    ga_25
  249   253   254     2    ga_25
  249   253   255     2    ga_27
  254   253   255     2    ga_25
  251   255   253     2    ga_27
  251   255   256     2    ga_25
  253   255   256     2    ga_25
  240   257   258     2    ga_30
  240   257   259     2    ga_19
  258   257   259     2    ga_33
  257   259   260     2    ga_32
  257   259   261     2    ga_31
  260   259   261     2    ga_18
  259   261   262     2    ga_13
  259   261   274     2    ga_13
  262   261   274     2    ga_13
  261   262   263     2    ga_15
  262   263   264     2    ga_15
  263   264   265     2    ga_13
  264   265   266     2    ga_20
  264   265   267     2    ga_33
  266   265   267     2    ga_23
  265   267   268     2    ga_28
  265   267   271     2    ga_28
  268   267   271     2    ga_28
  267   268   269     2    ga_23
  267   268   270     2    ga_23
  269   268   270     2    ga_24
  267   271   272     2    ga_23
  267   271   273     2    ga_23
  272   271   273     2    ga_24
  261   274   275     2    ga_30
  261   274   276     2    ga_19
  275   274   276     2    ga_33
  274   276   277     2    ga_32
  274   276   278     2    ga_31
  277   276   278     2    ga_18
  276   278   279     2    ga_13
  276   278   291     2    ga_13
  279   278   291     2    ga_13
  278   279   280     2    ga_15
  279   280   281     2    ga_27
  279   280   283     2    ga_27
  281   280   283     2    ga_27
  280   281   282     2    ga_25
  280   281   285     2    ga_27
  282   281   285     2    ga_25
  280   283   284     2    ga_25
  280   283   287     2    ga_27
  284   283   287     2    ga_25
  281   285   286     2    ga_25
  281   285   289     2    ga_27
  286   285   289     2    ga_25
  283   287   288     2    ga_25
  283   287   289     2    ga_27
  288   287   289     2    ga_25
  285   289   287     2    ga_27
  285   289   290     2    ga_25
  287   289   290     2    ga_25
  278   291   292     2    ga_30
  278   291   293     2    ga_19
  292   291   293     2    ga_33
  291   293   294     2    ga_32
  291   293   295     2    ga_31
  294   293   295     2    ga_18
  293   295   296     2    ga_13
  293   295   299     2    ga_13
  296   295   299     2    ga_13
  295   296   297     2    ga_15
  295   296   298     2    ga_15
  297   296   298     2    ga_15
  295   299   300     2    ga_30
  295   299   301     2    ga_19
  300   299   301     2    ga_33
  299   301   302     2    ga_32
  299   301   303     2    ga_31
  302   301   303     2    ga_18
  301   303   304     2    ga_13
  301   303   308     2    ga_13
  304   303   308     2    ga_13
  303   304   305     2    ga_15
  304   305   306     2    ga_22
  304   305   307     2    ga_22
  306   305   307     2    ga_38
  303   308   309     2    ga_30
  303   308   310     2    ga_19
  309   308   310     2    ga_33
  308   310   311     2    ga_32
  308   310   312     2    ga_31
  311   310   312     2    ga_18
  310   312   313     2    ga_13
  310   312   316     2    ga_13
  313   312   316     2    ga_13
  312   313   314     2    ga_15
  312   313   315     2    ga_15
  314   313   315     2    ga_15
  312   316   317     2    ga_30
  312   316   318     2    ga_19
  317   316   318     2    ga_33
  316   318   319     2    ga_32
  316   318   320     2    ga_31
  319   318   320     2    ga_18
  318   320   321     2    ga_13
  318   320   325     2    ga_13
  321   320   325     2    ga_13
  320   321   322     2    ga_15
  321   322   323     2    ga_15
  321   322   324     2    ga_15
  323   322   324     2    ga_15
  320   325   326     2    ga_30
  320   325   327     2    ga_19
  326   325   327     2    ga_33
  325   327   328     2    ga_32
  325   327   329     2    ga_31
  328   327   329     2    ga_18
  327   329   330     2    ga_13
  329   330   331     2    ga_30
  329   330   332     2    ga_19
  331   330   332     2    ga_33
  330   332   333     2    ga_32
  330   332   334     2    ga_31
  333   332   334     2    ga_18
  332   334   335     2    ga_13
  332   334   339     2    ga_13
  335   334   339     2    ga_13
  334   335   336     2    ga_15
  335   336   337     2    ga_15
  335   336   338     2    ga_15
  337   336   338     2    ga_15
  334   339   340     2    ga_30
  334   339   341     2    ga_19
  340   339   341     2    ga_33
  339   341   342     2    ga_32
  339   341   343     2    ga_31
  342   341   343     2    ga_18
  341   343   344     2    ga_13
  341   343   349     2    ga_13
  344   343   349     2    ga_13
  343   344   345     2    ga_15
  344   345   346     2    ga_15
  345   346   347     2    ga_22
  345   346   348     2    ga_22
  347   346   348     2    ga_38
  343   349   350     2    ga_30
  343   349   351     2    ga_19
  350   349   351     2    ga_33
  349   351   352     2    ga_32
  349   351   353     2    ga_31
  352   351   353     2    ga_18
  351   353   354     2    ga_13
  351   353   359     2    ga_13
  354   353   359     2    ga_13
  353   354   355     2    ga_15
  354   355   356     2    ga_15
  355   356   357     2    ga_22
  355   356   358     2    ga_22
  357   356   358     2    ga_38
  353   359   360     2    ga_30
  353   359   361     2    ga_19
  360   359   361     2    ga_33
  359   361   362     2    ga_32
  359   361   363     2    ga_31
  362   361   363     2    ga_18
  361   363   364     2    ga_13
  361   363   369     2    ga_13
  364   363   369     2    ga_13
  363   364   365     2    ga_15
  364   365   366     2    ga_15
  365   366   367     2    ga_22
  365   366   368     2    ga_22
  367   366   368     2    ga_38
  363   369   370     2    ga_30
  363   369   371     2    ga_19
  370   369   371     2    ga_33
  369   371   372     2    ga_32
  369   371   373     2    ga_31
  372   371   373     2    ga_18
  371   373   374     2    ga_13
  371   373   377     2    ga_13
  374   373   377     2    ga_13
  373   374   375     2    ga_13
  374   375   376     2    ga_12
  373   377   378     2    ga_30
  373   377   379     2    ga_19
  378   377   379     2    ga_33
  377   379   380     2    ga_32
  377   379   381     2    ga_31
  380   379   381     2    ga_18
  379   381   382     2    ga_13
  379   381   386     2    ga_13
  382   381   386     2    ga_13
  381   382   383     2    ga_15
  382   383   384     2    ga_15
  382   383   385     2    ga_15
  384   383   385     2    ga_15
  381   386   387     2    ga_30
  381   386   388     2    ga_19
  387   386   388     2    ga_33
  386   388   389     2    ga_32
  386   388   390     2    ga_31
  389   388   390     2    ga_18
  388   390   391     2    ga_13
  390   391   392     2    ga_30
  390   391   393     2    ga_19
  392   391   393     2    ga_33
  391   393   394     2    ga_32
  391   393   395     2    ga_31
  394   393   395     2    ga_18
  393   395   396     2    ga_13
  393   395   399     2    ga_13
  396   395   399     2    ga_13
  395   396   397     2    ga_13
  396   397   398     2    ga_12
  395   399   400     2    ga_30
  395   399   401     2    ga_19
  400   399   401     2    ga_33
  399   401   402     2    ga_32
  399   401   403     2    ga_31
  402   401   403     2    ga_18
  401   403   404     2    ga_13
  401   403   407     2    ga_13
  404   403   407     2    ga_13
  403   404   405     2    ga_15
  403   404   406     2    ga_15
  405   404   406     2    ga_15
  403   407   408     2    ga_30
  403   407   409     2    ga_19
  408   407   409     2    ga_33
  407   409   410     2    ga_31
  407   409   413     2    ga_31
  410   409   413     2    ga_21
  409   410   411     2    ga_13
  409   410   414     2    ga_13
  411   410   414     2    ga_13
  410   411   412     2    ga_13
  411   412   413     2    ga_13
  409   413   412     2    ga_13
  410   414   415     2    ga_30
  410   414   416     2    ga_19
  415   414   416     2    ga_33
  414   416   417     2    ga_32
  414   416   418     2    ga_31
  417   416   418     2    ga_18
  416   418   419     2    ga_13
  416   418   420     2    ga_13
  419   418   420     2    ga_13
  418   420   421     2    ga_30
  418   420   422     2    ga_19
  421   420   422     2    ga_33
  420   422   423     2    ga_31
  420   422   426     2    ga_31
  423   422   426     2    ga_21
  422   423   424     2    ga_13
  422   423   427     2    ga_13
  424   423   427     2    ga_13
  423   424   425     2    ga_13
  424   425   426     2    ga_13
  422   426   425     2    ga_13
  423   427   428     2    ga_30
  423   427   429     2    ga_19
  428   427   429     2    ga_33
  427   429   430     2    ga_32
  427   429   431     2    ga_31
  430   429   431     2    ga_18
  429   431   432     2    ga_13
  429   431   433     2    ga_13
  432   431   433     2    ga_13
  431   433   434     2    ga_30
  431   433   435     2    ga_19
  434   433   435     2    ga_33
  433   435   436     2    ga_32
  433   435   437     2    ga_31
  436   435   437     2    ga_18
  435   437   438     2    ga_13
  435   437   441     2    ga_13
  438   437   441     2    ga_13
  437   438   439     2    ga_16
  438   439   440     2    ga_3
  437   441   442     2    ga_30
  437   441   443     2    ga_19
  442   441   443     2    ga_33
  441   443   444     2    ga_32
  441   443   445     2    ga_31
  444   443   445     2    ga_18
  443   445   446     2    ga_13
  443   445   447     2    ga_13
  446   445   447     2    ga_13
  445   447   448     2    ga_30
  445   447   449     2    ga_19
  448   447   449     2    ga_33
  447   449   450     2    ga_32
  447   449   451     2    ga_31
  450   449   451     2    ga_18
  449   451   452     2    ga_13
  449   451   456     2    ga_13
  452   451   456     2    ga_13
  451   452   453     2    ga_15
  452   453   454     2    ga_15
  452   453   455     2    ga_15
  454   453   455     2    ga_15
  451   456   457     2    ga_30
  451   456   458     2    ga_19
  457   456   458     2    ga_33
  456   458   459     2    ga_32
  456   458   460     2    ga_31
  459   458   460     2    ga_18
  458   460   461     2    ga_13
  458   460   465     2    ga_13
  461   460   465     2    ga_13
  460   461   462     2    ga_15
  461   462   463     2    ga_15
  461   462   464     2    ga_15
  463   462   464     2    ga_15
  460   465   466     2    ga_30
  460   465   467     2    ga_19
  466   465   467     2    ga_33
  465   467   468     2    ga_32
  465   467   469     2    ga_31
  468   467   469     2    ga_18
  467   469   470     2    ga_13
  467   469   474     2    ga_13
  470   469   474     2    ga_13
  469   470   471     2    ga_15
  470   471   472     2    ga_15
  470   471   473     2    ga_15
  472   471   473     2    ga_15
  469   474   475     2    ga_30
  469   474   476     2    ga_19
  475   474   476     2    ga_33
  474   476   477     2    ga_32
  474   476   478     2    ga_31
  477   476   478     2    ga_18
  476   478   479     2    ga_13
  476   478   483     2    ga_13
  479   478   483     2    ga_13
  478   479   480     2    ga_15
  479   480   481     2    ga_15
  479   480   482     2    ga_15
  481   480   482     2    ga_15
  478   483   484     2    ga_30
  478   483   485     2    ga_19
  484   483   485     2    ga_33
  483   485   486     2    ga_32
  483   485   487     2    ga_31
  486   485   487     2    ga_18
  485   487   488     2    ga_13
  485   487   500     2    ga_13
  488   487   500     2    ga_13
  487   488   489     2    ga_15
  488   489   490     2    ga_27
  488   489   492     2    ga_27
  490   489   492     2    ga_27
  489   490   491     2    ga_25
  489   490   494     2    ga_27
  491   490   494     2    ga_25
  489   492   493     2    ga_25
  489   492   496     2    ga_27
  493   492   496     2    ga_25
  490   494   495     2    ga_25
  490   494   498     2    ga_27
  495   494   498     2    ga_25
  492   496   497     2    ga_25
  492   496   498     2    ga_27
  497   496   498     2    ga_25
  494   498   496     2    ga_27
  494   498   499     2    ga_25
  496   498   499     2    ga_25
  487   500   501     2    ga_30
  487   500   502     2    ga_19
  501   500   502     2    ga_33
  500   502   503     2    ga_31
  500   502   506     2    ga_31
  503   502   506     2    ga_21
  502   503   504     2    ga_13
  502   503   507     2    ga_13
  504   503   507     2    ga_13
  503   504   505     2    ga_13
  504   505   506     2    ga_13
  502   506   505     2    ga_13
  503   507   508     2    ga_30
  503   507   509     2    ga_19
  508   507   509     2    ga_33
  507   509   510     2    ga_32
  507   509   511     2    ga_31
  510   509   511     2    ga_18
  509   511   512     2    ga_13
  509   511   516     2    ga_13
  512   511   516     2    ga_13
  511   512   513     2    ga_15
  512   513   514     2    ga_15
  512   513   515     2    ga_15
  514   513   515     2    ga_15
  511   516   517     2    ga_30
  511   516   518     2    ga_19
  517   516   518     2    ga_33
  516   518   519     2    ga_32
  516   518   520     2    ga_31
  519   518   520     2    ga_18
  518   520   521     2    ga_13
  518   520   525     2    ga_13
  521   520   525     2    ga_13
  520   521   522     2    ga_13
  520   521   524     2    ga_15
  522   521   524     2    ga_15
  521   522   523     2    ga_12
  520   525   526     2    ga_30
  520   525   527     2    ga_19
  526   525   527     2    ga_33
  525   527   528     2    ga_32
  525   527   529     2    ga_31
  528   527   529     2    ga_18
  527   529   530     2    ga_13
  527   529   531     2    ga_13
  530   529   531     2    ga_13
  529   531   532     2    ga_30
  529   531   533     2    ga_19
  532   531   533     2    ga_33
  531   533   534     2    ga_32
  531   533   535     2    ga_31
  534   533   535     2    ga_18
  533   535   536     2    ga_13
  533   535   543     2    ga_13
  536   535   543     2    ga_13
  535   536   537     2    ga_15
  536   537   538     2    ga_15
  537   538   539     2    ga_30
  537   538   540     2    ga_19
  539   538   540     2    ga_33
  538   540   541     2    ga_23
  538   540   542     2    ga_23
  541   540   542     2    ga_24
  535   543   544     2    ga_30
  535   543   545     2    ga_19
  544   543   545     2    ga_33
  543   545   546     2    ga_32
  543   545   547     2    ga_31
  546   545   547     2    ga_18
  545   547   548     2    ga_13
  545   547   557     2    ga_13
  548   547   557     2    ga_13
  547   548   549     2    ga_15
  548   549   550     2    ga_37
  548   549   551     2    ga_37
  550   549   551     2    ga_7
  549   550   553     2    ga_7
  549   551   552     2    ga_36
  549   551   555     2    ga_7
  552   551   555     2    ga_36
  550   553   554     2    ga_36
  550   553   555     2    ga_7
  554   553   555     2    ga_36
  551   555   553     2    ga_7
  551   555   556     2    ga_36
  553   555   556     2    ga_36
  547   557   558     2    ga_30
  547   557   559     2    ga_19
  558   557   559     2    ga_33
  557   559   560     2    ga_32
  557   559   561     2    ga_31
  560   559   561     2    ga_18
  559   561   562     2    ga_13
  559   561   567     2    ga_13
  562   561   567     2    ga_13
  561   562   563     2    ga_15
  562   563   564     2    ga_15
  563   564   565     2    ga_22
  563   564   566     2    ga_22
  565   564   566     2    ga_38
  561   567   568     2    ga_30
  561   567   569     2    ga_19
  568   567   569     2    ga_33
  567   569   570     2    ga_32
  567   569   571     2    ga_31
  570   569   571     2    ga_18
  569   571   572     2    ga_13
  569   571   578     2    ga_13
  572   571   578     2    ga_13
  571   572   573     2    ga_15
  572   573   574     2    ga_30
  572   573   575     2    ga_19
  574   573   575     2    ga_33
  573   575   576     2    ga_23
  573   575   577     2    ga_23
  576   575   577     2    ga_24
  571   578   579     2    ga_30
  571   578   580     2    ga_19
  579   578   580     2    ga_33
  578   580   581     2    ga_32
  578   580   582     2    ga_31
  581   580   582     2    ga_18
  580   582   583     2    ga_13
  580   582   595     2    ga_13
  583   582   595     2    ga_13
  582   583   584     2    ga_15
  583   584   585     2    ga_27
  583   584   587     2    ga_27
  585   584   587     2    ga_27
  584   585   586     2    ga_25
  584   585   589     2    ga_27
  586   585   589     2    ga_25
  584   587   588     2    ga_25
  584   587   591     2    ga_27
  588   587   591     2    ga_25
  585   589   590     2    ga_25
  585   589   593     2    ga_27
  590   589   593     2    ga_25
  587   591   592     2    ga_25
  587   591   593     2    ga_27
  592   591   593     2    ga_25
  589   593   591     2    ga_27
  589   593   594     2    ga_25
  591   593   594     2    ga_25
  582   595   596     2    ga_30
  582   595   597     2    ga_19
  596   595   597     2    ga_33
  595   597   598     2    ga_32
  595   597   599     2    ga_31
  598   597   599     2    ga_18
  597   599   600     2    ga_13
  597   599   612     2    ga_13
  600   599   612     2    ga_13
  599   600   601     2    ga_15
  600   601   602     2    ga_15
  601   602   603     2    ga_13
  602   603   604     2    ga_20
  602   603   605     2    ga_33
  604   603   605     2    ga_23
  603   605   606     2    ga_28
  603   605   609     2    ga_28
  606   605   609     2    ga_28
  605   606   607     2    ga_23
  605   606   608     2    ga_23
  607   606   608     2    ga_24
  605   609   610     2    ga_23
  605   609   611     2    ga_23
  610   609   611     2    ga_24
  599   612   613     2    ga_30
  599   612   614     2    ga_19
  613   612   614     2    ga_33
  612   614   615     2    ga_32
  612   614   616     2    ga_31
  615   614   616     2    ga_18
  614   616   617     2    ga_13
  614   616   625     2    ga_13
  617   616   625     2    ga_13
  616   617   618     2    ga_15
  617   618   619     2    ga_15
  618   619   620     2    ga_15
  619   620   621     2    ga_15
  620   621   622     2    ga_11
  620   621   623     2    ga_11
  620   621   624     2    ga_11
  622   621   623     2    ga_10
  622   621   624     2    ga_10
  623   621   624     2    ga_10
  616   625   626     2    ga_30
  616   625   627     2    ga_19
  626   625   627     2    ga_33
  625   627   628     2    ga_32
  625   627   629     2    ga_31
  628   627   629     2    ga_18
  627   629   630     2    ga_13
  627   629   638     2    ga_13
  630   629   638     2    ga_13
  629   630   631     2    ga_15
  630   631   632     2    ga_15
  631   632   633     2    ga_15
  632   633   634     2    ga_15
  633   634   635     2    ga_11
  633   634   636     2    ga_11
  633   634   637     2    ga_11
  635   634   636     2    ga_10
  635   634   637     2    ga_10
  636   634   637     2    ga_10
  629   638   639     2    ga_30
  629   638   640     2    ga_19
  639   638   640     2    ga_33
  638   640   641     2    ga_32
  638   640   642     2    ga_31
  641   640   642     2    ga_18
  640   642   643     2    ga_13
  640   642   650     2    ga_13
  643   642   650     2    ga_13
  642   643   644     2    ga_15
  643   644   645     2    ga_15
  644   645   646     2    ga_30
  644   645   647     2    ga_19
  646   645   647     2    ga_33
  645   647   648     2    ga_23
  645   647   649     2    ga_23
  648   647   649     2    ga_24
  642   650   651     2    ga_30
  642   650   652     2    ga_19
  651   650   652     2    ga_33
  650   652   653     2    ga_32
  650   652   654     2    ga_31
  653   652   654     2    ga_18
  652   654   655     2    ga_13
  652   654   659     2    ga_13
  655   654   659     2    ga_13
  654   655   656     2    ga_15
  654   655   657     2    ga_15
  656   655   657     2    ga_15
  655   656   658     2    ga_15
  654   659   660     2    ga_30
  654   659   661     2    ga_19
  660   659   661     2    ga_33
  659   661   662     2    ga_32
  659   661   663     2    ga_31
  662   661   663     2    ga_18
  661   663   664     2    ga_13
  661   663   669     2    ga_13
  664   663   669     2    ga_13
  663   664   665     2    ga_15
  664   665   666     2    ga_15
  665   666   667     2    ga_22
  665   666   668     2    ga_22
  667   666   668     2    ga_38
  663   669   670     2    ga_30
  663   669   671     2    ga_19
  670   669   671     2    ga_33
  669   671   672     2    ga_32
  669   671   673     2    ga_31
  672   671   673     2    ga_18
  671   673   674     2    ga_13
  671   673   679     2    ga_13
  674   673   679     2    ga_13
  673   674   675     2    ga_15
  674   675   676     2    ga_15
  675   676   677     2    ga_22
  675   676   678     2    ga_22
  677   676   678     2    ga_38
  673   679   680     2    ga_30
  673   679   681     2    ga_19
  680   679   681     2    ga_33
  679   681   682     2    ga_32
  679   681   683     2    ga_31
  682   681   683     2    ga_18
  681   683   684     2    ga_13
  681   683   688     2    ga_13
  684   683   688     2    ga_13
  683   684   685     2    ga_15
  684   685   686     2    ga_15
  684   685   687     2    ga_15
  686   685   687     2    ga_15
  683   688   689     2    ga_30
  683   688   690     2    ga_19
  689   688   690     2    ga_33
  688   690   691     2    ga_32
  688   690   692     2    ga_31
  691   690   692     2    ga_18
  690   692   693     2    ga_13
  690   692   701     2    ga_13
  693   692   701     2    ga_13
  692   693   694     2    ga_15
  693   694   695     2    ga_15
  694   695   696     2    ga_15
  695   696   697     2    ga_15
  696   697   698     2    ga_11
  696   697   699     2    ga_11
  696   697   700     2    ga_11
  698   697   699     2    ga_10
  698   697   700     2    ga_10
  699   697   700     2    ga_10
  692   701   702     2    ga_30
  692   701   703     2    ga_19
  702   701   703     2    ga_33
  701   703   704     2    ga_32
  701   703   705     2    ga_31
  704   703   705     2    ga_18
  703   705   706     2    ga_13
  705   706   707     2    ga_30
  705   706   708     2    ga_19
  707   706   708     2    ga_33
  706   708   709     2    ga_32
  706   708   710     2    ga_31
  709   708   710     2    ga_18
  708   710   711     2    ga_13
  708   710   718     2    ga_13
  711   710   718     2    ga_13
  710   711   712     2    ga_15
  711   712   713     2    ga_15
  712   713   714     2    ga_30
  712   713   715     2    ga_19
  714   713   715     2    ga_33
  713   715   716     2    ga_23
  713   715   717     2    ga_23
  716   715   717     2    ga_24
  710   718   719     2    ga_30
  710   718   720     2    ga_19
  719   718   720     2    ga_33
  718   720   721     2    ga_32
  718   720   722     2    ga_31
  721   720   722     2    ga_18
  720   722   723     2    ga_13
  720   722   728     2    ga_13
  723   722   728     2    ga_13
  722   723   724     2    ga_15
  723   724   725     2    ga_15
  724   725   726     2    ga_22
  724   725   727     2    ga_22
  726   725   727     2    ga_38
  722   728   729     2    ga_30
  722   728   730     2    ga_19
  729   728   730     2    ga_33
  728   730   731     2    ga_32
  728   730   732     2    ga_31
  731   730   732     2    ga_18
  730   732   733     2    ga_13
  730   732   736     2    ga_13
  733   732   736     2    ga_13
  732   733   734     2    ga_15
  732   733   735     2    ga_15
  734   733   735     2    ga_15
  732   736   737     2    ga_30
  732   736   738     2    ga_19
  737   736   738     2    ga_33
  736   738   739     2    ga_32
  736   738   740     2    ga_31
  739   738   740     2    ga_18
  738   740   741     2    ga_13
  738   740   744     2    ga_13
  741   740   744     2    ga_13
  740   741   742     2    ga_13
  741   742   743     2    ga_12
  740   744   745     2    ga_30
  740   744   746     2    ga_19
  745   744   746     2    ga_33
  744   746   747     2    ga_31
  744   746   750     2    ga_31
  747   746   750     2    ga_21
  746   747   748     2    ga_13
  746   747   751     2    ga_13
  748   747   751     2    ga_13
  747   748   749     2    ga_13
  748   749   750     2    ga_13
  746   750   749     2    ga_13
  747   751   752     2    ga_30
  747   751   753     2    ga_19
  752   751   753     2    ga_33
  751   753   754     2    ga_32
  751   753   755     2    ga_31
  754   753   755     2    ga_18
  753   755   756     2    ga_13
  753   755   764     2    ga_13
  756   755   764     2    ga_13
  755   756   757     2    ga_15
  756   757   758     2    ga_15
  757   758   759     2    ga_15
  758   759   760     2    ga_15
  759   760   761     2    ga_11
  759   760   762     2    ga_11
  759   760   763     2    ga_11
  761   760   762     2    ga_10
  761   760   763     2    ga_10
  762   760   763     2    ga_10
  755   764   765     2    ga_30
  755   764   766     2    ga_19
  765   764   766     2    ga_33
  764   766   767     2    ga_32
  764   766   768     2    ga_31
  767   766   768     2    ga_18
  766   768   769     2    ga_13
  766   768   772     2    ga_13
  769   768   772     2    ga_13
  768   769   770     2    ga_15
  768   769   771     2    ga_15
  770   769   771     2    ga_15
  768   772   773     2    ga_30
  768   772   774     2    ga_19
  773   772   774     2    ga_33
  772   774   775     2    ga_32
  772   774   776     2    ga_31
  775   774   776     2    ga_18
  774   776   777     2    ga_13
  774   776   790     2    ga_13
  777   776   790     2    ga_13
  776   777   778     2    ga_15
  777   778   779     2    ga_27
  777   778   781     2    ga_27
  779   778   781     2    ga_27
  778   779   780     2    ga_25
  778   779   783     2    ga_27
  780   779   783     2    ga_25
  778   781   782     2    ga_25
  778   781   785     2    ga_27
  782   781   785     2    ga_25
  779   783   784     2    ga_25
  779   783   787     2    ga_27
  784   783   787     2    ga_25
  781   785   786     2    ga_25
  781   785   787     2    ga_27
  786   785   787     2    ga_25
  783   787   785     2    ga_27
  783   787   788     2    ga_27
  785   787   788     2    ga_27
  787   788   789     2    ga_12
  776   790   791     2    ga_30
  776   790   792     2    ga_19
  791   790   792     2    ga_33
  790   792   793     2    ga_32
  790   792   794     2    ga_31
  793   792   794     2    ga_18
  792   794   795     2    ga_13
  792   794   807     2    ga_13
  795   794   807     2    ga_13
  794   795   796     2    ga_15
  795   796   797     2    ga_27
  795   796   799     2    ga_27
  797   796   799     2    ga_27
  796   797   798     2    ga_25
  796   797   801     2    ga_27
  798   797   801     2    ga_25
  796   799   800     2    ga_25
  796   799   803     2    ga_27
  800   799   803     2    ga_25
  797   801   802     2    ga_25
  797   801   805     2    ga_27
  802   801   805     2    ga_25
  799   803   804     2    ga_25
  799   803   805     2    ga_27
  804   803   805     2    ga_25
  801   805   803     2    ga_27
  801   805   806     2    ga_25
  803   805   806     2    ga_25
  794   807   808     2    ga_30
  794   807   809     2    ga_19
  808   807   809     2    ga_33
  807   809   810     2    ga_32
  807   809   811     2    ga_31
  810   809   811     2    ga_18
  809   811   812     2    ga_13
  809   811   816     2    ga_13
  812   811   816     2    ga_13
  811   812   813     2    ga_15
  812   813   814     2    ga_16
  813   814   815     2    ga_4
  811   816   817     2    ga_30
  811   816   818     2    ga_19
  817   816   818     2    ga_33
  816   818   819     2    ga_32
  816   818   820     2    ga_31
  819   818   820     2    ga_18
  818   820   821     2    ga_13
  818   820   829     2    ga_13
  821   820   829     2    ga_13
  820   821   822     2    ga_15
  821   822   823     2    ga_15
  822   823   824     2    ga_15
  823   824   825     2    ga_15
  824   825   826     2    ga_11
  824   825   827     2    ga_11
  824   825   828     2    ga_11
  826   825   827     2    ga_10
  826   825   828     2    ga_10
  827   825   828     2    ga_10
  820   829   830     2    ga_30
  820   829   831     2    ga_19
  830   829   831     2    ga_33
  829   831   832     2    ga_32
  829   831   833     2    ga_31
  832   831   833     2    ga_18
  831   833   834     2    ga_13
  831   833   841     2    ga_13
  834   833   841     2    ga_13
  833   834   835     2    ga_15
  834   835   836     2    ga_15
  835   836   837     2    ga_30
  835   836   838     2    ga_19
  837   836   838     2    ga_33
  836   838   839     2    ga_23
  836   838   840     2    ga_23
  839   838   840     2    ga_24
  833   841   842     2    ga_30
  833   841   843     2    ga_19
  842   841   843     2    ga_33
  841   843   844     2    ga_32
  841   843   845     2    ga_31
  844   843   845     2    ga_18
  843   845   846     2    ga_13
  843   845   850     2    ga_13
  846   845   850     2    ga_13
  845   846   847     2    ga_13
  845   846   849     2    ga_15
  847   846   849     2    ga_15
  846   847   848     2    ga_12
  845   850   851     2    ga_30
  845   850   852     2    ga_19
  851   850   852     2    ga_33
  850   852   853     2    ga_32
  850   852   854     2    ga_31
  853   852   854     2    ga_18
  852   854   855     2    ga_13
  852   854   859     2    ga_13
  855   854   859     2    ga_13
  854   855   856     2    ga_15
  854   855   857     2    ga_15
  856   855   857     2    ga_15
  855   856   858     2    ga_15
  854   859   860     2    ga_30
  854   859   861     2    ga_19
  860   859   861     2    ga_33
  859   861   862     2    ga_32
  859   861   863     2    ga_31
  862   861   863     2    ga_18
  861   863   864     2    ga_13
  863   864   865     2    ga_30
  863   864   866     2    ga_19
  865   864   866     2    ga_33
  864   866   867     2    ga_32
  864   866   868     2    ga_31
  867   866   868     2    ga_18
  866   868   869     2    ga_13
  866   868   875     2    ga_13
  869   868   875     2    ga_13
  868   869   870     2    ga_15
  869   870   871     2    ga_30
  869   870   872     2    ga_19
  871   870   872     2    ga_33
  870   872   873     2    ga_23
  870   872   874     2    ga_23
  873   872   874     2    ga_24
  868   875   876     2    ga_30
  868   875   877     2    ga_19
  876   875   877     2    ga_33
  875   877   878     2    ga_32
  875   877   879     2    ga_31
  878   877   879     2    ga_18
  877   879   880     2    ga_13
  877   879   883     2    ga_13
  880   879   883     2    ga_13
  879   880   881     2    ga_13
  880   881   882     2    ga_12
  879   883   884     2    ga_30
  879   883   885     2    ga_19
  884   883   885     2    ga_33
  883   885   886     2    ga_32
  883   885   887     2    ga_31
  886   885   887     2    ga_18
  885   887   888     2    ga_13
  885   887   891     2    ga_13
  888   887   891     2    ga_13
  887   888   889     2    ga_16
  888   889   890     2    ga_3
  887   891   892     2    ga_30
  887   891   893     2    ga_19
  892   891   893     2    ga_33
  891   893   894     2    ga_32
  891   893   895     2    ga_31
  894   893   895     2    ga_18
  893   895   896     2    ga_13
  895   896   897     2    ga_30
  895   896   898     2    ga_19
  897   896   898     2    ga_33
  896   898   899     2    ga_32
  896   898   900     2    ga_31
  899   898   900     2    ga_18
  898   900   901     2    ga_13
  898   900   905     2    ga_13
  901   900   905     2    ga_13
  900   901   902     2    ga_13
  900   901   904     2    ga_15
  902   901   904     2    ga_15
  901   902   903     2    ga_12
  900   905   906     2    ga_30
  900   905   907     2    ga_19
  906   905   907     2    ga_33
  905   907   908     2    ga_32
  905   907   909     2    ga_31
  908   907   909     2    ga_18
  907   909   910     2    ga_13
  907   909   914     2    ga_13
  910   909   914     2    ga_13
  909   910   911     2    ga_15
  909   910   912     2    ga_15
  911   910   912     2    ga_15
  910   911   913     2    ga_15
  909   914   915     2    ga_30
  909   914   916     2    ga_19
  915   914   916     2    ga_33
  914   916   917     2    ga_32
  914   916   918     2    ga_31
  917   916   918     2    ga_18
  916   918   919     2    ga_13
  918   919   920     2    ga_30
  918   919   921     2    ga_19
  920   919   921     2    ga_33
  919   921   922     2    ga_32
  919   921   923     2    ga_31
  922   921   923     2    ga_18
  921   923   924     2    ga_13
  921   923   928     2    ga_13
  924   923   928     2    ga_13
  923   924   925     2    ga_15
  924   925   926     2    ga_15
  924   925   927     2    ga_15
  926   925   927     2    ga_15
  923   928   929     2    ga_30
  923   928   930     2    ga_19
  929   928   930     2    ga_33
  928   930   931     2    ga_32
  928   930   932     2    ga_31
  931   930   932     2    ga_18
  930   932   933     2    ga_13
  930   932   937     2    ga_13
  933   932   937     2    ga_13
  932   933   934     2    ga_15
  932   933   935     2    ga_15
  934   933   935     2    ga_15
  933   934   936     2    ga_15
  932   937   938     2    ga_30
  932   937   939     2    ga_19
  938   937   939     2    ga_33
  937   939   940     2    ga_32
  937   939   941     2    ga_31
  940   939   941     2    ga_18
  939   941   942     2    ga_13
  939   941   951     2    ga_13
  942   941   951     2    ga_13
  941   942   943     2    ga_15
  942   943   944     2    ga_37
  942   943   945     2    ga_37
  944   943   945     2    ga_7
  943   944   947     2    ga_7
  943   945   946     2    ga_36
  943   945   949     2    ga_7
  946   945   949     2    ga_36
  944   947   948     2    ga_36
  944   947   949     2    ga_7
  948   947   949     2    ga_36
  945   949   947     2    ga_7
  945   949   950     2    ga_36
  947   949   950     2    ga_36
  941   951   952     2    ga_30
  941   951   953     2    ga_19
  952   951   953     2    ga_33
  951   953   954     2    ga_32
  951   953   955     2    ga_31
  954   953   955     2    ga_18
  953   955   956     2    ga_13
  953   955   957     2    ga_13
  956   955   957     2    ga_13
  955   957   958     2    ga_30
  955   957   959     2    ga_19
  958   957   959     2    ga_33
  957   959   960     2    ga_32
  957   959   961     2    ga_31
  960   959   961     2    ga_18
  959   961   962     2    ga_13
  959   961   965     2    ga_13
  962   961   965     2    ga_13
  961   962   963     2    ga_15
  961   962   964     2    ga_15
  963   962   964     2    ga_15
  961   965   966     2    ga_30
  961   965   967     2    ga_19
  966   965   967     2    ga_33
  965   967   968     2    ga_32
  965   967   969     2    ga_31
  968   967   969     2    ga_18
  967   969   970     2    ga_13
  967   969   971     2    ga_13
  970   969   971     2    ga_13
  969   971   972     2    ga_30
  969   971   973     2    ga_19
  972   971   973     2    ga_33
  971   973   974     2    ga_32
  971   973   975     2    ga_31
  974   973   975     2    ga_18
  973   975   976     2    ga_13
  973   975   982     2    ga_13
  976   975   982     2    ga_13
  975   976   977     2    ga_15
  976   977   978     2    ga_30
  976   977   979     2    ga_19
  978   977   979     2    ga_33
  977   979   980     2    ga_23
  977   979   981     2    ga_23
  980   979   981     2    ga_24
  975   982   983     2    ga_30
  975   982   984     2    ga_19
  983   982   984     2    ga_33
  982   984   985     2    ga_32
  982   984   986     2    ga_31
  985   984   986     2    ga_18
  984   986   987     2    ga_13
  984   986   993     2    ga_13
  987   986   993     2    ga_13
  986   987   988     2    ga_15
  987   988   989     2    ga_30
  987   988   990     2    ga_19
  989   988   990     2    ga_33
  988   990   991     2    ga_23
  988   990   992     2    ga_23
  991   990   992     2    ga_24
  986   993   994     2    ga_30
  986   993   995     2    ga_19
  994   993   995     2    ga_33
  993   995   996     2    ga_32
  993   995   997     2    ga_31
  996   995   997     2    ga_18
  995   997   998     2    ga_13
  995   997  1005     2    ga_13
  998   997  1005     2    ga_13
  997   998   999     2    ga_15
  998   999  1000     2    ga_15
  999  1000  1001     2    ga_30
  999  1000  1002     2    ga_19
 1001  1000  1002     2    ga_33
 1000  1002  1003     2    ga_23
 1000  1002  1004     2    ga_23
 1003  1002  1004     2    ga_24
  997  1005  1006     2    ga_30
  997  1005  1007     2    ga_19
 1006  1005  1007     2    ga_33
 1005  1007  1008     2    ga_32
 1005  1007  1009     2    ga_31
 1008  1007  1009     2    ga_18
 1007  1009  1010     2    ga_13
 1007  1009  1014     2    ga_13
 1010  1009  1014     2    ga_13
 1009  1010  1011     2    ga_15
 1010  1011  1012     2    ga_22
 1010  1011  1013     2    ga_22
 1012  1011  1013     2    ga_38
 1009  1014  1015     2    ga_30
 1009  1014  1016     2    ga_19
 1015  1014  1016     2    ga_33
 1014  1016  1017     2    ga_32
 1014  1016  1018     2    ga_31
 1017  1016  1018     2    ga_18
 1016  1018  1019     2    ga_13
 1016  1018  1027     2    ga_13
 1019  1018  1027     2    ga_13
 1018  1019  1020     2    ga_15
 1019  1020  1021     2    ga_15
 1020  1021  1022     2    ga_15
 1021  1022  1023     2    ga_15
 1022  1023  1024     2    ga_11
 1022  1023  1025     2    ga_11
 1022  1023  1026     2    ga_11
 1024  1023  1025     2    ga_10
 1024  1023  1026     2    ga_10
 1025  1023  1026     2    ga_10
 1018  1027  1028     2    ga_30
 1018  1027  1029     2    ga_19
 1028  1027  1029     2    ga_33
 1027  1029  1030     2    ga_32
 1027  1029  1031     2    ga_31
 1030  1029  1031     2    ga_18
 1029  1031  1032     2    ga_13
 1029  1031  1036     2    ga_13
 1032  1031  1036     2    ga_13
 1031  1032  1033     2    ga_15
 1032  1033  1034     2    ga_15
 1032  1033  1035     2    ga_15
 1034  1033  1035     2    ga_15
 1031  1036  1037     2    ga_30
 1031  1036  1038     2    ga_19
 1037  1036  1038     2    ga_33
 1036  1038  1039     2    ga_32
 1036  1038  1040     2    ga_31
 1039  1038  1040     2    ga_18
 1038  1040  1041     2    ga_13
 1040  1041  1042     2    ga_30
 1040  1041  1043     2    ga_19
 1042  1041  1043     2    ga_33
 1041  1043  1044     2    ga_32
 1041  1043  1045     2    ga_31
 1044  1043  1045     2    ga_18
 1043  1045  1046     2    ga_13
 1043  1045  1058     2    ga_13
 1046  1045  1058     2    ga_13
 1045  1046  1047     2    ga_15
 1046  1047  1048     2    ga_27
 1046  1047  1050     2    ga_27
 1048  1047  1050     2    ga_27
 1047  1048  1049     2    ga_25
 1047  1048  1052     2    ga_27
 1049  1048  1052     2    ga_25
 1047  1050  1051     2    ga_25
 1047  1050  1054     2    ga_27
 1051  1050  1054     2    ga_25
 1048  1052  1053     2    ga_25
 1048  1052  1056     2    ga_27
 1053  1052  1056     2    ga_25
 1050  1054  1055     2    ga_25
 1050  1054  1056     2    ga_27
 1055  1054  1056     2    ga_25
 1052  1056  1054     2    ga_27
 1052  1056  1057     2    ga_25
 1054  1056  1057     2    ga_25
 1045  1058  1059     2    ga_30
 1045  1058  1060     2    ga_19
 1059  1058  1060     2    ga_33
 1058  1060  1061     2    ga_32
 1058  1060  1062     2    ga_31
 1061  1060  1062     2    ga_18
 1060  1062  1063     2    ga_13
 1060  1062  1068     2    ga_13
 1063  1062  1068     2    ga_13
 1062  1063  1064     2    ga_15
 1063  1064  1065     2    ga_15
 1064  1065  1066     2    ga_22
 1064  1065  1067     2    ga_22
 1066  1065  1067     2    ga_38
 1062  1068  1069     2    ga_30
 1062  1068  1070     2    ga_19
 1069  1068  1070     2    ga_33
 1068  1070  1071     2    ga_32
 1068  1070  1072     2    ga_31
 1071  1070  1072     2    ga_18
 1070  1072  1073     2    ga_13
 1070  1072  1077     2    ga_13
 1073  1072  1077     2    ga_13
 1072  1073  1074     2    ga_15
 1073  1074  1075     2    ga_22
 1073  1074  1076     2    ga_22
 1075  1074  1076     2    ga_38
 1072  1077  1078     2    ga_30
 1072  1077  1079     2    ga_19
 1078  1077  1079     2    ga_33
 1077  1079  1080     2    ga_32
 1077  1079  1081     2    ga_31
 1080  1079  1081     2    ga_18
 1079  1081  1082     2    ga_13
 1081  1082  1083     2    ga_30
 1081  1082  1084     2    ga_19
 1083  1082  1084     2    ga_33
 1082  1084  1085     2    ga_32
 1082  1084  1086     2    ga_31
 1085  1084  1086     2    ga_18
 1084  1086  1087     2    ga_13
 1084  1086  1090     2    ga_13
 1087  1086  1090     2    ga_13
 1086  1087  1088     2    ga_13
 1087  1088  1089     2    ga_12
 1086  1090  1091     2    ga_30
 1086  1090  1092     2    ga_19
 1091  1090  1092     2    ga_33
 1090  1092  1093     2    ga_32
 1090  1092  1094     2    ga_31
 1093  1092  1094     2    ga_18
 1092  1094  1095     2    ga_13
 1092  1094  1098     2    ga_13
 1095  1094  1098     2    ga_13
 1094  1095  1096     2    ga_15
 1094  1095  1097     2    ga_15
 1096  1095  1097     2    ga_15
 1094  1098  1099     2    ga_30
 1094  1098  1100     2    ga_19
 1099  1098  1100     2    ga_33
 1098  1100  1101     2    ga_32
 1098  1100  1102     2    ga_31
 1101  1100  1102     2    ga_18
 1100  1102  1103     2    ga_13
 1100  1102  1107     2    ga_13
 1103  1102  1107     2    ga_13
 1102  1103  1104     2    ga_15
 1103  1104  1105     2    ga_15
 1103  1104  1106     2    ga_15
 1105  1104  1106     2    ga_15
 1102  1107  1108     2    ga_30
 1102  1107  1109     2    ga_19
 1108  1107  1109     2    ga_33
 1107  1109  1110     2    ga_32
 1107  1109  1111     2    ga_31
 1110  1109  1111     2    ga_18
 1109  1111  1112     2    ga_13
 1109  1111  1120     2    ga_13
 1112  1111  1120     2    ga_13
 1111  1112  1113     2    ga_15
 1112  1113  1114     2    ga_15
 1113  1114  1115     2    ga_15
 1114  1115  1116     2    ga_15
 1115  1116  1117     2    ga_11
 1115  1116  1118     2    ga_11
 1115  1116  1119     2    ga_11
 1117  1116  1118     2    ga_10
 1117  1116  1119     2    ga_10
 1118  1116  1119     2    ga_10
 1111  1120  1121     2    ga_30
 1111  1120  1122     2    ga_19
 1121  1120  1122     2    ga_33
 1120  1122  1123     2    ga_32
 1120  1122  1124     2    ga_31
 1123  1122  1124     2    ga_18
 1122  1124  1125     2    ga_13
 1122  1124  1132     2    ga_13
 1125  1124  1132     2    ga_13
 1124  1125  1126     2    ga_15
 1125  1126  1127     2    ga_15
 1126  1127  1128     2    ga_30
 1126  1127  1129     2    ga_19
 1128  1127  1129     2    ga_33
 1127  1129  1130     2    ga_23
 1127  1129  1131     2    ga_23
 1130  1129  1131     2    ga_24
 1124  1132  1133     2    ga_30
 1124  1132  1134     2    ga_19
 1133  1132  1134     2    ga_33
 1132  1134  1135     2    ga_32
 1132  1134  1136     2    ga_31
 1135  1134  1136     2    ga_18
 1134  1136  1137     2    ga_13
 1134  1136  1149     2    ga_13
 1137  1136  1149     2    ga_13
 1136  1137  1138     2    ga_15
 1137  1138  1139     2    ga_27
 1137  1138  1141     2    ga_27
 1139  1138  1141     2    ga_27
 1138  1139  1140     2    ga_25
 1138  1139  1143     2    ga_27
 1140  1139  1143     2    ga_25
 1138  1141  1142     2    ga_25
 1138  1141  1145     2    ga_27
 1142  1141  1145     2    ga_25
 1139  1143  1144     2    ga_25
 1139  1143  1147     2    ga_27
 1144  1143  1147     2    ga_25
 1141  1145  1146     2    ga_25
 1141  1145  1147     2    ga_27
 1146  1145  1147     2    ga_25
 1143  1147  1145     2    ga_27
 1143  1147  1148     2    ga_25
 1145  1147  1148     2    ga_25
 1136  1149  1150     2    ga_30
 1136  1149  1151     2    ga_19
 1150  1149  1151     2    ga_33
 1149  1151  1152     2    ga_32
 1149  1151  1153     2    ga_31
 1152  1151  1153     2    ga_18
 1151  1153  1154     2    ga_13
 1151  1153  1158     2    ga_13
 1154  1153  1158     2    ga_13
 1153  1154  1155     2    ga_15
 1154  1155  1156     2    ga_15
 1154  1155  1157     2    ga_15
 1156  1155  1157     2    ga_15
 1153  1158  1159     2    ga_30
 1153  1158  1160     2    ga_19
 1159  1158  1160     2    ga_33
 1158  1160  1161     2    ga_32
 1158  1160  1162     2    ga_31
 1161  1160  1162     2    ga_18
 1160  1162  1163     2    ga_13
 1160  1162  1166     2    ga_13
 1163  1162  1166     2    ga_13
 1162  1163  1164     2    ga_13
 1163  1164  1165     2    ga_12
 1162  1166  1167     2    ga_30
 1162  1166  1168     2    ga_19
 1167  1166  1168     2    ga_33
 1166  1168  1169     2    ga_32
 1166  1168  1170     2    ga_31
 1169  1168  1170     2    ga_18
 1168  1170  1171     2    ga_13
 1168  1170  1176     2    ga_13
 1171  1170  1176     2    ga_13
 1170  1171  1172     2    ga_15
 1171  1172  1173     2    ga_15
 1172  1173  1174     2    ga_22
 1172  1173  1175     2    ga_22
 1174  1173  1175     2    ga_38
 1170  1176  1177     2    ga_30
 1170  1176  1178     2    ga_19
 1177  1176  1178     2    ga_33
 1176  1178  1179     2    ga_32
 1176  1178  1180     2    ga_31
 1179  1178  1180     2    ga_18
 1178  1180  1181     2    ga_13
 1178  1180  1185     2    ga_13
 1181  1180  1185     2    ga_13
 1180  1181  1182     2    ga_13
 1180  1181  1184     2    ga_15
 1182  1181  1184     2    ga_15
 1181  1182  1183     2    ga_12
 1180  1185  1186     2    ga_30
 1180  1185  1187     2    ga_19
 1186  1185  1187     2    ga_33
 1185  1187  1188     2    ga_32
 1185  1187  1189     2    ga_31
 1188  1187  1189     2    ga_18
 1187  1189  1190     2    ga_13
 1187  1189  1195     2    ga_13
 1190  1189  1195     2    ga_13
 1189  1190  1191     2    ga_15
 1190  1191  1192     2    ga_15
 1191  1192  1193     2    ga_22
 1191  1192  1194     2    ga_22
 1193  1192  1194     2    ga_38
 1189  1195  1196     2    ga_30
 1189  1195  1197     2    ga_19
 1196  1195  1197     2    ga_33
 1195  1197  1198     2    ga_32
 1195  1197  1199     2    ga_31
 1198  1197  1199     2    ga_18
 1197  1199  1200     2    ga_13
 1197  1199  1208     2    ga_13
 1200  1199  1208     2    ga_13
 1199  1200  1201     2    ga_15
 1200  1201  1202     2    ga_15
 1201  1202  1203     2    ga_15
 1202  1203  1204     2    ga_15
 1203  1204  1205     2    ga_11
 1203  1204  1206     2    ga_11
 1203  1204  1207     2    ga_11
 1205  1204  1206     2    ga_10
 1205  1204  1207     2    ga_10
 1206  1204  1207     2    ga_10
 1199  1208  1209     2    ga_30
 1199  1208  1210     2    ga_19
 1209  1208  1210     2    ga_33
 1208  1210  1211     2    ga_32
 1208  1210  1212     2    ga_31
 1211  1210  1212     2    ga_18
 1210  1212  1213     2    ga_13
 1210  1212  1217     2    ga_13
 1213  1212  1217     2    ga_13
 1212  1213  1214     2    ga_15
 1213  1214  1215     2    ga_16
 1214  1215  1216     2    ga_4
 1212  1217  1218     2    ga_30
 1212  1217  1219     2    ga_19
 1218  1217  1219     2    ga_33
 1217  1219  1220     2    ga_32
 1217  1219  1221     2    ga_31
 1220  1219  1221     2    ga_18
 1219  1221  1222     2    ga_13
 1219  1221  1225     2    ga_13
 1222  1221  1225     2    ga_13
 1221  1222  1223     2    ga_13
 1222  1223  1224     2    ga_12
 1221  1225  1226     2    ga_30
 1221  1225  1227     2    ga_19
 1226  1225  1227     2    ga_33
 1225  1227  1228     2    ga_31
 1225  1227  1231     2    ga_31
 1228  1227  1231     2    ga_21
 1227  1228  1229     2    ga_13
 1227  1228  1232     2    ga_13
 1229  1228  1232     2    ga_13
 1228  1229  1230     2    ga_13
 1229  1230  1231     2    ga_13
 1227  1231  1230     2    ga_13
 1228  1232  1233     2    ga_30
 1228  1232  1234     2    ga_19
 1233  1232  1234     2    ga_33
 1232  1234  1235     2    ga_32
 1232  1234  1236     2    ga_31
 1235  1234  1236     2    ga_18
 1234  1236  1237     2    ga_13
 1234  1236  1242     2    ga_13
 1237  1236  1242     2    ga_13
 1236  1237  1238     2    ga_15
 1237  1238  1239     2    ga_15
 1238  1239  1240     2    ga_22
 1238  1239  1241     2    ga_22
 1240  1239  1241     2    ga_38
 1236  1242  1243     2    ga_30
 1236  1242  1244     2    ga_19
 1243  1242  1244     2    ga_33
 1242  1244  1245     2    ga_32
 1242  1244  1246     2    ga_31
 1245  1244  1246     2    ga_18
 1244  1246  1247     2    ga_13
 1244  1246  1251     2    ga_13
 1247  1246  1251     2    ga_13
 1246  1247  1248     2    ga_15
 1247  1248  1249     2    ga_22
 1247  1248  1250     2    ga_22
 1249  1248  1250     2    ga_38
 1246  1251  1252     2    ga_30
 1246  1251  1253     2    ga_19
 1252  1251  1253     2    ga_33
 1251  1253  1254     2    ga_32
 1251  1253  1255     2    ga_31
 1254  1253  1255     2    ga_18
 1253  1255  1256     2    ga_13
 1253  1255  1268     2    ga_13
 1256  1255  1268     2    ga_13
 1255  1256  1257     2    ga_15
 1256  1257  1258     2    ga_15
 1257  1258  1259     2    ga_13
 1258  1259  1260     2    ga_20
 1258  1259  1261     2    ga_33
 1260  1259  1261     2    ga_23
 1259  1261  1262     2    ga_28
 1259  1261  1265     2    ga_28
 1262  1261  1265     2    ga_28
 1261  1262  1263     2    ga_23
 1261  1262  1264     2    ga_23
 1263  1262  1264     2    ga_24
 1261  1265  1266     2    ga_23
 1261  1265  1267     2    ga_23
 1266  1265  1267     2    ga_24
 1255  1268  1269     2    ga_30
 1255  1268  1270     2    ga_19
 1269  1268  1270     2    ga_33
 1268  1270  1271     2    ga_32
 1268  1270  1272     2    ga_31
 1271  1270  1272     2    ga_18
 1270  1272  1273     2    ga_13
 1270  1272  1274     2    ga_13
 1273  1272  1274     2    ga_13
 1272  1274  1275     2    ga_30
 1272  1274  1276     2    ga_19
 1275  1274  1276     2    ga_33
 1274  1276  1277     2    ga_32
 1274  1276  1278     2    ga_31
 1277  1276  1278     2    ga_18
 1276  1278  1279     2    ga_13
 1276  1278  1287     2    ga_13
 1279  1278  1287     2    ga_13
 1278  1279  1280     2    ga_15
 1279  1280  1281     2    ga_15
 1280  1281  1282     2    ga_15
 1281  1282  1283     2    ga_15
 1282  1283  1284     2    ga_11
 1282  1283  1285     2    ga_11
 1282  1283  1286     2    ga_11
 1284  1283  1285     2    ga_10
 1284  1283  1286     2    ga_10
 1285  1283  1286     2    ga_10
 1278  1287  1288     2    ga_30
 1278  1287  1289     2    ga_19
 1288  1287  1289     2    ga_33
 1287  1289  1290     2    ga_32
 1287  1289  1291     2    ga_31
 1290  1289  1291     2    ga_18
 1289  1291  1292     2    ga_13
 1289  1291  1295     2    ga_13
 1292  1291  1295     2    ga_13
 1291  1292  1293     2    ga_16
 1292  1293  1294     2    ga_3
 1291  1295  1296     2    ga_30
 1291  1295  1297     2    ga_19
 1296  1295  1297     2    ga_33
 1295  1297  1298     2    ga_32
 1295  1297  1299     2    ga_31
 1298  1297  1299     2    ga_18
 1297  1299  1300     2    ga_13
 1297  1299  1312     2    ga_13
 1300  1299  1312     2    ga_13
 1299  1300  1301     2    ga_15
 1300  1301  1302     2    ga_27
 1300  1301  1304     2    ga_27
 1302  1301  1304     2    ga_27
 1301  1302  1303     2    ga_25
 1301  1302  1306     2    ga_27
 1303  1302  1306     2    ga_25
 1301  1304  1305     2    ga_25
 1301  1304  1308     2    ga_27
 1305  1304  1308     2    ga_25
 1302  1306  1307     2    ga_25
 1302  1306  1310     2    ga_27
 1307  1306  1310     2    ga_25
 1304  1308  1309     2    ga_25
 1304  1308  1310     2    ga_27
 1309  1308  1310     2    ga_25
 1306  1310  1308     2    ga_27
 1306  1310  1311     2    ga_25
 1308  1310  1311     2    ga_25
 1299  1312  1313     2    ga_30
 1299  1312  1314     2    ga_19
 1313  1312  1314     2    ga_33
 1312  1314  1315     2    ga_32
 1312  1314  1316     2    ga_31
 1315  1314  1316     2    ga_18
 1314  1316  1317     2    ga_13
 1314  1316  1322     2    ga_13
 1317  1316  1322     2    ga_13
 1316  1317  1318     2    ga_15
 1317  1318  1319     2    ga_15
 1318  1319  1320     2    ga_22
 1318  1319  1321     2    ga_22
 1320  1319  1321     2    ga_38
 1316  1322  1323     2    ga_30
 1316  1322  1324     2    ga_19
 1323  1322  1324     2    ga_33
 1322  1324  1325     2    ga_32
 1322  1324  1326     2    ga_31
 1325  1324  1326     2    ga_18
 1324  1326  1327     2    ga_13
 1324  1326  1335     2    ga_13
 1327  1326  1335     2    ga_13
 1326  1327  1328     2    ga_15
 1327  1328  1329     2    ga_15
 1328  1329  1330     2    ga_15
 1329  1330  1331     2    ga_15
 1330  1331  1332     2    ga_11
 1330  1331  1333     2    ga_11
 1330  1331  1334     2    ga_11
 1332  1331  1333     2    ga_10
 1332  1331  1334     2    ga_10
 1333  1331  1334     2    ga_10
 1326  1335  1336     2    ga_30
 1326  1335  1337     2    ga_19
 1336  1335  1337     2    ga_33
 1335  1337  1338     2    ga_32
 1335  1337  1339     2    ga_31
 1338  1337  1339     2    ga_18
 1337  1339  1340     2    ga_13
 1337  1339  1346     2    ga_13
 1340  1339  1346     2    ga_13
 1339  1340  1341     2    ga_15
 1340  1341  1342     2    ga_30
 1340  1341  1343     2    ga_19
 1342  1341  1343     2    ga_33
 1341  1343  1344     2    ga_23
 1341  1343  1345     2    ga_23
 1344  1343  1345     2    ga_24
 1339  1346  1347     2    ga_30
 1339  1346  1348     2    ga_19
 1347  1346  1348     2    ga_33
 1346  1348  1349     2    ga_32
 1346  1348  1350     2    ga_31
 1349  1348  1350     2    ga_18
 1348  1350  1351     2    ga_13
 1348  1350  1356     2    ga_13
 1351  1350  1356     2    ga_13
 1350  1351  1352     2    ga_15
 1351  1352  1353     2    ga_15
 1352  1353  1354     2    ga_22
 1352  1353  1355     2    ga_22
 1354  1353  1355     2    ga_38
 1350  1356  1357     2    ga_30
 1350  1356  1358     2    ga_19
 1357  1356  1358     2    ga_33
 1356  1358  1359     2    ga_32
 1356  1358  1360     2    ga_31
 1359  1358  1360     2    ga_18
 1358  1360  1361     2    ga_13
 1358  1360  1362     2    ga_13
 1361  1360  1362     2    ga_13
 1360  1362  1363     2    ga_30
 1360  1362  1364     2    ga_19
 1363  1362  1364     2    ga_33
 1362  1364  1365     2    ga_32
 1362  1364  1366     2    ga_31
 1365  1364  1366     2    ga_18
 1364  1366  1367     2    ga_13
 1364  1366  1371     2    ga_13
 1367  1366  1371     2    ga_13
 1366  1367  1368     2    ga_15
 1366  1367  1369     2    ga_15
 1368  1367  1369     2    ga_15
 1367  1368  1370     2    ga_15
 1366  1371  1372     2    ga_30
 1366  1371  1373     2    ga_19
 1372  1371  1373     2    ga_33
 1371  1373  1374     2    ga_32
 1371  1373  1375     2    ga_31
 1374  1373  1375     2    ga_18
 1373  1375  1376     2    ga_13
 1373  1375  1383     2    ga_13
 1376  1375  1383     2    ga_13
 1375  1376  1377     2    ga_15
 1376  1377  1378     2    ga_15
 1377  1378  1379     2    ga_30
 1377  1378  1380     2    ga_19
 1379  1378  1380     2    ga_33
 1378  1380  1381     2    ga_23
 1378  1380  1382     2    ga_23
 1381  1380  1382     2    ga_24
 1375  1383  1384     2    ga_30
 1375  1383  1385     2    ga_19
 1384  1383  1385     2    ga_33
 1383  1385  1386     2    ga_32
 1383  1385  1387     2    ga_31
 1386  1385  1387     2    ga_18
 1385  1387  1388     2    ga_13
 1385  1387  1389     2    ga_13
 1388  1387  1389     2    ga_13
 1387  1389  1390     2    ga_30
 1387  1389  1391     2    ga_19
 1390  1389  1391     2    ga_33
 1389  1391  1392     2    ga_32
 1389  1391  1393     2    ga_31
 1392  1391  1393     2    ga_18
 1391  1393  1394     2    ga_13
 1391  1393  1395     2    ga_13
 1394  1393  1395     2    ga_13
 1393  1395  1396     2    ga_30
 1393  1395  1397     2    ga_19
 1396  1395  1397     2    ga_33
 1395  1397  1398     2    ga_32
 1395  1397  1399     2    ga_31
 1398  1397  1399     2    ga_18
 1397  1399  1400     2    ga_13
 1397  1399  1409     2    ga_13
 1400  1399  1409     2    ga_13
 1399  1400  1401     2    ga_15
 1400  1401  1402     2    ga_37
 1400  1401  1403     2    ga_37
 1402  1401  1403     2    ga_7
 1401  1402  1405     2    ga_7
 1401  1403  1404     2    ga_36
 1401  1403  1407     2    ga_7
 1404  1403  1407     2    ga_36
 1402  1405  1406     2    ga_36
 1402  1405  1407     2    ga_7
 1406  1405  1407     2    ga_36
 1403  1407  1405     2    ga_7
 1403  1407  1408     2    ga_36
 1405  1407  1408     2    ga_36
 1399  1409  1410     2    ga_30
 1399  1409  1411     2    ga_19
 1410  1409  1411     2    ga_33
 1409  1411  1412     2    ga_32
 1409  1411  1413     2    ga_31
 1412  1411  1413     2    ga_18
 1411  1413  1414     2    ga_13
 1411  1413  1418     2    ga_13
 1414  1413  1418     2    ga_13
 1413  1414  1415     2    ga_15
 1414  1415  1416     2    ga_22
 1414  1415  1417     2    ga_22
 1416  1415  1417     2    ga_38
 1413  1418  1419     2    ga_30
 1413  1418  1420     2    ga_19
 1419  1418  1420     2    ga_33
 1418  1420  1421     2    ga_32
 1418  1420  1422     2    ga_31
 1421  1420  1422     2    ga_18
 1420  1422  1423     2    ga_13
 1420  1422  1424     2    ga_13
 1423  1422  1424     2    ga_13
 1422  1424  1425     2    ga_30
 1422  1424  1426     2    ga_19
 1425  1424  1426     2    ga_33
 1424  1426  1427     2    ga_32
 1424  1426  1428     2    ga_31
 1427  1426  1428     2    ga_18
 1426  1428  1429     2    ga_13
 1426  1428  1432     2    ga_13
 1429  1428  1432     2    ga_13
 1428  1429  1430     2    ga_15
 1428  1429  1431     2    ga_15
 1430  1429  1431     2    ga_15
 1428  1432  1433     2    ga_30
 1428  1432  1434     2    ga_19
 1433  1432  1434     2    ga_33
 1432  1434  1435     2    ga_32
 1432  1434  1436     2    ga_31
 1435  1434  1436     2    ga_18
 1434  1436  1437     2    ga_13
 1434  1436  1438     2    ga_13
 1437  1436  1438     2    ga_13
 1436  1438  1439     2    ga_30
 1436  1438  1440     2    ga_19
 1439  1438  1440     2    ga_33
 1438  1440  1441     2    ga_32
 1438  1440  1442     2    ga_31
 1441  1440  1442     2    ga_18
 1440  1442  1443     2    ga_13
 1440  1442  1450     2    ga_13
 1443  1442  1450     2    ga_13
 1442  1443  1444     2    ga_15
 1443  1444  1445     2    ga_15
 1444  1445  1446     2    ga_30
 1444  1445  1447     2    ga_19
 1446  1445  1447     2    ga_33
 1445  1447  1448     2    ga_23
 1445  1447  1449     2    ga_23
 1448  1447  1449     2    ga_24
 1442  1450  1451     2    ga_30
 1442  1450  1452     2    ga_19
 1451  1450  1452     2    ga_33
 1450  1452  1453     2    ga_32
 1450  1452  1454     2    ga_31
 1453  1452  1454     2    ga_18
 1452  1454  1455     2    ga_13
 1452  1454  1460     2    ga_13
 1455  1454  1460     2    ga_13
 1454  1455  1456     2    ga_15
 1455  1456  1457     2    ga_15
 1456  1457  1458     2    ga_22
 1456  1457  1459     2    ga_22
 1458  1457  1459     2    ga_38
 1454  1460  1461     2    ga_30
 1454  1460  1462     2    ga_19
 1461  1460  1462     2    ga_33
 1460  1462  1463     2    ga_32
 1460  1462  1464     2    ga_31
 1463  1462  1464     2    ga_18
 1462  1464  1465     2    ga_13
 1464  1465  1466     2    ga_30
 1464  1465  1467     2    ga_19
 1466  1465  1467     2    ga_33
 1465  1467  1468     2    ga_32
 1465  1467  1469     2    ga_31
 1468  1467  1469     2    ga_18
 1467  1469  1470     2    ga_13
 1467  1469  1477     2    ga_13
 1470  1469  1477     2    ga_13
 1469  1470  1471     2    ga_15
 1470  1471  1472     2    ga_15
 1471  1472  1473     2    ga_30
 1471  1472  1474     2    ga_19
 1473  1472  1474     2    ga_33
 1472  1474  1475     2    ga_23
 1472  1474  1476     2    ga_23
 1475  1474  1476     2    ga_24
 1469  1477  1478     2    ga_30
 1469  1477  1479     2    ga_19
 1478  1477  1479     2    ga_33
 1477  1479  1480     2    ga_32
 1477  1479  1481     2    ga_31
 1480  1479  1481     2    ga_18
 1479  1481  1482     2    ga_13
 1479  1481  1485     2    ga_13
 1482  1481  1485     2    ga_13
 1481  1482  1483     2    ga_16
 1482  1483  1484     2    ga_3
 1481  1485  1486     2    ga_30
 1481  1485  1487     2    ga_19
 1486  1485  1487     2    ga_33
 1485  1487  1488     2    ga_32
 1485  1487  1489     2    ga_31
 1488  1487  1489     2    ga_18
 1487  1489  1490     2    ga_13
 1487  1489  1502     2    ga_13
 1490  1489  1502     2    ga_13
 1489  1490  1491     2    ga_15
 1490  1491  1492     2    ga_15
 1491  1492  1493     2    ga_13
 1492  1493  1494     2    ga_20
 1492  1493  1495     2    ga_33
 1494  1493  1495     2    ga_23
 1493  1495  1496     2    ga_28
 1493  1495  1499     2    ga_28
 1496  1495  1499     2    ga_28
 1495  1496  1497     2    ga_23
 1495  1496  1498     2    ga_23
 1497  1496  1498     2    ga_24
 1495  1499  1500     2    ga_23
 1495  1499  1501     2    ga_23
 1500  1499  1501     2    ga_24
 1489  1502  1503     2    ga_30
 1489  1502  1504     2    ga_19
 1503  1502  1504     2    ga_33
 1502  1504  1505     2    ga_32
 1502  1504  1506     2    ga_31
 1505  1504  1506     2    ga_18
 1504  1506  1507     2    ga_13
 1504  1506  1510     2    ga_13
 1507  1506  1510     2    ga_13
 1506  1507  1508     2    ga_15
 1506  1507  1509     2    ga_15
 1508  1507  1509     2    ga_15
 1506  1510  1511     2    ga_30
 1506  1510  1512     2    ga_19
 1511  1510  1512     2    ga_33
 1510  1512  1513     2    ga_32
 1510  1512  1514     2    ga_31
 1513  1512  1514     2    ga_18
 1512  1514  1515     2    ga_13
 1512  1514  1519     2    ga_13
 1515  1514  1519     2    ga_13
 1514  1515  1516     2    ga_15
 1515  1516  1517     2    ga_22
 1515  1516  1518     2    ga_22
 1517  1516  1518     2    ga_38
 1514  1519  1520     2    ga_30
 1514  1519  1521     2    ga_19
 1520  1519  1521     2    ga_33
 1519  1521  1522     2    ga_32
 1519  1521  1523     2    ga_31
 1522  1521  1523     2    ga_18
 1521  1523  1524     2    ga_13
 1521  1523  1528     2    ga_13
 1524  1523  1528     2    ga_13
 1523  1524  1525     2    ga_15
 1524  1525  1526     2    ga_22
 1524  1525  1527     2    ga_22
 1526  1525  1527     2    ga_38
 1523  1528  1529     2    ga_30
 1523  1528  1530     2    ga_19
 1529  1528  1530     2    ga_33
 1528  1530  1531     2    ga_32
 1528  1530  1532     2    ga_31
 1531  1530  1532     2    ga_18
 1530  1532  1533     2    ga_13
 1530  1532  1541     2    ga_13
 1533  1532  1541     2    ga_13
 1532  1533  1534     2    ga_15
 1533  1534  1535     2    ga_15
 1534  1535  1536     2    ga_15
 1535  1536  1537     2    ga_15
 1536  1537  1538     2    ga_11
 1536  1537  1539     2    ga_11
 1536  1537  1540     2    ga_11
 1538  1537  1539     2    ga_10
 1538  1537  1540     2    ga_10
 1539  1537  1540     2    ga_10
 1532  1541  1542     2    ga_30
 1532  1541  1543     2    ga_19
 1542  1541  1543     2    ga_33
 1541  1543  1544     2    ga_32
 1541  1543  1545     2    ga_31
 1544  1543  1545     2    ga_18
 1543  1545  1546     2    ga_13
 1543  1545  1549     2    ga_13
 1546  1545  1549     2    ga_13
 1545  1546  1547     2    ga_15
 1545  1546  1548     2    ga_15
 1547  1546  1548     2    ga_15
 1545  1549  1550     2    ga_30
 1545  1549  1551     2    ga_19
 1550  1549  1551     2    ga_33
 1549  1551  1552     2    ga_32
 1549  1551  1553     2    ga_31
 1552  1551  1553     2    ga_18
 1551  1553  1554     2    ga_13
 1551  1553  1560     2    ga_13
 1554  1553  1560     2    ga_13
 1553  1554  1555     2    ga_15
 1554  1555  1556     2    ga_30
 1554  1555  1557     2    ga_19
 1556  1555  1557     2    ga_33
 1555  1557  1558     2    ga_23
 1555  1557  1559     2    ga_23
 1558  1557  1559     2    ga_24
 1553  1560  1561     2    ga_30
 1553  1560  1562     2    ga_19
 1561  1560  1562     2    ga_33
 1560  1562  1563     2    ga_32
 1560  1562  1564     2    ga_31
 1563  1562  1564     2    ga_18
 1562  1564  1565     2    ga_13
 1562  1564  1577     2    ga_13
 1565  1564  1577     2    ga_13
 1564  1565  1566     2    ga_15
 1565  1566  1567     2    ga_27
 1565  1566  1569     2    ga_27
 1567  1566  1569     2    ga_27
 1566  1567  1568     2    ga_25
 1566  1567  1571     2    ga_27
 1568  1567  1571     2    ga_25
 1566  1569  1570     2    ga_25
 1566  1569  1573     2    ga_27
 1570  1569  1573     2    ga_25
 1567  1571  1572     2    ga_25
 1567  1571  1575     2    ga_27
 1572  1571  1575     2    ga_25
 1569  1573  1574     2    ga_25
 1569  1573  1575     2    ga_27
 1574  1573  1575     2    ga_25
 1571  1575  1573     2    ga_27
 1571  1575  1576     2    ga_25
 1573  1575  1576     2    ga_25
 1564  1577  1578     2    ga_30
 1564  1577  1579     2    ga_19
 1578  1577  1579     2    ga_33
 1577  1579  1580     2    ga_32
 1577  1579  1581     2    ga_31
 1580  1579  1581     2    ga_18
 1579  1581  1582     2    ga_13
 1579  1581  1591     2    ga_13
 1582  1581  1591     2    ga_13
 1581  1582  1583     2    ga_15
 1582  1583  1584     2    ga_37
 1582  1583  1585     2    ga_37
 1584  1583  1585     2    ga_7
 1583  1584  1587     2    ga_7
 1583  1585  1586     2    ga_36
 1583  1585  1589     2    ga_7
 1586  1585  1589     2    ga_36
 1584  1587  1588     2    ga_36
 1584  1587  1589     2    ga_7
 1588  1587  1589     2    ga_36
 1585  1589  1587     2    ga_7
 1585  1589  1590     2    ga_36
 1587  1589  1590     2    ga_36
 1581  1591  1592     2    ga_30
 1581  1591  1593     2    ga_19
 1592  1591  1593     2    ga_33
 1591  1593  1594     2    ga_32
 1591  1593  1595     2    ga_31
 1594  1593  1595     2    ga_18
 1593  1595  1596     2    ga_13
 1593  1595  1608     2    ga_13
 1596  1595  1608     2    ga_13
 1595  1596  1597     2    ga_15
 1596  1597  1598     2    ga_27
 1596  1597  1600     2    ga_27
 1598  1597  1600     2    ga_27
 1597  1598  1599     2    ga_25
 1597  1598  1602     2    ga_27
 1599  1598  1602     2    ga_25
 1597  1600  1601     2    ga_25
 1597  1600  1604     2    ga_27
 1601  1600  1604     2    ga_25
 1598  1602  1603     2    ga_25
 1598  1602  1606     2    ga_27
 1603  1602  1606     2    ga_25
 1600  1604  1605     2    ga_25
 1600  1604  1606     2    ga_27
 1605  1604  1606     2    ga_25
 1602  1606  1604     2    ga_27
 1602  1606  1607     2    ga_25
 1604  1606  1607     2    ga_25
 1595  1608  1609     2    ga_30
 1595  1608  1610     2    ga_19
 1609  1608  1610     2    ga_33
 1608  1610  1611     2    ga_32
 1608  1610  1612     2    ga_31
 1611  1610  1612     2    ga_18
 1610  1612  1613     2    ga_13
 1610  1612  1617     2    ga_13
 1613  1612  1617     2    ga_13
 1612  1613  1614     2    ga_15
 1612  1613  1615     2    ga_15
 1614  1613  1615     2    ga_15
 1613  1614  1616     2    ga_15
 1612  1617  1618     2    ga_30
 1612  1617  1619     2    ga_19
 1618  1617  1619     2    ga_33
 1617  1619  1620     2    ga_32
 1617  1619  1621     2    ga_31
 1620  1619  1621     2    ga_18
 1619  1621  1622     2    ga_13
 1619  1621  1626     2    ga_13
 1622  1621  1626     2    ga_13
 1621  1622  1623     2    ga_15
 1622  1623  1624     2    ga_15
 1622  1623  1625     2    ga_15
 1624  1623  1625     2    ga_15
 1621  1626  1627     2    ga_30
 1621  1626  1628     2    ga_19
 1627  1626  1628     2    ga_33
 1626  1628  1629     2    ga_32
 1626  1628  1630     2    ga_31
 1629  1628  1630     2    ga_18
 1628  1630  1631     2    ga_13
 1628  1630  1643     2    ga_13
 1631  1630  1643     2    ga_13
 1630  1631  1632     2    ga_15
 1631  1632  1633     2    ga_27
 1631  1632  1635     2    ga_27
 1633  1632  1635     2    ga_27
 1632  1633  1634     2    ga_25
 1632  1633  1637     2    ga_27
 1634  1633  1637     2    ga_25
 1632  1635  1636     2    ga_25
 1632  1635  1639     2    ga_27
 1636  1635  1639     2    ga_25
 1633  1637  1638     2    ga_25
 1633  1637  1641     2    ga_27
 1638  1637  1641     2    ga_25
 1635  1639  1640     2    ga_25
 1635  1639  1641     2    ga_27
 1640  1639  1641     2    ga_25
 1637  1641  1639     2    ga_27
 1637  1641  1642     2    ga_25
 1639  1641  1642     2    ga_25
 1630  1643  1644     2    ga_30
 1630  1643  1645     2    ga_19
 1644  1643  1645     2    ga_33
 1643  1645  1646     2    ga_32
 1643  1645  1647     2    ga_31
 1646  1645  1647     2    ga_18
 1645  1647  1648     2    ga_13
 1645  1647  1654     2    ga_13
 1648  1647  1654     2    ga_13
 1647  1648  1649     2    ga_15
 1648  1649  1650     2    ga_30
 1648  1649  1651     2    ga_19
 1650  1649  1651     2    ga_33
 1649  1651  1652     2    ga_23
 1649  1651  1653     2    ga_23
 1652  1651  1653     2    ga_24
 1647  1654  1655     2    ga_30
 1647  1654  1656     2    ga_19
 1655  1654  1656     2    ga_33
 1654  1656  1657     2    ga_32
 1654  1656  1658     2    ga_31
 1657  1656  1658     2    ga_18
 1656  1658  1659     2    ga_13
 1656  1658  1665     2    ga_13
 1659  1658  1665     2    ga_13
 1658  1659  1660     2    ga_15
 1659  1660  1661     2    ga_30
 1659  1660  1662     2    ga_19
 1661  1660  1662     2    ga_33
 1660  1662  1663     2    ga_23
 1660  1662  1664     2    ga_23
 1663  1662  1664     2    ga_24
 1658  1665  1666     2    ga_30
 1658  1665  1667     2    ga_19
 1666  1665  1667     2    ga_33
 1665  1667  1668     2    ga_32
 1665  1667  1669     2    ga_31
 1668  1667  1669     2    ga_18
 1667  1669  1670     2    ga_13
 1667  1669  1673     2    ga_13
 1670  1669  1673     2    ga_13
 1669  1670  1671     2    ga_15
 1669  1670  1672     2    ga_15
 1671  1670  1672     2    ga_15
 1669  1673  1674     2    ga_30
 1669  1673  1675     2    ga_19
 1674  1673  1675     2    ga_33
 1673  1675  1676     2    ga_32
 1673  1675  1677     2    ga_31
 1676  1675  1677     2    ga_18
 1675  1677  1678     2    ga_13
 1675  1677  1682     2    ga_13
 1678  1677  1682     2    ga_13
 1677  1678  1679     2    ga_15
 1678  1679  1680     2    ga_22
 1678  1679  1681     2    ga_22
 1680  1679  1681     2    ga_38
 1677  1682  1683     2    ga_30
 1677  1682  1684     2    ga_19
 1683  1682  1684     2    ga_33
 1682  1684  1685     2    ga_32
 1682  1684  1686     2    ga_31
 1685  1684  1686     2    ga_18
 1684  1686  1687     2    ga_13
 1686  1687  1688     2    ga_30
 1686  1687  1689     2    ga_19
 1688  1687  1689     2    ga_33
 1687  1689  1690     2    ga_32
 1687  1689  1691     2    ga_31
 1690  1689  1691     2    ga_18
 1689  1691  1692     2    ga_13
 1689  1691  1701     2    ga_13
 1692  1691  1701     2    ga_13
 1691  1692  1693     2    ga_15
 1692  1693  1694     2    ga_37
 1692  1693  1695     2    ga_37
 1694  1693  1695     2    ga_7
 1693  1694  1697     2    ga_7
 1693  1695  1696     2    ga_36
 1693  1695  1699     2    ga_7
 1696  1695  1699     2    ga_36
 1694  1697  1698     2    ga_36
 1694  1697  1699     2    ga_7
 1698  1697  1699     2    ga_36
 1695  1699  1697     2    ga_7
 1695  1699  1700     2    ga_36
 1697  1699  1700     2    ga_36
 1691  1701  1702     2    ga_30
 1691  1701  1703     2    ga_19
 1702  1701  1703     2    ga_33
 1701  1703  1704     2    ga_32
 1701  1703  1705     2    ga_31
 1704  1703  1705     2    ga_18
 1703  1705  1706     2    ga_13
 1703  1705  1710     2    ga_13
 1706  1705  1710     2    ga_13
 1705  1706  1707     2    ga_15
 1706  1707  1708     2    ga_15
 1706  1707  1709     2    ga_15
 1708  1707  1709     2    ga_15
 1705  1710  1711     2    ga_30
 1705  1710  1712     2    ga_19
 1711  1710  1712     2    ga_33
 1710  1712  1713     2    ga_32
 1710  1712  1714     2    ga_31
 1713  1712  1714     2    ga_18
 1712  1714  1715     2    ga_13
 1712  1714  1728     2    ga_13
 1715  1714  1728     2    ga_13
 1714  1715  1716     2    ga_15
 1715  1716  1717     2    ga_27
 1715  1716  1719     2    ga_27
 1717  1716  1719     2    ga_27
 1716  1717  1718     2    ga_25
 1716  1717  1721     2    ga_27
 1718  1717  1721     2    ga_25
 1716  1719  1720     2    ga_25
 1716  1719  1723     2    ga_27
 1720  1719  1723     2    ga_25
 1717  1721  1722     2    ga_25
 1717  1721  1725     2    ga_27
 1722  1721  1725     2    ga_25
 1719  1723  1724     2    ga_25
 1719  1723  1725     2    ga_27
 1724  1723  1725     2    ga_25
 1721  1725  1723     2    ga_27
 1721  1725  1726     2    ga_27
 1723  1725  1726     2    ga_27
 1725  1726  1727     2    ga_12
 1714  1728  1729     2    ga_30
 1714  1728  1730     2    ga_19
 1729  1728  1730     2    ga_33
 1728  1730  1731     2    ga_32
 1728  1730  1732     2    ga_31
 1731  1730  1732     2    ga_18
 1730  1732  1733     2    ga_13
 1730  1732  1738     2    ga_13
 1733  1732  1738     2    ga_13
 1732  1733  1734     2    ga_15
 1733  1734  1735     2    ga_15
 1734  1735  1736     2    ga_22
 1734  1735  1737     2    ga_22
 1736  1735  1737     2    ga_38
 1732  1738  1739     2    ga_30
 1732  1738  1740     2    ga_19
 1739  1738  1740     2    ga_33
 1738  1740  1741     2    ga_32
 1738  1740  1742     2    ga_31
 1741  1740  1742     2    ga_18
 1740  1742  1743     2    ga_13
 1740  1742  1747     2    ga_13
 1743  1742  1747     2    ga_13
 1742  1743  1744     2    ga_15
 1743  1744  1745     2    ga_15
 1743  1744  1746     2    ga_15
 1745  1744  1746     2    ga_15
 1742  1747  1748     2    ga_30
 1742  1747  1749     2    ga_19
 1748  1747  1749     2    ga_33
 1747  1749  1750     2    ga_32
 1747  1749  1751     2    ga_31
 1750  1749  1751     2    ga_18
 1749  1751  1752     2    ga_13
 1749  1751  1756     2    ga_13
 1752  1751  1756     2    ga_13
 1751  1752  1753     2    ga_15
 1752  1753  1754     2    ga_22
 1752  1753  1755     2    ga_22
 1754  1753  1755     2    ga_38
 1751  1756  1757     2    ga_30
 1751  1756  1758     2    ga_19
 1757  1756  1758     2    ga_33
 1756  1758  1759     2    ga_32
 1756  1758  1760     2    ga_31
 1759  1758  1760     2    ga_18
 1758  1760  1761     2    ga_13
 1760  1761  1762     2    ga_30
 1760  1761  1763     2    ga_19
 1762  1761  1763     2    ga_33
 1761  1763  1764     2    ga_32
 1761  1763  1765     2    ga_31
 1764  1763  1765     2    ga_18
 1763  1765  1766     2    ga_13
 1763  1765  1778     2    ga_13
 1766  1765  1778     2    ga_13
 1765  1766  1767     2    ga_15
 1766  1767  1768     2    ga_15
 1767  1768  1769     2    ga_13
 1768  1769  1770     2    ga_20
 1768  1769  1771     2    ga_33
 1770  1769  1771     2    ga_23
 1769  1771  1772     2    ga_28
 1769  1771  1775     2    ga_28
 1772  1771  1775     2    ga_28
 1771  1772  1773     2    ga_23
 1771  1772  1774     2    ga_23
 1773  1772  1774     2    ga_24
 1771  1775  1776     2    ga_23
 1771  1775  1777     2    ga_23
 1776  1775  1777     2    ga_24
 1765  1778  1779     2    ga_30
 1765  1778  1780     2    ga_19
 1779  1778  1780     2    ga_33
 1778  1780  1781     2    ga_32
 1778  1780  1782     2    ga_31
 1781  1780  1782     2    ga_18
 1780  1782  1783     2    ga_13
 1780  1782  1787     2    ga_13
 1783  1782  1787     2    ga_13
 1782  1783  1784     2    ga_15
 1783  1784  1785     2    ga_16
 1784  1785  1786     2    ga_4
 1782  1787  1788     2    ga_30
 1782  1787  1789     2    ga_19
 1788  1787  1789     2    ga_33
 1787  1789  1790     2    ga_31
 1787  1789  1793     2    ga_31
 1790  1789  1793     2    ga_21
 1789  1790  1791     2    ga_13
 1789  1790  1794     2    ga_13
 1791  1790  1794     2    ga_13
 1790  1791  1792     2    ga_13
 1791  1792  1793     2    ga_13
 1789  1793  1792     2    ga_13
 1790  1794  1795     2    ga_30
 1790  1794  1796     2    ga_19
 1795  1794  1796     2    ga_33
 1794  1796  1797     2    ga_32
 1794  1796  1798     2    ga_31
 1797  1796  1798     2    ga_18
 1796  1798  1799     2    ga_13
 1796  1798  1811     2    ga_13
 1799  1798  1811     2    ga_13
 1798  1799  1800     2    ga_15
 1799  1800  1801     2    ga_27
 1799  1800  1803     2    ga_27
 1801  1800  1803     2    ga_27
 1800  1801  1802     2    ga_25
 1800  1801  1805     2    ga_27
 1802  1801  1805     2    ga_25
 1800  1803  1804     2    ga_25
 1800  1803  1807     2    ga_27
 1804  1803  1807     2    ga_25
 1801  1805  1806     2    ga_25
 1801  1805  1809     2    ga_27
 1806  1805  1809     2    ga_25
 1803  1807  1808     2    ga_25
 1803  1807  1809     2    ga_27
 1808  1807  1809     2    ga_25
 1805  1809  1807     2    ga_27
 1805  1809  1810     2    ga_25
 1807  1809  1810     2    ga_25
 1798  1811  1812     2    ga_30
 1798  1811  1813     2    ga_19
 1812  1811  1813     2    ga_33
 1811  1813  1814     2    ga_31
 1811  1813  1817     2    ga_31
 1814  1813  1817     2    ga_21
 1813  1814  1815     2    ga_13
 1813  1814  1818     2    ga_13
 1815  1814  1818     2    ga_13
 1814  1815  1816     2    ga_13
 1815  1816  1817     2    ga_13
 1813  1817  1816     2    ga_13
 1814  1818  1819     2    ga_30
 1814  1818  1820     2    ga_19
 1819  1818  1820     2    ga_33
 1818  1820  1821     2    ga_32
 1818  1820  1822     2    ga_31
 1821  1820  1822     2    ga_18
 1820  1822  1823     2    ga_13
 1820  1822  1826     2    ga_13
 1823  1822  1826     2    ga_13
 1822  1823  1824     2    ga_15
 1822  1823  1825     2    ga_15
 1824  1823  1825     2    ga_15
 1822  1826  1827     2    ga_30
 1822  1826  1828     2    ga_19
 1827  1826  1828     2    ga_33
 1826  1828  1829     2    ga_32
 1826  1828  1830     2    ga_31
 1829  1828  1830     2    ga_18
 1828  1830  1831     2    ga_13
 1828  1830  1837     2    ga_13
 1831  1830  1837     2    ga_13
 1830  1831  1832     2    ga_15
 1831  1832  1833     2    ga_30
 1831  1832  1834     2    ga_19
 1833  1832  1834     2    ga_33
 1832  1834  1835     2    ga_23
 1832  1834  1836     2    ga_23
 1835  1834  1836     2    ga_24
 1830  1837  1838     2    ga_30
 1830  1837  1839     2    ga_19
 1838  1837  1839     2    ga_33
 1837  1839  1840     2    ga_32
 1837  1839  1841     2    ga_31
 1840  1839  1841     2    ga_18
 1839  1841  1842     2    ga_13
 1839  1841  1851     2    ga_13
 1842  1841  1851     2    ga_13
 1841  1842  1843     2    ga_15
 1842  1843  1844     2    ga_37
 1842  1843  1845     2    ga_37
 1844  1843  1845     2    ga_7
 1843  1844  1847     2    ga_7
 1843  1845  1846     2    ga_36
 1843  1845  1849     2    ga_7
 1846  1845  1849     2    ga_36
 1844  1847  1848     2    ga_36
 1844  1847  1849     2    ga_7
 1848  1847  1849     2    ga_36
 1845  1849  1847     2    ga_7
 1845  1849  1850     2    ga_36
 1847  1849  1850     2    ga_36
 1841  1851  1852     2    ga_30
 1841  1851  1853     2    ga_19
 1852  1851  1853     2    ga_33
 1851  1853  1854     2    ga_32
 1851  1853  1855     2    ga_31
 1854  1853  1855     2    ga_18
 1853  1855  1856     2    ga_13
 1855  1856  1857     2    ga_30
 1855  1856  1858     2    ga_19
 1857  1856  1858     2    ga_33
 1856  1858  1859     2    ga_32
 1856  1858  1860     2    ga_31
 1859  1858  1860     2    ga_18
 1858  1860  1861     2    ga_13
 1858  1860  1862     2    ga_13
 1861  1860  1862     2    ga_13
 1860  1862  1863     2    ga_30
 1860  1862  1864     2    ga_19
 1863  1862  1864     2    ga_33
 1862  1864  1865     2    ga_32
 1862  1864  1866     2    ga_31
 1865  1864  1866     2    ga_18
 1864  1866  1867     2    ga_13
 1864  1866  1870     2    ga_13
 1867  1866  1870     2    ga_13
 1866  1867  1868     2    ga_13
 1867  1868  1869     2    ga_12
 1866  1870  1871     2    ga_30
 1866  1870  1872     2    ga_19
 1871  1870  1872     2    ga_33
 1870  1872  1873     2    ga_32
 1870  1872  1874     2    ga_31
 1873  1872  1874     2    ga_18
 1872  1874  1875     2    ga_13
 1872  1874  1878     2    ga_13
 1875  1874  1878     2    ga_13
 1874  1875  1876     2    ga_13
 1875  1876  1877     2    ga_12
 1874  1878  1879     2    ga_30
 1874  1878  1880     2    ga_19
 1879  1878  1880     2    ga_33
 1878  1880  1881     2    ga_32
 1878  1880  1882     2    ga_31
 1881  1880  1882     2    ga_18
 1880  1882  1883     2    ga_13
 1880  1882  1888     2    ga_13
 1883  1882  1888     2    ga_13
 1882  1883  1884     2    ga_15
 1883  1884  1885     2    ga_15
 1884  1885  1886     2    ga_22
 1884  1885  1887     2    ga_22
 1886  1885  1887     2    ga_38
 1882  1888  1889     2    ga_30
 1882  1888  1890     2    ga_19
 1889  1888  1890     2    ga_33
 1888  1890  1891     2    ga_32
 1888  1890  1892     2    ga_31
 1891  1890  1892     2    ga_18
 1890  1892  1893     2    ga_13
 1890  1892  1897     2    ga_13
 1893  1892  1897     2    ga_13
 1892  1893  1894     2    ga_15
 1893  1894  1895     2    ga_22
 1893  1894  1896     2    ga_22
 1895  1894  1896     2    ga_38
 1892  1897  1898     2    ga_30
 1892  1897  1899     2    ga_19
 1898  1897  1899     2    ga_33
 1897  1899  1900     2    ga_32
 1897  1899  1901     2    ga_31
 1900  1899  1901     2    ga_18
 1899  1901  1902     2    ga_13
 1899  1901  1906     2    ga_13
 1902  1901  1906     2    ga_13
 1901  1902  1903     2    ga_13
 1901  1902  1905     2    ga_15
 1903  1902  1905     2    ga_15
 1902  1903  1904     2    ga_12
 1901  1906  1907     2    ga_30
 1901  1906  1908     2    ga_19
 1907  1906  1908     2    ga_33
 1906  1908  1909     2    ga_32
 1906  1908  1910     2    ga_31
 1909  1908  1910     2    ga_18
 1908  1910  1911     2    ga_13
 1908  1910  1915     2    ga_13
 1911  1910  1915     2    ga_13
 1910  1911  1912     2    ga_15
 1911  1912  1913     2    ga_15
 1911  1912  1914     2    ga_15
 1913  1912  1914     2    ga_15
 1910  1915  1916     2    ga_30
 1910  1915  1917     2    ga_19
 1916  1915  1917     2    ga_33
 1915  1917  1918     2    ga_32
 1915  1917  1919     2    ga_31
 1918  1917  1919     2    ga_18
 1917  1919  1920     2    ga_13
 1917  1919  1924     2    ga_13
 1920  1919  1924     2    ga_13
 1919  1920  1921     2    ga_15
 1920  1921  1922     2    ga_15
 1920  1921  1923     2    ga_15
 1922  1921  1923     2    ga_15
 1919  1924  1925     2    ga_30
 1919  1924  1926     2    ga_19
 1925  1924  1926     2    ga_33
 1924  1926  1927     2    ga_32
 1924  1926  1928     2    ga_31
 1927  1926  1928     2    ga_18
 1926  1928  1929     2    ga_13
 1926  1928  1937     2    ga_13
 1929  1928  1937     2    ga_13
 1928  1929  1930     2    ga_15
 1929  1930  1931     2    ga_15
 1930  1931  1932     2    ga_15
 1931  1932  1933     2    ga_15
 1932  1933  1934     2    ga_11
 1932  1933  1935     2    ga_11
 1932  1933  1936     2    ga_11
 1934  1933  1935     2    ga_10
 1934  1933  1936     2    ga_10
 1935  1933  1936     2    ga_10
 1928  1937  1938     2    ga_30
 1928  1937  1939     2    ga_19
 1938  1937  1939     2    ga_33
 1937  1939  1940     2    ga_32
 1937  1939  1941     2    ga_31
 1940  1939  1941     2    ga_18
 1939  1941  1942     2    ga_13
 1939  1941  1946     2    ga_13
 1942  1941  1946     2    ga_13
 1941  1942  1943     2    ga_15
 1942  1943  1944     2    ga_22
 1942  1943  1945     2    ga_22
 1944  1943  1945     2    ga_38
 1941  1946  1947     2    ga_30
 1941  1946  1948     2    ga_19
 1947  1946  1948     2    ga_33
 1946  1948  1949     2    ga_32
 1946  1948  1950     2    ga_31
 1949  1948  1950     2    ga_18
 1948  1950  1951     2    ga_13
 1948  1950  1952     2    ga_13
 1951  1950  1952     2    ga_13
 1950  1952  1953     2    ga_30
 1950  1952  1954     2    ga_19
 1953  1952  1954     2    ga_33
 1952  1954  1955     2    ga_32
 1952  1954  1956     2    ga_31
 1955  1954  1956     2    ga_18
 1954  1956  1957     2    ga_13
 1954  1956  1958     2    ga_13
 1957  1956  1958     2    ga_13
 1956  1958  1959     2    ga_30
 1956  1958  1960     2    ga_19
 1959  1958  1960     2    ga_33
 1958  1960  1961     2    ga_32
 1958  1960  1962     2    ga_31
 1961  1960  1962     2    ga_18
 1960  1962  1963     2    ga_13
 1960  1962  1971     2    ga_13
 1963  1962  1971     2    ga_13
 1962  1963  1964     2    ga_15
 1963  1964  1965     2    ga_15
 1964  1965  1966     2    ga_15
 1965  1966  1967     2    ga_15
 1966  1967  1968     2    ga_11
 1966  1967  1969     2    ga_11
 1966  1967  1970     2    ga_11
 1968  1967  1969     2    ga_10
 1968  1967  1970     2    ga_10
 1969  1967  1970     2    ga_10
 1962  1971  1972     2    ga_30
 1962  1971  1973     2    ga_19
 1972  1971  1973     2    ga_33
 1971  1973  1974     2    ga_32
 1971  1973  1975     2    ga_31
 1974  1973  1975     2    ga_18
 1973  1975  1976     2    ga_13
 1973  1975  1979     2    ga_13
 1976  1975  1979     2    ga_13
 1975  1976  1977     2    ga_15
 1975  1976  1978     2    ga_15
 1977  1976  1978     2    ga_15
 1975  1979  1980     2    ga_30
 1975  1979  1981     2    ga_19
 1980  1979  1981     2    ga_33
 1979  1981  1982     2    ga_32
 1979  1981  1983     2    ga_31
 1982  1981  1983     2    ga_18
 1981  1983  1984     2    ga_13
 1981  1983  1987     2    ga_13
 1984  1983  1987     2    ga_13
 1983  1984  1985     2    ga_16
 1984  1985  1986     2    ga_3
 1983  1987  1988     2    ga_30
 1983  1987  1989     2    ga_19
 1988  1987  1989     2    ga_33
 1987  1989  1990     2    ga_32
 1987  1989  1991     2    ga_31
 1990  1989  1991     2    ga_18
 1989  1991  1992     2    ga_13
 1989  1991  2004     2    ga_13
 1992  1991  2004     2    ga_13
 1991  1992  1993     2    ga_15
 1992  1993  1994     2    ga_15
 1993  1994  1995     2    ga_13
 1994  1995  1996     2    ga_20
 1994  1995  1997     2    ga_33
 1996  1995  1997     2    ga_23
 1995  1997  1998     2    ga_28
 1995  1997  2001     2    ga_28
 1998  1997  2001     2    ga_28
 1997  1998  1999     2    ga_23
 1997  1998  2000     2    ga_23
 1999  1998  2000     2    ga_24
 1997  2001  2002     2    ga_23
 1997  2001  2003     2    ga_23
 2002  2001  2003     2    ga_24
 1991  2004  2005     2    ga_30
 1991  2004  2006     2    ga_19
 2005  2004  2006     2    ga_33
 2004  2006  2007     2    ga_32
 2004  2006  2008     2    ga_31
 2007  2006  2008     2    ga_18
 2006  2008  2009     2    ga_13
 2006  2008  2014     2    ga_13
 2009  2008  2014     2    ga_13
 2008  2009  2010     2    ga_15
 2009  2010  2011     2    ga_15
 2010  2011  2012     2    ga_22
 2010  2011  2013     2    ga_22
 2012  2011  2013     2    ga_38
 2008  2014  2015     2    ga_30
 2008  2014  2016     2    ga_19
 2015  2014  2016     2    ga_33
 2014  2016  2017     2    ga_32
 2014  2016  2018     2    ga_31
 2017  2016  2018     2    ga_18
 2016  2018  2019     2    ga_13
 2016  2018  2031     2    ga_13
 2019  2018  2031     2    ga_13
 2018  2019  2020     2    ga_15
 2019  2020  2021     2    ga_27
 2019  2020  2023     2    ga_27
 2021  2020  2023     2    ga_27
 2020  2021  2022     2    ga_25
 2020  2021  2025     2    ga_27
 2022  2021  2025     2    ga_25
 2020  2023  2024     2    ga_25
 2020  2023  2027     2    ga_27
 2024  2023  2027     2    ga_25
 2021  2025  2026     2    ga_25
 2021  2025  2029     2    ga_27
 2026  2025  2029     2    ga_25
 2023  2027  2028     2    ga_25
 2023  2027  2029     2    ga_27
 2028  2027  2029     2    ga_25
 2025  2029  2027     2    ga_27
 2025  2029  2030     2    ga_25
 2027  2029  2030     2    ga_25
 2018  2031  2032     2    ga_30
 2018  2031  2033     2    ga_19
 2032  2031  2033     2    ga_33
 2031  2033  2034     2    ga_32
 2031  2033  2035     2    ga_31
 2034  2033  2035     2    ga_18
 2033  2035  2036     2    ga_13
 2033  2035  2040     2    ga_13
 2036  2035  2040     2    ga_13
 2035  2036  2037     2    ga_13
 2035  2036  2039     2    ga_15
 2037  2036  2039     2    ga_15
 2036  2037  2038     2    ga_12
 2035  2040  2041     2    ga_30
 2035  2040  2042     2    ga_19
 2041  2040  2042     2    ga_33
 2040  2042  2043     2    ga_32
 2040  2042  2044     2    ga_31
 2043  2042  2044     2    ga_18
 2042  2044  2045     2    ga_13
 2042  2044  2050     2    ga_13
 2045  2044  2050     2    ga_13
 2044  2045  2046     2    ga_15
 2045  2046  2047     2    ga_15
 2046  2047  2048     2    ga_22
 2046  2047  2049     2    ga_22
 2048  2047  2049     2    ga_38
 2044  2050  2051     2    ga_30
 2044  2050  2052     2    ga_19
 2051  2050  2052     2    ga_33
 2050  2052  2053     2    ga_32
 2050  2052  2054     2    ga_31
 2053  2052  2054     2    ga_18
 2052  2054  2055     2    ga_13
 2052  2054  2067     2    ga_13
 2055  2054  2067     2    ga_13
 2054  2055  2056     2    ga_15
 2055  2056  2057     2    ga_15
 2056  2057  2058     2    ga_13
 2057  2058  2059     2    ga_20
 2057  2058  2060     2    ga_33
 2059  2058  2060     2    ga_23
 2058  2060  2061     2    ga_28
 2058  2060  2064     2    ga_28
 2061  2060  2064     2    ga_28
 2060  2061  2062     2    ga_23
 2060  2061  2063     2    ga_23
 2062  2061  2063     2    ga_24
 2060  2064  2065     2    ga_23
 2060  2064  2066     2    ga_23
 2065  2064  2066     2    ga_24
 2054  2067  2068     2    ga_30
 2054  2067  2069     2    ga_19
 2068  2067  2069     2    ga_33
 2067  2069  2070     2    ga_32
 2067  2069  2071     2    ga_31
 2070  2069  2071     2    ga_18
 2069  2071  2072     2    ga_13
 2069  2071  2077     2    ga_13
 2072  2071  2077     2    ga_13
 2071  2072  2073     2    ga_15
 2072  2073  2074     2    ga_15
 2073  2074  2075     2    ga_22
 2073  2074  2076     2    ga_22
 2075  2074  2076     2    ga_38
 2071  2077  2078     2    ga_30
 2071  2077  2079     2    ga_19
 2078  2077  2079     2    ga_33
 2077  2079  2080     2    ga_32
 2077  2079  2081     2    ga_31
 2080  2079  2081     2    ga_18
 2079  2081  2082     2    ga_13
 2079  2081  2089     2    ga_13
 2082  2081  2089     2    ga_13
 2081  2082  2083     2    ga_15
 2082  2083  2084     2    ga_15
 2083  2084  2085     2    ga_30
 2083  2084  2086     2    ga_19
 2085  2084  2086     2    ga_33
 2084  2086  2087     2    ga_23
 2084  2086  2088     2    ga_23
 2087  2086  2088     2    ga_24
 2081  2089  2090     2    ga_30
 2081  2089  2091     2    ga_19
 2090  2089  2091     2    ga_33
 2089  2091  2092     2    ga_32
 2089  2091  2093     2    ga_31
 2092  2091  2093     2    ga_18
 2091  2093  2094     2    ga_13
 2093  2094  2095     2    ga_30
 2093  2094  2096     2    ga_19
 2095  2094  2096     2    ga_33
 2094  2096  2097     2    ga_32
 2094  2096  2098     2    ga_31
 2097  2096  2098     2    ga_18
 2096  2098  2099     2    ga_13
 2096  2098  2104     2    ga_13
 2099  2098  2104     2    ga_13
 2098  2099  2100     2    ga_15
 2099  2100  2101     2    ga_15
 2100  2101  2102     2    ga_22
 2100  2101  2103     2    ga_22
 2102  2101  2103     2    ga_38
 2098  2104  2105     2    ga_30
 2098  2104  2106     2    ga_19
 2105  2104  2106     2    ga_33
 2104  2106  2107     2    ga_32
 2104  2106  2108     2    ga_31
 2107  2106  2108     2    ga_18
 2106  2108  2109     2    ga_13
 2106  2108  2112     2    ga_13
 2109  2108  2112     2    ga_13
 2108  2109  2110     2    ga_15
 2108  2109  2111     2    ga_15
 2110  2109  2111     2    ga_15
 2108  2112  2113     2    ga_30
 2108  2112  2114     2    ga_19
 2113  2112  2114     2    ga_33
 2112  2114  2115     2    ga_32
 2112  2114  2116     2    ga_31
 2115  2114  2116     2    ga_18
 2114  2116  2117     2    ga_13
 2114  2116  2129     2    ga_13
 2117  2116  2129     2    ga_13
 2116  2117  2118     2    ga_15
 2117  2118  2119     2    ga_15
 2118  2119  2120     2    ga_13
 2119  2120  2121     2    ga_20
 2119  2120  2122     2    ga_33
 2121  2120  2122     2    ga_23
 2120  2122  2123     2    ga_28
 2120  2122  2126     2    ga_28
 2123  2122  2126     2    ga_28
 2122  2123  2124     2    ga_23
 2122  2123  2125     2    ga_23
 2124  2123  2125     2    ga_24
 2122  2126  2127     2    ga_23
 2122  2126  2128     2    ga_23
 2127  2126  2128     2    ga_24
 2116  2129  2130     2    ga_30
 2116  2129  2131     2    ga_19
 2130  2129  2131     2    ga_33
 2129  2131  2132     2    ga_32
 2129  2131  2133     2    ga_31
 2132  2131  2133     2    ga_18
 2131  2133  2134     2    ga_13
 2131  2133  2146     2    ga_13
 2134  2133  2146     2    ga_13
 2133  2134  2135     2    ga_15
 2134  2135  2136     2    ga_27
 2134  2135  2138     2    ga_27
 2136  2135  2138     2    ga_27
 2135  2136  2137     2    ga_25
 2135  2136  2140     2    ga_27
 2137  2136  2140     2    ga_25
 2135  2138  2139     2    ga_25
 2135  2138  2142     2    ga_27
 2139  2138  2142     2    ga_25
 2136  2140  2141     2    ga_25
 2136  2140  2144     2    ga_27
 2141  2140  2144     2    ga_25
 2138  2142  2143     2    ga_25
 2138  2142  2144     2    ga_27
 2143  2142  2144     2    ga_25
 2140  2144  2142     2    ga_27
 2140  2144  2145     2    ga_25
 2142  2144  2145     2    ga_25
 2133  2146  2147     2    ga_30
 2133  2146  2148     2    ga_19
 2147  2146  2148     2    ga_33
 2146  2148  2149     2    ga_32
 2146  2148  2150     2    ga_31
 2149  2148  2150     2    ga_18
 2148  2150  2151     2    ga_13
 2148  2150  2154     2    ga_13
 2151  2150  2154     2    ga_13
 2150  2151  2152     2    ga_13
 2151  2152  2153     2    ga_12
 2150  2154  2155     2    ga_30
 2150  2154  2156     2    ga_19
 2155  2154  2156     2    ga_33
 2154  2156  2157     2    ga_32
 2154  2156  2158     2    ga_31
 2157  2156  2158     2    ga_18
 2156  2158  2159     2    ga_13
 2156  2158  2160     2    ga_13
 2159  2158  2160     2    ga_13
 2158  2160  2161     2    ga_30
 2158  2160  2162     2    ga_19
 2161  2160  2162     2    ga_33
 2160  2162  2163     2    ga_32
 2160  2162  2164     2    ga_31
 2163  2162  2164     2    ga_18
 2162  2164  2165     2    ga_13
 2162  2164  2168     2    ga_13
 2165  2164  2168     2    ga_13
 2164  2165  2166     2    ga_15
 2164  2165  2167     2    ga_15
 2166  2165  2167     2    ga_15
 2164  2168  2169     2    ga_30
 2164  2168  2170     2    ga_19
 2169  2168  2170     2    ga_33
 2168  2170  2171     2    ga_32
 2168  2170  2172     2    ga_31
 2171  2170  2172     2    ga_18
 2170  2172  2173     2    ga_13
 2170  2172  2174     2    ga_13
 2173  2172  2174     2    ga_13
 2172  2174  2175     2    ga_22
 2172  2174  2176     2    ga_22
 2175  2174  2176     2    ga_38

[ dihedrals ]
;  ai    aj    ak    al funct            c0            c1            c2            c3            c4            c5
    2     1     5    10     1    gd_39
    1     5     6     7     1    gd_34
    1     5    10    12     1    gd_42
    1     5    10    12     1    gd_45
    5     6     7     8     1    gd_34
    6     7     8     9     1    gd_26
    5    10    12    14     1    gd_14
   10    12    14    22     1    gd_43
   10    12    14    22     1    gd_44
   12    14    15    16     1    gd_34
   12    14    22    24     1    gd_42
   12    14    22    24     1    gd_45
   14    15    16    17     1    gd_34
   15    16    17    19     1    gd_40
   16    17    19    20     1    gd_14
   14    22    24    26     1    gd_14
   22    24    26    31     1    gd_43
   22    24    26    31     1    gd_44
   24    26    27    28     1    gd_34
   24    26    31    33     1    gd_42
   24    26    31    33     1    gd_45
   26    27    28    29     1    gd_34
   26    31    33    35     1    gd_14
   31    33    35    44     1    gd_43
   31    33    35    44     1    gd_44
   33    35    36    37     1    gd_34
   33    35    44    46     1    gd_42
   33    35    44    46     1    gd_45
   35    36    37    38     1    gd_34
   36    37    38    39     1    gd_34
   37    38    39    40     1    gd_34
   38    39    40    41     1    gd_29
   35    44    46    47     1    gd_14
   44    46    47    51     1    gd_43
   44    46    47    51     1    gd_44
   47    46    50    49     1    gd_39
   46    47    48    49     1    gd_34
   46    47    51    53     1    gd_42
   46    47    51    53     1    gd_45
   47    48    49    50     1    gd_34
   48    49    50    46     1    gd_34
   47    51    53    55     1    gd_14
   51    53    55    60     1    gd_43
   51    53    55    60     1    gd_44
   53    55    56    57     1    gd_34
   53    55    60    62     1    gd_42
   53    55    60    62     1    gd_45
   55    56    57    58     1    gd_34
   56    57    58    59     1    gd_26
   55    60    62    64     1    gd_14
   60    62    64    70     1    gd_43
   60    62    64    70     1    gd_44
   62    64    65    66     1    gd_34
   62    64    70    72     1    gd_42
   62    64    70    72     1    gd_45
   64    65    66    67     1    gd_34
   65    66    67    69     1    gd_40
   64    70    72    74     1    gd_14
   70    72    74    79     1    gd_43
   70    72    74    79     1    gd_44
   72    74    75    76     1    gd_34
   72    74    79    81     1    gd_42
   72    74    79    81     1    gd_45
   74    75    76    78     1    gd_34
   74    79    81    83     1    gd_14
   79    81    83    90     1    gd_43
   79    81    83    90     1    gd_44
   81    83    84    85     1    gd_34
   81    83    90    92     1    gd_42
   81    83    90    92     1    gd_45
   83    84    85    87     1    gd_40
   84    85    87    88     1    gd_14
   83    90    92    93     1    gd_14
   90    92    93    97     1    gd_43
   90    92    93    97     1    gd_44
   93    92    96    95     1    gd_39
   92    93    94    95     1    gd_34
   92    93    97    99     1    gd_42
   92    93    97    99     1    gd_45
   93    94    95    96     1    gd_34
   94    95    96    92     1    gd_34
   93    97    99   101     1    gd_14
   97    99   101   107     1    gd_43
   97    99   101   107     1    gd_44
   99   101   102   103     1    gd_34
   99   101   107   109     1    gd_42
   99   101   107   109     1    gd_45
  101   102   103   104     1    gd_34
  102   103   104   106     1    gd_40
  101   107   109   111     1    gd_14
  107   109   111   116     1    gd_43
  107   109   111   116     1    gd_44
  109   111   112   113     1    gd_34
  109   111   116   118     1    gd_42
  109   111   116   118     1    gd_45
  111   112   113   114     1    gd_34
  112   113   114   115     1    gd_26
  111   116   118   120     1    gd_14
  116   118   120   125     1    gd_43
  116   118   120   125     1    gd_44
  118   120   121   122     1    gd_34
  118   120   125   127     1    gd_42
  118   120   125   127     1    gd_45
  120   121   122   123     1    gd_34
  120   125   127   129     1    gd_14
  125   127   129   136     1    gd_43
  125   127   129   136     1    gd_44
  127   129   130   131     1    gd_34
  127   129   136   138     1    gd_42
  127   129   136   138     1    gd_45
  129   130   131   133     1    gd_40
  130   131   133   134     1    gd_14
  129   136   138   140     1    gd_14
  136   138   140   149     1    gd_43
  136   138   140   149     1    gd_44
  138   140   141   142     1    gd_34
  138   140   149   151     1    gd_42
  138   140   149   151     1    gd_45
  140   141   142   143     1    gd_34
  141   142   143   144     1    gd_34
  142   143   144   145     1    gd_34
  143   144   145   146     1    gd_29
  140   149   151   153     1    gd_14
  149   151   153   157     1    gd_43
  149   151   153   157     1    gd_44
  151   153   154   155     1    gd_34
  151   153   157   159     1    gd_42
  151   153   157   159     1    gd_45
  153   157   159   161     1    gd_14
  157   159   161   166     1    gd_43
  157   159   161   166     1    gd_44
  159   161   162   163     1    gd_34
  159   161   166   168     1    gd_42
  159   161   166   168     1    gd_45
  161   162   163   164     1    gd_34
  161   166   168   170     1    gd_14
  166   168   170   174     1    gd_43
  166   168   170   174     1    gd_44
  168   170   171   172     1    gd_34
  168   170   174   176     1    gd_42
  168   170   174   176     1    gd_45
  170   171   172   173     1    gd_23
  170   174   176   178     1    gd_14
  174   176   178   191     1    gd_43
  174   176   178   191     1    gd_44
  176   178   179   180     1    gd_34
  176   178   191   193     1    gd_42
  176   178   191   193     1    gd_45
  178   179   180   181     1    gd_34
  179   180   181   182     1    gd_34
  180   181   182   184     1    gd_39
  181   182   184   185     1    gd_14
  182   184   185   186     1    gd_14
  182   184   188   189     1    gd_14
  178   191   193   195     1    gd_14
  191   193   195   200     1    gd_43
  191   193   195   200     1    gd_44
  193   195   196   197     1    gd_34
  193   195   200   202     1    gd_42
  193   195   200   202     1    gd_45
  195   196   197   198     1    gd_34
  195   200   202   204     1    gd_14
  200   202   204   205     1    gd_43
  200   202   204   205     1    gd_44
  202   204   205   207     1    gd_42
  202   204   205   207     1    gd_45
  204   205   207   209     1    gd_14
  205   207   209   213     1    gd_43
  205   207   209   213     1    gd_44
  207   209   210   211     1    gd_34
  207   209   213   215     1    gd_42
  207   209   213   215     1    gd_45
  209   213   215   217     1    gd_14
  213   215   217   219     1    gd_43
  213   215   217   219     1    gd_44
  215   217   219   221     1    gd_42
  215   217   219   221     1    gd_45
  217   219   221   223     1    gd_14
  219   221   223   224     1    gd_43
  219   221   223   224     1    gd_44
  221   223   224   226     1    gd_42
  221   223   224   226     1    gd_45
  223   224   226   228     1    gd_14
  224   226   228   236     1    gd_43
  224   226   228   236     1    gd_44
  226   228   229   230     1    gd_34
  226   228   236   238     1    gd_42
  226   228   236   238     1    gd_45
  228   229   230   231     1    gd_34
  229   230   231   233     1    gd_40
  230   231   233   234     1    gd_14
  228   236   238   240     1    gd_14
  236   238   240   257     1    gd_43
  236   238   240   257     1    gd_44
  238   240   241   242     1    gd_34
  238   240   257   259     1    gd_42
  238   240   257   259     1    gd_45
  240   241   242   245     1    gd_40
[truncated: 96,080 more chars]
