# Supplementary material for: Is There a Functional Role for the Knotted Topology in Protein UCH-L1?
Source: J Chem Inf Model. 2024 Jul 24;64(17):6827–37. doi: 10.1021/acs.jcim.4c00880 (PMC11388461; doi:10.1021/acs.jcim.4c00880)
Supplement: Supplementary file 2 — ci4c00880_si_002.zip [file ci4c00880_si_002.zip › UCH-L1_files/APO/APO_delta220/REP_1/traj_final.gro]

Protein in water t= 500000.00000 step= 5000000
 2185
    1MET      N    1   5.201   6.318   4.000
    1MET     H1    2   5.109   6.303   3.963
    1MET     H2    3   5.202   6.338   4.098
    1MET     H3    4   5.241   6.402   3.964
    1MET     CA    5   5.291   6.206   3.971
    1MET     CB    6   5.214   6.093   3.904
    1MET     CG    7   5.149   5.985   3.991
    1MET     SD    8   5.022   6.049   4.107
    1MET     CE    9   5.038   5.905   4.211
    1MET      C   10   5.407   6.255   3.883
    1MET      O   11   5.401   6.356   3.813
    2GLN      N   12   5.525   6.197   3.906
    2GLN      H   13   5.540   6.127   3.975
    2GLN     CA   14   5.644   6.225   3.824
    2GLN     CB   15   5.772   6.156   3.870
    2GLN     CG   16   5.820   6.186   4.012
    2GLN     CD   17   5.957   6.123   4.039
    2GLN    OE1   18   6.057   6.154   3.975
    2GLN    NE2   19   5.954   6.016   4.117
    2GLN   HE21   20   5.874   5.974   4.160
    2GLN   HE22   21   6.039   5.965   4.130
    2GLN      C   22   5.622   6.198   3.675
    2GLN      O   23   5.603   6.088   3.624
    3LEU      N   24   5.638   6.300   3.591
    3LEU      H   25   5.682   6.386   3.617
    3LEU     CA   26   5.594   6.296   3.451
    3LEU     CB   27   5.469   6.378   3.418
    3LEU     CG   28   5.343   6.313   3.476
    3LEU    CD1   29   5.228   6.412   3.454
    3LEU    CD2   30   5.313   6.173   3.422
    3LEU      C   31   5.711   6.330   3.358
    3LEU      O   32   5.741   6.448   3.346
    4LYS      N   33   5.764   6.241   3.275
    4LYS      H   34   5.749   6.143   3.285
    4LYS     CA   35   5.882   6.270   3.192
    4LYS     CB   36   5.998   6.189   3.250
    4LYS     CG   37   6.132   6.220   3.183
    4LYS     CD   38   6.216   6.097   3.219
    4LYS     CE   39   6.365   6.131   3.210
    4LYS     NZ   40   6.453   6.013   3.208
    4LYS    HZ1   41   6.467   5.963   3.293
    4LYS    HZ2   42   6.412   5.950   3.142
    4LYS    HZ3   43   6.547   6.035   3.181
    4LYS      C   44   5.857   6.219   3.050
    4LYS      O   45   5.816   6.104   3.038
    5PRO      N   46   5.865   6.310   2.953
    5PRO     CA   47   5.867   6.280   2.809
    5PRO     CB   48   5.804   6.406   2.748
    5PRO     CG   49   5.827   6.517   2.850
    5PRO     CD   50   5.831   6.449   2.987
    5PRO      C   51   5.998   6.229   2.749
    5PRO      O   52   6.089   6.312   2.748
    6MET      N   53   6.004   6.111   2.689
    6MET      H   54   5.924   6.053   2.675
    6MET     CA   55   6.121   6.052   2.621
    6MET     CB   56   6.238   6.031   2.718
    6MET     CG   57   6.215   5.938   2.837
    6MET     SD   58   6.371   5.932   2.932
    6MET     CE   59   6.480   5.860   2.811
    6MET      C   60   6.105   5.925   2.538
    6MET      O   61   6.003   5.857   2.551
    7GLU      N   62   6.205   5.905   2.452
    7GLU      H   63   6.278   5.972   2.440
    7GLU     CA   64   6.212   5.793   2.358
    7GLU     CB   65   6.300   5.835   2.240
    7GLU     CG   66   6.445   5.877   2.265
    7GLU     CD   67   6.460   6.023   2.309
    7GLU    OE1   68   6.456   6.037   2.433
    7GLU    OE2   69   6.484   6.113   2.226
    7GLU      C   70   6.258   5.661   2.423
    7GLU      O   71   6.374   5.661   2.465
    8ILE      N   72   6.188   5.556   2.382
    8ILE      H   73   6.149   5.553   2.290
    8ILE     CA   74   6.201   5.422   2.441
    8ILE     CB   75   6.065   5.356   2.422
    8ILE    CG1   76   6.017   5.346   2.277
    8ILE    CG2   77   5.962   5.432   2.507
    8ILE     CD   78   5.895   5.258   2.254
    8ILE      C   79   6.323   5.352   2.381
    8ILE      O   80   6.313   5.254   2.308
    9ASN      N   81   6.439   5.382   2.439
    9ASN      H   82   6.453   5.456   2.504
    9ASN     CA   83   6.559   5.302   2.408
    9ASN     CB   84   6.681   5.384   2.450
    9ASN     CG   85   6.818   5.316   2.455
    9ASN    OD1   86   6.845   5.242   2.549
    9ASN    ND2   87   6.900   5.334   2.351
    9ASN   HD21   88   6.881   5.394   2.274
    9ASN   HD22   89   6.975   5.270   2.337
    9ASN      C   90   6.553   5.166   2.478
    9ASN      O   91   6.504   5.157   2.591
   10PRO      N   92   6.578   5.053   2.413
   10PRO     CA   93   6.599   4.915   2.460
   10PRO     CB   94   6.666   4.842   2.343
   10PRO     CG   95   6.588   4.903   2.226
   10PRO     CD   96   6.576   5.050   2.266
   10PRO      C   97   6.680   4.894   2.588
   10PRO      O   98   6.619   4.848   2.685
   11GLU      N   99   6.801   4.949   2.592
   11GLU      H  100   6.849   4.971   2.507
   11GLU     CA  101   6.890   4.943   2.708
   11GLU     CB  102   7.024   5.017   2.696
   11GLU     CG  103   7.108   4.954   2.585
   11GLU     CD  104   7.065   5.000   2.445
   11GLU    OE1  105   7.015   4.918   2.365
   11GLU    OE2  106   7.082   5.118   2.409
   11GLU      C  107   6.814   4.995   2.830
   11GLU      O  108   6.799   4.931   2.934
   12MET      N  109   6.748   5.108   2.807
   12MET      H  110   6.760   5.151   2.717
   12MET     CA  111   6.669   5.178   2.910
   12MET     CB  112   6.622   5.316   2.865
   12MET     CG  113   6.527   5.386   2.963
   12MET     SD  114   6.455   5.529   2.874
   12MET     CE  115   6.322   5.572   2.984
   12MET      C  116   6.553   5.094   2.965
   12MET      O  117   6.545   5.059   3.083
   13LEU      N  118   6.462   5.051   2.879
   13LEU      H  119   6.446   5.082   2.785
   13LEU     CA  120   6.347   4.966   2.914
   13LEU     CB  121   6.248   4.937   2.801
   13LEU     CG  122   6.194   5.055   2.720
   13LEU    CD1  123   6.144   5.003   2.585
   13LEU    CD2  124   6.061   5.101   2.781
   13LEU      C  125   6.382   4.837   2.988
   13LEU      O  126   6.318   4.793   3.083
   14ASN      N  127   6.490   4.772   2.946
   14ASN      H  128   6.536   4.804   2.864
   14ASN     CA  129   6.542   4.651   3.013
   14ASN     CB  130   6.660   4.607   2.927
   14ASN     CG  131   6.611   4.541   2.798
   14ASN    OD1  132   6.509   4.475   2.780
   14ASN    ND2  133   6.698   4.551   2.698
   14ASN   HD21  134   6.786   4.595   2.715
   14ASN   HD22  135   6.659   4.525   2.609
   14ASN      C  136   6.594   4.677   3.154
   14ASN      O  137   6.550   4.605   3.243
   15LYS      N  138   6.652   4.792   3.189
   15LYS      H  139   6.666   4.865   3.122
   15LYS     CA  140   6.689   4.832   3.325
   15LYS     CB  141   6.796   4.941   3.332
   15LYS     CG  142   6.927   4.866   3.309
   15LYS     CD  143   7.044   4.959   3.283
   15LYS     CE  144   7.072   4.964   3.133
   15LYS     NZ  145   7.191   5.048   3.110
   15LYS    HZ1  146   7.218   5.043   3.014
   15LYS    HZ2  147   7.170   5.143   3.133
   15LYS    HZ3  148   7.258   5.011   3.174
   15LYS      C  149   6.567   4.861   3.412
   15LYS      O  150   6.564   4.794   3.516
   16VAL      N  151   6.462   4.920   3.356
   16VAL      H  152   6.471   4.964   3.268
   16VAL     CA  153   6.336   4.949   3.427
   16VAL     CB  154   6.264   5.055   3.345
   16VAL    CG1  155   6.141   5.108   3.419
   16VAL    CG2  156   6.361   5.172   3.331
   16VAL      C  157   6.257   4.823   3.464
   16VAL      O  158   6.176   4.816   3.556
   17LEU      N  159   6.267   4.737   3.363
   17LEU      H  160   6.307   4.766   3.277
   17LEU     CA  161   6.213   4.601   3.377
   17LEU     CB  162   6.219   4.532   3.241
   17LEU     CG  163   6.112   4.423   3.242
   17LEU    CD1  164   5.971   4.482   3.242
   17LEU    CD2  165   6.145   4.332   3.123
   17LEU      C  166   6.287   4.522   3.485
   17LEU      O  167   6.224   4.495   3.588
   18SER      N  168   6.420   4.523   3.482
   18SER      H  169   6.469   4.556   3.402
   18SER     CA  170   6.505   4.467   3.588
   18SER     CB  171   6.651   4.456   3.542
   18SER     OG  172   6.728   4.358   3.613
   18SER     HG  173   6.740   4.270   3.566
   18SER      C  174   6.504   4.522   3.731
   18SER      O  175   6.491   4.447   3.828
   19ARG      N  176   6.480   4.653   3.733
   19ARG      H  177   6.493   4.706   3.649
   19ARG     CA  178   6.468   4.735   3.854
   19ARG     CB  179   6.510   4.882   3.845
   19ARG     CG  180   6.660   4.897   3.821
   19ARG     CD  181   6.744   4.859   3.943
   19ARG     NE  182   6.882   4.893   3.905
   19ARG     HE  183   6.919   4.855   3.821
   19ARG     CZ  184   6.954   4.986   3.970
   19ARG    NH1  185   6.902   5.054   4.073
   19ARG   HH11  186   6.816   5.027   4.116
   19ARG   HH12  187   6.936   5.140   4.113
   19ARG    NH2  188   7.083   5.008   3.943
   19ARG   HH21  189   7.120   4.955   3.867
   19ARG   HH22  190   7.141   5.059   4.007
   19ARG      C  191   6.335   4.718   3.928
   19ARG      O  192   6.326   4.735   4.049
   20LEU      N  193   6.237   4.669   3.853
   20LEU      H  194   6.240   4.668   3.753
   20LEU     CA  195   6.102   4.652   3.908
   20LEU     CB  196   6.002   4.718   3.813
   20LEU     CG  197   5.906   4.823   3.869
   20LEU    CD1  198   5.989   4.949   3.891
   20LEU    CD2  199   5.797   4.848   3.765
   20LEU      C  200   6.051   4.509   3.929
   20LEU      O  201   5.986   4.482   4.030
   21GLY      N  202   6.104   4.425   3.840
   21GLY      H  203   6.154   4.462   3.762
   21GLY     CA  204   6.097   4.279   3.855
   21GLY      C  205   6.169   4.206   3.742
   21GLY      O  206   6.150   4.226   3.622
   22VAL      N  207   6.250   4.111   3.788
   22VAL      H  208   6.241   4.085   3.884
   22VAL     CA  209   6.331   4.029   3.696
   22VAL     CB  210   6.445   3.956   3.768
   22VAL    CG1  211   6.527   3.861   3.680
   22VAL    CG2  212   6.545   4.046   3.841
   22VAL      C  213   6.241   3.931   3.619
   22VAL      O  214   6.175   3.846   3.678
   23ALA      N  215   6.260   3.928   3.488
   23ALA      H  216   6.321   3.994   3.444
   23ALA     CA  217   6.212   3.835   3.384
   23ALA     CB  218   6.166   3.909   3.259
   23ALA      C  219   6.316   3.729   3.348
   23ALA      O  220   6.430   3.724   3.395
   24GLY      N  221   6.252   3.635   3.278
   24GLY      H  222   6.157   3.642   3.249
   24GLY     CA  223   6.316   3.519   3.214
   24GLY      C  224   6.423   3.546   3.109
   24GLY      O  225   6.480   3.655   3.105
   25GLN      N  226   6.436   3.459   3.009
   25GLN      H  227   6.398   3.367   3.022
   25GLN     CA  228   6.526   3.467   2.893
   25GLN     CB  229   6.514   3.331   2.824
   25GLN     CG  230   6.593   3.215   2.886
   25GLN     CD  231   6.627   3.102   2.788
   25GLN    OE1  232   6.741   3.068   2.755
   25GLN    NE2  233   6.520   3.024   2.777
   25GLN   HE21  234   6.441   3.034   2.838
   25GLN   HE22  235   6.535   2.934   2.737
   25GLN      C  236   6.494   3.576   2.791
   25GLN      O  237   6.559   3.587   2.687
   26TRP      N  238   6.397   3.661   2.823
   26TRP      H  239   6.358   3.675   2.914
   26TRP     CA  240   6.347   3.761   2.727
   26TRP     CB  241   6.211   3.726   2.664
   26TRP     CG  242   6.194   3.791   2.527
   26TRP    CD1  243   6.081   3.849   2.488
   26TRP    HD1  244   5.994   3.868   2.551
   26TRP    CD2  245   6.264   3.771   2.408
   26TRP    NE1  246   6.080   3.881   2.359
   26TRP    HE1  247   6.006   3.937   2.322
   26TRP    CE2  248   6.193   3.834   2.307
   26TRP    CE3  249   6.378   3.696   2.381
   26TRP    HE3  250   6.443   3.656   2.459
   26TRP    CZ2  251   6.237   3.830   2.175
   26TRP    HZ2  252   6.187   3.892   2.101
   26TRP    CZ3  253   6.417   3.679   2.249
   26TRP    HZ3  254   6.496   3.609   2.224
   26TRP    CH2  255   6.347   3.748   2.151
   26TRP    HH2  256   6.370   3.737   2.045
   26TRP      C  257   6.342   3.898   2.794
   26TRP      O  258   6.339   3.925   2.914
   27ARG      N  259   6.347   3.995   2.703
   27ARG      H  260   6.338   3.972   2.606
   27ARG     CA  261   6.378   4.137   2.720
   27ARG     CB  262   6.519   4.149   2.779
   27ARG     CG  263   6.521   4.162   2.931
   27ARG     CD  264   6.656   4.145   3.002
   27ARG     NE  265   6.707   4.009   2.979
   27ARG     HE  266   6.736   3.986   2.886
   27ARG     CZ  267   6.688   3.905   3.061
   27ARG    NH1  268   6.597   3.910   3.158
   27ARG   HH11  269   6.561   3.998   3.191
   27ARG   HH12  270   6.571   3.825   3.204
   27ARG    NH2  271   6.759   3.794   3.037
   27ARG   HH21  272   6.836   3.790   2.973
   27ARG   HH22  273   6.732   3.718   3.096
   27ARG      C  274   6.362   4.208   2.586
   27ARG      O  275   6.357   4.138   2.485
   28PHE      N  276   6.359   4.341   2.594
   28PHE      H  277   6.381   4.389   2.678
   28PHE     CA  278   6.344   4.432   2.479
   28PHE     CB  279   6.317   4.571   2.538
   28PHE     CG  280   6.184   4.589   2.611
   28PHE    CD1  281   6.063   4.619   2.550
   28PHE    HD1  282   6.066   4.629   2.442
   28PHE    CD2  283   6.190   4.573   2.749
   28PHE    HD2  284   6.285   4.548   2.797
   28PHE    CE1  285   5.948   4.622   2.628
   28PHE    HE1  286   5.854   4.629   2.572
   28PHE    CE2  287   6.075   4.575   2.827
   28PHE    HE2  288   6.085   4.588   2.934
   28PHE     CZ  289   5.952   4.599   2.765
   28PHE     HZ  290   5.856   4.601   2.817
   28PHE      C  291   6.457   4.439   2.376
   28PHE      O  292   6.576   4.447   2.405
   29VAL      N  293   6.416   4.464   2.252
   29VAL      H  294   6.317   4.478   2.240
   29VAL     CA  295   6.506   4.465   2.136
   29VAL     CB  296   6.542   4.332   2.070
   29VAL    CG1  297   6.651   4.258   2.147
   29VAL    CG2  298   6.428   4.234   2.042
   29VAL      C  299   6.444   4.554   2.028
   29VAL      O  300   6.329   4.536   1.988
   30ASP      N  301   6.526   4.645   1.978
   30ASP      H  302   6.610   4.665   2.028
   30ASP     CA  303   6.486   4.745   1.877
   30ASP     CB  304   6.591   4.855   1.864
   30ASP     CG  305   6.739   4.818   1.850
   30ASP    OD1  306   6.790   4.788   1.740
   30ASP    OD2  307   6.800   4.840   1.956
   30ASP      C  308   6.451   4.682   1.742
   30ASP      O  309   6.530   4.602   1.691
   31VAL      N  310   6.348   4.735   1.677
   31VAL      H  311   6.291   4.810   1.709
   31VAL     CA  312   6.310   4.678   1.547
   31VAL     CB  313   6.166   4.715   1.510
   31VAL    CG1  314   6.064   4.661   1.610
   31VAL    CG2  315   6.138   4.864   1.489
   31VAL      C  316   6.397   4.720   1.429
   31VAL      O  317   6.448   4.832   1.426
   32LEU      N  318   6.441   4.627   1.344
   32LEU      H  319   6.430   4.530   1.366
   32LEU     CA  320   6.529   4.665   1.232
   32LEU     CB  321   6.574   4.541   1.153
   32LEU     CG  322   6.667   4.447   1.230
   32LEU    CD1  323   6.684   4.315   1.154
   32LEU    CD2  324   6.806   4.499   1.267
   32LEU      C  325   6.467   4.766   1.135
   32LEU      O  326   6.348   4.748   1.109
   33GLY      N  327   6.547   4.861   1.089
   33GLY      H  328   6.644   4.835   1.079
   33GLY     CA  329   6.500   4.975   1.010
   33GLY      C  330   6.416   5.078   1.086
   33GLY      O  331   6.296   5.079   1.061
   34LEU      N  332   6.479   5.146   1.182
   34LEU      H  333   6.578   5.137   1.194
   34LEU     CA  334   6.417   5.256   1.258
   34LEU     CB  335   6.484   5.266   1.395
   34LEU     CG  336   6.377   5.278   1.504
   34LEU    CD1  337   6.449   5.281   1.639
   34LEU    CD2  338   6.285   5.401   1.498
   34LEU      C  339   6.421   5.387   1.180
   34LEU      O  340   6.492   5.482   1.215
   35GLU      N  341   6.348   5.389   1.069
   35GLU      H  342   6.277   5.318   1.065
   35GLU     CA  343   6.340   5.508   0.984
   35GLU     CB  344   6.435   5.484   0.867
   35GLU     CG  345   6.585   5.501   0.893
   35GLU     CD  346   6.669   5.505   0.766
   35GLU    OE1  347   6.742   5.407   0.741
   35GLU    OE2  348   6.663   5.601   0.685
   35GLU      C  349   6.197   5.535   0.936
   35GLU      O  350   6.110   5.448   0.943
   36GLU      N  351   6.180   5.666   0.921
   36GLU      H  352   6.255   5.732   0.923
   36GLU     CA  353   6.055   5.743   0.913
   36GLU     CB  354   6.082   5.885   0.862
   36GLU     CG  355   6.153   5.954   0.978
   36GLU     CD  356   6.303   5.925   0.983
   36GLU    OE1  357   6.374   5.921   1.086
   36GLU    OE2  358   6.360   5.898   0.875
   36GLU      C  359   5.945   5.686   0.823
   36GLU      O  360   5.827   5.685   0.859
   37GLU      N  361   5.984   5.637   0.706
   37GLU      H  362   6.071   5.662   0.665
   37GLU     CA  363   5.884   5.591   0.608
   37GLU     CB  364   5.954   5.593   0.472
   37GLU     CG  365   5.947   5.734   0.412
   37GLU     CD  366   6.026   5.735   0.281
   37GLU    OE1  367   6.063   5.849   0.245
   37GLU    OE2  368   6.066   5.627   0.232
   37GLU      C  369   5.825   5.453   0.637
   37GLU      O  370   5.709   5.431   0.602
   38SER      N  371   5.910   5.362   0.685
   38SER      H  372   6.003   5.379   0.716
   38SER     CA  373   5.867   5.223   0.701
   38SER     CB  374   5.854   5.158   0.563
   38SER     OG  375   5.798   5.027   0.559
   38SER     HG  376   5.790   5.007   0.461
   38SER      C  377   5.967   5.145   0.787
   38SER      O  378   6.088   5.169   0.775
   39LEU      N  379   5.916   5.037   0.845
   39LEU      H  380   5.823   5.004   0.831
   39LEU     CA  381   5.997   4.956   0.937
   39LEU     CB  382   5.907   4.918   1.055
   39LEU     CG  383   5.883   5.043   1.139
   39LEU    CD1  384   5.744   5.028   1.203
   39LEU    CD2  385   5.973   5.047   1.262
   39LEU      C  386   6.061   4.837   0.866
   39LEU      O  387   5.980   4.771   0.802
   40GLY      N  388   6.194   4.828   0.868
   40GLY      H  389   6.243   4.861   0.948
   40GLY     CA  390   6.271   4.746   0.773
   40GLY      C  391   6.257   4.594   0.790
   40GLY      O  392   6.205   4.535   0.696
   41SER      N  393   6.274   4.535   0.908
   41SER      H  394   6.287   4.584   0.994
   41SER     CA  395   6.274   4.389   0.926
   41SER     CB  396   6.400   4.321   0.871
   41SER     OG  397   6.392   4.178   0.873
   41SER     HG  398   6.310   4.135   0.836
   41SER      C  399   6.247   4.340   1.068
   41SER      O  400   6.291   4.406   1.162
   42VAL      N  401   6.197   4.218   1.086
   42VAL      H  402   6.215   4.136   1.031
   42VAL     CA  403   6.149   4.183   1.220
   42VAL     CB  404   6.009   4.123   1.204
   42VAL    CG1  405   5.990   4.001   1.114
   42VAL    CG2  406   5.938   4.106   1.338
   42VAL      C  407   6.243   4.089   1.295
   42VAL      O  408   6.267   3.982   1.239
   43PRO      N  409   6.290   4.114   1.417
   43PRO     CA  410   6.372   4.027   1.502
   43PRO     CB  411   6.371   4.103   1.635
   43PRO     CG  412   6.383   4.250   1.594
   43PRO     CD  413   6.288   4.250   1.474
   43PRO      C  414   6.297   3.896   1.530
   43PRO      O  415   6.175   3.903   1.543
   44ALA      N  416   6.373   3.793   1.563
   44ALA      H  417   6.472   3.804   1.577
   44ALA     CA  418   6.322   3.656   1.581
   44ALA     CB  419   6.402   3.559   1.493
   44ALA      C  420   6.322   3.599   1.723
   44ALA      O  421   6.417   3.626   1.797
   45PRO      N  422   6.208   3.555   1.774
   45PRO     CA  423   6.071   3.595   1.737
   45PRO     CB  424   5.980   3.491   1.803
   45PRO     CG  425   6.065   3.364   1.806
   45PRO     CD  426   6.196   3.429   1.849
   45PRO      C  427   6.031   3.729   1.800
   45PRO      O  428   6.059   3.761   1.916
   46ALA      N  429   5.972   3.812   1.716
   46ALA      H  430   6.001   3.828   1.621
   46ALA     CA  431   5.896   3.927   1.769
   46ALA     CB  432   5.930   4.064   1.712
   46ALA      C  433   5.747   3.892   1.764
   46ALA      O  434   5.699   3.814   1.681
   47CYS      N  435   5.672   3.948   1.858
   47CYS      H  436   5.721   3.985   1.937
   47CYS     CA  437   5.527   3.924   1.871
   47CYS     CB  438   5.506   3.800   1.957
   47CYS     SG  439   5.557   3.815   2.132
   47CYS     HG  440   5.663   3.891   2.108
   47CYS      C  441   5.444   4.045   1.914
   47CYS      O  442   5.346   4.078   1.846
   48ALA      N  443   5.510   4.126   1.995
   48ALA      H  444   5.599   4.099   2.033
   48ALA     CA  445   5.458   4.252   2.051
   48ALA     CB  446   5.455   4.249   2.204
   48ALA      C  447   5.537   4.370   1.993
   48ALA      O  448   5.653   4.390   2.026
   49LEU      N  449   5.470   4.445   1.906
   49LEU      H  450   5.385   4.419   1.860
   49LEU     CA  451   5.525   4.561   1.833
   49LEU     CB  452   5.487   4.552   1.685
   49LEU     CG  453   5.590   4.601   1.583
   49LEU    CD1  454   5.655   4.734   1.621
   49LEU    CD2  455   5.703   4.499   1.570
   49LEU      C  456   5.495   4.697   1.897
   49LEU      O  457   5.382   4.742   1.883
   50LEU      N  458   5.598   4.753   1.959
   50LEU      H  459   5.688   4.712   1.969
   50LEU     CA  460   5.571   4.878   2.033
   50LEU     CB  461   5.638   4.883   2.170
   50LEU     CG  462   5.604   4.784   2.282
   50LEU    CD1  463   5.662   4.644   2.259
   50LEU    CD2  464   5.669   4.833   2.411
   50LEU      C  465   5.624   4.996   1.952
   50LEU      O  466   5.742   4.995   1.918
   51LEU      N  467   5.527   5.083   1.926
   51LEU      H  468   5.434   5.066   1.959
   51LEU     CA  469   5.548   5.207   1.850
   51LEU     CB  470   5.469   5.219   1.720
   51LEU     CG  471   5.537   5.163   1.594
   51LEU    CD1  472   5.428   5.108   1.502
   51LEU    CD2  473   5.612   5.270   1.514
   51LEU      C  474   5.510   5.333   1.929
   51LEU      O  475   5.404   5.339   1.990
   52LEU      N  476   5.604   5.427   1.929
   52LEU      H  477   5.699   5.417   1.898
   52LEU     CA  478   5.572   5.556   1.993
   52LEU     CB  479   5.684   5.577   2.095
   52LEU     CG  480   5.655   5.696   2.188
   52LEU    CD1  481   5.521   5.688   2.262
   52LEU    CD2  482   5.764   5.706   2.296
   52LEU      C  483   5.590   5.662   1.885
   52LEU      O  484   5.696   5.687   1.828
   53PHE      N  485   5.482   5.733   1.855
   53PHE      H  486   5.397   5.707   1.901
   53PHE     CA  487   5.479   5.840   1.754
   53PHE     CB  488   5.374   5.826   1.643
   53PHE     CG  489   5.378   5.695   1.564
   53PHE    CD1  490   5.291   5.589   1.589
   53PHE    HD1  491   5.209   5.593   1.660
   53PHE    CD2  492   5.459   5.691   1.451
   53PHE    HD2  493   5.507   5.783   1.418
   53PHE    CE1  494   5.295   5.478   1.506
   53PHE    HE1  495   5.235   5.389   1.525
   53PHE    CE2  496   5.458   5.582   1.366
   53PHE    HE2  497   5.546   5.566   1.303
   53PHE     CZ  498   5.373   5.474   1.391
   53PHE     HZ  499   5.399   5.383   1.338
   53PHE      C  500   5.451   5.977   1.815
   53PHE      O  501   5.356   5.991   1.892
   54PRO      N  502   5.554   6.062   1.814
   54PRO     CA  503   5.536   6.203   1.849
   54PRO     CB  504   5.677   6.260   1.862
   54PRO     CG  505   5.754   6.137   1.912
   54PRO     CD  506   5.693   6.019   1.835
   54PRO      C  507   5.454   6.293   1.755
   54PRO      O  508   5.491   6.341   1.648
   55LEU      N  509   5.333   6.317   1.806
   55LEU      H  510   5.316   6.303   1.903
   55LEU     CA  511   5.224   6.394   1.744
   55LEU     CB  512   5.094   6.318   1.768
   55LEU     CG  513   5.085   6.184   1.694
   55LEU    CD1  514   4.965   6.103   1.743
   55LEU    CD2  515   5.086   6.206   1.543
   55LEU      C  516   5.211   6.534   1.804
   55LEU      O  517   5.257   6.570   1.912
   56THR      N  518   5.137   6.611   1.725
   56THR      H  519   5.074   6.579   1.654
   56THR     CA  520   5.147   6.757   1.737
   56THR     CB  521   5.265   6.816   1.660
   56THR    OG1  522   5.324   6.725   1.566
   56THR    HG1  523   5.270   6.733   1.483
   56THR    CG2  524   5.374   6.877   1.747
   56THR      C  525   5.020   6.827   1.688
   56THR      O  526   4.983   6.920   1.760
   57ALA      N  527   4.966   6.799   1.570
   57ALA      H  528   4.997   6.724   1.511
   57ALA     CA  529   4.843   6.856   1.514
   57ALA     CB  530   4.867   7.000   1.465
   57ALA      C  531   4.774   6.762   1.416
   57ALA      O  532   4.685   6.683   1.449
   58GLN      N  533   4.832   6.754   1.297
   58GLN      H  534   4.930   6.768   1.280
   58GLN     CA  535   4.755   6.695   1.186
   58GLN     CB  536   4.812   6.739   1.051
   58GLN     CG  537   4.762   6.876   1.008
   58GLN     CD  538   4.613   6.860   0.974
   58GLN    OE1  539   4.520   6.859   1.054
   58GLN    NE2  540   4.585   6.843   0.845
   58GLN   HE21  541   4.661   6.845   0.780
   58GLN   HE22  542   4.490   6.828   0.819
   58GLN      C  543   4.716   6.548   1.208
   58GLN      O  544   4.597   6.524   1.225
   59HISE     N  545   4.814   6.460   1.222
   59HISE     H  546   4.906   6.491   1.247
   59HISE    CA  547   4.781   6.318   1.242
   59HISE    CB  548   4.891   6.220   1.202
   59HISE    CG  549   4.848   6.073   1.207
   59HISE   ND1  550   4.831   5.987   1.107
   59HISE   CD2  551   4.845   6.008   1.323
   59HISE   HD2  552   4.891   6.042   1.416
   59HISE   CE1  553   4.811   5.867   1.159
   59HISE   HE1  554   4.796   5.771   1.108
   59HISE   NE2  555   4.812   5.884   1.291
   59HISE   HE2  556   4.820   5.807   1.354
   59HISE     C  557   4.728   6.289   1.382
   59HISE     O  558   4.640   6.205   1.402
   60GLU      N  559   4.774   6.365   1.481
   60GLU      H  560   4.864   6.407   1.476
   60GLU     CA  561   4.710   6.363   1.614
   60GLU     CB  562   4.764   6.479   1.698
   60GLU     CG  563   4.722   6.465   1.845
   60GLU     CD  564   4.763   6.586   1.929
   60GLU    OE1  565   4.662   6.635   1.984
   60GLU    OE2  566   4.870   6.650   1.915
   60GLU      C  567   4.558   6.378   1.610
   60GLU      O  568   4.497   6.296   1.678
   61ASN      N  569   4.510   6.477   1.536
   61ASN      H  570   4.568   6.555   1.509
   61ASN     CA  571   4.365   6.490   1.518
   61ASN     CB  572   4.324   6.633   1.482
   61ASN     CG  573   4.346   6.736   1.593
   61ASN    OD1  574   4.284   6.725   1.699
   61ASN    ND2  575   4.423   6.842   1.570
   61ASN   HD21  576   4.452   6.862   1.477
   61ASN   HD22  577   4.430   6.914   1.639
   61ASN      C  578   4.287   6.382   1.442
   61ASN      O  579   4.184   6.328   1.482
   62PHE      N  580   4.352   6.333   1.336
   62PHE      H  581   4.444   6.354   1.305
   62PHE     CA  582   4.307   6.223   1.249
   62PHE     CB  583   4.405   6.187   1.138
   62PHE     CG  584   4.353   6.229   1.000
   62PHE    CD1  585   4.266   6.149   0.927
   62PHE    HD1  586   4.204   6.075   0.978
   62PHE    CD2  587   4.417   6.339   0.944
   62PHE    HD2  588   4.455   6.418   1.009
   62PHE    CE1  589   4.234   6.186   0.797
   62PHE    HE1  590   4.140   6.153   0.753
   62PHE    CE2  591   4.385   6.374   0.814
   62PHE    HE2  592   4.419   6.473   0.781
   62PHE     CZ  593   4.296   6.297   0.740
   62PHE     HZ  594   4.252   6.334   0.648
   62PHE      C  595   4.294   6.100   1.339
   62PHE      O  596   4.201   6.020   1.330
   63ARG      N  597   4.391   6.082   1.429
   63ARG      H  598   4.474   6.137   1.420
   63ARG     CA  599   4.393   5.967   1.521
   63ARG     CB  600   4.534   5.954   1.578
   63ARG     CG  601   4.541   5.841   1.680
   63ARG     CD  602   4.556   5.704   1.612
   63ARG     NE  603   4.570   5.607   1.721
   63ARG     HE  604   4.646   5.631   1.781
   63ARG     CZ  605   4.512   5.487   1.729
   63ARG    NH1  606   4.429   5.439   1.636
   63ARG   HH11  607   4.394   5.483   1.553
   63ARG   HH12  608   4.404   5.342   1.643
   63ARG    NH2  609   4.525   5.411   1.839
   63ARG   HH21  610   4.583   5.436   1.916
   63ARG   HH22  611   4.469   5.328   1.831
   63ARG      C  612   4.285   5.964   1.629
   63ARG      O  613   4.229   5.859   1.660
   64LYS      N  614   4.261   6.082   1.685
   64LYS      H  615   4.306   6.165   1.652
   64LYS     CA  616   4.141   6.104   1.768
   64LYS     CB  617   4.120   6.250   1.807
   64LYS     CG  618   4.237   6.298   1.893
   64LYS     CD  619   4.220   6.443   1.937
   64LYS     CE  620   4.357   6.513   1.942
   64LYS     NZ  621   4.350   6.653   1.985
   64LYS    HZ1  622   4.307   6.656   2.076
   64LYS    HZ2  623   4.446   6.681   1.989
   64LYS    HZ3  624   4.289   6.712   1.932
   64LYS      C  625   4.011   6.063   1.699
   64LYS      O  626   3.935   5.984   1.755
   65LYS      N  627   3.985   6.102   1.575
   65LYS      H  628   4.027   6.188   1.545
   65LYS     CA  629   3.875   6.060   1.486
   65LYS     CB  630   3.881   6.134   1.352
   65LYS     CG  631   3.839   6.278   1.382
   65LYS     CD  632   3.835   6.354   1.249
   65LYS     CE  633   3.790   6.500   1.259
   65LYS     NZ  634   3.815   6.582   1.139
   65LYS    HZ1  635   3.739   6.635   1.101
   65LYS    HZ2  636   3.882   6.648   1.172
   65LYS    HZ3  637   3.845   6.515   1.070
   65LYS      C  638   3.862   5.908   1.475
   65LYS      O  639   3.753   5.851   1.470
   66GLN      N  640   3.974   5.841   1.446
   66GLN      H  641   4.052   5.885   1.402
   66GLN     CA  642   3.981   5.695   1.457
   66GLN     CB  643   4.122   5.636   1.442
   66GLN     CG  644   4.168   5.648   1.296
   66GLN     CD  645   4.310   5.595   1.274
   66GLN    OE1  646   4.352   5.492   1.326
   66GLN    NE2  647   4.374   5.653   1.173
   66GLN   HE21  648   4.337   5.729   1.119
   66GLN   HE22  649   4.470   5.630   1.158
   66GLN      C  650   3.941   5.631   1.590
   66GLN      O  651   3.839   5.563   1.591
   67ILE      N  652   3.990   5.671   1.707
   67ILE      H  653   4.061   5.741   1.698
   67ILE     CA  654   3.953   5.621   1.840
   67ILE     CB  655   4.065   5.647   1.940
   67ILE    CG1  656   4.077   5.796   1.970
   67ILE    CG2  657   4.200   5.588   1.898
   67ILE     CD  658   4.159   5.832   2.094
   67ILE      C  659   3.813   5.657   1.892
   67ILE      O  660   3.764   5.594   1.985
   68GLU      N  661   3.755   5.753   1.820
   68GLU      H  662   3.820   5.823   1.790
   68GLU     CA  663   3.610   5.776   1.823
   68GLU     CB  664   3.580   5.912   1.759
   68GLU     CG  665   3.635   6.035   1.830
   68GLU     CD  666   3.575   6.092   1.959
   68GLU    OE1  667   3.633   6.063   2.066
   68GLU    OE2  668   3.485   6.178   1.967
   68GLU      C  669   3.529   5.667   1.753
   68GLU      O  670   3.452   5.604   1.825
   69GLU      N  671   3.577   5.613   1.642
   69GLU      H  672   3.669   5.632   1.608
   69GLU     CA  673   3.501   5.520   1.558
   69GLU     CB  674   3.531   5.547   1.410
   69GLU     CG  675   3.433   5.653   1.359
   69GLU     CD  676   3.446   5.653   1.207
   69GLU    OE1  677   3.481   5.759   1.150
   69GLU    OE2  678   3.407   5.551   1.146
   69GLU      C  679   3.524   5.370   1.583
   69GLU      O  680   3.437   5.285   1.569
   70LEU      N  681   3.647   5.334   1.618
   70LEU      H  682   3.724   5.396   1.630
   70LEU     CA  683   3.684   5.192   1.621
   70LEU     CB  684   3.830   5.168   1.582
   70LEU     CG  685   3.874   5.207   1.440
   70LEU    CD1  686   4.025   5.188   1.425
   70LEU    CD2  687   3.784   5.120   1.353
   70LEU      C  688   3.662   5.133   1.761
   70LEU      O  689   3.699   5.201   1.857
   71LYS      N  690   3.602   5.016   1.781
   71LYS      H  691   3.557   4.968   1.706
   71LYS     CA  692   3.596   4.952   1.913
   71LYS     CB  693   3.463   4.993   1.978
   71LYS     CG  694   3.346   4.939   1.897
   71LYS     CD  695   3.225   5.011   1.958
   71LYS     CE  696   3.193   5.134   1.873
   71LYS     NZ  697   3.098   5.230   1.931
   71LYS    HZ1  698   3.101   5.315   1.877
   71LYS    HZ2  699   3.000   5.212   1.931
   71LYS    HZ3  700   3.126   5.255   2.024
   71LYS      C  701   3.637   4.804   1.913
   71LYS      O  702   3.674   4.746   1.811
   72GLY      N  703   3.624   4.746   2.032
   72GLY      H  704   3.581   4.794   2.108
   72GLY     CA  705   3.641   4.600   2.034
   72GLY      C  706   3.582   4.520   2.151
   72GLY      O  707   3.541   4.582   2.249
   73GLN      N  708   3.580   4.387   2.155
   73GLN      H  709   3.626   4.335   2.083
   73GLN     CA  710   3.540   4.305   2.270
   73GLN     CB  711   3.538   4.158   2.229
   73GLN     CG  712   3.439   4.073   2.309
   73GLN     CD  713   3.434   3.931   2.253
   73GLN    OE1  714   3.327   3.894   2.205
   73GLN    NE2  715   3.522   3.839   2.293
   73GLN   HE21  716   3.583   3.864   2.368
   73GLN   HE22  717   3.534   3.760   2.233
   73GLN      C  718   3.625   4.327   2.396
   73GLN      O  719   3.747   4.335   2.401
   74GLU      N  720   3.555   4.350   2.506
   74GLU      H  721   3.455   4.343   2.502
   74GLU     CA  722   3.604   4.363   2.644
   74GLU     CB  723   3.506   4.429   2.742
   74GLU     CG  724   3.383   4.343   2.773
   74GLU     CD  725   3.285   4.336   2.656
   74GLU    OE1  726   3.249   4.435   2.588
   74GLU    OE2  727   3.261   4.227   2.600
   74GLU      C  728   3.658   4.235   2.706
   74GLU      O  729   3.772   4.237   2.754
   75VAL      N  730   3.604   4.124   2.657
   75VAL      H  731   3.511   4.131   2.621
   75VAL     CA  732   3.645   3.985   2.683
   75VAL     CB  733   3.520   3.898   2.674
   75VAL    CG1  734   3.532   3.754   2.725
   75VAL    CG2  735   3.401   3.949   2.756
   75VAL      C  736   3.748   3.961   2.573
   75VAL      O  737   3.716   3.893   2.475
   76SER      N  738   3.863   4.026   2.583
   76SER      H  739   3.877   4.097   2.652
   76SER     CA  740   3.975   3.999   2.492
   76SER     CB  741   4.044   4.128   2.446
   76SER     OG  742   3.959   4.182   2.345
   76SER     HG  743   3.908   4.263   2.373
   76SER      C  744   4.080   3.895   2.532
   76SER      O  745   4.160   3.917   2.623
   77PRO      N  746   4.077   3.778   2.468
   77PRO     CA  747   4.168   3.663   2.483
   77PRO     CB  748   4.113   3.551   2.394
   77PRO     CG  749   3.965   3.588   2.396
   77PRO     CD  750   3.967   3.740   2.379
   77PRO      C  751   4.305   3.711   2.434
   77PRO      O  752   4.318   3.775   2.330
   78LYS      N  753   4.401   3.668   2.515
   78LYS      H  754   4.375   3.603   2.586
   78LYS     CA  755   4.547   3.684   2.503
   78LYS     CB  756   4.615   3.577   2.417
   78LYS     CG  757   4.599   3.433   2.464
   78LYS     CD  758   4.572   3.337   2.348
   78LYS     CE  759   4.518   3.206   2.407
   78LYS     NZ  760   4.461   3.113   2.310
   78LYS    HZ1  761   4.377   3.140   2.262
   78LYS    HZ2  762   4.519   3.092   2.230
   78LYS    HZ3  763   4.442   3.024   2.351
   78LYS      C  764   4.623   3.814   2.478
   78LYS      O  765   4.735   3.838   2.521
   79VAL      N  766   4.550   3.901   2.408
   79VAL      H  767   4.471   3.874   2.352
   79VAL     CA  768   4.573   4.046   2.412
   79VAL     CB  769   4.515   4.109   2.285
   79VAL    CG1  770   4.609   4.083   2.167
   79VAL    CG2  771   4.375   4.066   2.241
   79VAL      C  772   4.512   4.108   2.538
   79VAL      O  773   4.404   4.070   2.582
   80TYR      N  774   4.575   4.205   2.605
   80TYR      H  775   4.655   4.249   2.564
   80TYR     CA  776   4.517   4.278   2.718
   80TYR     CB  777   4.586   4.234   2.848
   80TYR     CG  778   4.599   4.085   2.880
   80TYR    CD1  779   4.695   4.004   2.820
   80TYR    HD1  780   4.740   4.027   2.724
   80TYR    CD2  781   4.532   4.033   2.990
   80TYR    HD2  782   4.458   4.094   3.043
   80TYR    CE1  783   4.720   3.878   2.872
   80TYR    HE1  784   4.794   3.820   2.816
   80TYR    CE2  785   4.556   3.907   3.044
   80TYR    HE2  786   4.503   3.875   3.133
   80TYR     CZ  787   4.655   3.829   2.985
   80TYR     OH  788   4.698   3.713   3.042
   80TYR     HH  789   4.641   3.716   3.125
   80TYR      C  790   4.507   4.429   2.701
   80TYR      O  791   4.596   4.486   2.637
   81PHE      N  792   4.431   4.493   2.790
   81PHE      H  793   4.386   4.439   2.862
   81PHE     CA  794   4.418   4.639   2.788
   81PHE     CB  795   4.274   4.686   2.763
   81PHE     CG  796   4.171   4.618   2.853
   81PHE    CD1  797   4.160   4.650   2.988
   81PHE    HD1  798   4.229   4.714   3.043
   81PHE    CD2  799   4.071   4.540   2.795
   81PHE    HD2  800   4.073   4.522   2.688
   81PHE    CE1  801   4.049   4.606   3.058
   81PHE    HE1  802   4.039   4.640   3.161
   81PHE    CE2  803   3.963   4.493   2.868
   81PHE    HE2  804   3.884   4.438   2.817
   81PHE     CZ  805   3.951   4.524   3.003
   81PHE     HZ  806   3.863   4.499   3.063
   81PHE      C  807   4.477   4.712   2.909
   81PHE      O  808   4.466   4.668   3.023
   82MET      N  809   4.539   4.826   2.879
   82MET      H  810   4.570   4.852   2.787
   82MET     CA  811   4.604   4.911   2.979
   82MET     CB  812   4.753   4.882   2.998
   82MET     CG  813   4.787   4.763   3.088
   82MET     SD  814   4.736   4.751   3.264
   82MET     CE  815   4.858   4.643   3.336
   82MET      C  816   4.597   5.062   2.959
   82MET      O  817   4.671   5.123   2.882
   83LYS      N  818   4.494   5.113   3.027
   83LYS      H  819   4.445   5.068   3.101
   83LYS     CA  820   4.451   5.251   2.999
   83LYS     CB  821   4.306   5.273   3.043
   83LYS     CG  822   4.268   5.413   2.996
   83LYS     CD  823   4.142   5.478   3.053
   83LYS     CE  824   4.128   5.620   2.996
   83LYS     NZ  825   3.999   5.679   3.035
   83LYS    HZ1  826   3.983   5.764   2.985
   83LYS    HZ2  827   3.928   5.615   3.007
   83LYS    HZ3  828   3.996   5.695   3.134
   83LYS      C  829   4.546   5.343   3.075
   83LYS      O  830   4.538   5.360   3.197
   84GLN      N  831   4.624   5.426   3.006
   84GLN      H  832   4.633   5.420   2.907
   84GLN     CA  833   4.711   5.530   3.062
   84GLN     CB  834   4.821   5.562   2.960
   84GLN     CG  835   4.878   5.704   2.960
   84GLN     CD  836   4.982   5.702   2.848
   84GLN    OE1  837   4.956   5.657   2.736
   84GLN    NE2  838   5.097   5.764   2.870
   84GLN   HE21  839   5.113   5.798   2.963
   84GLN   HE22  840   5.157   5.771   2.791
   84GLN      C  841   4.625   5.651   3.098
   84GLN      O  842   4.525   5.685   3.035
   85THR      N  843   4.667   5.717   3.206
   85THR      H  844   4.744   5.684   3.261
   85THR     CA  845   4.603   5.841   3.253
   85THR     CB  846   4.544   5.833   3.393
   85THR    OG1  847   4.641   5.805   3.494
   85THR    HG1  848   4.580   5.799   3.573
   85THR    CG2  849   4.419   5.744   3.400
   85THR      C  850   4.697   5.960   3.241
   85THR      O  851   4.707   6.034   3.143
   86ILE      N  852   4.754   5.998   3.356
   86ILE      H  853   4.728   5.949   3.439
   86ILE     CA  854   4.840   6.116   3.377
   86ILE     CB  855   4.887   6.148   3.519
   86ILE    CG1  856   4.879   6.025   3.609
   86ILE    CG2  857   4.801   6.262   3.573
   86ILE     CD  858   4.997   5.929   3.592
   86ILE      C  859   4.960   6.128   3.284
   86ILE      O  860   5.046   6.041   3.275
   87GLY      N  861   4.963   6.241   3.214
   87GLY      H  862   4.906   6.321   3.231
   87GLY     CA  863   5.081   6.280   3.135
   87GLY      C  864   5.144   6.204   3.018
   87GLY      O  865   5.109   6.088   2.995
   88ASN      N  866   5.264   6.245   2.979
   88ASN      H  867   5.312   6.313   3.035
   88ASN     CA  868   5.348   6.183   2.876
   88ASN     CB  869   5.424   6.289   2.797
   88ASN     CG  870   5.340   6.364   2.693
   88ASN    OD1  871   5.316   6.302   2.590
   88ASN    ND2  872   5.283   6.481   2.721
   88ASN   HD21  873   5.296   6.520   2.813
   88ASN   HD22  874   5.237   6.528   2.646
   88ASN      C  875   5.441   6.079   2.939
   88ASN      O  876   5.560   6.077   2.907
   89SER      N  877   5.376   5.995   3.019
   89SER      H  878   5.283   6.027   3.037
   89SER     CA  879   5.415   5.863   3.071
   89SER     CB  880   5.331   5.814   3.189
   89SER     OG  881   5.198   5.829   3.139
   89SER     HG  882   5.151   5.884   3.208
   89SER      C  883   5.440   5.757   2.964
   89SER      O  884   5.421   5.637   2.987
   90CYS      N  885   5.511   5.790   2.856
   90CYS      H  886   5.554   5.880   2.848
   90CYS     CA  887   5.535   5.690   2.751
   90CYS     CB  888   5.595   5.758   2.628
   90CYS     SG  889   5.733   5.875   2.653
   90CYS     HG  890   5.793   5.860   2.536
   90CYS      C  891   5.619   5.574   2.806
   90CYS      O  892   5.573   5.463   2.782
   91GLY      N  893   5.730   5.612   2.869
   91GLY      H  894   5.759   5.703   2.895
   91GLY     CA  895   5.825   5.511   2.917
   91GLY      C  896   5.756   5.408   3.007
   91GLY      O  897   5.797   5.292   3.004
   92THR      N  898   5.672   5.452   3.100
   92THR      H  899   5.697   5.537   3.147
   92THR     CA  900   5.584   5.368   3.183
   92THR     CB  901   5.517   5.448   3.293
   92THR    OG1  902   5.607   5.537   3.361
   92THR    HG1  903   5.554   5.579   3.435
   92THR    CG2  904   5.468   5.346   3.396
   92THR      C  905   5.484   5.290   3.097
   92THR      O  906   5.489   5.167   3.096
   93ILE      N  907   5.397   5.357   3.022
   93ILE      H  908   5.402   5.455   3.000
   93ILE     CA  909   5.301   5.283   2.940
   93ILE     CB  910   5.185   5.360   2.876
   93ILE    CG1  911   5.063   5.277   2.833
   93ILE    CG2  912   5.224   5.453   2.762
   93ILE     CD  913   5.000   5.199   2.948
   93ILE      C  914   5.357   5.185   2.837
   93ILE      O  915   5.305   5.074   2.826
   94GLY      N  916   5.475   5.218   2.786
   94GLY      H  917   5.514   5.310   2.774
   94GLY     CA  918   5.542   5.125   2.694
   94GLY      C  919   5.576   4.996   2.768
   94GLY      O  920   5.533   4.886   2.734
   95LEU      N  921   5.643   5.008   2.882
   95LEU      H  922   5.672   5.100   2.910
   95LEU     CA  923   5.690   4.896   2.964
   95LEU     CB  924   5.753   4.966   3.085
   95LEU     CG  925   5.835   4.872   3.174
   95LEU    CD1  926   5.972   4.847   3.109
   95LEU    CD2  927   5.859   4.915   3.318
   95LEU      C  928   5.565   4.820   3.010
   95LEU      O  929   5.550   4.700   2.988
   96ILE      N  930   5.468   4.895   3.062
   96ILE      H  931   5.473   4.994   3.045
   96ILE     CA  932   5.343   4.839   3.116
   96ILE     CB  933   5.272   4.933   3.213
   96ILE    CG1  934   5.311   4.890   3.354
   96ILE    CG2  935   5.121   4.954   3.201
   96ILE     CD  936   5.447   4.913   3.419
   96ILE      C  937   5.261   4.757   3.016
   96ILE      O  938   5.212   4.648   3.045
   97HISE     N  939   5.225   4.818   2.903
   97HISE     H  940   5.247   4.914   2.891
   97HISE    CA  941   5.142   4.754   2.800
   97HISE    CB  942   5.117   4.853   2.686
   97HISE    CG  943   4.966   4.848   2.667
   97HISE   ND1  944   4.894   4.745   2.622
   97HISE   CD2  945   4.890   4.957   2.663
   97HISE   HD2  946   4.917   5.062   2.678
   97HISE   CE1  947   4.770   4.788   2.601
   97HISE   HE1  948   4.685   4.722   2.584
   97HISE   NE2  949   4.774   4.920   2.611
   97HISE   HE2  950   4.700   4.976   2.572
   97HISE     C  951   5.205   4.621   2.758
   97HISE     O  952   5.137   4.519   2.748
   98ALA      N  953   5.337   4.631   2.752
   98ALA      H  954   5.378   4.721   2.737
   98ALA     CA  955   5.411   4.509   2.713
   98ALA     CB  956   5.547   4.562   2.669
   98ALA      C  957   5.423   4.392   2.811
   98ALA      O  958   5.392   4.284   2.760
   99VAL      N  959   5.430   4.420   2.941
   99VAL      H  960   5.445   4.513   2.975
   99VAL     CA  961   5.421   4.318   3.046
   99VAL     CB  962   5.437   4.371   3.188
   99VAL    CG1  963   5.416   4.253   3.284
   99VAL    CG2  964   5.580   4.425   3.195
   99VAL      C  965   5.281   4.256   3.041
   99VAL      O  966   5.272   4.148   2.982
  100ALA      N  967   5.182   4.344   3.041
  100ALA      H  968   5.205   4.441   3.045
  100ALA     CA  969   5.037   4.316   3.043
  100ALA     CB  970   4.950   4.440   3.027
  100ALA      C  971   5.001   4.218   2.931
  100ALA      O  972   4.933   4.117   2.952
  101ASN      N  973   5.063   4.239   2.815
  101ASN      H  974   5.128   4.315   2.809
  101ASN     CA  975   5.049   4.150   2.699
  101ASN     CB  976   5.074   4.226   2.569
  101ASN     CG  977   4.942   4.297   2.539
  101ASN    OD1  978   4.849   4.239   2.483
  101ASN    ND2  979   4.918   4.420   2.582
  101ASN   HD21  980   4.986   4.459   2.645
  101ASN   HD22  981   4.828   4.463   2.584
  101ASN      C  982   5.122   4.015   2.699
  101ASN      O  983   5.063   3.908   2.708
  102ASN      N  984   5.254   4.027   2.710
  102ASN      H  985   5.298   4.117   2.719
  102ASN     CA  986   5.349   3.915   2.714
  102ASN     CB  987   5.474   3.929   2.627
  102ASN     CG  988   5.448   3.933   2.477
  102ASN    OD1  989   5.337   3.907   2.430
  102ASN    ND2  990   5.555   3.936   2.398
  102ASN   HD21  991   5.652   3.946   2.420
  102ASN   HD22  992   5.529   3.939   2.301
  102ASN      C  993   5.377   3.844   2.847
  102ASN      O  994   5.489   3.797   2.868
  103GLN      N  995   5.280   3.860   2.936
  103GLN      H  996   5.204   3.923   2.918
  103GLN     CA  997   5.289   3.788   3.064
  103GLN     CB  998   5.156   3.800   3.138
  103GLN     CG  999   5.124   3.942   3.183
  103GLN     CD 1000   5.003   3.934   3.277
  103GLN    OE1 1001   5.003   3.921   3.399
  103GLN    NE2 1002   4.885   3.939   3.216
  103GLN   HE21 1003   4.867   3.937   3.118
  103GLN   HE22 1004   4.813   3.931   3.285
  103GLN      C 1005   5.341   3.644   3.067
  103GLN      O 1006   5.445   3.606   3.120
  104ASP      N 1007   5.270   3.577   2.976
  104ASP      H 1008   5.197   3.623   2.926
  104ASP     CA 1009   5.284   3.433   2.949
  104ASP     CB 1010   5.168   3.386   2.861
  104ASP     CG 1011   5.148   3.451   2.724
  104ASP    OD1 1012   5.065   3.396   2.648
  104ASP    OD2 1013   5.227   3.541   2.686
  104ASP      C 1014   5.414   3.393   2.880
  104ASP      O 1015   5.462   3.281   2.895
  105LYS      N 1016   5.480   3.493   2.821
  105LYS      H 1017   5.449   3.588   2.814
  105LYS     CA 1018   5.618   3.481   2.774
  105LYS     CB 1019   5.637   3.559   2.643
  105LYS     CG 1020   5.581   3.473   2.530
  105LYS     CD 1021   5.474   3.555   2.458
  105LYS     CE 1022   5.447   3.514   2.314
  105LYS     NZ 1023   5.347   3.607   2.260
  105LYS    HZ1 1024   5.257   3.590   2.300
  105LYS    HZ2 1025   5.375   3.703   2.263
  105LYS    HZ3 1026   5.332   3.590   2.162
  105LYS      C 1027   5.736   3.523   2.862
  105LYS      O 1028   5.827   3.447   2.896
  106LEU      N 1029   5.735   3.648   2.906
  106LEU      H 1030   5.663   3.712   2.877
  106LEU     CA 1031   5.844   3.706   2.987
  106LEU     CB 1032   5.837   3.855   3.023
  106LEU     CG 1033   5.831   3.944   2.899
  106LEU    CD1 1034   5.771   4.081   2.931
  106LEU    CD2 1035   5.974   3.963   2.851
  106LEU      C 1036   5.868   3.647   3.126
  106LEU      O 1037   5.984   3.627   3.163
  107GLY      N 1038   5.759   3.614   3.195
  107GLY      H 1039   5.669   3.625   3.153
  107GLY     CA 1040   5.768   3.552   3.327
  107GLY      C 1041   5.836   3.629   3.441
  107GLY      O 1042   5.952   3.604   3.472
  108PHE      N 1043   5.756   3.697   3.523
  108PHE      H 1044   5.666   3.715   3.485
  108PHE     CA 1045   5.790   3.781   3.638
  108PHE     CB 1046   5.692   3.898   3.653
  108PHE     CG 1047   5.706   4.003   3.542
  108PHE    CD1 1048   5.640   3.983   3.421
  108PHE    HD1 1049   5.544   3.931   3.419
  108PHE    CD2 1050   5.817   4.086   3.540
  108PHE    HD2 1051   5.867   4.119   3.631
  108PHE    CE1 1052   5.690   4.039   3.304
  108PHE    HE1 1053   5.625   4.042   3.217
  108PHE    CE2 1054   5.870   4.135   3.421
  108PHE    HE2 1055   5.970   4.178   3.426
  108PHE     CZ 1056   5.806   4.116   3.300
  108PHE     HZ 1057   5.825   4.178   3.213
  108PHE      C 1058   5.812   3.712   3.773
  108PHE      O 1059   5.733   3.630   3.821
  109GLU      N 1060   5.907   3.777   3.839
  109GLU      H 1061   5.947   3.857   3.796
  109GLU     CA 1062   5.967   3.749   3.971
  109GLU     CB 1063   6.072   3.858   3.992
  109GLU     CG 1064   6.171   3.845   4.108
  109GLU     CD 1065   6.254   3.972   4.130
  109GLU    OE1 1066   6.242   4.064   4.046
  109GLU    OE2 1067   6.265   4.008   4.249
  109GLU      C 1068   5.862   3.753   4.082
  109GLU      O 1069   5.802   3.857   4.111
  110ASP      N 1070   5.868   3.667   4.183
  110ASP      H 1071   5.946   3.605   4.194
  110ASP     CA 1072   5.789   3.665   4.307
  110ASP     CB 1073   5.817   3.529   4.371
  110ASP     CG 1074   5.964   3.491   4.388
  110ASP    OD1 1075   6.032   3.458   4.289
  110ASP    OD2 1076   6.014   3.501   4.502
  110ASP      C 1077   5.830   3.778   4.401
  110ASP      O 1078   5.946   3.819   4.396
  111GLY      N 1079   5.748   3.816   4.498
  111GLY      H 1080   5.659   3.772   4.507
  111GLY     CA 1081   5.778   3.921   4.597
  111GLY      C 1082   5.828   4.058   4.550
  111GLY      O 1083   5.840   4.144   4.637
  112SER      N 1084   5.857   4.077   4.422
  112SER      H 1085   5.874   3.989   4.378
  112SER     CA 1086   5.891   4.201   4.349
  112SER     CB 1087   5.916   4.163   4.203
  112SER     OG 1088   5.791   4.116   4.153
  112SER     HG 1089   5.808   4.024   4.116
  112SER      C 1090   5.777   4.303   4.346
  112SER      O 1091   5.662   4.273   4.379
  113VAL      N 1092   5.807   4.428   4.312
  113VAL      H 1093   5.898   4.466   4.328
  113VAL     CA 1094   5.701   4.525   4.285
  113VAL     CB 1095   5.744   4.669   4.310
  113VAL    CG1 1096   5.738   4.688   4.462
  113VAL    CG2 1097   5.881   4.705   4.251
  113VAL      C 1098   5.621   4.502   4.156
  113VAL      O 1099   5.502   4.533   4.154
  114LEU      N 1100   5.680   4.449   4.049
  114LEU      H 1101   5.779   4.452   4.037
  114LEU     CA 1102   5.608   4.416   3.924
  114LEU     CB 1103   5.706   4.390   3.809
  114LEU     CG 1104   5.684   4.471   3.681
  114LEU    CD1 1105   5.800   4.442   3.587
  114LEU    CD2 1106   5.560   4.426   3.604
  114LEU      C 1107   5.502   4.307   3.940
  114LEU      O 1108   5.393   4.326   3.886
  115LYS      N 1109   5.529   4.194   4.006
  115LYS      H 1110   5.622   4.164   4.024
  115LYS     CA 1111   5.426   4.098   4.047
  115LYS     CB 1112   5.484   3.970   4.107
  115LYS     CG 1113   5.378   3.861   4.121
  115LYS     CD 1114   5.425   3.719   4.154
  115LYS     CE 1115   5.456   3.637   4.028
  115LYS     NZ 1116   5.339   3.568   3.971
  115LYS    HZ1 1117   5.258   3.627   3.973
  115LYS    HZ2 1118   5.358   3.535   3.879
  115LYS    HZ3 1119   5.315   3.485   4.020
  115LYS      C 1120   5.313   4.144   4.139
  115LYS      O 1121   5.196   4.119   4.111
  116GLN      N 1122   5.348   4.246   4.217
  116GLN      H 1123   5.441   4.259   4.250
  116GLN     CA 1124   5.255   4.326   4.299
  116GLN     CB 1125   5.335   4.398   4.408
  116GLN     CG 1126   5.247   4.494   4.488
  116GLN     CD 1127   5.313   4.576   4.599
  116GLN    OE1 1128   5.429   4.616   4.588
  116GLN    NE2 1129   5.244   4.591   4.712
  116GLN   HE21 1130   5.155   4.549   4.731
  116GLN   HE22 1131   5.290   4.648   4.779
  116GLN      C 1132   5.167   4.425   4.223
  116GLN      O 1133   5.046   4.405   4.235
  117PHE      N 1134   5.232   4.478   4.120
  117PHE      H 1135   5.331   4.489   4.115
  117PHE     CA 1136   5.149   4.551   4.023
  117PHE     CB 1137   5.238   4.640   3.935
  117PHE     CG 1138   5.173   4.705   3.812
  117PHE    CD1 1139   5.106   4.826   3.829
  117PHE    HD1 1140   5.099   4.866   3.930
  117PHE    CD2 1141   5.189   4.644   3.689
  117PHE    HD2 1142   5.249   4.556   3.665
  117PHE    CE1 1143   5.040   4.892   3.727
  117PHE    HE1 1144   4.999   4.992   3.745
  117PHE    CE2 1145   5.119   4.708   3.587
  117PHE    HE2 1146   5.123   4.663   3.488
  117PHE     CZ 1147   5.052   4.828   3.604
  117PHE     HZ 1148   4.995   4.858   3.515
  117PHE      C 1149   5.058   4.460   3.941
  117PHE      O 1150   4.936   4.480   3.937
  118LEU      N 1151   5.102   4.335   3.930
  118LEU      H 1152   5.200   4.319   3.942
  118LEU     CA 1153   5.022   4.238   3.854
  118LEU     CB 1154   5.108   4.126   3.794
  118LEU     CG 1155   5.190   4.183   3.677
  118LEU    CD1 1156   5.285   4.073   3.628
  118LEU    CD2 1157   5.092   4.222   3.567
  118LEU      C 1158   4.904   4.170   3.924
  118LEU      O 1159   4.793   4.165   3.872
  119SER      N 1160   4.919   4.149   4.054
  119SER      H 1161   5.011   4.149   4.094
  119SER     CA 1162   4.807   4.122   4.145
  119SER     CB 1163   4.849   4.076   4.285
  119SER     OG 1164   4.755   3.984   4.341
  119SER     HG 1165   4.759   3.976   4.441
  119SER      C 1166   4.703   4.234   4.147
  119SER      O 1167   4.594   4.233   4.088
  120GLU      N 1168   4.755   4.350   4.186
  120GLU      H 1169   4.852   4.364   4.207
  120GLU     CA 1170   4.670   4.469   4.202
  120GLU     CB 1171   4.736   4.592   4.265
  120GLU     CG 1172   4.755   4.581   4.416
  120GLU     CD 1173   4.624   4.593   4.495
  120GLU    OE1 1174   4.573   4.707   4.495
  120GLU    OE2 1175   4.565   4.487   4.526
  120GLU      C 1176   4.598   4.515   4.076
  120GLU      O 1177   4.481   4.553   4.084
  121THR      N 1178   4.647   4.487   3.955
  121THR      H 1179   4.738   4.449   3.938
  121THR     CA 1180   4.577   4.514   3.829
  121THR     CB 1181   4.677   4.554   3.721
  121THR    OG1 1182   4.773   4.449   3.701
  121THR    HG1 1183   4.859   4.483   3.738
  121THR    CG2 1184   4.762   4.673   3.767
  121THR      C 1185   4.481   4.410   3.770
  121THR      O 1186   4.412   4.450   3.677
  122GLU      N 1187   4.484   4.288   3.824
  122GLU      H 1188   4.558   4.257   3.883
  122GLU     CA 1189   4.385   4.185   3.789
  122GLU     CB 1190   4.437   4.056   3.851
  122GLU     CG 1191   4.382   3.935   3.774
  122GLU     CD 1192   4.417   3.806   3.847
  122GLU    OE1 1193   4.410   3.802   3.972
  122GLU    OE2 1194   4.454   3.703   3.786
  122GLU      C 1195   4.239   4.208   3.829
  122GLU      O 1196   4.190   4.174   3.937
  123LYS      N 1197   4.197   4.309   3.753
  123LYS      H 1198   4.253   4.353   3.683
  123LYS     CA 1199   4.057   4.353   3.744
  123LYS     CB 1200   4.035   4.477   3.831
  123LYS     CG 1201   4.140   4.586   3.853
  123LYS     CD 1202   4.105   4.657   3.984
  123LYS     CE 1203   4.087   4.573   4.110
  123LYS     NZ 1204   4.019   4.642   4.220
  123LYS    HZ1 1205   3.931   4.687   4.204
  123LYS    HZ2 1206   4.002   4.573   4.291
  123LYS    HZ3 1207   4.073   4.717   4.258
  123LYS      C 1208   4.021   4.392   3.601
  123LYS      O 1209   4.093   4.472   3.542
  124MET      N 1210   3.906   4.335   3.565
  124MET      H 1211   3.875   4.255   3.617
  124MET     CA 1212   3.846   4.356   3.432
  124MET     CB 1213   3.727   4.264   3.403
  124MET     CG 1214   3.766   4.133   3.335
  124MET     SD 1215   3.824   4.144   3.163
  124MET     CE 1216   3.690   4.233   3.087
  124MET      C 1217   3.815   4.498   3.383
  124MET      O 1218   3.785   4.517   3.266
  125SER      N 1219   3.801   4.599   3.468
  125SER      H 1220   3.770   4.575   3.560
  125SER     CA 1221   3.766   4.733   3.420
  125SER     CB 1222   3.671   4.803   3.518
  125SER     OG 1223   3.641   4.934   3.470
  125SER     HG 1224   3.577   4.978   3.533
  125SER      C 1225   3.876   4.828   3.373
  125SER      O 1226   3.973   4.856   3.443
  126PRO      N 1227   3.863   4.896   3.261
  126PRO     CA 1228   3.970   4.987   3.215
  126PRO     CB 1229   3.921   5.027   3.076
  126PRO     CG 1230   3.771   4.998   3.068
  126PRO     CD 1231   3.751   4.883   3.167
  126PRO      C 1232   3.986   5.114   3.299
  126PRO      O 1233   4.098   5.161   3.312
  127GLU      N 1234   3.884   5.167   3.366
  127GLU      H 1235   3.790   5.138   3.346
  127GLU     CA 1236   3.888   5.270   3.471
  127GLU     CB 1237   3.744   5.315   3.496
  127GLU     CG 1238   3.721   5.423   3.602
  127GLU     CD 1239   3.581   5.419   3.663
  127GLU    OE1 1240   3.570   5.400   3.786
  127GLU    OE2 1241   3.489   5.459   3.588
  127GLU      C 1242   3.963   5.227   3.597
  127GLU      O 1243   4.055   5.296   3.641
  128ASP      N 1244   3.929   5.109   3.648
  128ASP      H 1245   3.842   5.065   3.622
  128ASP     CA 1246   4.003   5.049   3.760
  128ASP     CB 1247   3.943   4.915   3.802
  128ASP     CG 1248   3.804   4.912   3.866
  128ASP    OD1 1249   3.724   4.997   3.823
  128ASP    OD2 1250   3.777   4.818   3.943
  128ASP      C 1251   4.150   5.020   3.732
  128ASP      O 1252   4.230   5.046   3.821
  129ARG      N 1253   4.179   4.965   3.614
  129ARG      H 1254   4.108   4.912   3.567
  129ARG     CA 1255   4.311   4.963   3.550
  129ARG     CB 1256   4.318   4.878   3.423
  129ARG     CG 1257   4.290   4.733   3.460
  129ARG     CD 1258   4.298   4.657   3.327
  129ARG     NE 1259   4.313   4.511   3.342
  129ARG     HE 1260   4.239   4.449   3.368
  129ARG     CZ 1261   4.427   4.445   3.318
  129ARG    NH1 1262   4.540   4.506   3.280
  129ARG   HH11 1263   4.541   4.604   3.261
  129ARG   HH12 1264   4.622   4.453   3.258
  129ARG    NH2 1265   4.441   4.317   3.353
  129ARG   HH21 1266   4.362   4.261   3.379
  129ARG   HH22 1267   4.532   4.290   3.385
  129ARG      C 1268   4.390   5.095   3.544
  129ARG      O 1269   4.494   5.099   3.609
  130ALA      N 1270   4.323   5.204   3.510
  130ALA      H 1271   4.232   5.197   3.469
  130ALA     CA 1272   4.377   5.340   3.493
  130ALA     CB 1273   4.283   5.424   3.407
  130ALA      C 1274   4.409   5.409   3.626
  130ALA      O 1275   4.514   5.471   3.640
  131LYS      N 1276   4.324   5.379   3.724
  131LYS      H 1277   4.230   5.351   3.711
  131LYS     CA 1278   4.358   5.423   3.860
  131LYS     CB 1279   4.242   5.406   3.959
  131LYS     CG 1280   4.132   5.505   3.920
  131LYS     CD 1281   4.030   5.503   4.034
  131LYS     CE 1282   3.908   5.592   4.012
  131LYS     NZ 1283   3.797   5.571   4.107
  131LYS    HZ1 1284   3.705   5.575   4.070
  131LYS    HZ2 1285   3.817   5.488   4.159
  131LYS    HZ3 1286   3.814   5.646   4.171
  131LYS      C 1287   4.482   5.358   3.920
  131LYS      O 1288   4.565   5.425   3.982
  132CYS      N 1289   4.509   5.234   3.880
  132CYS      H 1290   4.437   5.171   3.850
  132CYS     CA 1291   4.629   5.157   3.916
  132CYS     CB 1292   4.611   5.008   3.883
  132CYS     SG 1293   4.490   4.919   3.987
  132CYS     HG 1294   4.571   4.935   4.091
  132CYS      C 1295   4.751   5.200   3.834
  132CYS      O 1296   4.861   5.177   3.885
  133PHE      N 1297   4.735   5.254   3.714
  133PHE      H 1298   4.658   5.231   3.654
  133PHE     CA 1299   4.849   5.320   3.649
  133PHE     CB 1300   4.804   5.346   3.505
  133PHE     CG 1301   4.909   5.412   3.415
  133PHE    CD1 1302   4.906   5.550   3.399
  133PHE    HD1 1303   4.822   5.612   3.430
  133PHE    CD2 1304   5.012   5.333   3.366
  133PHE    HD2 1305   5.008   5.225   3.382
  133PHE    CE1 1306   5.007   5.611   3.326
  133PHE    HE1 1307   5.010   5.719   3.308
  133PHE    CE2 1308   5.110   5.397   3.291
  133PHE    HE2 1309   5.178   5.339   3.230
  133PHE     CZ 1310   5.110   5.535   3.274
  133PHE     HZ 1311   5.182   5.577   3.204
  133PHE      C 1312   4.890   5.453   3.712
  133PHE      O 1313   5.009   5.484   3.713
  134GLU      N 1314   4.783   5.526   3.740
  134GLU      H 1315   4.690   5.506   3.710
  134GLU     CA 1316   4.798   5.650   3.817
  134GLU     CB 1317   4.665   5.725   3.820
  134GLU     CG 1318   4.662   5.862   3.888
  134GLU     CD 1319   4.572   5.956   3.807
  134GLU    OE1 1320   4.598   6.078   3.821
  134GLU    OE2 1321   4.506   5.907   3.713
  134GLU      C 1322   4.856   5.627   3.956
  134GLU      O 1323   4.957   5.689   3.989
  135LYS      N 1324   4.787   5.555   4.044
  135LYS      H 1325   4.698   5.519   4.017
  135LYS     CA 1326   4.830   5.535   4.184
  135LYS     CB 1327   4.742   5.598   4.292
  135LYS     CG 1328   4.690   5.739   4.266
  135LYS     CD 1329   4.620   5.800   4.388
  135LYS     CE 1330   4.528   5.921   4.376
  135LYS     NZ 1331   4.480   5.971   4.505
  135LYS    HZ1 1332   4.430   6.055   4.484
  135LYS    HZ2 1333   4.417   5.903   4.542
  135LYS    HZ3 1334   4.550   5.986   4.575
  135LYS      C 1335   4.842   5.391   4.234
  135LYS      O 1336   4.748   5.312   4.227
  136ASN      N 1337   4.958   5.371   4.294
  136ASN      H 1338   5.037   5.432   4.282
  136ASN     CA 1339   5.000   5.262   4.384
  136ASN     CB 1340   4.958   5.122   4.341
  136ASN     CG 1341   5.014   5.067   4.209
  136ASN    OD1 1342   5.131   5.031   4.199
  136ASN    ND2 1343   4.916   5.017   4.133
  136ASN   HD21 1344   4.828   4.985   4.166
  136ASN   HD22 1345   4.927   5.039   4.036
  136ASN      C 1346   5.153   5.268   4.397
  136ASN      O 1347   5.216   5.325   4.308
  137GLU      N 1348   5.208   5.226   4.510
  137GLU      H 1349   5.152   5.166   4.566
  137GLU     CA 1350   5.352   5.233   4.539
  137GLU     CB 1351   5.379   5.184   4.681
  137GLU     CG 1352   5.341   5.293   4.781
  137GLU     CD 1353   5.374   5.259   4.927
  137GLU    OE1 1354   5.388   5.357   5.003
  137GLU    OE2 1355   5.371   5.140   4.965
  137GLU      C 1356   5.445   5.177   4.431
  137GLU      O 1357   5.546   5.241   4.403
  138ALA      N 1358   5.406   5.063   4.374
  138ALA      H 1359   5.328   5.010   4.408
  138ALA     CA 1360   5.471   5.000   4.258
  138ALA     CB 1361   5.407   4.864   4.231
  138ALA      C 1362   5.468   5.075   4.125
  138ALA      O 1363   5.572   5.089   4.060
  139ILE      N 1364   5.358   5.140   4.089
  139ILE      H 1365   5.270   5.107   4.123
  139ILE     CA 1366   5.356   5.222   3.967
  139ILE     CB 1367   5.213   5.220   3.913
  139ILE    CG1 1368   5.223   5.263   3.767
  139ILE    CG2 1369   5.114   5.319   3.976
  139ILE     CD 1370   5.276   5.159   3.669
  139ILE      C 1371   5.414   5.363   3.982
  139ILE      O 1372   5.487   5.411   3.896
  140GLN      N 1373   5.413   5.414   4.105
  140GLN      H 1374   5.341   5.382   4.167
  140GLN     CA 1375   5.495   5.529   4.148
  140GLN     CB 1376   5.454   5.565   4.290
  140GLN     CG 1377   5.321   5.639   4.278
  140GLN     CD 1378   5.252   5.679   4.409
  140GLN    OE1 1379   5.130   5.668   4.423
  140GLN    NE2 1380   5.322   5.752   4.495
  140GLN   HE21 1381   5.416   5.778   4.473
  140GLN   HE22 1382   5.284   5.783   4.582
  140GLN      C 1383   5.643   5.489   4.143
  140GLN      O 1384   5.713   5.567   4.079
  141ALA      N 1385   5.679   5.367   4.181
  141ALA      H 1386   5.631   5.314   4.251
  141ALA     CA 1387   5.810   5.305   4.154
  141ALA     CB 1388   5.822   5.187   4.251
  141ALA      C 1389   5.854   5.285   4.009
  141ALA      O 1390   5.963   5.326   3.968
  142ALA      N 1391   5.756   5.258   3.924
  142ALA      H 1392   5.667   5.231   3.960
  142ALA     CA 1393   5.766   5.261   3.777
  142ALA     CB 1394   5.636   5.212   3.714
  142ALA      C 1395   5.798   5.398   3.717
  142ALA      O 1396   5.890   5.409   3.636
  143HISE     N 1397   5.712   5.496   3.742
  143HISE     H 1398   5.616   5.479   3.764
  143HISE    CA 1399   5.725   5.638   3.707
  143HISE    CB 1400   5.609   5.716   3.770
  143HISE    CG 1401   5.472   5.689   3.708
  143HISE   ND1 1402   5.448   5.651   3.583
  143HISE   CD2 1403   5.360   5.676   3.779
  143HISE   HD2 1404   5.348   5.704   3.884
  143HISE   CE1 1405   5.321   5.611   3.574
  143HISE   HE1 1406   5.269   5.564   3.490
  143HISE   NE2 1407   5.270   5.624   3.696
  143HISE   HE2 1408   5.181   5.585   3.717
  143HISE     C 1409   5.865   5.688   3.744
  143HISE     O 1410   5.943   5.731   3.659
  144ASP      N 1411   5.905   5.655   3.867
  144ASP      H 1412   5.845   5.606   3.929
  144ASP     CA 1413   6.037   5.693   3.919
  144ASP     CB 1414   6.030   5.686   4.071
  144ASP     CG 1415   6.156   5.724   4.150
  144ASP    OD1 1416   6.169   5.834   4.207
  144ASP    OD2 1417   6.257   5.649   4.147
  144ASP      C 1418   6.163   5.623   3.868
  144ASP      O 1419   6.251   5.690   3.815
  145ALA      N 1420   6.149   5.493   3.846
  145ALA      H 1421   6.078   5.430   3.878
  145ALA     CA 1422   6.245   5.420   3.762
  145ALA     CB 1423   6.203   5.272   3.754
  145ALA      C 1424   6.266   5.478   3.622
  145ALA      O 1425   6.374   5.530   3.594
  146VAL      N 1426   6.155   5.509   3.556
  146VAL      H 1427   6.064   5.480   3.582
  146VAL     CA 1428   6.164   5.572   3.423
  146VAL     CB 1429   6.028   5.569   3.354
  146VAL    CG1 1430   6.022   5.662   3.234
  146VAL    CG2 1431   5.975   5.433   3.306
  146VAL      C 1432   6.220   5.714   3.426
  146VAL      O 1433   6.291   5.760   3.336
  147ALA      N 1434   6.186   5.788   3.532
  147ALA      H 1435   6.112   5.764   3.594
  147ALA     CA 1436   6.254   5.915   3.559
  147ALA     CB 1437   6.196   5.972   3.689
  147ALA      C 1438   6.405   5.899   3.575
  147ALA      O 1439   6.474   5.963   3.496
  148GLN      N 1440   6.447   5.801   3.654
  148GLN      H 1441   6.388   5.728   3.690
  148GLN     CA 1442   6.591   5.794   3.683
  148GLN     CB 1443   6.611   5.712   3.811
  148GLN     CG 1444   6.578   5.809   3.925
  148GLN     CD 1445   6.623   5.738   4.054
  148GLN    OE1 1446   6.740   5.743   4.091
  148GLN    NE2 1447   6.534   5.676   4.131
  148GLN   HE21 1448   6.437   5.683   4.105
  148GLN   HE22 1449   6.570   5.627   4.210
  148GLN      C 1450   6.683   5.728   3.582
  148GLN      O 1451   6.806   5.732   3.588
  149GLU      N 1452   6.621   5.646   3.497
  149GLU      H 1453   6.535   5.601   3.517
  149GLU     CA 1454   6.685   5.577   3.384
  149GLU     CB 1455   6.634   5.433   3.372
  149GLU     CG 1456   6.719   5.336   3.288
  149GLU     CD 1457   6.865   5.366   3.319
  149GLU    OE1 1458   6.932   5.423   3.232
  149GLU    OE2 1459   6.921   5.311   3.417
  149GLU      C 1460   6.667   5.665   3.262
  149GLU      O 1461   6.566   5.735   3.255
  150GLY      N 1462   6.770   5.658   3.177
  150GLY      H 1463   6.842   5.591   3.194
  150GLY     CA 1464   6.777   5.718   3.043
  150GLY      C 1465   6.778   5.871   3.042
  150GLY      O 1466   6.684   5.935   3.088
  151GLN      N 1467   6.898   5.923   3.020
  151GLN      H 1468   6.979   5.864   3.017
  151GLN     CA 1469   6.926   6.062   2.980
  151GLN     CB 1470   7.076   6.077   2.955
  151GLN     CG 1471   7.167   6.050   3.075
  151GLN     CD 1472   7.213   5.905   3.092
  151GLN    OE1 1473   7.144   5.808   3.061
  151GLN    NE2 1474   7.334   5.890   3.146
  151GLN   HE21 1475   7.378   5.969   3.187
  151GLN   HE22 1476   7.375   5.799   3.153
  151GLN      C 1477   6.851   6.107   2.855
  151GLN      O 1478   6.878   6.066   2.742
  152CYS      N 1479   6.761   6.200   2.890
  152CYS      H 1480   6.782   6.252   2.972
  152CYS     CA 1481   6.663   6.259   2.798
  152CYS     CB 1482   6.616   6.184   2.673
  152CYS     SG 1483   6.486   6.264   2.572
  152CYS     HG 1484   6.475   6.152   2.501
  152CYS      C 1485   6.547   6.314   2.882
  152CYS      O 1486   6.528   6.268   2.995
  153ARG      N 1487   6.505   6.437   2.854
  153ARG      H 1488   6.553   6.499   2.794
  153ARG     CA 1489   6.371   6.485   2.890
  153ARG     CB 1490   6.369   6.547   3.030
  153ARG     CG 1491   6.232   6.588   3.084
  153ARG     CD 1492   6.243   6.687   3.200
  153ARG     NE 1493   6.302   6.809   3.142
  153ARG     HE 1494   6.323   6.824   3.046
  153ARG     CZ 1495   6.320   6.919   3.216
  153ARG    NH1 1496   6.280   6.929   3.343
  153ARG   HH11 1497   6.227   6.854   3.383
  153ARG   HH12 1498   6.294   7.010   3.400
  153ARG    NH2 1499   6.366   7.033   3.162
  153ARG   HH21 1500   6.376   7.034   3.063
  153ARG   HH22 1501   6.385   7.116   3.215
  153ARG      C 1502   6.330   6.575   2.772
  153ARG      O 1503   6.401   6.674   2.754
  154VAL      N 1504   6.241   6.528   2.685
  154VAL      H 1505   6.201   6.436   2.682
  154VAL     CA 1506   6.201   6.617   2.575
  154VAL     CB 1507   6.124   6.547   2.463
  154VAL    CG1 1508   6.062   6.633   2.352
  154VAL    CG2 1509   6.197   6.428   2.401
  154VAL      C 1510   6.126   6.741   2.624
  154VAL      O 1511   6.021   6.732   2.688
  155ASP      N 1512   6.174   6.853   2.570
  155ASP      H 1513   6.239   6.863   2.494
  155ASP     CA 1514   6.126   6.980   2.625
  155ASP     CB 1515   6.228   7.094   2.629
  155ASP     CG 1516   6.204   7.192   2.744
  155ASP    OD1 1517   6.140   7.299   2.732
  155ASP    OD2 1518   6.258   7.171   2.854
  155ASP      C 1519   5.997   7.027   2.556
  155ASP      O 1520   5.901   7.066   2.621
  156ASP      N 1521   6.003   7.053   2.425
  156ASP      H 1522   6.080   7.016   2.373
  156ASP     CA 1523   5.893   7.113   2.349
  156ASP     CB 1524   5.922   7.142   2.202
  156ASP     CG 1525   5.861   7.274   2.157
  156ASP    OD1 1526   5.762   7.275   2.080
  156ASP    OD2 1527   5.901   7.380   2.211
  156ASP      C 1528   5.770   7.022   2.355
  156ASP      O 1529   5.766   6.905   2.391
  157LYS      N 1530   5.650   7.073   2.328
  157LYS      H 1531   5.653   7.165   2.287
  157LYS     CA 1532   5.513   7.020   2.340
  157LYS     CB 1533   5.414   7.135   2.327
  157LYS     CG 1534   5.406   7.174   2.179
  157LYS     CD 1535   5.288   7.265   2.145
  157LYS     CE 1536   5.252   7.259   1.997
  157LYS     NZ 1537   5.143   7.352   1.964
  157LYS    HZ1 1538   5.092   7.324   1.882
  157LYS    HZ2 1539   5.075   7.358   2.037
  157LYS    HZ3 1540   5.183   7.444   1.960
  157LYS      C 1541   5.475   6.899   2.254
  157LYS      O 1542   5.355   6.875   2.246
  158VAL      N 1543   5.558   6.796   2.240
  158VAL      H 1544   5.641   6.790   2.296
  158VAL     CA 1545   5.511   6.674   2.173
  158VAL     CB 1546   5.619   6.606   2.089
  158VAL    CG1 1547   5.686   6.699   1.987
  158VAL    CG2 1548   5.735   6.559   2.177
  158VAL      C 1549   5.426   6.581   2.259
  158VAL      O 1550   5.449   6.563   2.379
  159ASN      N 1551   5.322   6.533   2.193
  159ASN      H 1552   5.293   6.573   2.106
  159ASN     CA 1553   5.232   6.428   2.245
  159ASN     CB 1554   5.096   6.466   2.187
  159ASN     CG 1555   5.045   6.596   2.250
  159ASN    OD1 1556   5.083   6.624   2.364
  159ASN    ND2 1557   4.982   6.690   2.180
  159ASN   HD21 1558   4.952   6.679   2.086
  159ASN   HD22 1559   4.991   6.783   2.215
  159ASN      C 1560   5.287   6.291   2.203
  159ASN      O 1561   5.276   6.250   2.088
  160PHE      N 1562   5.348   6.224   2.300
  160PHE      H 1563   5.359   6.246   2.397
  160PHE     CA 1564   5.416   6.095   2.279
  160PHE     CB 1565   5.512   6.076   2.396
  160PHE     CG 1566   5.646   6.138   2.355
  160PHE    CD1 1567   5.744   6.067   2.287
  160PHE    HD1 1568   5.729   5.964   2.256
  160PHE    CD2 1569   5.676   6.263   2.407
  160PHE    HD2 1570   5.615   6.298   2.490
  160PHE    CE1 1571   5.871   6.121   2.270
  160PHE    HE1 1572   5.955   6.057   2.241
  160PHE    CE2 1573   5.801   6.319   2.386
  160PHE    HE2 1574   5.828   6.423   2.409
  160PHE     CZ 1575   5.898   6.250   2.314
  160PHE     HZ 1576   5.978   6.305   2.265
  160PHE      C 1577   5.313   5.982   2.270
  160PHE      O 1578   5.281   5.921   2.372
  161HISE     N 1579   5.244   5.968   2.157
  161HISE     H 1580   5.274   6.017   2.074
  161HISE    CA 1581   5.128   5.881   2.136
  161HISE    CB 1582   5.027   5.933   2.033
  161HISE    CG 1583   4.922   6.016   2.107
  161HISE   ND1 1584   4.800   5.969   2.132
  161HISE   CD2 1585   4.924   6.145   2.137
  161HISE   HD2 1586   5.015   6.205   2.130
  161HISE   CE1 1587   4.727   6.073   2.174
  161HISE   HE1 1588   4.632   6.060   2.224
  161HISE   NE2 1589   4.801   6.183   2.170
  161HISE   HE2 1590   4.763   6.275   2.160
  161HISE     C 1591   5.166   5.737   2.101
  161HISE     O 1592   5.241   5.712   2.006
  162PHE      N 1593   5.157   5.657   2.207
  162PHE      H 1594   5.124   5.694   2.293
  162PHE     CA 1595   5.177   5.512   2.214
  162PHE     CB 1596   5.219   5.486   2.359
  162PHE     CG 1597   5.268   5.344   2.388
  162PHE    CD1 1598   5.395   5.302   2.349
  162PHE    HD1 1599   5.456   5.352   2.274
  162PHE    CD2 1600   5.183   5.251   2.445
  162PHE    HD2 1601   5.086   5.291   2.472
  162PHE    CE1 1602   5.428   5.168   2.364
  162PHE    HE1 1603   5.535   5.146   2.355
  162PHE    CE2 1604   5.214   5.115   2.453
  162PHE    HE2 1605   5.141   5.047   2.496
  162PHE     CZ 1606   5.341   5.072   2.415
  162PHE     HZ 1607   5.358   4.967   2.394
  162PHE      C 1608   5.070   5.423   2.151
  162PHE      O 1609   4.950   5.443   2.171
  163ILE      N 1610   5.120   5.330   2.071
  163ILE      H 1611   5.219   5.313   2.073
  163ILE     CA 1612   5.047   5.208   2.031
  163ILE     CB 1613   4.990   5.220   1.890
  163ILE    CG1 1614   5.101   5.239   1.786
  163ILE    CG2 1615   4.892   5.337   1.882
  163ILE     CD 1616   5.056   5.195   1.646
  163ILE      C 1617   5.137   5.084   2.036
  163ILE      O 1618   5.259   5.089   2.019
  164LEU      N 1619   5.070   4.979   2.082
  164LEU      H 1620   4.993   4.990   2.144
  164LEU     CA 1621   5.119   4.842   2.061
  164LEU     CB 1622   5.111   4.776   2.199
  164LEU     CG 1623   5.144   4.628   2.221
  164LEU    CD1 1624   5.291   4.596   2.194
  164LEU    CD2 1625   5.123   4.604   2.370
  164LEU      C 1626   5.040   4.766   1.955
  164LEU      O 1627   4.918   4.766   1.964
  165PHE      N 1628   5.119   4.695   1.874
  165PHE      H 1629   5.219   4.698   1.873
  165PHE     CA 1630   5.063   4.602   1.775
  165PHE     CB 1631   5.114   4.633   1.634
  165PHE     CG 1632   5.006   4.707   1.555
  165PHE    CD1 1633   5.010   4.846   1.553
  165PHE    HD1 1634   5.084   4.895   1.617
  165PHE    CD2 1635   4.925   4.631   1.472
  165PHE    HD2 1636   4.920   4.522   1.477
  165PHE    CE1 1637   4.937   4.912   1.454
  165PHE    HE1 1638   4.946   5.020   1.444
  165PHE    CE2 1639   4.844   4.696   1.379
  165PHE    HE2 1640   4.776   4.639   1.317
  165PHE     CZ 1641   4.856   4.835   1.372
  165PHE     HZ 1642   4.791   4.889   1.303
  165PHE      C 1643   5.096   4.457   1.811
  165PHE      O 1644   5.211   4.420   1.787
  166ASN      N 1645   5.000   4.386   1.870
  166ASN      H 1646   4.914   4.431   1.895
  166ASN     CA 1647   5.018   4.245   1.907
  166ASN     CB 1648   4.945   4.209   2.037
  166ASN     CG 1649   5.008   4.105   2.129
  166ASN    OD1 1650   5.099   4.032   2.091
  166ASN    ND2 1651   4.982   4.104   2.260
  166ASN   HD21 1652   4.941   4.180   2.309
  166ASN   HD22 1653   5.003   4.021   2.312
  166ASN      C 1654   4.982   4.145   1.797
  166ASN      O 1655   4.869   4.145   1.748
  167ASN      N 1656   5.086   4.072   1.755
  167ASN      H 1657   5.174   4.111   1.782
  167ASN     CA 1658   5.090   3.953   1.669
  167ASN     CB 1659   5.221   3.929   1.595
  167ASN     CG 1660   5.200   3.833   1.478
  167ASN    OD1 1661   5.198   3.880   1.364
  167ASN    ND2 1662   5.215   3.702   1.497
  167ASN   HD21 1663   5.231   3.658   1.585
  167ASN   HD22 1664   5.201   3.647   1.414
  167ASN      C 1665   5.055   3.833   1.757
  167ASN      O 1666   5.144   3.778   1.822
  168VAL      N 1667   4.926   3.812   1.780
  168VAL      H 1668   4.858   3.856   1.721
  168VAL     CA 1669   4.885   3.697   1.862
  168VAL     CB 1670   4.777   3.730   1.965
  168VAL    CG1 1671   4.838   3.790   2.092
  168VAL    CG2 1672   4.660   3.813   1.915
  168VAL      C 1673   4.837   3.579   1.778
  168VAL      O 1674   4.840   3.581   1.655
  169ASP      N 1675   4.791   3.474   1.845
  169ASP      H 1676   4.806   3.453   1.942
  169ASP     CA 1677   4.710   3.365   1.788
  169ASP     CB 1678   4.649   3.292   1.907
  169ASP     CG 1679   4.725   3.170   1.961
  169ASP    OD1 1680   4.785   3.177   2.071
  169ASP    OD2 1681   4.717   3.061   1.900
  169ASP      C 1682   4.592   3.413   1.704
  169ASP      O 1683   4.517   3.505   1.733
  170GLY      N 1684   4.608   3.381   1.575
  170GLY      H 1685   4.693   3.339   1.545
  170GLY     CA 1686   4.513   3.404   1.465
  170GLY      C 1687   4.509   3.545   1.407
  170GLY      O 1688   4.519   3.567   1.286
  171HISE     N 1689   4.478   3.639   1.496
  171HISE     H 1690   4.481   3.617   1.593
  171HISE    CA 1691   4.460   3.783   1.471
  171HISE    CB 1692   4.321   3.825   1.519
  171HISE    CG 1693   4.212   3.754   1.440
  171HISE   ND1 1694   4.095   3.709   1.483
  171HISE   CD2 1695   4.205   3.745   1.307
  171HISE   HD2 1696   4.295   3.750   1.246
  171HISE   CE1 1697   4.021   3.664   1.382
  171HISE   HE1 1698   3.921   3.622   1.390
  171HISE   NE2 1699   4.092   3.686   1.271
  171HISE   HE2 1700   4.070   3.649   1.181
  171HISE     C 1701   4.568   3.883   1.512
  171HISE     O 1702   4.667   3.844   1.574
  172LEU      N 1703   4.556   4.000   1.449
  172LEU      H 1704   4.487   4.008   1.378
  172LEU     CA 1705   4.635   4.120   1.480
  172LEU     CB 1706   4.677   4.188   1.350
  172LEU     CG 1707   4.817   4.250   1.350
  172LEU    CD1 1708   4.924   4.145   1.376
  172LEU    CD2 1709   4.830   4.327   1.218
  172LEU      C 1710   4.558   4.222   1.565
  172LEU      O 1711   4.442   4.249   1.537
  173TYR      N 1712   4.611   4.271   1.677
  173TYR      H 1713   4.689   4.219   1.711
  173TYR     CA 1714   4.543   4.367   1.766
  173TYR     CB 1715   4.487   4.296   1.890
  173TYR     CG 1716   4.372   4.199   1.861
  173TYR    CD1 1717   4.399   4.064   1.846
  173TYR    HD1 1718   4.485   4.039   1.784
  173TYR    CD2 1719   4.253   4.241   1.920
  173TYR    HD2 1720   4.233   4.347   1.931
  173TYR    CE1 1721   4.300   3.973   1.880
  173TYR    HE1 1722   4.317   3.866   1.875
  173TYR    CE2 1723   4.149   4.153   1.950
  173TYR    HE2 1724   4.058   4.191   1.997
  173TYR     CZ 1725   4.176   4.019   1.924
  173TYR     OH 1726   4.095   3.923   1.976
  173TYR     HH 1727   4.014   3.967   2.014
  173TYR      C 1728   4.620   4.494   1.801
  173TYR      O 1729   4.718   4.489   1.875
  174GLU      N 1730   4.566   4.608   1.758
  174GLU      H 1731   4.501   4.603   1.682
  174GLU     CA 1732   4.609   4.740   1.805
  174GLU     CB 1733   4.565   4.842   1.699
  174GLU     CG 1734   4.606   4.989   1.698
  174GLU     CD 1735   4.513   5.082   1.620
  174GLU    OE1 1736   4.389   5.070   1.613
  174GLU    OE2 1737   4.567   5.170   1.550
  174GLU      C 1738   4.560   4.776   1.945
  174GLU      O 1739   4.441   4.797   1.972
  175LEU      N 1740   4.658   4.811   2.029
  175LEU      H 1741   4.751   4.792   2.000
  175LEU     CA 1742   4.631   4.856   2.166
  175LEU     CB 1743   4.702   4.753   2.254
  175LEU     CG 1744   4.649   4.610   2.238
  175LEU    CD1 1745   4.753   4.517   2.300
  175LEU    CD2 1746   4.513   4.599   2.307
  175LEU      C 1747   4.700   4.991   2.186
  175LEU      O 1748   4.821   5.009   2.179
  176ASP      N 1749   4.612   5.091   2.183
  176ASP      H 1750   4.518   5.086   2.150
  176ASP     CA 1751   4.640   5.230   2.222
  176ASP     CB 1752   4.530   5.319   2.164
  176ASP     CG 1753   4.552   5.470   2.180
  176ASP    OD1 1754   4.484   5.535   2.262
  176ASP    OD2 1755   4.627   5.525   2.097
  176ASP      C 1756   4.676   5.254   2.369
  176ASP      O 1757   4.653   5.172   2.457
  177GLY      N 1758   4.749   5.364   2.391
  177GLY      H 1759   4.804   5.404   2.318
  177GLY     CA 1760   4.781   5.411   2.526
  177GLY      C 1761   4.662   5.479   2.595
  177GLY      O 1762   4.639   5.464   2.715
  178ARG      N 1763   4.602   5.573   2.522
  178ARG      H 1764   4.592   5.566   2.423
  178ARG     CA 1765   4.499   5.661   2.577
  178ARG     CB 1766   4.487   5.791   2.497
  178ARG     CG 1767   4.604   5.889   2.507
  178ARG     CD 1768   4.651   5.932   2.646
  178ARG     NE 1769   4.774   6.013   2.643
  178ARG     HE 1770   4.821   6.013   2.555
  178ARG     CZ 1771   4.833   6.089   2.736
  178ARG    NH1 1772   4.780   6.136   2.850
  178ARG   HH11 1773   4.688   6.116   2.883
  178ARG   HH12 1774   4.842   6.193   2.903
  178ARG    NH2 1775   4.963   6.113   2.715
  178ARG   HH21 1776   5.015   6.064   2.645
  178ARG   HH22 1777   5.021   6.172   2.772
  178ARG      C 1778   4.360   5.597   2.579
  178ARG      O 1779   4.283   5.612   2.674
  179MET      N 1780   4.328   5.517   2.477
  179MET      H 1781   4.379   5.530   2.392
  179MET     CA 1782   4.205   5.437   2.474
  179MET     CB 1783   4.131   5.452   2.341
  179MET     CG 1784   3.982   5.420   2.329
  179MET     SD 1785   3.966   5.239   2.309
  179MET     CE 1786   3.879   5.235   2.154
  179MET      C 1787   4.232   5.288   2.494
  179MET      O 1788   4.306   5.223   2.421
  180PRO      N 1789   4.178   5.230   2.601
  180PRO     CA 1790   4.191   5.088   2.638
  180PRO     CB 1791   4.105   5.072   2.764
  180PRO     CG 1792   3.995   5.177   2.746
  180PRO     CD 1793   4.064   5.291   2.671
  180PRO      C 1794   4.161   4.983   2.531
  180PRO      O 1795   4.251   4.906   2.498
  181PHE      N 1796   4.046   4.990   2.464
  181PHE      H 1797   3.983   5.067   2.459
  181PHE     CA 1798   3.991   4.871   2.398
  181PHE     CB 1799   3.854   4.899   2.336
  181PHE     CG 1800   3.744   4.882   2.442
  181PHE    CD1 1801   3.684   4.989   2.506
  181PHE    HD1 1802   3.731   5.088   2.510
  181PHE    CD2 1803   3.708   4.753   2.480
  181PHE    HD2 1804   3.753   4.662   2.441
  181PHE    CE1 1805   3.587   4.980   2.604
  181PHE    HE1 1806   3.539   5.063   2.656
  181PHE    CE2 1807   3.613   4.739   2.581
  181PHE    HE2 1808   3.610   4.641   2.629
  181PHE     CZ 1809   3.550   4.850   2.637
  181PHE     HZ 1810   3.476   4.831   2.715
  181PHE      C 1811   4.078   4.807   2.289
  181PHE      O 1812   4.141   4.873   2.206
  182PRO      N 1813   4.078   4.674   2.286
  182PRO     CA 1814   4.141   4.590   2.183
  182PRO     CB 1815   4.148   4.446   2.235
  182PRO     CG 1816   4.136   4.475   2.385
  182PRO     CD 1817   4.045   4.596   2.406
  182PRO      C 1818   4.070   4.592   2.047
  182PRO      O 1819   3.985   4.508   2.018
  183VAL      N 1820   4.125   4.670   1.954
  183VAL      H 1821   4.206   4.728   1.963
  183VAL     CA 1822   4.070   4.681   1.818
  183VAL     CB 1823   4.097   4.821   1.764
  183VAL    CG1 1824   4.050   4.826   1.618
  183VAL    CG2 1825   4.020   4.918   1.853
  183VAL      C 1826   4.142   4.576   1.734
  183VAL      O 1827   4.264   4.578   1.716
  184ASN      N 1828   4.071   4.498   1.653
  184ASN      H 1829   3.972   4.507   1.641
  184ASN     CA 1830   4.131   4.398   1.564
  184ASN     CB 1831   4.024   4.289   1.547
  184ASN     CG 1832   4.077   4.158   1.489
  184ASN    OD1 1833   4.125   4.152   1.376
  184ASN    ND2 1834   4.045   4.042   1.546
  184ASN   HD21 1835   3.988   4.029   1.627
  184ASN   HD22 1836   4.093   3.961   1.512
  184ASN      C 1837   4.171   4.454   1.428
  184ASN      O 1838   4.085   4.503   1.354
  185HISE     N 1839   4.291   4.425   1.379
  185HISE     H 1840   4.326   4.339   1.416
  185HISE    CA 1841   4.325   4.472   1.244
  185HISE    CB 1842   4.435   4.577   1.260
  185HISE    CG 1843   4.375   4.712   1.302
  185HISE   ND1 1844   4.317   4.809   1.232
  185HISE   CD2 1845   4.378   4.752   1.429
  185HISE   HD2 1846   4.409   4.690   1.513
  185HISE   CE1 1847   4.280   4.906   1.314
  185HISE   HE1 1848   4.219   4.991   1.286
  185HISE   NE2 1849   4.326   4.874   1.435
  185HISE   HE2 1850   4.322   4.933   1.516
  185HISE     C 1851   4.368   4.363   1.145
  185HISE     O 1852   4.449   4.390   1.057
  186GLY      N 1853   4.313   4.243   1.162
  186GLY      H 1854   4.261   4.209   1.240
  186GLY     CA 1855   4.319   4.144   1.053
  186GLY      C 1856   4.398   4.019   1.092
  186GLY      O 1857   4.403   3.985   1.210
  187ALA      N 1858   4.439   3.949   0.987
  187ALA      H 1859   4.469   3.999   0.906
  187ALA     CA 1860   4.507   3.820   1.007
  187ALA     CB 1861   4.509   3.757   0.867
  187ALA      C 1862   4.649   3.844   1.057
  187ALA      O 1863   4.711   3.940   1.011
  188SER      N 1864   4.702   3.768   1.152
  188SER      H 1865   4.645   3.698   1.195
  188SER     CA 1866   4.837   3.780   1.209
  188SER     CB 1867   4.843   3.727   1.352
  188SER     OG 1868   4.814   3.590   1.382
  188SER     HG 1869   4.824   3.572   1.480
  188SER      C 1870   4.945   3.707   1.129
  188SER      O 1871   4.923   3.606   1.063
  189SER      N 1872   5.064   3.767   1.126
  189SER      H 1873   5.099   3.831   1.195
  189SER     CA 1874   5.176   3.719   1.043
  189SER     CB 1875   5.145   3.702   0.894
  189SER     OG 1876   5.128   3.822   0.818
  189SER     HG 1877   5.081   3.881   0.883
  189SER      C 1878   5.281   3.831   1.047
  189SER      O 1879   5.253   3.946   1.079
  190GLU      N 1880   5.402   3.788   1.015
  190GLU      H 1881   5.426   3.691   1.021
  190GLU     CA 1882   5.524   3.865   0.985
  190GLU     CB 1883   5.638   3.775   0.938
  190GLU     CG 1884   5.677   3.658   1.028
  190GLU     CD 1885   5.580   3.540   1.030
  190GLU    OE1 1886   5.488   3.535   1.114
  190GLU    OE2 1887   5.585   3.468   0.928
  190GLU      C 1888   5.496   3.964   0.872
  190GLU      O 1889   5.505   4.082   0.904
  191ASP      N 1890   5.449   3.926   0.753
  191ASP      H 1891   5.464   3.832   0.723
  191ASP     CA 1892   5.402   4.017   0.648
  191ASP     CB 1893   5.340   3.930   0.538
  191ASP     CG 1894   5.327   3.988   0.397
  191ASP    OD1 1895   5.218   4.040   0.364
  191ASP    OD2 1896   5.427   3.973   0.323
  191ASP      C 1897   5.304   4.125   0.694
  191ASP      O 1898   5.334   4.243   0.675
  192THR      N 1899   5.211   4.086   0.780
  192THR      H 1900   5.210   3.992   0.813
  192THR     CA 1901   5.104   4.174   0.831
  192THR     CB 1902   4.967   4.112   0.862
  192THR    OG1 1903   4.989   4.001   0.950
  192THR    HG1 1904   4.898   3.962   0.967
  192THR    CG2 1905   4.887   4.076   0.736
  192THR      C 1906   5.144   4.265   0.947
  192THR      O 1907   5.083   4.371   0.952
  193LEU      N 1908   5.223   4.231   1.049
  193LEU      H 1909   5.233   4.136   1.077
  193LEU     CA 1910   5.286   4.324   1.143
  193LEU     CB 1911   5.376   4.233   1.228
  193LEU     CG 1912   5.435   4.279   1.361
  193LEU    CD1 1913   5.318   4.312   1.454
  193LEU    CD2 1914   5.534   4.189   1.435
  193LEU      C 1915   5.372   4.437   1.085
  193LEU      O 1916   5.337   4.553   1.107
  194LEU      N 1917   5.468   4.413   0.997
  194LEU      H 1918   5.505   4.320   0.993
  194LEU     CA 1919   5.541   4.504   0.907
  194LEU     CB 1920   5.631   4.419   0.817
  194LEU     CG 1921   5.748   4.362   0.897
  194LEU    CD1 1922   5.798   4.236   0.827
  194LEU    CD2 1923   5.855   4.470   0.915
  194LEU      C 1924   5.443   4.584   0.821
  194LEU      O 1925   5.446   4.706   0.837
  195LYS      N 1926   5.349   4.520   0.752
  195LYS      H 1927   5.326   4.423   0.760
  195LYS     CA 1928   5.248   4.592   0.673
  195LYS     CB 1929   5.178   4.505   0.569
  195LYS     CG 1930   5.275   4.479   0.453
  195LYS     CD 1931   5.238   4.393   0.332
  195LYS     CE 1932   5.354   4.387   0.233
  195LYS     NZ 1933   5.468   4.325   0.303
  195LYS    HZ1 1934   5.509   4.399   0.358
  195LYS    HZ2 1935   5.421   4.261   0.363
  195LYS    HZ3 1936   5.539   4.288   0.244
  195LYS      C 1937   5.149   4.687   0.740
  195LYS      O 1938   5.142   4.805   0.703
  196ASP      N 1939   5.104   4.647   0.859
  196ASP      H 1940   5.100   4.552   0.889
  196ASP     CA 1941   5.021   4.739   0.939
  196ASP     CB 1942   4.920   4.666   1.029
  196ASP     CG 1943   4.793   4.664   0.943
  196ASP    OD1 1944   4.693   4.734   0.970
  196ASP    OD2 1945   4.795   4.586   0.846
  196ASP      C 1946   5.105   4.853   0.998
  196ASP      O 1947   5.069   4.966   0.967
  197ALA      N 1948   5.224   4.826   1.051
  197ALA      H 1949   5.249   4.730   1.058
  197ALA     CA 1950   5.319   4.926   1.102
  197ALA     CB 1951   5.434   4.868   1.185
  197ALA      C 1952   5.374   5.024   0.997
  197ALA      O 1953   5.359   5.145   1.012
  198ALA      N 1954   5.394   4.974   0.876
  198ALA      H 1955   5.416   4.877   0.863
  198ALA     CA 1956   5.435   5.054   0.759
  198ALA     CB 1957   5.480   4.980   0.633
  198ALA      C 1958   5.322   5.143   0.705
  198ALA      O 1959   5.350   5.259   0.673
  199LYS      N 1960   5.199   5.095   0.713
  199LYS      H 1961   5.177   5.005   0.750
  199LYS     CA 1962   5.085   5.182   0.679
  199LYS     CB 1963   4.955   5.101   0.680
  199LYS     CG 1964   4.831   5.177   0.633
  199LYS     CD 1965   4.702   5.149   0.710
  199LYS     CE 1966   4.704   5.168   0.861
  199LYS     NZ 1967   4.583   5.104   0.916
  199LYS    HZ1 1968   4.542   5.042   0.850
  199LYS    HZ2 1969   4.614   5.064   1.002
  199LYS    HZ3 1970   4.509   5.169   0.934
  199LYS      C 1971   5.058   5.299   0.774
  199LYS      O 1972   5.046   5.413   0.730
  200VAL      N 1973   5.071   5.268   0.903
  200VAL      H 1974   5.068   5.173   0.934
  200VAL     CA 1975   5.068   5.365   1.013
  200VAL     CB 1976   5.064   5.304   1.153
  200VAL    CG1 1977   5.038   5.423   1.246
  200VAL    CG2 1978   4.950   5.204   1.175
  200VAL      C 1979   5.182   5.466   1.000
  200VAL      O 1980   5.166   5.587   1.015
  201CYS      N 1981   5.305   5.415   0.996
  201CYS      H 1982   5.322   5.320   1.020
  201CYS     CA 1983   5.426   5.497   0.983
  201CYS     CB 1984   5.551   5.411   0.963
  201CYS     SG 1985   5.594   5.343   1.127
  201CYS     HG 1986   5.606   5.465   1.178
  201CYS      C 1987   5.424   5.588   0.860
  201CYS      O 1988   5.473   5.701   0.867
  202ARG      N 1989   5.374   5.546   0.744
  202ARG      H 1990   5.367   5.451   0.714
  202ARG     CA 1991   5.341   5.636   0.632
  202ARG     CB 1992   5.304   5.554   0.508
  202ARG     CG 1993   5.420   5.473   0.450
  202ARG     CD 1994   5.361   5.411   0.323
  202ARG     NE 1995   5.379   5.489   0.199
  202ARG     HE 1996   5.420   5.579   0.212
  202ARG     CZ 1997   5.332   5.460   0.077
  202ARG    NH1 1998   5.264   5.349   0.045
  202ARG   HH11 1999   5.245   5.273   0.107
  202ARG   HH12 2000   5.235   5.336  -0.050
  202ARG    NH2 2001   5.338   5.554  -0.019
  202ARG   HH21 2002   5.369   5.647   0.000
  202ARG   HH22 2003   5.312   5.526  -0.111
  202ARG      C 2004   5.232   5.742   0.649
  202ARG      O 2005   5.264   5.860   0.632
  203GLU      N 2006   5.116   5.706   0.703
  203GLU      H 2007   5.107   5.615   0.743
  203GLU     CA 2008   5.020   5.812   0.737
  203GLU     CB 2009   4.895   5.739   0.788
  203GLU     CG 2010   4.830   5.658   0.676
  203GLU     CD 2011   4.682   5.624   0.696
  203GLU    OE1 2012   4.596   5.692   0.635
  203GLU    OE2 2013   4.655   5.546   0.790
  203GLU      C 2014   5.071   5.906   0.846
  203GLU      O 2015   5.049   6.025   0.823
  204PHE      N 2016   5.165   5.868   0.931
  204PHE      H 2017   5.188   5.771   0.945
  204PHE     CA 2018   5.241   5.960   1.017
  204PHE     CB 2019   5.332   5.878   1.108
  204PHE     CG 2020   5.408   5.955   1.217
  204PHE    CD1 2021   5.547   5.947   1.207
  204PHE    HD1 2022   5.590   5.886   1.128
  204PHE    CD2 2023   5.342   6.033   1.311
  204PHE    HD2 2024   5.239   6.012   1.338
  204PHE    CE1 2025   5.620   6.018   1.301
  204PHE    HE1 2026   5.729   6.014   1.295
  204PHE    CE2 2027   5.421   6.112   1.394
  204PHE    HE2 2028   5.364   6.190   1.445
  204PHE     CZ 2029   5.559   6.099   1.397
  204PHE     HZ 2030   5.604   6.107   1.496
  204PHE      C 2031   5.322   6.069   0.947
  204PHE      O 2032   5.269   6.179   0.930
  205THR      N 2033   5.415   6.011   0.871
  205THR      H 2034   5.436   5.914   0.862
  205THR     CA 2035   5.509   6.092   0.792
  205THR     CB 2036   5.627   6.006   0.747
  205THR    OG1 2037   5.589   5.880   0.693
  205THR    HG1 2038   5.588   5.814   0.769
  205THR    CG2 2039   5.732   5.984   0.857
  205THR      C 2040   5.447   6.168   0.675
  205THR      O 2041   5.492   6.283   0.679
  206GLU      N 2042   5.332   6.122   0.625
  206GLU      H 2043   5.301   6.027   0.625
  206GLU     CA 2044   5.260   6.203   0.526
  206GLU     CB 2045   5.175   6.108   0.440
  206GLU     CG 2046   5.256   6.051   0.323
  206GLU     CD 2047   5.187   5.968   0.214
  206GLU    OE1 2048   5.065   5.945   0.219
  206GLU    OE2 2049   5.264   5.932   0.122
  206GLU      C 2050   5.178   6.314   0.591
  206GLU      O 2051   5.159   6.418   0.529
  207ARG      N 2052   5.128   6.296   0.713
  207ARG      H 2053   5.146   6.210   0.759
  207ARG     CA 2054   5.033   6.394   0.769
  207ARG     CB 2055   4.905   6.324   0.815
  207ARG     CG 2056   4.822   6.263   0.701
  207ARG     CD 2057   4.680   6.230   0.745
  207ARG     NE 2058   4.675   6.116   0.839
  207ARG     HE 2059   4.758   6.116   0.894
  207ARG     CZ 2060   4.591   6.012   0.842
  207ARG    NH1 2061   4.501   6.006   0.743
  207ARG   HH11 2062   4.510   6.067   0.664
  207ARG   HH12 2063   4.426   5.940   0.741
  207ARG    NH2 2064   4.612   5.904   0.918
  207ARG   HH21 2065   4.688   5.901   0.982
  207ARG   HH22 2066   4.532   5.843   0.925
  207ARG      C 2067   5.084   6.493   0.873
  207ARG      O 2068   5.055   6.612   0.860
  208GLU      N 2069   5.147   6.442   0.979
  208GLU      H 2070   5.187   6.350   0.983
  208GLU     CA 2071   5.192   6.526   1.091
  208GLU     CB 2072   5.217   6.425   1.203
  208GLU     CG 2073   5.223   6.478   1.347
  208GLU     CD 2074   5.102   6.559   1.393
  208GLU    OE1 2075   5.008   6.504   1.454
  208GLU    OE2 2076   5.108   6.679   1.356
  208GLU      C 2077   5.293   6.637   1.062
  208GLU      O 2078   5.368   6.620   0.966
  209GLN      N 2079   5.274   6.751   1.128
  209GLN      H 2080   5.205   6.755   1.201
  209GLN     CA 2081   5.354   6.872   1.109
  209GLN     CB 2082   5.324   6.982   1.211
  209GLN     CG 2083   5.176   7.018   1.201
  209GLN     CD 2084   5.157   7.156   1.265
  209GLN    OE1 2085   5.198   7.193   1.375
  209GLN    NE2 2086   5.085   7.238   1.189
  209GLN   HE21 2087   5.054   7.217   1.096
  209GLN   HE22 2088   5.076   7.332   1.221
  209GLN      C 2089   5.506   6.855   1.120
  209GLN      O 2090   5.558   6.837   1.230
  210GLY      N 2091   5.572   6.913   1.021
  210GLY      H 2092   5.543   6.904   0.925
  210GLY     CA 2093   5.716   6.941   1.027
  210GLY      C 2094   5.817   6.827   1.042
  210GLY      O 2095   5.806   6.726   0.972
  211GLU      N 2096   5.911   6.848   1.133
  211GLU      H 2097   5.903   6.923   1.198
  211GLU     CA 2098   6.015   6.747   1.159
  211GLU     CB 2099   6.133   6.824   1.218
  211GLU     CG 2100   6.251   6.728   1.204
  211GLU     CD 2101   6.389   6.790   1.228
  211GLU    OE1 2102   6.412   6.908   1.260
  211GLU    OE2 2103   6.482   6.712   1.197
  211GLU      C 2104   5.962   6.641   1.256
  211GLU      O 2105   6.001   6.627   1.372
  212VAL      N 2106   5.889   6.557   1.184
  212VAL      H 2107   5.845   6.592   1.101
  212VAL     CA 2108   5.837   6.427   1.229
  212VAL     CB 2109   5.729   6.370   1.137
  212VAL    CG1 2110   5.590   6.409   1.187
  212VAL    CG2 2111   5.760   6.405   0.992
  212VAL      C 2112   5.946   6.323   1.255
  212VAL      O 2113   6.021   6.295   1.162
  213ARG      N 2114   5.956   6.268   1.376
  213ARG      H 2115   5.906   6.313   1.450
  213ARG     CA 2116   6.027   6.145   1.414
  213ARG     CB 2117   6.154   6.197   1.481
  213ARG     CG 2118   6.283   6.208   1.399
  213ARG     CD 2119   6.294   6.349   1.339
  213ARG     NE 2120   6.406   6.351   1.244
  213ARG     HE 2121   6.491   6.383   1.287
  213ARG     CZ 2122   6.410   6.321   1.114
  213ARG    NH1 2123   6.301   6.285   1.046
  213ARG   HH11 2124   6.208   6.275   1.083
  213ARG   HH12 2125   6.312   6.246   0.955
  213ARG    NH2 2126   6.514   6.377   1.050
  213ARG   HH21 2127   6.573   6.437   1.104
  213ARG   HH22 2128   6.521   6.372   0.950
  213ARG      C 2129   5.950   6.058   1.514
  213ARG      O 2130   5.868   6.120   1.582
  214PHE      N 2131   5.969   5.927   1.499
  214PHE      H 2132   6.008   5.890   1.415
  214PHE     CA 2133   5.923   5.823   1.592
  214PHE     CB 2134   5.810   5.743   1.528
  214PHE     CG 2135   5.838   5.643   1.416
  214PHE    CD1 2136   5.842   5.676   1.281
  214PHE    HD1 2137   5.829   5.780   1.249
  214PHE    CD2 2138   5.852   5.510   1.455
  214PHE    HD2 2139   5.847   5.484   1.560
  214PHE    CE1 2140   5.880   5.582   1.187
  214PHE    HE1 2141   5.883   5.609   1.081
  214PHE    CE2 2142   5.898   5.421   1.358
  214PHE    HE2 2143   5.942   5.325   1.384
  214PHE     CZ 2144   5.906   5.450   1.222
  214PHE     HZ 2145   5.914   5.374   1.143
  214PHE      C 2146   6.027   5.733   1.659
  214PHE      O 2147   6.149   5.738   1.643
  215SER      N 2148   5.982   5.660   1.761
  215SER      H 2149   5.883   5.660   1.772
  215SER     CA 2150   6.055   5.563   1.845
  215SER     CB 2151   6.065   5.620   1.986
  215SER     OG 2152   6.146   5.525   2.056
  215SER     HG 2153   6.233   5.531   2.006
  215SER      C 2154   5.993   5.423   1.842
  215SER      O 2155   5.871   5.413   1.851
  216ALA      N 2156   6.066   5.312   1.831
  216ALA      H 2157   6.166   5.315   1.834
  216ALA     CA 2158   6.009   5.177   1.821
  216ALA     CB 2159   5.945   5.151   1.684
  216ALA      C 2160   6.097   5.060   1.865
  216ALA      O 2161   6.216   5.061   1.836
  217VAL      N 2162   6.032   4.956   1.917
  217VAL      H 2163   5.932   4.949   1.912
  217VAL     CA 2164   6.085   4.845   1.997
  217VAL     CB 2165   6.112   4.882   2.143
  217VAL    CG1 2166   5.984   4.910   2.221
  217VAL    CG2 2167   6.207   4.784   2.211
  217VAL      C 2168   5.997   4.720   1.983
  217VAL      O 2169   5.876   4.741   1.974
  218ALA      N 2170   6.058   4.602   1.982
  218ALA      H 2171   6.157   4.593   1.997
  218ALA     CA 2172   5.993   4.471   1.973
  218ALA     CB 2173   6.011   4.396   1.841
  218ALA      C 2174   6.021   4.388   2.098
  218ALA      O 2175   6.133   4.390   2.150
  219LEU      N 2176   5.914   4.321   2.138
  219LEU      H 2177   5.833   4.323   2.080
  219LEU     CA 2178   5.900   4.221   2.246
  219LEU     CB 2179   5.805   4.287   2.345
  219LEU     CG 2180   5.812   4.222   2.484
  219LEU    CD1 2181   5.933   4.258   2.570
  219LEU    CD2 2182   5.685   4.259   2.561
  219LEU      C 2183   5.830   4.094   2.199
  219LEU     O1 2184   5.780   4.079   2.086
  219LEU     O2 2185   5.828   3.996   2.278
   6.91899   6.91899   4.89245   0.00000   0.00000   0.00000   0.00000   3.45948   3.45948
