# Supplementary material for: Is There a Functional Role for the Knotted Topology in Protein UCH-L1?
Source: J Chem Inf Model. 2024 Jul 24;64(17):6827–37. doi: 10.1021/acs.jcim.4c00880 (PMC11388461; doi:10.1021/acs.jcim.4c00880)
Supplement: Supplementary file 2 — ci4c00880_si_002.zip [file ci4c00880_si_002.zip › UCH-L1_files/APO/APO_delta220/REP_1/traj_initial.gro]

Protein in water t=   0.00000 step= 0
 2185
    1MET      N    1   5.996   3.443   3.442
    1MET     H1    2   6.083   3.424   3.487
    1MET     H2    3   5.938   3.484   3.512
    1MET     H3    4   5.966   3.349   3.427
    1MET     CA    5   6.006   3.514   3.313
    1MET     CB    6   6.031   3.414   3.201
    1MET     CG    7   6.163   3.337   3.191
    1MET     SD    8   6.182   3.219   3.330
    1MET     CE    9   6.337   3.140   3.296
    1MET      C   10   5.879   3.592   3.278
    1MET      O   11   5.873   3.637   3.164
    2GLN      N   12   5.763   3.571   3.340
    2GLN      H   13   5.750   3.501   3.411
    2GLN     CA   14   5.651   3.663   3.315
    2GLN     CB   15   5.550   3.608   3.214
    2GLN     CG   16   5.470   3.492   3.273
    2GLN     CD   17   5.336   3.458   3.206
    2GLN    OE1   18   5.322   3.376   3.116
    2GLN    NE2   19   5.245   3.543   3.253
    2GLN   HE21   20   5.277   3.614   3.316
    2GLN   HE22   21   5.152   3.536   3.218
    2GLN      C   22   5.590   3.721   3.442
    2GLN      O   23   5.564   3.643   3.534
    3LEU      N   24   5.538   3.842   3.422
    3LEU      H   25   5.570   3.891   3.342
    3LEU     CA   26   5.457   3.917   3.520
    3LEU     CB   27   5.450   4.060   3.465
    3LEU     CG   28   5.579   4.143   3.464
    3LEU    CD1   29   5.550   4.278   3.397
    3LEU    CD2   30   5.624   4.176   3.606
    3LEU      C   31   5.323   3.845   3.530
    3LEU      O   32   5.286   3.766   3.442
    4LYS      N   33   5.248   3.894   3.628
    4LYS      H   34   5.288   3.939   3.708
    4LYS     CA   35   5.103   3.876   3.642
    4LYS     CB   36   5.057   3.900   3.786
    4LYS     CG   37   5.102   3.791   3.883
    4LYS     CD   38   5.083   3.829   4.030
    4LYS     CE   39   5.134   3.715   4.118
    4LYS     NZ   40   5.272   3.676   4.087
    4LYS    HZ1   41   5.330   3.755   4.069
    4LYS    HZ2   42   5.314   3.630   4.165
    4LYS    HZ3   43   5.285   3.614   4.010
    4LYS      C   44   5.023   3.951   3.535
    4LYS      O   45   5.053   4.068   3.514
    5PRO      N   46   4.923   3.897   3.465
    5PRO     CA   47   4.832   3.972   3.377
    5PRO     CB   48   4.737   3.867   3.318
    5PRO     CG   49   4.739   3.751   3.418
    5PRO     CD   50   4.880   3.757   3.476
    5PRO      C   51   4.755   4.080   3.452
    5PRO      O   52   4.719   4.070   3.570
    6MET      N   53   4.716   4.180   3.374
    6MET      H   54   4.722   4.169   3.275
    6MET     CA   55   4.664   4.309   3.421
    6MET     CB   56   4.759   4.427   3.398
    6MET     CG   57   4.719   4.547   3.484
    6MET     SD   58   4.867   4.654   3.502
    6MET     CE   59   4.894   4.694   3.331
    6MET      C   60   4.539   4.334   3.336
    6MET      O   61   4.535   4.325   3.213
    7GLU      N   62   4.442   4.399   3.399
    7GLU      H   63   4.444   4.388   3.498
    7GLU     CA   64   4.322   4.446   3.328
    7GLU     CB   65   4.201   4.452   3.421
    7GLU     CG   66   4.073   4.469   3.337
    7GLU     CD   67   3.950   4.454   3.427
    7GLU    OE1   68   3.850   4.509   3.376
    7GLU    OE2   69   3.948   4.373   3.522
    7GLU      C   70   4.350   4.580   3.260
    7GLU      O   71   4.363   4.679   3.332
    8ILE      N   72   4.379   4.579   3.130
    8ILE      H   73   4.382   4.491   3.082
    8ILE     CA   74   4.411   4.692   3.043
    8ILE     CB   75   4.468   4.665   2.904
    8ILE    CG1   76   4.603   4.592   2.905
    8ILE    CG2   77   4.482   4.790   2.817
    8ILE     CD   78   4.709   4.655   2.995
    8ILE      C   79   4.282   4.775   3.042
    8ILE      O   80   4.180   4.728   2.993
    9ASN      N   81   4.288   4.870   3.135
    9ASN      H   82   4.369   4.884   3.192
    9ASN     CA   83   4.184   4.972   3.152
    9ASN     CB   84   4.062   4.914   3.223
    9ASN     CG   85   4.070   4.896   3.375
    9ASN    OD1   86   4.141   4.978   3.434
    9ASN    ND2   87   3.982   4.821   3.439
    9ASN   HD21   88   3.921   4.763   3.385
    9ASN   HD22   89   3.981   4.829   3.539
    9ASN      C   90   4.231   5.113   3.189
    9ASN      O   91   4.337   5.115   3.253
   10PRO      N   92   4.147   5.214   3.171
   10PRO     CA   93   4.187   5.350   3.212
   10PRO     CB   94   4.066   5.435   3.170
   10PRO     CG   95   3.995   5.365   3.054
   10PRO     CD   96   4.028   5.218   3.084
   10PRO      C   97   4.224   5.356   3.360
   10PRO      O   98   4.331   5.400   3.403
   11GLU      N   99   4.138   5.306   3.447
   11GLU      H  100   4.051   5.275   3.408
   11GLU     CA  101   4.149   5.300   3.594
   11GLU     CB  102   4.032   5.226   3.659
   11GLU     CG  103   4.011   5.252   3.808
   11GLU     CD  104   3.882   5.179   3.843
   11GLU    OE1  105   3.888   5.060   3.881
   11GLU    OE2  106   3.774   5.242   3.837
   11GLU      C  107   4.272   5.224   3.645
   11GLU      O  108   4.330   5.260   3.747
   12MET      N  109   4.309   5.108   3.592
   12MET      H  110   4.245   5.056   3.535
   12MET     CA  111   4.432   5.033   3.623
   12MET     CB  112   4.426   4.892   3.564
   12MET     CG  113   4.312   4.814   3.631
   12MET     SD  114   4.328   4.783   3.810
   12MET     CE  115   4.158   4.799   3.860
   12MET      C  116   4.559   5.106   3.579
   12MET      O  117   4.634   5.130   3.673
   13LEU      N  118   4.544   5.174   3.466
   13LEU      H  119   4.473   5.153   3.399
   13LEU     CA  120   4.640   5.276   3.422
   13LEU     CB  121   4.615   5.306   3.274
   13LEU     CG  122   4.658   5.189   3.185
   13LEU    CD1  123   4.604   5.200   3.042
   13LEU    CD2  124   4.811   5.189   3.178
   13LEU      C  125   4.644   5.405   3.505
   13LEU      O  126   4.753   5.458   3.525
   14ASN      N  127   4.532   5.454   3.556
   14ASN      H  128   4.451   5.428   3.503
   14ASN     CA  129   4.524   5.560   3.658
   14ASN     CB  130   4.380   5.609   3.656
   14ASN     CG  131   4.338   5.690   3.533
   14ASN    OD1  132   4.423   5.740   3.459
   14ASN    ND2  133   4.207   5.709   3.515
   14ASN   HD21  134   4.134   5.677   3.575
   14ASN   HD22  135   4.177   5.755   3.432
   14ASN      C  136   4.586   5.537   3.796
   14ASN      O  137   4.656   5.617   3.857
   15LYS      N  138   4.560   5.411   3.831
   15LYS      H  139   4.488   5.360   3.784
   15LYS     CA  140   4.624   5.343   3.945
   15LYS     CB  141   4.557   5.210   3.981
   15LYS     CG  142   4.418   5.240   4.037
   15LYS     CD  143   4.343   5.113   4.080
   15LYS     CE  144   4.199   5.154   4.112
   15LYS     NZ  145   4.130   5.054   4.196
   15LYS    HZ1  146   4.173   5.045   4.286
   15LYS    HZ2  147   4.032   5.071   4.200
   15LYS    HZ3  148   4.142   4.960   4.164
   15LYS      C  149   4.775   5.322   3.936
   15LYS      O  150   4.854   5.345   4.027
   16VAL      N  151   4.824   5.272   3.822
   16VAL      H  152   4.773   5.217   3.755
   16VAL     CA  153   4.968   5.261   3.800
   16VAL     CB  154   4.990   5.175   3.675
   16VAL    CG1  155   5.133   5.181   3.621
   16VAL    CG2  156   4.953   5.029   3.701
   16VAL      C  157   5.029   5.401   3.794
   16VAL      O  158   5.122   5.422   3.872
   17LEU      N  159   4.971   5.501   3.729
   17LEU      H  160   4.894   5.482   3.668
   17LEU     CA  161   5.019   5.640   3.737
   17LEU     CB  162   4.935   5.730   3.647
   17LEU     CG  163   4.942   5.734   3.494
   17LEU    CD1  164   4.842   5.842   3.452
   17LEU    CD2  165   5.084   5.773   3.452
   17LEU      C  166   5.018   5.691   3.881
   17LEU      O  167   5.117   5.755   3.916
   18SER      N  168   4.916   5.661   3.961
   18SER      H  169   4.825   5.657   3.919
   18SER     CA  170   4.916   5.683   4.106
   18SER     CB  171   4.785   5.650   4.177
   18SER     OG  172   4.780   5.713   4.305
   18SER     HG  173   4.774   5.631   4.361
   18SER      C  174   5.028   5.614   4.185
   18SER      O  175   5.106   5.681   4.254
   19ARG      N  176   5.053   5.485   4.168
   19ARG      H  177   4.991   5.427   4.115
   19ARG     CA  178   5.164   5.409   4.227
   19ARG     CB  179   5.159   5.257   4.208
   19ARG     CG  180   5.045   5.197   4.290
   19ARG     CD  181   5.046   5.044   4.289
   19ARG     NE  182   4.941   4.986   4.374
   19ARG     HE  183   4.851   4.996   4.333
   19ARG     CZ  184   4.949   4.921   4.491
   19ARG    NH1  185   5.060   4.896   4.563
   19ARG   HH11  186   5.149   4.920   4.524
   19ARG   HH12  187   5.050   4.872   4.659
   19ARG    NH2  188   4.832   4.877   4.540
   19ARG   HH21  189   4.748   4.890   4.488
   19ARG   HH22  190   4.833   4.837   4.631
   19ARG      C  191   5.304   5.450   4.181
   19ARG      O  192   5.403   5.435   4.252
   20LEU      N  193   5.315   5.476   4.051
   20LEU      H  194   5.238   5.444   3.995
   20LEU     CA  195   5.435   5.525   3.983
   20LEU     CB  196   5.443   5.491   3.834
   20LEU     CG  197   5.467   5.344   3.800
   20LEU    CD1  198   5.457   5.338   3.648
   20LEU    CD2  199   5.600   5.297   3.860
   20LEU      C  200   5.502   5.656   4.027
   20LEU      O  201   5.618   5.679   3.994
   21GLY      N  202   5.422   5.743   4.088
   21GLY      H  203   5.331   5.711   4.114
   21GLY     CA  204   5.462   5.878   4.131
   21GLY      C  205   5.454   5.985   4.021
   21GLY      O  206   5.531   6.080   4.020
   22VAL      N  207   5.351   5.965   3.939
   22VAL      H  208   5.287   5.889   3.945
   22VAL     CA  209   5.317   6.058   3.830
   22VAL     CB  210   5.285   6.004   3.691
   22VAL    CG1  211   5.315   6.097   3.573
   22VAL    CG2  212   5.351   5.867   3.675
   22VAL      C  213   5.196   6.142   3.871
   22VAL      O  214   5.102   6.104   3.941
   23ALA      N  215   5.205   6.264   3.821
   23ALA      H  216   5.290   6.289   3.774
   23ALA     CA  217   5.115   6.375   3.856
   23ALA     CB  218   5.170   6.516   3.832
   23ALA      C  219   4.973   6.369   3.800
   23ALA      O  220   4.936   6.380   3.683
   24GLY      N  221   4.875   6.367   3.890
   24GLY      H  222   4.895   6.387   3.986
   24GLY     CA  223   4.733   6.341   3.863
   24GLY      C  224   4.650   6.458   3.811
   24GLY      O  225   4.529   6.438   3.807
   25GLN      N  226   4.721   6.547   3.742
   25GLN      H  227   4.815   6.568   3.769
   25GLN     CA  228   4.668   6.641   3.643
   25GLN     CB  229   4.764   6.757   3.616
   25GLN     CG  230   4.783   6.844   3.740
   25GLN     CD  231   4.862   6.970   3.704
   25GLN    OE1  232   4.984   6.981   3.697
   25GLN    NE2  233   4.788   7.072   3.662
   25GLN   HE21  234   4.688   7.073   3.669
   25GLN   HE22  235   4.826   7.138   3.598
   25GLN      C  236   4.630   6.584   3.506
   25GLN      O  237   4.536   6.634   3.444
   26TRP      N  238   4.711   6.484   3.475
   26TRP      H  239   4.788   6.465   3.536
   26TRP     CA  240   4.689   6.403   3.354
   26TRP     CB  241   4.816   6.397   3.269
   26TRP     CG  242   4.861   6.533   3.215
   26TRP    CD1  243   4.941   6.619   3.279
   26TRP    HD1  244   5.003   6.590   3.364
   26TRP    CD2  245   4.832   6.586   3.090
   26TRP    NE1  246   4.945   6.730   3.207
   26TRP    HE1  247   4.981   6.817   3.240
   26TRP    CE2  248   4.881   6.716   3.091
   26TRP    CE3  249   4.758   6.548   2.978
   26TRP    HE3  250   4.752   6.441   2.960
   26TRP    CZ2  251   4.861   6.805   2.986
   26TRP    HZ2  252   4.910   6.902   2.991
   26TRP    CZ3  253   4.722   6.640   2.881
   26TRP    HZ3  254   4.686   6.607   2.783
   26TRP    CH2  255   4.783   6.765   2.878
   26TRP    HH2  256   4.746   6.834   2.802
   26TRP      C  257   4.651   6.259   3.389
   26TRP      O  258   4.730   6.181   3.441
   27ARG      N  259   4.534   6.216   3.343
   27ARG      H  260   4.466   6.283   3.313
   27ARG     CA  261   4.483   6.081   3.368
   27ARG     CB  262   4.382   6.084   3.483
   27ARG     CG  263   4.453   6.115   3.615
   27ARG     CD  264   4.513   5.984   3.668
   27ARG     NE  265   4.582   6.016   3.793
   27ARG     HE  266   4.676   6.051   3.791
   27ARG     CZ  267   4.535   5.986   3.915
   27ARG    NH1  268   4.414   5.936   3.941
   27ARG   HH11  269   4.337   5.923   3.878
   27ARG   HH12  270   4.390   5.926   4.038
   27ARG    NH2  271   4.609   5.995   4.027
   27ARG   HH21  272   4.705   6.023   4.020
   27ARG   HH22  273   4.578   5.973   4.120
   27ARG      C  274   4.425   6.016   3.241
   27ARG      O  275   4.367   6.087   3.159
   28PHE      N  276   4.437   5.885   3.221
   28PHE      H  277   4.449   5.819   3.295
   28PHE     CA  278   4.367   5.816   3.112
   28PHE     CB  279   4.414   5.670   3.109
   28PHE     CG  280   4.561   5.641   3.078
   28PHE    CD1  281   4.653   5.633   3.182
   28PHE    HD1  282   4.622   5.643   3.286
   28PHE    CD2  283   4.596   5.618   2.946
   28PHE    HD2  284   4.539   5.678   2.874
   28PHE    CE1  285   4.782   5.596   3.147
   28PHE    HE1  286   4.864   5.602   3.219
   28PHE    CE2  287   4.724   5.574   2.915
   28PHE    HE2  288   4.766   5.573   2.814
   28PHE     CZ  289   4.815   5.556   3.018
   28PHE     HZ  290   4.910   5.504   3.003
   28PHE      C  291   4.214   5.823   3.114
   28PHE      O  292   4.153   5.820   3.220
   29VAL      N  293   4.160   5.839   2.993
   29VAL      H  294   4.218   5.865   2.916
   29VAL     CA  295   4.018   5.835   2.956
   29VAL     CB  296   3.956   5.973   2.937
   29VAL    CG1  297   3.930   6.049   3.067
   29VAL    CG2  298   4.035   6.049   2.829
   29VAL      C  299   3.990   5.734   2.843
   29VAL      O  300   4.062   5.746   2.744
   30ASP      N  301   3.884   5.654   2.849
   30ASP      H  302   3.808   5.684   2.906
   30ASP     CA  303   3.848   5.561   2.741
   30ASP     CB  304   3.759   5.448   2.794
   30ASP     CG  305   3.638   5.482   2.882
   30ASP    OD1  306   3.531   5.527   2.837
   30ASP    OD2  307   3.637   5.439   2.999
   30ASP      C  308   3.787   5.642   2.627
   30ASP      O  309   3.755   5.760   2.639
   31VAL      N  310   3.793   5.581   2.509
   31VAL      H  311   3.867   5.521   2.479
   31VAL     CA  312   3.724   5.638   2.392
   31VAL     CB  313   3.838   5.663   2.293
   31VAL    CG1  314   3.773   5.702   2.159
   31VAL    CG2  315   3.936   5.773   2.331
   31VAL      C  316   3.612   5.545   2.346
   31VAL      O  317   3.623   5.426   2.315
   32LEU      N  318   3.490   5.598   2.335
   32LEU      H  319   3.466   5.683   2.382
   32LEU     CA  320   3.371   5.521   2.297
   32LEU     CB  321   3.248   5.595   2.349
   32LEU     CG  322   3.236   5.578   2.501
   32LEU    CD1  323   3.141   5.675   2.571
   32LEU    CD2  324   3.193   5.435   2.536
   32LEU      C  325   3.358   5.493   2.147
   32LEU      O  326   3.270   5.420   2.101
   33GLY      N  327   3.417   5.584   2.071
   33GLY      H  328   3.454   5.671   2.104
   33GLY     CA  329   3.426   5.561   1.926
   33GLY      C  330   3.528   5.636   1.840
   33GLY      O  331   3.519   5.758   1.843
   34LEU      N  332   3.566   5.568   1.732
   34LEU      H  333   3.516   5.493   1.689
   34LEU     CA  334   3.691   5.610   1.667
   34LEU     CB  335   3.776   5.489   1.630
   34LEU     CG  336   3.803   5.409   1.757
   34LEU    CD1  337   3.854   5.267   1.734
   34LEU    CD2  338   3.893   5.478   1.860
   34LEU      C  339   3.658   5.706   1.552
   34LEU      O  340   3.713   5.695   1.443
   35GLU      N  341   3.563   5.797   1.571
   35GLU      H  342   3.538   5.820   1.665
   35GLU     CA  343   3.500   5.886   1.472
   35GLU     CB  344   3.356   5.896   1.522
   35GLU     CG  345   3.273   5.768   1.510
   35GLU     CD  346   3.145   5.770   1.594
   35GLU    OE1  347   3.032   5.801   1.549
   35GLU    OE2  348   3.162   5.718   1.706
   35GLU      C  349   3.561   6.026   1.465
   35GLU      O  350   3.662   6.047   1.532
   36GLU      N  351   3.523   6.094   1.357
   36GLU      H  352   3.445   6.064   1.302
   36GLU     CA  353   3.549   6.239   1.348
   36GLU     CB  354   3.531   6.303   1.210
   36GLU     CG  355   3.669   6.283   1.146
   36GLU     CD  356   3.758   6.405   1.121
   36GLU    OE1  357   3.879   6.402   1.152
   36GLU    OE2  358   3.712   6.506   1.063
   36GLU      C  359   3.474   6.313   1.458
   36GLU      O  360   3.516   6.419   1.504
   37GLU      N  361   3.347   6.273   1.469
   37GLU      H  362   3.300   6.229   1.393
   37GLU     CA  363   3.262   6.305   1.584
   37GLU     CB  364   3.122   6.269   1.534
   37GLU     CG  365   2.998   6.276   1.623
   37GLU     CD  366   2.955   6.414   1.674
   37GLU    OE1  367   2.864   6.481   1.620
   37GLU    OE2  368   3.015   6.455   1.776
   37GLU      C  369   3.302   6.213   1.699
   37GLU      O  370   3.411   6.155   1.697
   38SER      N  371   3.233   6.218   1.813
   38SER      H  372   3.152   6.274   1.831
   38SER     CA  373   3.262   6.136   1.932
   38SER     CB  374   3.254   5.986   1.903
   38SER     OG  375   3.120   5.944   1.879
   38SER     HG  376   3.133   5.857   1.832
   38SER      C  377   3.388   6.167   2.013
   38SER      O  378   3.387   6.143   2.133
   39LEU      N  379   3.482   6.233   1.945
   39LEU      H  380   3.464   6.235   1.847
   39LEU     CA  381   3.602   6.294   2.003
   39LEU     CB  382   3.717   6.319   1.905
   39LEU     CG  383   3.791   6.192   1.863
   39LEU    CD1  384   3.884   6.191   1.741
   39LEU    CD2  385   3.874   6.144   1.982
   39LEU      C  386   3.589   6.414   2.097
   39LEU      O  387   3.680   6.447   2.172
   40GLY      N  388   3.474   6.482   2.094
   40GLY      H  389   3.393   6.473   2.036
   40GLY     CA  390   3.458   6.606   2.171
   40GLY      C  391   3.459   6.578   2.321
   40GLY      O  392   3.488   6.673   2.394
   41SER      N  393   3.416   6.462   2.371
   41SER      H  394   3.348   6.415   2.315
   41SER     CA  395   3.422   6.439   2.516
   41SER     CB  396   3.342   6.313   2.549
   41SER     OG  397   3.394   6.206   2.470
   41SER     HG  398   3.314   6.157   2.434
   41SER      C  399   3.566   6.432   2.568
   41SER      O  400   3.587   6.448   2.688
   42VAL      N  401   3.665   6.394   2.488
   42VAL      H  402   3.654   6.402   2.389
   42VAL     CA  403   3.807   6.374   2.520
   42VAL     CB  404   3.882   6.295   2.412
   42VAL    CG1  405   4.034   6.303   2.421
   42VAL    CG2  406   3.838   6.148   2.412
   42VAL      C  407   3.867   6.511   2.552
   42VAL      O  408   3.885   6.586   2.456
   43PRO      N  409   3.905   6.533   2.677
   43PRO     CA  410   3.953   6.663   2.729
   43PRO     CB  411   3.971   6.640   2.879
   43PRO     CG  412   4.005   6.491   2.892
   43PRO     CD  413   3.914   6.433   2.784
   43PRO      C  414   4.081   6.717   2.666
   43PRO      O  415   4.195   6.670   2.666
   44ALA      N  416   4.051   6.827   2.597
   44ALA      H  417   3.962   6.831   2.552
   44ALA     CA  418   4.150   6.924   2.548
   44ALA     CB  419   4.064   7.010   2.455
   44ALA      C  420   4.214   6.995   2.668
   44ALA      O  421   4.139   7.038   2.755
   45PRO      N  422   4.344   7.022   2.666
   45PRO     CA  423   4.446   6.970   2.574
   45PRO     CB  424   4.576   7.051   2.584
   45PRO     CG  425   4.518   7.183   2.636
   45PRO     CD  426   4.404   7.140   2.730
   45PRO      C  427   4.479   6.822   2.590
   45PRO      O  428   4.484   6.772   2.702
   46ALA      N  429   4.499   6.756   2.476
   46ALA      H  430   4.520   6.807   2.393
   46ALA     CA  431   4.541   6.615   2.477
   46ALA     CB  432   4.466   6.540   2.367
   46ALA      C  433   4.692   6.599   2.456
   46ALA      O  434   4.743   6.694   2.397
   47CYS      N  435   4.743   6.485   2.502
   47CYS      H  436   4.690   6.420   2.557
   47CYS     CA  437   4.888   6.460   2.498
   47CYS     CB  438   4.950   6.476   2.637
   47CYS     SG  439   4.916   6.343   2.758
   47CYS     HG  440   4.784   6.328   2.746
   47CYS      C  441   4.944   6.328   2.445
   47CYS      O  442   5.058   6.320   2.402
   48ALA      N  443   4.861   6.224   2.439
   48ALA      H  444   4.770   6.242   2.476
   48ALA     CA  445   4.897   6.093   2.383
   48ALA     CB  446   4.990   6.025   2.484
   48ALA      C  447   4.778   6.006   2.344
   48ALA      O  448   4.675   6.011   2.411
   49LEU      N  449   4.779   5.927   2.237
   49LEU      H  450   4.861   5.925   2.179
   49LEU     CA  451   4.679   5.826   2.200
   49LEU     CB  452   4.612   5.870   2.070
   49LEU     CG  453   4.476   5.807   2.043
   49LEU    CD1  454   4.368   5.863   2.136
   49LEU    CD2  455   4.447   5.834   1.895
   49LEU      C  456   4.725   5.681   2.190
   49LEU      O  457   4.815   5.642   2.115
   50LEU      N  458   4.657   5.596   2.266
   50LEU      H  459   4.602   5.634   2.341
   50LEU     CA  460   4.685   5.452   2.275
   50LEU     CB  461   4.726   5.422   2.419
   50LEU     CG  462   4.862   5.480   2.459
   50LEU    CD1  463   4.851   5.611   2.537
   50LEU    CD2  464   4.935   5.375   2.541
   50LEU      C  465   4.567   5.364   2.235
   50LEU      O  466   4.452   5.403   2.215
   51LEU      N  467   4.611   5.247   2.189
   51LEU      H  468   4.707   5.220   2.199
   51LEU     CA  469   4.528   5.149   2.118
   51LEU     CB  470   4.529   5.189   1.970
   51LEU     CG  471   4.433   5.118   1.875
   51LEU    CD1  472   4.291   5.169   1.902
   51LEU    CD2  473   4.463   5.118   1.724
   51LEU      C  474   4.575   5.005   2.140
   51LEU      O  475   4.696   4.990   2.127
   52LEU      N  476   4.480   4.921   2.181
   52LEU      H  477   4.382   4.940   2.170
   52LEU     CA  478   4.500   4.782   2.225
   52LEU     CB  479   4.443   4.765   2.366
   52LEU     CG  480   4.467   4.627   2.428
   52LEU    CD1  481   4.610   4.611   2.481
   52LEU    CD2  482   4.355   4.568   2.513
   52LEU      C  483   4.436   4.686   2.124
   52LEU      O  484   4.317   4.694   2.096
   53PHE      N  485   4.525   4.617   2.054
   53PHE      H  486   4.625   4.624   2.064
   53PHE     CA  487   4.484   4.532   1.942
   53PHE     CB  488   4.496   4.614   1.813
   53PHE     CG  489   4.401   4.574   1.700
   53PHE    CD1  490   4.264   4.601   1.705
   53PHE    HD1  491   4.230   4.685   1.766
   53PHE    CD2  492   4.452   4.489   1.603
   53PHE    HD2  493   4.544   4.433   1.620
   53PHE    CE1  494   4.178   4.550   1.609
   53PHE    HE1  495   4.069   4.549   1.615
   53PHE    CE2  496   4.371   4.441   1.500
   53PHE    HE2  497   4.406   4.370   1.425
   53PHE     CZ  498   4.237   4.476   1.507
   53PHE     HZ  499   4.176   4.454   1.419
   53PHE      C  500   4.558   4.401   1.914
   53PHE      O  501   4.679   4.393   1.934
   54PRO      N  502   4.488   4.291   1.886
   54PRO     CA  503   4.556   4.170   1.839
   54PRO     CB  504   4.471   4.056   1.895
   54PRO     CG  505   4.330   4.116   1.885
   54PRO     CD  506   4.350   4.262   1.926
   54PRO      C  507   4.594   4.163   1.691
   54PRO      O  508   4.504   4.145   1.609
   55LEU      N  509   4.722   4.130   1.676
   55LEU      H  510   4.758   4.066   1.744
   55LEU     CA  511   4.787   4.137   1.544
   55LEU     CB  512   4.927   4.197   1.558
   55LEU     CG  513   4.932   4.348   1.581
   55LEU    CD1  514   5.080   4.388   1.587
   55LEU    CD2  515   4.851   4.431   1.482
   55LEU      C  516   4.786   3.993   1.494
   55LEU      O  517   4.786   3.896   1.571
   56THR      N  518   4.788   3.977   1.362
   56THR      H  519   4.779   4.056   1.301
   56THR     CA  520   4.810   3.847   1.299
   56THR     CB  521   4.735   3.843   1.165
   56THR    OG1  522   4.795   3.930   1.069
   56THR    HG1  523   4.810   4.018   1.114
   56THR    CG2  524   4.585   3.858   1.189
   56THR      C  525   4.957   3.809   1.279
   56THR      O  526   5.040   3.891   1.239
   57ALA      N  527   4.984   3.680   1.294
   57ALA      H  528   4.918   3.606   1.308
   57ALA     CA  529   5.122   3.634   1.275
   57ALA     CB  530   5.127   3.481   1.280
   57ALA      C  531   5.195   3.662   1.143
   57ALA      O  532   5.317   3.671   1.139
   58GLN      N  533   5.120   3.676   1.034
   58GLN      H  534   5.023   3.656   1.048
   58GLN     CA  535   5.161   3.704   0.895
   58GLN     CB  536   5.043   3.677   0.801
   58GLN     CG  537   4.971   3.543   0.811
   58GLN     CD  538   4.856   3.533   0.912
   58GLN    OE1  539   4.883   3.526   1.031
   58GLN    NE2  540   4.731   3.544   0.866
   58GLN   HE21  541   4.718   3.558   0.768
   58GLN   HE22  542   4.657   3.503   0.918
   58GLN      C  543   5.201   3.851   0.881
   58GLN      O  544   5.296   3.880   0.809
   59HISE     N  545   5.126   3.944   0.939
   59HISE     H  546   5.032   3.921   0.964
   59HISE    CA  547   5.162   4.084   0.966
   59HISE    CB  548   5.030   4.157   0.991
   59HISE    CG  549   5.046   4.307   1.018
   59HISE   ND1  550   4.990   4.366   1.123
   59HISE   CD2  551   5.063   4.399   0.923
   59HISE   HD2  552   5.075   4.390   0.815
   59HISE   CE1  553   4.968   4.494   1.094
   59HISE   HE1  554   4.895   4.557   1.145
   59HISE   NE2  555   5.016   4.514   0.972
   59HISE   HE2  556   5.019   4.598   0.918
   59HISE     C  557   5.277   4.111   1.063
   59HISE     O  558   5.382   4.164   1.027
   60GLU      N  559   5.270   4.045   1.179
   60GLU      H  560   5.195   3.989   1.213
   60GLU     CA  561   5.382   4.047   1.275
   60GLU     CB  562   5.357   3.958   1.396
   60GLU     CG  563   5.421   3.998   1.530
   60GLU     CD  564   5.375   3.903   1.641
   60GLU    OE1  565   5.395   3.780   1.647
   60GLU    OE2  566   5.344   3.954   1.751
   60GLU      C  567   5.513   4.008   1.206
   60GLU      O  568   5.604   4.090   1.198
   61ASN      N  569   5.521   3.892   1.142
   61ASN      H  570   5.455   3.817   1.150
   61ASN     CA  571   5.644   3.856   1.069
   61ASN     CB  572   5.616   3.720   1.004
   61ASN     CG  573   5.649   3.611   1.106
   61ASN    OD1  574   5.760   3.558   1.109
   61ASN    ND2  575   5.544   3.559   1.170
   61ASN   HD21  576   5.450   3.591   1.165
   61ASN   HD22  577   5.556   3.482   1.232
   61ASN      C  578   5.694   3.952   0.962
   61ASN      O  579   5.805   4.006   0.963
   62PHE      N  580   5.595   4.009   0.894
   62PHE      H  581   5.502   4.015   0.931
   62PHE     CA  582   5.622   4.099   0.781
   62PHE     CB  583   5.519   4.081   0.669
   62PHE     CG  584   5.548   4.170   0.548
   62PHE    CD1  585   5.485   4.294   0.544
   62PHE    HD1  586   5.437   4.341   0.630
   62PHE    CD2  587   5.621   4.114   0.444
   62PHE    HD2  588   5.663   4.013   0.449
   62PHE    CE1  589   5.501   4.366   0.426
   62PHE    HE1  590   5.483   4.473   0.429
   62PHE    CE2  591   5.632   4.192   0.330
   62PHE    HE2  592   5.681   4.140   0.248
   62PHE     CZ  593   5.576   4.319   0.319
   62PHE     HZ  594   5.582   4.379   0.228
   62PHE      C  595   5.663   4.242   0.815
   62PHE      O  596   5.773   4.284   0.779
   63ARG      N  597   5.601   4.288   0.923
   63ARG      H  598   5.535   4.229   0.969
   63ARG     CA  599   5.622   4.424   0.974
   63ARG     CB  600   5.496   4.478   1.044
   63ARG     CG  601   5.496   4.631   1.052
   63ARG     CD  602   5.363   4.700   1.087
   63ARG     NE  603   5.379   4.845   1.070
   63ARG     HE  604   5.411   4.871   0.979
   63ARG     CZ  605   5.356   4.942   1.159
   63ARG    NH1  606   5.321   4.914   1.285
   63ARG   HH11  607   5.307   4.820   1.317
   63ARG   HH12  608   5.301   4.992   1.344
   63ARG    NH2  609   5.366   5.069   1.115
   63ARG   HH21  610   5.390   5.092   1.021
   63ARG   HH22  611   5.349   5.137   1.186
   63ARG      C  612   5.741   4.433   1.070
   63ARG      O  613   5.812   4.533   1.067
   64LYS      N  614   5.783   4.321   1.127
   64LYS      H  615   5.730   4.236   1.130
   64LYS     CA  616   5.911   4.318   1.200
   64LYS     CB  617   5.918   4.186   1.276
   64LYS     CG  618   5.823   4.190   1.397
   64LYS     CD  619   5.875   4.078   1.488
   64LYS     CE  620   5.797   4.035   1.612
   64LYS     NZ  621   5.815   4.126   1.726
   64LYS    HZ1  622   5.768   4.214   1.716
   64LYS    HZ2  623   5.784   4.084   1.811
   64LYS    HZ3  624   5.914   4.139   1.723
   64LYS      C  625   6.030   4.337   1.105
   64LYS      O  626   6.091   4.444   1.112
   65LYS      N  627   6.025   4.256   1.000
   65LYS      H  628   5.980   4.168   1.016
   65LYS     CA  629   6.123   4.263   0.890
   65LYS     CB  630   6.090   4.148   0.794
   65LYS     CG  631   6.158   4.021   0.843
   65LYS     CD  632   6.113   3.908   0.750
   65LYS     CE  633   6.167   3.775   0.803
   65LYS     NZ  634   6.114   3.673   0.712
   65LYS    HZ1  635   6.161   3.663   0.624
   65LYS    HZ2  636   6.131   3.589   0.764
   65LYS    HZ3  637   6.017   3.688   0.691
   65LYS      C  638   6.130   4.395   0.813
   65LYS      O  639   6.234   4.423   0.754
   66GLN      N  640   6.011   4.450   0.791
   66GLN      H  641   5.928   4.395   0.776
   66GLN     CA  642   5.994   4.587   0.742
   66GLN     CB  643   5.847   4.625   0.725
   66GLN     CG  644   5.798   4.595   0.584
   66GLN     CD  645   5.656   4.650   0.568
   66GLN    OE1  646   5.576   4.669   0.659
   66GLN    NE2  647   5.635   4.704   0.448
   66GLN   HE21  648   5.710   4.710   0.383
   66GLN   HE22  649   5.548   4.748   0.425
   66GLN      C  650   6.058   4.692   0.833
   66GLN      O  651   6.145   4.764   0.786
   67ILE      N  652   6.011   4.708   0.957
   67ILE      H  653   5.939   4.647   0.990
   67ILE     CA  654   6.064   4.813   1.045
   67ILE     CB  655   5.970   4.814   1.166
   67ILE    CG1  656   5.827   4.848   1.124
   67ILE    CG2  657   6.022   4.916   1.268
   67ILE     CD  658   5.735   4.804   1.237
   67ILE      C  659   6.210   4.793   1.086
   67ILE      O  660   6.282   4.889   1.112
   68GLU      N  661   6.248   4.667   1.108
   68GLU      H  662   6.184   4.598   1.142
   68GLU     CA  663   6.391   4.639   1.120
   68GLU     CB  664   6.405   4.487   1.131
   68GLU     CG  665   6.549   4.442   1.156
   68GLU     CD  666   6.610   4.474   1.292
   68GLU    OE1  667   6.567   4.417   1.394
   68GLU    OE2  668   6.723   4.528   1.292
   68GLU      C  669   6.480   4.678   1.002
   68GLU      O  670   6.581   4.744   1.027
   69GLU      N  671   6.443   4.651   0.877
   69GLU      H  672   6.370   4.585   0.862
   69GLU     CA  673   6.521   4.681   0.756
   69GLU     CB  674   6.454   4.615   0.635
   69GLU     CG  675   6.540   4.604   0.509
   69GLU     CD  676   6.491   4.510   0.398
   69GLU    OE1  677   6.386   4.535   0.335
   69GLU    OE2  678   6.569   4.424   0.352
   69GLU      C  679   6.542   4.832   0.746
   69GLU      O  680   6.650   4.878   0.711
   70LEU      N  681   6.440   4.907   0.788
   70LEU      H  682   6.357   4.858   0.815
   70LEU     CA  683   6.443   5.054   0.796
   70LEU     CB  684   6.300   5.108   0.807
   70LEU     CG  685   6.224   5.110   0.674
   70LEU    CD1  686   6.080   5.160   0.694
   70LEU    CD2  687   6.295   5.186   0.562
   70LEU      C  688   6.546   5.121   0.887
   70LEU      O  689   6.594   5.227   0.847
   71LYS      N  690   6.585   5.048   0.992
   71LYS      H  691   6.536   4.963   1.009
   71LYS     CA  692   6.685   5.087   1.092
   71LYS     CB  693   6.823   5.081   1.026
   71LYS     CG  694   6.856   4.936   0.988
   71LYS     CD  695   6.858   4.837   1.104
   71LYS     CE  696   6.879   4.689   1.070
   71LYS     NZ  697   7.014   4.636   1.097
   71LYS    HZ1  698   7.065   4.655   1.013
   71LYS    HZ2  699   7.047   4.684   1.178
   71LYS    HZ3  700   7.007   4.537   1.110
   71LYS      C  701   6.669   5.221   1.165
   71LYS      O  702   6.768   5.271   1.217
   72GLY      N  703   6.549   5.277   1.165
   72GLY      H  704   6.465   5.227   1.142
   72GLY     CA  705   6.523   5.408   1.226
   72GLY      C  706   6.585   5.530   1.157
   72GLY      O  707   6.592   5.635   1.220
   73GLN      N  708   6.593   5.525   1.024
   73GLN      H  709   6.575   5.444   0.967
   73GLN     CA  710   6.638   5.639   0.944
   73GLN     CB  711   6.646   5.592   0.799
   73GLN     CG  712   6.733   5.686   0.715
   73GLN     CD  713   6.700   5.671   0.566
   73GLN    OE1  714   6.674   5.766   0.493
   73GLN    NE2  715   6.740   5.556   0.513
   73GLN   HE21  716   6.769   5.486   0.578
   73GLN   HE22  717   6.717   5.542   0.417
   73GLN      C  718   6.544   5.758   0.969
   73GLN      O  719   6.583   5.855   1.033
   74GLU      N  720   6.414   5.743   0.948
   74GLU      H  721   6.381   5.649   0.938
   74GLU     CA  722   6.314   5.848   0.973
   74GLU     CB  723   6.186   5.796   0.907
   74GLU     CG  724   6.211   5.768   0.759
   74GLU     CD  725   6.107   5.666   0.712
   74GLU    OE1  726   5.991   5.711   0.697
   74GLU    OE2  727   6.137   5.545   0.714
   74GLU      C  728   6.279   5.887   1.117
   74GLU      O  729   6.185   5.964   1.139
   75VAL      N  730   6.353   5.843   1.218
   75VAL      H  731   6.442   5.799   1.203
   75VAL     CA  732   6.325   5.880   1.358
   75VAL     CB  733   6.309   5.748   1.433
   75VAL    CG1  734   6.239   5.773   1.566
   75VAL    CG2  735   6.223   5.642   1.365
   75VAL      C  736   6.428   5.976   1.417
   75VAL      O  737   6.544   5.939   1.434
   76SER      N  738   6.378   6.082   1.480
   76SER      H  739   6.283   6.113   1.469
   76SER     CA  740   6.462   6.179   1.552
   76SER     CB  741   6.374   6.293   1.604
   76SER     OG  742   6.437   6.387   1.692
   76SER     HG  743   6.431   6.476   1.646
   76SER      C  744   6.530   6.117   1.674
   76SER      O  745   6.457   6.055   1.751
   77PRO      N  746   6.651   6.161   1.708
   77PRO     CA  747   6.716   6.121   1.833
   77PRO     CB  748   6.850   6.195   1.830
   77PRO     CG  749   6.876   6.212   1.680
   77PRO     CD  750   6.737   6.252   1.630
   77PRO      C  751   6.639   6.147   1.963
   77PRO      O  752   6.663   6.088   2.068
   78LYS      N  753   6.558   6.252   1.952
   78LYS      H  754   6.548   6.301   1.866
   78LYS     CA  755   6.489   6.305   2.071
   78LYS     CB  756   6.430   6.441   2.032
   78LYS     CG  757   6.526   6.559   2.051
   78LYS     CD  758   6.461   6.692   2.015
   78LYS     CE  759   6.429   6.720   1.868
   78LYS     NZ  760   6.369   6.851   1.837
   78LYS    HZ1  761   6.289   6.868   1.894
   78LYS    HZ2  762   6.435   6.920   1.867
   78LYS    HZ3  763   6.329   6.855   1.746
   78LYS      C  764   6.386   6.212   2.136
   78LYS      O  765   6.337   6.245   2.243
   79VAL      N  766   6.330   6.119   2.060
   79VAL      H  767   6.376   6.090   1.976
   79VAL     CA  768   6.225   6.022   2.096
   79VAL     CB  769   6.147   5.954   1.983
   79VAL    CG1  770   6.033   5.866   2.033
   79VAL    CG2  771   6.088   6.066   1.896
   79VAL      C  772   6.292   5.916   2.182
   79VAL      O  773   6.403   5.864   2.167
   80TYR      N  774   6.227   5.894   2.296
   80TYR      H  775   6.151   5.954   2.323
   80TYR     CA  776   6.272   5.797   2.397
   80TYR     CB  777   6.226   5.846   2.534
   80TYR     CG  778   6.253   5.752   2.652
   80TYR    CD1  779   6.172   5.641   2.673
   80TYR    HD1  780   6.111   5.603   2.591
   80TYR    CD2  781   6.351   5.777   2.748
   80TYR    HD2  782   6.431   5.847   2.725
   80TYR    CE1  783   6.178   5.560   2.786
   80TYR    HE1  784   6.108   5.477   2.797
   80TYR    CE2  785   6.361   5.700   2.863
   80TYR    HE2  786   6.420   5.740   2.945
   80TYR     CZ  787   6.277   5.590   2.879
   80TYR     OH  788   6.262   5.537   3.003
   80TYR     HH  789   6.351   5.535   3.048
   80TYR      C  790   6.210   5.663   2.356
   80TYR      O  791   6.087   5.663   2.352
   81PHE      N  792   6.286   5.568   2.301
   81PHE      H  793   6.375   5.603   2.274
   81PHE     CA  794   6.245   5.429   2.275
   81PHE     CB  795   6.270   5.399   2.127
   81PHE     CG  796   6.211   5.265   2.083
   81PHE    CD1  797   6.073   5.261   2.073
   81PHE    HD1  798   6.016   5.346   2.111
   81PHE    CD2  799   6.287   5.154   2.048
   81PHE    HD2  800   6.393   5.158   2.024
   81PHE    CE1  801   6.005   5.153   2.016
   81PHE    HE1  802   5.897   5.139   2.021
   81PHE    CE2  803   6.218   5.050   1.986
   81PHE    HE2  804   6.277   4.971   1.938
   81PHE     CZ  805   6.081   5.048   1.966
   81PHE     HZ  806   6.036   4.982   1.891
   81PHE      C  807   6.290   5.320   2.372
   81PHE      O  808   6.405   5.322   2.416
   82MET      N  809   6.201   5.225   2.400
   82MET      H  810   6.113   5.228   2.353
   82MET     CA  811   6.214   5.101   2.478
   82MET     CB  812   6.193   5.133   2.626
   82MET     CG  813   6.049   5.165   2.666
   82MET     SD  814   6.032   5.196   2.845
   82MET     CE  815   6.072   5.037   2.913
   82MET      C  816   6.132   4.978   2.440
   82MET      O  817   6.011   4.977   2.414
   83LYS      N  818   6.212   4.872   2.432
   83LYS      H  819   6.303   4.887   2.470
   83LYS     CA  820   6.182   4.740   2.375
   83LYS     CB  821   6.310   4.671   2.328
   83LYS     CG  822   6.351   4.722   2.190
   83LYS     CD  823   6.463   4.642   2.123
   83LYS     CE  824   6.544   4.739   2.036
   83LYS     NZ  825   6.644   4.670   1.955
   83LYS    HZ1  826   6.684   4.596   2.009
   83LYS    HZ2  827   6.613   4.628   1.869
   83LYS    HZ3  828   6.709   4.743   1.932
   83LYS      C  829   6.116   4.652   2.482
   83LYS      O  830   6.147   4.667   2.600
   84GLN      N  831   6.029   4.564   2.433
   84GLN      H  832   5.994   4.559   2.339
   84GLN     CA  833   5.967   4.480   2.536
   84GLN     CB  834   5.815   4.470   2.525
   84GLN     CG  835   5.757   4.403   2.650
   84GLN     CD  836   5.609   4.367   2.634
   84GLN    OE1  837   5.526   4.450   2.598
   84GLN    NE2  838   5.578   4.239   2.650
   84GLN   HE21  839   5.645   4.170   2.677
   84GLN   HE22  840   5.481   4.216   2.638
   84GLN      C  841   6.035   4.342   2.539
   84GLN      O  842   6.015   4.267   2.444
   85THR      N  843   6.114   4.308   2.641
   85THR      H  844   6.142   4.369   2.715
   85THR     CA  845   6.176   4.175   2.643
   85THR     CB  846   6.321   4.176   2.693
   85THR    OG1  847   6.318   4.235   2.823
   85THR    HG1  848   6.407   4.215   2.864
   85THR    CG2  849   6.401   4.261   2.594
   85THR      C  850   6.104   4.074   2.732
   85THR      O  851   6.095   3.963   2.681
   86ILE      N  852   6.022   4.118   2.828
   86ILE      H  853   6.023   4.211   2.866
   86ILE     CA  854   5.953   4.024   2.917
   86ILE     CB  855   5.983   4.040   3.066
   86ILE    CG1  856   6.133   4.032   3.094
   86ILE    CG2  857   5.914   3.933   3.151
   86ILE     CD  858   6.190   3.891   3.073
   86ILE      C  859   5.803   4.016   2.889
   86ILE      O  860   5.731   4.114   2.870
   87GLY      N  861   5.748   3.896   2.907
   87GLY      H  862   5.806   3.820   2.934
   87GLY     CA  863   5.604   3.867   2.896
   87GLY      C  864   5.511   3.942   2.991
   87GLY      O  865   5.535   3.972   3.108
   88ASN      N  866   5.392   3.964   2.935
   88ASN      H  867   5.367   3.917   2.851
   88ASN     CA  868   5.281   4.042   2.992
   88ASN     CB  869   5.224   3.973   3.115
   88ASN     CG  870   5.122   3.867   3.073
   88ASN    OD1  871   5.147   3.758   3.021
   88ASN    ND2  872   4.998   3.904   3.043
   88ASN   HD21  873   4.970   4.000   3.046
   88ASN   HD22  874   4.927   3.845   3.005
   88ASN      C  875   5.299   4.193   3.008
   88ASN      O  876   5.203   4.264   3.038
   89SER      N  877   5.420   4.245   2.987
   89SER      H  878   5.497   4.181   2.976
   89SER     CA  879   5.459   4.384   3.012
   89SER     CB  880   5.609   4.412   3.001
   89SER     OG  881   5.677   4.312   3.077
   89SER     HG  882   5.734   4.257   3.017
   89SER      C  883   5.395   4.492   2.924
   89SER      O  884   5.428   4.610   2.937
   90CYS      N  885   5.278   4.465   2.866
   90CYS      H  886   5.232   4.378   2.886
   90CYS     CA  887   5.207   4.544   2.765
   90CYS     CB  888   5.086   4.475   2.703
   90CYS     SG  889   4.957   4.402   2.811
   90CYS     HG  890   4.868   4.372   2.717
   90CYS      C  891   5.159   4.685   2.800
   90CYS      O  892   5.218   4.784   2.758
   91GLY      N  893   5.107   4.689   2.923
   91GLY      H  894   5.110   4.619   2.994
   91GLY     CA  895   5.048   4.814   2.972
   91GLY      C  896   5.149   4.917   3.022
   91GLY      O  897   5.152   5.035   2.986
   92THR      N  898   5.246   4.872   3.101
   92THR      H  899   5.248   4.783   3.147
   92THR     CA  900   5.345   4.963   3.160
   92THR     CB  901   5.426   4.888   3.266
   92THR    OG1  902   5.339   4.802   3.340
   92THR    HG1  903   5.398   4.735   3.384
   92THR    CG2  904   5.475   4.998   3.361
   92THR      C  905   5.454   5.012   3.064
   92THR      O  906   5.500   5.126   3.074
   93ILE      N  907   5.473   4.942   2.952
   93ILE      H  908   5.438   4.849   2.945
   93ILE     CA  909   5.550   4.982   2.834
   93ILE     CB  910   5.590   4.870   2.738
   93ILE    CG1  911   5.676   4.758   2.797
   93ILE    CG2  912   5.651   4.912   2.604
   93ILE     CD  913   5.796   4.819   2.870
   93ILE      C  914   5.479   5.098   2.763
   93ILE      O  915   5.537   5.206   2.753
   94GLY      N  916   5.349   5.086   2.739
   94GLY      H  917   5.305   4.996   2.743
   94GLY     CA  918   5.264   5.193   2.685
   94GLY      C  919   5.266   5.316   2.777
   94GLY      O  920   5.308   5.423   2.734
   95LEU      N  921   5.250   5.292   2.907
   95LEU      H  922   5.225   5.200   2.936
   95LEU     CA  923   5.257   5.401   3.005
   95LEU     CB  924   5.224   5.328   3.135
   95LEU     CG  925   5.191   5.429   3.246
   95LEU    CD1  926   5.066   5.386   3.322
   95LEU    CD2  927   5.314   5.422   3.337
   95LEU      C  928   5.388   5.480   3.004
   95LEU      O  929   5.388   5.592   2.954
   96ILE      N  930   5.500   5.410   3.020
   96ILE      H  931   5.493   5.310   3.016
   96ILE     CA  932   5.633   5.473   3.021
   96ILE     CB  933   5.743   5.378   3.068
   96ILE    CG1  934   5.700   5.316   3.201
   96ILE    CG2  935   5.877   5.450   3.080
   96ILE     CD  936   5.772   5.186   3.239
   96ILE      C  937   5.669   5.538   2.887
   96ILE      O  938   5.692   5.658   2.898
   97HISE     N  939   5.630   5.474   2.778
   97HISE     H  940   5.580   5.387   2.779
   97HISE    CA  941   5.648   5.544   2.650
   97HISE    CB  942   5.593   5.456   2.537
   97HISE    CG  943   5.686   5.349   2.482
   97HISE   ND1  944   5.685   5.317   2.353
   97HISE   CD2  945   5.743   5.251   2.552
   97HISE   HD2  946   5.750   5.240   2.660
   97HISE   CE1  947   5.747   5.200   2.342
   97HISE   HE1  948   5.770   5.145   2.251
   97HISE   NE2  949   5.780   5.158   2.464
   97HISE   HE2  950   5.822   5.069   2.481
   97HISE     C  951   5.584   5.683   2.645
   97HISE     O  952   5.649   5.783   2.615
   98ALA      N  953   5.457   5.690   2.683
   98ALA      H  954   5.402   5.609   2.703
   98ALA     CA  955   5.381   5.814   2.701
   98ALA     CB  956   5.239   5.775   2.742
   98ALA      C  957   5.443   5.921   2.792
   98ALA      O  958   5.475   6.030   2.744
   99VAL      N  959   5.472   5.878   2.914
   99VAL      H  960   5.429   5.790   2.937
   99VAL     CA  961   5.521   5.965   3.021
   99VAL     CB  962   5.533   5.896   3.157
   99VAL    CG1  963   5.567   5.994   3.269
   99VAL    CG2  964   5.404   5.823   3.195
   99VAL      C  965   5.658   6.020   2.979
   99VAL      O  966   5.690   6.137   3.000
  100ALA      N  967   5.739   5.928   2.928
  100ALA      H  968   5.705   5.835   2.918
  100ALA     CA  969   5.878   5.955   2.887
  100ALA     CB  970   5.940   5.829   2.826
  100ALA      C  971   5.891   6.071   2.787
  100ALA      O  972   5.971   6.158   2.820
  101ASN      N  973   5.804   6.074   2.687
  101ASN      H  974   5.742   5.998   2.665
  101ASN     CA  975   5.817   6.178   2.584
  101ASN     CB  976   5.794   6.106   2.451
  101ASN     CG  977   5.904   6.010   2.405
  101ASN    OD1  978   6.012   6.044   2.358
  101ASN    ND2  979   5.868   5.882   2.408
  101ASN   HD21  980   5.770   5.865   2.419
  101ASN   HD22  981   5.940   5.814   2.391
  101ASN      C  982   5.729   6.302   2.602
  101ASN      O  983   5.740   6.393   2.520
  102ASN      N  984   5.643   6.304   2.703
  102ASN      H  985   5.631   6.222   2.759
  102ASN     CA  986   5.563   6.420   2.746
  102ASN     CB  987   5.417   6.374   2.759
  102ASN     CG  988   5.348   6.385   2.623
  102ASN    OD1  989   5.378   6.473   2.544
  102ASN    ND2  990   5.246   6.301   2.608
  102ASN   HD21  991   5.220   6.243   2.685
  102ASN   HD22  992   5.185   6.298   2.529
  102ASN      C  993   5.603   6.474   2.884
  102ASN      O  994   5.519   6.531   2.953
  103GLN      N  995   5.719   6.446   2.942
  103GLN      H  996   5.766   6.359   2.926
  103GLN     CA  997   5.765   6.510   3.066
  103GLN     CB  998   5.909   6.467   3.097
  103GLN     CG  999   5.928   6.324   3.147
  103GLN     CD 1000   6.075   6.284   3.160
  103GLN    OE1 1001   6.141   6.292   3.264
  103GLN    NE2 1002   6.124   6.208   3.063
  103GLN   HE21 1003   6.075   6.188   2.978
  103GLN   HE22 1004   6.218   6.175   3.077
  103GLN      C 1005   5.747   6.660   3.091
  103GLN      O 1006   5.761   6.704   3.205
  104ASP      N 1007   5.725   6.733   2.982
  104ASP      H 1008   5.732   6.686   2.894
  104ASP     CA 1009   5.716   6.879   2.975
  104ASP     CB 1010   5.761   6.919   2.834
  104ASP     CG 1011   5.663   6.886   2.721
  104ASP    OD1 1012   5.597   6.966   2.651
  104ASP    OD2 1013   5.630   6.766   2.714
  104ASP      C 1014   5.577   6.920   3.025
  104ASP      O 1015   5.567   7.007   3.111
  105LYS      N 1016   5.484   6.841   2.973
  105LYS      H 1017   5.519   6.772   2.909
  105LYS     CA 1018   5.340   6.847   3.000
  105LYS     CB 1019   5.256   6.768   2.899
  105LYS     CG 1020   5.266   6.834   2.761
  105LYS     CD 1021   5.223   6.745   2.645
  105LYS     CE 1022   5.291   6.798   2.519
  105LYS     NZ 1023   5.428   6.749   2.502
  105LYS    HZ1 1024   5.427   6.649   2.501
  105LYS    HZ2 1025   5.471   6.781   2.417
  105LYS    HZ3 1026   5.483   6.783   2.579
  105LYS      C 1027   5.320   6.791   3.141
  105LYS      O 1028   5.301   6.867   3.236
  106LEU      N 1029   5.338   6.661   3.160
  106LEU      H 1030   5.343   6.599   3.082
  106LEU     CA 1031   5.333   6.590   3.289
  106LEU     CB 1032   5.344   6.438   3.274
  106LEU     CG 1033   5.212   6.380   3.222
  106LEU    CD1 1034   5.199   6.410   3.073
  106LEU    CD2 1035   5.211   6.230   3.251
  106LEU      C 1036   5.427   6.625   3.405
  106LEU      O 1037   5.542   6.658   3.375
  107GLY      N 1038   5.382   6.650   3.527
  107GLY      H 1039   5.296   6.702   3.530
  107GLY     CA 1040   5.472   6.655   3.643
  107GLY      C 1041   5.477   6.522   3.717
  107GLY      O 1042   5.413   6.424   3.679
  108PHE      N 1043   5.564   6.518   3.818
  108PHE      H 1044   5.631   6.591   3.826
  108PHE     CA 1045   5.586   6.408   3.913
  108PHE     CB 1046   5.723   6.348   3.881
  108PHE     CG 1047   5.746   6.294   3.740
  108PHE    CD1 1048   5.715   6.162   3.708
  108PHE    HD1 1049   5.648   6.113   3.779
  108PHE    CD2 1050   5.797   6.379   3.643
  108PHE    HD2 1051   5.817   6.481   3.678
  108PHE    CE1 1052   5.740   6.129   3.576
  108PHE    HE1 1053   5.726   6.027   3.540
  108PHE    CE2 1054   5.826   6.344   3.512
  108PHE    HE2 1055   5.875   6.414   3.444
  108PHE     CZ 1056   5.792   6.214   3.479
  108PHE     HZ 1057   5.825   6.176   3.382
  108PHE      C 1058   5.582   6.452   4.060
  108PHE      O 1059   5.552   6.567   4.089
  109GLU      N 1060   5.602   6.355   4.149
  109GLU      H 1061   5.601   6.258   4.124
  109GLU     CA 1062   5.608   6.398   4.290
  109GLU     CB 1063   5.496   6.347   4.381
  109GLU     CG 1064   5.500   6.194   4.376
  109GLU     CD 1065   5.395   6.132   4.469
  109GLU    OE1 1066   5.278   6.161   4.436
  109GLU    OE2 1067   5.430   6.053   4.559
  109GLU      C 1068   5.747   6.364   4.343
  109GLU      O 1069   5.839   6.318   4.275
  110ASP      N 1070   5.779   6.414   4.462
  110ASP      H 1071   5.716   6.462   4.523
  110ASP     CA 1072   5.910   6.390   4.525
  110ASP     CB 1073   5.898   6.465   4.658
  110ASP     CG 1074   5.903   6.618   4.654
  110ASP    OD1 1075   6.015   6.674   4.656
  110ASP    OD2 1076   5.801   6.686   4.675
  110ASP      C 1077   5.934   6.243   4.560
  110ASP      O 1078   5.838   6.180   4.605
  111GLY      N 1079   6.054   6.202   4.521
  111GLY      H 1080   6.121   6.259   4.474
  111GLY     CA 1081   6.109   6.066   4.526
  111GLY      C 1082   6.027   5.953   4.463
  111GLY      O 1083   6.015   5.836   4.501
  112SER      N 1084   5.973   5.996   4.350
  112SER      H 1085   5.986   6.091   4.320
  112SER     CA 1086   5.895   5.920   4.251
  112SER     CB 1087   5.845   6.004   4.133
  112SER     OG 1088   5.790   5.930   4.024
  112SER     HG 1089   5.720   5.988   3.983
  112SER      C 1090   5.976   5.807   4.186
  112SER      O 1091   6.070   5.842   4.114
  113VAL      N 1092   5.907   5.693   4.182
  113VAL      H 1093   5.815   5.693   4.220
  113VAL     CA 1094   5.950   5.565   4.125
  113VAL     CB 1095   5.847   5.456   4.155
  113VAL    CG1 1096   5.901   5.323   4.102
  113VAL    CG2 1097   5.803   5.445   4.301
  113VAL      C 1098   5.974   5.577   3.975
  113VAL      O 1099   6.086   5.552   3.930
  114LEU      N 1100   5.884   5.651   3.911
  114LEU      H 1101   5.790   5.657   3.945
  114LEU     CA 1102   5.906   5.678   3.768
  114LEU     CB 1103   5.770   5.689   3.699
  114LEU     CG 1104   5.761   5.656   3.550
  114LEU    CD1 1105   5.794   5.509   3.524
  114LEU    CD2 1106   5.622   5.681   3.491
  114LEU      C 1107   6.013   5.780   3.727
  114LEU      O 1108   6.075   5.764   3.622
  115LYS      N 1109   6.026   5.877   3.816
  115LYS      H 1110   5.968   5.889   3.897
  115LYS     CA 1111   6.133   5.976   3.797
  115LYS     CB 1112   6.130   6.100   3.888
  115LYS     CG 1113   6.229   6.212   3.859
  115LYS     CD 1114   6.173   6.300   3.747
  115LYS     CE 1115   6.251   6.425   3.709
  115LYS     NZ 1116   6.387   6.401   3.658
  115LYS    HZ1 1117   6.377   6.340   3.579
  115LYS    HZ2 1118   6.432   6.487   3.633
  115LYS    HZ3 1119   6.441   6.351   3.726
  115LYS      C 1120   6.266   5.902   3.808
  115LYS      O 1121   6.358   5.931   3.732
  116GLN      N 1122   6.281   5.817   3.909
  116GLN      H 1123   6.211   5.824   3.981
  116GLN     CA 1124   6.391   5.720   3.920
  116GLN     CB 1125   6.368   5.636   4.046
  116GLN     CG 1126   6.494   5.570   4.101
  116GLN     CD 1127   6.543   5.452   4.017
  116GLN    OE1 1128   6.477   5.348   4.009
  116GLN    NE2 1129   6.669   5.457   3.978
  116GLN   HE21 1130   6.731   5.524   4.020
  116GLN   HE22 1131   6.705   5.398   3.906
  116GLN      C 1132   6.420   5.645   3.790
  116GLN      O 1133   6.526   5.662   3.729
  117PHE      N 1134   6.314   5.589   3.733
  117PHE      H 1135   6.224   5.605   3.775
  117PHE     CA 1136   6.323   5.510   3.610
  117PHE     CB 1137   6.188   5.443   3.585
  117PHE     CG 1138   6.193   5.325   3.487
  117PHE    CD1 1139   6.273   5.216   3.519
  117PHE    HD1 1140   6.272   5.183   3.623
  117PHE    CD2 1141   6.141   5.347   3.360
  117PHE    HD2 1142   6.095   5.442   3.333
  117PHE    CE1 1143   6.317   5.135   3.416
  117PHE    HE1 1144   6.403   5.069   3.431
  117PHE    CE2 1145   6.174   5.263   3.255
  117PHE    HE2 1146   6.115   5.257   3.163
  117PHE     CZ 1147   6.265   5.163   3.290
  117PHE     HZ 1148   6.297   5.102   3.206
  117PHE      C 1149   6.366   5.593   3.488
  117PHE      O 1150   6.462   5.556   3.421
  118LEU      N 1151   6.315   5.715   3.481
  118LEU      H 1152   6.248   5.756   3.543
  118LEU     CA 1153   6.352   5.807   3.372
  118LEU     CB 1154   6.239   5.910   3.364
  118LEU     CG 1155   6.108   5.851   3.313
  118LEU    CD1 1156   5.997   5.955   3.335
  118LEU    CD2 1157   6.120   5.825   3.163
  118LEU      C 1158   6.495   5.860   3.372
  118LEU      O 1159   6.567   5.853   3.273
  119SER      N 1160   6.532   5.903   3.492
  119SER      H 1161   6.474   5.903   3.574
  119SER     CA 1162   6.670   5.945   3.524
  119SER     CB 1163   6.680   5.985   3.671
  119SER     OG 1164   6.794   6.066   3.699
  119SER     HG 1165   6.879   6.014   3.704
  119SER      C 1166   6.779   5.839   3.513
  119SER      O 1167   6.871   5.869   3.438
  120GLU      N 1168   6.750   5.712   3.542
  120GLU      H 1169   6.671   5.688   3.598
  120GLU     CA 1170   6.842   5.601   3.511
  120GLU     CB 1171   6.817   5.479   3.600
  120GLU     CG 1172   6.906   5.355   3.595
  120GLU     CD 1173   6.889   5.265   3.718
  120GLU    OE1 1174   6.784   5.282   3.784
  120GLU    OE2 1175   6.990   5.200   3.753
  120GLU      C 1176   6.835   5.555   3.366
  120GLU      O 1177   6.940   5.525   3.308
  121THR      N 1178   6.730   5.584   3.289
  121THR      H 1179   6.650   5.637   3.317
  121THR     CA 1180   6.718   5.534   3.152
  121THR     CB 1181   6.594   5.448   3.129
  121THR    OG1 1182   6.474   5.523   3.148
  121THR    HG1 1183   6.453   5.525   3.246
  121THR    CG2 1184   6.599   5.307   3.189
  121THR      C 1185   6.736   5.631   3.035
  121THR      O 1186   6.757   5.585   2.923
  122GLU      N 1187   6.733   5.762   3.059
  122GLU      H 1188   6.700   5.784   3.151
  122GLU     CA 1189   6.748   5.871   2.962
  122GLU     CB 1190   6.750   6.005   3.036
  122GLU     CG 1191   6.732   6.115   2.931
  122GLU     CD 1192   6.723   6.249   3.004
  122GLU    OE1 1193   6.829   6.300   3.044
  122GLU    OE2 1194   6.611   6.304   3.015
  122GLU      C 1195   6.863   5.848   2.864
  122GLU      O 1196   6.838   5.840   2.744
  123LYS      N 1197   6.986   5.830   2.911
  123LYS      H 1198   7.008   5.855   3.006
  123LYS     CA 1199   7.107   5.824   2.827
  123LYS     CB 1200   7.203   5.933   2.873
  123LYS     CG 1201   7.193   6.072   2.809
  123LYS     CD 1202   7.314   6.163   2.830
  123LYS     CE 1203   7.339   6.273   2.727
  123LYS     NZ 1204   7.464   6.332   2.775
  123LYS    HZ1 1205   7.509   6.391   2.708
  123LYS    HZ2 1206   7.469   6.389   2.857
  123LYS    HZ3 1207   7.539   6.266   2.780
  123LYS      C 1208   7.164   5.683   2.812
  123LYS      O 1209   7.257   5.644   2.883
  124MET      N 1210   7.092   5.603   2.734
  124MET      H 1211   7.003   5.642   2.710
  124MET     CA 1212   7.125   5.464   2.700
  124MET     CB 1213   7.113   5.360   2.812
  124MET     CG 1214   6.988   5.345   2.898
  124MET     SD 1215   7.001   5.229   3.039
  124MET     CE 1216   7.136   5.303   3.127
  124MET      C 1217   7.031   5.405   2.594
  124MET      O 1218   6.919   5.455   2.600
  125SER      N 1219   7.078   5.302   2.525
  125SER      H 1220   7.163   5.261   2.557
  125SER     CA 1221   6.993   5.236   2.424
  125SER     CB 1222   7.076   5.136   2.342
  125SER     OG 1223   7.078   5.016   2.420
  125SER     HG 1224   7.134   5.032   2.501
  125SER      C 1225   6.865   5.165   2.469
  125SER      O 1226   6.853   5.129   2.586
  126PRO      N 1227   6.772   5.143   2.376
  126PRO     CA 1228   6.648   5.066   2.395
  126PRO     CB 1229   6.585   5.055   2.256
  126PRO     CG 1230   6.608   5.199   2.212
  126PRO     CD 1231   6.755   5.218   2.251
  126PRO      C 1232   6.670   4.925   2.448
  126PRO      O 1233   6.576   4.873   2.510
  127GLU      N 1234   6.777   4.854   2.414
  127GLU      H 1235   6.835   4.898   2.346
  127GLU     CA 1236   6.820   4.725   2.470
  127GLU     CB 1237   6.930   4.657   2.387
  127GLU     CG 1238   6.893   4.647   2.239
  127GLU     CD 1239   6.945   4.758   2.148
  127GLU    OE1 1240   6.883   4.866   2.137
  127GLU    OE2 1241   7.031   4.734   2.060
  127GLU      C 1242   6.862   4.752   2.615
  127GLU      O 1243   6.796   4.700   2.704
  128ASP      N 1244   6.946   4.853   2.637
  128ASP      H 1245   6.984   4.913   2.567
  128ASP     CA 1246   6.985   4.891   2.774
  128ASP     CB 1247   7.101   4.991   2.781
  128ASP     CG 1248   7.227   4.953   2.703
  128ASP    OD1 1249   7.266   4.834   2.702
  128ASP    OD2 1250   7.268   5.050   2.635
  128ASP      C 1251   6.878   4.932   2.876
  128ASP      O 1252   6.871   4.886   2.990
  129ARG      N 1253   6.775   5.001   2.828
  129ARG      H 1254   6.794   5.053   2.745
  129ARG     CA 1255   6.647   5.034   2.894
  129ARG     CB 1256   6.566   5.134   2.811
  129ARG     CG 1257   6.641   5.265   2.791
  129ARG     CD 1258   6.549   5.371   2.729
  129ARG     NE 1259   6.608   5.505   2.723
  129ARG     HE 1260   6.649   5.543   2.806
  129ARG     CZ 1261   6.623   5.567   2.605
  129ARG    NH1 1262   6.596   5.501   2.491
  129ARG   HH11 1263   6.550   5.413   2.485
  129ARG   HH12 1264   6.611   5.543   2.401
  129ARG    NH2 1265   6.653   5.697   2.593
  129ARG   HH21 1266   6.682   5.760   2.664
  129ARG   HH22 1267   6.650   5.733   2.500
  129ARG      C 1268   6.560   4.913   2.929
  129ARG      O 1269   6.532   4.901   3.048
  130ALA      N 1270   6.538   4.828   2.829
  130ALA      H 1271   6.555   4.860   2.736
  130ALA     CA 1272   6.485   4.693   2.847
  130ALA     CB 1273   6.491   4.614   2.715
  130ALA      C 1274   6.556   4.619   2.960
  130ALA      O 1275   6.495   4.588   3.062
  131LYS      N 1276   6.689   4.618   2.964
  131LYS      H 1277   6.749   4.661   2.897
  131LYS     CA 1278   6.770   4.555   3.070
  131LYS     CB 1279   6.917   4.568   3.030
  131LYS     CG 1280   6.950   4.483   2.907
  131LYS     CD 1281   7.029   4.357   2.946
  131LYS     CE 1282   7.089   4.289   2.823
  131LYS     NZ 1283   7.232   4.314   2.797
  131LYS    HZ1 1284   7.269   4.263   2.720
  131LYS    HZ2 1285   7.244   4.409   2.768
  131LYS    HZ3 1286   7.286   4.309   2.881
  131LYS      C 1287   6.760   4.621   3.208
  131LYS      O 1288   6.755   4.556   3.313
  132CYS      N 1289   6.758   4.754   3.208
  132CYS      H 1290   6.806   4.800   3.134
  132CYS     CA 1291   6.727   4.831   3.329
  132CYS     CB 1292   6.750   4.981   3.306
  132CYS     SG 1293   6.929   5.017   3.294
  132CYS     HG 1294   6.935   5.113   3.203
  132CYS      C 1295   6.589   4.811   3.391
  132CYS      O 1296   6.577   4.798   3.513
  133PHE      N 1297   6.496   4.774   3.304
  133PHE      H 1298   6.518   4.798   3.209
  133PHE     CA 1299   6.360   4.731   3.341
  133PHE     CB 1300   6.275   4.761   3.218
  133PHE     CG 1301   6.127   4.753   3.254
  133PHE    CD1 1302   6.082   4.865   3.324
  133PHE    HD1 1303   6.147   4.946   3.356
  133PHE    CD2 1304   6.039   4.676   3.178
  133PHE    HD2 1305   6.083   4.609   3.104
  133PHE    CE1 1306   5.944   4.877   3.334
  133PHE    HE1 1307   5.896   4.957   3.391
  133PHE    CE2 1308   5.901   4.693   3.182
  133PHE    HE2 1309   5.830   4.614   3.157
  133PHE     CZ 1310   5.856   4.796   3.264
  133PHE     HZ 1311   5.749   4.809   3.278
  133PHE      C 1312   6.342   4.586   3.387
  133PHE      O 1313   6.239   4.546   3.442
  134GLU      N 1314   6.427   4.499   3.335
  134GLU      H 1315   6.476   4.508   3.248
  134GLU     CA 1316   6.441   4.361   3.385
  134GLU     CB 1317   6.535   4.289   3.289
  134GLU     CG 1318   6.470   4.237   3.161
  134GLU     CD 1319   6.574   4.184   3.062
  134GLU    OE1 1320   6.677   4.129   3.106
  134GLU    OE2 1321   6.563   4.212   2.940
  134GLU      C 1322   6.501   4.357   3.525
  134GLU      O 1323   6.477   4.263   3.601
  135LYS      N 1324   6.600   4.442   3.550
  135LYS      H 1325   6.653   4.476   3.472
  135LYS     CA 1326   6.665   4.455   3.681
  135LYS     CB 1327   6.807   4.509   3.665
  135LYS     CG 1328   6.907   4.401   3.624
  135LYS     CD 1329   7.050   4.454   3.617
  135LYS     CE 1330   7.055   4.547   3.495
  135LYS     NZ 1331   7.188   4.608   3.488
  135LYS    HZ1 1332   7.188   4.705   3.513
  135LYS    HZ2 1333   7.232   4.566   3.568
  135LYS    HZ3 1334   7.238   4.583   3.405
  135LYS      C 1335   6.589   4.533   3.788
  135LYS      O 1336   6.590   4.501   3.907
  136ASN      N 1337   6.508   4.629   3.744
  136ASN      H 1338   6.542   4.690   3.673
  136ASN     CA 1339   6.416   4.699   3.835
  136ASN     CB 1340   6.346   4.813   3.761
  136ASN     CG 1341   6.282   4.917   3.853
  136ASN    OD1 1342   6.181   4.900   3.921
  136ASN    ND2 1343   6.348   5.032   3.862
  136ASN   HD21 1344   6.438   5.046   3.820
  136ASN   HD22 1345   6.287   5.104   3.895
  136ASN      C 1346   6.313   4.619   3.915
  136ASN      O 1347   6.220   4.566   3.855
  137GLU      N 1348   6.310   4.636   4.047
  137GLU      H 1349   6.383   4.682   4.097
  137GLU     CA 1350   6.213   4.562   4.129
  137GLU     CB 1351   6.283   4.494   4.247
  137GLU     CG 1352   6.362   4.375   4.192
  137GLU     CD 1353   6.411   4.278   4.299
  137GLU    OE1 1354   6.535   4.280   4.316
  137GLU    OE2 1355   6.337   4.196   4.358
  137GLU      C 1356   6.098   4.647   4.184
  137GLU      O 1357   5.985   4.599   4.190
  138ALA      N 1358   6.115   4.778   4.193
  138ALA      H 1359   6.205   4.819   4.177
  138ALA     CA 1360   6.011   4.870   4.242
  138ALA     CB 1361   6.083   5.001   4.276
  138ALA      C 1362   5.887   4.871   4.152
  138ALA      O 1363   5.777   4.854   4.204
  139ILE      N 1364   5.910   4.884   4.022
  139ILE      H 1365   5.998   4.920   3.990
  139ILE     CA 1366   5.805   4.875   3.920
  139ILE     CB 1367   5.855   4.905   3.778
  139ILE    CG1 1368   5.928   5.039   3.787
  139ILE    CG2 1369   5.740   4.932   3.681
  139ILE     CD 1370   6.001   5.096   3.665
  139ILE      C 1371   5.729   4.742   3.911
  139ILE      O 1372   5.607   4.731   3.910
  140GLN      N 1373   5.810   4.636   3.914
  140GLN      H 1374   5.909   4.642   3.909
  140GLN     CA 1375   5.766   4.496   3.911
  140GLN     CB 1376   5.884   4.399   3.900
  140GLN     CG 1377   5.919   4.356   3.758
  140GLN     CD 1378   6.038   4.260   3.749
  140GLN    OE1 1379   6.022   4.139   3.735
  140GLN    NE2 1380   6.162   4.307   3.758
  140GLN   HE21 1381   6.186   4.404   3.757
  140GLN   HE22 1382   6.221   4.226   3.754
  140GLN      C 1383   5.661   4.445   4.011
  140GLN      O 1384   5.558   4.387   3.976
  141ALA      N 1385   5.700   4.474   4.135
  141ALA      H 1386   5.796   4.501   4.136
  141ALA     CA 1387   5.618   4.459   4.256
  141ALA     CB 1388   5.695   4.495   4.383
  141ALA      C 1389   5.490   4.542   4.253
  141ALA      O 1390   5.382   4.487   4.273
  142ALA      N 1391   5.507   4.666   4.207
  142ALA      H 1392   5.597   4.707   4.194
  142ALA     CA 1393   5.387   4.746   4.178
  142ALA     CB 1394   5.431   4.892   4.170
  142ALA      C 1395   5.294   4.703   4.064
  142ALA      O 1396   5.173   4.708   4.084
  143HISE     N 1397   5.342   4.660   3.948
  143HISE     H 1398   5.440   4.673   3.931
  143HISE    CA 1399   5.270   4.582   3.846
  143HISE    CB 1400   5.352   4.541   3.724
  143HISE    CG 1401   5.280   4.461   3.615
  143HISE   ND1 1402   5.206   4.515   3.519
  143HISE   CD2 1403   5.269   4.329   3.614
  143HISE   HD2 1404   5.310   4.265   3.693
  143HISE   CE1 1405   5.138   4.415   3.462
  143HISE   HE1 1406   5.089   4.421   3.365
  143HISE   NE2 1407   5.175   4.303   3.524
  143HISE   HE2 1408   5.124   4.217   3.525
  143HISE     C 1409   5.190   4.464   3.902
  143HISE     O 1410   5.068   4.475   3.910
  144ASP      N 1411   5.257   4.364   3.959
  144ASP      H 1412   5.355   4.352   3.946
  144ASP     CA 1413   5.193   4.256   4.036
  144ASP     CB 1414   5.300   4.164   4.094
  144ASP     CG 1415   5.353   4.062   3.992
  144ASP    OD1 1416   5.428   3.970   4.031
  144ASP    OD2 1417   5.319   4.066   3.872
  144ASP      C 1418   5.093   4.292   4.146
  144ASP      O 1419   4.982   4.238   4.141
  145ALA      N 1420   5.116   4.400   4.220
  145ALA      H 1421   5.204   4.448   4.220
  145ALA     CA 1422   5.013   4.458   4.307
  145ALA     CB 1423   5.082   4.567   4.389
  145ALA      C 1424   4.886   4.509   4.238
  145ALA      O 1425   4.774   4.488   4.283
  146VAL      N 1426   4.901   4.580   4.126
  146VAL      H 1427   4.990   4.596   4.083
  146VAL     CA 1428   4.794   4.636   4.043
  146VAL     CB 1429   4.828   4.755   3.952
  146VAL    CG1 1430   4.729   4.799   3.845
  146VAL    CG2 1431   4.856   4.872   4.047
  146VAL      C 1432   4.718   4.527   3.968
  146VAL      O 1433   4.595   4.518   3.963
  147ALA      N 1434   4.799   4.431   3.924
  147ALA      H 1435   4.896   4.455   3.927
  147ALA     CA 1436   4.735   4.313   3.864
  147ALA     CB 1437   4.856   4.236   3.813
  147ALA      C 1438   4.643   4.232   3.956
  147ALA      O 1439   4.531   4.197   3.918
  148GLN      N 1440   4.684   4.222   4.082
  148GLN      H 1441   4.779   4.244   4.104
  148GLN     CA 1442   4.595   4.169   4.187
  148GLN     CB 1443   4.672   4.101   4.300
  148GLN     CG 1444   4.754   3.991   4.233
  148GLN     CD 1445   4.859   3.947   4.335
  148GLN    OE1 1446   4.850   3.848   4.408
  148GLN    NE2 1447   4.974   4.014   4.322
  148GLN   HE21 1448   4.986   4.090   4.258
  148GLN   HE22 1449   5.055   3.986   4.373
  148GLN      C 1450   4.492   4.266   4.244
  148GLN      O 1451   4.412   4.230   4.330
  149GLU      N 1452   4.488   4.388   4.191
  149GLU      H 1453   4.572   4.434   4.164
  149GLU     CA 1454   4.374   4.480   4.209
  149GLU     CB 1455   4.412   4.626   4.230
  149GLU     CG 1456   4.475   4.650   4.367
  149GLU     CD 1457   4.498   4.797   4.401
  149GLU    OE1 1458   4.468   4.891   4.324
  149GLU    OE2 1459   4.546   4.811   4.516
  149GLU      C 1460   4.269   4.480   4.098
  149GLU      O 1461   4.152   4.467   4.135
  150GLY      N 1462   4.313   4.475   3.973
  150GLY      H 1463   4.410   4.485   3.948
  150GLY     CA 1464   4.231   4.446   3.855
  150GLY      C 1465   4.151   4.316   3.866
  150GLY      O 1466   4.206   4.206   3.879
  151GLN      N 1467   4.019   4.323   3.860
  151GLN      H 1468   3.969   4.409   3.846
  151GLN     CA 1469   3.935   4.209   3.900
  151GLN     CB 1470   3.791   4.248   3.933
  151GLN     CG 1471   3.707   4.313   3.823
  151GLN     CD 1472   3.568   4.339   3.883
  151GLN    OE1 1473   3.477   4.258   3.872
  151GLN    NE2 1474   3.546   4.445   3.961
  151GLN   HE21 1475   3.614   4.518   3.971
  151GLN   HE22 1476   3.456   4.452   4.004
  151GLN      C 1477   3.933   4.090   3.803
  151GLN      O 1478   3.931   3.974   3.843
  152CYS      N 1479   3.921   4.120   3.674
  152CYS      H 1480   3.920   4.210   3.631
  152CYS     CA 1481   3.937   4.018   3.569
  152CYS     CB 1482   3.905   4.087   3.436
  152CYS     SG 1483   3.753   4.189   3.436
  152CYS     HG 1484   3.825   4.295   3.472
  152CYS      C 1485   4.074   3.950   3.559
  152CYS      O 1486   4.173   3.987   3.621
  153ARG      N 1487   4.084   3.862   3.460
  153ARG      H 1488   4.000   3.836   3.411
  153ARG     CA 1489   4.198   3.772   3.441
  153ARG     CB 1490   4.187   3.671   3.555
  153ARG     CG 1491   4.319   3.603   3.594
  153ARG     CD 1492   4.424   3.702   3.642
  153ARG     NE 1493   4.372   3.765   3.764
  153ARG     HE 1494   4.282   3.729   3.789
  153ARG     CZ 1495   4.418   3.880   3.816
  153ARG    NH1 1496   4.515   3.952   3.759
  153ARG   HH11 1497   4.569   3.917   3.682
  153ARG   HH12 1498   4.535   4.046   3.785
  153ARG    NH2 1499   4.355   3.933   3.922
  153ARG   HH21 1500   4.282   3.889   3.974
  153ARG   HH22 1501   4.385   4.021   3.959
  153ARG      C 1502   4.190   3.725   3.295
  153ARG      O 1503   4.233   3.811   3.218
  154VAL      N 1504   4.132   3.611   3.258
  154VAL      H 1505   4.087   3.556   3.328
  154VAL     CA 1506   4.114   3.563   3.120
  154VAL     CB 1507   3.994   3.622   3.046
  154VAL    CG1 1508   3.963   3.551   2.915
  154VAL    CG2 1509   3.867   3.630   3.131
  154VAL      C 1510   4.241   3.576   3.036
  154VAL      O 1511   4.265   3.679   2.973
  155ASP      N 1512   4.317   3.467   3.026
  155ASP      H 1513   4.298   3.383   3.077
  155ASP     CA 1514   4.447   3.466   2.958
  155ASP     CB 1515   4.554   3.408   3.051
  155ASP     CG 1516   4.698   3.417   2.998
  155ASP    OD1 1517   4.719   3.448   2.879
  155ASP    OD2 1518   4.793   3.390   3.075
  155ASP      C 1519   4.439   3.386   2.828
  155ASP      O 1520   4.502   3.282   2.809
  156ASP      N 1521   4.338   3.418   2.747
  156ASP      H 1522   4.286   3.502   2.762
  156ASP     CA 1523   4.303   3.341   2.627
  156ASP     CB 1524   4.180   3.395   2.554
  156ASP     CG 1525   4.184   3.545   2.522
  156ASP    OD1 1526   4.296   3.599   2.511
  156ASP    OD2 1527   4.070   3.595   2.511
  156ASP      C 1528   4.415   3.321   2.525
  156ASP      O 1529   4.385   3.292   2.409
  157LYS      N 1530   4.529   3.384   2.554
  157LYS      H 1531   4.543   3.448   2.629
  157LYS     CA 1532   4.655   3.370   2.480
  157LYS     CB 1533   4.692   3.223   2.457
  157LYS     CG 1534   4.706   3.134   2.581
  157LYS     CD 1535   4.819   3.182   2.672
  157LYS     CE 1536   4.831   3.089   2.792
  157LYS     NZ 1537   4.736   3.119   2.901
  157LYS    HZ1 1538   4.774   3.086   2.987
  157LYS    HZ2 1539   4.730   3.218   2.913
  157LYS    HZ3 1540   4.646   3.077   2.892
  157LYS      C 1541   4.668   3.450   2.350
  157LYS      O 1542   4.760   3.432   2.270
  158VAL      N 1543   4.556   3.506   2.306
  158VAL      H 1544   4.470   3.500   2.357
  158VAL     CA 1545   4.546   3.589   2.185
  158VAL     CB 1546   4.406   3.649   2.168
  158VAL    CG1 1547   4.405   3.741   2.046
  158VAL    CG2 1548   4.306   3.538   2.134
  158VAL      C 1549   4.657   3.694   2.188
  158VAL      O 1550   4.673   3.757   2.292
  159ASN      N 1551   4.722   3.719   2.075
  159ASN      H 1552   4.706   3.668   1.990
  159ASN     CA 1553   4.845   3.799   2.065
  159ASN     CB 1554   4.919   3.750   1.940
  159ASN     CG 1555   5.058   3.810   1.918
  159ASN    OD1 1556   5.109   3.896   1.989
  159ASN    ND2 1557   5.119   3.765   1.809
  159ASN   HD21 1558   5.078   3.700   1.745
  159ASN   HD22 1559   5.209   3.799   1.782
  159ASN      C 1560   4.827   3.951   2.062
  159ASN      O 1561   4.827   4.005   1.952
  160PHE      N 1562   4.770   4.009   2.167
  160PHE      H 1563   4.724   3.945   2.228
  160PHE     CA 1564   4.759   4.154   2.188
  160PHE     CB 1565   4.685   4.181   2.319
  160PHE     CG 1566   4.532   4.177   2.310
  160PHE    CD1 1567   4.461   4.290   2.272
  160PHE    HD1 1568   4.510   4.367   2.212
  160PHE    CD2 1569   4.461   4.059   2.327
  160PHE    HD2 1570   4.513   3.974   2.371
  160PHE    CE1 1571   4.322   4.294   2.271
  160PHE    HE1 1572   4.261   4.384   2.276
  160PHE    CE2 1573   4.323   4.051   2.314
  160PHE    HE2 1574   4.270   3.956   2.312
  160PHE     CZ 1575   4.258   4.172   2.291
  160PHE     HZ 1576   4.149   4.165   2.295
  160PHE      C 1577   4.889   4.233   2.203
  160PHE      O 1578   4.972   4.195   2.285
  161HISE     N 1579   4.889   4.345   2.130
  161HISE     H 1580   4.809   4.359   2.072
  161HISE    CA 1581   4.988   4.453   2.133
  161HISE    CB 1582   5.058   4.464   1.998
  161HISE    CG 1583   5.128   4.336   1.950
  161HISE   ND1 1584   5.256   4.301   1.954
  161HISE   CD2 1585   5.070   4.225   1.905
  161HISE   HD2 1586   4.965   4.221   1.877
  161HISE   CE1 1587   5.278   4.177   1.911
  161HISE   HE1 1588   5.378   4.134   1.899
  161HISE   NE2 1589   5.159   4.132   1.873
  161HISE   HE2 1590   5.132   4.040   1.845
  161HISE     C 1591   4.931   4.590   2.171
  161HISE     O 1592   4.813   4.615   2.144
  162PHE      N 1593   5.021   4.672   2.223
  162PHE      H 1594   5.118   4.677   2.201
  162PHE     CA 1595   4.970   4.798   2.279
  162PHE     CB 1596   4.989   4.802   2.431
  162PHE     CG 1597   4.936   4.924   2.506
  162PHE    CD1 1598   4.803   4.960   2.487
  162PHE    HD1 1599   4.745   4.928   2.401
  162PHE    CD2 1600   4.999   4.974   2.619
  162PHE    HD2 1601   5.102   4.948   2.641
  162PHE    CE1 1602   4.742   5.027   2.592
  162PHE    HE1 1603   4.634   5.014   2.604
  162PHE    CE2 1604   4.941   5.055   2.717
  162PHE    HE2 1605   5.006   5.100   2.792
  162PHE     CZ 1606   4.803   5.072   2.709
  162PHE     HZ 1607   4.754   5.119   2.794
  162PHE      C 1608   5.045   4.917   2.218
  162PHE      O 1609   5.163   4.945   2.241
  163ILE      N 1610   4.968   4.970   2.124
  163ILE      H 1611   4.869   4.961   2.134
  163ILE     CA 1612   5.024   5.076   2.038
  163ILE     CB 1613   4.973   5.057   1.895
  163ILE    CG1 1614   4.982   4.914   1.841
  163ILE    CG2 1615   5.051   5.156   1.808
  163ILE     CD 1616   4.907   4.896   1.709
  163ILE      C 1617   5.000   5.219   2.087
  163ILE      O 1618   4.883   5.253   2.100
  164LEU      N 1619   5.113   5.289   2.077
  164LEU      H 1620   5.198   5.252   2.039
  164LEU     CA 1621   5.113   5.435   2.094
  164LEU     CB 1622   5.215   5.468   2.203
  164LEU     CG 1623   5.248   5.616   2.224
  164LEU    CD1 1624   5.149   5.688   2.317
  164LEU    CD2 1625   5.387   5.616   2.288
  164LEU      C 1626   5.139   5.520   1.970
  164LEU      O 1627   5.233   5.509   1.891
  165PHE      N 1628   5.047   5.615   1.963
  165PHE      H 1629   4.956   5.605   2.004
  165PHE     CA 1630   5.057   5.724   1.865
  165PHE     CB 1631   4.923   5.729   1.791
  165PHE     CG 1632   4.870   5.601   1.725
  165PHE    CD1 1633   4.778   5.524   1.794
  165PHE    HD1 1634   4.715   5.562   1.874
  165PHE    CD2 1635   4.936   5.555   1.612
  165PHE    HD2 1636   5.008   5.610   1.550
  165PHE    CE1 1637   4.756   5.396   1.744
  165PHE    HE1 1638   4.670   5.336   1.773
  165PHE    CE2 1639   4.912   5.426   1.567
  165PHE    HE2 1640   4.953   5.393   1.471
  165PHE     CZ 1641   4.816   5.346   1.629
  165PHE     HZ 1642   4.781   5.250   1.592
  165PHE      C 1643   5.081   5.856   1.938
  165PHE      O 1644   4.998   5.900   2.018
  166ASN      N 1645   5.183   5.931   1.898
  166ASN      H 1646   5.247   5.891   1.833
  166ASN     CA 1647   5.208   6.065   1.953
  166ASN     CB 1648   5.254   6.060   2.099
  166ASN     CG 1649   5.398   6.010   2.113
  166ASN    OD1 1650   5.441   5.895   2.100
  166ASN    ND2 1651   5.480   6.097   2.171
  166ASN   HD21 1652   5.454   6.182   2.217
  166ASN   HD22 1653   5.579   6.082   2.171
  166ASN      C 1654   5.293   6.167   1.877
  166ASN      O 1655   5.373   6.128   1.792
  167ASN      N 1656   5.297   6.293   1.920
  167ASN      H 1657   5.229   6.343   1.974
  167ASN     CA 1658   5.374   6.393   1.845
  167ASN     CB 1659   5.271   6.493   1.792
  167ASN     CG 1660   5.338   6.601   1.708
  167ASN    OD1 1661   5.442   6.659   1.739
  167ASN    ND2 1662   5.263   6.651   1.610
  167ASN   HD21 1663   5.180   6.600   1.586
  167ASN   HD22 1664   5.297   6.725   1.553
  167ASN      C 1665   5.499   6.447   1.914
  167ASN      O 1666   5.496   6.466   2.035
  168VAL      N 1667   5.616   6.421   1.856
  168VAL      H 1668   5.614   6.358   1.778
  168VAL     CA 1669   5.741   6.490   1.889
  168VAL     CB 1670   5.848   6.389   1.931
  168VAL    CG1 1671   5.987   6.442   1.969
  168VAL    CG2 1672   5.796   6.321   2.058
  168VAL      C 1673   5.796   6.565   1.768
  168VAL      O 1674   5.820   6.502   1.665
  169ASP      N 1675   5.824   6.693   1.792
  169ASP      H 1676   5.826   6.720   1.888
  169ASP     CA 1677   5.883   6.784   1.693
  169ASP     CB 1678   6.030   6.744   1.699
  169ASP     CG 1679   6.143   6.823   1.633
  169ASP    OD1 1680   6.147   6.945   1.662
  169ASP    OD2 1681   6.227   6.769   1.559
  169ASP      C 1682   5.825   6.802   1.552
  169ASP      O 1683   5.888   6.772   1.451
  170GLY      N 1684   5.693   6.814   1.553
  170GLY      H 1685   5.652   6.833   1.643
  170GLY     CA 1686   5.598   6.818   1.441
  170GLY      C 1687   5.565   6.697   1.354
  170GLY      O 1688   5.497   6.695   1.252
  171HISE     N 1689   5.624   6.590   1.408
  171HISE     H 1690   5.700   6.605   1.471
  171HISE    CA 1691   5.618   6.456   1.348
  171HISE    CB 1692   5.763   6.416   1.325
  171HISE    CG 1693   5.820   6.472   1.195
  171HISE   ND1 1694   5.913   6.566   1.177
  171HISE   CD2 1695   5.768   6.450   1.074
  171HISE   HD2 1696   5.689   6.381   1.045
  171HISE   CE1 1697   5.930   6.586   1.047
  171HISE   HE1 1698   6.015   6.634   1.000
  171HISE   NE2 1699   5.833   6.521   0.982
  171HISE   HE2 1700   5.804   6.518   0.887
  171HISE     C 1701   5.549   6.357   1.443
  171HISE     O 1702   5.582   6.338   1.560
  172LEU      N 1703   5.452   6.288   1.384
  172LEU      H 1704   5.433   6.295   1.286
  172LEU     CA 1705   5.373   6.181   1.445
  172LEU     CB 1706   5.252   6.142   1.360
  172LEU     CG 1707   5.118   6.092   1.415
  172LEU    CD1 1708   5.138   5.959   1.489
  172LEU    CD2 1709   5.069   6.194   1.518
  172LEU      C 1710   5.471   6.064   1.451
  172LEU      O 1711   5.517   6.016   1.348
  173TYR      N 1712   5.505   6.035   1.576
  173TYR      H 1713   5.464   6.084   1.654
  173TYR     CA 1714   5.578   5.915   1.619
  173TYR     CB 1715   5.695   5.945   1.713
  173TYR     CG 1716   5.809   6.006   1.631
  173TYR    CD1 1717   5.888   5.938   1.539
  173TYR    HD1 1718   5.897   5.830   1.539
  173TYR    CD2 1719   5.834   6.141   1.653
  173TYR    HD2 1720   5.776   6.203   1.720
  173TYR    CE1 1721   5.984   6.002   1.461
  173TYR    HE1 1722   6.054   5.941   1.404
  173TYR    CE2 1723   5.938   6.202   1.584
  173TYR    HE2 1724   5.958   6.304   1.616
  173TYR     CZ 1725   6.014   6.135   1.488
  173TYR     OH 1726   6.115   6.207   1.432
  173TYR     HH 1727   6.127   6.293   1.481
  173TYR      C 1728   5.483   5.807   1.671
  173TYR      O 1729   5.425   5.826   1.778
  174GLU      N 1730   5.467   5.704   1.589
  174GLU      H 1731   5.462   5.724   1.491
  174GLU     CA 1732   5.428   5.570   1.637
  174GLU     CB 1733   5.379   5.491   1.516
  174GLU     CG 1734   5.297   5.363   1.538
  174GLU     CD 1735   5.271   5.290   1.406
  174GLU    OE1 1736   5.162   5.303   1.346
  174GLU    OE2 1737   5.355   5.206   1.366
  174GLU      C 1738   5.532   5.487   1.712
  174GLU      O 1739   5.649   5.480   1.674
  175LEU      N 1740   5.486   5.425   1.821
  175LEU      H 1741   5.392   5.442   1.851
  175LEU     CA 1742   5.575   5.352   1.912
  175LEU     CB 1743   5.627   5.434   2.030
  175LEU     CG 1744   5.723   5.550   2.005
  175LEU    CD1 1745   5.656   5.688   1.999
  175LEU    CD2 1746   5.840   5.543   2.104
  175LEU      C 1747   5.508   5.228   1.970
  175LEU      O 1748   5.420   5.252   2.052
  176ASP      N 1749   5.552   5.106   1.938
  176ASP      H 1750   5.590   5.080   1.849
  176ASP     CA 1751   5.519   4.987   2.017
  176ASP     CB 1752   5.445   4.891   1.923
  176ASP     CG 1753   5.400   4.764   1.995
  176ASP    OD1 1754   5.477   4.668   1.970
  176ASP    OD2 1755   5.294   4.755   2.061
  176ASP      C 1756   5.647   4.925   2.075
  176ASP      O 1757   5.755   4.932   2.017
  177GLY      N 1758   5.625   4.870   2.194
  177GLY      H 1759   5.541   4.875   2.247
  177GLY     CA 1760   5.728   4.790   2.262
  177GLY      C 1761   5.789   4.668   2.192
  177GLY      O 1762   5.907   4.636   2.205
  178ARG      N 1763   5.696   4.593   2.133
  178ARG      H 1764   5.601   4.623   2.123
  178ARG     CA 1765   5.740   4.471   2.065
  178ARG     CB 1766   5.624   4.374   2.040
  178ARG     CG 1767   5.533   4.354   2.161
  178ARG     CD 1768   5.587   4.245   2.253
  178ARG     NE 1769   5.534   4.120   2.197
  178ARG     HE 1770   5.603   4.048   2.194
  178ARG     CZ 1771   5.404   4.087   2.198
  178ARG    NH1 1772   5.305   4.159   2.254
  178ARG   HH11 1773   5.324   4.248   2.295
  178ARG   HH12 1774   5.222   4.115   2.288
  178ARG    NH2 1775   5.369   3.976   2.131
  178ARG   HH21 1776   5.437   3.930   2.075
  178ARG   HH22 1777   5.274   3.947   2.122
  178ARG      C 1778   5.807   4.488   1.929
  178ARG      O 1779   5.896   4.410   1.895
  179MET      N 1780   5.786   4.600   1.860
  179MET      H 1781   5.711   4.658   1.893
  179MET     CA 1782   5.861   4.638   1.740
  179MET     CB 1783   5.778   4.752   1.681
  179MET     CG 1784   5.643   4.702   1.630
  179MET     SD 1785   5.666   4.589   1.488
  179MET     CE 1786   5.493   4.557   1.463
  179MET      C 1787   6.008   4.677   1.759
  179MET      O 1788   6.047   4.735   1.860
  180PRO      N 1789   6.090   4.655   1.656
  180PRO     CA 1790   6.234   4.684   1.658
  180PRO     CB 1791   6.291   4.631   1.527
  180PRO     CG 1792   6.190   4.521   1.495
  180PRO     CD 1793   6.053   4.574   1.539
  180PRO      C 1794   6.279   4.830   1.674
  180PRO      O 1795   6.391   4.848   1.722
  181PHE      N 1796   6.194   4.925   1.636
  181PHE      H 1797   6.109   4.898   1.591
  181PHE     CA 1798   6.219   5.069   1.618
  181PHE     CB 1799   6.288   5.107   1.487
  181PHE     CG 1800   6.429   5.053   1.460
  181PHE    CD1 1801   6.459   4.936   1.392
  181PHE    HD1 1802   6.381   4.881   1.339
  181PHE    CD2 1803   6.533   5.122   1.521
  181PHE    HD2 1804   6.512   5.210   1.581
  181PHE    CE1 1805   6.590   4.891   1.388
  181PHE    HE1 1806   6.614   4.792   1.349
  181PHE    CE2 1807   6.666   5.085   1.506
  181PHE    HE2 1808   6.739   5.141   1.564
  181PHE     CZ 1809   6.695   4.964   1.442
  181PHE     HZ 1810   6.785   4.906   1.461
  181PHE      C 1811   6.091   5.152   1.625
  181PHE      O 1812   5.981   5.097   1.617
  182PRO      N 1813   6.097   5.285   1.630
  182PRO     CA 1814   5.978   5.368   1.609
  182PRO     CB 1815   6.006   5.505   1.673
  182PRO     CG 1816   6.120   5.474   1.770
  182PRO     CD 1817   6.199   5.361   1.704
  182PRO      C 1818   5.942   5.374   1.461
  182PRO      O 1819   6.023   5.353   1.371
  183VAL      N 1820   5.819   5.413   1.427
  183VAL      H 1821   5.761   5.425   1.508
  183VAL     CA 1822   5.775   5.433   1.289
  183VAL     CB 1823   5.654   5.340   1.274
  183VAL    CG1 1824   5.570   5.357   1.147
  183VAL    CG2 1825   5.696   5.194   1.267
  183VAL      C 1826   5.736   5.579   1.265
  183VAL      O 1827   5.698   5.649   1.359
  184ASN      N 1828   5.768   5.628   1.146
  184ASN      H 1829   5.793   5.574   1.065
  184ASN     CA 1830   5.728   5.766   1.115
  184ASN     CB 1831   5.853   5.853   1.102
  184ASN     CG 1832   5.831   6.005   1.103
  184ASN    OD1 1833   5.737   6.065   1.053
  184ASN    ND2 1834   5.944   6.075   1.106
  184ASN   HD21 1835   6.037   6.038   1.105
  184ASN   HD22 1836   5.937   6.174   1.092
  184ASN      C 1837   5.630   5.786   0.999
  184ASN      O 1838   5.671   5.748   0.889
  185HISE     N 1839   5.505   5.809   1.040
  185HISE     H 1840   5.485   5.772   1.130
  185HISE    CA 1841   5.389   5.829   0.951
  185HISE    CB 1842   5.255   5.793   1.016
  185HISE    CG 1843   5.246   5.642   1.036
  185HISE   ND1 1844   5.228   5.551   0.941
  185HISE   CD2 1845   5.239   5.583   1.155
  185HISE   HD2 1846   5.264   5.632   1.249
  185HISE   CE1 1847   5.206   5.434   1.002
  185HISE   HE1 1848   5.161   5.344   0.960
  185HISE   NE2 1849   5.213   5.455   1.133
  185HISE   HE2 1850   5.191   5.393   1.209
  185HISE     C 1851   5.385   5.973   0.902
  185HISE     O 1852   5.307   5.998   0.810
  186GLY      N 1853   5.470   6.066   0.946
  186GLY      H 1854   5.528   6.047   1.025
  186GLY     CA 1855   5.470   6.204   0.895
  186GLY      C 1856   5.417   6.313   0.987
  186GLY      O 1857   5.395   6.310   1.108
  187ALA      N 1858   5.420   6.425   0.915
  187ALA      H 1859   5.420   6.425   0.815
  187ALA     CA 1860   5.400   6.563   0.960
  187ALA     CB 1861   5.425   6.679   0.863
  187ALA      C 1862   5.264   6.586   1.025
  187ALA      O 1863   5.160   6.577   0.960
  188SER      N 1864   5.262   6.641   1.147
  188SER      H 1865   5.345   6.670   1.194
  188SER     CA 1866   5.148   6.657   1.238
  188SER     CB 1867   5.149   6.536   1.332
  188SER     OG 1868   5.067   6.537   1.449
  188SER     HG 1869   4.971   6.547   1.423
  188SER      C 1870   5.156   6.786   1.320
  188SER      O 1871   5.258   6.829   1.374
  189SER      N 1872   5.037   6.845   1.332
  189SER      H 1873   4.957   6.794   1.301
  189SER     CA 1874   5.014   6.960   1.421
  189SER     CB 1875   4.935   7.077   1.363
  189SER     OG 1876   4.876   7.171   1.453
  189SER     HG 1877   4.887   7.266   1.426
  189SER      C 1878   4.967   6.923   1.561
  189SER      O 1879   4.896   6.824   1.582
  190GLU      N 1880   5.000   6.998   1.666
  190GLU      H 1881   5.085   7.048   1.650
  190GLU     CA 1882   4.952   6.977   1.803
  190GLU     CB 1883   5.013   7.079   1.900
  190GLU     CG 1884   4.998   7.032   2.045
  190GLU     CD 1885   5.066   7.132   2.139
  190GLU    OE1 1886   5.182   7.106   2.177
  190GLU    OE2 1887   5.005   7.235   2.174
  190GLU      C 1888   4.800   6.976   1.817
  190GLU      O 1889   4.742   6.868   1.831
  191ASP      N 1890   4.748   7.083   1.759
  191ASP      H 1891   4.798   7.149   1.702
  191ASP     CA 1892   4.603   7.107   1.756
  191ASP     CB 1893   4.582   7.248   1.701
  191ASP     CG 1894   4.434   7.284   1.680
  191ASP    OD1 1895   4.363   7.325   1.774
  191ASP    OD2 1896   4.399   7.282   1.560
  191ASP      C 1897   4.518   6.994   1.697
  191ASP      O 1898   4.418   6.954   1.756
  192THR      N 1899   4.574   6.942   1.588
  192THR      H 1900   4.674   6.941   1.588
  192THR     CA 1901   4.509   6.830   1.518
  192THR     CB 1902   4.523   6.861   1.369
  192THR    OG1 1903   4.661   6.876   1.338
  192THR    HG1 1904   4.701   6.785   1.327
  192THR    CG2 1905   4.438   6.984   1.336
  192THR      C 1906   4.557   6.689   1.553
  192THR      O 1907   4.513   6.599   1.482
  193LEU      N 1908   4.625   6.671   1.666
  193LEU      H 1909   4.665   6.747   1.717
  193LEU     CA 1910   4.685   6.543   1.706
  193LEU     CB 1911   4.756   6.562   1.839
  193LEU     CG 1912   4.899   6.508   1.855
  193LEU    CD1 1913   4.937   6.538   2.000
  193LEU    CD2 1914   4.899   6.357   1.834
  193LEU      C 1915   4.592   6.421   1.721
  193LEU      O 1916   4.623   6.314   1.669
  194LEU      N 1917   4.478   6.444   1.784
  194LEU      H 1918   4.460   6.534   1.823
  194LEU     CA 1919   4.365   6.349   1.783
  194LEU     CB 1920   4.248   6.406   1.864
  194LEU     CG 1921   4.253   6.403   2.017
  194LEU    CD1 1922   4.156   6.501   2.084
  194LEU    CD2 1923   4.228   6.262   2.069
  194LEU      C 1924   4.319   6.299   1.646
  194LEU      O 1925   4.323   6.179   1.620
  195LYS      N 1926   4.300   6.395   1.557
  195LYS      H 1927   4.295   6.493   1.577
  195LYS     CA 1928   4.281   6.371   1.413
  195LYS     CB 1929   4.202   6.491   1.359
  195LYS     CG 1930   4.205   6.491   1.206
  195LYS     CD 1931   4.157   6.626   1.153
  195LYS     CE 1932   4.101   6.625   1.011
  195LYS     NZ 1933   4.213   6.619   0.916
  195LYS    HZ1 1934   4.279   6.692   0.936
  195LYS    HZ2 1935   4.258   6.530   0.920
  195LYS    HZ3 1936   4.177   6.629   0.823
  195LYS      C 1937   4.394   6.318   1.325
  195LYS      O 1938   4.378   6.224   1.248
  196ASP      N 1939   4.512   6.370   1.357
  196ASP      H 1940   4.513   6.446   1.422
  196ASP     CA 1941   4.637   6.327   1.293
  196ASP     CB 1942   4.753   6.420   1.330
  196ASP     CG 1943   4.767   6.553   1.256
  196ASP    OD1 1944   4.821   6.654   1.305
  196ASP    OD2 1945   4.734   6.550   1.135
  196ASP      C 1946   4.675   6.182   1.322
  196ASP      O 1947   4.687   6.101   1.231
  197ALA      N 1948   4.659   6.141   1.448
  197ALA      H 1949   4.641   6.209   1.519
  197ALA     CA 1950   4.673   5.999   1.483
  197ALA     CB 1951   4.742   5.983   1.618
  197ALA      C 1952   4.554   5.903   1.470
  197ALA      O 1953   4.575   5.796   1.413
  198ALA      N 1954   4.432   5.956   1.475
  198ALA      H 1955   4.414   6.050   1.505
  198ALA     CA 1956   4.311   5.876   1.455
  198ALA     CB 1957   4.188   5.967   1.466
  198ALA      C 1958   4.302   5.812   1.317
  198ALA      O 1959   4.235   5.713   1.292
  199LYS      N 1960   4.361   5.881   1.219
  199LYS      H 1961   4.394   5.972   1.243
  199LYS     CA 1962   4.372   5.848   1.076
  199LYS     CB 1963   4.454   5.961   1.015
  199LYS     CG 1964   4.489   5.944   0.867
  199LYS     CD 1965   4.586   6.052   0.818
  199LYS     CE 1966   4.725   6.049   0.881
  199LYS     NZ 1967   4.819   6.152   0.836
  199LYS    HZ1 1968   4.909   6.109   0.843
  199LYS    HZ2 1969   4.803   6.186   0.743
  199LYS    HZ3 1970   4.813   6.227   0.902
  199LYS      C 1971   4.439   5.712   1.051
  199LYS      O 1972   4.393   5.632   0.970
  200VAL      N 1973   4.543   5.700   1.134
  200VAL      H 1974   4.573   5.766   1.202
  200VAL     CA 1975   4.632   5.584   1.142
  200VAL     CB 1976   4.769   5.634   1.187
  200VAL    CG1 1977   4.870   5.521   1.211
  200VAL    CG2 1978   4.828   5.727   1.080
  200VAL      C 1979   4.569   5.468   1.220
  200VAL      O 1980   4.585   5.357   1.169
  201CYS      N 1981   4.504   5.501   1.331
  201CYS      H 1982   4.516   5.591   1.374
  201CYS     CA 1983   4.433   5.403   1.415
  201CYS     CB 1984   4.350   5.457   1.531
  201CYS     SG 1985   4.439   5.547   1.663
  201CYS     HG 1986   4.335   5.566   1.744
  201CYS      C 1987   4.329   5.325   1.333
  201CYS      O 1988   4.347   5.207   1.303
  202ARG      N 1989   4.251   5.404   1.260
  202ARG      H 1990   4.247   5.503   1.278
  202ARG     CA 1991   4.157   5.356   1.159
  202ARG     CB 1992   4.105   5.486   1.097
  202ARG     CG 1993   3.980   5.526   1.176
  202ARG     CD 1994   3.884   5.626   1.112
  202ARG     NE 1995   3.951   5.753   1.080
  202ARG     HE 1996   4.001   5.743   0.994
  202ARG     CZ 1997   3.945   5.868   1.148
  202ARG    NH1 1998   3.905   5.870   1.276
  202ARG   HH11 1999   3.865   5.799   1.333
  202ARG   HH12 2000   3.902   5.959   1.321
  202ARG    NH2 2001   3.994   5.978   1.089
  202ARG   HH21 2002   4.019   5.980   0.992
  202ARG   HH22 2003   4.017   6.063   1.137
  202ARG      C 2004   4.219   5.262   1.055
  202ARG      O 2005   4.164   5.153   1.045
  203GLU      N 2006   4.335   5.292   0.998
  203GLU      H 2007   4.382   5.379   1.014
  203GLU     CA 2008   4.396   5.204   0.897
  203GLU     CB 2009   4.529   5.262   0.849
  203GLU     CG 2010   4.536   5.405   0.796
  203GLU     CD 2011   4.660   5.433   0.711
  203GLU    OE1 2012   4.650   5.449   0.587
  203GLU    OE2 2013   4.767   5.439   0.775
  203GLU      C 2014   4.426   5.064   0.951
  203GLU      O 2015   4.405   4.965   0.881
  204PHE      N 2016   4.471   5.050   1.075
  204PHE      H 2017   4.503   5.124   1.134
  204PHE     CA 2018   4.498   4.920   1.138
  204PHE     CB 2019   4.556   4.935   1.279
  204PHE     CG 2020   4.707   4.950   1.292
  204PHE    CD1 2021   4.742   5.069   1.353
  204PHE    HD1 2022   4.670   5.151   1.351
  204PHE    CD2 2023   4.795   4.842   1.287
  204PHE    HD2 2024   4.760   4.744   1.255
  204PHE    CE1 2025   4.871   5.081   1.405
  204PHE    HE1 2026   4.919   5.177   1.423
  204PHE    CE2 2027   4.927   4.855   1.328
  204PHE    HE2 2028   5.000   4.774   1.336
  204PHE     CZ 2029   4.962   4.977   1.385
  204PHE     HZ 2030   5.068   4.994   1.402
  204PHE      C 2031   4.366   4.843   1.146
  204PHE      O 2032   4.355   4.747   1.071
  205THR      N 2033   4.263   4.906   1.202
  205THR      H 2034   4.267   5.002   1.231
  205THR     CA 2035   4.140   4.829   1.224
  205THR     CB 2036   4.058   4.885   1.340
  205THR    OG1 2037   3.938   4.815   1.373
  205THR    HG1 2038   3.944   4.720   1.342
  205THR    CG2 2039   4.008   5.026   1.306
  205THR      C 2040   4.047   4.808   1.103
  205THR      O 2041   3.978   4.707   1.091
  206GLU      N 2042   4.060   4.898   1.006
  206GLU      H 2043   4.088   4.990   1.033
  206GLU     CA 2044   4.004   4.881   0.872
  206GLU     CB 2045   4.000   5.017   0.802
  206GLU     CG 2046   3.876   5.099   0.839
  206GLU     CD 2047   3.872   5.237   0.774
  206GLU    OE1 2048   3.826   5.331   0.842
  206GLU    OE2 2049   3.916   5.257   0.658
  206GLU      C 2050   4.068   4.776   0.781
  206GLU      O 2051   3.995   4.732   0.692
  207ARG      N 2052   4.198   4.752   0.789
  207ARG      H 2053   4.257   4.820   0.833
  207ARG     CA 2054   4.261   4.634   0.728
  207ARG     CB 2055   4.414   4.642   0.724
  207ARG     CG 2056   4.457   4.745   0.619
  207ARG     CD 2057   4.609   4.757   0.604
  207ARG     NE 2058   4.678   4.792   0.729
  207ARG     HE 2059   4.671   4.722   0.800
  207ARG     CZ 2060   4.743   4.905   0.760
  207ARG    NH1 2061   4.772   5.011   0.684
  207ARG   HH11 2062   4.750   5.012   0.586
  207ARG   HH12 2063   4.825   5.089   0.717
  207ARG    NH2 2064   4.761   4.934   0.889
  207ARG   HH21 2065   4.734   4.869   0.960
  207ARG   HH22 2066   4.790   5.025   0.920
  207ARG      C 2067   4.218   4.499   0.786
  207ARG      O 2068   4.206   4.395   0.721
  208GLU      N 2069   4.217   4.485   0.918
  208GLU      H 2070   4.262   4.552   0.976
  208GLU     CA 2071   4.177   4.362   0.988
  208GLU     CB 2072   4.252   4.363   1.122
  208GLU     CG 2073   4.334   4.235   1.140
  208GLU     CD 2074   4.461   4.244   1.055
  208GLU    OE1 2075   4.544   4.338   1.064
  208GLU    OE2 2076   4.478   4.141   0.987
  208GLU      C 2077   4.025   4.348   0.992
  208GLU      O 2078   3.961   4.351   1.097
  209GLN      N 2079   3.976   4.322   0.871
  209GLN      H 2080   4.030   4.310   0.788
  209GLN     CA 2081   3.831   4.315   0.849
  209GLN     CB 2082   3.809   4.297   0.699
  209GLN     CG 2083   3.856   4.416   0.615
  209GLN     CD 2084   3.896   4.390   0.470
  209GLN    OE1 2085   3.996   4.440   0.418
  209GLN    NE2 2086   3.835   4.294   0.400
  209GLN   HE21 2087   3.762   4.240   0.441
  209GLN   HE22 2088   3.869   4.256   0.314
  209GLN      C 2089   3.750   4.207   0.922
  209GLN      O 2090   3.641   4.239   0.968
  210GLY      N 2091   3.814   4.098   0.964
  210GLY      H 2092   3.905   4.070   0.933
  210GLY     CA 2093   3.754   3.993   1.047
  210GLY      C 2094   3.792   3.991   1.195
  210GLY      O 2095   3.805   3.880   1.246
  211GLU      N 2096   3.801   4.108   1.257
  211GLU      H 2097   3.801   4.196   1.210
  211GLU     CA 2098   3.845   4.123   1.397
  211GLU     CB 2099   3.993   4.160   1.415
  211GLU     CG 2100   4.059   4.149   1.552
  211GLU     CD 2101   4.017   4.016   1.614
  211GLU    OE1 2102   3.917   4.014   1.690
  211GLU    OE2 2103   4.086   3.916   1.583
  211GLU      C 2104   3.763   4.222   1.479
  211GLU      O 2105   3.764   4.342   1.451
  212VAL      N 2106   3.690   4.171   1.578
  212VAL      H 2107   3.694   4.071   1.578
  212VAL     CA 2108   3.596   4.244   1.665
  212VAL     CB 2109   3.470   4.161   1.690
  212VAL    CG1 2110   3.397   4.117   1.563
  212VAL    CG2 2111   3.508   4.037   1.771
  212VAL      C 2112   3.674   4.285   1.790
  212VAL      O 2113   3.623   4.373   1.859
  213ARG      N 2114   3.791   4.229   1.818
  213ARG      H 2115   3.840   4.166   1.757
  213ARG     CA 2116   3.869   4.265   1.937
  213ARG     CB 2117   3.947   4.147   1.995
  213ARG     CG 2118   3.858   4.023   2.006
  213ARG     CD 2119   3.932   3.895   2.046
  213ARG     NE 2120   3.996   3.845   1.923
  213ARG     HE 2121   3.987   3.900   1.840
  213ARG     CZ 2122   4.028   3.717   1.901
  213ARG    NH1 2123   4.008   3.625   1.996
  213ARG   HH11 2124   3.974   3.657   2.084
  213ARG   HH12 2125   4.020   3.527   1.982
  213ARG    NH2 2126   4.078   3.681   1.782
  213ARG   HH21 2127   4.082   3.744   1.705
  213ARG   HH22 2128   4.118   3.590   1.770
  213ARG      C 2129   3.947   4.396   1.930
  213ARG      O 2130   4.018   4.426   1.834
  214PHE      N 2131   3.911   4.498   2.007
  214PHE      H 2132   3.813   4.515   2.017
  214PHE     CA 2133   3.989   4.621   2.028
  214PHE     CB 2134   3.981   4.721   1.912
  214PHE     CG 2135   3.844   4.768   1.863
  214PHE    CD1 2136   3.808   4.900   1.884
  214PHE    HD1 2137   3.867   4.965   1.948
  214PHE    CD2 2138   3.769   4.676   1.791
  214PHE    HD2 2139   3.796   4.573   1.770
  214PHE    CE1 2140   3.680   4.935   1.840
  214PHE    HE1 2141   3.666   5.043   1.835
  214PHE    CE2 2142   3.645   4.716   1.741
  214PHE    HE2 2143   3.577   4.642   1.699
  214PHE     CZ 2144   3.600   4.844   1.771
  214PHE     HZ 2145   3.501   4.875   1.739
  214PHE      C 2146   3.956   4.702   2.153
  214PHE      O 2147   3.838   4.707   2.187
  215SER      N 2148   4.056   4.777   2.199
  215SER      H 2149   4.144   4.772   2.151
  215SER     CA 2150   4.037   4.882   2.301
  215SER     CB 2151   4.064   4.831   2.442
  215SER     OG 2152   4.062   4.939   2.536
  215SER     HG 2153   4.040   4.903   2.627
  215SER      C 2154   4.123   5.000   2.256
  215SER      O 2155   4.216   4.993   2.176
  216ALA      N 2156   4.087   5.115   2.311
  216ALA      H 2157   4.051   5.114   2.405
  216ALA     CA 2158   4.126   5.251   2.272
  216ALA     CB 2159   4.045   5.290   2.148
  216ALA      C 2160   4.123   5.362   2.377
  216ALA      O 2161   4.016   5.375   2.436
  217VAL      N 2162   4.240   5.410   2.418
  217VAL      H 2163   4.322   5.388   2.365
  217VAL     CA 2164   4.257   5.500   2.534
  217VAL     CB 2165   4.303   5.418   2.654
  217VAL    CG1 2166   4.429   5.333   2.633
  217VAL    CG2 2167   4.311   5.505   2.780
  217VAL      C 2168   4.344   5.623   2.508
  217VAL      O 2169   4.461   5.623   2.470
  218ALA      N 2170   4.281   5.736   2.540
  218ALA      H 2171   4.192   5.731   2.585
  218ALA     CA 2172   4.325   5.875   2.522
  218ALA     CB 2173   4.221   5.980   2.485
  218ALA      C 2174   4.394   5.934   2.646
  218ALA      O 2175   4.357   5.909   2.761
  219LEU      N 2176   4.463   6.045   2.623
  219LEU      H 2177   4.463   6.080   2.529
  219LEU     CA 2178   4.536   6.130   2.718
  219LEU     CB 2179   4.655   6.053   2.776
  219LEU     CG 2180   4.650   6.059   2.929
  219LEU    CD1 2181   4.772   5.983   2.981
  219LEU    CD2 2182   4.650   6.196   2.996
  219LEU      C 2183   4.578   6.262   2.652
  219LEU     O1 2184   4.572   6.264   2.527
  219LEU     O2 2185   4.630   6.353   2.720
   6.93513   6.93513   4.90387   0.00000   0.00000   0.00000   0.00000   3.46756   3.46756
