# Supplementary material for: Is There a Functional Role for the Knotted Topology in Protein UCH-L1?
Source: J Chem Inf Model. 2024 Jul 24;64(17):6827–37. doi: 10.1021/acs.jcim.4c00880 (PMC11388461; doi:10.1021/acs.jcim.4c00880)
Supplement: Supplementary file 2 — ci4c00880_si_002.zip [file ci4c00880_si_002.zip › UCH-L1_files/APO/APO_delta220/REP_2/traj_final.gro]

Protein in water t= 500000.00000 step= 5000000
 2185
    1MET      N    1   5.470   7.319   1.381
    1MET     H1    2   5.399   7.268   1.333
    1MET     H2    3   5.441   7.413   1.399
    1MET     H3    4   5.548   7.327   1.319
    1MET     CA    5   5.519   7.264   1.508
    1MET     CB    6   5.411   7.214   1.604
    1MET     CG    7   5.309   7.313   1.661
    1MET     SD    8   5.198   7.387   1.536
    1MET     CE    9   5.043   7.328   1.598
    1MET      C   10   5.602   7.140   1.476
    1MET      O   11   5.565   7.070   1.382
    2GLN      N   12   5.720   7.126   1.537
    2GLN      H   13   5.736   7.168   1.626
    2GLN     CA   14   5.825   7.034   1.490
    2GLN     CB   15   5.942   7.047   1.588
    2GLN     CG   16   6.020   7.174   1.554
    2GLN     CD   17   6.112   7.219   1.668
    2GLN    OE1   18   6.235   7.208   1.662
    2GLN    NE2   19   6.047   7.289   1.760
    2GLN   HE21   20   5.948   7.296   1.749
    2GLN   HE22   21   6.095   7.350   1.824
    2GLN      C   22   5.783   6.887   1.501
    2GLN      O   23   5.748   6.840   1.609
    3LEU      N   24   5.812   6.811   1.396
    3LEU      H   25   5.827   6.854   1.307
    3LEU     CA   26   5.809   6.664   1.392
    3LEU     CB   27   5.759   6.605   1.261
    3LEU     CG   28   5.606   6.612   1.254
    3LEU    CD1   29   5.560   6.543   1.125
    3LEU    CD2   30   5.537   6.548   1.374
    3LEU      C   31   5.942   6.600   1.433
    3LEU      O   32   5.958   6.479   1.414
    4LYS      N   33   6.027   6.677   1.501
    4LYS      H   34   5.999   6.772   1.517
    4LYS     CA   35   6.162   6.644   1.548
    4LYS     CB   36   6.223   6.776   1.595
    4LYS     CG   37   6.333   6.826   1.501
    4LYS     CD   38   6.394   6.945   1.576
    4LYS     CE   39   6.496   7.014   1.485
    4LYS     NZ   40   6.590   7.113   1.538
    4LYS    HZ1   41   6.630   7.172   1.468
    4LYS    HZ2   42   6.546   7.173   1.605
    4LYS    HZ3   43   6.666   7.066   1.583
    4LYS      C   44   6.170   6.535   1.655
    4LYS      O   45   6.071   6.516   1.725
    5PRO      N   46   6.286   6.471   1.666
    5PRO     CA   47   6.299   6.358   1.759
    5PRO     CB   48   6.445   6.317   1.745
    5PRO     CG   49   6.485   6.353   1.602
    5PRO     CD   50   6.402   6.479   1.576
    5PRO      C   51   6.248   6.394   1.899
    5PRO      O   52   6.286   6.497   1.954
    6MET      N   53   6.188   6.295   1.965
    6MET      H   54   6.170   6.205   1.925
    6MET     CA   55   6.139   6.308   2.103
    6MET     CB   56   5.996   6.256   2.113
    6MET     CG   57   5.993   6.110   2.067
    6MET     SD   58   5.830   6.039   2.111
    6MET     CE   59   5.858   6.033   2.287
    6MET      C   60   6.226   6.250   2.214
    6MET      O   61   6.323   6.183   2.181
    7GLU      N   62   6.216   6.304   2.335
    7GLU      H   63   6.187   6.397   2.356
    7GLU     CA   64   6.267   6.230   2.452
    7GLU     CB   65   6.291   6.342   2.553
    7GLU     CG   66   6.353   6.304   2.687
    7GLU     CD   67   6.470   6.206   2.687
    7GLU    OE1   68   6.567   6.216   2.608
    7GLU    OE2   69   6.449   6.105   2.758
    7GLU      C   70   6.161   6.133   2.506
    7GLU      O   71   6.043   6.167   2.502
    8ILE      N   72   6.208   6.035   2.582
    8ILE      H   73   6.303   6.020   2.612
    8ILE     CA   74   6.125   5.923   2.628
    8ILE     CB   75   6.181   5.795   2.566
    8ILE    CG1   76   6.085   5.676   2.565
    8ILE    CG2   77   6.315   5.754   2.630
    8ILE     CD   78   5.979   5.701   2.458
    8ILE      C   79   6.096   5.919   2.778
    8ILE      O   80   6.027   5.831   2.830
    9ASN      N   81   6.175   5.999   2.849
    9ASN      H   82   6.251   6.040   2.798
    9ASN     CA   83   6.172   6.024   2.994
    9ASN     CB   84   6.252   6.152   3.016
    9ASN     CG   85   6.241   6.200   3.161
    9ASN    OD1   86   6.199   6.313   3.184
    9ASN    ND2   87   6.313   6.132   3.250
    9ASN   HD21   88   6.369   6.055   3.221
    9ASN   HD22   89   6.305   6.161   3.345
    9ASN      C   90   6.027   6.046   3.038
    9ASN      O   91   5.958   6.127   2.976
   10PRO      N   92   5.986   5.988   3.150
   10PRO     CA   93   5.849   5.988   3.202
   10PRO     CB   94   5.846   5.901   3.329
   10PRO     CG   95   5.958   5.803   3.296
   10PRO     CD   96   6.063   5.882   3.218
   10PRO      C   97   5.798   6.123   3.254
   10PRO      O   98   5.683   6.164   3.246
   11GLU      N   99   5.888   6.201   3.313
   11GLU      H  100   5.958   6.154   3.367
   11GLU     CA  101   5.871   6.345   3.340
   11GLU     CB  102   5.987   6.396   3.426
   11GLU     CG  103   5.994   6.324   3.561
   11GLU     CD  104   6.086   6.202   3.544
   11GLU    OE1  105   6.029   6.091   3.533
   11GLU    OE2  106   6.208   6.223   3.531
   11GLU      C  107   5.846   6.431   3.216
   11GLU      O  108   5.755   6.512   3.209
   12MET      N  109   5.935   6.417   3.118
   12MET      H  110   6.030   6.395   3.139
   12MET     CA  111   5.911   6.472   2.984
   12MET     CB  112   6.028   6.439   2.891
   12MET     CG  113   6.145   6.537   2.908
   12MET     SD  114   6.095   6.705   2.856
   12MET     CE  115   6.080   6.666   2.683
   12MET      C  116   5.777   6.442   2.915
   12MET      O  117   5.742   6.518   2.825
   13LEU      N  118   5.721   6.322   2.928
   13LEU      H  119   5.778   6.242   2.946
   13LEU     CA  120   5.586   6.283   2.885
   13LEU     CB  121   5.584   6.130   2.884
   13LEU     CG  122   5.646   6.083   2.752
   13LEU    CD1  123   5.661   5.931   2.765
   13LEU    CD2  124   5.579   6.128   2.623
   13LEU      C  125   5.470   6.337   2.970
   13LEU      O  126   5.361   6.368   2.922
   14ASN      N  127   5.491   6.361   3.099
   14ASN      H  128   5.573   6.322   3.140
   14ASN     CA  129   5.403   6.430   3.195
   14ASN     CB  130   5.436   6.389   3.338
   14ASN     CG  131   5.376   6.254   3.376
   14ASN    OD1  132   5.285   6.197   3.317
   14ASN    ND2  133   5.436   6.204   3.483
   14ASN   HD21  134   5.495   6.267   3.534
   14ASN   HD22  135   5.442   6.104   3.488
   14ASN      C  136   5.379   6.578   3.164
   14ASN      O  137   5.264   6.621   3.169
   15LYS      N  138   5.480   6.659   3.133
   15LYS      H  139   5.573   6.631   3.158
   15LYS     CA  140   5.472   6.784   3.056
   15LYS     CB  141   5.617   6.813   3.019
   15LYS     CG  142   5.679   6.867   3.147
   15LYS     CD  143   5.831   6.853   3.138
   15LYS     CE  144   5.886   6.962   3.046
   15LYS     NZ  145   6.028   6.936   3.014
   15LYS    HZ1  146   6.047   6.995   2.936
   15LYS    HZ2  147   6.079   6.963   3.096
   15LYS    HZ3  148   6.046   6.840   2.993
   15LYS      C  149   5.376   6.791   2.937
   15LYS      O  150   5.289   6.877   2.943
   16VAL      N  151   5.397   6.696   2.846
   16VAL      H  152   5.461   6.620   2.852
   16VAL     CA  153   5.301   6.677   2.736
   16VAL     CB  154   5.379   6.583   2.644
   16VAL    CG1  155   5.285   6.515   2.544
   16VAL    CG2  156   5.486   6.668   2.575
   16VAL      C  157   5.159   6.642   2.781
   16VAL      O  158   5.064   6.704   2.734
   17LEU      N  159   5.143   6.546   2.872
   17LEU      H  160   5.218   6.490   2.908
   17LEU     CA  161   5.011   6.506   2.922
   17LEU     CB  162   5.043   6.383   3.007
   17LEU     CG  163   4.922   6.299   3.048
   17LEU    CD1  164   4.879   6.210   2.931
   17LEU    CD2  165   4.953   6.209   3.168
   17LEU      C  166   4.938   6.616   3.001
   17LEU      O  167   4.819   6.640   2.978
   18SER      N  168   5.013   6.710   3.056
   18SER      H  169   5.110   6.693   3.074
   18SER     CA  170   4.968   6.842   3.104
   18SER     CB  171   5.080   6.929   3.161
   18SER     OG  172   5.037   7.062   3.193
   18SER     HG  173   4.956   7.068   3.252
   18SER      C  174   4.905   6.923   2.990
   18SER      O  175   4.782   6.919   2.995
   19ARG      N  176   4.978   6.952   2.883
   19ARG      H  177   5.074   6.924   2.880
   19ARG     CA  178   4.947   7.047   2.775
   19ARG     CB  179   5.060   7.048   2.671
   19ARG     CG  180   5.060   7.173   2.583
   19ARG     CD  181   5.150   7.166   2.459
   19ARG     NE  182   5.135   7.288   2.379
   19ARG     HE  183   5.043   7.298   2.340
   19ARG     CZ  184   5.230   7.371   2.333
   19ARG    NH1  185   5.354   7.341   2.375
   19ARG   HH11  186   5.368   7.278   2.451
   19ARG   HH12  187   5.431   7.397   2.346
   19ARG    NH2  188   5.204   7.497   2.297
   19ARG   HH21  189   5.118   7.542   2.322
   19ARG   HH22  190   5.256   7.539   2.223
   19ARG      C  191   4.822   6.994   2.704
   19ARG      O  192   4.727   7.069   2.684
   20LEU      N  193   4.820   6.863   2.683
   20LEU      H  194   4.896   6.804   2.711
   20LEU     CA  195   4.706   6.791   2.624
   20LEU     CB  196   4.760   6.654   2.583
   20LEU     CG  197   4.797   6.656   2.434
   20LEU    CD1  198   4.853   6.515   2.410
   20LEU    CD2  199   4.675   6.675   2.345
   20LEU      C  200   4.578   6.783   2.708
   20LEU      O  201   4.475   6.732   2.663
   21GLY      N  202   4.579   6.830   2.832
   21GLY      H  203   4.667   6.832   2.878
   21GLY     CA  204   4.468   6.831   2.930
   21GLY      C  205   4.421   6.703   2.999
   21GLY      O  206   4.304   6.664   2.995
   22VAL      N  207   4.514   6.656   3.082
   22VAL      H  208   4.604   6.698   3.086
   22VAL     CA  209   4.468   6.555   3.178
   22VAL     CB  210   4.539   6.422   3.153
   22VAL    CG1  211   4.481   6.306   3.234
   22VAL    CG2  212   4.537   6.368   3.010
   22VAL      C  213   4.495   6.614   3.317
   22VAL      O  214   4.606   6.660   3.341
   23ALA      N  215   4.403   6.583   3.408
   23ALA      H  216   4.345   6.502   3.396
   23ALA     CA  217   4.400   6.632   3.546
   23ALA     CB  218   4.274   6.572   3.608
   23ALA      C  219   4.522   6.587   3.627
   23ALA      O  220   4.542   6.465   3.626
   24GLY      N  221   4.560   6.671   3.723
   24GLY      H  222   4.502   6.750   3.741
   24GLY     CA  223   4.683   6.674   3.803
   24GLY      C  224   4.739   6.544   3.860
   24GLY      O  225   4.851   6.514   3.819
   25GLN      N  226   4.653   6.460   3.918
   25GLN      H  227   4.560   6.494   3.929
   25GLN     CA  228   4.685   6.325   3.967
   25GLN     CB  229   4.590   6.275   4.076
   25GLN     CG  230   4.612   6.346   4.209
   25GLN     CD  231   4.510   6.302   4.314
   25GLN    OE1  232   4.407   6.362   4.341
   25GLN    NE2  233   4.539   6.186   4.374
   25GLN   HE21  234   4.623   6.143   4.342
   25GLN   HE22  235   4.469   6.156   4.438
   25GLN      C  236   4.712   6.211   3.869
   25GLN      O  237   4.804   6.130   3.879
   26TRP      N  238   4.644   6.219   3.755
   26TRP      H  239   4.591   6.299   3.728
   26TRP     CA  240   4.650   6.125   3.642
   26TRP     CB  241   4.520   6.123   3.561
   26TRP     CG  242   4.410   6.049   3.638
   26TRP    CD1  243   4.395   5.918   3.653
   26TRP    HD1  244   4.453   5.841   3.602
   26TRP    CD2  245   4.312   6.107   3.717
   26TRP    NE1  246   4.291   5.889   3.729
   26TRP    HE1  247   4.255   5.797   3.750
   26TRP    CE2  248   4.238   6.003   3.773
   26TRP    CE3  249   4.257   6.235   3.727
   26TRP    HE3  250   4.315   6.306   3.669
   26TRP    CZ2  251   4.114   6.028   3.831
   26TRP    HZ2  252   4.059   5.937   3.857
   26TRP    CZ3  253   4.133   6.258   3.785
   26TRP    HZ3  254   4.091   6.357   3.769
   26TRP    CH2  255   4.057   6.154   3.837
   26TRP    HH2  256   3.975   6.188   3.901
   26TRP      C  257   4.769   6.147   3.549
   26TRP      O  258   4.762   6.222   3.453
   27ARG      N  259   4.887   6.105   3.594
   27ARG      H  260   4.896   6.050   3.677
   27ARG     CA  261   5.018   6.093   3.528
   27ARG     CB  262   5.121   6.188   3.589
   27ARG     CG  263   5.080   6.335   3.589
   27ARG     CD  264   5.060   6.387   3.447
   27ARG     NE  265   5.039   6.533   3.442
   27ARG     HE  266   5.117   6.595   3.430
   27ARG     CZ  267   4.921   6.595   3.434
   27ARG    NH1  268   4.808   6.523   3.437
   27ARG   HH11  269   4.825   6.427   3.456
   27ARG   HH12  270   4.717   6.562   3.423
   27ARG    NH2  271   4.910   6.726   3.457
   27ARG   HH21  272   4.999   6.767   3.474
   27ARG   HH22  273   4.827   6.779   3.479
   27ARG      C  274   5.083   5.954   3.530
   27ARG      O  275   5.046   5.868   3.609
   28PHE      N  276   5.172   5.938   3.432
   28PHE      H  277   5.186   6.007   3.362
   28PHE     CA  278   5.254   5.816   3.417
   28PHE     CB  279   5.324   5.816   3.281
   28PHE     CG  280   5.218   5.794   3.172
   28PHE    CD1  281   5.218   5.666   3.118
   28PHE    HD1  282   5.263   5.588   3.179
   28PHE    CD2  283   5.137   5.897   3.125
   28PHE    HD2  284   5.178   5.994   3.153
   28PHE    CE1  285   5.131   5.648   3.012
   28PHE    HE1  286   5.100   5.545   2.994
   28PHE    CE2  287   5.045   5.878   3.023
   28PHE    HE2  288   4.952   5.934   3.017
   28PHE     CZ  289   5.050   5.751   2.965
   28PHE     HZ  290   4.989   5.745   2.875
   28PHE      C  291   5.355   5.813   3.531
   28PHE      O  292   5.408   5.913   3.578
   29VAL      N  293   5.383   5.688   3.569
   29VAL      H  294   5.322   5.614   3.539
   29VAL     CA  295   5.480   5.667   3.678
   29VAL     CB  296   5.414   5.610   3.804
   29VAL    CG1  297   5.513   5.591   3.919
   29VAL    CG2  298   5.289   5.691   3.836
   29VAL      C  299   5.582   5.565   3.630
   29VAL      O  300   5.549   5.456   3.584
   30ASP      N  301   5.704   5.601   3.670
   30ASP      H  302   5.712   5.668   3.743
   30ASP     CA  303   5.824   5.525   3.632
   30ASP     CB  304   5.940   5.623   3.644
   30ASP     CG  305   6.080   5.578   3.599
   30ASP    OD1  306   6.150   5.647   3.522
   30ASP    OD2  307   6.132   5.473   3.640
   30ASP      C  308   5.839   5.396   3.714
   30ASP      O  309   5.822   5.397   3.836
   31VAL      N  310   5.876   5.289   3.643
   31VAL      H  311   5.868   5.293   3.543
   31VAL     CA  312   5.905   5.157   3.701
   31VAL     CB  313   5.808   5.049   3.652
   31VAL    CG1  314   5.664   5.077   3.693
   31VAL    CG2  315   5.824   5.022   3.502
   31VAL      C  316   6.046   5.098   3.704
   31VAL      O  317   6.070   4.987   3.752
   32LEU      N  318   6.139   5.176   3.650
   32LEU      H  319   6.109   5.271   3.642
   32LEU     CA  320   6.280   5.149   3.621
   32LEU     CB  321   6.319   5.174   3.475
   32LEU     CG  322   6.324   5.045   3.393
   32LEU    CD1  323   6.188   4.975   3.388
   32LEU    CD2  324   6.365   5.084   3.251
   32LEU      C  325   6.380   5.207   3.722
   32LEU      O  326   6.468   5.133   3.765
   33GLY      N  327   6.361   5.334   3.757
   33GLY      H  328   6.293   5.394   3.716
   33GLY     CA  329   6.444   5.404   3.856
   33GLY      C  330   6.588   5.415   3.808
   33GLY      O  331   6.611   5.453   3.693
   34LEU      N  332   6.683   5.380   3.895
   34LEU      H  333   6.653   5.351   3.986
   34LEU     CA  334   6.827   5.384   3.866
   34LEU     CB  335   6.908   5.394   3.996
   34LEU     CG  336   6.938   5.534   4.049
   34LEU    CD1  337   6.968   5.534   4.199
   34LEU    CD2  338   7.061   5.585   3.973
   34LEU      C  339   6.888   5.294   3.759
   34LEU      O  340   7.005   5.299   3.721
   35GLU      N  341   6.805   5.199   3.718
   35GLU      H  342   6.707   5.219   3.717
   35GLU     CA  343   6.846   5.096   3.622
   35GLU     CB  344   6.873   4.970   3.704
   35GLU     CG  345   7.013   4.909   3.692
   35GLU     CD  346   7.036   4.807   3.580
   35GLU    OE1  347   6.940   4.772   3.509
   35GLU    OE2  348   7.151   4.758   3.579
   35GLU      C  349   6.757   5.091   3.497
   35GLU      O  350   6.663   5.167   3.473
   36GLU      N  351   6.817   5.030   3.396
   36GLU      H  352   6.915   5.011   3.400
   36GLU     CA  353   6.752   5.011   3.265
   36GLU     CB  354   6.844   5.053   3.150
   36GLU     CG  355   6.821   5.198   3.107
   36GLU     CD  356   6.927   5.235   3.004
   36GLU    OE1  357   6.892   5.247   2.885
   36GLU    OE2  358   7.046   5.243   3.041
   36GLU      C  359   6.693   4.875   3.226
   36GLU      O  360   6.598   4.864   3.149
   37GLU      N  361   6.756   4.773   3.283
   37GLU      H  362   6.837   4.786   3.341
   37GLU     CA  363   6.726   4.630   3.265
   37GLU     CB  364   6.860   4.560   3.245
   37GLU     CG  365   6.945   4.627   3.137
   37GLU     CD  366   7.077   4.557   3.102
   37GLU    OE1  367   7.180   4.587   3.167
   37GLU    OE2  368   7.083   4.469   3.013
   37GLU      C  369   6.646   4.569   3.380
   37GLU      O  370   6.569   4.477   3.351
   38SER      N  371   6.696   4.597   3.500
   38SER      H  372   6.770   4.664   3.505
   38SER     CA  373   6.655   4.557   3.635
   38SER     CB  374   6.782   4.553   3.720
   38SER     OG  375   6.841   4.424   3.698
   38SER     HG  376   6.878   4.415   3.606
   38SER      C  377   6.555   4.656   3.695
   38SER      O  378   6.587   4.774   3.698
   39LEU      N  379   6.436   4.609   3.732
   39LEU      H  380   6.399   4.517   3.714
   39LEU     CA  381   6.328   4.705   3.758
   39LEU     CB  382   6.195   4.629   3.754
   39LEU     CG  383   6.133   4.589   3.620
   39LEU    CD1  384   6.207   4.469   3.561
   39LEU    CD2  385   5.988   4.551   3.647
   39LEU      C  386   6.337   4.781   3.890
   39LEU      O  387   6.438   4.767   3.959
   40GLY      N  388   6.248   4.878   3.914
   40GLY      H  389   6.184   4.924   3.853
   40GLY     CA  390   6.245   4.938   4.048
   40GLY      C  391   6.135   4.873   4.132
   40GLY      O  392   6.153   4.764   4.186
   41SER      N  393   6.034   4.953   4.162
   41SER      H  394   6.043   5.053   4.164
   41SER     CA  395   5.912   4.900   4.225
   41SER     CB  396   5.865   4.977   4.349
   41SER     OG  397   5.963   5.031   4.438
   41SER     HG  398   5.947   4.984   4.524
   41SER      C  399   5.784   4.911   4.142
   41SER      O  400   5.748   5.021   4.099
   42VAL      N  401   5.717   4.798   4.121
   42VAL      H  402   5.743   4.712   4.165
   42VAL     CA  403   5.588   4.801   4.052
   42VAL     CB  404   5.566   4.671   3.974
   42VAL    CG1  405   5.452   4.671   3.871
   42VAL    CG2  406   5.691   4.623   3.900
   42VAL      C  407   5.478   4.839   4.151
   42VAL      O  408   5.446   4.771   4.248
   43PRO      N  409   5.404   4.939   4.104
   43PRO     CA  410   5.274   4.973   4.164
   43PRO     CB  411   5.216   5.078   4.068
   43PRO     CG  412   5.338   5.154   4.018
   43PRO     CD  413   5.442   5.042   4.006
   43PRO      C  414   5.176   4.855   4.161
   43PRO      O  415   5.172   4.785   4.060
   44ALA      N  416   5.096   4.833   4.264
   44ALA      H  417   5.053   4.908   4.314
   44ALA     CA  418   5.047   4.696   4.287
   44ALA     CB  419   5.130   4.623   4.392
   44ALA      C  420   4.898   4.672   4.313
   44ALA      O  421   4.853   4.720   4.417
   45PRO      N  422   4.818   4.627   4.217
   45PRO     CA  423   4.851   4.628   4.073
   45PRO     CB  424   4.790   4.499   4.017
   45PRO     CG  425   4.669   4.486   4.109
   45PRO     CD  426   4.695   4.553   4.245
   45PRO      C  427   4.799   4.748   3.995
   45PRO      O  428   4.681   4.783   4.004
   46ALA      N  429   4.882   4.799   3.905
   46ALA      H  430   4.976   4.765   3.896
   46ALA     CA  431   4.850   4.910   3.814
   46ALA     CB  432   4.974   4.986   3.766
   46ALA      C  433   4.767   4.857   3.696
   46ALA      O  434   4.790   4.743   3.656
   47CYS      N  435   4.676   4.941   3.648
   47CYS      H  436   4.659   5.029   3.692
   47CYS     CA  437   4.596   4.905   3.530
   47CYS     CB  438   4.493   5.016   3.514
   47CYS     SG  439   4.536   5.188   3.469
   47CYS     HG  440   4.663   5.188   3.507
   47CYS      C  441   4.671   4.877   3.400
   47CYS      O  442   4.636   4.779   3.334
   48ALA      N  443   4.790   4.936   3.387
   48ALA      H  444   4.830   5.002   3.450
   48ALA     CA  445   4.870   4.926   3.264
   48ALA     CB  446   4.829   5.039   3.168
   48ALA      C  447   5.021   4.926   3.286
   48ALA      O  448   5.063   5.010   3.366
   49LEU      N  449   5.092   4.849   3.205
   49LEU      H  450   5.053   4.783   3.140
   49LEU     CA  451   5.239   4.862   3.195
   49LEU     CB  452   5.303   4.735   3.252
   49LEU     CG  453   5.452   4.760   3.274
   49LEU    CD1  454   5.480   4.893   3.345
   49LEU    CD2  455   5.519   4.645   3.350
   49LEU      C  456   5.280   4.877   3.049
   49LEU      O  457   5.286   4.780   2.974
   50LEU      N  458   5.309   5.004   3.020
   50LEU      H  459   5.306   5.078   3.087
   50LEU     CA  460   5.355   5.035   2.884
   50LEU     CB  461   5.297   5.173   2.853
   50LEU     CG  462   5.344   5.235   2.721
   50LEU    CD1  463   5.297   5.160   2.596
   50LEU    CD2  464   5.301   5.382   2.726
   50LEU      C  465   5.508   5.035   2.880
   50LEU      O  466   5.577   5.109   2.949
   51LEU      N  467   5.561   4.961   2.782
   51LEU      H  468   5.512   4.925   2.703
   51LEU     CA  469   5.706   4.942   2.770
   51LEU     CB  470   5.733   4.792   2.779
   51LEU     CG  471   5.697   4.720   2.909
   51LEU    CD1  472   5.707   4.568   2.896
   51LEU    CD2  473   5.788   4.767   3.022
   51LEU      C  474   5.762   4.999   2.639
   51LEU      O  475   5.723   4.963   2.528
   52LEU      N  476   5.825   5.113   2.663
   52LEU      H  477   5.826   5.153   2.755
   52LEU     CA  478   5.891   5.190   2.556
   52LEU     CB  479   5.868   5.339   2.581
   52LEU     CG  480   5.720   5.371   2.602
   52LEU    CD1  481   5.699   5.516   2.646
   52LEU    CD2  482   5.654   5.358   2.464
   52LEU      C  483   6.039   5.155   2.544
   52LEU      O  484   6.121   5.223   2.605
   53PHE      N  485   6.058   5.045   2.471
   53PHE      H  486   5.979   4.998   2.430
   53PHE     CA  487   6.193   4.992   2.449
   53PHE     CB  488   6.210   4.855   2.514
   53PHE     CG  489   6.169   4.840   2.661
   53PHE    CD1  490   6.188   4.932   2.763
   53PHE    HD1  491   6.234   5.028   2.737
   53PHE    CD2  492   6.122   4.714   2.696
   53PHE    HD2  493   6.106   4.641   2.617
   53PHE    CE1  494   6.167   4.895   2.895
   53PHE    HE1  495   6.192   4.964   2.976
   53PHE    CE2  496   6.088   4.678   2.826
   53PHE    HE2  497   6.043   4.580   2.846
   53PHE     CZ  498   6.114   4.770   2.926
   53PHE     HZ  499   6.079   4.752   3.027
   53PHE      C  500   6.233   4.975   2.303
   53PHE      O  501   6.148   4.977   2.214
   54PRO      N  502   6.362   4.988   2.277
   54PRO     CA  503   6.413   4.959   2.143
   54PRO     CB  504   6.542   5.036   2.117
   54PRO     CG  505   6.583   5.077   2.259
   54PRO     CD  506   6.461   5.068   2.351
   54PRO      C  507   6.446   4.810   2.126
   54PRO      O  508   6.496   4.740   2.213
   55LEU      N  509   6.425   4.763   2.003
   55LEU      H  510   6.400   4.819   1.925
   55LEU     CA  511   6.452   4.626   1.956
   55LEU     CB  512   6.328   4.559   1.895
   55LEU     CG  513   6.248   4.487   2.005
   55LEU    CD1  514   6.167   4.578   2.098
   55LEU    CD2  515   6.143   4.408   1.926
   55LEU      C  516   6.563   4.636   1.852
   55LEU      O  517   6.601   4.744   1.807
   56THR      N  518   6.632   4.526   1.821
   56THR      H  519   6.638   4.453   1.888
   56THR     CA  520   6.720   4.499   1.707
   56THR     CB  521   6.828   4.393   1.723
   56THR    OG1  522   6.785   4.259   1.696
   56THR    HG1  523   6.778   4.217   1.786
   56THR    CG2  524   6.920   4.410   1.845
   56THR      C  525   6.638   4.478   1.580
   56THR      O  526   6.526   4.428   1.590
   57ALA      N  527   6.709   4.487   1.468
   57ALA      H  528   6.794   4.539   1.473
   57ALA     CA  529   6.672   4.441   1.333
   57ALA     CB  530   6.772   4.480   1.225
   57ALA      C  531   6.636   4.292   1.319
   57ALA      O  532   6.528   4.259   1.272
   58GLN      N  533   6.715   4.205   1.382
   58GLN      H  534   6.803   4.237   1.418
   58GLN     CA  535   6.665   4.067   1.396
   58GLN     CB  536   6.779   3.986   1.457
   58GLN     CG  537   6.772   3.837   1.423
   58GLN     CD  538   6.891   3.742   1.436
   58GLN    OE1  539   6.971   3.714   1.347
   58GLN    NE2  540   6.910   3.675   1.550
   58GLN   HE21  541   6.846   3.676   1.626
   58GLN   HE22  542   7.005   3.653   1.571
   58GLN      C  543   6.541   4.059   1.486
   58GLN      O  544   6.441   3.995   1.454
   59HISE     N  545   6.548   4.122   1.603
   59HISE     H  546   6.635   4.165   1.629
   59HISE    CA  547   6.435   4.122   1.696
   59HISE    CB  548   6.465   4.196   1.826
   59HISE    CG  549   6.571   4.139   1.920
   59HISE   ND1  550   6.696   4.182   1.934
   59HISE   CD2  551   6.552   4.045   2.013
   59HISE   HD2  552   6.454   4.004   2.039
   59HISE   CE1  553   6.748   4.121   2.040
   59HISE   HE1  554   6.847   4.125   2.085
   59HISE   NE2  555   6.661   4.032   2.087
   59HISE   HE2  556   6.680   3.957   2.151
   59HISE     C  557   6.302   4.174   1.640
   59HISE     O  558   6.201   4.105   1.652
   60GLU      N  559   6.315   4.273   1.552
   60GLU      H  560   6.391   4.335   1.570
   60GLU     CA  561   6.198   4.324   1.479
   60GLU     CB  562   6.230   4.467   1.436
   60GLU     CG  563   6.106   4.554   1.417
   60GLU     CD  564   6.122   4.701   1.377
   60GLU    OE1  565   6.125   4.724   1.255
   60GLU    OE2  566   6.127   4.780   1.474
   60GLU      C  567   6.152   4.229   1.368
   60GLU      O  568   6.031   4.205   1.360
   61ASN      N  569   6.245   4.159   1.304
   61ASN      H  570   6.338   4.194   1.293
   61ASN     CA  571   6.221   4.044   1.216
   61ASN     CB  572   6.342   4.007   1.130
   61ASN     CG  573   6.363   4.111   1.019
   61ASN    OD1  574   6.268   4.167   0.966
   61ASN    ND2  575   6.485   4.120   0.966
   61ASN   HD21  576   6.563   4.066   0.998
   61ASN   HD22  577   6.504   4.170   0.882
   61ASN      C  578   6.149   3.925   1.278
   61ASN      O  579   6.059   3.864   1.219
   62PHE      N  580   6.204   3.893   1.395
   62PHE      H  581   6.290   3.937   1.419
   62PHE     CA  582   6.146   3.786   1.477
   62PHE     CB  583   6.244   3.764   1.592
   62PHE     CG  584   6.226   3.636   1.674
   62PHE    CD1  585   6.304   3.524   1.649
   62PHE    HD1  586   6.371   3.525   1.563
   62PHE    CD2  587   6.149   3.638   1.789
   62PHE    HD2  588   6.077   3.718   1.806
   62PHE    CE1  589   6.303   3.420   1.741
   62PHE    HE1  590   6.350   3.324   1.717
   62PHE    CE2  591   6.147   3.534   1.881
   62PHE    HE2  592   6.080   3.533   1.967
   62PHE     CZ  593   6.219   3.419   1.852
   62PHE     HZ  594   6.219   3.330   1.916
   62PHE      C  595   6.004   3.823   1.520
   62PHE      O  596   5.913   3.741   1.506
   63ARG      N  597   5.979   3.946   1.564
   63ARG      H  598   6.061   4.000   1.583
   63ARG     CA  599   5.845   4.004   1.575
   63ARG     CB  600   5.858   4.143   1.637
   63ARG     CG  601   5.741   4.203   1.715
   63ARG     CD  602   5.736   4.157   1.860
   63ARG     NE  603   5.606   4.197   1.915
   63ARG     HE  604   5.565   4.271   1.862
   63ARG     CZ  605   5.536   4.137   2.013
   63ARG    NH1  606   5.581   4.019   2.060
   63ARG   HH11  607   5.656   3.966   2.021
   63ARG   HH12  608   5.525   3.964   2.122
   63ARG    NH2  609   5.409   4.171   2.035
   63ARG   HH21  610   5.370   4.245   1.981
   63ARG   HH22  611   5.358   4.123   2.106
   63ARG      C  612   5.759   4.014   1.449
   63ARG      O  613   5.647   3.963   1.454
   64LYS      N  614   5.822   4.039   1.334
   64LYS      H  615   5.911   4.083   1.341
   64LYS     CA  616   5.766   4.028   1.199
   64LYS     CB  617   5.867   4.089   1.101
   64LYS     CG  618   5.844   4.240   1.107
   64LYS     CD  619   5.968   4.312   1.054
   64LYS     CE  620   5.971   4.465   1.061
   64LYS     NZ  621   6.096   4.519   1.004
   64LYS    HZ1  622   6.090   4.522   0.904
   64LYS    HZ2  623   6.088   4.616   1.028
   64LYS    HZ3  624   6.183   4.490   1.043
   64LYS      C  625   5.712   3.891   1.157
   64LYS      O  626   5.602   3.880   1.104
   65LYS      N  627   5.783   3.787   1.201
   65LYS      H  628   5.872   3.792   1.246
   65LYS     CA  629   5.749   3.648   1.166
   65LYS     CB  630   5.864   3.555   1.127
   65LYS     CG  631   5.903   3.588   0.983
   65LYS     CD  632   5.825   3.506   0.880
   65LYS     CE  633   5.890   3.503   0.741
   65LYS     NZ  634   5.811   3.431   0.641
   65LYS    HZ1  635   5.726   3.484   0.635
   65LYS    HZ2  636   5.852   3.428   0.550
   65LYS    HZ3  637   5.794   3.338   0.673
   65LYS      C  638   5.660   3.570   1.262
   65LYS      O  639   5.590   3.476   1.223
   66GLN      N  640   5.662   3.620   1.386
   66GLN      H  641   5.752   3.647   1.420
   66GLN     CA  642   5.569   3.581   1.493
   66GLN     CB  643   5.590   3.661   1.622
   66GLN     CG  644   5.599   3.568   1.743
   66GLN     CD  645   5.623   3.637   1.877
   66GLN    OE1  646   5.584   3.748   1.914
   66GLN    NE2  647   5.693   3.556   1.956
   66GLN   HE21  648   5.728   3.473   1.913
   66GLN   HE22  649   5.740   3.597   2.034
   66GLN      C  650   5.431   3.622   1.442
   66GLN      O  651   5.339   3.546   1.472
   67ILE      N  652   5.409   3.744   1.392
   67ILE      H  653   5.467   3.824   1.407
   67ILE     CA  654   5.279   3.779   1.334
   67ILE     CB  655   5.278   3.909   1.253
   67ILE    CG1  656   5.347   4.026   1.324
   67ILE    CG2  657   5.133   3.956   1.243
   67ILE     CD  658   5.373   4.145   1.232
   67ILE      C  659   5.220   3.674   1.239
   67ILE      O  660   5.116   3.615   1.268
   68GLU      N  661   5.303   3.625   1.148
   68GLU      H  662   5.393   3.666   1.129
   68GLU     CA  663   5.272   3.508   1.065
   68GLU     CB  664   5.382   3.492   0.961
   68GLU     CG  665   5.445   3.610   0.886
   68GLU     CD  666   5.510   3.569   0.754
   68GLU    OE1  667   5.499   3.453   0.710
   68GLU    OE2  668   5.558   3.656   0.678
   68GLU      C  669   5.242   3.373   1.132
   68GLU      O  670   5.202   3.277   1.067
   69GLU      N  671   5.286   3.352   1.255
   69GLU      H  672   5.312   3.428   1.315
   69GLU     CA  673   5.278   3.223   1.327
   69GLU     CB  674   5.427   3.196   1.345
   69GLU     CG  675   5.460   3.065   1.416
   69GLU     CD  676   5.611   3.039   1.418
   69GLU    OE1  677   5.685   3.095   1.333
   69GLU    OE2  678   5.657   2.959   1.502
   69GLU      C  679   5.197   3.223   1.456
   69GLU      O  680   5.130   3.124   1.484
   70LEU      N  681   5.192   3.333   1.531
   70LEU      H  682   5.247   3.413   1.509
   70LEU     CA  683   5.133   3.340   1.666
   70LEU     CB  684   5.190   3.465   1.732
   70LEU     CG  685   5.175   3.471   1.884
   70LEU    CD1  686   5.253   3.354   1.943
   70LEU    CD2  687   5.227   3.596   1.957
   70LEU      C  688   4.980   3.352   1.663
   70LEU      O  689   4.918   3.438   1.600
   71LYS      N  690   4.918   3.257   1.732
   71LYS      H  691   4.969   3.181   1.772
   71LYS     CA  692   4.772   3.269   1.747
   71LYS     CB  693   4.715   3.128   1.768
   71LYS     CG  694   4.562   3.129   1.761
   71LYS     CD  695   4.529   2.979   1.760
   71LYS     CE  696   4.399   2.944   1.688
   71LYS     NZ  697   4.276   2.945   1.770
   71LYS    HZ1  698   4.286   3.022   1.833
   71LYS    HZ2  699   4.198   2.946   1.707
   71LYS    HZ3  700   4.272   2.859   1.820
   71LYS      C  701   4.725   3.350   1.868
   71LYS      O  702   4.749   3.324   1.986
   72GLY      N  703   4.633   3.439   1.833
   72GLY      H  704   4.613   3.464   1.739
   72GLY     CA  705   4.574   3.529   1.934
   72GLY      C  706   4.457   3.472   2.013
   72GLY      O  707   4.448   3.351   2.036
   73GLN      N  708   4.374   3.561   2.067
   73GLN      H  709   4.400   3.657   2.066
   73GLN     CA  710   4.259   3.513   2.146
   73GLN     CB  711   4.255   3.580   2.283
   73GLN     CG  712   4.382   3.570   2.367
   73GLN     CD  713   4.433   3.428   2.394
   73GLN    OE1  714   4.516   3.363   2.330
   73GLN    NE2  715   4.368   3.365   2.491
   73GLN   HE21  716   4.293   3.410   2.541
   73GLN   HE22  717   4.402   3.273   2.510
   73GLN      C  718   4.124   3.544   2.082
   73GLN      O  719   4.105   3.660   2.047
   74GLU      N  720   4.043   3.438   2.074
   74GLU      H  721   4.069   3.349   2.110
   74GLU     CA  722   3.907   3.443   2.017
   74GLU     CB  723   3.851   3.301   2.012
   74GLU     CG  724   3.912   3.227   1.893
   74GLU     CD  725   3.881   3.078   1.912
   74GLU    OE1  726   3.935   3.017   2.006
   74GLU    OE2  727   3.810   3.020   1.827
   74GLU      C  728   3.805   3.533   2.086
   74GLU      O  729   3.736   3.607   2.015
   75VAL      N  730   3.821   3.542   2.217
   75VAL      H  731   3.870   3.473   2.271
   75VAL     CA  732   3.755   3.653   2.289
   75VAL     CB  733   3.704   3.610   2.426
   75VAL    CG1  734   3.567   3.542   2.414
   75VAL    CG2  735   3.795   3.518   2.508
   75VAL      C  736   3.844   3.777   2.293
   75VAL      O  737   3.911   3.810   2.392
   76SER      N  738   3.856   3.837   2.175
   76SER      H  739   3.814   3.805   2.091
   76SER     CA  740   3.919   3.969   2.160
   76SER     CB  741   3.943   4.001   2.013
   76SER     OG  742   3.823   3.973   1.941
   76SER     HG  743   3.770   4.056   1.925
   76SER      C  744   3.842   4.085   2.223
   76SER      O  745   3.724   4.103   2.192
   77PRO      N  746   3.917   4.163   2.299
   77PRO     CA  747   3.872   4.293   2.351
   77PRO     CB  748   3.980   4.331   2.453
   77PRO     CG  749   4.108   4.253   2.423
   77PRO     CD  750   4.051   4.131   2.352
   77PRO      C  751   3.870   4.399   2.240
   77PRO      O  752   3.936   4.386   2.137
   78LYS      N  753   3.777   4.493   2.247
   78LYS      H  754   3.709   4.493   2.321
   78LYS     CA  755   3.768   4.606   2.154
   78LYS     CB  756   3.620   4.644   2.145
   78LYS     CG  757   3.528   4.533   2.095
   78LYS     CD  758   3.389   4.595   2.082
   78LYS     CE  759   3.313   4.533   1.964
   78LYS     NZ  760   3.178   4.593   1.963
   78LYS    HZ1  761   3.114   4.559   1.894
   78LYS    HZ2  762   3.134   4.576   2.051
   78LYS    HZ3  763   3.183   4.692   1.966
   78LYS      C  764   3.863   4.725   2.170
   78LYS      O  765   3.835   4.827   2.233
   79VAL      N  766   3.984   4.689   2.127
   79VAL      H  767   3.984   4.622   2.053
   79VAL     CA  768   4.106   4.765   2.158
   79VAL     CB  769   4.233   4.681   2.145
   79VAL    CG1  770   4.354   4.764   2.188
   79VAL    CG2  771   4.220   4.548   2.220
   79VAL      C  772   4.113   4.891   2.073
   79VAL      O  773   4.092   4.878   1.952
   80TYR      N  774   4.149   5.007   2.127
   80TYR      H  775   4.164   5.018   2.225
   80TYR     CA  776   4.154   5.139   2.063
   80TYR     CB  777   4.123   5.250   2.164
   80TYR     CG  778   3.984   5.252   2.226
   80TYR    CD1  779   3.960   5.186   2.346
   80TYR    HD1  780   4.028   5.106   2.375
   80TYR    CD2  781   3.885   5.331   2.169
   80TYR    HD2  782   3.907   5.379   2.073
   80TYR    CE1  783   3.839   5.198   2.414
   80TYR    HE1  784   3.807   5.133   2.496
   80TYR    CE2  785   3.764   5.347   2.235
   80TYR    HE2  786   3.689   5.419   2.201
   80TYR     CZ  787   3.744   5.281   2.356
   80TYR     OH  788   3.625   5.274   2.421
   80TYR     HH  789   3.563   5.332   2.368
   80TYR      C  790   4.295   5.152   2.005
   80TYR      O  791   4.378   5.234   2.045
   81PHE      N  792   4.317   5.067   1.905
   81PHE      H  793   4.245   5.006   1.872
   81PHE     CA  794   4.445   5.049   1.836
   81PHE     CB  795   4.457   4.935   1.736
   81PHE     CG  796   4.480   4.790   1.781
   81PHE    CD1  797   4.370   4.706   1.774
   81PHE    HD1  798   4.272   4.752   1.772
   81PHE    CD2  799   4.600   4.736   1.825
   81PHE    HD2  800   4.692   4.791   1.845
   81PHE    CE1  801   4.376   4.568   1.793
   81PHE    HE1  802   4.288   4.503   1.792
   81PHE    CE2  803   4.612   4.599   1.847
   81PHE    HE2  804   4.702   4.549   1.882
   81PHE     CZ  805   4.502   4.518   1.821
   81PHE     HZ  806   4.514   4.410   1.806
   81PHE      C  807   4.490   5.175   1.761
   81PHE      O  808   4.406   5.250   1.712
   82MET      N  809   4.621   5.188   1.743
   82MET      H  810   4.679   5.108   1.757
   82MET     CA  811   4.682   5.306   1.680
   82MET     CB  812   4.725   5.392   1.799
   82MET     CG  813   4.666   5.532   1.785
   82MET     SD  814   4.735   5.620   1.639
   82MET     CE  815   4.728   5.787   1.698
   82MET      C  816   4.791   5.274   1.577
   82MET      O  817   4.800   5.161   1.530
   83LYS      N  818   4.837   5.384   1.517
   83LYS      H  819   4.804   5.474   1.543
   83LYS     CA  820   4.949   5.379   1.423
   83LYS     CB  821   4.897   5.344   1.284
   83LYS     CG  822   4.991   5.262   1.195
   83LYS     CD  823   4.926   5.254   1.056
   83LYS     CE  824   5.035   5.289   0.955
   83LYS     NZ  825   5.009   5.246   0.817
   83LYS    HZ1  826   4.932   5.293   0.773
   83LYS    HZ2  827   5.087   5.259   0.757
   83LYS    HZ3  828   4.989   5.148   0.816
   83LYS      C  829   5.034   5.507   1.423
   83LYS      O  830   4.982   5.617   1.439
   84GLN      N  831   5.166   5.492   1.423
   84GLN      H  832   5.207   5.402   1.436
   84GLN     CA  833   5.258   5.598   1.379
   84GLN     CB  834   5.391   5.563   1.447
   84GLN     CG  835   5.470   5.442   1.396
   84GLN     CD  836   5.591   5.427   1.488
   84GLN    OE1  837   5.612   5.323   1.550
   84GLN    NE2  838   5.686   5.519   1.475
   84GLN   HE21  839   5.675   5.595   1.412
   84GLN   HE22  840   5.759   5.515   1.543
   84GLN      C  841   5.285   5.620   1.230
   84GLN      O  842   5.268   5.528   1.150
   85THR      N  843   5.304   5.745   1.189
   85THR      H  844   5.293   5.819   1.256
   85THR     CA  845   5.351   5.792   1.058
   85THR     CB  846   5.304   5.937   1.044
   85THR    OG1  847   5.339   6.028   1.149
   85THR    HG1  848   5.311   6.120   1.124
   85THR    CG2  849   5.155   5.943   1.008
   85THR      C  850   5.504   5.792   1.061
   85THR      O  851   5.566   5.711   0.993
   86ILE      N  852   5.570   5.885   1.129
   86ILE      H  853   5.518   5.950   1.184
   86ILE     CA  854   5.716   5.906   1.131
   86ILE     CB  855   5.771   6.044   1.166
   86ILE    CG1  856   5.701   6.086   1.296
   86ILE    CG2  857   5.731   6.140   1.054
   86ILE     CD  858   5.790   6.190   1.364
   86ILE      C  859   5.785   5.792   1.207
   86ILE      O  860   5.724   5.706   1.270
   87GLY      N  861   5.918   5.793   1.205
   87GLY      H  862   5.973   5.856   1.150
   87GLY     CA  863   6.005   5.699   1.275
   87GLY      C  864   6.013   5.723   1.426
   87GLY      O  865   5.973   5.631   1.498
   88ASN      N  866   6.030   5.847   1.469
   88ASN      H  867   6.056   5.922   1.408
   88ASN     CA  868   6.036   5.890   1.610
   88ASN     CB  869   6.117   6.018   1.630
   88ASN     CG  870   6.051   6.150   1.588
   88ASN    OD1  871   5.974   6.221   1.652
   88ASN    ND2  872   6.106   6.197   1.476
   88ASN   HD21  873   6.183   6.160   1.425
   88ASN   HD22  874   6.069   6.289   1.463
   88ASN      C  875   5.918   5.893   1.706
   88ASN      O  876   5.930   5.853   1.822
   89SER      N  877   5.799   5.897   1.646
   89SER      H  878   5.809   5.906   1.547
   89SER     CA  879   5.668   5.913   1.711
   89SER     CB  880   5.560   5.957   1.613
   89SER     OG  881   5.549   5.869   1.501
   89SER     HG  882   5.454   5.861   1.471
   89SER      C  883   5.614   5.791   1.786
   89SER      O  884   5.509   5.803   1.850
   90CYS      N  885   5.696   5.693   1.824
   90CYS      H  886   5.795   5.701   1.827
   90CYS     CA  887   5.652   5.568   1.888
   90CYS     CB  888   5.756   5.456   1.894
   90CYS     SG  889   5.842   5.439   1.733
   90CYS     HG  890   5.912   5.330   1.763
   90CYS      C  891   5.605   5.577   2.033
   90CYS      O  892   5.498   5.531   2.073
   91GLY      N  893   5.678   5.645   2.121
   91GLY      H  894   5.777   5.658   2.108
   91GLY     CA  895   5.646   5.673   2.261
   91GLY      C  896   5.526   5.768   2.273
   91GLY      O  897   5.433   5.744   2.348
   92THR      N  898   5.521   5.881   2.202
   92THR      H  899   5.597   5.912   2.145
   92THR     CA  900   5.403   5.968   2.193
   92THR     CB  901   5.434   6.090   2.107
   92THR    OG1  902   5.493   6.063   1.979
   92THR    HG1  903   5.521   6.153   1.944
   92THR    CG2  904   5.499   6.186   2.207
   92THR      C  905   5.276   5.902   2.141
   92THR      O  906   5.164   5.932   2.184
   93ILE      N  907   5.286   5.816   2.040
   93ILE      H  908   5.351   5.827   1.965
   93ILE     CA  909   5.174   5.725   2.014
   93ILE     CB  910   5.183   5.663   1.874
   93ILE    CG1  911   5.199   5.770   1.766
   93ILE    CG2  912   5.066   5.568   1.848
   93ILE     CD  913   5.076   5.860   1.748
   93ILE      C  914   5.152   5.619   2.123
   93ILE      O  915   5.033   5.602   2.152
   94GLY      N  916   5.256   5.570   2.188
   94GLY      H  917   5.348   5.573   2.149
   94GLY     CA  918   5.232   5.478   2.301
   94GLY      C  919   5.166   5.543   2.423
   94GLY      O  920   5.090   5.477   2.492
   95LEU      N  921   5.197   5.669   2.451
   95LEU      H  922   5.284   5.705   2.416
   95LEU     CA  923   5.113   5.753   2.538
   95LEU     CB  924   5.168   5.896   2.535
   95LEU     CG  925   5.097   5.993   2.630
   95LEU    CD1  926   5.185   6.084   2.714
   95LEU    CD2  927   4.999   6.084   2.556
   95LEU      C  928   4.966   5.745   2.499
   95LEU      O  929   4.891   5.683   2.575
   96ILE      N  930   4.938   5.786   2.376
   96ILE      H  931   5.010   5.820   2.315
   96ILE     CA  932   4.804   5.782   2.314
   96ILE     CB  933   4.799   5.830   2.169
   96ILE    CG1  934   4.808   5.982   2.173
   96ILE    CG2  935   4.678   5.780   2.090
   96ILE     CD  936   4.830   6.035   2.032
   96ILE      C  937   4.743   5.642   2.319
   96ILE      O  938   4.630   5.626   2.365
   97HISE     N  939   4.825   5.538   2.305
   97HISE     H  940   4.914   5.544   2.259
   97HISE    CA  941   4.778   5.398   2.307
   97HISE    CB  942   4.896   5.321   2.248
   97HISE    CG  943   4.866   5.172   2.236
   97HISE   ND1  944   4.752   5.124   2.186
   97HISE   CD2  945   4.951   5.073   2.264
   97HISE   HD2  946   5.052   5.073   2.304
   97HISE   CE1  947   4.764   4.992   2.197
   97HISE   HE1  948   4.690   4.915   2.174
   97HISE   NE2  949   4.884   4.960   2.246
   97HISE   HE2  950   4.909   4.869   2.277
   97HISE     C  951   4.733   5.345   2.443
   97HISE     O  952   4.625   5.288   2.456
   98ALA      N  953   4.817   5.383   2.539
   98ALA      H  954   4.907   5.412   2.505
   98ALA     CA  955   4.782   5.363   2.680
   98ALA     CB  956   4.897   5.394   2.776
   98ALA      C  957   4.664   5.443   2.737
   98ALA      O  958   4.581   5.400   2.817
   99VAL      N  959   4.664   5.565   2.684
   99VAL      H  960   4.748   5.597   2.640
   99VAL     CA  961   4.548   5.654   2.696
   99VAL     CB  962   4.588   5.796   2.657
   99VAL    CG1  963   4.480   5.905   2.654
   99VAL    CG2  964   4.680   5.854   2.764
   99VAL      C  965   4.411   5.606   2.646
   99VAL      O  966   4.337   5.552   2.727
  100ALA      N  967   4.410   5.587   2.514
  100ALA      H  968   4.473   5.625   2.446
  100ALA     CA  969   4.288   5.543   2.445
  100ALA     CB  970   4.324   5.523   2.298
  100ALA      C  971   4.217   5.420   2.503
  100ALA      O  972   4.094   5.414   2.510
  101ASN      N  973   4.299   5.321   2.538
  101ASN      H  974   4.397   5.327   2.519
  101ASN     CA  975   4.254   5.195   2.598
  101ASN     CB  976   4.351   5.077   2.579
  101ASN     CG  977   4.360   5.047   2.429
  101ASN    OD1  978   4.261   5.000   2.374
  101ASN    ND2  979   4.474   5.070   2.364
  101ASN   HD21  980   4.554   5.103   2.414
  101ASN   HD22  981   4.471   5.062   2.264
  101ASN      C  982   4.200   5.196   2.741
  101ASN      O  983   4.125   5.106   2.778
  102ASN      N  984   4.227   5.298   2.821
  102ASN      H  985   4.273   5.380   2.786
  102ASN     CA  986   4.174   5.322   2.956
  102ASN     CB  987   4.291   5.314   3.055
  102ASN     CG  988   4.366   5.181   3.045
  102ASN    OD1  989   4.312   5.074   3.069
  102ASN    ND2  990   4.486   5.191   2.988
  102ASN   HD21  991   4.512   5.282   2.957
  102ASN   HD22  992   4.552   5.116   2.987
  102ASN      C  993   4.097   5.453   2.976
  102ASN      O  994   4.099   5.504   3.087
  103GLN      N  995   4.036   5.508   2.871
  103GLN      H  996   4.038   5.454   2.787
  103GLN     CA  997   3.946   5.624   2.881
  103GLN     CB  998   3.887   5.662   2.745
  103GLN     CG  999   3.977   5.728   2.640
  103GLN     CD 1000   3.904   5.749   2.507
  103GLN    OE1 1001   3.827   5.843   2.488
  103GLN    NE2 1002   3.920   5.653   2.417
  103GLN   HE21 1003   3.970   5.569   2.440
  103GLN   HE22 1004   3.874   5.661   2.329
  103GLN      C 1005   3.833   5.624   2.984
  103GLN      O 1006   3.784   5.726   3.033
  104ASP      N 1007   3.765   5.511   2.997
  104ASP      H 1008   3.746   5.446   2.923
  104ASP     CA 1009   3.677   5.479   3.110
  104ASP     CB 1010   3.652   5.329   3.122
  104ASP     CG 1011   3.768   5.229   3.127
  104ASP    OD1 1012   3.757   5.148   3.221
  104ASP    OD2 1013   3.879   5.254   3.075
  104ASP      C 1014   3.735   5.515   3.247
  104ASP      O 1015   3.653   5.566   3.324
  105LYS      N 1016   3.867   5.513   3.264
  105LYS      H 1017   3.923   5.469   3.194
  105LYS     CA 1018   3.928   5.539   3.395
  105LYS     CB 1019   4.032   5.434   3.434
  105LYS     CG 1020   3.964   5.296   3.427
  105LYS     CD 1021   4.062   5.188   3.474
  105LYS     CE 1022   3.995   5.053   3.499
  105LYS     NZ 1023   3.944   4.995   3.373
  105LYS    HZ1 1024   3.880   4.919   3.376
  105LYS    HZ2 1025   3.897   5.062   3.315
  105LYS    HZ3 1026   4.024   4.960   3.324
  105LYS      C 1027   3.995   5.676   3.404
  105LYS      O 1028   3.980   5.750   3.502
  106LEU      N 1029   4.084   5.709   3.311
  106LEU      H 1030   4.083   5.664   3.222
  106LEU     CA 1031   4.168   5.830   3.322
  106LEU     CB 1032   4.272   5.825   3.210
  106LEU     CG 1033   4.391   5.732   3.232
  106LEU    CD1 1034   4.461   5.698   3.100
  106LEU    CD2 1035   4.490   5.807   3.322
  106LEU      C 1036   4.089   5.961   3.329
  106LEU      O 1037   3.982   5.985   3.274
  107GLY      N 1038   4.140   6.048   3.415
  107GLY      H 1039   4.227   6.026   3.460
  107GLY     CA 1040   4.079   6.176   3.455
  107GLY      C 1041   4.118   6.291   3.362
  107GLY      O 1042   4.206   6.371   3.392
  108PHE      N 1043   4.049   6.312   3.250
  108PHE      H 1044   3.974   6.249   3.228
  108PHE     CA 1045   4.070   6.423   3.157
  108PHE     CB 1046   4.013   6.399   3.017
  108PHE     CG 1047   4.061   6.280   2.934
  108PHE    CD1 1048   3.994   6.160   2.955
  108PHE    HD1 1049   3.928   6.152   3.041
  108PHE    CD2 1050   4.169   6.294   2.847
  108PHE    HD2 1051   4.198   6.397   2.824
  108PHE    CE1 1052   4.041   6.053   2.880
  108PHE    HE1 1053   3.981   5.962   2.879
  108PHE    CE2 1054   4.214   6.187   2.770
  108PHE    HE2 1055   4.296   6.210   2.702
  108PHE     CZ 1056   4.146   6.068   2.790
  108PHE     HZ 1057   4.182   5.982   2.733
  108PHE      C 1058   4.016   6.551   3.222
  108PHE      O 1059   3.946   6.553   3.323
  109GLU      N 1060   4.065   6.664   3.171
  109GLU      H 1061   4.151   6.663   3.120
  109GLU     CA 1062   4.003   6.796   3.189
  109GLU     CB 1063   4.114   6.901   3.191
  109GLU     CG 1064   4.211   6.873   3.306
  109GLU     CD 1065   4.330   6.968   3.305
  109GLU    OE1 1066   4.365   7.021   3.413
  109GLU    OE2 1067   4.374   7.013   3.196
  109GLU      C 1068   3.891   6.833   3.093
  109GLU      O 1069   3.875   6.784   2.981
  110ASP      N 1070   3.811   6.923   3.149
  110ASP      H 1071   3.836   6.961   3.238
  110ASP     CA 1072   3.680   6.965   3.098
  110ASP     CB 1073   3.635   7.086   3.180
  110ASP     CG 1074   3.593   7.049   3.323
  110ASP    OD1 1075   3.480   7.000   3.340
  110ASP    OD2 1076   3.680   7.056   3.413
  110ASP      C 1077   3.691   6.998   2.949
  110ASP      O 1078   3.594   6.996   2.873
  111GLY      N 1079   3.798   7.070   2.916
  111GLY      H 1080   3.861   7.099   2.988
  111GLY     CA 1081   3.832   7.122   2.782
  111GLY      C 1082   3.946   7.054   2.707
  111GLY      O 1083   4.027   7.118   2.640
  112SER      N 1084   3.963   6.924   2.727
  112SER      H 1085   3.884   6.864   2.742
  112SER     CA 1086   4.077   6.842   2.685
  112SER     CB 1087   4.090   6.703   2.749
  112SER     OG 1088   4.193   6.616   2.702
  112SER     HG 1089   4.281   6.651   2.735
  112SER      C 1090   4.081   6.820   2.533
  112SER      O 1091   3.999   6.742   2.486
  113VAL      N 1092   4.188   6.868   2.471
  113VAL      H 1093   4.262   6.912   2.522
  113VAL     CA 1094   4.219   6.845   2.329
  113VAL     CB 1095   4.330   6.931   2.268
  113VAL    CG1 1096   4.262   7.042   2.190
  113VAL    CG2 1097   4.444   6.970   2.363
  113VAL      C 1098   4.248   6.697   2.302
  113VAL      O 1099   4.230   6.645   2.192
  114LEU      N 1100   4.302   6.627   2.401
  114LEU      H 1101   4.333   6.677   2.482
  114LEU     CA 1102   4.317   6.481   2.397
  114LEU     CB 1103   4.421   6.433   2.498
  114LEU     CG 1104   4.479   6.295   2.469
  114LEU    CD1 1105   4.555   6.298   2.336
  114LEU    CD2 1106   4.584   6.268   2.577
  114LEU      C 1107   4.185   6.406   2.416
  114LEU      O 1108   4.153   6.318   2.337
  115LYS      N 1109   4.093   6.450   2.502
  115LYS      H 1110   4.115   6.518   2.572
  115LYS     CA 1111   3.957   6.398   2.518
  115LYS     CB 1112   3.877   6.473   2.625
  115LYS     CG 1113   3.733   6.427   2.646
  115LYS     CD 1114   3.719   6.287   2.707
  115LYS     CE 1115   3.568   6.272   2.726
  115LYS     NZ 1116   3.544   6.129   2.754
  115LYS    HZ1 1117   3.592   6.096   2.835
  115LYS    HZ2 1118   3.447   6.116   2.775
  115LYS    HZ3 1119   3.568   6.075   2.673
  115LYS      C 1120   3.882   6.410   2.385
  115LYS      O 1121   3.840   6.309   2.330
  116GLN      N 1122   3.882   6.529   2.325
  116GLN      H 1123   3.911   6.610   2.376
  116GLN     CA 1124   3.824   6.553   2.192
  116GLN     CB 1125   3.857   6.701   2.170
  116GLN     CG 1126   3.803   6.751   2.036
  116GLN     CD 1127   3.912   6.731   1.931
  116GLN    OE1 1128   4.028   6.758   1.961
  116GLN    NE2 1129   3.887   6.712   1.802
  116GLN   HE21 1130   3.792   6.726   1.775
  116GLN   HE22 1131   3.961   6.671   1.748
  116GLN      C 1132   3.886   6.465   2.084
  116GLN      O 1133   3.821   6.388   2.012
  117PHE      N 1134   4.018   6.452   2.076
  117PHE      H 1135   4.077   6.506   2.137
  117PHE     CA 1136   4.082   6.367   1.975
  117PHE     CB 1137   4.232   6.387   1.997
  117PHE     CG 1138   4.318   6.328   1.885
  117PHE    CD1 1139   4.305   6.361   1.751
  117PHE    HD1 1140   4.233   6.439   1.724
  117PHE    CD2 1141   4.389   6.211   1.909
  117PHE    HD2 1142   4.384   6.172   2.010
  117PHE    CE1 1143   4.341   6.275   1.649
  117PHE    HE1 1144   4.312   6.294   1.545
  117PHE    CE2 1145   4.434   6.121   1.813
  117PHE    HE2 1146   4.497   6.033   1.828
  117PHE     CZ 1147   4.412   6.159   1.682
  117PHE     HZ 1148   4.439   6.095   1.598
  117PHE      C 1149   4.043   6.220   1.988
  117PHE      O 1150   4.007   6.160   1.887
  118LEU      N 1151   4.054   6.159   2.106
  118LEU      H 1152   4.109   6.197   2.180
  118LEU     CA 1153   4.002   6.023   2.126
  118LEU     CB 1154   4.052   5.966   2.258
  118LEU     CG 1155   4.204   5.979   2.272
  118LEU    CD1 1156   4.246   5.962   2.418
  118LEU    CD2 1157   4.281   5.863   2.210
  118LEU      C 1158   3.849   6.013   2.117
  118LEU      O 1159   3.810   5.914   2.055
  119SER      N 1160   3.775   6.122   2.126
  119SER      H 1161   3.804   6.213   2.156
  119SER     CA 1162   3.629   6.107   2.135
  119SER     CB 1163   3.569   6.221   2.218
  119SER     OG 1164   3.440   6.161   2.237
  119SER     HG 1165   3.373   6.232   2.261
  119SER      C 1166   3.574   6.112   1.993
  119SER      O 1167   3.497   6.023   1.956
  120GLU      N 1168   3.624   6.213   1.922
  120GLU      H 1169   3.687   6.280   1.961
  120GLU     CA 1170   3.590   6.227   1.780
  120GLU     CB 1171   3.660   6.354   1.731
  120GLU     CG 1172   3.591   6.478   1.787
  120GLU     CD 1173   3.455   6.494   1.720
  120GLU    OE1 1174   3.458   6.534   1.601
  120GLU    OE2 1175   3.348   6.496   1.785
  120GLU      C 1176   3.613   6.109   1.684
  120GLU      O 1177   3.541   6.092   1.586
  121THR      N 1178   3.721   6.043   1.724
  121THR      H 1179   3.786   6.080   1.792
  121THR     CA 1180   3.778   5.935   1.643
  121THR     CB 1181   3.930   5.939   1.634
  121THR    OG1 1182   3.993   5.946   1.762
  121THR    HG1 1183   4.011   6.041   1.787
  121THR    CG2 1184   3.983   6.058   1.553
  121THR      C 1185   3.747   5.795   1.699
  121THR      O 1186   3.799   5.694   1.652
  122GLU      N 1187   3.637   5.782   1.773
  122GLU      H 1188   3.576   5.857   1.795
  122GLU     CA 1189   3.590   5.660   1.841
  122GLU     CB 1190   3.462   5.693   1.917
  122GLU     CG 1191   3.386   5.581   1.988
  122GLU     CD 1192   3.273   5.639   2.075
  122GLU    OE1 1193   3.293   5.712   2.174
  122GLU    OE2 1194   3.161   5.597   2.038
  122GLU      C 1195   3.572   5.534   1.756
  122GLU      O 1196   3.634   5.431   1.781
  123LYS      N 1197   3.509   5.555   1.640
  123LYS      H 1198   3.471   5.645   1.623
  123LYS     CA 1199   3.494   5.453   1.535
  123LYS     CB 1200   3.357   5.472   1.469
  123LYS     CG 1201   3.243   5.486   1.570
  123LYS     CD 1202   3.110   5.427   1.525
  123LYS     CE 1203   2.994   5.450   1.622
  123LYS     NZ 1204   2.957   5.589   1.655
  123LYS    HZ1 1205   2.956   5.628   1.563
  123LYS    HZ2 1206   2.867   5.601   1.695
  123LYS    HZ3 1207   3.021   5.645   1.709
  123LYS      C 1208   3.602   5.425   1.431
  123LYS      O 1209   3.613   5.329   1.355
  124MET      N 1210   3.679   5.531   1.408
  124MET      H 1211   3.640   5.621   1.424
  124MET     CA 1212   3.791   5.533   1.311
  124MET     CB 1213   3.846   5.675   1.305
  124MET     CG 1214   3.749   5.779   1.248
  124MET     SD 1215   3.601   5.817   1.349
  124MET     CE 1216   3.500   5.867   1.211
  124MET      C 1217   3.909   5.436   1.319
  124MET      O 1218   3.939   5.388   1.428
  125SER      N 1219   3.970   5.408   1.204
  125SER      H 1220   3.930   5.441   1.118
  125SER     CA 1221   4.082   5.315   1.187
  125SER     CB 1222   4.092   5.280   1.038
  125SER     OG 1223   4.176   5.379   0.979
  125SER     HG 1224   4.107   5.449   0.958
  125SER      C 1225   4.211   5.354   1.260
  125SER      O 1226   4.227   5.470   1.296
  126PRO      N 1227   4.292   5.251   1.282
  126PRO     CA 1228   4.434   5.273   1.314
  126PRO     CB 1229   4.498   5.134   1.317
  126PRO     CG 1230   4.383   5.042   1.358
  126PRO     CD 1231   4.256   5.110   1.305
  126PRO      C 1232   4.503   5.364   1.213
  126PRO      O 1233   4.558   5.469   1.246
  127GLU      N 1234   4.479   5.344   1.084
  127GLU      H 1235   4.431   5.261   1.055
  127GLU     CA 1236   4.537   5.427   0.977
  127GLU     CB 1237   4.547   5.356   0.841
  127GLU     CG 1238   4.409   5.345   0.777
  127GLU     CD 1239   4.406   5.292   0.634
  127GLU    OE1 1240   4.497   5.329   0.556
  127GLU    OE2 1241   4.324   5.201   0.609
  127GLU      C 1242   4.484   5.570   0.967
  127GLU      O 1243   4.560   5.660   0.931
  128ASP      N 1244   4.357   5.589   1.000
  128ASP      H 1245   4.295   5.511   0.991
  128ASP     CA 1246   4.298   5.721   1.024
  128ASP     CB 1247   4.145   5.709   1.029
  128ASP     CG 1248   4.076   5.686   0.895
  128ASP    OD1 1249   4.055   5.783   0.818
  128ASP    OD2 1250   4.023   5.576   0.868
  128ASP      C 1251   4.354   5.798   1.144
  128ASP      O 1252   4.367   5.919   1.130
  129ARG      N 1253   4.376   5.733   1.258
  129ARG      H 1254   4.355   5.636   1.267
  129ARG     CA 1255   4.432   5.799   1.377
  129ARG     CB 1256   4.435   5.719   1.507
  129ARG     CG 1257   4.295   5.674   1.551
  129ARG     CD 1258   4.295   5.569   1.662
  129ARG     NE 1259   4.156   5.547   1.701
  129ARG     HE 1260   4.104   5.628   1.729
  129ARG     CZ 1261   4.095   5.428   1.714
  129ARG    NH1 1262   4.154   5.308   1.706
  129ARG   HH11 1263   4.251   5.301   1.682
  129ARG   HH12 1264   4.101   5.227   1.729
  129ARG    NH2 1265   3.964   5.426   1.740
  129ARG   HH21 1266   3.916   5.514   1.734
  129ARG   HH22 1267   3.915   5.339   1.750
  129ARG      C 1268   4.577   5.838   1.350
  129ARG      O 1269   4.619   5.948   1.386
  130ALA      N 1270   4.654   5.756   1.278
  130ALA      H 1271   4.637   5.657   1.281
  130ALA     CA 1272   4.791   5.791   1.236
  130ALA     CB 1273   4.848   5.678   1.150
  130ALA      C 1274   4.788   5.910   1.141
  130ALA      O 1275   4.842   6.013   1.181
  131LYS      N 1276   4.711   5.906   1.032
  131LYS      H 1277   4.683   5.816   1.000
  131LYS     CA 1278   4.690   6.019   0.939
  131LYS     CB 1279   4.579   5.992   0.837
  131LYS     CG 1280   4.641   5.900   0.731
  131LYS     CD 1281   4.537   5.822   0.652
  131LYS     CE 1282   4.613   5.713   0.576
  131LYS     NZ 1283   4.533   5.663   0.462
  131LYS    HZ1 1284   4.560   5.712   0.379
  131LYS    HZ2 1285   4.555   5.568   0.442
  131LYS    HZ3 1286   4.436   5.662   0.484
  131LYS      C 1287   4.649   6.153   1.000
  131LYS      O 1288   4.683   6.260   0.949
  132CYS      N 1289   4.569   6.145   1.106
  132CYS      H 1290   4.524   6.062   1.140
  132CYS     CA 1291   4.528   6.267   1.176
  132CYS     CB 1292   4.390   6.239   1.237
  132CYS     SG 1293   4.266   6.213   1.105
  132CYS     HG 1294   4.304   6.087   1.085
  132CYS      C 1295   4.634   6.324   1.272
  132CYS      O 1296   4.627   6.444   1.297
  133PHE      N 1297   4.735   6.242   1.300
  133PHE      H 1298   4.755   6.149   1.267
  133PHE     CA 1299   4.848   6.281   1.385
  133PHE     CB 1300   4.963   6.181   1.389
  133PHE     CG 1301   5.071   6.216   1.492
  133PHE    CD1 1302   5.060   6.175   1.624
  133PHE    HD1 1303   4.962   6.147   1.664
  133PHE    CD2 1304   5.180   6.293   1.455
  133PHE    HD2 1305   5.210   6.313   1.352
  133PHE    CE1 1306   5.153   6.206   1.722
  133PHE    HE1 1307   5.148   6.172   1.825
  133PHE    CE2 1308   5.273   6.325   1.552
  133PHE    HE2 1309   5.351   6.396   1.523
  133PHE     CZ 1310   5.259   6.289   1.686
  133PHE     HZ 1311   5.332   6.329   1.756
  133PHE      C 1312   4.905   6.417   1.344
  133PHE      O 1313   4.889   6.523   1.403
  134GLU      N 1314   4.969   6.415   1.227
  134GLU      H 1315   5.004   6.326   1.198
  134GLU     CA 1316   5.028   6.523   1.147
  134GLU     CB 1317   5.110   6.464   1.032
  134GLU     CG 1318   5.032   6.363   0.948
  134GLU     CD 1319   5.115   6.345   0.821
  134GLU    OE1 1320   5.091   6.427   0.730
  134GLU    OE2 1321   5.210   6.263   0.827
  134GLU      C 1322   4.927   6.620   1.085
  134GLU      O 1323   4.971   6.711   1.014
  135LYS      N 1324   4.797   6.600   1.104
  135LYS      H 1325   4.769   6.516   1.151
  135LYS     CA 1326   4.688   6.688   1.062
  135LYS     CB 1327   4.593   6.589   0.993
  135LYS     CG 1328   4.652   6.568   0.853
  135LYS     CD 1329   4.703   6.692   0.780
  135LYS     CE 1330   4.715   6.671   0.629
  135LYS     NZ 1331   4.787   6.780   0.561
  135LYS    HZ1 1332   4.750   6.871   0.579
  135LYS    HZ2 1333   4.883   6.773   0.587
  135LYS    HZ3 1334   4.765   6.764   0.465
  135LYS      C 1335   4.632   6.775   1.174
  135LYS      O 1336   4.639   6.897   1.161
  136ASN      N 1337   4.612   6.710   1.288
  136ASN      H 1338   4.625   6.610   1.289
  136ASN     CA 1339   4.584   6.781   1.414
  136ASN     CB 1340   4.528   6.670   1.503
  136ASN     CG 1341   4.506   6.717   1.647
  136ASN    OD1 1342   4.597   6.731   1.729
  136ASN    ND2 1343   4.376   6.739   1.659
  136ASN   HD21 1344   4.318   6.712   1.583
  136ASN   HD22 1345   4.346   6.790   1.741
  136ASN      C 1346   4.690   6.863   1.487
  136ASN      O 1347   4.803   6.817   1.502
  137GLU      N 1348   4.659   6.991   1.507
  137GLU      H 1349   4.564   7.023   1.502
  137GLU     CA 1350   4.751   7.089   1.568
  137GLU     CB 1351   4.679   7.223   1.559
  137GLU     CG 1352   4.682   7.295   1.424
  137GLU     CD 1353   4.649   7.444   1.418
  137GLU    OE1 1354   4.717   7.523   1.487
  137GLU    OE2 1355   4.559   7.484   1.340
  137GLU      C 1356   4.799   7.065   1.711
  137GLU      O 1357   4.911   7.099   1.748
  138ALA      N 1358   4.719   6.995   1.790
  138ALA      H 1359   4.655   6.929   1.749
  138ALA     CA 1360   4.744   6.970   1.933
  138ALA     CB 1361   4.612   6.978   2.009
  138ALA      C 1362   4.833   6.851   1.971
  138ALA      O 1363   4.917   6.869   2.060
  139ILE      N 1364   4.820   6.739   1.902
  139ILE      H 1365   4.737   6.723   1.849
  139ILE     CA 1366   4.925   6.636   1.910
  139ILE     CB 1367   4.866   6.497   1.884
  139ILE    CG1 1368   4.796   6.481   1.749
  139ILE    CG2 1369   4.791   6.453   2.010
  139ILE     CD 1370   4.695   6.370   1.723
  139ILE      C 1371   5.056   6.670   1.838
  139ILE      O 1372   5.160   6.631   1.890
  140GLN      N 1373   5.051   6.772   1.753
  140GLN      H 1374   4.973   6.789   1.693
  140GLN     CA 1375   5.173   6.838   1.706
  140GLN     CB 1376   5.155   6.896   1.565
  140GLN     CG 1377   5.150   6.799   1.447
  140GLN     CD 1378   5.125   6.889   1.326
  140GLN    OE1 1379   5.215   6.963   1.287
  140GLN    NE2 1380   4.996   6.913   1.301
  140GLN   HE21 1381   4.931   6.874   1.366
  140GLN   HE22 1382   4.970   6.983   1.235
  140GLN      C 1383   5.237   6.943   1.796
  140GLN      O 1384   5.357   6.952   1.822
  141ALA      N 1385   5.146   7.016   1.859
  141ALA      H 1386   5.051   7.038   1.833
  141ALA     CA 1387   5.190   7.092   1.977
  141ALA     CB 1388   5.094   7.201   2.026
  141ALA      C 1389   5.248   7.012   2.094
  141ALA      O 1390   5.346   7.057   2.153
  142ALA      N 1391   5.193   6.893   2.117
  142ALA      H 1392   5.099   6.873   2.091
  142ALA     CA 1393   5.254   6.794   2.207
  142ALA     CB 1394   5.160   6.673   2.220
  142ALA      C 1395   5.396   6.753   2.167
  142ALA      O 1396   5.481   6.741   2.254
  143HISE     N 1397   5.407   6.716   2.040
  143HISE     H 1398   5.324   6.693   1.989
  143HISE    CA 1399   5.529   6.662   1.978
  143HISE    CB 1400   5.510   6.618   1.833
  143HISE    CG 1401   5.608   6.507   1.794
  143HISE   ND1 1402   5.597   6.379   1.826
  143HISE   CD2 1403   5.725   6.525   1.734
  143HISE   HD2 1404   5.777   6.619   1.717
  143HISE   CE1 1405   5.711   6.317   1.797
  143HISE   HE1 1406   5.724   6.210   1.786
  143HISE   NE2 1407   5.787   6.407   1.734
  143HISE   HE2 1408   5.877   6.385   1.697
  143HISE     C 1409   5.644   6.763   1.977
  143HISE     O 1410   5.751   6.733   2.029
  144ASP      N 1411   5.611   6.888   1.949
  144ASP      H 1412   5.529   6.909   1.895
  144ASP     CA 1413   5.701   7.004   1.959
  144ASP     CB 1414   5.618   7.131   1.936
  144ASP     CG 1415   5.700   7.259   1.920
  144ASP    OD1 1416   5.715   7.328   2.024
  144ASP    OD2 1417   5.745   7.295   1.809
  144ASP      C 1418   5.755   7.021   2.101
  144ASP      O 1419   5.877   7.019   2.117
  145ALA      N 1420   5.674   7.009   2.206
  145ALA      H 1421   5.579   6.978   2.199
  145ALA     CA 1422   5.723   7.011   2.344
  145ALA     CB 1423   5.600   7.024   2.433
  145ALA      C 1424   5.809   6.893   2.391
  145ALA      O 1425   5.906   6.909   2.465
  146VAL      N 1426   5.778   6.770   2.350
  146VAL      H 1427   5.688   6.747   2.314
  146VAL     CA 1428   5.874   6.663   2.381
  146VAL     CB 1429   5.792   6.535   2.394
  146VAL    CG1 1430   5.758   6.477   2.256
  146VAL    CG2 1431   5.868   6.426   2.471
  146VAL      C 1432   5.995   6.665   2.288
  146VAL      O 1433   6.099   6.608   2.321
  147ALA      N 1434   5.983   6.737   2.177
  147ALA      H 1435   5.897   6.786   2.160
  147ALA     CA 1436   6.102   6.770   2.098
  147ALA     CB 1437   6.080   6.772   1.946
  147ALA      C 1438   6.203   6.877   2.138
  147ALA      O 1439   6.325   6.860   2.136
  148GLN      N 1440   6.148   6.986   2.191
  148GLN      H 1441   6.058   7.010   2.154
  148GLN     CA 1442   6.217   7.101   2.250
  148GLN     CB 1443   6.111   7.178   2.330
  148GLN     CG 1444   6.013   7.264   2.249
  148GLN     CD 1445   6.060   7.385   2.167
  148GLN    OE1 1446   6.162   7.449   2.190
  148GLN    NE2 1447   5.987   7.416   2.060
  148GLN   HE21 1448   5.896   7.384   2.035
  148GLN   HE22 1449   6.025   7.490   2.005
  148GLN      C 1450   6.328   7.066   2.350
  148GLN      O 1451   6.436   7.122   2.335
  149GLU      N 1452   6.291   6.987   2.450
  149GLU      H 1453   6.197   6.952   2.451
  149GLU     CA 1454   6.382   6.933   2.552
  149GLU     CB 1455   6.322   6.939   2.692
  149GLU     CG 1456   6.343   7.083   2.738
  149GLU     CD 1457   6.286   7.119   2.876
  149GLU    OE1 1458   6.186   7.193   2.884
  149GLU    OE2 1459   6.348   7.077   2.976
  149GLU      C 1460   6.416   6.787   2.523
  149GLU      O 1461   6.378   6.733   2.420
  150GLY      N 1462   6.532   6.747   2.577
  150GLY      H 1463   6.610   6.809   2.581
  150GLY     CA 1464   6.567   6.604   2.579
  150GLY      C 1465   6.703   6.570   2.640
  150GLY      O 1466   6.806   6.614   2.589
  151GLN      N 1467   6.698   6.460   2.715
  151GLN      H 1468   6.608   6.436   2.752
  151GLN     CA 1469   6.814   6.409   2.789
  151GLN     CB 1470   6.763   6.346   2.918
  151GLN     CG 1471   6.703   6.443   3.020
  151GLN     CD 1472   6.552   6.462   3.007
  151GLN    OE1 1473   6.502   6.498   2.901
  151GLN    NE2 1474   6.475   6.428   3.110
  151GLN   HE21 1475   6.512   6.378   3.188
  151GLN   HE22 1476   6.375   6.430   3.109
  151GLN      C 1477   6.895   6.302   2.716
  151GLN      O 1478   7.014   6.287   2.744
  152CYS      N 1479   6.833   6.222   2.630
  152CYS      H 1480   6.736   6.235   2.607
  152CYS     CA 1481   6.885   6.104   2.558
  152CYS     CB 1482   6.837   5.978   2.631
  152CYS     SG 1483   6.663   5.923   2.612
  152CYS     HG 1484   6.600   6.034   2.649
  152CYS      C 1485   6.856   6.102   2.408
  152CYS      O 1486   6.951   6.080   2.333
  153ARG      N 1487   6.735   6.148   2.375
  153ARG      H 1488   6.661   6.155   2.441
  153ARG     CA 1489   6.681   6.186   2.244
  153ARG     CB 1490   6.754   6.300   2.172
  153ARG     CG 1491   6.776   6.425   2.258
  153ARG     CD 1492   6.821   6.533   2.160
  153ARG     NE 1493   6.894   6.636   2.237
  153ARG     HE 1494   6.992   6.618   2.235
  153ARG     CZ 1495   6.850   6.742   2.304
  153ARG    NH1 1496   6.722   6.779   2.288
  153ARG   HH11 1497   6.659   6.738   2.222
  153ARG   HH12 1498   6.694   6.850   2.353
  153ARG    NH2 1499   6.937   6.815   2.375
  153ARG   HH21 1500   7.035   6.797   2.390
  153ARG   HH22 1501   6.899   6.894   2.422
  153ARG      C 1502   6.662   6.074   2.142
  153ARG      O 1503   6.755   5.998   2.115
  154VAL      N 1504   6.536   6.044   2.112
  154VAL      H 1505   6.464   6.109   2.138
  154VAL     CA 1506   6.485   5.935   2.027
  154VAL     CB 1507   6.355   5.871   2.076
  154VAL    CG1 1508   6.309   5.750   1.993
  154VAL    CG2 1509   6.362   5.828   2.222
  154VAL      C 1510   6.484   5.972   1.879
  154VAL      O 1511   6.379   6.015   1.831
  155ASP      N 1512   6.601   5.968   1.816
  155ASP      H 1513   6.683   5.950   1.870
  155ASP     CA 1514   6.623   5.980   1.671
  155ASP     CB 1515   6.772   5.958   1.644
  155ASP     CG 1516   6.799   5.986   1.496
  155ASP    OD1 1517   6.814   5.898   1.409
  155ASP    OD2 1518   6.815   6.107   1.468
  155ASP      C 1519   6.548   5.872   1.594
  155ASP      O 1520   6.564   5.754   1.628
  156ASP      N 1521   6.494   5.911   1.479
  156ASP      H 1522   6.497   6.008   1.455
  156ASP     CA 1523   6.426   5.820   1.386
  156ASP     CB 1524   6.403   5.900   1.258
  156ASP     CG 1525   6.305   6.016   1.275
  156ASP    OD1 1526   6.184   5.989   1.270
  156ASP    OD2 1527   6.342   6.119   1.337
  156ASP      C 1528   6.493   5.689   1.345
  156ASP      O 1529   6.426   5.599   1.295
  157LYS      N 1530   6.626   5.682   1.349
  157LYS      H 1531   6.678   5.757   1.392
  157LYS     CA 1532   6.701   5.562   1.309
  157LYS     CB 1533   6.845   5.590   1.267
  157LYS     CG 1534   6.860   5.647   1.126
  157LYS     CD 1535   6.998   5.698   1.084
  157LYS     CE 1536   7.012   5.782   0.957
  157LYS     NZ 1537   6.933   5.904   0.979
  157LYS    HZ1 1538   6.943   5.930   1.075
  157LYS    HZ2 1539   6.976   5.976   0.923
  157LYS    HZ3 1540   6.838   5.888   0.954
  157LYS      C 1541   6.701   5.450   1.413
  157LYS      O 1542   6.799   5.376   1.423
  158VAL      N 1543   6.589   5.430   1.482
  158VAL      H 1544   6.501   5.473   1.460
  158VAL     CA 1545   6.567   5.322   1.579
  158VAL     CB 1546   6.565   5.379   1.722
  158VAL    CG1 1547   6.450   5.472   1.761
  158VAL    CG2 1548   6.581   5.257   1.813
  158VAL      C 1549   6.447   5.229   1.560
  158VAL      O 1550   6.340   5.272   1.518
  159ASN      N 1551   6.479   5.099   1.559
  159ASN      H 1552   6.571   5.061   1.566
  159ASN     CA 1553   6.374   4.997   1.571
  159ASN     CB 1554   6.433   4.862   1.532
  159ASN     CG 1555   6.477   4.858   1.385
  159ASN    OD1 1556   6.595   4.876   1.354
  159ASN    ND2 1557   6.381   4.829   1.297
  159ASN   HD21 1558   6.287   4.802   1.318
  159ASN   HD22 1559   6.416   4.824   1.204
  159ASN      C 1560   6.309   5.006   1.710
  159ASN      O 1561   6.344   4.931   1.800
  160PHE      N 1562   6.216   5.100   1.724
  160PHE      H 1563   6.179   5.129   1.636
  160PHE     CA 1564   6.164   5.135   1.857
  160PHE     CB 1565   6.176   5.286   1.883
  160PHE     CG 1566   6.140   5.331   2.025
  160PHE    CD1 1567   6.251   5.369   2.099
  160PHE    HD1 1568   6.342   5.343   2.045
  160PHE    CD2 1569   6.012   5.341   2.077
  160PHE    HD2 1570   5.933   5.289   2.023
  160PHE    CE1 1571   6.231   5.401   2.233
  160PHE    HE1 1572   6.315   5.406   2.303
  160PHE    CE2 1573   5.993   5.382   2.209
  160PHE    HE2 1574   5.903   5.439   2.234
  160PHE     CZ 1575   6.104   5.411   2.287
  160PHE     HZ 1576   6.092   5.425   2.395
  160PHE      C 1577   6.019   5.087   1.866
  160PHE      O 1578   5.930   5.141   1.800
  161HISE     N 1579   5.988   5.018   1.976
  161HISE     H 1580   6.047   5.018   2.057
  161HISE    CA 1581   5.860   4.950   1.999
  161HISE    CB 1582   5.894   4.801   2.014
  161HISE    CG 1583   5.910   4.739   1.875
  161HISE   ND1 1584   5.820   4.672   1.804
  161HISE   CD2 1585   6.022   4.750   1.804
  161HISE   HD2 1586   6.118   4.793   1.832
  161HISE   CE1 1587   5.870   4.654   1.682
  161HISE   HE1 1588   5.823   4.611   1.594
  161HISE   NE2 1589   5.994   4.702   1.683
  161HISE   HE2 1590   6.054   4.706   1.603
  161HISE     C 1591   5.778   4.997   2.120
  161HISE     O 1592   5.841   5.003   2.225
  162PHE      N 1593   5.646   4.995   2.107
  162PHE      H 1594   5.604   4.940   2.035
  162PHE     CA 1595   5.555   5.054   2.207
  162PHE     CB 1596   5.490   5.184   2.160
  162PHE     CG 1597   5.404   5.167   2.035
  162PHE    CD1 1598   5.265   5.160   2.036
  162PHE    HD1 1599   5.208   5.160   2.129
  162PHE    CD2 1600   5.474   5.196   1.918
  162PHE    HD2 1601   5.581   5.211   1.933
  162PHE    CE1 1602   5.198   5.178   1.916
  162PHE    HE1 1603   5.089   5.176   1.912
  162PHE    CE2 1604   5.406   5.218   1.799
  162PHE    HE2 1605   5.459   5.280   1.726
  162PHE     CZ 1606   5.268   5.207   1.799
  162PHE     HZ 1607   5.215   5.213   1.703
  162PHE      C 1608   5.457   4.962   2.281
  162PHE      O 1609   5.342   5.001   2.300
  163ILE      N 1610   5.498   4.838   2.308
  163ILE      H 1611   5.597   4.825   2.309
  163ILE     CA 1612   5.413   4.725   2.347
  163ILE     CB 1613   5.497   4.598   2.344
  163ILE    CG1 1614   5.583   4.578   2.219
  163ILE    CG2 1615   5.415   4.474   2.382
  163ILE     CD 1616   5.692   4.472   2.242
  163ILE      C 1617   5.356   4.743   2.488
  163ILE      O 1618   5.425   4.775   2.585
  164LEU      N 1619   5.224   4.747   2.486
  164LEU      H 1620   5.169   4.745   2.402
  164LEU     CA 1621   5.148   4.774   2.609
  164LEU     CB 1622   5.042   4.874   2.564
  164LEU     CG 1623   4.935   4.914   2.667
  164LEU    CD1 1624   4.974   4.993   2.791
  164LEU    CD2 1625   4.824   4.982   2.586
  164LEU      C 1626   5.097   4.638   2.657
  164LEU      O 1627   5.041   4.565   2.575
  165PHE      N 1628   5.113   4.619   2.787
  165PHE      H 1629   5.169   4.683   2.839
  165PHE     CA 1630   5.045   4.516   2.867
  165PHE     CB 1631   5.150   4.445   2.952
  165PHE     CG 1632   5.252   4.380   2.858
  165PHE    CD1 1633   5.228   4.250   2.814
  165PHE    HD1 1634   5.141   4.198   2.856
  165PHE    CD2 1635   5.365   4.449   2.816
  165PHE    HD2 1636   5.386   4.554   2.837
  165PHE    CE1 1637   5.328   4.185   2.744
  165PHE    HE1 1638   5.303   4.088   2.701
  165PHE    CE2 1639   5.458   4.384   2.735
  165PHE    HE2 1640   5.543   4.438   2.695
  165PHE     CZ 1641   5.438   4.253   2.693
  165PHE     HZ 1642   5.517   4.211   2.631
  165PHE      C 1643   4.953   4.577   2.973
  165PHE      O 1644   4.999   4.641   3.068
  166ASN      N 1645   4.826   4.556   2.941
  166ASN      H 1646   4.807   4.511   2.854
  166ASN     CA 1647   4.718   4.616   3.020
  166ASN     CB 1648   4.618   4.684   2.926
  166ASN     CG 1649   4.572   4.824   2.970
  166ASN    OD1 1650   4.638   4.923   2.940
  166ASN    ND2 1651   4.457   4.842   3.033
  166ASN   HD21 1652   4.402   4.767   3.072
  166ASN   HD22 1653   4.415   4.932   3.043
  166ASN      C 1654   4.632   4.511   3.090
  166ASN      O 1655   4.583   4.415   3.030
  167ASN      N 1656   4.574   4.554   3.201
  167ASN      H 1657   4.617   4.631   3.249
  167ASN     CA 1658   4.454   4.492   3.258
  167ASN     CB 1659   4.432   4.554   3.396
  167ASN     CG 1660   4.317   4.487   3.472
  167ASN    OD1 1661   4.206   4.458   3.429
  167ASN    ND2 1662   4.345   4.479   3.602
  167ASN   HD21 1663   4.431   4.517   3.636
  167ASN   HD22 1664   4.272   4.440   3.658
  167ASN      C 1665   4.337   4.528   3.166
  167ASN      O 1666   4.315   4.646   3.138
  168VAL      N 1667   4.282   4.419   3.112
  168VAL      H 1668   4.334   4.334   3.113
  168VAL     CA 1669   4.149   4.424   3.049
  168VAL     CB 1670   4.167   4.404   2.899
  168VAL    CG1 1671   4.052   4.348   2.815
  168VAL    CG2 1672   4.226   4.530   2.835
  168VAL      C 1673   4.052   4.325   3.113
  168VAL      O 1674   4.049   4.203   3.101
  169ASP      N 1675   4.000   4.381   3.222
  169ASP      H 1676   4.036   4.470   3.250
  169ASP     CA 1677   3.892   4.340   3.313
  169ASP     CB 1678   3.773   4.303   3.225
  169ASP     CG 1679   3.703   4.422   3.159
  169ASP    OD1 1680   3.753   4.481   3.061
  169ASP    OD2 1681   3.591   4.453   3.204
  169ASP      C 1682   3.949   4.216   3.383
  169ASP      O 1683   3.919   4.103   3.346
  170GLY      N 1684   4.054   4.239   3.461
  170GLY      H 1685   4.108   4.323   3.453
  170GLY     CA 1686   4.123   4.142   3.547
  170GLY      C 1687   4.231   4.057   3.480
  170GLY      O 1688   4.329   4.027   3.548
  171HISE     N 1689   4.204   4.015   3.356
  171HISE     H 1690   4.133   4.058   3.300
  171HISE    CA 1691   4.300   3.949   3.267
  171HISE    CB 1692   4.232   3.880   3.149
  171HISE    CG 1693   4.118   3.784   3.185
  171HISE   ND1 1694   4.147   3.662   3.230
  171HISE   CD2 1695   3.987   3.802   3.173
  171HISE   HD2 1696   3.936   3.890   3.134
  171HISE   CE1 1697   4.030   3.603   3.251
  171HISE   HE1 1698   4.019   3.495   3.255
  171HISE   NE2 1699   3.933   3.687   3.213
  171HISE   HE2 1700   3.836   3.668   3.202
  171HISE     C 1701   4.407   4.043   3.210
  171HISE     O 1702   4.376   4.154   3.168
  172LEU      N 1703   4.528   3.990   3.200
  172LEU      H 1704   4.550   3.901   3.240
  172LEU     CA 1705   4.646   4.065   3.155
  172LEU     CB 1706   4.775   4.027   3.229
  172LEU     CG 1707   4.885   4.127   3.195
  172LEU    CD1 1708   4.892   4.247   3.290
  172LEU    CD2 1709   5.019   4.055   3.177
  172LEU      C 1710   4.660   4.052   3.003
  172LEU      O 1711   4.691   3.945   2.951
  173TYR      N 1712   4.615   4.153   2.929
  173TYR      H 1713   4.581   4.240   2.966
  173TYR     CA 1714   4.620   4.152   2.782
  173TYR     CB 1715   4.492   4.215   2.728
  173TYR     CG 1716   4.391   4.104   2.697
  173TYR    CD1 1717   4.391   4.035   2.576
  173TYR    HD1 1718   4.446   4.054   2.485
  173TYR    CD2 1719   4.303   4.067   2.798
  173TYR    HD2 1720   4.304   4.112   2.897
  173TYR    CE1 1721   4.296   3.934   2.560
  173TYR    HE1 1722   4.289   3.886   2.463
  173TYR    CE2 1723   4.205   3.970   2.776
  173TYR    HE2 1724   4.133   3.949   2.854
  173TYR     CZ 1725   4.197   3.905   2.653
  173TYR     OH 1726   4.122   3.793   2.634
  173TYR     HH 1727   4.034   3.811   2.679
  173TYR      C 1728   4.732   4.237   2.721
  173TYR      O 1729   4.758   4.348   2.768
  174GLU      N 1730   4.803   4.168   2.633
  174GLU      H 1731   4.783   4.077   2.596
  174GLU     CA 1732   4.899   4.240   2.548
  174GLU     CB 1733   5.012   4.147   2.504
  174GLU     CG 1734   5.115   4.207   2.408
  174GLU     CD 1735   5.198   4.088   2.362
  174GLU    OE1 1736   5.296   4.053   2.433
  174GLU    OE2 1737   5.185   4.041   2.247
  174GLU      C 1738   4.833   4.313   2.431
  174GLU      O 1739   4.784   4.245   2.341
  175LEU      N 1740   4.854   4.444   2.426
  175LEU      H 1741   4.930   4.490   2.472
  175LEU     CA 1742   4.786   4.534   2.331
  175LEU     CB 1743   4.684   4.623   2.401
  175LEU     CG 1744   4.575   4.549   2.479
  175LEU    CD1 1745   4.466   4.644   2.530
  175LEU    CD2 1746   4.507   4.438   2.397
  175LEU      C 1747   4.898   4.607   2.256
  175LEU      O 1748   4.955   4.707   2.300
  176ASP      N 1749   4.958   4.536   2.162
  176ASP      H 1750   4.913   4.452   2.132
  176ASP     CA 1751   5.073   4.575   2.079
  176ASP     CB 1752   5.146   4.447   2.037
  176ASP     CG 1753   5.271   4.477   1.954
  176ASP    OD1 1754   5.350   4.571   1.980
  176ASP    OD2 1755   5.285   4.419   1.844
  176ASP      C 1756   5.019   4.659   1.963
  176ASP      O 1757   4.904   4.699   1.943
  177GLY      N 1758   5.112   4.720   1.890
  177GLY      H 1759   5.207   4.718   1.921
  177GLY     CA 1760   5.091   4.788   1.762
  177GLY      C 1761   5.133   4.711   1.637
  177GLY      O 1762   5.106   4.754   1.525
  178ARG      N 1763   5.216   4.608   1.650
  178ARG      H 1764   5.259   4.589   1.739
  178ARG     CA 1765   5.264   4.527   1.537
  178ARG     CB 1766   5.414   4.503   1.551
  178ARG     CG 1767   5.501   4.623   1.514
  178ARG     CD 1768   5.487   4.757   1.587
  178ARG     NE 1769   5.569   4.862   1.525
  178ARG     HE 1770   5.650   4.831   1.476
  178ARG     CZ 1771   5.547   4.994   1.519
  178ARG    NH1 1772   5.433   5.041   1.571
  178ARG   HH11 1773   5.383   4.990   1.641
  178ARG   HH12 1774   5.407   5.133   1.542
  178ARG    NH2 1775   5.652   5.075   1.504
  178ARG   HH21 1776   5.739   5.030   1.487
  178ARG   HH22 1777   5.645   5.174   1.519
  178ARG      C 1778   5.177   4.403   1.514
  178ARG      O 1779   5.159   4.386   1.394
  179MET      N 1780   5.113   4.354   1.620
  179MET      H 1781   5.153   4.370   1.711
  179MET     CA 1782   5.014   4.248   1.599
  179MET     CB 1783   5.033   4.145   1.711
  179MET     CG 1784   5.135   4.046   1.654
  179MET     SD 1785   5.301   4.082   1.722
  179MET     CE 1786   5.344   3.927   1.799
  179MET      C 1787   4.870   4.298   1.609
  179MET      O 1788   4.835   4.348   1.716
  180PRO      N 1789   4.787   4.292   1.505
  180PRO     CA 1790   4.643   4.315   1.517
  180PRO     CB 1791   4.601   4.325   1.370
  180PRO     CG 1792   4.700   4.244   1.288
  180PRO     CD 1793   4.829   4.268   1.366
  180PRO      C 1794   4.564   4.213   1.600
  180PRO      O 1795   4.458   4.254   1.648
  181PHE      N 1796   4.595   4.084   1.610
  181PHE      H 1797   4.643   4.028   1.543
  181PHE     CA 1798   4.549   4.008   1.727
  181PHE     CB 1799   4.550   3.858   1.697
  181PHE     CG 1800   4.641   3.809   1.584
  181PHE    CD1 1801   4.618   3.844   1.451
  181PHE    HD1 1802   4.518   3.862   1.413
  181PHE    CD2 1803   4.764   3.749   1.612
  181PHE    HD2 1804   4.774   3.689   1.702
  181PHE    CE1 1805   4.722   3.832   1.360
  181PHE    HE1 1806   4.705   3.865   1.257
  181PHE    CE2 1807   4.865   3.729   1.519
  181PHE    HE2 1808   4.957   3.676   1.543
  181PHE     CZ 1809   4.846   3.777   1.390
  181PHE     HZ 1810   4.919   3.764   1.310
  181PHE      C 1811   4.628   4.028   1.856
  181PHE      O 1812   4.745   4.066   1.862
  182PRO      N 1813   4.549   4.066   1.956
  182PRO     CA 1814   4.587   4.057   2.098
  182PRO     CB 1815   4.477   4.138   2.166
  182PRO     CG 1816   4.435   4.243   2.063
  182PRO     CD 1817   4.442   4.163   1.933
  182PRO      C 1818   4.596   3.915   2.155
  182PRO      O 1819   4.515   3.831   2.117
  183VAL      N 1820   4.691   3.890   2.245
  183VAL      H 1821   4.769   3.952   2.247
  183VAL     CA 1822   4.712   3.769   2.327
  183VAL     CB 1823   4.835   3.686   2.291
  183VAL    CG1 1824   4.828   3.624   2.152
  183VAL    CG2 1825   4.964   3.769   2.298
  183VAL      C 1826   4.715   3.799   2.477
  183VAL      O 1827   4.756   3.905   2.525
  184ASN      N 1828   4.680   3.697   2.554
  184ASN      H 1829   4.654   3.617   2.500
  184ASN     CA 1830   4.663   3.704   2.700
  184ASN     CB 1831   4.533   3.633   2.738
  184ASN     CG 1832   4.508   3.640   2.889
  184ASN    OD1 1833   4.573   3.566   2.962
  184ASN    ND2 1834   4.421   3.731   2.930
  184ASN   HD21 1835   4.372   3.799   2.874
  184ASN   HD22 1836   4.397   3.731   3.027
  184ASN      C 1837   4.784   3.642   2.769
  184ASN      O 1838   4.858   3.564   2.709
  185HISE     N 1839   4.819   3.698   2.885
  185HISE     H 1840   4.754   3.760   2.928
  185HISE    CA 1841   4.941   3.672   2.963
  185HISE    CB 1842   5.037   3.789   2.941
  185HISE    CG 1843   5.110   3.780   2.807
  185HISE   ND1 1844   5.229   3.725   2.787
  185HISE   CD2 1845   5.086   3.859   2.702
  185HISE   HD2 1846   5.017   3.943   2.706
  185HISE   CE1 1847   5.277   3.772   2.672
  185HISE   HE1 1848   5.370   3.743   2.624
  185HISE   NE2 1849   5.188   3.854   2.617
  185HISE   HE2 1850   5.203   3.925   2.548
  185HISE     C 1851   4.914   3.647   3.111
  185HISE     O 1852   4.991   3.687   3.198
  186GLY      N 1853   4.805   3.573   3.134
  186GLY      H 1854   4.750   3.535   3.060
  186GLY     CA 1855   4.751   3.542   3.267
  186GLY      C 1856   4.657   3.651   3.321
  186GLY      O 1857   4.570   3.695   3.247
  187ALA      N 1858   4.646   3.633   3.452
  187ALA      H 1859   4.690   3.556   3.498
  187ALA     CA 1860   4.576   3.721   3.546
  187ALA     CB 1861   4.545   3.663   3.684
  187ALA      C 1862   4.668   3.836   3.587
  187ALA      O 1863   4.785   3.812   3.613
  188SER      N 1864   4.614   3.958   3.596
  188SER      H 1865   4.515   3.966   3.584
  188SER     CA 1866   4.688   4.076   3.643
  188SER     CB 1867   4.621   4.205   3.596
  188SER     OG 1868   4.723   4.305   3.591
  188SER     HG 1869   4.794   4.269   3.530
  188SER      C 1870   4.712   4.089   3.793
  188SER      O 1871   4.619   4.088   3.875
  189SER      N 1872   4.836   4.122   3.825
  189SER      H 1873   4.904   4.145   3.756
  189SER     CA 1874   4.901   4.109   3.957
  189SER     CB 1875   4.906   3.961   3.994
  189SER     OG 1876   4.928   3.949   4.135
  189SER     HG 1877   5.017   3.905   4.137
  189SER      C 1878   5.039   4.173   3.952
  189SER      O 1879   5.099   4.190   3.846
  190GLU      N 1880   5.097   4.196   4.070
  190GLU      H 1881   5.048   4.183   4.156
  190GLU     CA 1882   5.225   4.269   4.070
  190GLU     CB 1883   5.263   4.303   4.214
  190GLU     CG 1884   5.404   4.362   4.229
  190GLU     CD 1885   5.464   4.379   4.369
  190GLU    OE1 1886   5.388   4.384   4.468
  190GLU    OE2 1887   5.588   4.379   4.384
  190GLU      C 1888   5.341   4.187   4.014
  190GLU      O 1889   5.414   4.228   3.925
  191ASP      N 1890   5.321   4.057   4.037
  191ASP      H 1891   5.253   4.028   4.104
  191ASP     CA 1892   5.404   3.945   3.990
  191ASP     CB 1893   5.377   3.818   4.072
  191ASP     CG 1894   5.232   3.772   4.057
  191ASP    OD1 1895   5.190   3.715   3.954
  191ASP    OD2 1896   5.157   3.812   4.149
  191ASP      C 1897   5.402   3.923   3.839
  191ASP      O 1898   5.504   3.918   3.771
  192THR      N 1899   5.282   3.916   3.783
  192THR      H 1900   5.207   3.879   3.838
  192THR     CA 1901   5.264   3.907   3.637
  192THR     CB 1902   5.122   3.860   3.605
  192THR    OG1 1903   5.026   3.937   3.677
  192THR    HG1 1904   4.936   3.900   3.653
  192THR    CG2 1905   5.112   3.711   3.638
  192THR      C 1906   5.282   4.036   3.557
  192THR      O 1907   5.329   4.033   3.443
  193LEU      N 1908   5.264   4.150   3.623
  193LEU      H 1909   5.195   4.159   3.695
  193LEU     CA 1910   5.320   4.275   3.568
  193LEU     CB 1911   5.281   4.401   3.645
  193LEU     CG 1912   5.130   4.413   3.630
  193LEU    CD1 1913   5.075   4.502   3.742
  193LEU    CD2 1914   5.089   4.473   3.495
  193LEU      C 1915   5.473   4.273   3.573
  193LEU      O 1916   5.538   4.311   3.476
  194LEU      N 1917   5.540   4.224   3.677
  194LEU      H 1918   5.487   4.204   3.760
  194LEU     CA 1919   5.684   4.215   3.705
  194LEU     CB 1920   5.723   4.174   3.847
  194LEU     CG 1921   5.825   4.261   3.921
  194LEU    CD1 1922   5.857   4.190   4.053
  194LEU    CD2 1923   5.960   4.261   3.850
  194LEU      C 1924   5.752   4.108   3.620
  194LEU      O 1925   5.812   4.146   3.520
  195LYS      N 1926   5.730   3.980   3.647
  195LYS      H 1927   5.656   3.945   3.704
  195LYS     CA 1928   5.798   3.877   3.567
  195LYS     CB 1929   5.802   3.747   3.648
  195LYS     CG 1930   5.868   3.757   3.786
  195LYS     CD 1931   5.846   3.636   3.876
  195LYS     CE 1932   5.702   3.624   3.924
  195LYS     NZ 1933   5.677   3.512   4.015
  195LYS    HZ1 1934   5.578   3.512   4.032
  195LYS    HZ2 1935   5.686   3.421   3.975
  195LYS    HZ3 1936   5.728   3.530   4.099
  195LYS      C 1937   5.756   3.847   3.423
  195LYS      O 1938   5.822   3.889   3.328
  196ASP      N 1939   5.634   3.795   3.413
  196ASP      H 1940   5.577   3.773   3.492
  196ASP     CA 1941   5.574   3.752   3.286
  196ASP     CB 1942   5.435   3.692   3.305
  196ASP     CG 1943   5.441   3.580   3.409
  196ASP    OD1 1944   5.467   3.467   3.363
  196ASP    OD2 1945   5.414   3.600   3.529
  196ASP      C 1946   5.565   3.866   3.184
  196ASP      O 1947   5.586   3.841   3.065
  197ALA      N 1948   5.521   3.984   3.225
  197ALA      H 1949   5.456   3.992   3.300
  197ALA     CA 1950   5.518   4.099   3.133
  197ALA     CB 1951   5.405   4.196   3.169
  197ALA      C 1952   5.656   4.164   3.117
  197ALA      O 1953   5.720   4.160   3.012
  198ALA      N 1954   5.687   4.243   3.219
  198ALA      H 1955   5.618   4.261   3.288
  198ALA     CA 1956   5.802   4.334   3.214
  198ALA     CB 1957   5.799   4.408   3.348
  198ALA      C 1958   5.943   4.277   3.195
  198ALA      O 1959   5.996   4.292   3.085
  199LYS      N 1960   5.977   4.181   3.281
  199LYS      H 1961   5.911   4.150   3.349
  199LYS     CA 1962   6.111   4.120   3.277
  199LYS     CB 1963   6.130   4.019   3.390
  199LYS     CG 1964   6.143   4.080   3.530
  199LYS     CD 1965   6.199   3.972   3.623
  199LYS     CE 1966   6.258   4.024   3.755
  199LYS     NZ 1967   6.299   3.916   3.845
  199LYS    HZ1 1968   6.345   3.966   3.919
  199LYS    HZ2 1969   6.224   3.852   3.862
  199LYS    HZ3 1970   6.371   3.863   3.800
  199LYS      C 1971   6.127   4.040   3.147
  199LYS      O 1972   6.236   4.043   3.090
  200VAL      N 1973   6.032   3.953   3.116
  200VAL      H 1974   5.951   3.948   3.174
  200VAL     CA 1975   6.034   3.866   2.998
  200VAL     CB 1976   5.920   3.764   3.010
  200VAL    CG1 1977   5.903   3.676   2.886
  200VAL    CG2 1978   5.956   3.660   3.117
  200VAL      C 1979   6.027   3.944   2.866
  200VAL      O 1980   6.109   3.915   2.778
  201CYS      N 1981   5.949   4.051   2.856
  201CYS      H 1982   5.868   4.071   2.911
  201CYS     CA 1983   5.966   4.148   2.747
  201CYS     CB 1984   5.853   4.248   2.727
  201CYS     SG 1985   5.893   4.383   2.609
  201CYS     HG 1986   5.939   4.470   2.699
  201CYS      C 1987   6.100   4.223   2.750
  201CYS      O 1988   6.162   4.243   2.646
  202ARG      N 1989   6.152   4.273   2.862
  202ARG      H 1990   6.095   4.283   2.944
  202ARG     CA 1991   6.283   4.334   2.885
  202ARG     CB 1992   6.301   4.382   3.029
  202ARG     CG 1993   6.422   4.474   3.051
  202ARG     CD 1994   6.418   4.593   2.955
  202ARG     NE 1995   6.546   4.661   2.980
  202ARG     HE 1996   6.545   4.717   3.063
  202ARG     CZ 1997   6.657   4.644   2.907
  202ARG    NH1 1998   6.663   4.548   2.814
  202ARG   HH11 1999   6.579   4.495   2.798
  202ARG   HH12 2000   6.744   4.538   2.755
  202ARG    NH2 2001   6.747   4.744   2.912
  202ARG   HH21 2002   6.729   4.822   2.971
  202ARG   HH22 2003   6.830   4.745   2.857
  202ARG      C 2004   6.404   4.249   2.844
  202ARG      O 2005   6.500   4.300   2.787
  203GLU      N 2006   6.398   4.120   2.872
  203GLU      H 2007   6.326   4.077   2.927
  203GLU     CA 2008   6.501   4.025   2.828
  203GLU     CB 2009   6.469   3.882   2.873
  203GLU     CG 2010   6.520   3.871   3.017
  203GLU     CD 2011   6.543   3.726   3.059
  203GLU    OE1 2012   6.659   3.679   3.064
  203GLU    OE2 2013   6.442   3.655   3.075
  203GLU      C 2014   6.504   4.014   2.675
  203GLU      O 2015   6.609   3.978   2.621
  204PHE      N 2016   6.387   3.998   2.614
  204PHE      H 2017   6.306   3.990   2.672
  204PHE     CA 2018   6.373   4.008   2.468
  204PHE     CB 2019   6.230   4.000   2.415
  204PHE     CG 2020   6.219   3.984   2.263
  204PHE    CD1 2021   6.260   3.865   2.204
  204PHE    HD1 2022   6.310   3.793   2.270
  204PHE    CD2 2023   6.172   4.087   2.183
  204PHE    HD2 2024   6.167   4.188   2.222
  204PHE    CE1 2025   6.250   3.840   2.068
  204PHE    HE1 2026   6.264   3.736   2.036
  204PHE    CE2 2027   6.163   4.065   2.046
  204PHE    HE2 2028   6.087   4.121   1.991
  204PHE     CZ 2029   6.207   3.945   1.989
  204PHE     HZ 2030   6.201   3.933   1.881
  204PHE      C 2031   6.441   4.132   2.411
  204PHE      O 2032   6.542   4.113   2.342
  205THR      N 2033   6.400   4.248   2.463
  205THR      H 2034   6.327   4.252   2.530
  205THR     CA 2035   6.452   4.376   2.412
  205THR     CB 2036   6.374   4.497   2.464
  205THR    OG1 2037   6.379   4.513   2.606
  205THR    HG1 2038   6.331   4.434   2.643
  205THR    CG2 2039   6.228   4.481   2.420
  205THR      C 2040   6.599   4.401   2.445
  205THR      O 2041   6.651   4.338   2.537
  206GLU      N 2042   6.664   4.474   2.355
  206GLU      H 2043   6.611   4.529   2.290
  206GLU     CA 2044   6.806   4.500   2.326
  206GLU     CB 2045   6.861   4.366   2.278
  206GLU     CG 2046   7.013   4.356   2.264
  206GLU     CD 2047   7.070   4.225   2.210
  206GLU    OE1 2048   7.123   4.147   2.292
  206GLU    OE2 2049   7.093   4.220   2.087
  206GLU      C 2050   6.819   4.607   2.217
  206GLU      O 2051   6.757   4.591   2.113
  207ARG      N 2052   6.925   4.687   2.227
  207ARG      H 2053   6.977   4.701   2.311
  207ARG     CA 2054   6.947   4.791   2.125
  207ARG     CB 2055   6.926   4.931   2.184
  207ARG     CG 2056   7.033   4.975   2.284
  207ARG     CD 2057   7.015   5.107   2.358
  207ARG     NE 2058   7.136   5.151   2.429
  207ARG     HE 2059   7.219   5.111   2.389
  207ARG     CZ 2060   7.149   5.224   2.540
  207ARG    NH1 2061   7.038   5.265   2.604
  207ARG   HH11 2062   6.950   5.256   2.558
  207ARG   HH12 2063   7.062   5.275   2.701
  207ARG    NH2 2064   7.265   5.249   2.602
  207ARG   HH21 2065   7.345   5.236   2.543
  207ARG   HH22 2066   7.268   5.267   2.700
  207ARG      C 2067   7.071   4.787   2.036
  207ARG      O 2068   7.176   4.745   2.082
  208GLU      N 2069   7.052   4.820   1.908
  208GLU      H 2070   6.960   4.812   1.870
  208GLU     CA 2071   7.161   4.864   1.820
  208GLU     CB 2072   7.131   4.834   1.673
  208GLU     CG 2073   7.087   4.690   1.649
  208GLU     CD 2074   7.063   4.664   1.500
  208GLU    OE1 2075   7.165   4.651   1.429
  208GLU    OE2 2076   6.955   4.619   1.457
  208GLU      C 2077   7.207   5.009   1.832
  208GLU      O 2078   7.321   5.041   1.797
  209GLN      N 2079   7.115   5.097   1.870
  209GLN      H 2080   7.018   5.071   1.873
  209GLN     CA 2081   7.150   5.238   1.891
  209GLN     CB 2082   7.038   5.337   1.861
  209GLN     CG 2083   7.076   5.465   1.785
  209GLN     CD 2084   6.963   5.567   1.764
  209GLN    OE1 2085   6.957   5.677   1.818
  209GLN    NE2 2086   6.887   5.553   1.657
  209GLN   HE21 2087   6.898   5.467   1.607
  209GLN   HE22 2088   6.810   5.614   1.638
  209GLN      C 2089   7.208   5.271   2.029
  209GLN      O 2090   7.137   5.275   2.129
  210GLY      N 2091   7.315   5.350   2.028
  210GLY      H 2092   7.356   5.383   1.943
  210GLY     CA 2093   7.385   5.386   2.152
  210GLY      C 2094   7.313   5.489   2.240
  210GLY      O 2095   7.306   5.474   2.362
  211GLU      N 2096   7.240   5.587   2.189
  211GLU      H 2097   7.253   5.615   2.094
  211GLU     CA 2098   7.195   5.697   2.276
  211GLU     CB 2099   7.198   5.832   2.204
  211GLU     CG 2100   7.339   5.875   2.163
  211GLU     CD 2101   7.410   5.787   2.060
  211GLU    OE1 2102   7.338   5.729   1.976
  211GLU    OE2 2103   7.534   5.797   2.050
  211GLU      C 2104   7.063   5.679   2.350
  211GLU      O 2105   7.047   5.728   2.462
  212VAL      N 2106   6.983   5.591   2.291
  212VAL      H 2107   7.021   5.513   2.240
  212VAL     CA 2108   6.839   5.586   2.322
  212VAL     CB 2109   6.745   5.549   2.208
  212VAL    CG1 2110   6.747   5.654   2.097
  212VAL    CG2 2111   6.786   5.421   2.135
  212VAL      C 2112   6.815   5.495   2.442
  212VAL      O 2113   6.830   5.374   2.440
  213ARG      N 2114   6.769   5.559   2.549
  213ARG      H 2115   6.720   5.647   2.545
  213ARG     CA 2116   6.754   5.499   2.683
  213ARG     CB 2117   6.765   5.609   2.789
  213ARG     CG 2118   6.769   5.556   2.933
  213ARG     CD 2119   6.719   5.668   3.024
  213ARG     NE 2120   6.751   5.629   3.162
  213ARG     HE 2121   6.828   5.680   3.201
  213ARG     CZ 2122   6.689   5.542   3.244
  213ARG    NH1 2123   6.586   5.466   3.204
  213ARG   HH11 2124   6.546   5.459   3.113
  213ARG   HH12 2125   6.552   5.409   3.279
  213ARG    NH2 2126   6.718   5.534   3.375
  213ARG   HH21 2127   6.782   5.592   3.425
  213ARG   HH22 2128   6.644   5.502   3.434
  213ARG      C 2129   6.618   5.430   2.682
  213ARG      O 2130   6.518   5.481   2.633
  214PHE      N 2131   6.616   5.311   2.742
  214PHE      H 2132   6.705   5.274   2.770
  214PHE     CA 2133   6.494   5.234   2.771
  214PHE     CB 2134   6.533   5.094   2.819
  214PHE     CG 2135   6.609   5.007   2.719
  214PHE    CD1 2136   6.542   4.908   2.650
  214PHE    HD1 2137   6.445   4.867   2.678
  214PHE    CD2 2138   6.745   5.027   2.699
  214PHE    HD2 2139   6.804   5.094   2.761
  214PHE    CE1 2140   6.610   4.827   2.559
  214PHE    HE1 2141   6.558   4.760   2.490
  214PHE    CE2 2142   6.815   4.938   2.618
  214PHE    HE2 2143   6.924   4.943   2.616
  214PHE     CZ 2144   6.748   4.836   2.551
  214PHE     HZ 2145   6.801   4.774   2.479
  214PHE      C 2146   6.406   5.305   2.874
  214PHE      O 2147   6.451   5.374   2.965
  215SER      N 2148   6.274   5.299   2.857
  215SER      H 2149   6.227   5.257   2.780
  215SER     CA 2150   6.176   5.363   2.946
  215SER     CB 2151   6.129   5.488   2.871
  215SER     OG 2152   6.076   5.586   2.961
  215SER     HG 2153   6.054   5.670   2.911
  215SER      C 2154   6.060   5.269   2.978
  215SER      O 2155   6.029   5.188   2.891
  216ALA      N 2156   6.019   5.278   3.104
  216ALA      H 2157   6.037   5.351   3.170
  216ALA     CA 2158   5.890   5.212   3.130
  216ALA     CB 2159   5.910   5.065   3.167
  216ALA      C 2160   5.799   5.284   3.230
  216ALA      O 2161   5.838   5.322   3.340
  217VAL      N 2162   5.671   5.275   3.192
  217VAL      H 2163   5.639   5.211   3.122
  217VAL     CA 2164   5.565   5.356   3.253
  217VAL     CB 2165   5.528   5.474   3.162
  217VAL    CG1 2166   5.617   5.595   3.194
  217VAL    CG2 2167   5.526   5.444   3.012
  217VAL      C 2168   5.440   5.275   3.288
  217VAL      O 2169   5.405   5.182   3.216
  218ALA      N 2170   5.406   5.291   3.416
  218ALA      H 2171   5.447   5.356   3.479
  218ALA     CA 2172   5.289   5.227   3.478
  218ALA     CB 2173   5.318   5.176   3.619
  218ALA      C 2174   5.176   5.330   3.484
  218ALA      O 2175   5.188   5.445   3.525
  219LEU      N 2176   5.054   5.278   3.472
  219LEU      H 2177   5.028   5.183   3.452
  219LEU     CA 2178   4.935   5.361   3.495
  219LEU     CB 2179   4.867   5.362   3.358
  219LEU     CG 2180   4.874   5.486   3.269
  219LEU    CD1 2181   4.816   5.461   3.130
  219LEU    CD2 2182   4.784   5.581   3.348
  219LEU      C 2183   4.848   5.301   3.605
  219LEU     O1 2184   4.839   5.360   3.715
  219LEU     O2 2185   4.787   5.196   3.575
   6.93386   6.93386   4.90300   0.00000   0.00000   0.00000   0.00000   3.46694   3.46694
