# Supplementary material for: Is There a Functional Role for the Knotted Topology in Protein UCH-L1?
Source: J Chem Inf Model. 2024 Jul 24;64(17):6827–37. doi: 10.1021/acs.jcim.4c00880 (PMC11388461; doi:10.1021/acs.jcim.4c00880)
Supplement: Supplementary file 2 — ci4c00880_si_002.zip [file ci4c00880_si_002.zip › UCH-L1_files/APO/APO_delta220/REP_2/traj_initial.gro]

Protein in water t=   0.00000 step= 0
 2185
    1MET      N    1   6.079   3.535   3.398
    1MET     H1    2   6.155   3.600   3.407
    1MET     H2    3   5.997   3.577   3.437
    1MET     H3    4   6.088   3.456   3.458
    1MET     CA    5   6.043   3.498   3.260
    1MET     CB    6   6.009   3.350   3.246
    1MET     CG    7   6.118   3.246   3.271
    1MET     SD    8   6.167   3.252   3.447
    1MET     CE    9   6.228   3.085   3.457
    1MET      C   10   5.933   3.593   3.210
    1MET      O   11   5.949   3.646   3.100
    2GLN      N   12   5.822   3.589   3.283
    2GLN      H   13   5.797   3.528   3.358
    2GLN     CA   14   5.714   3.684   3.254
    2GLN     CB   15   5.616   3.625   3.152
    2GLN     CG   16   5.537   3.498   3.183
    2GLN     CD   17   5.406   3.494   3.103
    2GLN    OE1   18   5.401   3.452   2.988
    2GLN    NE2   19   5.306   3.555   3.166
    2GLN   HE21   20   5.303   3.608   3.251
    2GLN   HE22   21   5.226   3.568   3.107
    2GLN      C   22   5.636   3.747   3.370
    2GLN      O   23   5.606   3.680   3.468
    3LEU      N   24   5.580   3.866   3.353
    3LEU      H   25   5.587   3.905   3.261
    3LEU     CA   26   5.503   3.943   3.452
    3LEU     CB   27   5.498   4.087   3.402
    3LEU     CG   28   5.635   4.151   3.429
    3LEU    CD1   29   5.632   4.292   3.370
    3LEU    CD2   30   5.659   4.174   3.579
    3LEU      C   31   5.363   3.883   3.469
    3LEU      O   32   5.313   3.822   3.375
    4LYS      N   33   5.304   3.901   3.587
    4LYS      H   34   5.362   3.914   3.667
    4LYS     CA   35   5.162   3.866   3.605
    4LYS     CB   36   5.126   3.900   3.749
    4LYS     CG   37   5.167   3.789   3.847
    4LYS     CD   38   5.125   3.851   3.980
    4LYS     CE   39   5.112   3.753   4.097
    4LYS     NZ   40   5.216   3.655   4.129
    4LYS    HZ1   41   5.304   3.702   4.132
    4LYS    HZ2   42   5.190   3.613   4.216
    4LYS    HZ3   43   5.228   3.580   4.064
    4LYS      C   44   5.071   3.953   3.518
    4LYS      O   45   5.088   4.075   3.515
    5PRO      N   46   4.965   3.900   3.457
    5PRO     CA   47   4.881   3.982   3.368
    5PRO     CB   48   4.810   3.878   3.281
    5PRO     CG   49   4.802   3.754   3.370
    5PRO     CD   50   4.940   3.756   3.438
    5PRO      C   51   4.778   4.078   3.427
    5PRO      O   52   4.714   4.045   3.527
    6MET      N   53   4.770   4.196   3.365
    6MET      H   54   4.845   4.219   3.303
    6MET     CA   55   4.677   4.305   3.398
    6MET     CB   56   4.762   4.426   3.438
    6MET     CG   57   4.676   4.548   3.469
    6MET     SD   58   4.764   4.708   3.456
    6MET     CE   59   4.862   4.692   3.308
    6MET      C   60   4.580   4.341   3.286
    6MET      O   61   4.618   4.352   3.169
    7GLU      N   62   4.452   4.366   3.310
    7GLU      H   63   4.424   4.320   3.394
    7GLU     CA   64   4.351   4.420   3.218
    7GLU     CB   65   4.209   4.422   3.277
    7GLU     CG   66   4.171   4.503   3.400
    7GLU     CD   67   4.023   4.486   3.433
    7GLU    OE1   68   3.935   4.527   3.354
    7GLU    OE2   69   3.986   4.433   3.540
    7GLU      C   70   4.393   4.561   3.178
    7GLU      O   71   4.443   4.646   3.252
    8ILE      N   72   4.414   4.580   3.048
    8ILE      H   73   4.376   4.509   2.988
    8ILE     CA   74   4.452   4.709   2.990
    8ILE     CB   75   4.536   4.688   2.863
    8ILE    CG1   76   4.647   4.585   2.882
    8ILE    CG2   77   4.593   4.823   2.819
    8ILE     CD   78   4.763   4.615   2.976
    8ILE      C   79   4.328   4.797   2.975
    8ILE      O   80   4.236   4.750   2.909
    9ASN      N   81   4.312   4.888   3.071
    9ASN      H   82   4.377   4.898   3.147
    9ASN     CA   83   4.203   4.987   3.078
    9ASN     CB   84   4.086   4.916   3.146
    9ASN     CG   85   4.078   4.917   3.299
    9ASN    OD1   86   4.106   5.018   3.364
    9ASN    ND2   87   4.034   4.811   3.366
    9ASN   HD21   88   4.009   4.721   3.331
    9ASN   HD22   89   4.018   4.825   3.464
    9ASN      C   90   4.238   5.119   3.147
    9ASN      O   91   4.334   5.122   3.223
   10PRO      N   92   4.181   5.230   3.101
   10PRO     CA   93   4.201   5.366   3.154
   10PRO     CB   94   4.079   5.440   3.099
   10PRO     CG   95   4.065   5.375   2.961
   10PRO     CD   96   4.113   5.230   2.971
   10PRO      C   97   4.208   5.380   3.306
   10PRO      O   98   4.311   5.417   3.362
   11GLU      N   99   4.119   5.308   3.375
   11GLU      H  100   4.042   5.256   3.339
   11GLU     CA  101   4.114   5.315   3.522
   11GLU     CB  102   3.987   5.251   3.578
   11GLU     CG  103   3.986   5.252   3.731
   11GLU     CD  104   3.871   5.174   3.796
   11GLU    OE1  105   3.896   5.060   3.840
   11GLU    OE2  106   3.763   5.237   3.806
   11GLU      C  107   4.240   5.255   3.585
   11GLU      O  108   4.306   5.312   3.672
   12MET      N  109   4.270   5.133   3.543
   12MET      H  110   4.225   5.094   3.463
   12MET     CA  111   4.398   5.075   3.588
   12MET     CB  112   4.400   4.929   3.541
   12MET     CG  113   4.286   4.854   3.610
   12MET     SD  114   4.290   4.838   3.792
   12MET     CE  115   4.132   4.760   3.815
   12MET      C  116   4.526   5.143   3.540
   12MET      O  117   4.611   5.167   3.625
   13LEU      N  118   4.530   5.199   3.419
   13LEU      H  119   4.453   5.187   3.357
   13LEU     CA  120   4.639   5.286   3.370
   13LEU     CB  121   4.622   5.320   3.222
   13LEU     CG  122   4.644   5.199   3.130
   13LEU    CD1  123   4.610   5.252   2.990
   13LEU    CD2  124   4.775   5.120   3.128
   13LEU      C  125   4.666   5.404   3.463
   13LEU      O  126   4.778   5.452   3.481
   14ASN      N  127   4.555   5.461   3.509
   14ASN      H  128   4.473   5.456   3.452
   14ASN     CA  129   4.560   5.564   3.614
   14ASN     CB  130   4.420   5.625   3.618
   14ASN     CG  131   4.381   5.703   3.492
   14ASN    OD1  132   4.454   5.777   3.426
   14ASN    ND2  133   4.251   5.727   3.479
   14ASN   HD21  134   4.182   5.701   3.546
   14ASN   HD22  135   4.216   5.783   3.404
   14ASN      C  136   4.609   5.521   3.752
   14ASN      O  137   4.688   5.596   3.809
   15LYS      N  138   4.584   5.397   3.794
   15LYS      H  139   4.533   5.330   3.741
   15LYS     CA  140   4.646   5.347   3.918
   15LYS     CB  141   4.567   5.227   3.970
   15LYS     CG  142   4.428   5.277   4.012
   15LYS     CD  143   4.339   5.163   4.062
   15LYS     CE  144   4.198   5.220   4.067
   15LYS     NZ  145   4.105   5.127   4.133
   15LYS    HZ1  146   4.144   5.111   4.224
   15LYS    HZ2  147   4.019   5.177   4.144
   15LYS    HZ3  148   4.101   5.043   4.079
   15LYS      C  149   4.796   5.317   3.908
   15LYS      O  150   4.873   5.359   3.994
   16VAL      N  151   4.835   5.291   3.784
   16VAL      H  152   4.761   5.264   3.723
   16VAL     CA  153   4.975   5.281   3.740
   16VAL     CB  154   4.983   5.225   3.598
   16VAL    CG1  155   5.126   5.211   3.546
   16VAL    CG2  156   4.918   5.087   3.596
   16VAL      C  157   5.046   5.415   3.758
   16VAL      O  158   5.151   5.429   3.821
   17LEU      N  159   4.991   5.519   3.696
   17LEU      H  160   4.930   5.503   3.618
   17LEU     CA  161   5.041   5.656   3.709
   17LEU     CB  162   4.953   5.756   3.633
   17LEU     CG  163   4.951   5.721   3.484
   17LEU    CD1  164   4.826   5.788   3.428
   17LEU    CD2  165   5.071   5.785   3.414
   17LEU      C  166   5.052   5.694   3.857
   17LEU      O  167   5.135   5.768   3.911
   18SER      N  168   4.944   5.658   3.925
   18SER      H  169   4.855   5.636   3.885
   18SER     CA  170   4.940   5.692   4.068
   18SER     CB  171   4.812   5.646   4.137
   18SER     OG  172   4.798   5.721   4.258
   18SER     HG  173   4.765   5.810   4.226
   18SER      C  174   5.057   5.626   4.141
   18SER      O  175   5.129   5.704   4.203
   19ARG      N  176   5.077   5.495   4.124
   19ARG      H  177   5.018   5.438   4.068
   19ARG     CA  178   5.186   5.419   4.187
   19ARG     CB  179   5.178   5.266   4.182
   19ARG     CG  180   5.058   5.209   4.257
   19ARG     CD  181   5.039   5.057   4.258
   19ARG     NE  182   4.941   5.017   4.360
   19ARG     HE  183   4.846   5.007   4.331
   19ARG     CZ  184   4.966   4.986   4.488
   19ARG    NH1  185   5.085   4.998   4.548
   19ARG   HH11  186   5.166   5.031   4.499
   19ARG   HH12  187   5.097   4.951   4.635
   19ARG    NH2  188   4.874   4.927   4.566
   19ARG   HH21  189   4.786   4.905   4.524
   19ARG   HH22  190   4.899   4.904   4.660
   19ARG      C  191   5.326   5.452   4.135
   19ARG      O  192   5.411   5.492   4.215
   20LEU      N  193   5.335   5.475   4.004
   20LEU      H  194   5.264   5.453   3.937
   20LEU     CA  195   5.460   5.528   3.948
   20LEU     CB  196   5.471   5.504   3.797
   20LEU     CG  197   5.478   5.357   3.756
   20LEU    CD1  198   5.470   5.339   3.604
   20LEU    CD2  199   5.589   5.266   3.808
   20LEU      C  200   5.508   5.670   3.976
   20LEU      O  201   5.619   5.712   3.942
   21GLY      N  202   5.424   5.752   4.038
   21GLY      H  203   5.329   5.724   4.056
   21GLY     CA  204   5.445   5.884   4.099
   21GLY      C  205   5.434   6.005   4.007
   21GLY      O  206   5.517   6.096   4.003
   22VAL      N  207   5.337   6.005   3.916
   22VAL      H  208   5.268   5.934   3.905
   22VAL     CA  209   5.309   6.109   3.816
   22VAL     CB  210   5.291   6.062   3.671
   22VAL    CG1  211   5.342   6.168   3.573
   22VAL    CG2  212   5.364   5.930   3.646
   22VAL      C  213   5.191   6.201   3.850
   22VAL      O  214   5.101   6.158   3.922
   23ALA      N  215   5.191   6.327   3.809
   23ALA      H  216   5.273   6.364   3.765
   23ALA     CA  217   5.091   6.428   3.848
   23ALA     CB  218   5.135   6.565   3.796
   23ALA      C  219   4.949   6.408   3.795
   23ALA      O  220   4.921   6.382   3.678
   24GLY      N  221   4.852   6.445   3.879
   24GLY      H  222   4.873   6.480   3.970
   24GLY     CA  223   4.708   6.426   3.852
   24GLY      C  224   4.643   6.513   3.744
   24GLY      O  225   4.532   6.477   3.705
   25GLN      N  226   4.716   6.607   3.686
   25GLN      H  227   4.787   6.651   3.741
   25GLN     CA  228   4.669   6.693   3.576
   25GLN     CB  229   4.779   6.797   3.554
   25GLN     CG  230   4.787   6.894   3.672
   25GLN     CD  231   4.932   6.939   3.694
   25GLN    OE1  232   5.021   6.860   3.724
   25GLN    NE2  233   4.960   7.061   3.647
   25GLN   HE21  234   4.894   7.123   3.605
   25GLN   HE22  235   5.052   7.095   3.667
   25GLN      C  236   4.630   6.618   3.448
   25GLN      O  237   4.553   6.677   3.373
   26TRP      N  238   4.704   6.510   3.422
   26TRP      H  239   4.773   6.493   3.492
   26TRP     CA  240   4.692   6.426   3.302
   26TRP     CB  241   4.824   6.428   3.226
   26TRP     CG  242   4.867   6.571   3.196
   26TRP    CD1  243   4.950   6.649   3.265
   26TRP    HD1  244   5.001   6.618   3.356
   26TRP    CD2  245   4.849   6.639   3.076
   26TRP    NE1  246   4.981   6.759   3.197
   26TRP    HE1  247   5.011   6.850   3.225
   26TRP    CE2  248   4.928   6.754   3.075
   26TRP    CE3  249   4.795   6.592   2.957
   26TRP    HE3  250   4.727   6.507   2.954
   26TRP    CZ2  251   4.944   6.830   2.960
   26TRP    HZ2  252   4.980   6.932   2.970
   26TRP    CZ3  253   4.809   6.670   2.842
   26TRP    HZ3  254   4.746   6.664   2.753
   26TRP    CH2  255   4.887   6.785   2.841
   26TRP    HH2  256   4.898   6.844   2.751
   26TRP      C  257   4.664   6.281   3.340
   26TRP      O  258   4.749   6.219   3.405
   27ARG      N  259   4.535   6.251   3.340
   27ARG      H  260   4.459   6.317   3.334
   27ARG     CA  261   4.484   6.115   3.364
   27ARG     CB  262   4.390   6.117   3.484
   27ARG     CG  263   4.485   6.127   3.604
   27ARG     CD  264   4.557   5.996   3.635
   27ARG     NE  265   4.691   6.026   3.689
   27ARG     HE  266   4.759   6.060   3.624
   27ARG     CZ  267   4.726   5.999   3.816
   27ARG    NH1  268   4.640   5.942   3.900
   27ARG   HH11  269   4.550   5.904   3.876
   27ARG   HH12  270   4.652   5.960   3.998
   27ARG    NH2  271   4.845   6.044   3.859
   27ARG   HH21  272   4.912   6.084   3.797
   27ARG   HH22  273   4.862   6.037   3.957
   27ARG      C  274   4.413   6.059   3.241
   27ARG      O  275   4.345   6.131   3.168
   28PHE      N  276   4.430   5.929   3.219
   28PHE      H  277   4.477   5.869   3.284
   28PHE     CA  278   4.374   5.868   3.097
   28PHE     CB  279   4.424   5.725   3.078
   28PHE     CG  280   4.570   5.696   3.044
   28PHE    CD1  281   4.667   5.688   3.143
   28PHE    HD1  282   4.639   5.717   3.244
   28PHE    CD2  283   4.602   5.660   2.914
   28PHE    HD2  284   4.534   5.696   2.837
   28PHE    CE1  285   4.790   5.626   3.122
   28PHE    HE1  286   4.857   5.593   3.201
   28PHE    CE2  287   4.725   5.602   2.886
   28PHE    HE2  288   4.752   5.561   2.789
   28PHE     CZ  289   4.811   5.579   2.993
   28PHE     HZ  290   4.900   5.517   2.982
   28PHE      C  291   4.221   5.856   3.092
   28PHE      O  292   4.158   5.844   3.197
   29VAL      N  293   4.175   5.862   2.968
   29VAL      H  294   4.244   5.870   2.895
   29VAL     CA  295   4.035   5.848   2.925
   29VAL     CB  296   3.960   5.978   2.894
   29VAL    CG1  297   3.945   6.049   3.029
   29VAL    CG2  298   4.044   6.063   2.799
   29VAL      C  299   4.003   5.751   2.812
   29VAL      O  300   4.097   5.726   2.737
   30ASP      N  301   3.884   5.690   2.811
   30ASP      H  302   3.829   5.683   2.894
   30ASP     CA  303   3.833   5.609   2.700
   30ASP     CB  304   3.709   5.529   2.740
   30ASP     CG  305   3.714   5.462   2.877
   30ASP    OD1  306   3.715   5.536   2.978
   30ASP    OD2  307   3.698   5.339   2.886
   30ASP      C  308   3.791   5.681   2.571
   30ASP      O  309   3.729   5.787   2.574
   31VAL      N  310   3.809   5.617   2.456
   31VAL      H  311   3.869   5.538   2.445
   31VAL     CA  312   3.750   5.671   2.332
   31VAL     CB  313   3.865   5.684   2.232
   31VAL    CG1  314   3.811   5.714   2.092
   31VAL    CG2  315   3.958   5.792   2.287
   31VAL      C  316   3.649   5.563   2.294
   31VAL      O  317   3.683   5.445   2.282
   32LEU      N  318   3.526   5.612   2.279
   32LEU      H  319   3.508   5.710   2.273
   32LEU     CA  320   3.413   5.530   2.236
   32LEU     CB  321   3.289   5.589   2.304
   32LEU     CG  322   3.285   5.564   2.455
   32LEU    CD1  323   3.169   5.648   2.509
   32LEU    CD2  324   3.272   5.414   2.483
   32LEU      C  325   3.387   5.513   2.086
   32LEU      O  326   3.346   5.407   2.039
   33GLY      N  327   3.428   5.617   2.015
   33GLY      H  328   3.445   5.705   2.060
   33GLY     CA  329   3.410   5.628   1.869
   33GLY      C  330   3.533   5.685   1.797
   33GLY      O  331   3.553   5.806   1.797
   34LEU      N  332   3.590   5.610   1.703
   34LEU      H  333   3.551   5.523   1.672
   34LEU     CA  334   3.709   5.653   1.629
   34LEU     CB  335   3.806   5.534   1.626
   34LEU     CG  336   3.896   5.510   1.747
   34LEU    CD1  337   3.933   5.362   1.761
   34LEU    CD2  338   4.021   5.597   1.735
   34LEU      C  339   3.667   5.707   1.492
   34LEU      O  340   3.724   5.667   1.390
   35GLU      N  341   3.594   5.818   1.502
   35GLU      H  342   3.580   5.856   1.594
   35GLU     CA  343   3.530   5.890   1.392
   35GLU     CB  344   3.381   5.911   1.415
   35GLU     CG  345   3.314   5.778   1.450
   35GLU     CD  346   3.165   5.774   1.482
   35GLU    OE1  347   3.109   5.880   1.518
   35GLU    OE2  348   3.112   5.661   1.489
   35GLU      C  349   3.606   6.022   1.371
   35GLU      O  350   3.726   6.029   1.397
   36GLU      N  351   3.538   6.105   1.293
   36GLU      H  352   3.504   6.064   1.208
   36GLU     CA  353   3.568   6.249   1.304
   36GLU     CB  354   3.539   6.339   1.184
   36GLU     CG  355   3.628   6.302   1.065
   36GLU     CD  356   3.765   6.365   1.091
   36GLU    OE1  357   3.858   6.284   1.114
   36GLU    OE2  358   3.783   6.488   1.091
   36GLU      C  359   3.491   6.303   1.425
   36GLU      O  360   3.549   6.345   1.525
   37GLU      N  361   3.362   6.270   1.421
   37GLU      H  362   3.325   6.231   1.337
   37GLU     CA  363   3.269   6.288   1.533
   37GLU     CB  364   3.132   6.234   1.493
   37GLU     CG  365   3.067   6.326   1.389
   37GLU     CD  366   3.009   6.446   1.464
   37GLU    OE1  367   3.059   6.559   1.444
   37GLU    OE2  368   2.914   6.417   1.540
   37GLU      C  369   3.312   6.208   1.656
   37GLU      O  370   3.397   6.120   1.645
   38SER      N  371   3.247   6.222   1.772
   38SER      H  372   3.154   6.257   1.780
   38SER     CA  373   3.277   6.143   1.892
   38SER     CB  374   3.252   5.992   1.890
   38SER     OG  375   3.237   5.948   2.025
   38SER     HG  376   3.177   5.869   2.016
   38SER      C  377   3.411   6.171   1.961
   38SER      O  378   3.413   6.173   2.084
   39LEU      N  379   3.513   6.203   1.883
   39LEU      H  380   3.514   6.198   1.783
   39LEU     CA  381   3.641   6.257   1.933
   39LEU     CB  382   3.734   6.257   1.811
   39LEU     CG  383   3.798   6.119   1.791
   39LEU    CD1  384   3.887   6.126   1.667
   39LEU    CD2  385   3.886   6.077   1.909
   39LEU      C  386   3.644   6.395   1.998
   39LEU      O  387   3.720   6.422   2.091
   40GLY      N  388   3.544   6.477   1.969
   40GLY      H  389   3.512   6.487   1.875
   40GLY     CA  390   3.512   6.586   2.063
   40GLY      C  391   3.472   6.546   2.205
   40GLY      O  392   3.469   6.629   2.296
   41SER      N  393   3.449   6.416   2.223
   41SER      H  394   3.396   6.357   2.162
   41SER     CA  395   3.446   6.373   2.363
   41SER     CB  396   3.364   6.245   2.385
   41SER     OG  397   3.230   6.259   2.338
   41SER     HG  398   3.196   6.168   2.316
   41SER      C  399   3.574   6.372   2.446
   41SER      O  400   3.574   6.400   2.566
   42VAL      N  401   3.692   6.344   2.390
   42VAL      H  402   3.692   6.368   2.293
   42VAL     CA  403   3.818   6.330   2.464
   42VAL     CB  404   3.918   6.265   2.368
   42VAL    CG1  405   4.060   6.260   2.423
   42VAL    CG2  406   3.871   6.122   2.340
   42VAL      C  407   3.865   6.473   2.495
   42VAL      O  408   3.882   6.556   2.406
   43PRO      N  409   3.883   6.499   2.624
   43PRO     CA  410   3.921   6.630   2.679
   43PRO     CB  411   3.958   6.605   2.825
   43PRO     CG  412   3.890   6.474   2.865
   43PRO     CD  413   3.892   6.399   2.732
   43PRO      C  414   4.041   6.699   2.614
   43PRO      O  415   4.135   6.630   2.575
   44ALA      N  416   4.021   6.829   2.592
   44ALA      H  417   3.927   6.863   2.593
   44ALA     CA  418   4.128   6.914   2.539
   44ALA     CB  419   4.066   6.994   2.424
   44ALA      C  420   4.196   7.002   2.645
   44ALA      O  421   4.137   7.030   2.749
   45PRO      N  422   4.326   7.030   2.635
   45PRO     CA  423   4.420   6.981   2.533
   45PRO     CB  424   4.536   7.078   2.558
   45PRO     CG  425   4.538   7.104   2.709
   45PRO     CD  426   4.388   7.117   2.736
   45PRO      C  427   4.465   6.835   2.538
   45PRO      O  428   4.504   6.788   2.644
   46ALA      N  429   4.448   6.759   2.430
   46ALA      H  430   4.393   6.783   2.350
   46ALA     CA  431   4.509   6.625   2.425
   46ALA     CB  432   4.430   6.544   2.321
   46ALA      C  433   4.660   6.615   2.403
   46ALA      O  434   4.714   6.709   2.346
   47CYS      N  435   4.724   6.504   2.440
   47CYS      H  436   4.679   6.422   2.475
   47CYS     CA  437   4.868   6.476   2.432
   47CYS     CB  438   4.935   6.493   2.569
   47CYS     SG  439   4.922   6.362   2.696
   47CYS     HG  440   4.792   6.338   2.683
   47CYS      C  441   4.919   6.347   2.366
   47CYS      O  442   5.029   6.345   2.311
   48ALA      N  443   4.835   6.244   2.369
   48ALA      H  444   4.738   6.243   2.394
   48ALA     CA  445   4.888   6.116   2.320
   48ALA     CB  446   4.987   6.060   2.423
   48ALA      C  447   4.774   6.016   2.300
   48ALA      O  448   4.667   6.028   2.359
   49LEU      N  449   4.785   5.928   2.201
   49LEU      H  450   4.864   5.927   2.140
   49LEU     CA  451   4.682   5.826   2.175
   49LEU     CB  452   4.632   5.861   2.035
   49LEU     CG  453   4.508   5.785   1.989
   49LEU    CD1  454   4.396   5.788   2.093
   49LEU    CD2  455   4.454   5.838   1.856
   49LEU      C  456   4.745   5.687   2.189
   49LEU      O  457   4.860   5.667   2.152
   50LEU      N  458   4.671   5.592   2.246
   50LEU      H  459   4.595   5.616   2.306
   50LEU     CA  460   4.713   5.451   2.258
   50LEU     CB  461   4.762   5.395   2.392
   50LEU     CG  462   4.895   5.449   2.443
   50LEU    CD1  463   4.887   5.580   2.520
   50LEU    CD2  464   4.974   5.351   2.530
   50LEU      C  465   4.605   5.360   2.199
   50LEU      O  466   4.489   5.372   2.240
   51LEU      N  467   4.654   5.256   2.134
   51LEU      H  468   4.752   5.250   2.112
   51LEU     CA  469   4.577   5.153   2.062
   51LEU     CB  470   4.592   5.183   1.913
   51LEU     CG  471   4.505   5.098   1.820
   51LEU    CD1  472   4.364   5.128   1.871
   51LEU    CD2  473   4.541   5.144   1.678
   51LEU      C  474   4.617   5.007   2.080
   51LEU      O  475   4.737   4.979   2.085
   52LEU      N  476   4.513   4.936   2.123
   52LEU      H  477   4.421   4.974   2.118
   52LEU     CA  478   4.529   4.795   2.162
   52LEU     CB  479   4.484   4.785   2.308
   52LEU     CG  480   4.477   4.651   2.381
   52LEU    CD1  481   4.600   4.561   2.379
   52LEU    CD2  482   4.419   4.679   2.520
   52LEU      C  483   4.461   4.702   2.061
   52LEU      O  484   4.339   4.696   2.068
   53PHE      N  485   4.538   4.618   1.992
   53PHE      H  486   4.636   4.613   2.010
   53PHE     CA  487   4.496   4.543   1.873
   53PHE     CB  488   4.513   4.640   1.756
   53PHE     CG  489   4.446   4.577   1.634
   53PHE    CD1  490   4.307   4.565   1.625
   53PHE    HD1  491   4.233   4.603   1.695
   53PHE    CD2  492   4.535   4.524   1.541
   53PHE    HD2  493   4.637   4.508   1.575
   53PHE    CE1  494   4.255   4.490   1.520
   53PHE    HE1  495   4.153   4.455   1.536
   53PHE    CE2  496   4.482   4.454   1.433
   53PHE    HE2  497   4.545   4.408   1.358
   53PHE     CZ  498   4.344   4.436   1.429
   53PHE     HZ  499   4.298   4.385   1.344
   53PHE      C  500   4.565   4.407   1.859
   53PHE      O  501   4.682   4.393   1.895
   54PRO      N  502   4.489   4.302   1.830
   54PRO     CA  503   4.541   4.169   1.795
   54PRO     CB  504   4.429   4.068   1.819
   54PRO     CG  505   4.305   4.153   1.792
   54PRO     CD  506   4.342   4.297   1.831
   54PRO      C  507   4.593   4.156   1.651
   54PRO      O  508   4.532   4.137   1.546
   55LEU      N  509   4.726   4.149   1.643
   55LEU      H  510   4.776   4.146   1.730
   55LEU     CA  511   4.801   4.121   1.520
   55LEU     CB  512   4.933   4.197   1.519
   55LEU     CG  513   4.930   4.350   1.527
   55LEU    CD1  514   5.066   4.408   1.566
   55LEU    CD2  515   4.893   4.396   1.386
   55LEU      C  516   4.831   3.976   1.479
   55LEU      O  517   4.840   3.885   1.561
   56THR      N  518   4.839   3.957   1.348
   56THR      H  519   4.823   4.036   1.289
   56THR     CA  520   4.869   3.828   1.284
   56THR     CB  521   4.794   3.803   1.153
   56THR    OG1  522   4.822   3.902   1.054
   56THR    HG1  523   4.795   3.992   1.088
   56THR    CG2  524   4.646   3.792   1.191
   56THR      C  525   5.016   3.804   1.249
   56THR      O  526   5.096   3.896   1.232
   57ALA      N  527   5.062   3.681   1.267
   57ALA      H  528   4.993   3.615   1.296
   57ALA     CA  529   5.200   3.633   1.254
   57ALA     CB  530   5.214   3.488   1.301
   57ALA      C  531   5.264   3.664   1.119
   57ALA      O  532   5.371   3.723   1.104
   58GLN      N  533   5.178   3.668   1.017
   58GLN      H  534   5.101   3.605   1.030
   58GLN     CA  535   5.213   3.694   0.877
   58GLN     CB  536   5.097   3.659   0.782
   58GLN     CG  537   5.073   3.509   0.799
   58GLN     CD  538   4.958   3.490   0.898
   58GLN    OE1  539   4.986   3.468   1.016
   58GLN    NE2  540   4.836   3.490   0.845
   58GLN   HE21  541   4.833   3.509   0.747
   58GLN   HE22  542   4.754   3.448   0.884
   58GLN      C  543   5.249   3.842   0.865
   58GLN      O  544   5.369   3.869   0.871
   59HISE     N  545   5.157   3.923   0.916
   59HISE     H  546   5.064   3.888   0.927
   59HISE    CA  547   5.176   4.069   0.916
   59HISE    CB  548   5.035   4.124   0.939
   59HISE    CG  549   5.021   4.276   0.949
   59HISE   ND1  550   4.943   4.343   1.033
   59HISE   CD2  551   5.084   4.368   0.877
   59HISE   HD2  552   5.132   4.356   0.779
   59HISE   CE1  553   4.975   4.472   1.028
   59HISE   HE1  554   4.956   4.555   1.097
   59HISE   NE2  555   5.059   4.488   0.926
   59HISE   HE2  556   5.091   4.577   0.892
   59HISE     C  557   5.286   4.119   1.009
   59HISE     O  558   5.374   4.197   0.973
   60GLU      N  559   5.287   4.055   1.126
   60GLU      H  560   5.211   3.992   1.141
   60GLU     CA  561   5.386   4.074   1.233
   60GLU     CB  562   5.358   3.979   1.350
   60GLU     CG  563   5.419   4.041   1.476
   60GLU     CD  564   5.438   3.929   1.579
   60GLU    OE1  565   5.526   3.840   1.574
   60GLU    OE2  566   5.353   3.913   1.669
   60GLU      C  567   5.525   4.046   1.176
   60GLU      O  568   5.600   4.143   1.177
   61ASN      N  569   5.554   3.925   1.127
   61ASN      H  570   5.495   3.845   1.130
   61ASN     CA  571   5.683   3.901   1.060
   61ASN     CB  572   5.686   3.754   1.019
   61ASN     CG  573   5.689   3.667   1.145
   61ASN    OD1  574   5.762   3.691   1.241
   61ASN    ND2  575   5.616   3.556   1.150
   61ASN   HD21  576   5.551   3.533   1.077
   61ASN   HD22  577   5.638   3.482   1.214
   61ASN      C  578   5.718   3.986   0.938
   61ASN      O  579   5.820   4.055   0.949
   62PHE      N  580   5.629   4.014   0.843
   62PHE      H  581   5.542   3.966   0.848
   62PHE     CA  582   5.652   4.109   0.733
   62PHE     CB  583   5.531   4.094   0.641
   62PHE     CG  584   5.564   4.161   0.508
   62PHE    CD1  585   5.506   4.286   0.489
   62PHE    HD1  586   5.438   4.316   0.569
   62PHE    CD2  587   5.625   4.095   0.402
   62PHE    HD2  588   5.658   3.991   0.401
   62PHE    CE1  589   5.512   4.346   0.364
   62PHE    HE1  590   5.466   4.443   0.345
   62PHE    CE2  591   5.634   4.159   0.279
   62PHE    HE2  592   5.655   4.102   0.189
   62PHE     CZ  593   5.582   4.287   0.260
   62PHE     HZ  594   5.590   4.336   0.163
   62PHE      C  595   5.688   4.248   0.785
   62PHE      O  596   5.794   4.300   0.749
   63ARG      N  597   5.615   4.296   0.885
   63ARG      H  598   5.539   4.244   0.925
   63ARG     CA  599   5.628   4.431   0.942
   63ARG     CB  600   5.504   4.457   1.028
   63ARG     CG  601   5.476   4.605   1.052
   63ARG     CD  602   5.403   4.685   0.944
   63ARG     NE  603   5.419   4.830   0.962
   63ARG     HE  604   5.459   4.882   0.886
   63ARG     CZ  605   5.387   4.907   1.067
   63ARG    NH1  606   5.312   4.863   1.168
   63ARG   HH11  607   5.269   4.773   1.175
   63ARG   HH12  608   5.308   4.931   1.241
   63ARG    NH2  609   5.428   5.035   1.073
   63ARG   HH21  610   5.471   5.075   0.992
   63ARG   HH22  611   5.415   5.081   1.161
   63ARG      C  612   5.755   4.460   1.021
   63ARG      O  613   5.822   4.560   0.994
   64LYS      N  614   5.804   4.357   1.090
   64LYS      H  615   5.756   4.272   1.113
   64LYS     CA  616   5.921   4.354   1.178
   64LYS     CB  617   5.938   4.216   1.242
   64LYS     CG  618   5.853   4.175   1.362
   64LYS     CD  619   5.906   4.045   1.423
   64LYS     CE  620   5.798   3.991   1.517
   64LYS     NZ  621   5.805   4.057   1.648
   64LYS    HZ1  622   5.748   4.007   1.713
   64LYS    HZ2  623   5.894   4.063   1.693
   64LYS    HZ3  624   5.763   4.147   1.635
   64LYS      C  625   6.040   4.368   1.082
   64LYS      O  626   6.128   4.452   1.099
   65LYS      N  627   6.049   4.290   0.974
   65LYS      H  628   5.995   4.208   0.958
   65LYS     CA  629   6.148   4.303   0.866
   65LYS     CB  630   6.114   4.198   0.761
   65LYS     CG  631   6.137   4.055   0.810
   65LYS     CD  632   6.119   3.962   0.690
   65LYS     CE  633   6.127   3.815   0.732
   65LYS     NZ  634   6.111   3.718   0.623
   65LYS    HZ1  635   6.169   3.639   0.645
   65LYS    HZ2  636   6.014   3.700   0.610
   65LYS    HZ3  637   6.136   3.757   0.534
   65LYS      C  638   6.156   4.440   0.798
   65LYS      O  639   6.264   4.496   0.781
   66GLN      N  640   6.042   4.499   0.764
   66GLN      H  641   5.959   4.443   0.759
   66GLN     CA  642   6.032   4.633   0.706
   66GLN     CB  643   5.885   4.668   0.683
   66GLN     CG  644   5.813   4.588   0.574
   66GLN     CD  645   5.692   4.664   0.518
   66GLN    OE1  646   5.585   4.654   0.578
   66GLN    NE2  647   5.709   4.740   0.410
   66GLN   HE21  648   5.798   4.741   0.365
   66GLN   HE22  649   5.643   4.809   0.382
   66GLN      C  650   6.093   4.745   0.791
   66GLN      O  651   6.184   4.817   0.750
   67ILE      N  652   6.061   4.741   0.920
   67ILE      H  653   5.998   4.668   0.946
   67ILE     CA  654   6.095   4.839   1.024
   67ILE     CB  655   5.999   4.821   1.141
   67ILE    CG1  656   5.853   4.847   1.102
   67ILE    CG2  657   6.033   4.919   1.255
   67ILE     CD  658   5.754   4.836   1.218
   67ILE      C  659   6.243   4.824   1.062
   67ILE      O  660   6.305   4.928   1.083
   68GLU      N  661   6.299   4.704   1.058
   68GLU      H  662   6.249   4.619   1.076
   68GLU     CA  663   6.444   4.681   1.071
   68GLU     CB  664   6.467   4.531   1.090
   68GLU     CG  665   6.612   4.500   1.127
   68GLU     CD  666   6.640   4.454   1.270
   68GLU    OE1  667   6.658   4.333   1.294
   68GLU    OE2  668   6.673   4.538   1.357
   68GLU      C  669   6.515   4.731   0.945
   68GLU      O  670   6.612   4.805   0.962
   69GLU      N  671   6.468   4.689   0.828
   69GLU      H  672   6.397   4.620   0.815
   69GLU     CA  673   6.538   4.726   0.704
   69GLU     CB  674   6.451   4.684   0.585
   69GLU     CG  675   6.528   4.667   0.454
   69GLU     CD  676   6.519   4.518   0.422
   69GLU    OE1  677   6.421   4.486   0.351
   69GLU    OE2  678   6.617   4.447   0.454
   69GLU      C  679   6.550   4.878   0.685
   69GLU      O  680   6.643   4.927   0.622
   70LEU      N  681   6.461   4.957   0.744
   70LEU      H  682   6.371   4.919   0.767
   70LEU     CA  683   6.463   5.104   0.743
   70LEU     CB  684   6.325   5.165   0.767
   70LEU     CG  685   6.208   5.140   0.672
   70LEU    CD1  686   6.081   5.211   0.718
   70LEU    CD2  687   6.253   5.178   0.531
   70LEU      C  688   6.564   5.167   0.840
   70LEU      O  689   6.572   5.289   0.832
   71LYS      N  690   6.625   5.083   0.923
   71LYS      H  691   6.595   4.988   0.928
   71LYS     CA  692   6.736   5.116   1.015
   71LYS     CB  693   6.866   5.091   0.938
   71LYS     CG  694   6.905   4.943   0.940
   71LYS     CD  695   6.941   4.882   1.076
   71LYS     CE  696   6.980   4.736   1.052
   71LYS     NZ  697   7.045   4.685   1.173
   71LYS    HZ1  698   7.114   4.615   1.155
   71LYS    HZ2  699   7.087   4.762   1.221
   71LYS    HZ3  700   6.976   4.647   1.233
   71LYS      C  701   6.743   5.249   1.090
   71LYS      O  702   6.843   5.305   1.136
   72GLY      N  703   6.624   5.306   1.107
   72GLY      H  704   6.542   5.259   1.077
   72GLY     CA  705   6.601   5.428   1.187
   72GLY      C  706   6.639   5.562   1.125
   72GLY      O  707   6.651   5.662   1.197
   73GLN      N  708   6.647   5.571   0.993
   73GLN      H  709   6.610   5.497   0.936
   73GLN     CA  710   6.698   5.693   0.928
   73GLN     CB  711   6.716   5.680   0.777
   73GLN     CG  712   6.756   5.802   0.694
   73GLN     CD  713   6.802   5.760   0.554
   73GLN    OE1  714   6.917   5.775   0.513
   73GLN    NE2  715   6.722   5.675   0.490
   73GLN   HE21  716   6.644   5.638   0.540
   73GLN   HE22  717   6.738   5.666   0.392
   73GLN      C  718   6.603   5.811   0.947
   73GLN      O  719   6.644   5.919   0.989
   74GLU      N  720   6.473   5.783   0.949
   74GLU      H  721   6.458   5.686   0.930
   74GLU     CA  722   6.359   5.876   0.959
   74GLU     CB  723   6.245   5.798   0.894
   74GLU     CG  724   6.277   5.760   0.750
   74GLU     CD  725   6.176   5.658   0.696
   74GLU    OE1  726   6.061   5.698   0.670
   74GLU    OE2  727   6.209   5.537   0.691
   74GLU      C  728   6.324   5.917   1.102
   74GLU      O  729   6.237   6.003   1.115
   75VAL      N  730   6.398   5.858   1.195
   75VAL      H  731   6.491   5.828   1.173
   75VAL     CA  732   6.370   5.881   1.337
   75VAL     CB  733   6.367   5.745   1.409
   75VAL    CG1  734   6.336   5.764   1.557
   75VAL    CG2  735   6.254   5.655   1.358
   75VAL      C  736   6.465   5.980   1.403
   75VAL      O  737   6.584   5.971   1.372
   76SER      N  738   6.405   6.083   1.462
   76SER      H  739   6.306   6.096   1.463
   76SER     CA  740   6.478   6.178   1.547
   76SER     CB  741   6.394   6.295   1.599
   76SER     OG  742   6.466   6.386   1.682
   76SER     HG  743   6.484   6.457   1.614
   76SER      C  744   6.557   6.124   1.666
   76SER      O  745   6.494   6.061   1.751
   77PRO      N  746   6.684   6.158   1.686
   77PRO     CA  747   6.764   6.120   1.803
   77PRO     CB  748   6.901   6.181   1.774
   77PRO     CG  749   6.907   6.166   1.622
   77PRO     CD  750   6.768   6.214   1.579
   77PRO      C  751   6.698   6.160   1.935
   77PRO      O  752   6.710   6.091   2.036
   78LYS      N  753   6.626   6.272   1.939
   78LYS      H  754   6.625   6.339   1.865
   78LYS     CA  755   6.536   6.314   2.047
   78LYS     CB  756   6.486   6.455   2.013
   78LYS     CG  757   6.587   6.570   2.010
   78LYS     CD  758   6.511   6.702   1.998
   78LYS     CE  759   6.461   6.725   1.855
   78LYS     NZ  760   6.375   6.844   1.851
   78LYS    HZ1  761   6.290   6.824   1.899
   78LYS    HZ2  762   6.411   6.928   1.892
   78LYS    HZ3  763   6.361   6.863   1.754
   78LYS      C  764   6.421   6.232   2.105
   78LYS      O  765   6.351   6.284   2.192
   79VAL      N  766   6.379   6.129   2.032
   79VAL      H  767   6.379   6.136   1.932
   79VAL     CA  768   6.293   6.021   2.082
   79VAL     CB  769   6.243   5.945   1.959
   79VAL    CG1  770   6.141   5.838   1.998
   79VAL    CG2  771   6.191   6.029   1.842
   79VAL      C  772   6.367   5.933   2.183
   79VAL      O  773   6.472   5.872   2.164
   80TYR      N  774   6.299   5.911   2.295
   80TYR      H  775   6.225   5.976   2.314
   80TYR     CA  776   6.327   5.800   2.387
   80TYR     CB  777   6.278   5.829   2.529
   80TYR     CG  778   6.308   5.727   2.639
   80TYR    CD1  779   6.203   5.641   2.668
   80TYR    HD1  780   6.117   5.635   2.602
   80TYR    CD2  781   6.403   5.754   2.737
   80TYR    HD2  782   6.490   5.818   2.721
   80TYR    CE1  783   6.191   5.574   2.790
   80TYR    HE1  784   6.128   5.485   2.789
   80TYR    CE2  785   6.387   5.693   2.861
   80TYR    HE2  786   6.469   5.698   2.932
   80TYR     CZ  787   6.284   5.604   2.889
   80TYR     OH  788   6.265   5.565   3.018
   80TYR     HH  789   6.355   5.571   3.061
   80TYR      C  790   6.253   5.675   2.339
   80TYR      O  791   6.131   5.678   2.327
   81PHE      N  792   6.331   5.579   2.289
   81PHE      H  793   6.429   5.594   2.277
   81PHE     CA  794   6.274   5.450   2.247
   81PHE     CB  795   6.295   5.432   2.096
   81PHE     CG  796   6.232   5.300   2.051
   81PHE    CD1  797   6.094   5.285   2.056
   81PHE    HD1  798   6.022   5.367   2.063
   81PHE    CD2  799   6.312   5.191   2.020
   81PHE    HD2  800   6.418   5.208   2.001
   81PHE    CE1  801   6.043   5.160   2.023
   81PHE    HE1  802   5.936   5.144   2.008
   81PHE    CE2  803   6.259   5.065   1.996
   81PHE    HE2  804   6.330   4.984   1.981
   81PHE     CZ  805   6.121   5.048   1.998
   81PHE     HZ  806   6.080   4.960   1.949
   81PHE      C  807   6.321   5.330   2.328
   81PHE      O  808   6.441   5.315   2.351
   82MET      N  809   6.227   5.258   2.389
   82MET      H  810   6.135   5.292   2.411
   82MET     CA  811   6.258   5.133   2.460
   82MET     CB  812   6.234   5.168   2.607
   82MET     CG  813   6.087   5.180   2.648
   82MET     SD  814   6.067   5.183   2.830
   82MET     CE  815   6.155   5.033   2.867
   82MET      C  816   6.188   5.007   2.409
   82MET      O  817   6.069   5.002   2.379
   83LYS      N  818   6.268   4.902   2.395
   83LYS      H  819   6.362   4.920   2.425
   83LYS     CA  820   6.232   4.767   2.348
   83LYS     CB  821   6.351   4.689   2.293
   83LYS     CG  822   6.393   4.758   2.163
   83LYS     CD  823   6.489   4.664   2.089
   83LYS     CE  824   6.560   4.739   1.976
   83LYS     NZ  825   6.638   4.658   1.881
   83LYS    HZ1  826   6.722   4.628   1.927
   83LYS    HZ2  827   6.580   4.582   1.854
   83LYS    HZ3  828   6.663   4.705   1.796
   83LYS      C  829   6.175   4.671   2.453
   83LYS      O  830   6.240   4.648   2.554
   84GLN      N  831   6.087   4.584   2.404
   84GLN      H  832   6.058   4.608   2.311
   84GLN     CA  833   6.028   4.479   2.488
   84GLN     CB  834   5.876   4.469   2.470
   84GLN     CG  835   5.817   4.423   2.603
   84GLN     CD  836   5.670   4.388   2.576
   84GLN    OE1  837   5.597   4.458   2.506
   84GLN    NE2  838   5.613   4.287   2.641
   84GLN   HE21  839   5.661   4.236   2.713
   84GLN   HE22  840   5.528   4.247   2.607
   84GLN      C  841   6.094   4.341   2.481
   84GLN      O  842   6.120   4.287   2.374
   85THR      N  843   6.149   4.306   2.597
   85THR      H  844   6.185   4.380   2.655
   85THR     CA  845   6.218   4.179   2.625
   85THR     CB  846   6.357   4.195   2.687
   85THR    OG1  847   6.356   4.307   2.775
   85THR    HG1  848   6.434   4.283   2.833
   85THR    CG2  849   6.457   4.217   2.573
   85THR      C  850   6.145   4.077   2.712
   85THR      O  851   6.182   3.961   2.696
   86ILE      N  852   6.060   4.110   2.809
   86ILE      H  853   6.032   4.206   2.812
   86ILE     CA  854   5.978   4.014   2.886
   86ILE     CB  855   5.993   4.069   3.028
   86ILE    CG1  856   6.132   4.044   3.086
   86ILE    CG2  857   5.891   4.022   3.132
   86ILE     CD  858   6.169   3.896   3.099
   86ILE      C  859   5.833   4.015   2.837
   86ILE      O  860   5.784   4.101   2.764
   87GLY      N  861   5.767   3.902   2.859
   87GLY      H  862   5.812   3.813   2.857
   87GLY     CA  863   5.621   3.886   2.845
   87GLY      C  864   5.530   3.961   2.943
   87GLY      O  865   5.564   3.966   3.061
   88ASN      N  866   5.412   3.998   2.893
   88ASN      H  867   5.379   3.968   2.804
   88ASN     CA  868   5.309   4.080   2.958
   88ASN     CB  869   5.223   4.010   3.063
   88ASN     CG  870   5.147   3.889   3.009
   88ASN    OD1  871   5.170   3.779   3.060
   88ASN    ND2  872   5.027   3.908   2.956
   88ASN   HD21  873   4.994   4.001   2.939
   88ASN   HD22  874   4.966   3.829   2.949
   88ASN      C  875   5.330   4.221   3.015
   88ASN      O  876   5.234   4.292   3.044
   89SER      N  877   5.454   4.268   3.001
   89SER      H  878   5.538   4.215   3.008
   89SER     CA  879   5.490   4.408   3.025
   89SER     CB  880   5.640   4.433   3.039
   89SER     OG  881   5.715   4.377   2.931
   89SER     HG  882   5.809   4.412   2.928
   89SER      C  883   5.436   4.520   2.936
   89SER      O  884   5.485   4.632   2.951
   90CYS      N  885   5.334   4.484   2.858
   90CYS      H  886   5.289   4.400   2.888
   90CYS     CA  887   5.275   4.563   2.749
   90CYS     CB  888   5.158   4.488   2.686
   90CYS     SG  889   5.013   4.432   2.782
   90CYS     HG  890   5.004   4.307   2.738
   90CYS      C  891   5.229   4.704   2.788
   90CYS      O  892   5.290   4.803   2.746
   91GLY      N  893   5.137   4.720   2.882
   91GLY      H  894   5.118   4.651   2.951
   91GLY     CA  895   5.086   4.854   2.916
   91GLY      C  896   5.183   4.938   2.999
   91GLY      O  897   5.180   5.061   3.007
   92THR      N  898   5.272   4.862   3.063
   92THR      H  899   5.243   4.786   3.122
   92THR     CA  900   5.386   4.931   3.124
   92THR     CB  901   5.469   4.831   3.205
   92THR    OG1  902   5.374   4.746   3.271
   92THR    HG1  903   5.320   4.803   3.334
   92THR    CG2  904   5.527   4.911   3.322
   92THR      C  905   5.480   5.004   3.028
   92THR      O  906   5.483   5.127   3.025
   93ILE      N  907   5.532   4.929   2.932
   93ILE      H  908   5.517   4.830   2.925
   93ILE     CA  909   5.603   4.989   2.818
   93ILE     CB  910   5.639   4.869   2.730
   93ILE    CG1  911   5.736   4.769   2.793
   93ILE    CG2  912   5.683   4.901   2.587
   93ILE     CD  913   5.883   4.807   2.807
   93ILE      C  914   5.535   5.102   2.741
   93ILE      O  915   5.591   5.212   2.744
   94GLY      N  916   5.410   5.079   2.703
   94GLY      H  917   5.374   4.986   2.717
   94GLY     CA  918   5.322   5.183   2.649
   94GLY      C  919   5.325   5.309   2.735
   94GLY      O  920   5.357   5.414   2.678
   95LEU      N  921   5.299   5.297   2.865
   95LEU      H  922   5.288   5.205   2.902
   95LEU     CA  923   5.298   5.409   2.961
   95LEU     CB  924   5.262   5.362   3.102
   95LEU     CG  925   5.202   5.470   3.192
   95LEU    CD1  926   5.057   5.442   3.231
   95LEU    CD2  927   5.292   5.496   3.313
   95LEU      C  928   5.427   5.490   2.979
   95LEU      O  929   5.416   5.611   2.961
   96ILE      N  930   5.541   5.423   2.989
   96ILE      H  931   5.542   5.324   3.000
   96ILE     CA  932   5.677   5.479   2.983
   96ILE     CB  933   5.787   5.379   3.019
   96ILE    CG1  934   5.758   5.307   3.151
   96ILE    CG2  935   5.925   5.446   3.021
   96ILE     CD  936   5.792   5.160   3.129
   96ILE      C  937   5.700   5.554   2.851
   96ILE      O  938   5.711   5.676   2.858
   97HISE     N  939   5.667   5.497   2.735
   97HISE     H  940   5.636   5.403   2.725
   97HISE    CA  941   5.685   5.566   2.607
   97HISE    CB  942   5.645   5.473   2.492
   97HISE    CG  943   5.734   5.358   2.445
   97HISE   ND1  944   5.768   5.336   2.319
   97HISE   CD2  945   5.775   5.247   2.507
   97HISE   HD2  946   5.779   5.241   2.616
   97HISE   CE1  947   5.817   5.213   2.308
   97HISE   HE1  948   5.807   5.155   2.216
   97HISE   NE2  949   5.830   5.156   2.428
   97HISE   HE2  950   5.854   5.059   2.437
   97HISE     C  951   5.613   5.700   2.589
   97HISE     O  952   5.671   5.801   2.547
   98ALA      N  953   5.496   5.704   2.652
   98ALA      H  954   5.449   5.619   2.676
   98ALA     CA  955   5.420   5.829   2.662
   98ALA     CB  956   5.273   5.803   2.695
   98ALA      C  957   5.468   5.933   2.764
   98ALA      O  958   5.519   6.036   2.721
   99VAL      N  959   5.469   5.893   2.891
   99VAL      H  960   5.448   5.799   2.918
   99VAL     CA  961   5.530   5.977   2.995
   99VAL     CB  962   5.503   5.920   3.134
   99VAL    CG1  963   5.537   6.022   3.243
   99VAL    CG2  964   5.355   5.884   3.155
   99VAL      C  965   5.677   6.016   2.980
   99VAL      O  966   5.721   6.122   3.025
  100ALA      N  967   5.752   5.933   2.909
  100ALA      H  968   5.736   5.835   2.894
  100ALA     CA  969   5.894   5.965   2.888
  100ALA     CB  970   5.971   5.842   2.840
  100ALA      C  971   5.916   6.077   2.787
  100ALA      O  972   6.000   6.166   2.796
  101ASN      N  973   5.844   6.067   2.675
  101ASN      H  974   5.771   5.999   2.667
  101ASN     CA  975   5.840   6.165   2.566
  101ASN     CB  976   5.802   6.105   2.430
  101ASN     CG  977   5.915   6.013   2.382
  101ASN    OD1  978   6.022   6.062   2.346
  101ASN    ND2  979   5.892   5.882   2.385
  101ASN   HD21  980   5.812   5.838   2.425
  101ASN   HD22  981   5.972   5.825   2.364
  101ASN      C  982   5.783   6.304   2.595
  101ASN      O  983   5.859   6.397   2.568
  102ASN      N  984   5.663   6.310   2.652
  102ASN      H  985   5.598   6.236   2.669
  102ASN     CA  986   5.599   6.436   2.694
  102ASN     CB  987   5.447   6.435   2.683
  102ASN     CG  988   5.385   6.439   2.543
  102ASN    OD1  989   5.431   6.515   2.458
  102ASN    ND2  990   5.281   6.359   2.523
  102ASN   HD21  991   5.263   6.294   2.597
  102ASN   HD22  992   5.240   6.350   2.432
  102ASN      C  993   5.632   6.501   2.829
  102ASN      O  994   5.558   6.575   2.893
  103GLN      N  995   5.755   6.473   2.872
  103GLN      H  996   5.810   6.405   2.825
  103GLN     CA  997   5.809   6.520   3.001
  103GLN     CB  998   5.957   6.484   3.013
  103GLN     CG  999   5.967   6.352   3.090
  103GLN     CD 1000   6.111   6.302   3.105
  103GLN    OE1 1001   6.186   6.319   3.201
  103GLN    NE2 1002   6.157   6.222   3.009
  103GLN   HE21 1003   6.099   6.194   2.932
  103GLN   HE22 1004   6.244   6.172   3.011
  103GLN      C 1005   5.797   6.671   3.019
  103GLN      O 1006   5.753   6.710   3.127
  104ASP      N 1007   5.803   6.747   2.910
  104ASP      H 1008   5.827   6.698   2.826
  104ASP     CA 1009   5.783   6.893   2.908
  104ASP     CB 1010   5.790   6.955   2.769
  104ASP     CG 1011   5.685   6.915   2.666
  104ASP    OD1 1012   5.613   7.006   2.618
  104ASP    OD2 1013   5.701   6.799   2.622
  104ASP      C 1014   5.648   6.935   2.967
  104ASP      O 1015   5.644   7.033   3.042
  105LYS      N 1016   5.542   6.856   2.950
  105LYS      H 1017   5.551   6.766   2.907
  105LYS     CA 1018   5.404   6.872   2.997
  105LYS     CB 1019   5.315   6.790   2.904
  105LYS     CG 1020   5.322   6.851   2.764
  105LYS     CD 1021   5.237   6.777   2.660
  105LYS     CE 1022   5.252   6.846   2.525
  105LYS     NZ 1023   5.394   6.840   2.486
  105LYS    HZ1 1024   5.396   6.907   2.412
  105LYS    HZ2 1025   5.458   6.868   2.557
  105LYS    HZ3 1026   5.427   6.753   2.450
  105LYS      C 1027   5.379   6.829   3.142
  105LYS      O 1028   5.296   6.886   3.214
  106LEU      N 1029   5.428   6.712   3.181
  106LEU      H 1030   5.512   6.681   3.136
  106LEU     CA 1031   5.399   6.648   3.310
  106LEU     CB 1032   5.398   6.496   3.296
  106LEU     CG 1033   5.268   6.444   3.235
  106LEU    CD1 1034   5.259   6.465   3.084
  106LEU    CD2 1035   5.270   6.293   3.260
  106LEU      C 1036   5.498   6.679   3.423
  106LEU      O 1037   5.614   6.706   3.392
  107GLY      N 1038   5.443   6.680   3.544
  107GLY      H 1039   5.347   6.708   3.551
  107GLY     CA 1040   5.522   6.684   3.668
  107GLY      C 1041   5.519   6.550   3.743
  107GLY      O 1042   5.443   6.458   3.714
  108PHE      N 1043   5.612   6.536   3.837
  108PHE      H 1044   5.656   6.613   3.883
  108PHE     CA 1045   5.631   6.419   3.924
  108PHE     CB 1046   5.753   6.335   3.886
  108PHE     CG 1047   5.743   6.293   3.740
  108PHE    CD1 1048   5.701   6.164   3.710
  108PHE    HD1 1049   5.685   6.090   3.789
  108PHE    CD2 1050   5.805   6.363   3.637
  108PHE    HD2 1051   5.835   6.464   3.668
  108PHE    CE1 1052   5.713   6.115   3.580
  108PHE    HE1 1053   5.644   6.034   3.556
  108PHE    CE2 1054   5.825   6.314   3.509
  108PHE    HE2 1055   5.883   6.376   3.441
  108PHE     CZ 1056   5.784   6.184   3.483
  108PHE     HZ 1057   5.780   6.156   3.378
  108PHE      C 1058   5.655   6.460   4.069
  108PHE      O 1059   5.731   6.550   4.104
  109GLU      N 1060   5.607   6.371   4.156
  109GLU      H 1061   5.539   6.303   4.132
  109GLU     CA 1062   5.626   6.389   4.301
  109GLU     CB 1063   5.517   6.313   4.377
  109GLU     CG 1064   5.520   6.161   4.361
  109GLU     CD 1065   5.415   6.109   4.459
  109GLU    OE1 1066   5.300   6.096   4.412
  109GLU    OE2 1067   5.453   6.086   4.576
  109GLU      C 1068   5.771   6.367   4.345
  109GLU      O 1069   5.856   6.338   4.262
  110ASP      N 1070   5.804   6.423   4.462
  110ASP      H 1071   5.761   6.508   4.493
  110ASP     CA 1072   5.925   6.396   4.540
  110ASP     CB 1073   5.912   6.445   4.684
  110ASP     CG 1074   5.941   6.594   4.703
  110ASP    OD1 1075   6.057   6.628   4.736
  110ASP    OD2 1076   5.848   6.673   4.675
  110ASP      C 1077   5.962   6.249   4.557
  110ASP      O 1078   5.871   6.173   4.589
  111GLY      N 1079   6.075   6.209   4.498
  111GLY      H 1080   6.142   6.277   4.468
  111GLY     CA 1081   6.111   6.066   4.493
  111GLY      C 1082   6.012   5.978   4.416
  111GLY      O 1083   5.981   5.864   4.451
  112SER      N 1084   5.978   6.026   4.297
  112SER      H 1085   5.978   6.125   4.285
  112SER     CA 1086   5.917   5.944   4.191
  112SER     CB 1087   5.872   6.032   4.074
  112SER     OG 1088   5.808   5.947   3.979
  112SER     HG 1089   5.708   5.941   3.989
  112SER      C 1090   5.997   5.825   4.140
  112SER      O 1091   6.090   5.843   4.061
  113VAL      N 1092   5.931   5.710   4.149
  113VAL      H 1093   5.844   5.705   4.197
  113VAL     CA 1094   5.968   5.591   4.071
  113VAL     CB 1095   5.873   5.472   4.090
  113VAL    CG1 1096   5.915   5.330   4.049
  113VAL    CG2 1097   5.788   5.467   4.217
  113VAL      C 1098   5.996   5.616   3.922
  113VAL      O 1099   6.107   5.585   3.879
  114LEU      N 1100   5.897   5.664   3.847
  114LEU      H 1101   5.804   5.671   3.882
  114LEU     CA 1102   5.914   5.691   3.704
  114LEU     CB 1103   5.781   5.730   3.640
  114LEU     CG 1104   5.776   5.700   3.490
  114LEU    CD1 1105   5.790   5.550   3.464
  114LEU    CD2 1106   5.630   5.724   3.451
  114LEU      C 1107   6.022   5.797   3.679
  114LEU      O 1108   6.123   5.769   3.614
  115LYS      N 1109   6.033   5.903   3.758
  115LYS      H 1110   5.979   5.920   3.841
  115LYS     CA 1111   6.148   5.994   3.746
  115LYS     CB 1112   6.126   6.114   3.838
  115LYS     CG 1113   6.197   6.243   3.800
  115LYS     CD 1114   6.180   6.279   3.652
  115LYS     CE 1115   6.244   6.411   3.608
  115LYS     NZ 1116   6.388   6.425   3.632
  115LYS    HZ1 1117   6.431   6.376   3.556
  115LYS    HZ2 1118   6.405   6.523   3.620
  115LYS    HZ3 1119   6.419   6.393   3.722
  115LYS      C 1120   6.291   5.944   3.765
  115LYS      O 1121   6.376   5.956   3.676
  116GLN      N 1122   6.303   5.851   3.859
  116GLN      H 1123   6.220   5.829   3.911
  116GLN     CA 1124   6.424   5.772   3.883
  116GLN     CB 1125   6.409   5.692   4.013
  116GLN     CG 1126   6.519   5.608   4.078
  116GLN     CD 1127   6.552   5.486   3.991
  116GLN    OE1 1128   6.473   5.395   3.966
  116GLN    NE2 1129   6.679   5.481   3.955
  116GLN   HE21 1130   6.742   5.550   3.991
  116GLN   HE22 1131   6.703   5.413   3.885
  116GLN      C 1132   6.454   5.683   3.762
  116GLN      O 1133   6.557   5.700   3.698
  117PHE      N 1134   6.355   5.604   3.721
  117PHE      H 1135   6.271   5.589   3.773
  117PHE     CA 1136   6.359   5.515   3.604
  117PHE     CB 1137   6.223   5.446   3.589
  117PHE     CG 1138   6.211   5.350   3.470
  117PHE    CD1 1139   6.254   5.220   3.495
  117PHE    HD1 1140   6.300   5.192   3.590
  117PHE    CD2 1141   6.182   5.400   3.344
  117PHE    HD2 1142   6.168   5.507   3.328
  117PHE    CE1 1143   6.268   5.135   3.386
  117PHE    HE1 1144   6.281   5.028   3.402
  117PHE    CE2 1145   6.204   5.314   3.237
  117PHE    HE2 1146   6.195   5.360   3.139
  117PHE     CZ 1147   6.248   5.184   3.257
  117PHE     HZ 1148   6.281   5.129   3.169
  117PHE      C 1149   6.399   5.588   3.476
  117PHE      O 1150   6.502   5.557   3.415
  118LEU      N 1151   6.336   5.702   3.449
  118LEU      H 1152   6.254   5.728   3.500
  118LEU     CA 1153   6.379   5.807   3.355
  118LEU     CB 1154   6.277   5.921   3.361
  118LEU     CG 1155   6.146   5.896   3.286
  118LEU    CD1 1156   6.052   6.013   3.314
  118LEU    CD2 1157   6.173   5.875   3.137
  118LEU      C 1158   6.522   5.860   3.359
  118LEU      O 1159   6.598   5.851   3.262
  119SER      N 1160   6.558   5.910   3.477
  119SER      H 1161   6.483   5.942   3.535
  119SER     CA 1162   6.692   5.959   3.511
  119SER     CB 1163   6.691   6.039   3.641
  119SER     OG 1164   6.811   6.102   3.687
  119SER     HG 1165   6.805   6.086   3.786
  119SER      C 1166   6.804   5.855   3.496
  119SER      O 1167   6.913   5.892   3.454
  120GLU      N 1168   6.772   5.729   3.523
  120GLU      H 1169   6.696   5.718   3.587
  120GLU     CA 1170   6.854   5.614   3.483
  120GLU     CB 1171   6.815   5.499   3.576
  120GLU     CG 1172   6.909   5.379   3.582
  120GLU     CD 1173   6.851   5.266   3.667
  120GLU    OE1 1174   6.772   5.284   3.763
  120GLU    OE2 1175   6.897   5.154   3.635
  120GLU      C 1176   6.866   5.580   3.334
  120GLU      O 1177   6.973   5.588   3.274
  121THR      N 1178   6.752   5.587   3.267
  121THR      H 1179   6.682   5.649   3.304
  121THR     CA 1180   6.733   5.542   3.128
  121THR     CB 1181   6.612   5.450   3.112
  121THR    OG1 1182   6.493   5.521   3.146
  121THR    HG1 1183   6.491   5.522   3.246
  121THR    CG2 1184   6.623   5.336   3.214
  121THR      C 1185   6.745   5.635   3.007
  121THR      O 1186   6.698   5.605   2.897
  122GLU      N 1187   6.772   5.762   3.033
  122GLU      H 1188   6.733   5.799   3.118
  122GLU     CA 1189   6.780   5.862   2.926
  122GLU     CB 1190   6.783   6.003   2.985
  122GLU     CG 1191   6.785   6.118   2.883
  122GLU     CD 1192   6.838   6.252   2.934
  122GLU    OE1 1193   6.911   6.250   3.036
  122GLU    OE2 1194   6.786   6.354   2.885
  122GLU      C 1195   6.886   5.851   2.816
  122GLU      O 1196   6.850   5.800   2.710
  123LYS      N 1197   7.013   5.833   2.850
  123LYS      H 1198   7.042   5.798   2.939
  123LYS     CA 1199   7.125   5.840   2.756
  123LYS     CB 1200   7.224   5.926   2.835
  123LYS     CG 1201   7.217   6.074   2.800
  123LYS     CD 1202   7.319   6.144   2.890
  123LYS     CE 1203   7.338   6.288   2.844
  123LYS     NZ 1204   7.394   6.291   2.708
  123LYS    HZ1 1205   7.337   6.240   2.644
  123LYS    HZ2 1206   7.412   6.381   2.668
  123LYS    HZ3 1207   7.480   6.239   2.704
  123LYS      C 1208   7.192   5.712   2.705
  123LYS      O 1209   7.307   5.708   2.663
  124MET      N 1210   7.101   5.628   2.657
  124MET      H 1211   7.019   5.658   2.608
  124MET     CA 1212   7.145   5.491   2.625
  124MET     CB 1213   7.145   5.421   2.761
  124MET     CG 1214   7.027   5.423   2.858
  124MET     SD 1215   7.014   5.277   2.967
  124MET     CE 1216   7.166   5.300   3.057
  124MET      C 1217   7.065   5.420   2.515
  124MET      O 1218   6.954   5.464   2.490
  125SER      N 1219   7.121   5.310   2.465
  125SER      H 1220   7.216   5.296   2.493
  125SER     CA 1221   7.055   5.224   2.366
  125SER     CB 1222   7.135   5.104   2.315
  125SER     OG 1223   7.143   4.983   2.391
  125SER     HG 1224   7.216   4.999   2.458
  125SER      C 1225   6.916   5.175   2.405
  125SER      O 1226   6.893   5.158   2.524
  126PRO      N 1227   6.823   5.156   2.312
  126PRO     CA 1228   6.694   5.088   2.334
  126PRO     CB 1229   6.624   5.076   2.199
  126PRO     CG 1230   6.670   5.207   2.135
  126PRO     CD 1231   6.816   5.217   2.178
  126PRO      C 1232   6.696   4.950   2.400
  126PRO      O 1233   6.604   4.902   2.466
  127GLU      N 1234   6.811   4.889   2.369
  127GLU      H 1235   6.865   4.904   2.287
  127GLU     CA 1236   6.847   4.757   2.421
  127GLU     CB 1237   6.965   4.695   2.345
  127GLU     CG 1238   6.937   4.660   2.199
  127GLU     CD 1239   6.956   4.765   2.089
  127GLU    OE1 1240   6.962   4.886   2.122
  127GLU    OE2 1241   6.957   4.723   1.972
  127GLU      C 1242   6.887   4.767   2.568
  127GLU      O 1243   6.821   4.709   2.654
  128ASP      N 1244   6.980   4.858   2.596
  128ASP      H 1245   7.032   4.909   2.528
  128ASP     CA 1246   7.014   4.896   2.734
  128ASP     CB 1247   7.125   5.001   2.743
  128ASP     CG 1248   7.255   4.936   2.694
  128ASP    OD1 1249   7.276   4.819   2.732
  128ASP    OD2 1250   7.302   4.988   2.591
  128ASP      C 1251   6.899   4.945   2.821
  128ASP      O 1252   6.893   4.901   2.936
  129ARG      N 1253   6.803   5.016   2.762
  129ARG      H 1254   6.819   5.065   2.676
  129ARG     CA 1255   6.676   5.050   2.828
  129ARG     CB 1256   6.598   5.148   2.740
  129ARG     CG 1257   6.663   5.286   2.733
  129ARG     CD 1258   6.572   5.385   2.659
  129ARG     NE 1259   6.647   5.509   2.632
  129ARG     HE 1260   6.690   5.559   2.707
  129ARG     CZ 1261   6.667   5.565   2.512
  129ARG    NH1 1262   6.623   5.499   2.404
  129ARG   HH11 1263   6.578   5.411   2.416
  129ARG   HH12 1264   6.628   5.547   2.316
  129ARG    NH2 1265   6.718   5.687   2.488
  129ARG   HH21 1266   6.749   5.740   2.567
  129ARG   HH22 1267   6.755   5.718   2.401
  129ARG      C 1268   6.586   4.932   2.863
  129ARG      O 1269   6.507   4.933   2.958
  130ALA      N 1270   6.590   4.830   2.778
  130ALA      H 1271   6.621   4.842   2.684
  130ALA     CA 1272   6.518   4.704   2.805
  130ALA     CB 1273   6.515   4.614   2.681
  130ALA      C 1274   6.590   4.619   2.909
  130ALA      O 1275   6.526   4.581   3.007
  131LYS      N 1276   6.723   4.612   2.908
  131LYS      H 1277   6.760   4.618   2.815
  131LYS     CA 1278   6.821   4.562   3.006
  131LYS     CB 1279   6.962   4.558   2.949
  131LYS     CG 1280   6.983   4.458   2.835
  131LYS     CD 1281   7.026   4.323   2.892
  131LYS     CE 1282   7.095   4.229   2.793
  131LYS     NZ 1283   7.235   4.270   2.776
  131LYS    HZ1 1284   7.276   4.280   2.867
  131LYS    HZ2 1285   7.278   4.194   2.727
  131LYS    HZ3 1286   7.243   4.362   2.738
  131LYS      C 1287   6.799   4.621   3.145
  131LYS      O 1288   6.782   4.552   3.246
  132CYS      N 1289   6.793   4.754   3.155
  132CYS      H 1290   6.803   4.809   3.072
  132CYS     CA 1291   6.763   4.829   3.277
  132CYS     CB 1292   6.774   4.981   3.261
  132CYS     SG 1293   6.948   5.019   3.217
  132CYS     HG 1294   6.941   4.948   3.105
  132CYS      C 1295   6.624   4.802   3.334
  132CYS      O 1296   6.613   4.756   3.448
  133PHE      N 1297   6.519   4.803   3.253
  133PHE      H 1298   6.529   4.841   3.161
  133PHE     CA 1299   6.383   4.758   3.287
  133PHE     CB 1300   6.296   4.786   3.165
  133PHE     CG 1301   6.151   4.743   3.185
  133PHE    CD1 1302   6.063   4.840   3.234
  133PHE    HD1 1303   6.091   4.940   3.266
  133PHE    CD2 1304   6.112   4.612   3.163
  133PHE    HD2 1305   6.187   4.539   3.130
  133PHE    CE1 1306   5.928   4.811   3.244
  133PHE    HE1 1307   5.852   4.889   3.258
  133PHE    CE2 1308   5.978   4.582   3.181
  133PHE    HE2 1309   5.939   4.481   3.168
  133PHE     CZ 1310   5.887   4.682   3.216
  133PHE     HZ 1311   5.781   4.660   3.200
  133PHE      C 1312   6.373   4.612   3.332
  133PHE      O 1313   6.324   4.593   3.443
  134GLU      N 1314   6.448   4.522   3.268
  134GLU      H 1315   6.481   4.540   3.176
  134GLU     CA 1316   6.457   4.387   3.325
  134GLU     CB 1317   6.537   4.295   3.233
  134GLU     CG 1318   6.472   4.274   3.096
  134GLU     CD 1319   6.554   4.181   3.005
  134GLU    OE1 1320   6.564   4.058   3.025
  134GLU    OE2 1321   6.613   4.237   2.911
  134GLU      C 1322   6.514   4.371   3.466
  134GLU      O 1323   6.508   4.274   3.542
  135LYS      N 1324   6.584   4.474   3.511
  135LYS      H 1325   6.590   4.557   3.455
  135LYS     CA 1326   6.654   4.472   3.641
  135LYS     CB 1327   6.798   4.520   3.617
  135LYS     CG 1328   6.886   4.406   3.567
  135LYS     CD 1329   7.024   4.469   3.556
  135LYS     CE 1330   7.073   4.497   3.414
  135LYS     NZ 1331   7.200   4.571   3.429
  135LYS    HZ1 1332   7.243   4.594   3.342
  135LYS    HZ2 1333   7.179   4.657   3.475
  135LYS    HZ3 1334   7.258   4.518   3.490
  135LYS      C 1335   6.591   4.557   3.751
  135LYS      O 1336   6.600   4.526   3.870
  136ASN      N 1337   6.507   4.653   3.714
  136ASN      H 1338   6.495   4.674   3.617
  136ASN     CA 1339   6.436   4.736   3.813
  136ASN     CB 1340   6.399   4.862   3.735
  136ASN     CG 1341   6.326   4.962   3.824
  136ASN    OD1 1342   6.212   4.935   3.863
  136ASN    ND2 1343   6.361   5.089   3.810
  136ASN   HD21 1344   6.427   5.129   3.746
  136ASN   HD22 1345   6.325   5.146   3.884
  136ASN      C 1346   6.324   4.664   3.889
  136ASN      O 1347   6.217   4.632   3.839
  137GLU      N 1348   6.356   4.636   4.015
  137GLU      H 1349   6.449   4.662   4.042
  137GLU     CA 1350   6.272   4.564   4.112
  137GLU     CB 1351   6.330   4.550   4.253
  137GLU     CG 1352   6.464   4.478   4.250
  137GLU     CD 1353   6.444   4.336   4.196
  137GLU    OE1 1354   6.512   4.277   4.109
  137GLU    OE2 1355   6.356   4.266   4.249
  137GLU      C 1356   6.138   4.639   4.111
  137GLU      O 1357   6.033   4.575   4.109
  138ALA      N 1358   6.143   4.771   4.117
  138ALA      H 1359   6.217   4.821   4.072
  138ALA     CA 1360   6.034   4.863   4.154
  138ALA     CB 1361   6.091   5.005   4.164
  138ALA      C 1362   5.919   4.871   4.053
  138ALA      O 1363   5.807   4.874   4.104
  139ILE      N 1364   5.945   4.879   3.923
  139ILE      H 1365   6.039   4.877   3.890
  139ILE     CA 1366   5.844   4.885   3.816
  139ILE     CB 1367   5.894   4.930   3.679
  139ILE    CG1 1368   5.907   5.081   3.659
  139ILE    CG2 1369   5.809   4.876   3.564
  139ILE     CD 1370   6.037   5.131   3.724
  139ILE      C 1371   5.766   4.753   3.820
  139ILE      O 1372   5.644   4.746   3.816
  140GLN      N 1373   5.838   4.645   3.849
  140GLN      H 1374   5.938   4.647   3.852
  140GLN     CA 1375   5.786   4.507   3.856
  140GLN     CB 1376   5.898   4.403   3.856
  140GLN     CG 1377   5.987   4.416   3.732
  140GLN     CD 1378   6.089   4.302   3.738
  140GLN    OE1 1379   6.081   4.184   3.704
  140GLN    NE2 1380   6.208   4.358   3.759
  140GLN   HE21 1381   6.224   4.456   3.771
  140GLN   HE22 1382   6.287   4.299   3.773
  140GLN      C 1383   5.690   4.471   3.969
  140GLN      O 1384   5.571   4.456   3.942
  141ALA      N 1385   5.731   4.505   4.090
  141ALA      H 1386   5.820   4.551   4.100
  141ALA     CA 1387   5.651   4.496   4.213
  141ALA     CB 1388   5.734   4.564   4.323
  141ALA      C 1389   5.523   4.579   4.204
  141ALA      O 1390   5.417   4.552   4.259
  142ALA      N 1391   5.533   4.698   4.144
  142ALA      H 1392   5.622   4.741   4.127
  142ALA     CA 1393   5.431   4.797   4.106
  142ALA     CB 1394   5.498   4.921   4.048
  142ALA      C 1395   5.324   4.744   4.010
  142ALA      O 1396   5.204   4.748   4.037
  143HISE     N 1397   5.371   4.680   3.903
  143HISE     H 1398   5.463   4.681   3.865
  143HISE    CA 1399   5.292   4.608   3.802
  143HISE    CB 1400   5.378   4.579   3.678
  143HISE    CG 1401   5.303   4.489   3.579
  143HISE   ND1 1402   5.205   4.519   3.494
  143HISE   CD2 1403   5.322   4.358   3.586
  143HISE   HD2 1404   5.415   4.305   3.607
  143HISE   CE1 1405   5.153   4.399   3.469
  143HISE   HE1 1406   5.073   4.379   3.397
  143HISE   NE2 1407   5.219   4.299   3.527
  143HISE   HE2 1408   5.183   4.206   3.534
  143HISE     C 1409   5.214   4.492   3.864
  143HISE     O 1410   5.091   4.488   3.854
  144ASP      N 1411   5.290   4.410   3.936
  144ASP      H 1412   5.389   4.404   3.948
  144ASP     CA 1413   5.219   4.301   4.003
  144ASP     CB 1414   5.321   4.212   4.075
  144ASP     CG 1415   5.392   4.111   3.986
  144ASP    OD1 1416   5.442   4.012   4.043
  144ASP    OD2 1417   5.411   4.129   3.864
  144ASP      C 1418   5.112   4.341   4.105
  144ASP      O 1419   5.012   4.269   4.112
  145ALA      N 1420   5.127   4.456   4.170
  145ALA      H 1421   5.198   4.521   4.145
  145ALA     CA 1422   5.019   4.506   4.257
  145ALA     CB 1423   5.068   4.631   4.329
  145ALA      C 1424   4.889   4.524   4.179
  145ALA      O 1425   4.784   4.469   4.212
  146VAL      N 1426   4.901   4.610   4.079
  146VAL      H 1427   4.988   4.631   4.035
  146VAL     CA 1428   4.785   4.653   3.999
  146VAL     CB 1429   4.810   4.777   3.912
  146VAL    CG1 1430   4.682   4.837   3.853
  146VAL    CG2 1431   4.873   4.881   4.006
  146VAL      C 1432   4.734   4.542   3.907
  146VAL      O 1433   4.614   4.535   3.880
  147ALA      N 1434   4.821   4.448   3.870
  147ALA      H 1435   4.914   4.471   3.842
  147ALA     CA 1436   4.773   4.320   3.818
  147ALA     CB 1437   4.892   4.232   3.777
  147ALA      C 1438   4.679   4.249   3.915
  147ALA      O 1439   4.571   4.207   3.874
  148GLN      N 1440   4.728   4.222   4.036
  148GLN      H 1441   4.821   4.253   4.057
  148GLN     CA 1442   4.648   4.157   4.141
  148GLN     CB 1443   4.729   4.115   4.264
  148GLN     CG 1444   4.823   4.002   4.221
  148GLN     CD 1445   4.932   3.979   4.326
  148GLN    OE1 1446   4.923   3.893   4.414
  148GLN    NE2 1447   5.049   4.033   4.294
  148GLN   HE21 1448   5.068   4.079   4.207
  148GLN   HE22 1449   5.113   4.039   4.370
  148GLN      C 1450   4.523   4.232   4.186
  148GLN      O 1451   4.425   4.172   4.229
  149GLU      N 1452   4.529   4.365   4.179
  149GLU      H 1453   4.614   4.417   4.173
  149GLU     CA 1454   4.411   4.451   4.199
  149GLU     CB 1455   4.455   4.593   4.234
  149GLU     CG 1456   4.447   4.633   4.381
  149GLU     CD 1457   4.500   4.776   4.399
  149GLU    OE1 1458   4.419   4.870   4.383
  149GLU    OE2 1459   4.611   4.790   4.455
  149GLU      C 1460   4.313   4.455   4.082
  149GLU      O 1461   4.198   4.489   4.105
  150GLY      N 1462   4.360   4.441   3.958
  150GLY      H 1463   4.457   4.464   3.947
  150GLY     CA 1464   4.286   4.429   3.832
  150GLY      C 1465   4.201   4.302   3.832
  150GLY      O 1466   4.249   4.194   3.798
  151GLN      N 1467   4.073   4.316   3.865
  151GLN      H 1468   4.026   4.404   3.872
  151GLN     CA 1469   3.986   4.200   3.885
  151GLN     CB 1470   3.850   4.248   3.937
  151GLN     CG 1471   3.775   4.327   3.829
  151GLN     CD 1472   3.654   4.399   3.888
  151GLN    OE1 1473   3.552   4.339   3.921
  151GLN    NE2 1474   3.650   4.532   3.874
  151GLN   HE21 1475   3.721   4.584   3.827
  151GLN   HE22 1476   3.563   4.580   3.885
  151GLN      C 1477   3.965   4.097   3.774
  151GLN      O 1478   3.960   3.979   3.810
  152CYS      N 1479   3.983   4.139   3.650
  152CYS      H 1480   3.979   4.234   3.619
  152CYS     CA 1481   3.978   4.046   3.536
  152CYS     CB 1482   3.949   4.128   3.410
  152CYS     SG 1483   3.803   4.237   3.428
  152CYS     HG 1484   3.870   4.338   3.483
  152CYS      C 1485   4.111   3.972   3.519
  152CYS      O 1486   4.217   4.033   3.533
  153ARG      N 1487   4.103   3.855   3.456
  153ARG      H 1488   4.012   3.822   3.429
  153ARG     CA 1489   4.220   3.771   3.427
  153ARG     CB 1490   4.225   3.659   3.531
  153ARG     CG 1491   4.363   3.596   3.551
  153ARG     CD 1492   4.460   3.704   3.601
  153ARG     NE 1493   4.410   3.767   3.724
  153ARG     HE 1494   4.345   3.713   3.778
  153ARG     CZ 1495   4.432   3.893   3.764
  153ARG    NH1 1496   4.499   3.989   3.700
  153ARG   HH11 1497   4.537   3.981   3.608
  153ARG   HH12 1498   4.516   4.068   3.759
  153ARG    NH2 1499   4.378   3.925   3.882
  153ARG   HH21 1500   4.334   3.854   3.937
  153ARG   HH22 1501   4.381   4.020   3.913
  153ARG      C 1502   4.214   3.731   3.279
  153ARG      O 1503   4.262   3.817   3.205
  154VAL      N 1504   4.153   3.619   3.241
  154VAL      H 1505   4.101   3.567   3.308
  154VAL     CA 1506   4.144   3.569   3.103
  154VAL     CB 1507   4.016   3.619   3.036
  154VAL    CG1 1508   3.996   3.585   2.888
  154VAL    CG2 1509   3.891   3.587   3.118
  154VAL      C 1510   4.271   3.570   3.017
  154VAL      O 1511   4.288   3.659   2.934
  155ASP      N 1512   4.356   3.469   3.034
  155ASP      H 1513   4.341   3.413   3.115
  155ASP     CA 1514   4.477   3.441   2.955
  155ASP     CB 1515   4.578   3.386   3.056
  155ASP     CG 1516   4.720   3.360   3.004
  155ASP    OD1 1517   4.750   3.421   2.899
  155ASP    OD2 1518   4.795   3.277   3.060
  155ASP      C 1519   4.451   3.356   2.831
  155ASP      O 1520   4.496   3.242   2.818
  156ASP      N 1521   4.375   3.417   2.740
  156ASP      H 1522   4.327   3.502   2.761
  156ASP     CA 1523   4.339   3.361   2.609
  156ASP     CB 1524   4.223   3.442   2.551
  156ASP     CG 1525   4.249   3.581   2.492
  156ASP    OD1 1526   4.369   3.610   2.479
  156ASP    OD2 1527   4.154   3.662   2.497
  156ASP      C 1528   4.424   3.314   2.491
  156ASP      O 1529   4.363   3.284   2.389
  157LYS      N 1530   4.553   3.344   2.506
  157LYS      H 1531   4.577   3.415   2.572
  157LYS     CA 1532   4.661   3.328   2.407
  157LYS     CB 1533   4.705   3.185   2.377
  157LYS     CG 1534   4.750   3.111   2.503
  157LYS     CD 1535   4.863   3.169   2.588
  157LYS     CE 1536   4.881   3.094   2.721
  157LYS     NZ 1537   4.767   3.105   2.812
  157LYS    HZ1 1538   4.805   3.065   2.896
  157LYS    HZ2 1539   4.752   3.202   2.832
  157LYS    HZ3 1540   4.684   3.057   2.785
  157LYS      C 1541   4.671   3.412   2.280
  157LYS      O 1542   4.775   3.413   2.215
  158VAL      N 1543   4.577   3.505   2.266
  158VAL      H 1544   4.490   3.508   2.315
  158VAL     CA 1545   4.575   3.593   2.148
  158VAL     CB 1546   4.432   3.648   2.135
  158VAL    CG1 1547   4.406   3.741   2.016
  158VAL    CG2 1548   4.331   3.533   2.127
  158VAL      C 1549   4.680   3.704   2.150
  158VAL      O 1550   4.707   3.762   2.255
  159ASN      N 1551   4.752   3.718   2.039
  159ASN      H 1552   4.724   3.676   1.953
  159ASN     CA 1553   4.873   3.801   2.020
  159ASN     CB 1554   4.925   3.756   1.883
  159ASN     CG 1555   5.056   3.824   1.845
  159ASN    OD1 1556   5.153   3.859   1.913
  159ASN    ND2 1557   5.072   3.831   1.713
  159ASN   HD21 1558   4.993   3.799   1.661
  159ASN   HD22 1559   5.159   3.856   1.670
  159ASN      C 1560   4.837   3.949   2.011
  159ASN      O 1561   4.830   4.013   1.906
  160PHE      N 1562   4.799   3.998   2.129
  160PHE      H 1563   4.784   3.933   2.204
  160PHE     CA 1564   4.790   4.141   2.163
  160PHE     CB 1565   4.719   4.173   2.294
  160PHE     CG 1566   4.567   4.152   2.292
  160PHE    CD1 1567   4.486   4.242   2.224
  160PHE    HD1 1568   4.522   4.344   2.210
  160PHE    CD2 1569   4.516   4.026   2.321
  160PHE    HD2 1570   4.576   3.960   2.385
  160PHE    CE1 1571   4.356   4.210   2.189
  160PHE    HE1 1572   4.295   4.285   2.139
  160PHE    CE2 1573   4.388   3.991   2.281
  160PHE    HE2 1574   4.352   3.890   2.301
  160PHE     CZ 1575   4.307   4.083   2.215
  160PHE     HZ 1576   4.215   4.042   2.174
  160PHE      C 1577   4.916   4.228   2.167
  160PHE      O 1578   5.016   4.190   2.228
  161HISE     N 1579   4.902   4.344   2.104
  161HISE     H 1580   4.821   4.381   2.059
  161HISE    CA 1581   5.011   4.443   2.107
  161HISE    CB 1582   5.090   4.435   1.976
  161HISE    CG 1583   5.171   4.309   1.946
  161HISE   ND1 1584   5.297   4.318   1.905
  161HISE   CD2 1585   5.127   4.194   1.895
  161HISE   HD2 1586   5.028   4.148   1.905
  161HISE   CE1 1587   5.334   4.214   1.831
  161HISE   HE1 1588   5.414   4.204   1.757
  161HISE   NE2 1589   5.225   4.137   1.827
  161HISE   HE2 1590   5.210   4.049   1.782
  161HISE     C 1591   4.959   4.585   2.127
  161HISE     O 1592   4.841   4.612   2.102
  162PHE      N 1593   5.039   4.671   2.190
  162PHE      H 1594   5.137   4.660   2.175
  162PHE     CA 1595   4.998   4.805   2.235
  162PHE     CB 1596   4.995   4.812   2.388
  162PHE     CG 1597   4.940   4.935   2.460
  162PHE    CD1 1598   4.809   4.970   2.427
  162PHE    HD1 1599   4.764   4.935   2.334
  162PHE    CD2 1600   4.991   4.984   2.579
  162PHE    HD2 1601   5.096   4.985   2.607
  162PHE    CE1 1602   4.728   5.038   2.517
  162PHE    HE1 1603   4.622   5.052   2.496
  162PHE    CE2 1604   4.909   5.056   2.666
  162PHE    HE2 1605   4.937   5.082   2.768
  162PHE     CZ 1606   4.776   5.083   2.640
  162PHE     HZ 1607   4.711   5.121   2.718
  162PHE      C 1608   5.085   4.911   2.168
  162PHE      O 1609   5.205   4.925   2.194
  163ILE      N 1610   5.028   4.999   2.087
  163ILE      H 1611   4.929   4.999   2.076
  163ILE     CA 1612   5.090   5.114   2.018
  163ILE     CB 1613   5.066   5.104   1.867
  163ILE    CG1 1614   5.096   4.972   1.796
  163ILE    CG2 1615   5.157   5.210   1.805
  163ILE     CD 1616   5.075   4.967   1.645
  163ILE      C 1617   5.052   5.252   2.072
  163ILE      O 1618   4.934   5.283   2.082
  164LEU      N 1619   5.163   5.323   2.092
  164LEU      H 1620   5.251   5.279   2.075
  164LEU     CA 1621   5.168   5.467   2.121
  164LEU     CB 1622   5.296   5.500   2.198
  164LEU     CG 1623   5.308   5.651   2.224
  164LEU    CD1 1624   5.214   5.697   2.335
  164LEU    CD2 1625   5.451   5.683   2.268
  164LEU      C 1626   5.174   5.551   1.993
  164LEU      O 1627   5.258   5.517   1.909
  165PHE      N 1628   5.079   5.642   1.975
  165PHE      H 1629   5.003   5.659   2.039
  165PHE     CA 1630   5.082   5.743   1.869
  165PHE     CB 1631   4.957   5.723   1.784
  165PHE     CG 1632   4.958   5.591   1.707
  165PHE    CD1 1633   4.883   5.486   1.759
  165PHE    HD1 1634   4.882   5.469   1.867
  165PHE    CD2 1635   5.000   5.580   1.575
  165PHE    HD2 1636   5.066   5.653   1.529
  165PHE    CE1 1637   4.849   5.369   1.693
  165PHE    HE1 1638   4.804   5.284   1.745
  165PHE    CE2 1639   4.975   5.459   1.512
  165PHE    HE2 1640   5.015   5.436   1.413
  165PHE     CZ 1641   4.893   5.358   1.562
  165PHE     HZ 1642   4.867   5.260   1.523
  165PHE      C 1643   5.076   5.883   1.930
  165PHE      O 1644   4.981   5.929   1.994
  166ASN      N 1645   5.179   5.957   1.891
  166ASN      H 1646   5.265   5.916   1.862
  166ASN     CA 1647   5.202   6.094   1.939
  166ASN     CB 1648   5.268   6.080   2.076
  166ASN     CG 1649   5.398   6.001   2.094
  166ASN    OD1 1650   5.432   5.905   2.025
  166ASN    ND2 1651   5.494   6.067   2.159
  166ASN   HD21 1652   5.486   6.158   2.199
  166ASN   HD22 1653   5.576   6.012   2.174
  166ASN      C 1654   5.292   6.182   1.852
  166ASN      O 1655   5.351   6.135   1.755
  167ASN      N 1656   5.305   6.307   1.895
  167ASN      H 1657   5.269   6.345   1.981
  167ASN     CA 1658   5.388   6.401   1.819
  167ASN     CB 1659   5.295   6.521   1.799
  167ASN     CG 1660   5.360   6.615   1.697
  167ASN    OD1 1661   5.471   6.667   1.710
  167ASN    ND2 1662   5.304   6.628   1.577
  167ASN   HD21 1663   5.231   6.569   1.544
  167ASN   HD22 1664   5.345   6.692   1.513
  167ASN      C 1665   5.517   6.434   1.895
  167ASN      O 1666   5.513   6.497   2.001
  168VAL      N 1667   5.631   6.424   1.828
  168VAL      H 1668   5.628   6.393   1.733
  168VAL     CA 1669   5.767   6.474   1.855
  168VAL     CB 1670   5.855   6.359   1.903
  168VAL    CG1 1671   6.004   6.386   1.926
  168VAL    CG2 1672   5.796   6.297   2.030
  168VAL      C 1673   5.829   6.546   1.735
  168VAL      O 1674   5.832   6.497   1.622
  169ASP      N 1675   5.888   6.657   1.779
  169ASP      H 1676   5.880   6.683   1.875
  169ASP     CA 1677   5.926   6.763   1.685
  169ASP     CB 1678   6.078   6.764   1.678
  169ASP     CG 1679   6.162   6.854   1.587
  169ASP    OD1 1680   6.193   6.965   1.636
  169ASP    OD2 1681   6.221   6.794   1.495
  169ASP      C 1682   5.860   6.771   1.547
  169ASP      O 1683   5.910   6.716   1.448
  170GLY      N 1684   5.732   6.808   1.548
  170GLY      H 1685   5.690   6.840   1.633
  170GLY     CA 1686   5.659   6.827   1.422
  170GLY      C 1687   5.623   6.703   1.340
  170GLY      O 1688   5.551   6.703   1.241
  171HISE     N 1689   5.661   6.584   1.386
  171HISE     H 1690   5.726   6.580   1.462
  171HISE    CA 1691   5.631   6.456   1.320
  171HISE    CB 1692   5.763   6.391   1.280
  171HISE    CG 1693   5.834   6.454   1.160
  171HISE   ND1 1694   5.912   6.561   1.161
  171HISE   CD2 1695   5.822   6.413   1.034
  171HISE   HD2 1696   5.771   6.323   0.998
  171HISE   CE1 1697   5.923   6.604   1.035
  171HISE   HE1 1698   5.979   6.687   0.993
  171HISE   NE2 1699   5.868   6.511   0.957
  171HISE   HE2 1700   5.906   6.500   0.865
  171HISE     C 1701   5.537   6.362   1.396
  171HISE     O 1702   5.553   6.350   1.518
  172LEU      N 1703   5.445   6.304   1.321
  172LEU      H 1704   5.440   6.320   1.222
  172LEU     CA 1705   5.365   6.187   1.363
  172LEU     CB 1706   5.235   6.177   1.283
  172LEU     CG 1707   5.126   6.091   1.347
  172LEU    CD1 1708   5.159   5.942   1.351
  172LEU    CD2 1709   5.069   6.133   1.483
  172LEU      C 1710   5.448   6.059   1.357
  172LEU      O 1711   5.499   6.012   1.255
  173TYR      N 1712   5.466   6.004   1.476
  173TYR      H 1713   5.423   6.049   1.554
  173TYR     CA 1714   5.547   5.884   1.503
  173TYR     CB 1715   5.674   5.911   1.585
  173TYR     CG 1716   5.786   5.991   1.518
  173TYR    CD1 1717   5.877   5.933   1.431
  173TYR    HD1 1718   5.865   5.835   1.384
  173TYR    CD2 1719   5.806   6.119   1.568
  173TYR    HD2 1720   5.718   6.167   1.610
  173TYR    CE1 1721   5.989   6.011   1.403
  173TYR    HE1 1722   6.060   5.986   1.324
  173TYR    CE2 1723   5.920   6.195   1.542
  173TYR    HE2 1724   5.935   6.296   1.579
  173TYR     CZ 1725   6.011   6.138   1.454
  173TYR     OH 1726   6.133   6.194   1.429
  173TYR     HH 1727   6.127   6.291   1.452
  173TYR      C 1728   5.456   5.781   1.570
  173TYR      O 1729   5.369   5.813   1.651
  174GLU      N 1730   5.471   5.656   1.528
  174GLU      H 1731   5.536   5.644   1.453
  174GLU     CA 1732   5.419   5.530   1.583
  174GLU     CB 1733   5.369   5.444   1.467
  174GLU     CG 1734   5.341   5.296   1.492
  174GLU     CD 1735   5.270   5.224   1.378
  174GLU    OE1 1736   5.209   5.293   1.293
  174GLU    OE2 1737   5.305   5.105   1.357
  174GLU      C 1738   5.529   5.455   1.659
  174GLU      O 1739   5.635   5.431   1.602
  175LEU      N 1740   5.499   5.433   1.787
  175LEU      H 1741   5.410   5.460   1.823
  175LEU     CA 1742   5.589   5.363   1.880
  175LEU     CB 1743   5.646   5.445   1.996
  175LEU     CG 1744   5.724   5.571   1.962
  175LEU    CD1 1745   5.633   5.692   1.942
  175LEU    CD2 1746   5.842   5.598   2.056
  175LEU      C 1747   5.534   5.235   1.944
  175LEU      O 1748   5.431   5.247   2.010
  176ASP      N 1749   5.609   5.126   1.930
  176ASP      H 1750   5.700   5.123   1.889
  176ASP     CA 1751   5.573   4.993   1.983
  176ASP     CB 1752   5.501   4.911   1.877
  176ASP     CG 1753   5.466   4.766   1.913
  176ASP    OD1 1754   5.552   4.684   1.874
  176ASP    OD2 1755   5.361   4.743   1.977
  176ASP      C 1756   5.698   4.919   2.032
  176ASP      O 1757   5.805   4.920   1.970
  177GLY      N 1758   5.684   4.855   2.147
  177GLY      H 1759   5.596   4.853   2.194
  177GLY     CA 1760   5.792   4.779   2.211
  177GLY      C 1761   5.837   4.650   2.142
  177GLY      O 1762   5.953   4.611   2.152
  178ARG      N 1763   5.743   4.570   2.091
  178ARG      H 1764   5.650   4.585   2.124
  178ARG     CA 1765   5.773   4.449   2.013
  178ARG     CB 1766   5.656   4.352   1.995
  178ARG     CG 1767   5.555   4.354   2.110
  178ARG     CD 1768   5.591   4.240   2.205
  178ARG     NE 1769   5.564   4.106   2.151
  178ARG     HE 1770   5.645   4.054   2.123
  178ARG     CZ 1771   5.448   4.044   2.125
  178ARG    NH1 1772   5.341   4.105   2.177
  178ARG   HH11 1773   5.332   4.187   2.234
  178ARG   HH12 1774   5.252   4.066   2.153
  178ARG    NH2 1775   5.427   3.946   2.036
  178ARG   HH21 1776   5.502   3.918   1.975
  178ARG   HH22 1777   5.337   3.902   2.031
  178ARG      C 1778   5.848   4.473   1.882
  178ARG      O 1779   5.935   4.395   1.844
  179MET      N 1780   5.822   4.587   1.818
  179MET      H 1781   5.749   4.647   1.851
  179MET     CA 1782   5.892   4.639   1.700
  179MET     CB 1783   5.804   4.743   1.630
  179MET     CG 1784   5.674   4.685   1.574
  179MET     SD 1785   5.704   4.566   1.439
  179MET     CE 1786   5.534   4.523   1.410
  179MET      C 1787   6.034   4.690   1.724
  179MET      O 1788   6.065   4.749   1.827
  180PRO      N 1789   6.121   4.662   1.628
  180PRO     CA 1790   6.265   4.692   1.637
  180PRO     CB 1791   6.337   4.610   1.529
  180PRO     CG 1792   6.227   4.600   1.424
  180PRO     CD 1793   6.105   4.572   1.512
  180PRO      C 1794   6.311   4.838   1.641
  180PRO      O 1795   6.414   4.858   1.704
  181PHE      N 1796   6.218   4.924   1.601
  181PHE      H 1797   6.121   4.897   1.604
  181PHE     CA 1798   6.233   5.067   1.571
  181PHE     CB 1799   6.296   5.100   1.436
  181PHE     CG 1800   6.439   5.049   1.415
  181PHE    CD1 1801   6.474   4.919   1.382
  181PHE    HD1 1802   6.395   4.844   1.390
  181PHE    CD2 1803   6.536   5.145   1.440
  181PHE    HD2 1804   6.522   5.253   1.441
  181PHE    CE1 1805   6.607   4.883   1.368
  181PHE    HE1 1806   6.636   4.779   1.357
  181PHE    CE2 1807   6.671   5.112   1.435
  181PHE    HE2 1808   6.742   5.168   1.496
  181PHE     CZ 1809   6.701   4.983   1.392
  181PHE     HZ 1810   6.803   4.960   1.364
  181PHE      C 1811   6.104   5.149   1.578
  181PHE      O 1812   6.006   5.075   1.566
  182PRO      N 1813   6.103   5.279   1.605
  182PRO     CA 1814   5.990   5.369   1.577
  182PRO     CB 1815   6.027   5.504   1.639
  182PRO     CG 1816   6.127   5.464   1.748
  182PRO     CD 1817   6.207   5.354   1.677
  182PRO      C 1818   5.954   5.391   1.430
  182PRO      O 1819   6.022   5.336   1.344
  183VAL      N 1820   5.831   5.432   1.399
  183VAL      H 1821   5.770   5.460   1.472
  183VAL     CA 1822   5.789   5.447   1.259
  183VAL     CB 1823   5.679   5.348   1.218
  183VAL    CG1 1824   5.668   5.328   1.066
  183VAL    CG2 1825   5.671   5.220   1.301
  183VAL      C 1826   5.729   5.586   1.238
  183VAL      O 1827   5.669   5.642   1.330
  184ASN      N 1828   5.777   5.645   1.130
  184ASN      H 1829   5.836   5.599   1.064
  184ASN     CA 1830   5.753   5.787   1.099
  184ASN     CB 1831   5.873   5.855   1.032
  184ASN     CG 1832   5.872   6.008   1.025
  184ASN    OD1 1833   5.772   6.063   0.981
  184ASN    ND2 1834   5.986   6.075   1.033
  184ASN   HD21 1835   6.077   6.034   1.032
  184ASN   HD22 1836   5.987   6.173   1.054
  184ASN      C 1837   5.633   5.795   1.004
  184ASN      O 1838   5.629   5.739   0.895
  185HISE     N 1839   5.531   5.874   1.039
  185HISE     H 1840   5.533   5.911   1.132
  185HISE    CA 1841   5.412   5.896   0.957
  185HISE    CB 1842   5.282   5.851   1.025
  185HISE    CG 1843   5.278   5.703   1.061
  185HISE   ND1 1844   5.241   5.604   0.979
  185HISE   CD2 1845   5.287   5.653   1.184
  185HISE   HD2 1846   5.333   5.698   1.272
  185HISE   CE1 1847   5.226   5.494   1.053
  185HISE   HE1 1848   5.177   5.402   1.021
  185HISE   NE2 1849   5.260   5.523   1.178
  185HISE   HE2 1850   5.252   5.457   1.253
  185HISE     C 1851   5.391   6.034   0.895
  185HISE     O 1852   5.291   6.055   0.826
  186GLY      N 1853   5.498   6.113   0.889
  186GLY      H 1854   5.589   6.091   0.925
  186GLY     CA 1855   5.496   6.246   0.827
  186GLY      C 1856   5.459   6.355   0.927
  186GLY      O 1857   5.480   6.346   1.048
  187ALA      N 1858   5.446   6.471   0.862
  187ALA      H 1859   5.442   6.474   0.762
  187ALA     CA 1860   5.429   6.596   0.937
  187ALA     CB 1861   5.475   6.716   0.854
  187ALA      C 1862   5.293   6.605   1.007
  187ALA      O 1863   5.191   6.570   0.948
  188SER      N 1864   5.294   6.661   1.128
  188SER      H 1865   5.381   6.692   1.167
  188SER     CA 1866   5.186   6.660   1.227
  188SER     CB 1867   5.170   6.528   1.303
  188SER     OG 1868   5.097   6.545   1.425
  188SER     HG 1869   5.005   6.579   1.403
  188SER      C 1870   5.188   6.782   1.320
  188SER      O 1871   5.295   6.820   1.367
  189SER      N 1872   5.071   6.840   1.344
  189SER      H 1873   4.987   6.787   1.332
  189SER     CA 1874   5.054   6.963   1.423
  189SER     CB 1875   4.973   7.066   1.342
  189SER     OG 1876   4.913   7.168   1.422
  189SER     HG 1877   4.931   7.261   1.388
  189SER      C 1878   4.986   6.924   1.554
  189SER      O 1879   4.895   6.842   1.556
  190GLU      N 1880   5.029   6.994   1.659
  190GLU      H 1881   5.076   7.082   1.650
  190GLU     CA 1882   4.969   6.973   1.792
  190GLU     CB 1883   5.022   7.078   1.889
  190GLU     CG 1884   5.021   7.026   2.033
  190GLU     CD 1885   5.078   7.136   2.122
  190GLU    OE1 1886   5.201   7.153   2.134
  190GLU    OE2 1887   5.002   7.206   2.193
  190GLU      C 1888   4.816   6.974   1.793
  190GLU      O 1889   4.761   6.877   1.846
  191ASP      N 1890   4.751   7.070   1.728
  191ASP      H 1891   4.793   7.150   1.684
  191ASP     CA 1892   4.604   7.076   1.722
  191ASP     CB 1893   4.566   7.196   1.635
  191ASP     CG 1894   4.426   7.251   1.666
  191ASP    OD1 1895   4.378   7.234   1.780
  191ASP    OD2 1896   4.382   7.337   1.587
  191ASP      C 1897   4.546   6.949   1.659
  191ASP      O 1898   4.479   6.875   1.731
  192THR      N 1899   4.588   6.909   1.540
  192THR      H 1900   4.666   6.952   1.495
  192THR     CA 1901   4.534   6.788   1.475
  192THR     CB 1902   4.555   6.788   1.324
  192THR    OG1 1903   4.692   6.793   1.282
  192THR    HG1 1904   4.735   6.704   1.299
  192THR    CG2 1905   4.459   6.889   1.260
  192THR      C 1906   4.576   6.652   1.530
  192THR      O 1907   4.552   6.548   1.469
  193LEU      N 1908   4.639   6.642   1.647
  193LEU      H 1909   4.644   6.723   1.706
  193LEU     CA 1910   4.701   6.520   1.701
  193LEU     CB 1911   4.761   6.553   1.838
  193LEU     CG 1912   4.907   6.506   1.850
  193LEU    CD1 1913   4.966   6.534   1.988
  193LEU    CD2 1914   4.922   6.356   1.824
  193LEU      C 1915   4.606   6.401   1.702
  193LEU      O 1916   4.656   6.301   1.651
  194LEU      N 1917   4.482   6.413   1.750
  194LEU      H 1918   4.451   6.495   1.797
  194LEU     CA 1919   4.380   6.308   1.736
  194LEU     CB 1920   4.248   6.339   1.806
  194LEU     CG 1921   4.261   6.343   1.958
  194LEU    CD1 1922   4.117   6.362   2.006
  194LEU    CD2 1923   4.317   6.216   2.023
  194LEU      C 1924   4.352   6.259   1.594
  194LEU      O 1925   4.402   6.152   1.558
  195LYS      N 1926   4.313   6.355   1.512
  195LYS      H 1927   4.280   6.440   1.553
  195LYS     CA 1928   4.300   6.341   1.366
  195LYS     CB 1929   4.273   6.477   1.300
  195LYS     CG 1930   4.207   6.476   1.162
  195LYS     CD 1931   4.183   6.615   1.103
  195LYS     CE 1932   4.097   6.600   0.977
  195LYS     NZ 1933   4.173   6.556   0.860
  195LYS    HZ1 1934   4.100   6.561   0.791
  195LYS    HZ2 1935   4.253   6.614   0.846
  195LYS    HZ3 1936   4.205   6.463   0.877
  195LYS      C 1937   4.415   6.276   1.289
  195LYS      O 1938   4.401   6.177   1.218
  196ASP      N 1939   4.535   6.325   1.322
  196ASP      H 1940   4.548   6.393   1.394
  196ASP     CA 1941   4.662   6.267   1.276
  196ASP     CB 1942   4.782   6.349   1.324
  196ASP     CG 1943   4.795   6.476   1.240
  196ASP    OD1 1944   4.842   6.570   1.309
  196ASP    OD2 1945   4.783   6.473   1.116
  196ASP      C 1946   4.673   6.119   1.316
  196ASP      O 1947   4.691   6.041   1.223
  197ALA      N 1948   4.680   6.088   1.445
  197ALA      H 1949   4.704   6.152   1.518
  197ALA     CA 1950   4.694   5.947   1.486
  197ALA     CB 1951   4.707   5.938   1.638
  197ALA      C 1952   4.575   5.861   1.442
  197ALA      O 1953   4.600   5.763   1.373
  198ALA      N 1954   4.452   5.909   1.457
  198ALA      H 1955   4.437   6.000   1.495
  198ALA     CA 1956   4.332   5.829   1.426
  198ALA     CB 1957   4.204   5.899   1.470
  198ALA      C 1958   4.318   5.783   1.281
  198ALA      O 1959   4.262   5.679   1.246
  199LYS      N 1960   4.384   5.851   1.187
  199LYS      H 1961   4.418   5.944   1.192
  199LYS     CA 1962   4.390   5.808   1.046
  199LYS     CB 1963   4.461   5.913   0.960
  199LYS     CG 1964   4.469   5.877   0.812
  199LYS     CD 1965   4.549   5.984   0.736
  199LYS     CE 1966   4.698   5.950   0.741
  199LYS     NZ 1967   4.770   6.008   0.627
  199LYS    HZ1 1968   4.864   6.022   0.659
  199LYS    HZ2 1969   4.770   5.943   0.551
  199LYS    HZ3 1970   4.733   6.096   0.596
  199LYS      C 1971   4.460   5.673   1.028
  199LYS      O 1972   4.397   5.573   0.997
  200VAL      N 1973   4.580   5.673   1.086
  200VAL      H 1974   4.618   5.756   1.126
  200VAL     CA 1975   4.672   5.559   1.098
  200VAL     CB 1976   4.804   5.611   1.155
  200VAL    CG1 1977   4.908   5.499   1.147
  200VAL    CG2 1978   4.862   5.729   1.077
  200VAL      C 1979   4.620   5.449   1.190
  200VAL      O 1980   4.626   5.330   1.160
  201CYS      N 1981   4.554   5.485   1.300
  201CYS      H 1982   4.565   5.579   1.333
  201CYS     CA 1983   4.479   5.391   1.385
  201CYS     CB 1984   4.418   5.473   1.499
  201CYS     SG 1985   4.527   5.568   1.612
  201CYS     HG 1986   4.577   5.461   1.673
  201CYS      C 1987   4.362   5.325   1.311
  201CYS      O 1988   4.343   5.204   1.316
  202ARG      N 1989   4.293   5.404   1.229
  202ARG      H 1990   4.284   5.501   1.248
  202ARG     CA 1991   4.188   5.343   1.145
  202ARG     CB 1992   4.090   5.449   1.093
  202ARG     CG 1993   3.974   5.500   1.179
  202ARG     CD 1994   3.863   5.584   1.115
  202ARG     NE 1995   3.915   5.703   1.047
  202ARG     HE 1996   3.921   5.694   0.948
  202ARG     CZ 1997   3.934   5.825   1.100
  202ARG    NH1 1998   3.875   5.845   1.218
  202ARG   HH11 1999   3.834   5.765   1.263
  202ARG   HH12 2000   3.871   5.938   1.256
  202ARG    NH2 2001   4.028   5.908   1.054
  202ARG   HH21 2002   4.095   5.884   0.984
  202ARG   HH22 2003   4.025   6.002   1.090
  202ARG      C 2004   4.251   5.261   1.032
  202ARG      O 2005   4.211   5.146   1.016
  203GLU      N 2006   4.362   5.302   0.973
  203GLU      H 2007   4.387   5.399   0.982
  203GLU     CA 2008   4.422   5.226   0.862
  203GLU     CB 2009   4.542   5.306   0.811
  203GLU     CG 2010   4.639   5.242   0.711
  203GLU     CD 2011   4.745   5.338   0.657
  203GLU    OE1 2012   4.730   5.388   0.544
  203GLU    OE2 2013   4.848   5.356   0.727
  203GLU      C 2014   4.461   5.086   0.908
  203GLU      O 2015   4.430   4.987   0.841
  204PHE      N 2016   4.502   5.076   1.034
  204PHE      H 2017   4.512   5.162   1.084
  204PHE     CA 2018   4.518   4.956   1.117
  204PHE     CB 2019   4.573   4.982   1.257
  204PHE     CG 2020   4.726   4.975   1.259
  204PHE    CD1 2021   4.796   5.068   1.335
  204PHE    HD1 2022   4.733   5.142   1.385
  204PHE    CD2 2023   4.799   4.861   1.227
  204PHE    HD2 2024   4.748   4.768   1.201
  204PHE    CE1 2025   4.926   5.051   1.380
  204PHE    HE1 2026   4.982   5.118   1.446
  204PHE    CE2 2027   4.933   4.846   1.259
  204PHE    HE2 2028   4.990   4.778   1.197
  204PHE     CZ 2029   4.999   4.940   1.338
  204PHE     HZ 2030   5.104   4.923   1.362
  204PHE      C 2031   4.407   4.851   1.123
  204PHE      O 2032   4.403   4.754   1.047
  205THR      N 2033   4.300   4.894   1.190
  205THR      H 2034   4.306   4.966   1.258
  205THR     CA 2035   4.174   4.818   1.194
  205THR     CB 2036   4.085   4.868   1.308
  205THR    OG1 2037   3.960   4.798   1.315
  205THR    HG1 2038   3.987   4.704   1.335
  205THR    CG2 2039   4.048   5.015   1.289
  205THR      C 2040   4.095   4.794   1.066
  205THR      O 2041   4.029   4.692   1.049
  206GLU      N 2042   4.097   4.886   0.970
  206GLU      H 2043   4.138   4.976   0.985
  206GLU     CA 2044   4.029   4.872   0.840
  206GLU     CB 2045   4.011   5.013   0.783
  206GLU     CG 2046   3.901   5.092   0.854
  206GLU     CD 2047   3.892   5.231   0.791
  206GLU    OE1 2048   3.899   5.329   0.869
  206GLU    OE2 2049   3.855   5.239   0.672
  206GLU      C 2050   4.090   4.767   0.748
  206GLU      O 2051   4.031   4.728   0.648
  207ARG      N 2052   4.220   4.746   0.770
  207ARG      H 2053   4.272   4.819   0.814
  207ARG     CA 2054   4.280   4.640   0.688
  207ARG     CB 2055   4.431   4.653   0.673
  207ARG     CG 2056   4.471   4.774   0.587
  207ARG     CD 2057   4.623   4.790   0.580
  207ARG     NE 2058   4.674   4.801   0.718
  207ARG     HE 2059   4.631   4.738   0.783
  207ARG     CZ 2060   4.764   4.889   0.763
  207ARG    NH1 2061   4.825   4.987   0.695
  207ARG   HH11 2062   4.796   4.983   0.599
  207ARG   HH12 2063   4.888   5.059   0.726
  207ARG    NH2 2064   4.796   4.871   0.892
  207ARG   HH21 2065   4.764   4.798   0.952
  207ARG   HH22 2066   4.862   4.934   0.933
  207ARG      C 2067   4.242   4.498   0.729
  207ARG      O 2068   4.181   4.426   0.649
  208GLU      N 2069   4.259   4.470   0.858
  208GLU      H 2070   4.277   4.543   0.924
  208GLU     CA 2071   4.201   4.354   0.926
  208GLU     CB 2072   4.265   4.334   1.064
  208GLU     CG 2073   4.416   4.354   1.077
  208GLU     CD 2074   4.500   4.279   0.973
  208GLU    OE1 2075   4.543   4.342   0.875
  208GLU    OE2 2076   4.517   4.155   0.982
  208GLU      C 2077   4.049   4.351   0.937
  208GLU      O 2078   3.996   4.335   1.047
  209GLN      N 2079   3.980   4.358   0.823
  209GLN      H 2080   4.033   4.391   0.744
  209GLN     CA 2081   3.838   4.342   0.791
  209GLN     CB 2082   3.814   4.332   0.640
  209GLN     CG 2083   3.823   4.475   0.585
  209GLN     CD 2084   3.793   4.476   0.435
  209GLN    OE1 2085   3.879   4.447   0.352
  209GLN    NE2 2086   3.669   4.508   0.397
  209GLN   HE21 2087   3.598   4.507   0.467
  209GLN   HE22 2088   3.664   4.539   0.302
  209GLN      C 2089   3.767   4.220   0.850
  209GLN      O 2090   3.648   4.230   0.880
  210GLY      N 2091   3.849   4.119   0.875
  210GLY      H 2092   3.920   4.099   0.808
  210GLY     CA 2093   3.808   4.004   0.957
  210GLY      C 2094   3.799   4.019   1.109
  210GLY      O 2095   3.726   3.939   1.167
  211GLU      N 2096   3.874   4.112   1.167
  211GLU      H 2097   3.945   4.157   1.113
  211GLU     CA 2098   3.876   4.127   1.314
  211GLU     CB 2099   4.021   4.153   1.353
  211GLU     CG 2100   4.056   4.180   1.499
  211GLU     CD 2101   4.038   4.052   1.580
  211GLU    OE1 2102   3.922   4.020   1.612
  211GLU    OE2 2103   4.131   3.969   1.592
  211GLU      C 2104   3.771   4.223   1.372
  211GLU      O 2105   3.778   4.343   1.348
  212VAL      N 2106   3.715   4.178   1.484
  212VAL      H 2107   3.751   4.093   1.523
  212VAL     CA 2108   3.623   4.251   1.572
  212VAL     CB 2109   3.513   4.159   1.626
  212VAL    CG1 2110   3.420   4.108   1.516
  212VAL    CG2 2111   3.575   4.047   1.710
  212VAL      C 2112   3.691   4.319   1.691
  212VAL      O 2113   3.621   4.408   1.739
  213ARG      N 2114   3.804   4.269   1.739
  213ARG      H 2115   3.864   4.215   1.680
  213ARG     CA 2116   3.876   4.313   1.859
  213ARG     CB 2117   3.954   4.193   1.912
  213ARG     CG 2118   3.864   4.083   1.970
  213ARG     CD 2119   3.952   3.963   2.004
  213ARG     NE 2120   4.006   3.896   1.884
  213ARG     HE 2121   4.034   3.970   1.823
  213ARG     CZ 2122   4.025   3.769   1.847
  213ARG    NH1 2123   4.013   3.670   1.938
  213ARG   HH11 2124   3.983   3.670   2.033
  213ARG   HH12 2125   4.035   3.577   1.910
  213ARG    NH2 2126   4.014   3.739   1.717
  213ARG   HH21 2127   4.005   3.813   1.650
  213ARG   HH22 2128   4.010   3.644   1.687
  213ARG      C 2129   3.970   4.433   1.844
  213ARG      O 2130   4.043   4.425   1.745
  214PHE      N 2131   3.949   4.533   1.929
  214PHE      H 2132   3.861   4.534   1.976
  214PHE     CA 2133   4.027   4.657   1.937
  214PHE     CB 2134   4.012   4.748   1.814
  214PHE     CG 2135   3.873   4.796   1.772
  214PHE    CD1 2136   3.823   4.906   1.841
  214PHE    HD1 2137   3.876   4.961   1.919
  214PHE    CD2 2138   3.797   4.728   1.677
  214PHE    HD2 2139   3.842   4.643   1.626
  214PHE    CE1 2140   3.693   4.945   1.814
  214PHE    HE1 2141   3.636   5.010   1.881
  214PHE    CE2 2142   3.665   4.763   1.652
  214PHE    HE2 2143   3.599   4.707   1.586
  214PHE     CZ 2144   3.619   4.878   1.717
  214PHE     HZ 2145   3.523   4.918   1.685
  214PHE      C 2146   3.981   4.729   2.064
  214PHE      O 2147   3.870   4.709   2.113
  215SER      N 2148   4.066   4.815   2.118
  215SER      H 2149   4.163   4.790   2.109
  215SER     CA 2150   4.033   4.908   2.227
  215SER     CB 2151   4.052   4.832   2.358
  215SER     OG 2152   4.014   4.927   2.457
  215SER     HG 2153   4.050   4.893   2.544
  215SER      C 2154   4.135   5.022   2.216
  215SER      O 2155   4.255   5.000   2.199
  216ALA      N 2156   4.087   5.143   2.243
  216ALA      H 2157   3.996   5.145   2.285
  216ALA     CA 2158   4.159   5.269   2.222
  216ALA     CB 2159   4.108   5.347   2.101
  216ALA      C 2160   4.147   5.357   2.346
  216ALA      O 2161   4.047   5.402   2.402
  217VAL      N 2162   4.259   5.421   2.382
  217VAL      H 2163   4.345   5.385   2.346
  217VAL     CA 2164   4.273   5.500   2.505
  217VAL     CB 2165   4.315   5.412   2.623
  217VAL    CG1 2166   4.435   5.319   2.604
  217VAL    CG2 2167   4.333   5.495   2.750
  217VAL      C 2168   4.356   5.625   2.475
  217VAL      O 2169   4.429   5.623   2.376
  218ALA      N 2170   4.321   5.738   2.536
  218ALA      H 2171   4.246   5.735   2.602
  218ALA     CA 2172   4.384   5.870   2.523
  218ALA     CB 2173   4.283   5.952   2.441
  218ALA      C 2174   4.432   5.953   2.642
  218ALA      O 2175   4.383   5.927   2.752
  219LEU      N 2176   4.544   6.021   2.619
  219LEU      H 2177   4.566   6.047   2.525
  219LEU     CA 2178   4.603   6.115   2.715
  219LEU     CB 2179   4.738   6.065   2.766
  219LEU     CG 2180   4.741   6.030   2.915
  219LEU    CD1 2181   4.879   5.977   2.956
  219LEU    CD2 2182   4.688   6.142   3.005
  219LEU      C 2183   4.611   6.247   2.640
  219LEU     O1 2184   4.564   6.265   2.525
  219LEU     O2 2185   4.653   6.346   2.704
   6.92957   6.92957   4.89995   0.00000   0.00000   0.00000   0.00000   3.46478   3.46478
