# Supplementary material for: Is There a Functional Role for the Knotted Topology in Protein UCH-L1?
Source: J Chem Inf Model. 2024 Jul 24;64(17):6827–37. doi: 10.1021/acs.jcim.4c00880 (PMC11388461; doi:10.1021/acs.jcim.4c00880)
Supplement: Supplementary file 2 — ci4c00880_si_002.zip [file ci4c00880_si_002.zip › UCH-L1_files/APO/APO_delta220/REP_3/traj_final.gro]

Protein in water t= 500000.00000 step= 5000000
 2185
    1MET      N    1   7.410   5.091   2.639
    1MET     H1    2   7.478   5.026   2.604
    1MET     H2    3   7.383   5.045   2.724
    1MET     H3    4   7.331   5.099   2.579
    1MET     CA    5   7.475   5.223   2.645
    1MET     CB    6   7.590   5.252   2.549
    1MET     CG    7   7.552   5.222   2.404
    1MET     SD    8   7.541   5.044   2.364
    1MET     CE    9   7.520   5.043   2.187
    1MET      C   10   7.373   5.336   2.636
    1MET      O   11   7.271   5.321   2.568
    2GLN      N   12   7.412   5.458   2.673
    2GLN      H   13   7.484   5.486   2.737
    2GLN     CA   14   7.333   5.575   2.634
    2GLN     CB   15   7.368   5.698   2.719
    2GLN     CG   16   7.510   5.755   2.718
    2GLN     CD   17   7.601   5.673   2.809
    2GLN    OE1   18   7.649   5.567   2.768
    2GLN    NE2   19   7.645   5.724   2.923
    2GLN   HE21   20   7.609   5.817   2.936
    2GLN   HE22   21   7.724   5.688   2.973
    2GLN      C   22   7.332   5.599   2.483
    2GLN      O   23   7.426   5.565   2.412
    3LEU      N   24   7.212   5.646   2.449
    3LEU      H   25   7.152   5.686   2.519
    3LEU     CA   26   7.171   5.654   2.308
    3LEU     CB   27   7.053   5.561   2.280
    3LEU     CG   28   7.077   5.411   2.295
    3LEU    CD1   29   6.941   5.342   2.308
    3LEU    CD2   30   7.161   5.353   2.181
    3LEU      C   31   7.125   5.790   2.255
    3LEU      O   32   7.121   5.887   2.330
    4LYS      N   33   7.120   5.807   2.123
    4LYS      H   34   7.171   5.743   2.066
    4LYS     CA   35   7.057   5.917   2.049
    4LYS     CB   36   7.100   5.898   1.904
    4LYS     CG   37   7.236   5.961   1.877
    4LYS     CD   38   7.260   5.961   1.726
    4LYS     CE   39   7.395   5.892   1.709
    4LYS     NZ   40   7.410   5.864   1.566
    4LYS    HZ1   41   7.501   5.826   1.550
    4LYS    HZ2   42   7.339   5.800   1.538
    4LYS    HZ3   43   7.396   5.948   1.515
    4LYS      C   44   6.906   5.941   2.058
    4LYS      O   45   6.833   5.844   2.070
    5PRO      N   46   6.862   6.067   2.055
    5PRO     CA   47   6.720   6.102   2.068
    5PRO     CB   48   6.722   6.254   2.083
    5PRO     CG   49   6.857   6.290   2.145
    5PRO     CD   50   6.945   6.187   2.073
    5PRO      C   51   6.627   6.065   1.952
    5PRO      O   52   6.665   6.061   1.836
    6MET      N   53   6.499   6.054   1.989
    6MET      H   54   6.473   6.072   2.083
    6MET     CA   55   6.390   6.025   1.895
    6MET     CB   56   6.292   5.928   1.962
    6MET     CG   57   6.162   5.901   1.886
    6MET     SD   58   6.181   5.852   1.711
    6MET     CE   59   6.237   5.683   1.710
    6MET      C   60   6.314   6.147   1.844
    6MET      O   61   6.309   6.245   1.919
    7GLU      N   62   6.254   6.138   1.726
    7GLU      H   63   6.223   6.047   1.698
    7GLU     CA   64   6.190   6.245   1.648
    7GLU     CB   65   6.254   6.245   1.509
    7GLU     CG   66   6.319   6.378   1.470
    7GLU     CD   67   6.213   6.488   1.461
    7GLU    OE1   68   6.192   6.566   1.557
    7GLU    OE2   69   6.138   6.483   1.362
    7GLU      C   70   6.041   6.215   1.638
    7GLU      O   71   6.010   6.100   1.606
    8ILE      N   72   5.968   6.318   1.597
    8ILE      H   73   6.021   6.387   1.548
    8ILE     CA   74   5.824   6.319   1.566
    8ILE     CB   75   5.771   6.459   1.597
    8ILE    CG1   76   5.860   6.573   1.544
    8ILE    CG2   77   5.744   6.460   1.747
    8ILE     CD   78   5.779   6.702   1.532
    8ILE      C   79   5.785   6.286   1.422
    8ILE      O   80   5.668   6.291   1.384
    9ASN      N   81   5.889   6.285   1.339
    9ASN      H   82   5.970   6.337   1.367
    9ASN     CA   83   5.875   6.244   1.199
    9ASN     CB   84   6.002   6.288   1.125
    9ASN     CG   85   6.006   6.256   0.975
    9ASN    OD1   86   6.073   6.167   0.922
    9ASN    ND2   87   5.929   6.330   0.896
    9ASN   HD21   88   5.894   6.419   0.924
    9ASN   HD22   89   5.885   6.284   0.818
    9ASN      C   90   5.838   6.096   1.185
    9ASN      O   91   5.911   6.009   1.232
   10PRO      N   92   5.727   6.068   1.117
   10PRO     CA   93   5.679   5.931   1.093
   10PRO     CB   94   5.541   5.950   1.030
   10PRO     CG   95   5.498   6.095   1.059
   10PRO     CD   96   5.632   6.168   1.067
   10PRO      C   97   5.766   5.839   1.008
   10PRO      O   98   5.765   5.718   1.032
   11GLU      N   99   5.834   5.897   0.909
   11GLU      H  100   5.808   5.985   0.870
   11GLU     CA  101   5.931   5.830   0.822
   11GLU     CB  102   5.963   5.913   0.697
   11GLU     CG  103   5.842   5.975   0.628
   11GLU     CD  104   5.809   6.117   0.674
   11GLU    OE1  105   5.867   6.217   0.627
   11GLU    OE2  106   5.713   6.141   0.751
   11GLU      C  107   6.064   5.793   0.889
   11GLU      O  108   6.139   5.710   0.839
   12MET      N  109   6.111   5.867   0.989
   12MET      H  110   6.096   5.966   0.989
   12MET     CA  111   6.219   5.821   1.078
   12MET     CB  112   6.280   5.935   1.160
   12MET     CG  113   6.424   5.891   1.185
   12MET     SD  114   6.501   5.985   1.322
   12MET     CE  115   6.443   5.916   1.475
   12MET      C  116   6.166   5.708   1.166
   12MET      O  117   6.230   5.604   1.178
   13LEU      N  118   6.042   5.723   1.213
   13LEU      H  119   5.989   5.807   1.215
   13LEU     CA  120   5.977   5.615   1.289
   13LEU     CB  121   5.840   5.660   1.340
   13LEU     CG  122   5.777   5.592   1.461
   13LEU    CD1  123   5.860   5.640   1.580
   13LEU    CD2  124   5.629   5.630   1.474
   13LEU      C  125   5.965   5.485   1.210
   13LEU      O  126   6.015   5.376   1.239
   14ASN      N  127   5.942   5.498   1.080
   14ASN      H  128   5.881   5.576   1.062
   14ASN     CA  129   5.940   5.385   0.986
   14ASN     CB  130   5.858   5.413   0.861
   14ASN     CG  131   5.707   5.425   0.882
   14ASN    OD1  132   5.647   5.352   0.960
   14ASN    ND2  133   5.644   5.507   0.798
   14ASN   HD21  134   5.690   5.550   0.720
   14ASN   HD22  135   5.552   5.541   0.820
   14ASN      C  136   6.076   5.322   0.954
   14ASN      O  137   6.094   5.201   0.962
   15LYS      N  138   6.175   5.410   0.943
   15LYS      H  139   6.167   5.510   0.942
   15LYS     CA  140   6.313   5.367   0.923
   15LYS     CB  141   6.398   5.493   0.908
   15LYS     CG  142   6.526   5.459   0.831
   15LYS     CD  143   6.501   5.453   0.680
   15LYS     CE  144   6.637   5.454   0.611
   15LYS     NZ  145   6.693   5.590   0.614
   15LYS    HZ1  146   6.789   5.603   0.594
   15LYS    HZ2  147   6.649   5.646   0.544
   15LYS    HZ3  148   6.668   5.640   0.697
   15LYS      C  149   6.360   5.284   1.043
   15LYS      O  150   6.433   5.187   1.022
   16VAL      N  151   6.303   5.308   1.161
   16VAL      H  152   6.261   5.397   1.181
   16VAL     CA  153   6.338   5.232   1.281
   16VAL     CB  154   6.310   5.295   1.417
   16VAL    CG1  155   6.403   5.231   1.520
   16VAL    CG2  156   6.332   5.446   1.430
   16VAL      C  157   6.277   5.091   1.281
   16VAL      O  158   6.355   4.996   1.281
   17LEU      N  159   6.150   5.082   1.241
   17LEU      H  160   6.099   5.164   1.216
   17LEU     CA  161   6.083   4.955   1.209
   17LEU     CB  162   5.947   4.990   1.150
   17LEU     CG  163   5.842   4.991   1.261
   17LEU    CD1  164   5.705   4.997   1.193
   17LEU    CD2  165   5.854   4.863   1.345
   17LEU      C  166   6.163   4.884   1.099
   17LEU      O  167   6.193   4.767   1.121
   18SER      N  168   6.199   4.947   0.988
   18SER      H  169   6.184   5.044   0.967
   18SER     CA  170   6.260   4.881   0.872
   18SER     CB  171   6.250   4.974   0.751
   18SER     OG  172   6.117   4.986   0.700
   18SER     HG  173   6.117   5.063   0.636
   18SER      C  174   6.405   4.836   0.886
   18SER      O  175   6.453   4.755   0.807
   19ARG      N  176   6.471   4.894   0.985
   19ARG      H  177   6.456   4.990   1.012
   19ARG     CA  178   6.600   4.838   1.027
   19ARG     CB  179   6.690   4.952   1.075
   19ARG     CG  180   6.736   5.048   0.966
   19ARG     CD  181   6.817   4.974   0.859
   19ARG     NE  182   6.870   5.060   0.753
   19ARG     HE  183   6.882   5.156   0.779
   19ARG     CZ  184   6.935   5.016   0.643
   19ARG    NH1  185   6.955   4.885   0.630
   19ARG   HH11  186   6.933   4.812   0.695
   19ARG   HH12  187   7.001   4.848   0.550
   19ARG    NH2  188   6.989   5.107   0.562
   19ARG   HH21  189   7.006   5.204   0.579
   19ARG   HH22  190   7.026   5.073   0.475
   19ARG      C  191   6.575   4.716   1.117
   19ARG      O  192   6.660   4.628   1.126
   20LEU      N  193   6.485   4.730   1.213
   20LEU      H  194   6.429   4.813   1.210
   20LEU     CA  195   6.451   4.621   1.306
   20LEU     CB  196   6.363   4.674   1.419
   20LEU     CG  197   6.429   4.719   1.549
   20LEU    CD1  198   6.567   4.784   1.533
   20LEU    CD2  199   6.349   4.822   1.629
   20LEU      C  200   6.384   4.499   1.242
   20LEU      O  201   6.392   4.388   1.294
   21GLY      N  202   6.311   4.524   1.134
   21GLY      H  203   6.276   4.616   1.113
   21GLY     CA  204   6.259   4.417   1.047
   21GLY      C  205   6.109   4.395   1.066
   21GLY      O  206   6.071   4.330   1.163
   22VAL      N  207   6.029   4.448   0.973
   22VAL      H  208   6.064   4.477   0.884
   22VAL     CA  209   5.884   4.426   0.966
   22VAL     CB  210   5.811   4.522   1.061
   22VAL    CG1  211   5.840   4.669   1.031
   22VAL    CG2  212   5.660   4.500   1.076
   22VAL      C  213   5.845   4.423   0.818
   22VAL      O  214   5.887   4.509   0.741
   23ALA      N  215   5.748   4.338   0.787
   23ALA      H  216   5.681   4.319   0.858
   23ALA     CA  217   5.706   4.299   0.651
   23ALA     CB  218   5.600   4.189   0.663
   23ALA      C  219   5.655   4.418   0.570
   23ALA      O  220   5.570   4.492   0.619
   24GLY      N  221   5.745   4.474   0.490
   24GLY      H  222   5.840   4.446   0.500
   24GLY     CA  223   5.724   4.565   0.377
   24GLY      C  224   5.613   4.668   0.400
   24GLY      O  225   5.637   4.789   0.412
   25GLN      N  226   5.492   4.624   0.368
   25GLN      H  227   5.494   4.550   0.301
   25GLN     CA  228   5.368   4.702   0.383
   25GLN     CB  229   5.243   4.639   0.320
   25GLN     CG  230   5.207   4.496   0.360
   25GLN     CD  231   5.075   4.451   0.297
   25GLN    OE1  232   4.970   4.463   0.359
   25GLN    NE2  233   5.082   4.381   0.184
   25GLN   HE21  234   5.167   4.371   0.132
   25GLN   HE22  235   5.000   4.331   0.157
   25GLN      C  236   5.326   4.747   0.523
   25GLN      O  237   5.278   4.861   0.524
   26TRP      N  238   5.357   4.685   0.637
   26TRP      H  239   5.399   4.594   0.638
   26TRP     CA  240   5.309   4.740   0.764
   26TRP     CB  241   5.330   4.629   0.868
   26TRP     CG  242   5.214   4.532   0.845
   26TRP    CD1  243   5.110   4.544   0.927
   26TRP    HD1  244   5.082   4.641   0.968
   26TRP    CD2  245   5.195   4.409   0.784
   26TRP    NE1  246   5.030   4.438   0.921
   26TRP    HE1  247   4.944   4.436   0.972
   26TRP    CE2  248   5.082   4.349   0.838
   26TRP    CE3  249   5.266   4.344   0.683
   26TRP    HE3  250   5.357   4.389   0.643
   26TRP    CZ2  251   5.037   4.227   0.789
   26TRP    HZ2  252   4.945   4.184   0.829
   26TRP    CZ3  253   5.225   4.220   0.636
   26TRP    HZ3  254   5.299   4.159   0.585
   26TRP    CH2  255   5.108   4.164   0.688
   26TRP    HH2  256   5.063   4.087   0.625
   26TRP      C  257   5.402   4.854   0.807
   26TRP      O  258   5.521   4.828   0.819
   27ARG      N  259   5.354   4.974   0.778
   27ARG      H  260   5.288   4.981   0.704
   27ARG     CA  261   5.420   5.101   0.813
   27ARG     CB  262   5.488   5.168   0.693
   27ARG     CG  263   5.587   5.073   0.625
   27ARG     CD  264   5.716   5.055   0.705
   27ARG     NE  265   5.813   4.974   0.631
   27ARG     HE  266   5.844   5.013   0.545
   27ARG     CZ  267   5.851   4.850   0.668
   27ARG    NH1  268   5.790   4.793   0.772
   27ARG   HH11  269   5.705   4.836   0.801
   27ARG   HH12  270   5.829   4.719   0.828
   27ARG    NH2  271   5.928   4.770   0.593
   27ARG   HH21  272   5.962   4.777   0.499
   27ARG   HH22  273   5.932   4.675   0.623
   27ARG      C  274   5.328   5.196   0.890
   27ARG      O  275   5.208   5.197   0.862
   28PHE      N  276   5.381   5.291   0.966
   28PHE      H  277   5.478   5.292   0.988
   28PHE     CA  278   5.303   5.402   1.023
   28PHE     CB  279   5.375   5.463   1.143
   28PHE     CG  280   5.395   5.380   1.270
   28PHE    CD1  281   5.514   5.318   1.303
   28PHE    HD1  282   5.607   5.353   1.257
   28PHE    CD2  283   5.277   5.359   1.341
   28PHE    HD2  284   5.176   5.397   1.324
   28PHE    CE1  285   5.517   5.236   1.416
   28PHE    HE1  286   5.595   5.162   1.432
   28PHE    CE2  287   5.281   5.277   1.453
   28PHE    HE2  288   5.184   5.247   1.493
   28PHE     CZ  289   5.401   5.218   1.491
   28PHE     HZ  290   5.407   5.167   1.587
   28PHE      C  291   5.268   5.514   0.924
   28PHE      O  292   5.354   5.571   0.858
   29VAL      N  293   5.144   5.558   0.943
   29VAL      H  294   5.084   5.503   1.001
   29VAL     CA  295   5.085   5.662   0.858
   29VAL     CB  296   4.991   5.585   0.765
   29VAL    CG1  297   5.083   5.521   0.660
   29VAL    CG2  298   4.880   5.495   0.819
   29VAL      C  299   5.023   5.772   0.945
   29VAL      O  300   4.959   5.741   1.045
   30ASP      N  301   5.032   5.895   0.895
   30ASP      H  302   5.044   5.905   0.797
   30ASP     CA  303   4.968   6.008   0.964
   30ASP     CB  304   5.049   6.130   0.919
   30ASP     CG  305   5.015   6.176   0.777
   30ASP    OD1  306   5.058   6.103   0.685
   30ASP    OD2  307   4.966   6.288   0.751
   30ASP      C  308   4.816   6.025   0.968
   30ASP      O  309   4.751   5.976   0.876
   31VAL      N  310   4.761   6.076   1.077
   31VAL      H  311   4.813   6.083   1.162
   31VAL     CA  312   4.616   6.092   1.096
   31VAL     CB  313   4.575   6.093   1.243
   31VAL    CG1  314   4.431   6.135   1.273
   31VAL    CG2  315   4.602   5.967   1.326
   31VAL      C  316   4.585   6.231   1.038
   31VAL      O  317   4.645   6.324   1.092
   32LEU      N  318   4.503   6.235   0.933
   32LEU      H  319   4.485   6.151   0.882
   32LEU     CA  320   4.481   6.363   0.866
   32LEU     CB  321   4.418   6.344   0.727
   32LEU     CG  322   4.502   6.270   0.623
   32LEU    CD1  323   4.422   6.269   0.493
   32LEU    CD2  324   4.638   6.337   0.599
   32LEU      C  325   4.394   6.457   0.950
   32LEU      O  326   4.271   6.462   0.945
   33GLY      N  327   4.459   6.532   1.039
   33GLY      H  328   4.559   6.533   1.039
   33GLY     CA  329   4.398   6.621   1.138
   33GLY      C  330   4.482   6.652   1.261
   33GLY      O  331   4.590   6.706   1.236
   34LEU      N  332   4.416   6.665   1.376
   34LEU      H  333   4.316   6.672   1.371
   34LEU     CA  334   4.466   6.712   1.506
   34LEU     CB  335   4.561   6.614   1.574
   34LEU     CG  336   4.487   6.508   1.655
   34LEU    CD1  337   4.475   6.381   1.570
   34LEU    CD2  338   4.564   6.483   1.786
   34LEU      C  339   4.524   6.854   1.509
   34LEU      O  340   4.464   6.933   1.583
   35GLU      N  341   4.615   6.890   1.420
   35GLU      H  342   4.637   6.827   1.346
   35GLU     CA  343   4.667   7.025   1.395
   35GLU     CB  344   4.786   7.008   1.301
   35GLU     CG  345   4.861   7.139   1.274
   35GLU     CD  346   4.987   7.118   1.189
   35GLU    OE1  347   5.085   7.089   1.260
   35GLU    OE2  348   4.979   7.102   1.066
   35GLU      C  349   4.556   7.121   1.354
   35GLU      O  350   4.565   7.232   1.407
   36GLU      N  351   4.465   7.100   1.259
   36GLU      H  352   4.483   7.036   1.185
   36GLU     CA  353   4.346   7.187   1.250
   36GLU     CB  354   4.295   7.230   1.113
   36GLU     CG  355   4.409   7.281   1.023
   36GLU     CD  356   4.381   7.242   0.878
   36GLU    OE1  357   4.425   7.322   0.792
   36GLU    OE2  358   4.313   7.141   0.851
   36GLU      C  359   4.231   7.118   1.324
   36GLU      O  360   4.215   7.146   1.442
   37GLU      N  361   4.156   7.033   1.254
   37GLU      H  362   4.163   7.015   1.156
   37GLU     CA  363   4.034   6.966   1.301
   37GLU     CB  364   3.995   6.897   1.171
   37GLU     CG  365   3.897   6.780   1.178
   37GLU     CD  366   3.757   6.815   1.229
   37GLU    OE1  367   3.743   6.851   1.348
   37GLU    OE2  368   3.666   6.813   1.143
   37GLU      C  369   4.066   6.872   1.417
   37GLU      O  370   4.162   6.795   1.419
   38SER      N  371   3.977   6.876   1.515
   38SER      H  372   3.881   6.904   1.504
   38SER     CA  373   4.000   6.791   1.632
   38SER     CB  374   3.908   6.823   1.751
   38SER     OG  375   3.956   6.943   1.813
   38SER     HG  376   3.877   6.977   1.864
   38SER      C  377   3.971   6.645   1.597
   38SER      O  378   4.056   6.561   1.626
   39LEU      N  379   3.864   6.621   1.522
   39LEU      H  380   3.812   6.696   1.482
   39LEU     CA  381   3.812   6.487   1.489
   39LEU     CB  382   3.662   6.480   1.462
   39LEU     CG  383   3.565   6.535   1.567
   39LEU    CD1  384   3.417   6.528   1.528
   39LEU    CD2  385   3.588   6.455   1.695
   39LEU      C  386   3.896   6.437   1.371
   39LEU      O  387   3.871   6.456   1.252
   40GLY      N  388   4.019   6.400   1.404
   40GLY      H  389   4.049   6.412   1.498
   40GLY     CA  390   4.122   6.376   1.301
   40GLY      C  391   4.077   6.264   1.207
   40GLY      O  392   4.052   6.154   1.257
   41SER      N  393   4.105   6.273   1.077
   41SER      H  394   4.142   6.361   1.048
   41SER     CA  395   4.067   6.174   0.975
   41SER     CB  396   4.019   6.236   0.843
   41SER     OG  397   3.953   6.140   0.760
   41SER     HG  398   3.940   6.175   0.666
   41SER      C  399   4.167   6.060   0.953
   41SER      O  400   4.265   6.062   0.880
   42VAL      N  401   4.136   5.958   1.033
   42VAL      H  402   4.083   5.971   1.116
   42VAL     CA  403   4.214   5.834   1.042
   42VAL     CB  404   4.174   5.748   1.162
   42VAL    CG1  405   4.249   5.616   1.166
   42VAL    CG2  406   4.196   5.822   1.295
   42VAL      C  407   4.216   5.762   0.907
   42VAL      O  408   4.114   5.728   0.847
   43PRO      N  409   4.335   5.736   0.852
   43PRO     CA  410   4.357   5.686   0.716
   43PRO     CB  411   4.499   5.728   0.677
   43PRO     CG  412   4.571   5.699   0.809
   43PRO     CD  413   4.469   5.749   0.911
   43PRO      C  414   4.348   5.533   0.711
   43PRO      O  415   4.343   5.472   0.817
   44ALA      N  416   4.354   5.480   0.590
   44ALA      H  417   4.343   5.534   0.506
   44ALA     CA  418   4.356   5.334   0.575
   44ALA     CB  419   4.239   5.313   0.479
   44ALA      C  420   4.484   5.287   0.506
   44ALA      O  421   4.525   5.340   0.403
   45PRO      N  422   4.524   5.163   0.536
   45PRO     CA  423   4.483   5.075   0.646
   45PRO     CB  424   4.555   4.943   0.619
   45PRO     CG  425   4.552   4.941   0.466
   45PRO     CD  426   4.598   5.084   0.436
   45PRO      C  427   4.533   5.125   0.782
   45PRO      O  428   4.651   5.161   0.789
   46ALA      N  429   4.448   5.115   0.884
   46ALA      H  430   4.353   5.091   0.869
   46ALA     CA  431   4.482   5.138   1.025
   46ALA     CB  432   4.497   5.287   1.057
   46ALA      C  433   4.381   5.085   1.128
   46ALA      O  434   4.262   5.115   1.123
   47CYS      N  435   4.434   5.029   1.237
   47CYS      H  436   4.530   5.050   1.257
   47CYS     CA  437   4.343   4.976   1.339
   47CYS     CB  438   4.380   4.829   1.362
   47CYS     SG  439   4.555   4.814   1.410
   47CYS     HG  440   4.605   4.892   1.315
   47CYS      C  441   4.349   5.052   1.472
   47CYS      O  442   4.246   5.072   1.537
   48ALA      N  443   4.468   5.104   1.500
   48ALA      H  444   4.535   5.100   1.426
   48ALA     CA  445   4.497   5.168   1.629
   48ALA     CB  446   4.581   5.068   1.709
   48ALA      C  447   4.569   5.303   1.624
   48ALA      O  448   4.686   5.303   1.586
   49LEU      N  449   4.509   5.401   1.692
   49LEU      H  450   4.428   5.379   1.746
   49LEU     CA  451   4.568   5.534   1.712
   49LEU     CB  452   4.467   5.642   1.751
   49LEU     CG  453   4.467   5.764   1.658
   49LEU    CD1  454   4.361   5.872   1.678
   49LEU    CD2  455   4.591   5.843   1.701
   49LEU      C  456   4.693   5.543   1.800
   49LEU      O  457   4.683   5.499   1.914
   50LEU      N  458   4.801   5.598   1.746
   50LEU      H  459   4.800   5.646   1.658
   50LEU     CA  460   4.920   5.630   1.827
   50LEU     CB  461   5.038   5.554   1.766
   50LEU     CG  462   5.173   5.582   1.832
   50LEU    CD1  463   5.170   5.549   1.982
   50LEU    CD2  464   5.280   5.507   1.754
   50LEU      C  465   4.951   5.780   1.829
   50LEU      O  466   4.979   5.846   1.730
   51LEU      N  467   4.947   5.840   1.948
   51LEU      H  468   4.951   5.788   2.033
   51LEU     CA  469   4.993   5.979   1.951
   51LEU     CB  470   4.902   6.042   2.057
   51LEU     CG  471   4.914   6.194   2.061
   51LEU    CD1  472   4.867   6.270   1.936
   51LEU    CD2  473   4.853   6.243   2.192
   51LEU      C  474   5.137   5.979   2.004
   51LEU      O  475   5.163   5.938   2.117
   52LEU      N  476   5.222   6.039   1.922
   52LEU      H  477   5.192   6.079   1.836
   52LEU     CA  478   5.356   6.076   1.971
   52LEU     CB  479   5.462   6.083   1.861
   52LEU     CG  480   5.460   5.970   1.758
   52LEU    CD1  481   5.540   5.998   1.631
   52LEU    CD2  482   5.521   5.847   1.825
   52LEU      C  483   5.351   6.213   2.038
   52LEU      O  484   5.315   6.304   1.963
   53PHE      N  485   5.402   6.225   2.160
   53PHE      H  486   5.445   6.145   2.204
   53PHE     CA  487   5.415   6.342   2.248
   53PHE     CB  488   5.283   6.377   2.317
   53PHE     CG  489   5.263   6.512   2.386
   53PHE    CD1  490   5.230   6.523   2.520
   53PHE    HD1  491   5.242   6.432   2.578
   53PHE    CD2  492   5.264   6.628   2.309
   53PHE    HD2  493   5.293   6.626   2.204
   53PHE    CE1  494   5.182   6.640   2.577
   53PHE    HE1  495   5.122   6.636   2.668
   53PHE    CE2  496   5.220   6.749   2.362
   53PHE    HE2  497   5.228   6.842   2.305
   53PHE     CZ  498   5.181   6.753   2.495
   53PHE     HZ  499   5.149   6.848   2.537
   53PHE      C  500   5.532   6.359   2.345
   53PHE      O  501   5.553   6.271   2.428
   54PRO      N  502   5.611   6.465   2.331
   54PRO     CA  503   5.706   6.515   2.431
   54PRO     CB  504   5.791   6.620   2.359
   54PRO     CG  505   5.715   6.659   2.232
   54PRO     CD  506   5.609   6.551   2.211
   54PRO      C  507   5.648   6.558   2.566
   54PRO      O  508   5.665   6.674   2.602
   55LEU      N  509   5.640   6.464   2.659
   55LEU      H  510   5.705   6.388   2.652
   55LEU     CA  511   5.575   6.487   2.789
   55LEU     CB  512   5.495   6.365   2.835
   55LEU     CG  513   5.393   6.366   2.950
   55LEU    CD1  514   5.286   6.463   2.900
   55LEU    CD2  515   5.341   6.224   2.975
   55LEU      C  516   5.685   6.520   2.890
   55LEU      O  517   5.780   6.442   2.901
   56THR      N  518   5.671   6.636   2.954
   56THR      H  519   5.594   6.697   2.939
   56THR     CA  520   5.757   6.661   3.070
   56THR     CB  521   5.750   6.802   3.129
   56THR    OG1  522   5.633   6.806   3.210
   56THR    HG1  523   5.557   6.800   3.145
   56THR    CG2  524   5.764   6.913   3.025
   56THR      C  525   5.779   6.563   3.186
   56THR      O  526   5.691   6.512   3.255
   57ALA      N  527   5.905   6.546   3.224
   57ALA      H  528   5.976   6.593   3.171
   57ALA     CA  529   5.945   6.440   3.317
   57ALA     CB  530   6.097   6.417   3.325
   57ALA      C  531   5.893   6.450   3.461
   57ALA      O  532   5.849   6.349   3.516
   58GLN      N  533   5.895   6.573   3.511
   58GLN      H  534   5.963   6.638   3.478
   58GLN     CA  535   5.839   6.606   3.643
   58GLN     CB  536   5.834   6.757   3.671
   58GLN     CG  537   5.775   6.839   3.556
   58GLN     CD  538   5.633   6.890   3.583
   58GLN    OE1  539   5.572   6.889   3.689
   58GLN    NE2  540   5.558   6.888   3.473
   58GLN   HE21  541   5.599   6.882   3.382
   58GLN   HE22  542   5.463   6.918   3.481
   58GLN      C  543   5.705   6.539   3.675
   58GLN      O  544   5.693   6.481   3.783
   59HISE     N  545   5.629   6.522   3.568
   59HISE     H  546   5.654   6.557   3.477
   59HISE    CA  547   5.498   6.457   3.579
   59HISE    CB  548   5.426   6.454   3.444
   59HISE    CG  549   5.275   6.429   3.441
   59HISE   ND1  550   5.214   6.344   3.522
   59HISE   CD2  551   5.178   6.487   3.371
   59HISE   HD2  552   5.189   6.566   3.297
   59HISE   CE1  553   5.085   6.338   3.493
   59HISE   HE1  554   5.004   6.274   3.529
   59HISE   NE2  555   5.062   6.429   3.399
   59HISE   HE2  556   4.982   6.459   3.346
   59HISE     C  557   5.507   6.316   3.637
   59HISE     O  558   5.451   6.283   3.741
   60GLU      N  559   5.600   6.246   3.574
   60GLU      H  560   5.668   6.283   3.510
   60GLU     CA  561   5.632   6.106   3.606
   60GLU     CB  562   5.691   6.026   3.490
   60GLU     CG  563   5.634   6.067   3.354
   60GLU     CD  564   5.695   6.001   3.230
   60GLU    OE1  565   5.690   5.877   3.215
   60GLU    OE2  566   5.751   6.081   3.152
   60GLU      C  567   5.723   6.085   3.728
   60GLU      O  568   5.692   6.001   3.812
   61ASN      N  569   5.787   6.197   3.760
   61ASN      H  570   5.768   6.287   3.722
   61ASN     CA  571   5.867   6.206   3.884
   61ASN     CB  572   5.966   6.322   3.884
   61ASN     CG  573   6.081   6.311   3.783
   61ASN    OD1  574   6.154   6.212   3.789
   61ASN    ND2  575   6.127   6.419   3.721
   61ASN   HD21  576   6.086   6.509   3.740
   61ASN   HD22  577   6.195   6.416   3.648
   61ASN      C  578   5.791   6.217   4.016
   61ASN      O  579   5.803   6.136   4.108
   62PHE      N  580   5.692   6.306   4.022
   62PHE      H  581   5.692   6.383   3.957
   62PHE     CA  582   5.585   6.319   4.122
   62PHE     CB  583   5.491   6.429   4.073
   62PHE     CG  584   5.391   6.482   4.176
   62PHE    CD1  585   5.264   6.431   4.201
   62PHE    HD1  586   5.235   6.340   4.150
   62PHE    CD2  587   5.426   6.601   4.237
   62PHE    HD2  588   5.518   6.649   4.205
   62PHE    CE1  589   5.177   6.503   4.283
   62PHE    HE1  590   5.085   6.448   4.306
   62PHE    CE2  591   5.343   6.667   4.328
   62PHE    HE2  592   5.364   6.767   4.367
   62PHE     CZ  593   5.215   6.618   4.351
   62PHE     HZ  594   5.147   6.674   4.415
   62PHE      C  595   5.514   6.184   4.117
   62PHE      O  596   5.501   6.124   4.224
   63ARG      N  597   5.480   6.138   3.997
   63ARG      H  598   5.482   6.200   3.919
   63ARG     CA  599   5.422   6.003   3.992
   63ARG     CB  600   5.371   5.954   3.856
   63ARG     CG  601   5.234   6.016   3.832
   63ARG     CD  602   5.182   5.974   3.694
   63ARG     NE  603   5.238   6.041   3.576
   63ARG     HE  604   5.285   6.130   3.578
   63ARG     CZ  605   5.244   5.994   3.451
   63ARG    NH1  606   5.226   5.862   3.433
   63ARG   HH11  607   5.207   5.814   3.518
   63ARG   HH12  608   5.215   5.821   3.342
   63ARG    NH2  609   5.245   6.072   3.342
   63ARG   HH21  610   5.230   6.171   3.348
   63ARG   HH22  611   5.225   6.024   3.257
   63ARG      C  612   5.492   5.889   4.066
   63ARG      O  613   5.447   5.861   4.177
   64LYS      N  614   5.608   5.857   4.011
   64LYS      H  615   5.638   5.887   3.920
   64LYS     CA  616   5.695   5.755   4.072
   64LYS     CB  617   5.813   5.734   3.977
   64LYS     CG  618   5.769   5.662   3.849
   64LYS     CD  619   5.892   5.618   3.770
   64LYS     CE  620   5.981   5.739   3.741
   64LYS     NZ  621   6.108   5.723   3.669
   64LYS    HZ1  622   6.094   5.717   3.570
   64LYS    HZ2  623   6.177   5.789   3.696
   64LYS    HZ3  624   6.148   5.640   3.707
   64LYS      C  625   5.743   5.767   4.216
   64LYS      O  626   5.771   5.667   4.283
   65LYS      N  627   5.753   5.890   4.266
   65LYS      H  628   5.780   5.966   4.207
   65LYS     CA  629   5.786   5.911   4.408
   65LYS     CB  630   5.849   6.050   4.423
   65LYS     CG  631   5.909   6.094   4.556
   65LYS     CD  632   5.959   6.239   4.547
   65LYS     CE  633   6.025   6.292   4.675
   65LYS     NZ  634   6.164   6.248   4.695
   65LYS    HZ1  635   6.219   6.249   4.612
   65LYS    HZ2  636   6.208   6.302   4.767
   65LYS    HZ3  637   6.165   6.150   4.716
   65LYS      C  638   5.666   5.885   4.499
   65LYS      O  639   5.675   5.814   4.599
   66GLN      N  640   5.551   5.936   4.456
   66GLN      H  641   5.541   5.975   4.364
   66GLN     CA  642   5.421   5.912   4.521
   66GLN     CB  643   5.314   6.003   4.461
   66GLN     CG  644   5.179   5.986   4.530
   66GLN     CD  645   5.065   6.074   4.479
   66GLN    OE1  646   4.969   6.032   4.414
   66GLN    NE2  647   5.070   6.205   4.501
   66GLN   HE21  648   5.146   6.237   4.558
   66GLN   HE22  649   5.002   6.261   4.454
   66GLN      C  650   5.375   5.767   4.525
   66GLN      O  651   5.351   5.722   4.637
   67ILE      N  652   5.365   5.698   4.412
   67ILE      H  653   5.410   5.737   4.332
   67ILE     CA  654   5.304   5.564   4.405
   67ILE     CB  655   5.170   5.569   4.331
   67ILE    CG1  656   5.175   5.636   4.194
   67ILE    CG2  657   5.066   5.639   4.418
   67ILE     CD  658   5.045   5.632   4.113
   67ILE      C  659   5.404   5.469   4.339
   67ILE      O  660   5.482   5.508   4.252
   68GLU      N  661   5.412   5.348   4.394
   68GLU      H  662   5.333   5.319   4.448
   68GLU     CA  663   5.496   5.237   4.347
   68GLU     CB  664   5.448   5.102   4.403
   68GLU     CG  665   5.302   5.069   4.373
   68GLU     CD  666   5.218   5.134   4.483
   68GLU    OE1  667   5.225   5.091   4.600
   68GLU    OE2  668   5.154   5.239   4.459
   68GLU      C  669   5.514   5.234   4.196
   68GLU      O  670   5.423   5.233   4.113
   69GLU      N  671   5.640   5.248   4.154
   69GLU      H  672   5.700   5.303   4.211
   69GLU     CA  673   5.686   5.232   4.016
   69GLU     CB  674   5.831   5.276   3.996
   69GLU     CG  675   5.935   5.187   4.064
   69GLU     CD  676   6.079   5.237   4.069
   69GLU    OE1  677   6.126   5.296   4.168
   69GLU    OE2  678   6.148   5.212   3.967
   69GLU      C  679   5.666   5.099   3.943
   69GLU      O  680   5.644   4.989   3.995
   70LEU      N  681   5.653   5.105   3.811
   70LEU      H  682   5.630   5.192   3.767
   70LEU     CA  683   5.646   4.997   3.711
   70LEU     CB  684   5.595   5.059   3.581
   70LEU     CG  685   5.542   4.948   3.491
   70LEU    CD1  686   5.418   4.885   3.556
   70LEU    CD2  687   5.508   5.013   3.356
   70LEU      C  688   5.775   4.915   3.710
   70LEU      O  689   5.874   4.975   3.669
   71LYS      N  690   5.771   4.797   3.772
   71LYS      H  691   5.707   4.787   3.848
   71LYS     CA  692   5.882   4.702   3.757
   71LYS     CB  693   5.973   4.696   3.880
   71LYS     CG  694   6.056   4.821   3.909
   71LYS     CD  695   6.194   4.779   3.961
   71LYS     CE  696   6.277   4.896   4.013
   71LYS     NZ  697   6.391   4.874   4.103
   71LYS    HZ1  698   6.480   4.854   4.063
   71LYS    HZ2  699   6.404   4.961   4.151
   71LYS    HZ3  700   6.371   4.800   4.167
   71LYS      C  701   5.826   4.564   3.725
   71LYS      O  702   5.836   4.518   3.612
   72GLY      N  703   5.798   4.482   3.826
   72GLY      H  704   5.815   4.510   3.921
   72GLY     CA  705   5.740   4.347   3.817
   72GLY      C  706   5.602   4.334   3.753
   72GLY      O  707   5.553   4.405   3.665
   73GLN      N  708   5.553   4.214   3.782
   73GLN      H  709   5.607   4.141   3.825
   73GLN     CA  710   5.432   4.150   3.729
   73GLN     CB  711   5.447   3.998   3.722
   73GLN     CG  712   5.565   3.937   3.647
   73GLN     CD  713   5.543   3.787   3.632
   73GLN    OE1  714   5.517   3.727   3.528
   73GLN    NE2  715   5.575   3.712   3.737
   73GLN   HE21  716   5.616   3.760   3.815
   73GLN   HE22  717   5.551   3.615   3.743
   73GLN      C  718   5.307   4.183   3.811
   73GLN      O  719   5.215   4.230   3.746
   74GLU      N  720   5.321   4.204   3.942
   74GLU      H  721   5.415   4.206   3.977
   74GLU     CA  722   5.219   4.244   4.040
   74GLU     CB  723   5.261   4.223   4.185
   74GLU     CG  724   5.371   4.317   4.236
   74GLU     CD  725   5.494   4.324   4.145
   74GLU    OE1  726   5.577   4.232   4.161
   74GLU    OE2  727   5.516   4.407   4.055
   74GLU      C  728   5.173   4.387   4.010
   74GLU      O  729   5.051   4.402   4.011
   75VAL      N  730   5.261   4.476   3.967
   75VAL      H  731   5.358   4.456   3.982
   75VAL     CA  732   5.230   4.615   3.933
   75VAL     CB  733   5.343   4.711   3.972
   75VAL    CG1  734   5.355   4.721   4.124
   75VAL    CG2  735   5.477   4.678   3.908
   75VAL      C  736   5.170   4.644   3.795
   75VAL      O  737   5.119   4.752   3.767
   76SER      N  738   5.176   4.546   3.705
   76SER      H  739   5.206   4.454   3.731
   76SER     CA  740   5.145   4.563   3.563
   76SER     CB  741   5.278   4.539   3.490
   76SER     OG  742   5.330   4.405   3.484
   76SER     HG  743   5.407   4.397   3.546
   76SER      C  744   5.033   4.475   3.508
   76SER      O  745   5.020   4.357   3.541
   77PRO      N  746   4.957   4.526   3.411
   77PRO     CA  747   4.840   4.456   3.355
   77PRO     CB  748   4.765   4.565   3.277
   77PRO     CG  749   4.884   4.651   3.234
   77PRO     CD  750   4.976   4.660   3.355
   77PRO      C  751   4.880   4.349   3.253
   77PRO      O  752   4.999   4.321   3.242
   78LYS      N  753   4.779   4.279   3.202
   78LYS      H  754   4.694   4.275   3.255
   78LYS     CA  755   4.794   4.188   3.088
   78LYS     CB  756   4.657   4.137   3.040
   78LYS     CG  757   4.594   4.054   3.152
   78LYS     CD  758   4.457   3.993   3.118
   78LYS     CE  759   4.350   4.102   3.113
   78LYS     NZ  760   4.309   4.155   3.244
   78LYS    HZ1  761   4.270   4.090   3.309
   78LYS    HZ2  762   4.381   4.211   3.285
   78LYS    HZ3  763   4.237   4.218   3.216
   78LYS      C  764   4.853   4.252   2.963
   78LYS      O  765   4.943   4.192   2.903
   79VAL      N  766   4.804   4.372   2.932
   79VAL      H  767   4.717   4.408   2.966
   79VAL     CA  768   4.860   4.449   2.820
   79VAL     CB  769   4.783   4.574   2.776
   79VAL    CG1  770   4.671   4.546   2.676
   79VAL    CG2  771   4.735   4.658   2.895
   79VAL      C  772   5.006   4.487   2.842
   79VAL      O  773   5.061   4.503   2.951
   80TYR      N  774   5.084   4.481   2.734
   80TYR      H  775   5.036   4.486   2.646
   80TYR     CA  776   5.231   4.483   2.740
   80TYR     CB  777   5.281   4.447   2.600
   80TYR     CG  778   5.432   4.435   2.583
   80TYR    CD1  779   5.520   4.541   2.564
   80TYR    HD1  780   5.482   4.640   2.538
   80TYR    CD2  781   5.479   4.305   2.566
   80TYR    HD2  782   5.407   4.228   2.539
   80TYR    CE1  783   5.653   4.518   2.530
   80TYR    HE1  784   5.703   4.605   2.487
   80TYR    CE2  785   5.612   4.283   2.533
   80TYR    HE2  786   5.649   4.187   2.495
   80TYR     CZ  787   5.701   4.388   2.515
   80TYR     OH  788   5.824   4.372   2.460
   80TYR     HH  789   5.861   4.280   2.468
   80TYR      C  790   5.285   4.619   2.783
   80TYR      O  791   5.308   4.712   2.705
   81PHE      N  792   5.329   4.619   2.908
   81PHE      H  793   5.302   4.551   2.977
   81PHE     CA  794   5.394   4.741   2.960
   81PHE     CB  795   5.341   4.796   3.092
   81PHE     CG  796   5.217   4.883   3.067
   81PHE    CD1  797   5.214   5.009   3.125
   81PHE    HD1  798   5.296   5.048   3.185
   81PHE    CD2  799   5.111   4.847   2.986
   81PHE    HD2  800   5.091   4.749   2.943
   81PHE    CE1  801   5.107   5.095   3.100
   81PHE    HE1  802   5.106   5.187   3.158
   81PHE    CE2  803   5.001   4.930   2.969
   81PHE    HE2  804   4.915   4.890   2.915
   81PHE     CZ  805   4.995   5.056   3.028
   81PHE     HZ  806   4.910   5.125   3.026
   81PHE      C  807   5.547   4.739   2.957
   81PHE      O  808   5.612   4.636   2.966
   82MET      N  809   5.605   4.858   2.973
   82MET      H  810   5.554   4.941   2.990
   82MET     CA  811   5.748   4.891   2.955
   82MET     CB  812   5.756   4.968   2.824
   82MET     CG  813   5.797   4.869   2.715
   82MET     SD  814   5.973   4.817   2.719
   82MET     CE  815   5.992   4.696   2.590
   82MET      C  816   5.822   4.973   3.060
   82MET      O  817   5.763   5.049   3.137
   83LYS      N  818   5.953   4.979   3.042
   83LYS      H  819   6.008   4.930   2.974
   83LYS     CA  820   6.039   5.065   3.126
   83LYS     CB  821   6.069   4.989   3.255
   83LYS     CG  822   6.131   5.076   3.365
   83LYS     CD  823   6.164   4.984   3.483
   83LYS     CE  824   6.220   5.065   3.600
   83LYS     NZ  825   6.117   5.152   3.657
   83LYS    HZ1  826   6.151   5.196   3.741
   83LYS    HZ2  827   6.106   5.221   3.586
   83LYS    HZ3  828   6.037   5.096   3.680
   83LYS      C  829   6.168   5.112   3.058
   83LYS      O  830   6.217   5.046   2.967
   84GLN      N  831   6.178   5.244   3.075
   84GLN      H  832   6.111   5.296   3.128
   84GLN     CA  833   6.304   5.313   3.044
   84GLN     CB  834   6.271   5.462   3.035
   84GLN     CG  835   6.203   5.507   2.905
   84GLN     CD  836   6.164   5.654   2.912
   84GLN    OE1  837   6.066   5.701   2.971
   84GLN    NE2  838   6.251   5.745   2.868
   84GLN   HE21  839   6.344   5.720   2.844
   84GLN   HE22  840   6.221   5.840   2.874
   84GLN      C  841   6.400   5.304   3.163
   84GLN      O  842   6.365   5.328   3.278
   85THR      N  843   6.525   5.269   3.131
   85THR      H  844   6.544   5.240   3.038
   85THR     CA  845   6.632   5.257   3.231
   85THR     CB  846   6.663   5.116   3.282
   85THR    OG1  847   6.708   5.030   3.176
   85THR    HG1  848   6.806   5.009   3.187
   85THR    CG2  849   6.560   5.049   3.372
   85THR      C  850   6.766   5.311   3.180
   85THR      O  851   6.838   5.357   3.268
   86ILE      N  852   6.808   5.289   3.056
   86ILE      H  853   6.760   5.227   2.994
   86ILE     CA  854   6.918   5.364   2.992
   86ILE     CB  855   7.007   5.287   2.895
   86ILE    CG1  856   6.941   5.167   2.827
   86ILE    CG2  857   7.124   5.234   2.980
   86ILE     CD  858   7.006   5.120   2.696
   86ILE      C  859   6.883   5.505   2.946
   86ILE      O  860   6.768   5.531   2.911
   87GLY      N  861   6.981   5.591   2.921
   87GLY      H  862   7.074   5.553   2.928
   87GLY     CA  863   6.964   5.730   2.877
   87GLY      C  864   6.927   5.745   2.729
   87GLY      O  865   7.004   5.698   2.645
   88ASN      N  866   6.832   5.835   2.706
   88ASN      H  867   6.807   5.897   2.781
   88ASN     CA  868   6.771   5.867   2.576
   88ASN     CB  869   6.846   5.974   2.498
   88ASN     CG  870   6.861   6.107   2.573
   88ASN    OD1  871   6.776   6.159   2.645
   88ASN    ND2  872   6.965   6.180   2.533
   88ASN   HD21  873   7.020   6.162   2.451
   88ASN   HD22  874   6.997   6.256   2.590
   88ASN      C  875   6.732   5.754   2.480
   88ASN      O  876   6.715   5.757   2.358
   89SER      N  877   6.679   5.651   2.546
   89SER      H  878   6.656   5.662   2.643
   89SER     CA  879   6.634   5.526   2.485
   89SER     CB  880   6.668   5.411   2.580
   89SER     OG  881   6.586   5.397   2.696
   89SER     HG  882   6.621   5.317   2.743
   89SER      C  883   6.482   5.522   2.466
   89SER      O  884   6.426   5.426   2.415
   90CYS      N  885   6.404   5.620   2.512
   90CYS      H  886   6.438   5.685   2.580
   90CYS     CA  887   6.257   5.620   2.503
   90CYS     CB  888   6.189   5.739   2.570
   90CYS     SG  889   6.239   5.910   2.527
   90CYS     HG  890   6.347   5.902   2.605
   90CYS      C  891   6.182   5.593   2.372
   90CYS      O  892   6.105   5.497   2.368
   91GLY      N  893   6.253   5.635   2.268
   91GLY      H  894   6.330   5.699   2.265
   91GLY     CA  895   6.206   5.606   2.132
   91GLY      C  896   6.182   5.460   2.092
   91GLY      O  897   6.075   5.412   2.056
   92THR      N  898   6.289   5.383   2.109
   92THR      H  899   6.383   5.411   2.133
   92THR     CA  900   6.284   5.241   2.071
   92THR     CB  901   6.420   5.173   2.055
   92THR    OG1  902   6.534   5.230   2.120
   92THR    HG1  903   6.579   5.306   2.073
   92THR    CG2  904   6.429   5.150   1.904
   92THR      C  905   6.200   5.159   2.170
   92THR      O  906   6.109   5.086   2.133
   93ILE      N  907   6.212   5.206   2.294
   93ILE      H  908   6.288   5.266   2.318
   93ILE     CA  909   6.120   5.158   2.398
   93ILE     CB  910   6.160   5.217   2.534
   93ILE    CG1  911   6.290   5.158   2.588
   93ILE    CG2  912   6.051   5.208   2.641
   93ILE     CD  913   6.288   5.007   2.614
   93ILE      C  914   5.973   5.175   2.359
   93ILE      O  915   5.907   5.072   2.347
   94GLY      N  916   5.934   5.294   2.316
   94GLY      H  917   5.992   5.376   2.313
   94GLY     CA  918   5.792   5.316   2.285
   94GLY      C  919   5.734   5.238   2.167
   94GLY      O  920   5.627   5.179   2.182
   95LEU      N  921   5.827   5.206   2.079
   95LEU      H  922   5.916   5.250   2.093
   95LEU     CA  923   5.802   5.133   1.953
   95LEU     CB  924   5.924   5.135   1.861
   95LEU     CG  925   5.888   5.084   1.721
   95LEU    CD1  926   5.828   5.194   1.633
   95LEU    CD2  927   6.018   5.048   1.648
   95LEU      C  928   5.762   4.986   1.973
   95LEU      O  929   5.661   4.946   1.916
   96ILE      N  930   5.831   4.923   2.068
   96ILE      H  931   5.901   4.967   2.125
   96ILE     CA  932   5.809   4.782   2.102
   96ILE     CB  933   5.915   4.729   2.199
   96ILE    CG1  934   6.058   4.740   2.145
   96ILE    CG2  935   5.888   4.582   2.232
   96ILE     CD  936   6.169   4.722   2.248
   96ILE      C  937   5.670   4.770   2.165
   96ILE      O  938   5.589   4.698   2.107
   97HISE     N  939   5.635   4.867   2.249
   97HISE     H  940   5.703   4.930   2.286
   97HISE    CA  941   5.500   4.870   2.306
   97HISE    CB  942   5.516   4.972   2.419
   97HISE    CG  943   5.390   5.057   2.435
   97HISE   ND1  944   5.268   5.012   2.463
   97HISE   CD2  945   5.387   5.190   2.426
   97HISE   HD2  946   5.461   5.260   2.387
   97HISE   CE1  947   5.187   5.117   2.478
   97HISE   HE1  948   5.082   5.124   2.505
   97HISE   NE2  949   5.262   5.224   2.452
   97HISE   HE2  950   5.234   5.320   2.462
   97HISE     C  951   5.394   4.898   2.199
   97HISE     O  952   5.303   4.817   2.183
   98ALA      N  953   5.409   4.991   2.105
   98ALA      H  954   5.496   5.039   2.090
   98ALA     CA  955   5.308   5.011   2.000
   98ALA     CB  956   5.328   5.135   1.913
   98ALA      C  957   5.286   4.895   1.902
   98ALA      O  958   5.171   4.863   1.874
   99VAL      N  959   5.393   4.817   1.888
   99VAL      H  960   5.488   4.845   1.899
   99VAL     CA  961   5.382   4.707   1.791
   99VAL     CB  962   5.504   4.667   1.709
   99VAL    CG1  963   5.536   4.779   1.610
   99VAL    CG2  964   5.627   4.624   1.789
   99VAL      C  965   5.316   4.579   1.842
   99VAL      O  966   5.225   4.528   1.778
  100ALA      N  967   5.336   4.559   1.972
  100ALA      H  968   5.405   4.614   2.020
  100ALA     CA  969   5.268   4.456   2.053
  100ALA     CB  970   5.363   4.431   2.170
  100ALA      C  971   5.125   4.478   2.100
  100ALA      O  972   5.041   4.389   2.114
  101ASN      N  973   5.103   4.602   2.145
  101ASN      H  974   5.170   4.676   2.151
  101ASN     CA  975   4.973   4.643   2.198
  101ASN     CB  976   4.992   4.762   2.294
  101ASN     CG  977   5.042   4.695   2.422
  101ASN    OD1  978   4.974   4.606   2.474
  101ASN    ND2  979   5.143   4.749   2.490
  101ASN   HD21  980   5.187   4.836   2.470
  101ASN   HD22  981   5.196   4.702   2.561
  101ASN      C  982   4.862   4.670   2.096
  101ASN      O  983   4.747   4.645   2.131
  102ASN      N  984   4.904   4.707   1.976
  102ASN      H  985   5.002   4.723   1.969
  102ASN     CA  986   4.821   4.727   1.856
  102ASN     CB  987   4.917   4.745   1.738
  102ASN     CG  988   4.855   4.756   1.599
  102ASN    OD1  989   4.802   4.657   1.548
  102ASN    ND2  990   4.851   4.872   1.534
  102ASN   HD21  991   4.887   4.957   1.573
  102ASN   HD22  992   4.817   4.869   1.440
  102ASN      C  993   4.723   4.613   1.830
  102ASN      O  994   4.751   4.497   1.862
  103GLN      N  995   4.603   4.641   1.782
  103GLN      H  996   4.595   4.732   1.740
  103GLN     CA  997   4.487   4.554   1.754
  103GLN     CB  998   4.373   4.641   1.701
  103GLN     CG  999   4.311   4.725   1.813
  103GLN     CD 1000   4.202   4.819   1.762
  103GLN    OE1 1001   4.111   4.775   1.692
  103GLN    NE2 1002   4.213   4.946   1.801
  103GLN   HE21 1003   4.293   4.976   1.853
  103GLN   HE22 1004   4.148   5.013   1.767
  103GLN      C 1005   4.506   4.434   1.661
  103GLN      O 1006   4.457   4.324   1.685
  104ASP      N 1007   4.585   4.453   1.556
  104ASP      H 1008   4.654   4.525   1.547
  104ASP     CA 1009   4.609   4.350   1.454
  104ASP     CB 1010   4.559   4.397   1.317
  104ASP     CG 1011   4.536   4.292   1.208
  104ASP    OD1 1012   4.556   4.328   1.090
  104ASP    OD2 1013   4.507   4.175   1.242
  104ASP      C 1014   4.752   4.297   1.458
  104ASP      O 1015   4.852   4.360   1.492
  105LYS      N 1016   4.767   4.181   1.395
  105LYS      H 1017   4.688   4.135   1.356
  105LYS     CA 1018   4.899   4.125   1.360
  105LYS     CB 1019   4.895   3.975   1.331
  105LYS     CG 1020   4.816   3.875   1.415
  105LYS     CD 1021   4.860   3.891   1.561
  105LYS     CE 1022   4.770   3.802   1.647
  105LYS     NZ 1023   4.822   3.817   1.784
  105LYS    HZ1 1024   4.773   3.759   1.849
  105LYS    HZ2 1025   4.917   3.786   1.780
  105LYS    HZ3 1026   4.830   3.915   1.806
  105LYS      C 1027   4.980   4.186   1.246
  105LYS      O 1028   4.983   4.145   1.130
  106LEU      N 1029   5.082   4.256   1.293
  106LEU      H 1030   5.091   4.285   1.389
  106LEU     CA 1031   5.195   4.305   1.212
  106LEU     CB 1032   5.286   4.399   1.291
  106LEU     CG 1033   5.242   4.544   1.311
  106LEU    CD1 1034   5.154   4.568   1.434
  106LEU    CD2 1035   5.364   4.636   1.317
  106LEU      C 1036   5.284   4.192   1.159
  106LEU      O 1037   5.320   4.098   1.228
  107GLY      N 1038   5.308   4.203   1.028
  107GLY      H 1039   5.265   4.277   0.976
  107GLY     CA 1040   5.399   4.118   0.950
  107GLY      C 1041   5.547   4.130   0.989
  107GLY      O 1042   5.601   4.240   0.993
  108PHE      N 1043   5.609   4.018   1.024
  108PHE      H 1044   5.547   3.940   1.022
  108PHE     CA 1045   5.754   4.007   1.046
  108PHE     CB 1046   5.799   3.946   1.179
  108PHE     CG 1047   5.740   4.009   1.305
  108PHE    CD1 1048   5.797   4.125   1.354
  108PHE    HD1 1049   5.894   4.169   1.329
  108PHE    CD2 1050   5.616   3.967   1.354
  108PHE    HD2 1051   5.572   3.873   1.322
  108PHE    CE1 1052   5.716   4.200   1.438
  108PHE    HE1 1053   5.756   4.300   1.453
  108PHE    CE2 1054   5.540   4.046   1.439
  108PHE    HE2 1055   5.434   4.026   1.457
  108PHE     CZ 1056   5.590   4.167   1.487
  108PHE     HZ 1057   5.523   4.232   1.544
  108PHE      C 1058   5.833   3.940   0.933
  108PHE      O 1059   5.780   3.856   0.861
  109GLU      N 1060   5.955   3.992   0.923
  109GLU      H 1061   5.986   4.046   1.001
  109GLU     CA 1062   6.048   3.943   0.820
  109GLU     CB 1063   6.151   4.054   0.799
  109GLU     CG 1064   6.091   4.160   0.707
  109GLU     CD 1065   6.188   4.276   0.684
  109GLU    OE1 1066   6.280   4.249   0.605
  109GLU    OE2 1067   6.174   4.393   0.727
  109GLU      C 1068   6.119   3.819   0.876
  109GLU      O 1069   6.142   3.819   0.997
  110ASP      N 1070   6.182   3.745   0.786
  110ASP      H 1071   6.172   3.743   0.686
  110ASP     CA 1072   6.275   3.642   0.834
  110ASP     CB 1073   6.322   3.546   0.725
  110ASP     CG 1074   6.213   3.507   0.625
  110ASP    OD1 1075   6.141   3.408   0.649
  110ASP    OD2 1076   6.194   3.593   0.537
  110ASP      C 1077   6.395   3.684   0.919
  110ASP      O 1078   6.433   3.626   1.021
  111GLY      N 1079   6.449   3.795   0.868
  111GLY      H 1080   6.418   3.813   0.775
  111GLY     CA 1081   6.544   3.886   0.933
  111GLY      C 1082   6.465   3.992   1.010
  111GLY      O 1083   6.436   4.100   0.957
  112SER      N 1084   6.433   3.960   1.135
  112SER      H 1085   6.451   3.870   1.176
  112SER     CA 1086   6.369   4.045   1.236
  112SER     CB 1087   6.217   4.044   1.223
  112SER     OG 1088   6.166   4.132   1.323
  112SER     HG 1089   6.150   4.219   1.276
  112SER      C 1090   6.415   4.037   1.382
  112SER      O 1091   6.370   3.956   1.463
  113VAL      N 1092   6.509   4.125   1.415
  113VAL      H 1093   6.573   4.153   1.344
  113VAL     CA 1094   6.549   4.156   1.553
  113VAL     CB 1095   6.667   4.253   1.554
  113VAL    CG1 1096   6.783   4.169   1.499
  113VAL    CG2 1097   6.656   4.389   1.486
  113VAL      C 1098   6.435   4.204   1.644
  113VAL      O 1099   6.427   4.168   1.761
  114LEU      N 1100   6.334   4.261   1.579
  114LEU      H 1101   6.342   4.288   1.483
  114LEU     CA 1102   6.211   4.303   1.648
  114LEU     CB 1103   6.134   4.395   1.553
  114LEU     CG 1104   6.024   4.484   1.612
  114LEU    CD1 1105   6.070   4.578   1.723
  114LEU    CD2 1106   5.951   4.561   1.502
  114LEU      C 1107   6.133   4.176   1.682
  114LEU      O 1108   6.087   4.164   1.796
  115LYS      N 1109   6.122   4.078   1.593
  115LYS      H 1110   6.135   4.098   1.496
  115LYS     CA 1111   6.045   3.956   1.620
  115LYS     CB 1112   6.028   3.870   1.495
  115LYS     CG 1113   5.904   3.781   1.509
  115LYS     CD 1114   5.940   3.640   1.558
  115LYS     CE 1115   5.810   3.573   1.603
  115LYS     NZ 1116   5.765   3.633   1.730
  115LYS    HZ1 1117   5.845   3.646   1.788
  115LYS    HZ2 1118   5.721   3.722   1.719
  115LYS    HZ3 1119   5.691   3.572   1.759
  115LYS      C 1120   6.114   3.872   1.729
  115LYS      O 1121   6.038   3.815   1.807
  116GLN      N 1122   6.247   3.860   1.728
  116GLN      H 1123   6.301   3.880   1.646
  116GLN     CA 1124   6.321   3.797   1.838
  116GLN     CB 1125   6.471   3.805   1.807
  116GLN     CG 1126   6.510   3.740   1.674
  116GLN     CD 1127   6.660   3.728   1.650
  116GLN    OE1 1128   6.737   3.824   1.659
  116GLN    NE2 1129   6.697   3.606   1.614
  116GLN   HE21 1130   6.625   3.541   1.586
  116GLN   HE22 1131   6.787   3.576   1.645
  116GLN      C 1132   6.289   3.862   1.973
  116GLN      O 1133   6.249   3.788   2.063
  117PHE      N 1134   6.307   3.993   1.976
  117PHE      H 1135   6.378   4.034   1.919
  117PHE     CA 1136   6.266   4.066   2.098
  117PHE     CB 1137   6.303   4.213   2.079
  117PHE     CG 1138   6.326   4.298   2.205
  117PHE    CD1 1139   6.452   4.305   2.262
  117PHE    HD1 1140   6.533   4.265   2.201
  117PHE    CD2 1141   6.220   4.346   2.281
  117PHE    HD2 1142   6.117   4.332   2.250
  117PHE    CE1 1143   6.483   4.362   2.385
  117PHE    HE1 1144   6.573   4.334   2.439
  117PHE    CE2 1145   6.246   4.414   2.400
  117PHE    HE2 1146   6.164   4.461   2.454
  117PHE     CZ 1147   6.375   4.420   2.451
  117PHE     HZ 1148   6.391   4.468   2.548
  117PHE      C 1149   6.127   4.047   2.158
  117PHE      O 1150   6.109   4.011   2.274
  118LEU      N 1151   6.024   4.042   2.073
  118LEU      H 1152   6.035   4.074   1.979
  118LEU     CA 1153   5.887   4.007   2.110
  118LEU     CB 1154   5.781   4.045   2.006
  118LEU     CG 1155   5.784   4.196   1.981
  118LEU    CD1 1156   5.720   4.236   1.848
  118LEU    CD2 1157   5.720   4.274   2.097
  118LEU      C 1158   5.863   3.860   2.145
  118LEU      O 1159   5.761   3.823   2.201
  119SER      N 1160   5.961   3.777   2.107
  119SER      H 1161   6.047   3.822   2.084
  119SER     CA 1162   5.964   3.635   2.145
  119SER     CB 1163   6.056   3.553   2.054
  119SER     OG 1164   5.981   3.528   1.934
  119SER     HG 1165   5.975   3.430   1.916
  119SER      C 1166   6.014   3.608   2.287
  119SER      O 1167   5.958   3.526   2.360
  120GLU      N 1168   6.125   3.673   2.319
  120GLU      H 1169   6.177   3.724   2.251
  120GLU     CA 1170   6.181   3.681   2.455
  120GLU     CB 1171   6.321   3.741   2.440
  120GLU     CG 1172   6.423   3.660   2.360
  120GLU     CD 1173   6.474   3.540   2.440
  120GLU    OE1 1174   6.573   3.557   2.514
  120GLU    OE2 1175   6.417   3.429   2.436
  120GLU      C 1176   6.102   3.752   2.565
  120GLU      O 1177   6.052   3.678   2.649
  121THR      N 1178   6.057   3.870   2.522
  121THR      H 1179   6.070   3.889   2.425
  121THR     CA 1180   6.004   3.959   2.627
  121THR     CB 1181   6.024   4.107   2.594
  121THR    OG1 1182   5.960   4.153   2.474
  121THR    HG1 1183   5.996   4.092   2.403
  121THR    CG2 1184   6.167   4.155   2.616
  121THR      C 1185   5.860   3.961   2.679
  121THR      O 1186   5.836   4.017   2.786
  122GLU      N 1187   5.763   3.904   2.608
  122GLU      H 1188   5.783   3.831   2.543
  122GLU     CA 1189   5.626   3.900   2.662
  122GLU     CB 1190   5.522   3.839   2.567
  122GLU     CG 1191   5.490   3.941   2.458
  122GLU     CD 1192   5.366   3.895   2.380
  122GLU    OE1 1193   5.343   3.773   2.364
  122GLU    OE2 1194   5.282   3.982   2.349
  122GLU      C 1195   5.613   3.828   2.796
  122GLU      O 1196   5.558   3.878   2.894
  123LYS      N 1197   5.670   3.708   2.808
  123LYS      H 1198   5.702   3.667   2.723
  123LYS     CA 1199   5.681   3.635   2.935
  123LYS     CB 1200   5.722   3.489   2.916
  123LYS     CG 1201   5.608   3.390   2.890
  123LYS     CD 1202   5.659   3.245   2.892
  123LYS     CE 1203   5.543   3.154   2.930
  123LYS     NZ 1204   5.594   3.019   2.959
  123LYS    HZ1 1205   5.671   2.997   2.899
  123LYS    HZ2 1206   5.620   3.011   3.055
  123LYS    HZ3 1207   5.520   2.957   2.933
  123LYS      C 1208   5.775   3.695   3.040
  123LYS      O 1209   5.853   3.620   3.098
  124MET      N 1210   5.767   3.825   3.065
  124MET      H 1211   5.680   3.865   3.037
  124MET     CA 1212   5.851   3.907   3.154
  124MET     CB 1213   5.966   3.960   3.068
  124MET     CG 1214   6.078   3.855   3.070
  124MET     SD 1215   6.214   3.906   2.959
  124MET     CE 1216   6.299   3.750   2.938
  124MET      C 1217   5.771   4.022   3.215
  124MET      O 1218   5.670   4.066   3.160
  125SER      N 1219   5.809   4.053   3.339
  125SER      H 1220   5.844   3.978   3.396
  125SER     CA 1221   5.799   4.185   3.402
  125SER     CB 1222   5.879   4.191   3.533
  125SER     OG 1223   6.018   4.217   3.510
  125SER     HG 1224   6.070   4.188   3.591
  125SER      C 1225   5.847   4.290   3.301
  125SER      O 1226   5.940   4.257   3.228
  126PRO      N 1227   5.790   4.410   3.310
  126PRO     CA 1228   5.850   4.532   3.256
  126PRO     CB 1229   5.755   4.645   3.294
  126PRO     CG 1230   5.619   4.578   3.317
  126PRO     CD 1231   5.653   4.434   3.357
  126PRO      C 1232   5.996   4.568   3.288
  126PRO      O 1233   6.069   4.624   3.206
  127GLU      N 1234   6.048   4.535   3.406
  127GLU      H 1235   5.982   4.532   3.481
  127GLU     CA 1236   6.187   4.546   3.452
  127GLU     CB 1237   6.208   4.520   3.601
  127GLU     CG 1238   6.349   4.554   3.651
  127GLU     CD 1239   6.388   4.476   3.776
  127GLU    OE1 1240   6.452   4.369   3.766
  127GLU    OE2 1241   6.371   4.523   3.890
  127GLU      C 1242   6.275   4.445   3.378
  127GLU      O 1243   6.371   4.486   3.313
  128ASP      N 1244   6.236   4.318   3.367
  128ASP      H 1245   6.152   4.294   3.415
  128ASP     CA 1246   6.305   4.221   3.280
  128ASP     CB 1247   6.260   4.076   3.297
  128ASP     CG 1248   6.296   4.017   3.433
  128ASP    OD1 1249   6.228   3.921   3.473
  128ASP    OD2 1250   6.392   4.075   3.490
  128ASP      C 1251   6.310   4.257   3.131
  128ASP      O 1252   6.416   4.246   3.069
  129ARG      N 1253   6.198   4.307   3.080
  129ARG      H 1254   6.113   4.274   3.119
  129ARG     CA 1255   6.190   4.373   2.948
  129ARG     CB 1256   6.052   4.436   2.930
  129ARG     CG 1257   5.950   4.329   2.891
  129ARG     CD 1258   5.811   4.392   2.902
  129ARG     NE 1259   5.719   4.279   2.883
  129ARG     HE 1260   5.764   4.192   2.861
  129ARG     CZ 1261   5.586   4.272   2.901
  129ARG    NH1 1262   5.512   4.375   2.944
  129ARG   HH11 1263   5.554   4.463   2.968
  129ARG   HH12 1264   5.414   4.361   2.950
  129ARG    NH2 1265   5.520   4.156   2.897
  129ARG   HH21 1266   5.571   4.071   2.884
  129ARG   HH22 1267   5.426   4.157   2.933
  129ARG      C 1268   6.290   4.485   2.924
  129ARG      O 1269   6.375   4.461   2.838
  130ALA      N 1270   6.317   4.562   3.029
  130ALA      H 1271   6.270   4.560   3.117
  130ALA     CA 1272   6.415   4.671   3.033
  130ALA     CB 1273   6.394   4.760   3.156
  130ALA      C 1274   6.554   4.606   3.027
  130ALA      O 1275   6.637   4.654   2.950
  131LYS      N 1276   6.581   4.511   3.116
  131LYS      H 1277   6.523   4.501   3.197
  131LYS     CA 1278   6.714   4.450   3.118
  131LYS     CB 1279   6.718   4.361   3.242
  131LYS     CG 1280   6.858   4.320   3.289
  131LYS     CD 1281   6.952   4.435   3.325
  131LYS     CE 1282   7.089   4.384   3.371
  131LYS     NZ 1283   7.166   4.509   3.376
  131LYS    HZ1 1284   7.182   4.545   3.284
  131LYS    HZ2 1285   7.116   4.571   3.437
  131LYS    HZ3 1286   7.256   4.489   3.413
  131LYS      C 1287   6.736   4.383   2.982
  131LYS      O 1288   6.848   4.400   2.934
  132CYS      N 1289   6.636   4.326   2.915
  132CYS      H 1290   6.540   4.348   2.926
  132CYS     CA 1291   6.663   4.254   2.789
  132CYS     CB 1292   6.542   4.176   2.739
  132CYS     SG 1293   6.591   4.051   2.614
  132CYS     HG 1294   6.559   3.940   2.681
  132CYS      C 1295   6.701   4.346   2.672
  132CYS      O 1296   6.785   4.305   2.593
  133PHE      N 1297   6.661   4.472   2.684
  133PHE      H 1298   6.587   4.495   2.746
  133PHE     CA 1299   6.704   4.581   2.595
  133PHE     CB 1300   6.626   4.703   2.643
  133PHE     CG 1301   6.635   4.821   2.546
  133PHE    CD1 1302   6.720   4.930   2.565
  133PHE    HD1 1303   6.773   4.940   2.660
  133PHE    CD2 1304   6.558   4.814   2.431
  133PHE    HD2 1305   6.488   4.733   2.411
  133PHE    CE1 1306   6.731   5.029   2.468
  133PHE    HE1 1307   6.803   5.109   2.482
  133PHE    CE2 1308   6.564   4.915   2.336
  133PHE    HE2 1309   6.487   4.928   2.261
  133PHE     CZ 1310   6.653   5.022   2.354
  133PHE     HZ 1311   6.612   5.116   2.316
  133PHE      C 1312   6.852   4.620   2.606
  133PHE      O 1313   6.927   4.611   2.508
  134GLU      N 1314   6.904   4.632   2.728
  134GLU      H 1315   6.851   4.664   2.806
  134GLU     CA 1316   7.048   4.636   2.754
  134GLU     CB 1317   7.062   4.675   2.901
  134GLU     CG 1318   6.997   4.806   2.946
  134GLU     CD 1319   7.048   4.824   3.090
  134GLU    OE1 1320   6.968   4.827   3.186
  134GLU    OE2 1321   7.169   4.850   3.103
  134GLU      C 1322   7.131   4.509   2.732
  134GLU      O 1323   7.251   4.522   2.710
  135LYS      N 1324   7.073   4.390   2.745
  135LYS      H 1325   6.985   4.370   2.789
  135LYS     CA 1326   7.131   4.265   2.694
  135LYS     CB 1327   7.041   4.148   2.733
  135LYS     CG 1328   7.040   4.128   2.885
  135LYS     CD 1329   6.981   3.995   2.932
  135LYS     CE 1330   6.948   3.986   3.081
  135LYS     NZ 1331   6.869   3.870   3.122
  135LYS    HZ1 1332   6.910   3.780   3.106
  135LYS    HZ2 1333   6.854   3.876   3.221
  135LYS    HZ3 1334   6.777   3.878   3.084
  135LYS      C 1335   7.140   4.274   2.542
  135LYS      O 1336   7.236   4.224   2.483
  136ASN      N 1337   7.033   4.316   2.475
  136ASN      H 1338   6.950   4.343   2.523
  136ASN     CA 1339   7.034   4.326   2.328
  136ASN     CB 1340   6.891   4.353   2.281
  136ASN     CG 1341   6.867   4.307   2.137
  136ASN    OD1 1342   6.921   4.370   2.046
  136ASN    ND2 1343   6.797   4.194   2.129
  136ASN   HD21 1344   6.787   4.135   2.209
  136ASN   HD22 1345   6.774   4.154   2.040
  136ASN      C 1346   7.115   4.447   2.281
  136ASN      O 1347   7.102   4.563   2.319
  137GLU      N 1348   7.195   4.409   2.181
  137GLU      H 1349   7.198   4.315   2.146
  137GLU     CA 1350   7.286   4.498   2.109
  137GLU     CB 1351   7.414   4.425   2.068
  137GLU     CG 1352   7.505   4.373   2.179
  137GLU     CD 1353   7.629   4.305   2.121
  137GLU    OE1 1354   7.716   4.373   2.062
  137GLU    OE2 1355   7.640   4.181   2.122
  137GLU      C 1356   7.226   4.558   1.981
  137GLU      O 1357   7.222   4.680   1.966
  138ALA      N 1358   7.161   4.470   1.906
  138ALA      H 1359   7.169   4.372   1.926
  138ALA     CA 1360   7.096   4.504   1.779
  138ALA     CB 1361   7.035   4.379   1.716
  138ALA      C 1362   6.986   4.610   1.779
  138ALA      O 1363   6.975   4.684   1.681
  139ILE      N 1364   6.898   4.603   1.879
  139ILE      H 1365   6.902   4.533   1.951
  139ILE     CA 1366   6.793   4.705   1.889
  139ILE     CB 1367   6.691   4.672   1.998
  139ILE    CG1 1368   6.656   4.523   2.003
  139ILE    CG2 1369   6.565   4.758   1.994
  139ILE     CD 1370   6.566   4.485   1.886
  139ILE      C 1371   6.853   4.842   1.921
  139ILE      O 1372   6.851   4.928   1.834
  140GLN      N 1373   6.930   4.847   2.030
  140GLN      H 1374   6.927   4.773   2.097
  140GLN     CA 1375   7.002   4.969   2.068
  140GLN     CB 1376   7.097   4.951   2.187
  140GLN     CG 1377   7.036   4.942   2.326
  140GLN     CD 1378   7.139   4.924   2.438
  140GLN    OE1 1379   7.205   5.019   2.481
  140GLN    NE2 1380   7.158   4.803   2.489
  140GLN   HE21 1381   7.105   4.727   2.451
  140GLN   HE22 1382   7.239   4.796   2.547
  140GLN      C 1383   7.097   5.022   1.960
  140GLN      O 1384   7.100   5.141   1.927
  141ALA      N 1385   7.176   4.936   1.896
  141ALA      H 1386   7.193   4.847   1.936
  141ALA     CA 1387   7.265   4.980   1.788
  141ALA     CB 1388   7.375   4.875   1.766
  141ALA      C 1389   7.201   5.032   1.659
  141ALA      O 1390   7.263   5.113   1.590
  142ALA      N 1391   7.085   4.975   1.627
  142ALA      H 1392   7.072   4.880   1.657
  142ALA     CA 1393   7.001   5.028   1.519
  142ALA     CB 1394   6.898   4.921   1.482
  142ALA      C 1395   6.922   5.156   1.551
  142ALA      O 1396   6.927   5.253   1.476
  143HISE     N 1397   6.884   5.167   1.678
  143HISE     H 1398   6.879   5.089   1.740
  143HISE    CA 1399   6.819   5.290   1.727
  143HISE    CB 1400   6.764   5.272   1.868
  143HISE    CG 1401   6.723   5.408   1.926
  143HISE   ND1 1402   6.599   5.453   1.942
  143HISE   CD2 1403   6.804   5.480   2.003
  143HISE   HD2 1404   6.906   5.457   2.031
  143HISE   CE1 1405   6.604   5.562   2.019
  143HISE   HE1 1406   6.508   5.613   2.026
  143HISE   NE2 1407   6.731   5.577   2.058
  143HISE   HE2 1408   6.766   5.658   2.105
  143HISE     C 1409   6.923   5.402   1.717
  143HISE     O 1410   6.898   5.475   1.621
  144ASP      N 1411   7.045   5.383   1.766
  144ASP      H 1412   7.060   5.316   1.839
  144ASP     CA 1413   7.156   5.478   1.749
  144ASP     CB 1414   7.271   5.413   1.827
  144ASP     CG 1415   7.347   5.524   1.900
  144ASP    OD1 1416   7.289   5.607   1.972
  144ASP    OD2 1417   7.470   5.527   1.877
  144ASP      C 1418   7.192   5.526   1.609
  144ASP      O 1419   7.178   5.647   1.588
  145ALA      N 1420   7.201   5.437   1.511
  145ALA      H 1421   7.167   5.344   1.527
  145ALA     CA 1422   7.232   5.464   1.370
  145ALA     CB 1423   7.250   5.338   1.286
  145ALA      C 1424   7.120   5.546   1.305
  145ALA      O 1425   7.155   5.640   1.234
  146VAL      N 1426   6.993   5.519   1.332
  146VAL      H 1427   6.972   5.435   1.382
  146VAL     CA 1428   6.874   5.589   1.281
  146VAL     CB 1429   6.762   5.485   1.274
  146VAL    CG1 1430   6.629   5.550   1.232
  146VAL    CG2 1431   6.791   5.369   1.179
  146VAL      C 1432   6.842   5.722   1.350
  146VAL      O 1433   6.800   5.818   1.286
  147ALA      N 1434   6.853   5.707   1.482
  147ALA      H 1435   6.891   5.622   1.516
  147ALA     CA 1436   6.800   5.811   1.571
  147ALA     CB 1437   6.799   5.782   1.721
  147ALA      C 1438   6.865   5.948   1.548
  147ALA      O 1439   6.988   5.946   1.550
  148GLN      N 1440   6.787   6.056   1.553
  148GLN      H 1441   6.692   6.054   1.583
  148GLN     CA 1442   6.846   6.190   1.535
  148GLN     CB 1443   6.898   6.222   1.395
  148GLN     CG 1444   6.818   6.197   1.267
  148GLN     CD 1445   6.721   6.308   1.227
  148GLN    OE1 1446   6.749   6.427   1.213
  148GLN    NE2 1447   6.592   6.275   1.220
  148GLN   HE21 1448   6.564   6.181   1.239
  148GLN   HE22 1449   6.519   6.343   1.218
  148GLN      C 1450   6.758   6.304   1.588
  148GLN      O 1451   6.636   6.292   1.582
  149GLU      N 1452   6.820   6.410   1.640
  149GLU      H 1453   6.913   6.438   1.617
  149GLU     CA 1454   6.737   6.515   1.702
  149GLU     CB 1455   6.822   6.599   1.798
  149GLU     CG 1456   6.916   6.700   1.732
  149GLU     CD 1457   7.011   6.632   1.633
  149GLU    OE1 1458   6.969   6.628   1.515
  149GLU    OE2 1459   7.113   6.576   1.678
  149GLU      C 1460   6.636   6.587   1.612
  149GLU      O 1461   6.528   6.626   1.655
  150GLY      N 1462   6.684   6.634   1.497
  150GLY      H 1463   6.781   6.646   1.480
  150GLY     CA 1464   6.594   6.681   1.391
  150GLY      C 1465   6.501   6.794   1.436
  150GLY      O 1466   6.551   6.903   1.462
  151GLN      N 1467   6.370   6.771   1.425
  151GLN      H 1468   6.336   6.680   1.447
  151GLN     CA 1469   6.271   6.879   1.440
  151GLN     CB 1470   6.141   6.852   1.364
  151GLN     CG 1471   6.146   6.841   1.212
  151GLN     CD 1472   6.005   6.810   1.161
  151GLN    OE1 1473   5.943   6.891   1.092
  151GLN    NE2 1474   5.957   6.690   1.192
  151GLN   HE21 1475   6.011   6.626   1.246
  151GLN   HE22 1476   5.857   6.695   1.193
  151GLN      C 1477   6.247   6.918   1.587
  151GLN      O 1478   6.221   7.036   1.609
  152CYS      N 1479   6.214   6.817   1.667
  152CYS      H 1480   6.211   6.723   1.633
  152CYS     CA 1481   6.176   6.846   1.806
  152CYS     CB 1482   6.074   6.745   1.859
  152CYS     SG 1483   6.118   6.569   1.843
  152CYS     HG 1484   6.119   6.574   1.710
  152CYS      C 1485   6.284   6.869   1.912
  152CYS      O 1486   6.264   6.930   2.017
  153ARG      N 1487   6.404   6.818   1.887
  153ARG      H 1488   6.418   6.766   1.802
  153ARG     CA 1489   6.526   6.835   1.966
  153ARG     CB 1490   6.588   6.974   1.944
  153ARG     CG 1491   6.646   6.993   1.804
  153ARG     CD 1492   6.699   7.134   1.775
  153ARG     NE 1493   6.787   7.129   1.657
  153ARG     HE 1494   6.816   7.038   1.629
  153ARG     CZ 1495   6.818   7.235   1.581
  153ARG    NH1 1496   6.757   7.354   1.589
  153ARG   HH11 1497   6.685   7.355   1.658
  153ARG   HH12 1498   6.789   7.433   1.537
  153ARG    NH2 1499   6.923   7.212   1.500
  153ARG   HH21 1500   6.967   7.123   1.500
  153ARG   HH22 1501   6.960   7.289   1.447
  153ARG      C 1502   6.495   6.812   2.114
  153ARG      O 1503   6.509   6.901   2.197
  154VAL      N 1504   6.473   6.686   2.151
  154VAL      H 1505   6.501   6.610   2.093
  154VAL     CA 1506   6.414   6.653   2.282
  154VAL     CB 1507   6.313   6.539   2.264
  154VAL    CG1 1508   6.177   6.583   2.209
  154VAL    CG2 1509   6.371   6.422   2.185
  154VAL      C 1510   6.514   6.631   2.396
  154VAL      O 1511   6.620   6.574   2.370
  155ASP      N 1512   6.503   6.729   2.484
  155ASP      H 1513   6.430   6.797   2.472
  155ASP     CA 1514   6.596   6.752   2.596
  155ASP     CB 1515   6.616   6.895   2.648
  155ASP     CG 1516   6.494   6.969   2.703
  155ASP    OD1 1517   6.455   6.946   2.819
  155ASP    OD2 1518   6.449   7.055   2.623
  155ASP      C 1519   6.557   6.662   2.713
  155ASP      O 1520   6.469   6.577   2.703
  156ASP      N 1521   6.646   6.659   2.813
  156ASP      H 1522   6.726   6.718   2.815
  156ASP     CA 1523   6.638   6.591   2.943
  156ASP     CB 1524   6.761   6.611   3.032
  156ASP     CG 1525   6.794   6.760   3.037
  156ASP    OD1 1526   6.871   6.802   2.949
  156ASP    OD2 1527   6.745   6.827   3.131
  156ASP      C 1528   6.513   6.611   3.029
  156ASP      O 1529   6.471   6.517   3.096
  157LYS      N 1530   6.441   6.718   2.995
  157LYS      H 1531   6.479   6.777   2.923
  157LYS     CA 1532   6.315   6.756   3.059
  157LYS     CB 1533   6.318   6.907   3.087
  157LYS     CG 1534   6.404   6.954   3.205
  157LYS     CD 1535   6.429   7.105   3.203
  157LYS     CE 1536   6.508   7.162   3.085
  157LYS     NZ 1537   6.650   7.125   3.087
  157LYS    HZ1 1538   6.702   7.174   3.018
  157LYS    HZ2 1539   6.694   7.136   3.176
  157LYS    HZ3 1540   6.654   7.027   3.067
  157LYS      C 1541   6.185   6.705   2.997
  157LYS      O 1542   6.083   6.690   3.065
  158VAL      N 1543   6.193   6.676   2.868
  158VAL      H 1544   6.276   6.706   2.821
  158VAL     CA 1545   6.090   6.620   2.779
  158VAL     CB 1546   6.053   6.718   2.668
  158VAL    CG1 1547   5.981   6.842   2.723
  158VAL    CG2 1548   6.173   6.759   2.583
  158VAL      C 1549   6.112   6.477   2.729
  158VAL      O 1550   6.184   6.463   2.630
  159ASN      N 1551   6.039   6.391   2.800
  159ASN      H 1552   5.980   6.422   2.876
  159ASN     CA 1553   6.041   6.247   2.771
  159ASN     CB 1554   5.990   6.183   2.900
  159ASN     CG 1555   6.017   6.033   2.900
  159ASN    OD1 1556   6.118   5.983   2.850
  159ASN    ND2 1557   5.939   5.957   2.976
  159ASN   HD21 1558   5.870   6.006   3.030
  159ASN   HD22 1559   5.963   5.866   3.009
  159ASN      C 1560   5.957   6.209   2.649
  159ASN      O 1561   5.854   6.271   2.625
  160PHE      N 1562   6.004   6.119   2.563
  160PHE      H 1563   6.102   6.101   2.559
  160PHE     CA 1564   5.932   6.094   2.437
  160PHE     CB 1565   6.034   6.057   2.330
  160PHE     CG 1566   5.982   6.066   2.186
  160PHE    CD1 1567   6.038   6.163   2.104
  160PHE    HD1 1568   6.111   6.234   2.143
  160PHE    CD2 1569   5.874   5.991   2.141
  160PHE    HD2 1570   5.830   5.910   2.198
  160PHE    CE1 1571   5.985   6.192   1.979
  160PHE    HE1 1572   6.007   6.288   1.933
  160PHE    CE2 1573   5.817   6.023   2.018
  160PHE    HE2 1574   5.733   5.965   1.980
  160PHE     CZ 1575   5.874   6.119   1.936
  160PHE     HZ 1576   5.832   6.139   1.837
  160PHE      C 1577   5.823   5.989   2.458
  160PHE      O 1578   5.851   5.869   2.454
  161HISE     N 1579   5.698   6.031   2.473
  161HISE     H 1580   5.674   6.127   2.485
  161HISE    CA 1581   5.583   5.942   2.496
  161HISE    CB 1582   5.477   6.000   2.591
  161HISE    CG 1583   5.508   5.964   2.737
  161HISE   ND1 1584   5.444   5.859   2.786
  161HISE   CD2 1585   5.586   6.011   2.834
  161HISE   HD2 1586   5.629   6.111   2.837
  161HISE   CE1 1587   5.487   5.836   2.910
  161HISE   HE1 1588   5.449   5.766   2.985
  161HISE   NE2 1589   5.575   5.931   2.940
  161HISE   HE2 1590   5.627   5.940   3.025
  161HISE     C 1591   5.509   5.879   2.378
  161HISE     O 1592   5.493   5.944   2.276
  162PHE      N 1593   5.461   5.759   2.409
  162PHE      H 1594   5.448   5.726   2.502
  162PHE     CA 1595   5.403   5.682   2.297
  162PHE     CB 1596   5.498   5.568   2.259
  162PHE     CG 1597   5.623   5.613   2.183
  162PHE    CD1 1598   5.742   5.650   2.245
  162PHE    HD1 1599   5.737   5.683   2.349
  162PHE    CD2 1600   5.622   5.582   2.047
  162PHE    HD2 1601   5.537   5.528   2.007
  162PHE    CE1 1602   5.861   5.651   2.175
  162PHE    HE1 1603   5.950   5.704   2.211
  162PHE    CE2 1604   5.742   5.590   1.977
  162PHE    HE2 1605   5.731   5.577   1.869
  162PHE     CZ 1606   5.862   5.621   2.039
  162PHE     HZ 1607   5.955   5.628   1.984
  162PHE      C 1608   5.268   5.624   2.338
  162PHE      O 1609   5.246   5.505   2.360
  163ILE      N 1610   5.168   5.710   2.321
  163ILE      H 1611   5.190   5.800   2.283
  163ILE     CA 1612   5.033   5.680   2.370
  163ILE     CB 1613   4.961   5.800   2.433
  163ILE    CG1 1614   5.060   5.871   2.526
  163ILE    CG2 1615   4.849   5.739   2.517
  163ILE     CD 1616   5.064   6.024   2.523
  163ILE      C 1617   4.939   5.619   2.266
  163ILE      O 1618   4.894   5.680   2.169
  164LEU      N 1619   4.924   5.489   2.291
  164LEU      H 1620   4.952   5.448   2.378
  164LEU     CA 1621   4.838   5.404   2.208
  164LEU     CB 1622   4.876   5.256   2.205
  164LEU     CG 1623   4.801   5.179   2.096
  164LEU    CD1 1624   4.861   5.175   1.955
  164LEU    CD2 1625   4.751   5.043   2.145
  164LEU      C 1626   4.692   5.414   2.251
  164LEU      O 1627   4.652   5.340   2.341
  165PHE      N 1628   4.608   5.503   2.199
  165PHE      H 1629   4.632   5.545   2.112
  165PHE     CA 1630   4.469   5.514   2.246
  165PHE     CB 1631   4.411   5.656   2.235
  165PHE     CG 1632   4.477   5.759   2.327
  165PHE    CD1 1633   4.437   5.772   2.459
  165PHE    HD1 1634   4.374   5.700   2.512
  165PHE    CD2 1635   4.568   5.852   2.279
  165PHE    HD2 1636   4.627   5.819   2.193
  165PHE    CE1 1637   4.484   5.876   2.538
  165PHE    HE1 1638   4.446   5.889   2.640
  165PHE    CE2 1639   4.613   5.957   2.358
  165PHE    HE2 1640   4.659   6.041   2.305
  165PHE     CZ 1641   4.570   5.973   2.489
  165PHE     HZ 1642   4.595   6.067   2.540
  165PHE      C 1643   4.366   5.413   2.196
  165PHE      O 1644   4.295   5.429   2.097
  166ASN      N 1645   4.376   5.292   2.250
  166ASN      H 1646   4.446   5.276   2.319
  166ASN     CA 1647   4.302   5.173   2.204
  166ASN     CB 1648   4.370   5.050   2.264
  166ASN     CG 1649   4.411   4.940   2.166
  166ASN    OD1 1650   4.389   4.943   2.045
  166ASN    ND2 1651   4.435   4.819   2.216
  166ASN   HD21 1652   4.423   4.800   2.313
  166ASN   HD22 1653   4.459   4.749   2.148
  166ASN      C 1654   4.153   5.180   2.237
  166ASN      O 1655   4.117   5.155   2.352
  167ASN      N 1656   4.081   5.182   2.125
  167ASN      H 1657   4.120   5.156   2.036
  167ASN     CA 1658   3.935   5.193   2.112
  167ASN     CB 1659   3.900   5.266   1.982
  167ASN     CG 1660   3.944   5.203   1.850
  167ASN    OD1 1661   4.062   5.176   1.826
  167ASN    ND2 1662   3.854   5.118   1.802
  167ASN   HD21 1663   3.772   5.108   1.858
  167ASN   HD22 1664   3.856   5.090   1.706
  167ASN      C 1665   3.846   5.071   2.139
  167ASN      O 1666   3.750   5.035   2.071
  168VAL      N 1667   3.886   4.998   2.242
  168VAL      H 1668   3.924   5.037   2.327
  168VAL     CA 1669   3.858   4.855   2.255
  168VAL     CB 1670   3.982   4.766   2.270
  168VAL    CG1 1671   4.050   4.746   2.135
  168VAL    CG2 1672   4.070   4.795   2.392
  168VAL      C 1673   3.762   4.832   2.372
  168VAL      O 1674   3.767   4.903   2.472
  169ASP      N 1675   3.671   4.737   2.354
  169ASP      H 1676   3.680   4.674   2.276
  169ASP     CA 1677   3.564   4.704   2.449
  169ASP     CB 1678   3.635   4.639   2.568
  169ASP     CG 1679   3.658   4.489   2.551
  169ASP    OD1 1680   3.720   4.427   2.640
  169ASP    OD2 1681   3.596   4.418   2.468
  169ASP      C 1682   3.473   4.819   2.493
  169ASP      O 1683   3.457   4.849   2.611
  170GLY      N 1684   3.443   4.908   2.399
  170GLY      H 1685   3.458   4.897   2.301
  170GLY     CA 1686   3.366   5.030   2.425
  170GLY      C 1687   3.445   5.151   2.475
  170GLY      O 1688   3.394   5.262   2.471
  171HISE     N 1689   3.566   5.129   2.527
  171HISE     H 1690   3.598   5.035   2.525
  171HISE    CA 1691   3.634   5.243   2.591
  171HISE    CB 1692   3.666   5.206   2.736
  171HISE    CG 1693   3.549   5.241   2.827
  171HISE   ND1 1694   3.532   5.360   2.884
  171HISE   CD2 1695   3.442   5.164   2.852
  171HISE   HD2 1696   3.409   5.091   2.778
  171HISE   CE1 1697   3.411   5.359   2.940
  171HISE   HE1 1698   3.377   5.445   2.998
  171HISE   NE2 1699   3.359   5.238   2.925
  171HISE   HE2 1700   3.285   5.197   2.978
  171HISE     C 1701   3.771   5.276   2.532
  171HISE     O 1702   3.850   5.191   2.491
  172LEU      N 1703   3.806   5.404   2.531
  172LEU      H 1704   3.738   5.469   2.564
  172LEU     CA 1705   3.937   5.458   2.488
  172LEU     CB 1706   3.918   5.606   2.458
  172LEU     CG 1707   3.793   5.640   2.377
  172LEU    CD1 1708   3.769   5.791   2.368
  172LEU    CD2 1709   3.794   5.578   2.237
  172LEU      C 1710   4.037   5.434   2.601
  172LEU      O 1711   4.069   5.512   2.691
  173TYR      N 1712   4.080   5.308   2.599
  173TYR      H 1713   4.039   5.246   2.533
  173TYR     CA 1714   4.184   5.254   2.688
  173TYR     CB 1715   4.189   5.103   2.667
  173TYR     CG 1716   4.092   5.018   2.748
  173TYR    CD1 1717   3.972   4.974   2.693
  173TYR    HD1 1718   3.951   4.985   2.587
  173TYR    CD2 1719   4.116   5.001   2.884
  173TYR    HD2 1720   4.214   5.015   2.930
  173TYR    CE1 1721   3.870   4.928   2.776
  173TYR    HE1 1722   3.793   4.867   2.730
  173TYR    CE2 1723   4.016   4.951   2.967
  173TYR    HE2 1724   4.028   4.941   3.075
  173TYR     CZ 1725   3.890   4.925   2.913
  173TYR     OH 1726   3.788   4.884   2.993
  173TYR     HH 1727   3.701   4.885   2.944
  173TYR      C 1728   4.323   5.313   2.666
  173TYR      O 1729   4.392   5.293   2.567
  174GLU      N 1730   4.370   5.395   2.760
  174GLU      H 1731   4.334   5.401   2.854
  174GLU     CA 1732   4.487   5.482   2.745
  174GLU     CB 1733   4.484   5.589   2.855
  174GLU     CG 1734   4.590   5.699   2.847
  174GLU     CD 1735   4.603   5.797   2.964
  174GLU    OE1 1736   4.504   5.869   2.989
  174GLU    OE2 1737   4.701   5.784   3.040
  174GLU      C 1738   4.616   5.401   2.752
  174GLU      O 1739   4.682   5.405   2.856
  175LEU      N 1740   4.657   5.329   2.648
  175LEU      H 1741   4.591   5.300   2.580
  175LEU     CA 1742   4.783   5.253   2.653
  175LEU     CB 1743   4.779   5.134   2.556
  175LEU     CG 1744   4.655   5.049   2.582
  175LEU    CD1 1745   4.635   4.931   2.487
  175LEU    CD2 1746   4.663   4.995   2.725
  175LEU      C 1747   4.911   5.334   2.637
  175LEU      O 1748   4.969   5.331   2.528
  176ASP      N 1749   4.951   5.415   2.735
  176ASP      H 1750   4.898   5.418   2.820
  176ASP     CA 1751   5.073   5.496   2.749
  176ASP     CB 1752   5.076   5.579   2.878
  176ASP     CG 1753   5.105   5.510   3.011
  176ASP    OD1 1754   5.039   5.408   3.038
  176ASP    OD2 1755   5.211   5.528   3.076
  176ASP      C 1756   5.202   5.413   2.752
  176ASP      O 1757   5.290   5.445   2.672
  177GLY      N 1758   5.194   5.295   2.812
  177GLY      H 1759   5.133   5.297   2.891
  177GLY     CA 1760   5.296   5.190   2.829
  177GLY      C 1761   5.398   5.196   2.943
  177GLY      O 1762   5.479   5.106   2.964
  178ARG      N 1763   5.377   5.293   3.031
  178ARG      H 1764   5.290   5.342   3.037
  178ARG     CA 1765   5.468   5.326   3.142
  178ARG     CB 1766   5.550   5.449   3.101
  178ARG     CG 1767   5.667   5.417   3.008
  178ARG     CD 1768   5.723   5.541   2.937
  178ARG     NE 1769   5.777   5.495   2.808
  178ARG     HE 1770   5.770   5.396   2.799
  178ARG     CZ 1771   5.824   5.573   2.709
  178ARG    NH1 1772   5.821   5.706   2.724
  178ARG   HH11 1773   5.781   5.744   2.807
  178ARG   HH12 1774   5.838   5.771   2.650
  178ARG    NH2 1775   5.838   5.519   2.587
  178ARG   HH21 1776   5.817   5.422   2.580
  178ARG   HH22 1777   5.899   5.561   2.520
  178ARG      C 1778   5.418   5.339   3.286
  178ARG      O 1779   5.497   5.351   3.380
  179MET      N 1780   5.291   5.377   3.294
  179MET      H 1781   5.240   5.403   3.212
  179MET     CA 1782   5.215   5.391   3.418
  179MET     CB 1783   5.096   5.484   3.393
  179MET     CG 1784   5.015   5.539   3.510
  179MET     SD 1785   5.130   5.619   3.628
  179MET     CE 1786   5.015   5.665   3.756
  179MET      C 1787   5.178   5.257   3.482
  179MET      O 1788   5.151   5.161   3.411
  180PRO      N 1789   5.152   5.254   3.613
  180PRO     CA 1790   5.072   5.138   3.654
  180PRO     CB 1791   5.098   5.123   3.804
  180PRO     CG 1792   5.234   5.190   3.828
  180PRO     CD 1793   5.245   5.296   3.718
  180PRO      C 1794   4.924   5.145   3.618
  180PRO      O 1795   4.852   5.238   3.655
  181PHE      N 1796   4.873   5.031   3.573
  181PHE      H 1797   4.923   4.946   3.591
  181PHE     CA 1798   4.742   5.008   3.512
  181PHE     CB 1799   4.648   4.955   3.621
  181PHE     CG 1800   4.693   4.819   3.676
  181PHE    CD1 1801   4.681   4.694   3.617
  181PHE    HD1 1802   4.606   4.688   3.539
  181PHE    CD2 1803   4.764   4.829   3.795
  181PHE    HD2 1804   4.802   4.920   3.842
  181PHE    CE1 1805   4.737   4.576   3.665
  181PHE    HE1 1806   4.697   4.481   3.630
  181PHE    CE2 1807   4.809   4.710   3.850
  181PHE    HE2 1808   4.862   4.716   3.944
  181PHE     CZ 1809   4.810   4.588   3.783
  181PHE     HZ 1810   4.850   4.493   3.820
  181PHE      C 1811   4.682   5.120   3.427
  181PHE      O 1812   4.643   5.224   3.480
  182PRO      N 1813   4.657   5.092   3.299
  182PRO     CA 1814   4.616   5.196   3.204
  182PRO     CB 1815   4.612   5.122   3.070
  182PRO     CG 1816   4.585   4.977   3.109
  182PRO     CD 1817   4.654   4.956   3.244
  182PRO      C 1818   4.472   5.236   3.237
  182PRO      O 1819   4.393   5.156   3.287
  183VAL      N 1820   4.445   5.366   3.224
  183VAL      H 1821   4.518   5.429   3.197
  183VAL     CA 1822   4.313   5.427   3.240
  183VAL     CB 1823   4.306   5.575   3.278
  183VAL    CG1 1824   4.345   5.578   3.426
  183VAL    CG2 1825   4.397   5.666   3.195
  183VAL      C 1826   4.222   5.405   3.118
  183VAL      O 1827   4.262   5.376   3.006
  184ASN      N 1828   4.093   5.429   3.140
  184ASN      H 1829   4.061   5.445   3.233
  184ASN     CA 1830   3.989   5.428   3.036
  184ASN     CB 1831   3.910   5.297   3.038
  184ASN     CG 1832   3.808   5.276   3.150
  184ASN    OD1 1833   3.834   5.244   3.266
  184ASN    ND2 1834   3.679   5.290   3.123
  184ASN   HD21 1835   3.636   5.311   3.035
  184ASN   HD22 1836   3.612   5.269   3.194
  184ASN      C 1837   3.897   5.551   3.036
  184ASN      O 1838   3.842   5.592   3.138
  185HISE     N 1839   3.886   5.612   2.919
  185HISE     H 1840   3.946   5.579   2.846
  185HISE    CA 1841   3.801   5.725   2.880
  185HISE    CB 1842   3.891   5.835   2.822
  185HISE    CG 1843   4.023   5.866   2.893
  185HISE   ND1 1844   4.026   5.925   3.012
  185HISE   CD2 1845   4.147   5.840   2.853
  185HISE   HD2 1846   4.174   5.778   2.768
  185HISE   CE1 1847   4.153   5.937   3.051
  185HISE   HE1 1848   4.184   6.011   3.126
  185HISE   NE2 1849   4.224   5.889   2.950
  185HISE   HE2 1850   4.324   5.895   2.950
  185HISE     C 1851   3.678   5.697   2.793
  185HISE     O 1852   3.673   5.606   2.710
  186GLY      N 1853   3.584   5.790   2.810
  186GLY      H 1854   3.584   5.861   2.879
  186GLY     CA 1855   3.447   5.783   2.758
  186GLY      C 1856   3.424   5.832   2.615
  186GLY      O 1857   3.441   5.947   2.573
  187ALA      N 1858   3.391   5.734   2.531
  187ALA      H 1859   3.394   5.638   2.560
  187ALA     CA 1860   3.362   5.759   2.389
  187ALA     CB 1861   3.386   5.623   2.324
  187ALA      C 1862   3.217   5.805   2.373
  187ALA      O 1863   3.135   5.804   2.464
  188SER      N 1864   3.186   5.874   2.263
  188SER      H 1865   3.263   5.892   2.202
  188SER     CA 1866   3.055   5.935   2.240
  188SER     CB 1867   3.067   6.055   2.146
  188SER     OG 1868   3.094   6.008   2.014
  188SER     HG 1869   3.190   5.985   1.997
  188SER      C 1870   2.944   5.836   2.204
  188SER      O 1871   2.826   5.867   2.217
  189SER      N 1872   2.995   5.733   2.137
  189SER      H 1873   3.091   5.738   2.111
  189SER     CA 1874   2.925   5.621   2.072
  189SER     CB 1875   2.851   5.681   1.953
  189SER     OG 1876   2.711   5.652   1.957
  189SER     HG 1877   2.667   5.737   1.926
  189SER      C 1878   3.021   5.514   2.019
  189SER      O 1879   3.132   5.543   1.975
  190GLU      N 1880   2.979   5.391   2.047
  190GLU      H 1881   2.895   5.363   2.094
  190GLU     CA 1882   3.051   5.274   1.996
  190GLU     CB 1883   2.990   5.143   2.046
  190GLU     CG 1884   2.960   5.140   2.197
  190GLU     CD 1885   2.906   5.004   2.241
  190GLU    OE1 1886   2.787   4.986   2.208
  190GLU    OE2 1887   2.979   4.920   2.299
  190GLU      C 1888   3.081   5.261   1.847
  190GLU      O 1889   3.158   5.177   1.801
  191ASP      N 1890   3.011   5.340   1.766
  191ASP      H 1891   2.929   5.391   1.790
  191ASP     CA 1892   3.067   5.365   1.632
  191ASP     CB 1893   2.958   5.380   1.525
  191ASP     CG 1894   2.840   5.459   1.580
  191ASP    OD1 1895   2.737   5.412   1.632
  191ASP    OD2 1896   2.866   5.581   1.596
  191ASP      C 1897   3.185   5.461   1.612
  191ASP      O 1898   3.295   5.416   1.578
  192THR      N 1899   3.175   5.586   1.654
  192THR      H 1900   3.083   5.618   1.676
  192THR     CA 1901   3.280   5.688   1.638
  192THR     CB 1902   3.227   5.831   1.633
  192THR    OG1 1903   3.166   5.847   1.761
  192THR    HG1 1904   3.239   5.855   1.829
  192THR    CG2 1905   3.154   5.868   1.503
  192THR      C 1906   3.403   5.675   1.728
  192THR      O 1907   3.481   5.768   1.744
  193LEU      N 1908   3.441   5.552   1.761
  193LEU      H 1909   3.384   5.478   1.723
  193LEU     CA 1910   3.556   5.517   1.847
  193LEU     CB 1911   3.565   5.365   1.860
  193LEU     CG 1912   3.459   5.298   1.946
  193LEU    CD1 1913   3.471   5.146   1.934
  193LEU    CD2 1914   3.481   5.331   2.094
  193LEU      C 1915   3.692   5.581   1.819
  193LEU      O 1916   3.739   5.659   1.901
  194LEU      N 1917   3.734   5.586   1.693
  194LEU      H 1918   3.691   5.530   1.622
  194LEU     CA 1919   3.860   5.645   1.645
  194LEU     CB 1920   3.898   5.582   1.511
  194LEU     CG 1921   3.972   5.450   1.535
  194LEU    CD1 1922   4.007   5.378   1.405
  194LEU    CD2 1923   4.106   5.480   1.603
  194LEU      C 1924   3.853   5.798   1.648
  194LEU      O 1925   3.947   5.861   1.697
  195LYS      N 1926   3.748   5.856   1.592
  195LYS      H 1927   3.682   5.803   1.539
  195LYS     CA 1928   3.732   6.002   1.599
  195LYS     CB 1929   3.603   6.033   1.522
  195LYS     CG 1930   3.611   6.018   1.370
  195LYS     CD 1931   3.715   6.115   1.313
  195LYS     CE 1932   3.706   6.100   1.161
  195LYS     NZ 1933   3.577   6.144   1.106
  195LYS    HZ1 1934   3.578   6.136   1.006
  195LYS    HZ2 1935   3.498   6.090   1.134
  195LYS    HZ3 1936   3.557   6.237   1.136
  195LYS      C 1937   3.722   6.057   1.742
  195LYS      O 1938   3.802   6.143   1.779
  196ASP      N 1939   3.657   5.986   1.834
  196ASP      H 1940   3.570   5.943   1.809
  196ASP     CA 1941   3.670   6.011   1.978
  196ASP     CB 1942   3.572   5.919   2.051
  196ASP     CG 1943   3.426   5.963   2.051
  196ASP    OD1 1944   3.391   6.058   2.125
  196ASP    OD2 1945   3.344   5.920   1.967
  196ASP      C 1946   3.808   5.997   2.043
  196ASP      O 1947   3.846   6.096   2.106
  197ALA      N 1948   3.879   5.904   1.980
  197ALA      H 1949   3.840   5.827   1.929
  197ALA     CA 1950   4.022   5.887   2.009
  197ALA     CB 1951   4.107   5.772   1.955
  197ALA      C 1952   4.112   6.008   1.980
  197ALA      O 1953   4.181   6.061   2.066
  198ALA      N 1954   4.095   6.051   1.855
  198ALA      H 1955   4.048   5.992   1.790
  198ALA     CA 1956   4.155   6.175   1.804
  198ALA     CB 1957   4.105   6.192   1.660
  198ALA      C 1958   4.121   6.293   1.894
  198ALA      O 1959   4.210   6.363   1.944
  199LYS      N 1960   3.994   6.308   1.928
  199LYS      H 1961   3.921   6.242   1.910
  199LYS     CA 1962   3.951   6.422   2.010
  199LYS     CB 1963   3.798   6.424   2.007
  199LYS     CG 1964   3.730   6.541   2.079
  199LYS     CD 1965   3.578   6.529   2.066
  199LYS     CE 1966   3.522   6.420   2.157
  199LYS     NZ 1967   3.470   6.466   2.287
  199LYS    HZ1 1968   3.403   6.399   2.318
  199LYS    HZ2 1969   3.540   6.473   2.358
  199LYS    HZ3 1970   3.417   6.550   2.280
  199LYS      C 1971   4.009   6.423   2.152
  199LYS      O 1972   4.045   6.528   2.205
  200VAL      N 1973   4.021   6.303   2.208
  200VAL      H 1974   3.955   6.231   2.184
  200VAL     CA 1975   4.088   6.275   2.336
  200VAL     CB 1976   4.047   6.140   2.394
  200VAL    CG1 1977   4.118   6.087   2.518
  200VAL    CG2 1978   3.897   6.124   2.423
  200VAL      C 1979   4.240   6.294   2.340
  200VAL      O 1980   4.292   6.361   2.429
  201CYS      N 1981   4.305   6.261   2.229
  201CYS      H 1982   4.256   6.204   2.162
  201CYS     CA 1983   4.445   6.291   2.193
  201CYS     CB 1984   4.491   6.239   2.057
  201CYS     SG 1985   4.478   6.060   2.022
  201CYS     HG 1986   4.346   6.063   2.024
  201CYS      C 1987   4.476   6.440   2.177
  201CYS      O 1988   4.567   6.497   2.237
  202ARG      N 1989   4.382   6.505   2.110
  202ARG      H 1990   4.315   6.465   2.048
  202ARG     CA 1991   4.396   6.652   2.101
  202ARG     CB 1992   4.315   6.693   1.978
  202ARG     CG 1993   4.343   6.839   1.942
  202ARG     CD 1994   4.484   6.851   1.883
  202ARG     NE 1995   4.518   6.994   1.871
  202ARG     HE 1996   4.465   7.044   1.803
  202ARG     CZ 1997   4.606   7.071   1.936
  202ARG    NH1 1998   4.709   7.029   2.010
  202ARG   HH11 1999   4.722   6.930   2.011
  202ARG   HH12 2000   4.766   7.091   2.064
  202ARG    NH2 2001   4.556   7.192   1.963
  202ARG   HH21 2002   4.467   7.219   1.924
  202ARG   HH22 2003   4.604   7.264   2.013
  202ARG      C 2004   4.366   6.734   2.227
  202ARG      O 2005   4.446   6.823   2.256
  203GLU      N 2006   4.275   6.697   2.316
  203GLU      H 2007   4.230   6.608   2.311
  203GLU     CA 2008   4.272   6.760   2.449
  203GLU     CB 2009   4.135   6.749   2.517
  203GLU     CG 2010   4.094   6.606   2.550
  203GLU     CD 2011   3.957   6.595   2.618
  203GLU    OE1 2012   3.948   6.537   2.728
  203GLU    OE2 2013   3.874   6.668   2.560
  203GLU      C 2014   4.386   6.735   2.547
  203GLU      O 2015   4.429   6.830   2.612
  204PHE      N 2016   4.443   6.615   2.542
  204PHE      H 2017   4.408   6.547   2.477
  204PHE     CA 2018   4.569   6.569   2.603
  204PHE     CB 2019   4.598   6.423   2.567
  204PHE     CG 2020   4.716   6.359   2.642
  204PHE    CD1 2021   4.690   6.279   2.753
  204PHE    HD1 2022   4.594   6.245   2.789
  204PHE    CD2 2023   4.843   6.394   2.597
  204PHE    HD2 2024   4.856   6.451   2.505
  204PHE    CE1 2025   4.799   6.223   2.819
  204PHE    HE1 2026   4.791   6.157   2.906
  204PHE    CE2 2027   4.944   6.338   2.673
  204PHE    HE2 2028   5.050   6.354   2.654
  204PHE     CZ 2029   4.929   6.251   2.781
  204PHE     HZ 2030   5.017   6.207   2.827
  204PHE      C 2031   4.688   6.652   2.555
  204PHE      O 2032   4.732   6.733   2.636
  205THR      N 2033   4.711   6.651   2.424
  205THR      H 2034   4.673   6.583   2.362
  205THR     CA 2035   4.816   6.733   2.362
  205THR     CB 2036   4.851   6.722   2.214
  205THR    OG1 2037   4.744   6.765   2.130
  205THR    HG1 2038   4.660   6.723   2.166
  205THR    CG2 2039   4.898   6.585   2.165
  205THR      C 2040   4.798   6.883   2.390
  205THR      O 2041   4.890   6.963   2.375
  206GLU      N 2042   4.677   6.930   2.416
  206GLU      H 2043   4.590   6.894   2.382
  206GLU     CA 2044   4.654   7.067   2.466
  206GLU     CB 2045   4.519   7.128   2.428
  206GLU     CG 2046   4.501   7.142   2.276
  206GLU     CD 2047   4.358   7.178   2.236
  206GLU    OE1 2048   4.288   7.092   2.180
  206GLU    OE2 2049   4.313   7.293   2.259
  206GLU      C 2050   4.680   7.090   2.615
  206GLU      O 2051   4.771   7.166   2.647
  207ARG      N 2052   4.593   7.036   2.700
  207ARG      H 2053   4.500   7.007   2.677
  207ARG     CA 2054   4.611   7.046   2.846
  207ARG     CB 2055   4.477   7.022   2.915
  207ARG     CG 2056   4.459   6.874   2.948
  207ARG     CD 2057   4.333   6.856   3.033
  207ARG     NE 2058   4.319   6.716   3.074
  207ARG     HE 2059   4.376   6.683   3.150
  207ARG     CZ 2060   4.243   6.628   3.009
  207ARG    NH1 2061   4.158   6.672   2.915
  207ARG   HH11 2062   4.155   6.771   2.901
  207ARG   HH12 2063   4.109   6.601   2.864
  207ARG    NH2 2064   4.242   6.496   3.034
  207ARG   HH21 2065   4.310   6.464   3.100
  207ARG   HH22 2066   4.201   6.425   2.977
  207ARG      C 2067   4.727   6.977   2.918
  207ARG      O 2068   4.767   7.022   3.025
  208GLU      N 2069   4.782   6.869   2.863
  208GLU      H 2070   4.741   6.821   2.786
  208GLU     CA 2071   4.892   6.802   2.934
  208GLU     CB 2072   4.905   6.657   2.886
  208GLU     CG 2073   4.985   6.567   2.980
  208GLU     CD 2074   4.938   6.570   3.126
  208GLU    OE1 2075   4.972   6.658   3.208
  208GLU    OE2 2076   4.876   6.467   3.160
  208GLU      C 2077   5.023   6.880   2.929
  208GLU      O 2078   5.041   6.962   2.839
  209GLN      N 2079   5.110   6.858   3.027
  209GLN      H 2080   5.078   6.789   3.092
  209GLN     CA 2081   5.241   6.919   3.056
  209GLN     CB 2082   5.265   6.903   3.206
  209GLN     CG 2083   5.173   6.982   3.300
  209GLN     CD 2084   5.255   7.020   3.423
  209GLN    OE1 2085   5.302   6.929   3.492
  209GLN    NE2 2086   5.283   7.146   3.454
  209GLN   HE21 2087   5.247   7.220   3.397
  209GLN   HE22 2088   5.332   7.162   3.540
  209GLN      C 2089   5.351   6.860   2.968
  209GLN      O 2090   5.427   6.768   3.000
  210GLY      N 2091   5.369   6.923   2.852
  210GLY      H 2092   5.338   7.018   2.839
  210GLY     CA 2093   5.475   6.880   2.760
  210GLY      C 2094   5.487   6.973   2.639
  210GLY      O 2095   5.398   7.054   2.613
  211GLU      N 2096   5.599   6.963   2.569
  211GLU      H 2097   5.644   6.873   2.568
  211GLU     CA 2098   5.641   7.045   2.454
  211GLU     CB 2099   5.768   6.995   2.386
  211GLU     CG 2100   5.882   7.076   2.450
  211GLU     CD 2101   5.900   7.212   2.384
  211GLU    OE1 2102   5.863   7.238   2.267
  211GLU    OE2 2103   5.931   7.311   2.455
  211GLU      C 2104   5.535   7.068   2.345
  211GLU      O 2105   5.438   6.995   2.334
  212VAL      N 2106   5.575   7.154   2.251
  212VAL      H 2107   5.665   7.195   2.257
  212VAL     CA 2108   5.493   7.189   2.134
  212VAL     CB 2109   5.550   7.309   2.058
  212VAL    CG1 2110   5.469   7.362   1.940
  212VAL    CG2 2111   5.564   7.428   2.152
  212VAL      C 2112   5.472   7.072   2.037
  212VAL      O 2113   5.363   7.050   1.985
  213ARG      N 2114   5.584   7.018   1.992
  213ARG      H 2115   5.670   7.029   2.042
  213ARG     CA 2116   5.589   6.925   1.878
  213ARG     CB 2117   5.733   6.931   1.827
  213ARG     CG 2118   5.737   7.064   1.751
  213ARG     CD 2119   5.864   7.083   1.669
  213ARG     NE 2120   5.847   7.203   1.585
  213ARG     HE 2121   5.754   7.241   1.586
  213ARG     CZ 2122   5.939   7.250   1.500
  213ARG    NH1 2123   6.057   7.195   1.470
  213ARG   HH11 2124   6.091   7.119   1.526
  213ARG   HH12 2125   6.106   7.231   1.391
  213ARG    NH2 2126   5.912   7.371   1.450
  213ARG   HH21 2127   5.833   7.424   1.484
  213ARG   HH22 2128   5.972   7.413   1.382
  213ARG      C 2129   5.538   6.782   1.893
  213ARG      O 2130   5.604   6.680   1.915
  214PHE      N 2131   5.408   6.776   1.864
  214PHE      H 2132   5.350   6.857   1.853
  214PHE     CA 2133   5.337   6.648   1.875
  214PHE     CB 2134   5.189   6.660   1.909
  214PHE     CG 2135   5.096   6.755   1.833
  214PHE    CD1 2136   5.004   6.706   1.741
  214PHE    HD1 2137   4.985   6.600   1.722
  214PHE    CD2 2138   5.086   6.888   1.875
  214PHE    HD2 2139   5.155   6.912   1.956
  214PHE    CE1 2140   4.912   6.788   1.677
  214PHE    HE1 2141   4.838   6.751   1.606
  214PHE    CE2 2142   4.990   6.974   1.825
  214PHE    HE2 2143   4.995   7.082   1.841
  214PHE     CZ 2144   4.909   6.918   1.727
  214PHE     HZ 2145   4.832   6.981   1.682
  214PHE      C 2146   5.354   6.570   1.744
  214PHE      O 2147   5.421   6.616   1.652
  215SER      N 2148   5.289   6.455   1.729
  215SER      H 2149   5.282   6.387   1.802
  215SER     CA 2150   5.252   6.387   1.604
  215SER     CB 2151   5.371   6.341   1.519
  215SER     OG 2152   5.343   6.237   1.425
  215SER     HG 2153   5.433   6.195   1.410
  215SER      C 2154   5.155   6.269   1.621
  215SER      O 2155   5.181   6.178   1.699
  216ALA      N 2156   5.043   6.285   1.551
  216ALA      H 2157   5.025   6.373   1.506
  216ALA     CA 2158   4.951   6.171   1.542
  216ALA     CB 2159   4.817   6.245   1.541
  216ALA      C 2160   4.967   6.072   1.426
  216ALA      O 2161   4.936   6.102   1.311
  217VAL      N 2162   4.993   5.947   1.462
  217VAL      H 2163   4.979   5.912   1.555
  217VAL     CA 2164   5.022   5.843   1.362
  217VAL     CB 2165   5.172   5.815   1.347
  217VAL    CG1 2166   5.246   5.920   1.264
  217VAL    CG2 2167   5.248   5.774   1.473
  217VAL      C 2168   4.934   5.724   1.400
  217VAL      O 2169   4.876   5.713   1.508
  218ALA      N 2170   4.899   5.653   1.294
  218ALA      H 2171   4.919   5.688   1.203
  218ALA     CA 2172   4.826   5.525   1.300
  218ALA     CB 2173   4.681   5.540   1.256
  218ALA      C 2174   4.895   5.408   1.230
  218ALA      O 2175   4.976   5.434   1.141
  219LEU      N 2176   4.853   5.284   1.253
  219LEU      H 2177   4.768   5.278   1.305
  219LEU     CA 2178   4.888   5.153   1.196
  219LEU     CB 2179   5.022   5.104   1.250
  219LEU     CG 2180   5.102   4.975   1.224
  219LEU    CD1 2181   5.105   4.931   1.078
  219LEU    CD2 2182   5.249   4.996   1.258
  219LEU      C 2183   4.770   5.063   1.234
  219LEU     O1 2184   4.745   4.951   1.186
  219LEU     O2 2185   4.699   5.102   1.330
   6.92713   6.92713   4.89823   0.00000   0.00000   0.00000   0.00000   3.46358   3.46358
