# Supplementary material for: Is There a Functional Role for the Knotted Topology in Protein UCH-L1?
Source: J Chem Inf Model. 2024 Jul 24;64(17):6827–37. doi: 10.1021/acs.jcim.4c00880 (PMC11388461; doi:10.1021/acs.jcim.4c00880)
Supplement: Supplementary file 2 — ci4c00880_si_002.zip [file ci4c00880_si_002.zip › UCH-L1_files/APO/APO_delta220/REP_3/traj_initial.gro]

Protein in water t=   0.00000 step= 0
 2185
    1MET      N    1   6.086   3.540   3.321
    1MET     H1    2   6.051   3.626   3.357
    1MET     H2    3   6.085   3.479   3.400
    1MET     H3    4   6.182   3.550   3.296
    1MET     CA    5   6.012   3.494   3.202
    1MET     CB    6   5.970   3.348   3.223
    1MET     CG    7   6.084   3.250   3.196
    1MET     SD    8   6.209   3.272   3.328
    1MET     CE    9   6.348   3.185   3.259
    1MET      C   10   5.898   3.589   3.166
    1MET      O   11   5.910   3.653   3.062
    2GLN      N   12   5.788   3.600   3.241
    2GLN      H   13   5.780   3.563   3.333
    2GLN     CA   14   5.676   3.694   3.226
    2GLN     CB   15   5.576   3.632   3.128
    2GLN     CG   16   5.502   3.510   3.183
    2GLN     CD   17   5.414   3.487   3.060
    2GLN    OE1   18   5.418   3.390   2.985
    2GLN    NE2   19   5.303   3.560   3.065
    2GLN   HE21   20   5.279   3.621   3.141
    2GLN   HE22   21   5.233   3.552   2.994
    2GLN      C   22   5.611   3.743   3.356
    2GLN      O   23   5.610   3.666   3.452
    3LEU      N   24   5.538   3.853   3.341
    3LEU      H   25   5.543   3.906   3.256
    3LEU     CA   26   5.459   3.910   3.452
    3LEU     CB   27   5.454   4.059   3.418
    3LEU     CG   28   5.589   4.129   3.435
    3LEU    CD1   29   5.573   4.271   3.382
    3LEU    CD2   30   5.639   4.128   3.580
    3LEU      C   31   5.322   3.848   3.479
    3LEU      O   32   5.272   3.774   3.394
    4LYS      N   33   5.261   3.880   3.593
    4LYS      H   34   5.310   3.892   3.680
    4LYS     CA   35   5.118   3.850   3.600
    4LYS     CB   36   5.066   3.886   3.740
    4LYS     CG   37   5.121   3.791   3.847
    4LYS     CD   38   5.068   3.848   3.978
    4LYS     CE   39   5.078   3.743   4.089
    4LYS     NZ   40   5.217   3.706   4.120
    4LYS    HZ1   41   5.243   3.779   4.183
    4LYS    HZ2   42   5.231   3.620   4.169
    4LYS    HZ3   43   5.275   3.705   4.039
    4LYS      C   44   5.037   3.938   3.505
    4LYS      O   45   5.076   4.054   3.492
    5PRO      N   46   4.930   3.885   3.447
    5PRO     CA   47   4.839   3.957   3.357
    5PRO     CB   48   4.746   3.851   3.299
    5PRO     CG   49   4.819   3.717   3.317
    5PRO     CD   50   4.899   3.741   3.445
    5PRO      C   51   4.765   4.069   3.430
    5PRO      O   52   4.709   4.045   3.537
    6MET      N   53   4.734   4.166   3.344
    6MET      H   54   4.746   4.160   3.245
    6MET     CA   55   4.651   4.278   3.391
    6MET     CB   56   4.753   4.390   3.415
    6MET     CG   57   4.697   4.512   3.488
    6MET     SD   58   4.801   4.661   3.513
    6MET     CE   59   4.876   4.693   3.355
    6MET      C   60   4.539   4.311   3.292
    6MET      O   61   4.544   4.288   3.171
    7GLU      N   62   4.430   4.352   3.355
    7GLU      H   63   4.416   4.317   3.448
    7GLU     CA   64   4.316   4.427   3.300
    7GLU     CB   65   4.214   4.452   3.411
    7GLU     CG   66   4.074   4.486   3.361
    7GLU     CD   67   3.959   4.486   3.463
    7GLU    OE1   68   3.850   4.534   3.425
    7GLU    OE2   69   3.967   4.422   3.570
    7GLU      C   70   4.375   4.553   3.236
    7GLU      O   71   4.432   4.635   3.308
    8ILE      N   72   4.357   4.569   3.105
    8ILE      H   73   4.308   4.506   3.045
    8ILE     CA   74   4.405   4.691   3.038
    8ILE     CB   75   4.466   4.653   2.903
    8ILE    CG1   76   4.564   4.536   2.909
    8ILE    CG2   77   4.532   4.776   2.842
    8ILE     CD   78   4.690   4.559   2.992
    8ILE      C   79   4.293   4.792   3.012
    8ILE      O   80   4.206   4.787   2.925
    9ASN      N   81   4.288   4.882   3.109
    9ASN      H   82   4.353   4.886   3.185
    9ASN     CA   83   4.198   4.998   3.098
    9ASN     CB   84   4.063   4.965   3.163
    9ASN     CG   85   4.060   4.906   3.304
    9ASN    OD1   86   4.126   4.956   3.394
    9ASN    ND2   87   3.997   4.795   3.341
    9ASN   HD21   88   3.928   4.746   3.287
    9ASN   HD22   89   3.986   4.788   3.440
    9ASN      C   90   4.251   5.125   3.164
    9ASN      O   91   4.349   5.117   3.238
   10PRO      N   92   4.190   5.237   3.126
   10PRO     CA   93   4.226   5.370   3.178
   10PRO     CB   94   4.125   5.465   3.115
   10PRO     CG   95   4.058   5.388   3.001
   10PRO     CD   96   4.138   5.258   2.990
   10PRO      C   97   4.236   5.375   3.331
   10PRO      O   98   4.343   5.417   3.375
   11GLU      N   99   4.138   5.315   3.397
   11GLU      H  100   4.050   5.291   3.355
   11GLU     CA  101   4.145   5.296   3.543
   11GLU     CB  102   4.016   5.223   3.582
   11GLU     CG  103   3.993   5.239   3.732
   11GLU     CD  104   3.863   5.172   3.777
   11GLU    OE1  105   3.865   5.047   3.779
   11GLU    OE2  106   3.765   5.249   3.785
   11GLU      C  107   4.270   5.234   3.605
   11GLU      O  108   4.336   5.288   3.693
   12MET      N  109   4.287   5.109   3.563
   12MET      H  110   4.236   5.079   3.483
   12MET     CA  111   4.403   5.031   3.609
   12MET     CB  112   4.397   4.879   3.589
   12MET     CG  113   4.262   4.826   3.635
   12MET     SD  114   4.231   4.864   3.812
   12MET     CE  115   4.062   4.809   3.813
   12MET      C  116   4.534   5.099   3.571
   12MET      O  117   4.615   5.122   3.661
   13LEU      N  118   4.533   5.164   3.455
   13LEU      H  119   4.482   5.127   3.377
   13LEU     CA  120   4.645   5.251   3.415
   13LEU     CB  121   4.651   5.279   3.265
   13LEU     CG  122   4.679   5.158   3.175
   13LEU    CD1  123   4.630   5.176   3.031
   13LEU    CD2  124   4.821   5.107   3.197
   13LEU      C  125   4.666   5.382   3.492
   13LEU      O  126   4.778   5.429   3.512
   14ASN      N  127   4.553   5.439   3.533
   14ASN      H  128   4.464   5.424   3.491
   14ASN     CA  129   4.551   5.546   3.633
   14ASN     CB  130   4.405   5.593   3.646
   14ASN     CG  131   4.368   5.687   3.532
   14ASN    OD1  132   4.435   5.733   3.440
   14ASN    ND2  133   4.249   5.744   3.550
   14ASN   HD21  134   4.177   5.721   3.615
   14ASN   HD22  135   4.226   5.820   3.489
   14ASN      C  136   4.606   5.510   3.771
   14ASN      O  137   4.677   5.585   3.837
   15LYS      N  138   4.575   5.388   3.816
   15LYS      H  139   4.499   5.332   3.784
   15LYS     CA  140   4.639   5.342   3.940
   15LYS     CB  141   4.568   5.226   4.009
   15LYS     CG  142   4.422   5.247   4.050
   15LYS     CD  143   4.346   5.115   4.044
   15LYS     CE  144   4.204   5.118   4.100
   15LYS     NZ  145   4.147   4.986   4.068
   15LYS    HZ1  146   4.156   4.972   3.969
   15LYS    HZ2  147   4.202   4.918   4.115
   15LYS    HZ3  148   4.050   4.993   4.091
   15LYS      C  149   4.786   5.307   3.916
   15LYS      O  150   4.871   5.339   4.000
   16VAL      N  151   4.820   5.259   3.797
   16VAL      H  152   4.760   5.203   3.740
   16VAL     CA  153   4.960   5.252   3.753
   16VAL     CB  154   4.984   5.170   3.626
   16VAL    CG1  155   5.126   5.150   3.573
   16VAL    CG2  156   4.906   5.038   3.623
   16VAL      C  157   5.037   5.383   3.768
   16VAL      O  158   5.136   5.393   3.841
   17LEU      N  159   4.981   5.489   3.709
   17LEU      H  160   4.900   5.478   3.652
   17LEU     CA  161   5.032   5.625   3.729
   17LEU     CB  162   4.939   5.724   3.658
   17LEU     CG  163   4.946   5.721   3.505
   17LEU    CD1  164   4.823   5.794   3.451
   17LEU    CD2  165   5.065   5.787   3.436
   17LEU      C  166   5.037   5.666   3.876
   17LEU      O  167   5.127   5.743   3.910
   18SER      N  168   4.933   5.638   3.954
   18SER      H  169   4.851   5.591   3.923
   18SER     CA  170   4.937   5.672   4.097
   18SER     CB  171   4.799   5.646   4.160
   18SER     OG  172   4.800   5.666   4.301
   18SER     HG  173   4.728   5.722   4.342
   18SER      C  174   5.045   5.612   4.187
   18SER      O  175   5.123   5.681   4.253
   19ARG      N  176   5.055   5.480   4.177
   19ARG      H  177   4.975   5.422   4.163
   19ARG     CA  178   5.162   5.401   4.241
   19ARG     CB  179   5.147   5.250   4.223
   19ARG     CG  180   5.025   5.183   4.286
   19ARG     CD  181   5.044   5.033   4.307
   19ARG     NE  182   4.925   5.004   4.388
   19ARG     HE  183   4.838   5.012   4.339
   19ARG     CZ  184   4.917   4.949   4.510
   19ARG    NH1  185   5.018   4.905   4.585
   19ARG   HH11  186   5.111   4.911   4.548
   19ARG   HH12  187   5.007   4.861   4.675
   19ARG    NH2  188   4.795   4.930   4.563
   19ARG   HH21  189   4.722   4.979   4.516
   19ARG   HH22  190   4.781   4.889   4.653
   19ARG      C  191   5.301   5.444   4.195
   19ARG      O  192   5.391   5.436   4.278
   20LEU      N  193   5.316   5.492   4.072
   20LEU      H  194   5.243   5.470   4.007
   20LEU     CA  195   5.438   5.546   4.010
   20LEU     CB  196   5.442   5.554   3.857
   20LEU     CG  197   5.454   5.413   3.798
   20LEU    CD1  198   5.447   5.422   3.646
   20LEU    CD2  199   5.592   5.356   3.831
   20LEU      C  200   5.475   5.685   4.063
   20LEU      O  201   5.588   5.730   4.046
   21GLY      N  202   5.383   5.752   4.132
   21GLY      H  203   5.296   5.709   4.156
   21GLY     CA  204   5.389   5.895   4.167
   21GLY      C  205   5.395   5.998   4.054
   21GLY      O  206   5.491   6.075   4.057
   22VAL      N  207   5.324   5.982   3.943
   22VAL      H  208   5.276   5.899   3.913
   22VAL     CA  209   5.317   6.082   3.836
   22VAL     CB  210   5.301   6.016   3.699
   22VAL    CG1  211   5.302   6.113   3.581
   22VAL    CG2  212   5.402   5.902   3.677
   22VAL      C  213   5.204   6.180   3.871
   22VAL      O  214   5.105   6.139   3.931
   23ALA      N  215   5.225   6.308   3.843
   23ALA      H  216   5.309   6.339   3.799
   23ALA     CA  217   5.122   6.411   3.862
   23ALA     CB  218   5.183   6.543   3.814
   23ALA      C  219   4.979   6.389   3.813
   23ALA      O  220   4.951   6.398   3.693
   24GLY      N  221   4.887   6.384   3.909
   24GLY      H  222   4.907   6.428   3.997
   24GLY     CA  223   4.744   6.355   3.893
   24GLY      C  224   4.660   6.430   3.789
   24GLY      O  225   4.550   6.379   3.767
   25GLN      N  226   4.706   6.549   3.752
   25GLN      H  227   4.772   6.596   3.811
   25GLN     CA  228   4.668   6.630   3.636
   25GLN     CB  229   4.774   6.733   3.596
   25GLN     CG  230   4.799   6.854   3.686
   25GLN     CD  231   4.929   6.929   3.654
   25GLN    OE1  232   5.019   6.949   3.735
   25GLN    NE2  233   4.932   6.993   3.538
   25GLN   HE21  234   4.853   6.988   3.476
   25GLN   HE22  235   5.005   7.061   3.535
   25GLN      C  236   4.638   6.554   3.506
   25GLN      O  237   4.548   6.588   3.430
   26TRP      N  238   4.724   6.462   3.465
   26TRP      H  239   4.801   6.433   3.522
   26TRP     CA  240   4.711   6.392   3.337
   26TRP     CB  241   4.845   6.401   3.264
   26TRP     CG  242   4.875   6.547   3.229
   26TRP    CD1  243   4.960   6.631   3.288
   26TRP    HD1  244   5.011   6.603   3.380
   26TRP    CD2  245   4.849   6.603   3.105
   26TRP    NE1  246   4.989   6.735   3.210
   26TRP    HE1  247   5.042   6.817   3.232
   26TRP    CE2  248   4.924   6.720   3.095
   26TRP    CE3  249   4.757   6.567   3.007
   26TRP    HE3  250   4.726   6.463   3.000
   26TRP    CZ2  251   4.912   6.799   2.981
   26TRP    HZ2  252   4.966   6.893   2.971
   26TRP    CZ3  253   4.743   6.646   2.894
   26TRP    HZ3  254   4.698   6.596   2.808
   26TRP    CH2  255   4.819   6.762   2.885
   26TRP    HH2  256   4.823   6.818   2.792
   26TRP      C  257   4.661   6.247   3.344
   26TRP      O  258   4.736   6.169   3.402
   27ARG      N  259   4.529   6.234   3.339
   27ARG      H  260   4.463   6.310   3.334
   27ARG     CA  261   4.465   6.104   3.363
   27ARG     CB  262   4.371   6.108   3.484
   27ARG     CG  263   4.466   6.129   3.602
   27ARG     CD  264   4.519   5.998   3.660
   27ARG     NE  265   4.640   6.017   3.742
   27ARG     HE  266   4.727   6.019   3.693
   27ARG     CZ  267   4.656   5.997   3.874
   27ARG    NH1  268   4.558   5.950   3.951
   27ARG   HH11  269   4.468   5.925   3.914
   27ARG   HH12  270   4.572   5.940   4.050
   27ARG    NH2  271   4.777   6.016   3.928
   27ARG   HH21  272   4.862   6.033   3.877
   27ARG   HH22  273   4.780   6.004   4.027
   27ARG      C  274   4.400   6.050   3.235
   27ARG      O  275   4.333   6.127   3.167
   28PHE      N  276   4.411   5.921   3.205
   28PHE      H  277   4.458   5.854   3.263
   28PHE     CA  278   4.353   5.854   3.088
   28PHE     CB  279   4.399   5.708   3.094
   28PHE     CG  280   4.546   5.692   3.055
   28PHE    CD1  281   4.637   5.659   3.155
   28PHE    HD1  282   4.611   5.688   3.257
   28PHE    CD2  283   4.580   5.691   2.920
   28PHE    HD2  284   4.509   5.719   2.842
   28PHE    CE1  285   4.764   5.616   3.120
   28PHE    HE1  286   4.835   5.604   3.202
   28PHE    CE2  287   4.709   5.650   2.890
   28PHE    HE2  288   4.747   5.667   2.789
   28PHE     CZ  289   4.803   5.614   2.986
   28PHE     HZ  290   4.906   5.608   2.953
   28PHE      C  291   4.200   5.852   3.083
   28PHE      O  292   4.132   5.835   3.183
   29VAL      N  293   4.154   5.867   2.959
   29VAL      H  294   4.217   5.893   2.886
   29VAL     CA  295   4.010   5.860   2.931
   29VAL     CB  296   3.943   5.995   2.903
   29VAL    CG1  297   3.950   6.084   3.027
   29VAL    CG2  298   4.024   6.063   2.793
   29VAL      C  299   3.971   5.775   2.809
   29VAL      O  300   4.052   5.758   2.718
   30ASP      N  301   3.860   5.707   2.839
   30ASP      H  302   3.816   5.739   2.923
   30ASP     CA  303   3.792   5.605   2.758
   30ASP     CB  304   3.688   5.552   2.857
   30ASP     CG  305   3.728   5.536   3.003
   30ASP    OD1  306   3.695   5.622   3.087
   30ASP    OD2  307   3.746   5.420   3.045
   30ASP      C  308   3.726   5.667   2.635
   30ASP      O  309   3.662   5.771   2.640
   31VAL      N  310   3.764   5.609   2.521
   31VAL      H  311   3.833   5.537   2.521
   31VAL     CA  312   3.715   5.648   2.388
   31VAL     CB  313   3.821   5.657   2.278
   31VAL    CG1  314   3.757   5.697   2.145
   31VAL    CG2  315   3.931   5.760   2.303
   31VAL      C  316   3.606   5.554   2.336
   31VAL      O  317   3.610   5.431   2.328
   32LEU      N  318   3.496   5.618   2.300
   32LEU      H  319   3.510   5.717   2.298
   32LEU     CA  320   3.363   5.559   2.278
   32LEU     CB  321   3.245   5.617   2.356
   32LEU     CG  322   3.247   5.545   2.491
   32LEU    CD1  323   3.170   5.635   2.588
   32LEU    CD2  324   3.168   5.414   2.487
   32LEU      C  325   3.329   5.542   2.130
   32LEU      O  326   3.241   5.461   2.098
   33GLY      N  327   3.373   5.635   2.046
   33GLY      H  328   3.418   5.712   2.091
   33GLY     CA  329   3.355   5.634   1.900
   33GLY      C  330   3.470   5.689   1.814
   33GLY      O  331   3.517   5.801   1.831
   34LEU      N  332   3.500   5.606   1.714
   34LEU      H  333   3.441   5.531   1.686
   34LEU     CA  334   3.625   5.621   1.638
   34LEU     CB  335   3.674   5.480   1.606
   34LEU     CG  336   3.719   5.388   1.720
   34LEU    CD1  337   3.783   5.263   1.660
   34LEU    CD2  338   3.821   5.458   1.810
   34LEU      C  339   3.585   5.681   1.503
   34LEU      O  340   3.608   5.620   1.398
   35GLU      N  341   3.557   5.811   1.503
   35GLU      H  342   3.568   5.871   1.582
   35GLU     CA  343   3.518   5.886   1.383
   35GLU     CB  344   3.366   5.904   1.375
   35GLU     CG  345   3.281   5.779   1.350
   35GLU     CD  346   3.209   5.747   1.480
   35GLU    OE1  347   3.155   5.834   1.552
   35GLU    OE2  348   3.177   5.627   1.497
   35GLU      C  349   3.572   6.028   1.402
   35GLU      O  350   3.682   6.040   1.456
   36GLU      N  351   3.539   6.119   1.311
   36GLU      H  352   3.559   6.097   1.215
   36GLU     CA  353   3.551   6.263   1.338
   36GLU     CB  354   3.530   6.336   1.205
   36GLU     CG  355   3.649   6.346   1.110
   36GLU     CD  356   3.756   6.452   1.141
   36GLU    OE1  357   3.871   6.412   1.169
   36GLU    OE2  358   3.742   6.568   1.098
   36GLU      C  359   3.447   6.308   1.441
   36GLU      O  360   3.481   6.378   1.536
   37GLU      N  361   3.325   6.255   1.437
   37GLU      H  362   3.300   6.185   1.370
   37GLU     CA  363   3.231   6.258   1.550
   37GLU     CB  364   3.089   6.239   1.496
   37GLU     CG  365   2.967   6.259   1.586
   37GLU     CD  366   2.970   6.404   1.635
   37GLU    OE1  367   2.900   6.490   1.577
   37GLU    OE2  368   3.022   6.419   1.748
   37GLU      C  369   3.264   6.168   1.669
   37GLU      O  370   3.352   6.084   1.650
   38SER      N  371   3.218   6.201   1.789
   38SER      H  372   3.171   6.289   1.799
   38SER     CA  373   3.239   6.133   1.918
   38SER     CB  374   3.199   5.986   1.911
   38SER     OG  375   3.217   5.918   2.035
   38SER     HG  376   3.169   5.830   2.039
   38SER      C  377   3.373   6.143   1.991
   38SER      O  378   3.378   6.150   2.114
   39LEU      N  379   3.482   6.168   1.920
   39LEU      H  380   3.482   6.123   1.830
   39LEU     CA  381   3.609   6.233   1.955
   39LEU     CB  382   3.695   6.260   1.831
   39LEU     CG  383   3.792   6.146   1.796
   39LEU    CD1  384   3.889   6.175   1.681
   39LEU    CD2  385   3.868   6.088   1.916
   39LEU      C  386   3.610   6.366   2.030
   39LEU      O  387   3.696   6.382   2.116
   40GLY      N  388   3.500   6.440   2.016
   40GLY      H  389   3.453   6.436   1.928
   40GLY     CA  390   3.470   6.563   2.091
   40GLY      C  391   3.468   6.538   2.242
   40GLY      O  392   3.488   6.631   2.319
   41SER      N  393   3.420   6.424   2.290
   41SER      H  394   3.367   6.363   2.230
   41SER     CA  395   3.422   6.363   2.424
   41SER     CB  396   3.333   6.239   2.423
   41SER     OG  397   3.309   6.175   2.548
   41SER     HG  398   3.229   6.117   2.534
   41SER      C  399   3.560   6.349   2.489
   41SER      O  400   3.556   6.354   2.612
   42VAL      N  401   3.666   6.332   2.411
   42VAL      H  402   3.666   6.347   2.312
   42VAL     CA  403   3.805   6.343   2.458
   42VAL     CB  404   3.900   6.291   2.349
   42VAL    CG1  405   4.046   6.325   2.377
   42VAL    CG2  406   3.900   6.142   2.314
   42VAL      C  407   3.836   6.489   2.490
   42VAL      O  408   3.829   6.578   2.405
   43PRO      N  409   3.855   6.517   2.619
   43PRO     CA  410   3.873   6.655   2.666
   43PRO     CB  411   3.852   6.641   2.817
   43PRO     CG  412   3.912   6.503   2.844
   43PRO     CD  413   3.874   6.416   2.724
   43PRO      C  414   4.004   6.718   2.617
   43PRO      O  415   4.106   6.650   2.613
   44ALA      N  416   3.986   6.845   2.585
   44ALA      H  417   3.914   6.901   2.626
   44ALA     CA  418   4.092   6.935   2.537
   44ALA     CB  419   4.044   7.009   2.412
   44ALA      C  420   4.157   7.021   2.645
   44ALA      O  421   4.081   7.077   2.724
   45PRO      N  422   4.288   7.045   2.640
   45PRO     CA  423   4.388   6.984   2.551
   45PRO     CB  424   4.505   7.083   2.550
   45PRO     CG  425   4.505   7.122   2.698
   45PRO     CD  426   4.356   7.156   2.709
   45PRO      C  427   4.435   6.841   2.573
   45PRO      O  428   4.415   6.789   2.683
   46ALA      N  429   4.515   6.786   2.482
   46ALA      H  430   4.530   6.827   2.392
   46ALA     CA  431   4.561   6.646   2.489
   46ALA     CB  432   4.506   6.573   2.367
   46ALA      C  433   4.713   6.628   2.495
   46ALA      O  434   4.796   6.707   2.451
   47CYS      N  435   4.752   6.507   2.535
   47CYS      H  436   4.681   6.445   2.568
   47CYS     CA  437   4.885   6.454   2.503
   47CYS     CB  438   4.955   6.449   2.639
   47CYS     SG  439   4.890   6.335   2.767
   47CYS     HG  440   4.759   6.352   2.757
   47CYS      C  441   4.921   6.327   2.425
   47CYS      O  442   5.026   6.321   2.361
   48ALA      N  443   4.828   6.233   2.426
   48ALA      H  444   4.741   6.237   2.475
   48ALA     CA  445   4.854   6.106   2.356
   48ALA     CB  446   4.925   6.019   2.460
   48ALA      C  447   4.732   6.029   2.307
   48ALA      O  448   4.616   6.046   2.346
   49LEU      N  449   4.756   5.921   2.234
   49LEU      H  450   4.848   5.885   2.217
   49LEU     CA  451   4.646   5.836   2.185
   49LEU     CB  452   4.603   5.899   2.052
   49LEU     CG  453   4.465   5.853   2.004
   49LEU    CD1  454   4.348   5.892   2.094
   49LEU    CD2  455   4.452   5.896   1.858
   49LEU      C  456   4.685   5.688   2.182
   49LEU      O  457   4.786   5.661   2.117
   50LEU      N  458   4.616   5.599   2.252
   50LEU      H  459   4.542   5.627   2.313
   50LEU     CA  460   4.662   5.459   2.258
   50LEU     CB  461   4.701   5.435   2.404
   50LEU     CG  462   4.833   5.490   2.457
   50LEU    CD1  463   4.828   5.634   2.510
   50LEU    CD2  464   4.891   5.390   2.557
   50LEU      C  465   4.555   5.358   2.215
   50LEU      O  466   4.436   5.386   2.226
   51LEU      N  467   4.599   5.263   2.133
   51LEU      H  468   4.695   5.269   2.106
   51LEU     CA  469   4.521   5.154   2.074
   51LEU     CB  470   4.549   5.179   1.926
   51LEU     CG  471   4.476   5.091   1.824
   51LEU    CD1  472   4.325   5.121   1.823
   51LEU    CD2  473   4.529   5.120   1.684
   51LEU      C  474   4.575   5.021   2.127
   51LEU      O  475   4.696   4.996   2.132
   52LEU      N  476   4.476   4.940   2.163
   52LEU      H  477   4.378   4.958   2.157
   52LEU     CA  478   4.492   4.803   2.212
   52LEU     CB  479   4.414   4.789   2.343
   52LEU     CG  480   4.391   4.650   2.403
   52LEU    CD1  481   4.516   4.590   2.467
   52LEU    CD2  482   4.282   4.665   2.510
   52LEU      C  483   4.431   4.711   2.106
   52LEU      O  484   4.311   4.705   2.080
   53PHE      N  485   4.514   4.650   2.021
   53PHE      H  486   4.614   4.651   2.026
   53PHE     CA  487   4.471   4.562   1.912
   53PHE     CB  488   4.472   4.647   1.784
   53PHE     CG  489   4.408   4.586   1.660
   53PHE    CD1  490   4.269   4.574   1.653
   53PHE    HD1  491   4.201   4.635   1.713
   53PHE    CD2  492   4.493   4.538   1.561
   53PHE    HD2  493   4.600   4.560   1.558
   53PHE    CE1  494   4.202   4.514   1.547
   53PHE    HE1  495   4.096   4.491   1.554
   53PHE    CE2  496   4.429   4.468   1.460
   53PHE    HE2  497   4.490   4.416   1.386
   53PHE     CZ  498   4.290   4.460   1.454
   53PHE     HZ  499   4.244   4.434   1.359
   53PHE      C  500   4.543   4.428   1.919
   53PHE      O  501   4.655   4.413   1.969
   54PRO      N  502   4.474   4.324   1.874
   54PRO     CA  503   4.526   4.192   1.835
   54PRO     CB  504   4.415   4.092   1.867
   54PRO     CG  505   4.288   4.176   1.860
   54PRO     CD  506   4.333   4.311   1.915
   54PRO      C  507   4.565   4.172   1.688
   54PRO      O  508   4.494   4.198   1.591
   55LEU      N  509   4.677   4.104   1.668
   55LEU      H  510   4.725   4.047   1.736
   55LEU     CA  511   4.745   4.098   1.538
   55LEU     CB  512   4.886   4.157   1.535
   55LEU     CG  513   4.882   4.308   1.556
   55LEU    CD1  514   5.027   4.351   1.579
   55LEU    CD2  515   4.822   4.399   1.449
   55LEU      C  516   4.764   3.952   1.496
   55LEU      O  517   4.781   3.868   1.585
   56THR      N  518   4.769   3.935   1.364
   56THR      H  519   4.748   4.016   1.309
   56THR     CA  520   4.794   3.812   1.288
   56THR     CB  521   4.718   3.807   1.155
   56THR    OG1  522   4.772   3.911   1.073
   56THR    HG1  523   4.744   4.000   1.110
   56THR    CG2  524   4.566   3.816   1.163
   56THR      C  525   4.943   3.787   1.260
   56THR      O  526   5.019   3.879   1.232
   57ALA      N  527   4.974   3.658   1.269
   57ALA      H  528   4.919   3.575   1.277
   57ALA     CA  529   5.117   3.625   1.255
   57ALA     CB  530   5.155   3.490   1.316
   57ALA      C  531   5.202   3.657   1.132
   57ALA      O  532   5.315   3.702   1.153
   58GLN      N  533   5.130   3.658   1.021
   58GLN      H  534   5.049   3.599   1.017
   58GLN     CA  535   5.179   3.686   0.885
   58GLN     CB  536   5.063   3.670   0.786
   58GLN     CG  537   5.027   3.522   0.771
   58GLN     CD  538   4.943   3.479   0.891
   58GLN    OE1  539   4.985   3.400   0.975
   58GLN    NE2  540   4.812   3.502   0.882
   58GLN   HE21  541   4.765   3.539   0.802
   58GLN   HE22  542   4.761   3.458   0.956
   58GLN      C  543   5.222   3.832   0.869
   58GLN      O  544   5.333   3.862   0.827
   59HISE     N  545   5.130   3.915   0.919
   59HISE     H  546   5.044   3.882   0.956
   59HISE    CA  547   5.148   4.060   0.935
   59HISE    CB  548   5.009   4.115   0.966
   59HISE    CG  549   4.995   4.266   0.980
   59HISE   ND1  550   4.925   4.335   1.070
   59HISE   CD2  551   5.056   4.354   0.901
   59HISE   HD2  552   5.112   4.334   0.810
   59HISE   CE1  553   4.934   4.465   1.046
   59HISE   HE1  554   4.902   4.545   1.113
   59HISE   NE2  555   5.020   4.474   0.946
   59HISE   HE2  556   5.042   4.562   0.903
   59HISE     C  557   5.251   4.104   1.040
   59HISE     O  558   5.343   4.175   1.002
   60GLU      N  559   5.247   4.042   1.158
   60GLU      H  560   5.169   3.990   1.192
   60GLU     CA  561   5.353   4.059   1.258
   60GLU     CB  562   5.330   3.971   1.381
   60GLU     CG  563   5.411   4.026   1.498
   60GLU     CD  564   5.413   3.919   1.607
   60GLU    OE1  565   5.519   3.855   1.618
   60GLU    OE2  566   5.342   3.947   1.706
   60GLU      C  567   5.495   4.038   1.205
   60GLU      O  568   5.578   4.128   1.221
   61ASN      N  569   5.523   3.919   1.154
   61ASN      H  570   5.455   3.846   1.163
   61ASN     CA  571   5.656   3.894   1.096
   61ASN     CB  572   5.666   3.746   1.060
   61ASN     CG  573   5.688   3.636   1.164
   61ASN    OD1  574   5.753   3.653   1.267
   61ASN    ND2  575   5.619   3.525   1.139
   61ASN   HD21  576   5.548   3.526   1.068
   61ASN   HD22  577   5.618   3.445   1.199
   61ASN      C  578   5.699   3.981   0.978
   61ASN      O  579   5.812   4.028   0.980
   62PHE      N  580   5.608   3.999   0.882
   62PHE      H  581   5.531   3.935   0.879
   62PHE     CA  582   5.629   4.087   0.767
   62PHE     CB  583   5.500   4.081   0.684
   62PHE     CG  584   5.497   4.146   0.546
   62PHE    CD1  585   5.457   4.279   0.536
   62PHE    HD1  586   5.418   4.326   0.626
   62PHE    CD2  587   5.564   4.088   0.438
   62PHE    HD2  588   5.596   3.984   0.433
   62PHE    CE1  589   5.476   4.354   0.420
   62PHE    HE1  590   5.463   4.461   0.430
   62PHE    CE2  591   5.575   4.159   0.319
   62PHE    HE2  592   5.646   4.122   0.246
   62PHE     CZ  593   5.534   4.292   0.310
   62PHE     HZ  594   5.543   4.353   0.221
   62PHE      C  595   5.658   4.232   0.805
   62PHE      O  596   5.770   4.279   0.782
   63ARG      N  597   5.574   4.283   0.895
   63ARG      H  598   5.501   4.230   0.938
   63ARG     CA  599   5.600   4.415   0.952
   63ARG     CB  600   5.482   4.463   1.037
   63ARG     CG  601   5.470   4.613   1.006
   63ARG     CD  602   5.336   4.683   1.029
   63ARG     NE  603   5.360   4.825   0.999
   63ARG     HE  604   5.391   4.839   0.905
   63ARG     CZ  605   5.345   4.929   1.082
   63ARG    NH1  606   5.298   4.921   1.207
   63ARG   HH11  607   5.275   4.827   1.234
   63ARG   HH12  608   5.302   4.997   1.272
   63ARG    NH2  609   5.389   5.050   1.044
   63ARG   HH21  610   5.435   5.056   0.956
   63ARG   HH22  611   5.400   5.121   1.113
   63ARG      C  612   5.732   4.424   1.030
   63ARG      O  613   5.817   4.506   0.995
   64LYS      N  614   5.758   4.331   1.122
   64LYS      H  615   5.684   4.270   1.148
   64LYS     CA  616   5.882   4.332   1.201
   64LYS     CB  617   5.908   4.204   1.282
   64LYS     CG  618   5.822   4.167   1.402
   64LYS     CD  619   5.899   4.065   1.487
   64LYS     CE  620   5.799   3.999   1.582
   64LYS     NZ  621   5.740   4.081   1.689
   64LYS    HZ1  622   5.684   4.156   1.654
   64LYS    HZ2  623   5.675   4.029   1.745
   64LYS    HZ3  624   5.807   4.117   1.753
   64LYS      C  625   6.003   4.351   1.109
   64LYS      O  626   6.075   4.448   1.132
   65LYS      N  627   6.001   4.274   1.001
   65LYS      H  628   5.916   4.231   0.969
   65LYS     CA  629   6.112   4.270   0.905
   65LYS     CB  630   6.109   4.147   0.815
   65LYS     CG  631   6.139   4.032   0.912
   65LYS     CD  632   6.152   3.901   0.834
   65LYS     CE  633   6.208   3.780   0.909
   65LYS     NZ  634   6.206   3.667   0.815
   65LYS    HZ1  635   6.114   3.649   0.780
   65LYS    HZ2  636   6.265   3.687   0.737
   65LYS    HZ3  637   6.231   3.582   0.861
   65LYS      C  638   6.137   4.400   0.829
   65LYS      O  639   6.248   4.449   0.811
   66GLN      N  640   6.021   4.457   0.793
   66GLN      H  641   5.932   4.413   0.796
   66GLN     CA  642   6.006   4.594   0.743
   66GLN     CB  643   5.864   4.640   0.709
   66GLN     CG  644   5.787   4.566   0.599
   66GLN     CD  645   5.654   4.637   0.579
   66GLN    OE1  646   5.549   4.606   0.636
   66GLN    NE2  647   5.656   4.726   0.480
   66GLN   HE21  648   5.729   4.743   0.414
   66GLN   HE22  649   5.583   4.793   0.472
   66GLN      C  650   6.066   4.699   0.837
   66GLN      O  651   6.165   4.760   0.798
   67ILE      N  652   6.014   4.712   0.958
   67ILE      H  653   5.940   4.650   0.986
   67ILE     CA  654   6.066   4.814   1.051
   67ILE     CB  655   5.970   4.832   1.169
   67ILE    CG1  656   5.830   4.851   1.112
   67ILE    CG2  657   6.000   4.939   1.274
   67ILE     CD  658   5.719   4.841   1.217
   67ILE      C  659   6.210   4.796   1.097
   67ILE      O  660   6.284   4.891   1.124
   68GLU      N  661   6.258   4.672   1.101
   68GLU      H  662   6.199   4.592   1.111
   68GLU     CA  663   6.400   4.637   1.113
   68GLU     CB  664   6.410   4.484   1.119
   68GLU     CG  665   6.553   4.447   1.159
   68GLU     CD  666   6.569   4.478   1.307
   68GLU    OE1  667   6.513   4.404   1.390
   68GLU    OE2  668   6.673   4.544   1.332
   68GLU      C  669   6.472   4.691   0.990
   68GLU      O  670   6.547   4.786   1.013
   69GLU      N  671   6.436   4.665   0.865
   69GLU      H  672   6.342   4.632   0.855
   69GLU     CA  673   6.503   4.696   0.738
   69GLU     CB  674   6.418   4.628   0.630
   69GLU     CG  675   6.472   4.653   0.489
   69GLU     CD  676   6.431   4.540   0.395
   69GLU    OE1  677   6.309   4.532   0.367
   69GLU    OE2  678   6.520   4.481   0.330
   69GLU      C  679   6.515   4.847   0.713
   69GLU      O  680   6.615   4.885   0.652
   70LEU      N  681   6.420   4.927   0.760
   70LEU      H  682   6.329   4.886   0.763
   70LEU     CA  683   6.421   5.073   0.780
   70LEU     CB  684   6.275   5.114   0.798
   70LEU     CG  685   6.180   5.081   0.683
   70LEU    CD1  686   6.033   5.101   0.721
   70LEU    CD2  687   6.212   5.169   0.561
   70LEU      C  688   6.522   5.139   0.874
   70LEU      O  689   6.568   5.249   0.844
   71LYS      N  690   6.573   5.069   0.975
   71LYS      H  691   6.530   4.982   0.998
   71LYS     CA  692   6.689   5.100   1.060
   71LYS     CB  693   6.816   5.080   0.977
   71LYS     CG  694   6.838   4.934   0.936
   71LYS     CD  695   6.864   4.836   1.051
   71LYS     CE  696   6.880   4.692   1.001
   71LYS     NZ  697   6.917   4.597   1.107
   71LYS    HZ1  698   6.842   4.582   1.171
   71LYS    HZ2  699   6.946   4.511   1.065
   71LYS    HZ3  700   6.993   4.638   1.156
   71LYS      C  701   6.699   5.226   1.147
   71LYS      O  702   6.804   5.272   1.192
   72GLY      N  703   6.578   5.277   1.167
   72GLY      H  704   6.493   5.239   1.131
   72GLY     CA  705   6.542   5.391   1.253
   72GLY      C  706   6.582   5.525   1.189
   72GLY      O  707   6.577   5.622   1.264
   73GLN      N  708   6.608   5.528   1.059
   73GLN      H  709   6.587   5.449   1.002
   73GLN     CA  710   6.657   5.644   0.982
   73GLN     CB  711   6.660   5.615   0.832
   73GLN     CG  712   6.724   5.724   0.746
   73GLN     CD  713   6.738   5.714   0.594
   73GLN    OE1  714   6.807   5.790   0.525
   73GLN    NE2  715   6.647   5.638   0.534
   73GLN   HE21  716   6.581   5.573   0.570
   73GLN   HE22  717   6.650   5.647   0.434
   73GLN      C  718   6.574   5.771   1.003
   73GLN      O  719   6.626   5.866   1.060
   74GLU      N  720   6.443   5.747   1.001
   74GLU      H  721   6.418   5.659   0.961
   74GLU     CA  722   6.328   5.838   0.992
   74GLU     CB  723   6.202   5.773   0.934
   74GLU     CG  724   6.222   5.753   0.784
   74GLU     CD  725   6.131   5.637   0.742
   74GLU    OE1  726   6.008   5.657   0.732
   74GLU    OE2  727   6.188   5.526   0.744
   74GLU      C  728   6.296   5.891   1.132
   74GLU      O  729   6.219   5.986   1.144
   75VAL      N  730   6.335   5.822   1.239
   75VAL      H  731   6.392   5.742   1.224
   75VAL     CA  732   6.306   5.851   1.380
   75VAL     CB  733   6.294   5.717   1.454
   75VAL    CG1  734   6.241   5.739   1.596
   75VAL    CG2  735   6.213   5.625   1.362
   75VAL      C  736   6.407   5.947   1.442
   75VAL      O  737   6.528   5.927   1.440
   76SER      N  738   6.344   6.045   1.507
   76SER      H  739   6.247   6.062   1.488
   76SER     CA  740   6.420   6.139   1.591
   76SER     CB  741   6.326   6.243   1.654
   76SER     OG  742   6.406   6.351   1.702
   76SER     HG  743   6.393   6.420   1.631
   76SER      C  744   6.504   6.085   1.707
   76SER      O  745   6.454   6.002   1.782
   77PRO      N  746   6.628   6.132   1.719
   77PRO     CA  747   6.713   6.112   1.837
   77PRO     CB  748   6.846   6.183   1.810
   77PRO     CG  749   6.858   6.163   1.659
   77PRO     CD  750   6.714   6.171   1.606
   77PRO      C  751   6.657   6.168   1.968
   77PRO      O  752   6.694   6.112   2.071
   78LYS      N  753   6.545   6.238   1.956
   78LYS      H  754   6.524   6.286   1.871
   78LYS     CA  755   6.472   6.293   2.071
   78LYS     CB  756   6.427   6.435   2.034
   78LYS     CG  757   6.544   6.527   1.997
   78LYS     CD  758   6.512   6.674   1.971
   78LYS     CE  759   6.402   6.696   1.866
   78LYS     NZ  760   6.403   6.832   1.810
   78LYS    HZ1  761   6.354   6.837   1.723
   78LYS    HZ2  762   6.360   6.883   1.885
   78LYS    HZ3  763   6.490   6.881   1.801
   78LYS      C  764   6.359   6.208   2.130
   78LYS      O  765   6.305   6.224   2.239
   79VAL      N  766   6.319   6.106   2.054
   79VAL      H  767   6.370   6.093   1.969
   79VAL     CA  768   6.223   6.002   2.092
   79VAL     CB  769   6.179   5.919   1.971
   79VAL    CG1  770   6.075   5.811   2.000
   79VAL    CG2  771   6.124   6.012   1.862
   79VAL      C  772   6.289   5.901   2.186
   79VAL      O  773   6.388   5.840   2.146
   80TYR      N  774   6.235   5.890   2.307
   80TYR      H  775   6.168   5.953   2.347
   80TYR     CA  776   6.272   5.788   2.407
   80TYR     CB  777   6.252   5.840   2.549
   80TYR     CG  778   6.269   5.731   2.655
   80TYR    CD1  779   6.165   5.643   2.681
   80TYR    HD1  780   6.086   5.627   2.608
   80TYR    CD2  781   6.384   5.737   2.734
   80TYR    HD2  782   6.458   5.816   2.720
   80TYR    CE1  783   6.177   5.569   2.798
   80TYR    HE1  784   6.132   5.470   2.805
   80TYR    CE2  785   6.390   5.664   2.852
   80TYR    HE2  786   6.454   5.703   2.931
   80TYR     CZ  787   6.283   5.582   2.887
   80TYR     OH  788   6.293   5.512   3.003
   80TYR     HH  789   6.368   5.545   3.060
   80TYR      C  790   6.198   5.663   2.360
   80TYR      O  791   6.077   5.670   2.343
   81PHE      N  792   6.278   5.564   2.321
   81PHE      H  793   6.374   5.585   2.302
   81PHE     CA  794   6.232   5.430   2.281
   81PHE     CB  795   6.253   5.409   2.131
   81PHE     CG  796   6.192   5.282   2.072
   81PHE    CD1  797   6.054   5.268   2.063
   81PHE    HD1  798   6.001   5.357   2.097
   81PHE    CD2  799   6.268   5.171   2.037
   81PHE    HD2  800   6.377   5.183   2.042
   81PHE    CE1  801   5.998   5.146   2.026
   81PHE    HE1  802   5.890   5.146   2.011
   81PHE    CE2  803   6.214   5.046   2.011
   81PHE    HE2  804   6.270   4.957   1.980
   81PHE     CZ  805   6.076   5.033   2.009
   81PHE     HZ  806   6.043   4.929   2.004
   81PHE      C  807   6.295   5.320   2.367
   81PHE      O  808   6.414   5.325   2.397
   82MET      N  809   6.208   5.230   2.411
   82MET      H  810   6.115   5.216   2.376
   82MET     CA  811   6.248   5.110   2.487
   82MET     CB  812   6.219   5.140   2.634
   82MET     CG  813   6.073   5.147   2.681
   82MET     SD  814   6.066   5.148   2.864
   82MET     CE  815   6.117   4.979   2.890
   82MET      C  816   6.167   4.992   2.435
   82MET      O  817   6.047   5.003   2.408
   83LYS      N  818   6.247   4.890   2.405
   83LYS      H  819   6.344   4.896   2.429
   83LYS     CA  820   6.191   4.762   2.358
   83LYS     CB  821   6.302   4.676   2.298
   83LYS     CG  822   6.362   4.729   2.168
   83LYS     CD  823   6.464   4.629   2.114
   83LYS     CE  824   6.504   4.676   1.974
   83LYS     NZ  825   6.584   4.584   1.891
   83LYS    HZ1  826   6.644   4.520   1.938
   83LYS    HZ2  827   6.521   4.519   1.849
   83LYS    HZ3  828   6.624   4.633   1.813
   83LYS      C  829   6.120   4.680   2.465
   83LYS      O  830   6.146   4.705   2.583
   84GLN      N  831   6.042   4.581   2.422
   84GLN      H  832   6.019   4.571   2.325
   84GLN     CA  833   5.971   4.486   2.509
   84GLN     CB  834   5.825   4.479   2.465
   84GLN     CG  835   5.751   4.420   2.586
   84GLN     CD  836   5.600   4.424   2.561
   84GLN    OE1  837   5.550   4.517   2.497
   84GLN    NE2  838   5.526   4.337   2.628
   84GLN   HE21  839   5.574   4.288   2.701
   84GLN   HE22  840   5.440   4.310   2.585
   84GLN      C  841   6.029   4.344   2.515
   84GLN      O  842   6.019   4.273   2.415
   85THR      N  843   6.097   4.323   2.627
   85THR      H  844   6.108   4.395   2.696
   85THR     CA  845   6.164   4.192   2.634
   85THR     CB  846   6.305   4.191   2.693
   85THR    OG1  847   6.308   4.246   2.825
   85THR    HG1  848   6.407   4.250   2.839
   85THR    CG2  849   6.405   4.266   2.604
   85THR      C  850   6.087   4.081   2.704
   85THR      O  851   6.113   3.962   2.687
   86ILE      N  852   6.000   4.126   2.794
   86ILE      H  853   6.012   4.218   2.831
   86ILE     CA  854   5.914   4.040   2.877
   86ILE     CB  855   5.928   4.104   3.015
   86ILE    CG1  856   6.070   4.109   3.073
   86ILE    CG2  857   5.825   4.048   3.114
   86ILE     CD  858   6.132   3.969   3.066
   86ILE      C  859   5.776   4.019   2.814
   86ILE      O  860   5.741   4.096   2.726
   87GLY      N  861   5.711   3.913   2.862
   87GLY      H  862   5.765   3.839   2.901
   87GLY     CA  863   5.570   3.877   2.843
   87GLY      C  864   5.477   3.959   2.934
   87GLY      O  865   5.505   3.978   3.052
   88ASN      N  866   5.351   3.968   2.890
   88ASN      H  867   5.324   3.930   2.802
   88ASN     CA  868   5.248   4.049   2.957
   88ASN     CB  869   5.198   3.979   3.084
   88ASN     CG  870   5.099   3.863   3.070
   88ASN    OD1  871   5.113   3.773   3.152
   88ASN    ND2  872   4.989   3.876   2.996
   88ASN   HD21  873   4.967   3.966   2.959
   88ASN   HD22  874   4.915   3.809   2.991
   88ASN      C  875   5.264   4.198   2.984
   88ASN      O  876   5.172   4.264   3.032
   89SER      N  877   5.385   4.249   2.960
   89SER      H  878   5.451   4.191   2.913
   89SER     CA  879   5.424   4.385   3.001
   89SER     CB  880   5.576   4.391   3.011
   89SER     OG  881   5.633   4.345   2.888
   89SER     HG  882   5.729   4.371   2.883
   89SER      C  883   5.380   4.506   2.919
   89SER      O  884   5.430   4.617   2.938
   90CYS      N  885   5.264   4.487   2.856
   90CYS      H  886   5.203   4.408   2.863
   90CYS     CA  887   5.206   4.578   2.757
   90CYS     CB  888   5.083   4.516   2.691
   90CYS     SG  889   4.969   4.421   2.797
   90CYS     HG  890   4.882   4.410   2.697
   90CYS      C  891   5.161   4.716   2.806
   90CYS      O  892   5.211   4.818   2.758
   91GLY      N  893   5.100   4.713   2.924
   91GLY      H  894   5.071   4.629   2.970
   91GLY     CA  895   5.045   4.834   2.987
   91GLY      C  896   5.150   4.930   3.046
   91GLY      O  897   5.161   5.047   3.010
   92THR      N  898   5.245   4.860   3.108
   92THR      H  899   5.243   4.761   3.119
   92THR     CA  900   5.361   4.927   3.167
   92THR     CB  901   5.457   4.834   3.242
   92THR    OG1  902   5.388   4.736   3.321
   92THR    HG1  903   5.335   4.783   3.391
   92THR    CG2  904   5.547   4.903   3.344
   92THR      C  905   5.441   4.990   3.053
   92THR      O  906   5.484   5.105   3.063
   93ILE      N  907   5.477   4.917   2.948
   93ILE      H  908   5.474   4.817   2.956
   93ILE     CA  909   5.550   4.970   2.832
   93ILE     CB  910   5.586   4.866   2.725
   93ILE    CG1  911   5.670   4.753   2.784
   93ILE    CG2  912   5.666   4.925   2.608
   93ILE     CD  913   5.805   4.769   2.853
   93ILE      C  914   5.484   5.092   2.767
   93ILE      O  915   5.549   5.195   2.750
   94GLY      N  916   5.359   5.075   2.726
   94GLY      H  917   5.313   4.986   2.717
   94GLY     CA  918   5.282   5.183   2.663
   94GLY      C  919   5.279   5.310   2.749
   94GLY      O  920   5.293   5.416   2.689
   95LEU      N  921   5.269   5.297   2.881
   95LEU      H  922   5.246   5.206   2.915
   95LEU     CA  923   5.265   5.406   2.980
   95LEU     CB  924   5.242   5.340   3.116
   95LEU     CG  925   5.209   5.440   3.227
   95LEU    CD1  926   5.091   5.396   3.313
   95LEU    CD2  927   5.330   5.448   3.321
   95LEU      C  928   5.398   5.482   2.980
   95LEU      O  929   5.389   5.605   2.975
   96ILE      N  930   5.511   5.415   2.996
   96ILE      H  931   5.517   5.317   3.015
   96ILE     CA  932   5.641   5.484   2.992
   96ILE     CB  933   5.760   5.397   3.035
   96ILE    CG1  934   5.740   5.311   3.160
   96ILE    CG2  935   5.889   5.476   3.052
   96ILE     CD  936   5.821   5.182   3.175
   96ILE      C  937   5.668   5.547   2.856
   96ILE      O  938   5.693   5.667   2.858
   97HISE     N  939   5.616   5.480   2.753
   97HISE     H  940   5.592   5.383   2.763
   97HISE    CA  941   5.631   5.536   2.618
   97HISE    CB  942   5.583   5.441   2.509
   97HISE    CG  943   5.686   5.336   2.466
   97HISE   ND1  944   5.685   5.284   2.344
   97HISE   CD2  945   5.767   5.265   2.544
   97HISE   HD2  946   5.802   5.286   2.645
   97HISE   CE1  947   5.773   5.184   2.344
   97HISE   HE1  948   5.806   5.122   2.260
   97HISE   NE2  949   5.820   5.171   2.467
   97HISE   HE2  950   5.877   5.097   2.503
   97HISE     C  951   5.567   5.673   2.595
   97HISE     O  952   5.633   5.761   2.541
   98ALA      N  953   5.448   5.687   2.655
   98ALA      H  954   5.412   5.602   2.694
   98ALA     CA  955   5.378   5.813   2.678
   98ALA     CB  956   5.237   5.783   2.731
   98ALA      C  957   5.445   5.918   2.768
   98ALA      O  958   5.509   6.009   2.716
   99VAL      N  959   5.463   5.876   2.893
   99VAL      H  960   5.428   5.789   2.929
   99VAL     CA  961   5.521   5.960   2.998
   99VAL     CB  962   5.506   5.895   3.136
   99VAL    CG1  963   5.564   5.982   3.248
   99VAL    CG2  964   5.356   5.873   3.162
   99VAL      C  965   5.659   6.023   2.975
   99VAL      O  966   5.667   6.145   2.977
  100ALA      N  967   5.747   5.946   2.911
  100ALA      H  968   5.728   5.848   2.908
  100ALA     CA  969   5.883   5.989   2.875
  100ALA     CB  970   5.948   5.859   2.828
  100ALA      C  971   5.894   6.100   2.771
  100ALA      O  972   5.971   6.197   2.770
  101ASN      N  973   5.795   6.090   2.683
  101ASN      H  974   5.723   6.022   2.694
  101ASN     CA  975   5.796   6.170   2.560
  101ASN     CB  976   5.764   6.091   2.433
  101ASN     CG  977   5.875   5.993   2.395
  101ASN    OD1  978   5.973   6.039   2.336
  101ASN    ND2  979   5.860   5.865   2.428
  101ASN   HD21  980   5.775   5.841   2.475
  101ASN   HD22  981   5.919   5.788   2.402
  101ASN      C  982   5.704   6.292   2.573
  101ASN      O  983   5.702   6.383   2.490
  102ASN      N  984   5.635   6.297   2.686
  102ASN      H  985   5.605   6.214   2.734
  102ASN     CA  986   5.559   6.416   2.727
  102ASN     CB  987   5.411   6.381   2.713
  102ASN     CG  988   5.349   6.383   2.573
  102ASN    OD1  989   5.372   6.473   2.492
  102ASN    ND2  990   5.249   6.297   2.556
  102ASN   HD21  991   5.228   6.233   2.630
  102ASN   HD22  992   5.187   6.303   2.478
  102ASN      C  993   5.588   6.480   2.863
  102ASN      O  994   5.499   6.550   2.911
  103GLN      N  995   5.711   6.458   2.909
  103GLN      H  996   5.783   6.416   2.853
  103GLN     CA  997   5.765   6.519   3.031
  103GLN     CB  998   5.909   6.479   3.064
  103GLN     CG  999   5.914   6.337   3.119
  103GLN     CD 1000   6.059   6.303   3.154
  103GLN    OE1 1001   6.122   6.371   3.234
  103GLN    NE2 1002   6.135   6.231   3.072
  103GLN   HE21 1003   6.103   6.210   2.979
  103GLN   HE22 1004   6.221   6.195   3.108
  103GLN      C 1005   5.758   6.670   3.055
  103GLN      O 1006   5.800   6.720   3.159
  104ASP      N 1007   5.747   6.750   2.949
  104ASP      H 1008   5.741   6.709   2.858
  104ASP     CA 1009   5.720   6.894   2.951
  104ASP     CB 1010   5.737   6.953   2.810
  104ASP     CG 1011   5.633   6.906   2.707
  104ASP    OD1 1012   5.592   7.007   2.646
  104ASP    OD2 1013   5.609   6.788   2.677
  104ASP      C 1014   5.585   6.935   3.011
  104ASP      O 1015   5.562   7.054   3.029
  105LYS      N 1016   5.485   6.860   2.963
  105LYS      H 1017   5.499   6.799   2.885
  105LYS     CA 1018   5.350   6.852   3.019
  105LYS     CB 1019   5.267   6.777   2.914
  105LYS     CG 1020   5.257   6.843   2.776
  105LYS     CD 1021   5.198   6.755   2.666
  105LYS     CE 1022   5.232   6.803   2.525
  105LYS     NZ 1023   5.369   6.773   2.480
  105LYS    HZ1 1024   5.437   6.810   2.543
  105LYS    HZ2 1025   5.377   6.674   2.470
  105LYS    HZ3 1026   5.394   6.820   2.396
  105LYS      C 1027   5.347   6.780   3.154
  105LYS      O 1028   5.305   6.842   3.252
  106LEU      N 1029   5.408   6.662   3.157
  106LEU      H 1030   5.438   6.623   3.070
  106LEU     CA 1031   5.386   6.575   3.274
  106LEU     CB 1032   5.400   6.426   3.243
  106LEU     CG 1033   5.262   6.369   3.211
  106LEU    CD1 1034   5.223   6.401   3.066
  106LEU    CD2 1035   5.261   6.220   3.246
  106LEU      C 1036   5.479   6.610   3.390
  106LEU      O 1037   5.589   6.655   3.358
  107GLY      N 1038   5.435   6.599   3.515
  107GLY      H 1039   5.338   6.582   3.535
  107GLY     CA 1040   5.517   6.628   3.633
  107GLY      C 1041   5.514   6.508   3.728
  107GLY      O 1042   5.460   6.404   3.692
  108PHE      N 1043   5.603   6.504   3.827
  108PHE      H 1044   5.678   6.570   3.834
  108PHE     CA 1045   5.609   6.396   3.927
  108PHE     CB 1046   5.743   6.322   3.918
  108PHE     CG 1047   5.765   6.258   3.781
  108PHE    CD1 1048   5.716   6.132   3.748
  108PHE    HD1 1049   5.687   6.060   3.825
  108PHE    CD2 1050   5.828   6.333   3.682
  108PHE    HD2 1051   5.860   6.436   3.695
  108PHE    CE1 1052   5.727   6.089   3.617
  108PHE    HE1 1053   5.670   6.000   3.591
  108PHE    CE2 1054   5.841   6.291   3.550
  108PHE    HE2 1055   5.892   6.352   3.476
  108PHE     CZ 1056   5.789   6.166   3.519
  108PHE     HZ 1057   5.806   6.139   3.415
  108PHE      C 1058   5.609   6.446   4.071
  108PHE      O 1059   5.656   6.557   4.096
  109GLU      N 1060   5.570   6.363   4.168
  109GLU      H 1061   5.563   6.267   4.142
  109GLU     CA 1062   5.581   6.390   4.312
  109GLU     CB 1063   5.460   6.328   4.381
  109GLU     CG 1064   5.480   6.177   4.393
  109GLU     CD 1065   5.371   6.099   4.467
  109GLU    OE1 1066   5.269   6.073   4.399
  109GLU    OE2 1067   5.400   6.063   4.583
  109GLU      C 1068   5.722   6.351   4.359
  109GLU      O 1069   5.774   6.253   4.307
  110ASP      N 1070   5.757   6.410   4.472
  110ASP      H 1071   5.703   6.489   4.503
  110ASP     CA 1072   5.892   6.412   4.531
  110ASP     CB 1073   5.906   6.499   4.656
  110ASP     CG 1074   5.921   6.649   4.632
  110ASP    OD1 1075   6.040   6.689   4.635
  110ASP    OD2 1076   5.835   6.710   4.565
  110ASP      C 1077   5.933   6.272   4.577
  110ASP      O 1078   5.861   6.202   4.648
  111GLY      N 1079   6.016   6.214   4.491
  111GLY      H 1080   6.035   6.258   4.403
  111GLY     CA 1081   6.069   6.078   4.510
  111GLY      C 1082   6.015   5.971   4.414
  111GLY      O 1083   6.039   5.853   4.439
  112SER      N 1084   5.961   6.006   4.298
  112SER      H 1085   5.976   6.099   4.266
  112SER     CA 1086   5.880   5.920   4.210
  112SER     CB 1087   5.817   6.004   4.098
  112SER     OG 1088   5.780   5.919   3.989
  112SER     HG 1089   5.695   5.872   4.012
  112SER      C 1090   5.954   5.800   4.151
  112SER      O 1091   6.060   5.817   4.092
  113VAL      N 1092   5.890   5.684   4.151
  113VAL      H 1093   5.810   5.666   4.209
  113VAL     CA 1094   5.939   5.558   4.094
  113VAL     CB 1095   5.836   5.452   4.131
  113VAL    CG1 1096   5.846   5.312   4.070
  113VAL    CG2 1097   5.825   5.438   4.283
  113VAL      C 1098   5.957   5.570   3.942
  113VAL      O 1099   6.064   5.537   3.891
  114LEU      N 1100   5.864   5.642   3.881
  114LEU      H 1101   5.794   5.695   3.928
  114LEU     CA 1102   5.874   5.672   3.737
  114LEU     CB 1103   5.739   5.705   3.674
  114LEU     CG 1104   5.745   5.678   3.524
  114LEU    CD1 1105   5.789   5.534   3.493
  114LEU    CD2 1106   5.604   5.710   3.475
  114LEU      C 1107   5.979   5.780   3.713
  114LEU      O 1108   6.067   5.751   3.633
  115LYS      N 1109   5.991   5.880   3.801
  115LYS      H 1110   5.929   5.897   3.877
  115LYS     CA 1111   6.100   5.977   3.782
  115LYS     CB 1112   6.077   6.098   3.873
  115LYS     CG 1113   6.183   6.208   3.859
  115LYS     CD 1114   6.210   6.282   3.728
  115LYS     CE 1115   6.296   6.408   3.718
  115LYS     NZ 1116   6.251   6.522   3.799
  115LYS    HZ1 1117   6.151   6.529   3.796
  115LYS    HZ2 1118   6.277   6.511   3.895
  115LYS    HZ3 1119   6.297   6.608   3.775
  115LYS      C 1120   6.238   5.911   3.787
  115LYS      O 1121   6.327   5.945   3.708
  116GLN      N 1122   6.259   5.825   3.886
  116GLN      H 1123   6.190   5.808   3.956
  116GLN     CA 1124   6.383   5.749   3.906
  116GLN     CB 1125   6.361   5.656   4.025
  116GLN     CG 1126   6.480   5.577   4.081
  116GLN     CD 1127   6.529   5.463   3.992
  116GLN    OE1 1128   6.458   5.366   3.965
  116GLN    NE2 1129   6.647   5.482   3.933
  116GLN   HE21 1130   6.692   5.567   3.960
  116GLN   HE22 1131   6.690   5.418   3.870
  116GLN      C 1132   6.414   5.672   3.777
  116GLN      O 1133   6.519   5.697   3.718
  117PHE      N 1134   6.317   5.597   3.726
  117PHE      H 1135   6.226   5.586   3.765
  117PHE     CA 1136   6.333   5.514   3.605
  117PHE     CB 1137   6.196   5.451   3.579
  117PHE     CG 1138   6.217   5.343   3.473
  117PHE    CD1 1139   6.314   5.244   3.489
  117PHE    HD1 1140   6.349   5.204   3.584
  117PHE    CD2 1141   6.148   5.356   3.353
  117PHE    HD2 1142   6.071   5.433   3.345
  117PHE    CE1 1143   6.336   5.156   3.383
  117PHE    HE1 1144   6.392   5.068   3.415
  117PHE    CE2 1145   6.182   5.277   3.244
  117PHE    HE2 1146   6.130   5.289   3.149
  117PHE     CZ 1147   6.275   5.175   3.260
  117PHE     HZ 1148   6.301   5.110   3.176
  117PHE      C 1149   6.380   5.588   3.480
  117PHE      O 1150   6.481   5.555   3.418
  118LEU      N 1151   6.306   5.694   3.448
  118LEU      H 1152   6.217   5.705   3.493
  118LEU     CA 1153   6.343   5.786   3.340
  118LEU     CB 1154   6.234   5.893   3.334
  118LEU     CG 1155   6.097   5.843   3.289
  118LEU    CD1 1156   6.007   5.963   3.261
  118LEU    CD2 1157   6.118   5.753   3.167
  118LEU      C 1158   6.480   5.854   3.354
  118LEU      O 1159   6.555   5.865   3.257
  119SER      N 1160   6.509   5.895   3.477
  119SER      H 1161   6.447   5.895   3.555
  119SER     CA 1162   6.642   5.951   3.507
  119SER     CB 1163   6.648   6.000   3.652
  119SER     OG 1164   6.754   6.096   3.662
  119SER     HG 1165   6.735   6.176   3.605
  119SER      C 1166   6.763   5.861   3.481
  119SER      O 1167   6.864   5.891   3.417
  120GLU      N 1168   6.739   5.740   3.530
  120GLU      H 1169   6.688   5.725   3.615
  120GLU     CA 1170   6.819   5.620   3.499
  120GLU     CB 1171   6.790   5.486   3.568
  120GLU     CG 1172   6.910   5.431   3.644
  120GLU     CD 1173   6.888   5.291   3.703
  120GLU    OE1 1174   6.822   5.281   3.808
  120GLU    OE2 1175   6.929   5.192   3.639
  120GLU      C 1176   6.851   5.589   3.353
  120GLU      O 1177   6.965   5.560   3.316
  121THR      N 1178   6.753   5.614   3.266
  121THR      H 1179   6.664   5.649   3.294
  121THR     CA 1180   6.748   5.557   3.131
  121THR     CB 1181   6.616   5.482   3.106
  121THR    OG1 1182   6.503   5.561   3.144
  121THR    HG1 1183   6.477   5.543   3.239
  121THR    CG2 1184   6.612   5.343   3.170
  121THR      C 1185   6.752   5.647   3.007
  121THR      O 1186   6.753   5.601   2.893
  122GLU      N 1187   6.761   5.777   3.030
  122GLU      H 1188   6.777   5.823   3.118
  122GLU     CA 1189   6.761   5.878   2.923
  122GLU     CB 1190   6.767   6.021   2.976
  122GLU     CG 1191   6.754   6.132   2.871
  122GLU     CD 1192   6.760   6.267   2.942
  122GLU    OE1 1193   6.873   6.320   2.939
  122GLU    OE2 1194   6.659   6.333   2.975
  122GLU      C 1195   6.876   5.873   2.822
  122GLU      O 1196   6.850   5.879   2.702
  123LYS      N 1197   7.000   5.846   2.860
  123LYS      H 1198   7.020   5.838   2.958
  123LYS     CA 1199   7.114   5.842   2.768
  123LYS     CB 1200   7.212   5.949   2.818
  123LYS     CG 1201   7.167   6.095   2.814
  123LYS     CD 1202   7.276   6.202   2.832
  123LYS     CE 1203   7.338   6.230   2.695
  123LYS     NZ 1204   7.406   6.360   2.686
  123LYS    HZ1 1205   7.426   6.379   2.590
  123LYS    HZ2 1206   7.345   6.436   2.709
  123LYS    HZ3 1207   7.487   6.367   2.743
  123LYS      C 1208   7.173   5.702   2.748
  123LYS      O 1209   7.279   5.667   2.799
  124MET      N 1210   7.107   5.619   2.668
  124MET      H 1211   7.048   5.653   2.595
  124MET     CA 1212   7.136   5.476   2.644
  124MET     CB 1213   7.137   5.392   2.772
  124MET     CG 1214   7.003   5.379   2.846
  124MET     SD 1215   7.000   5.258   2.983
  124MET     CE 1216   7.126   5.308   3.098
  124MET      C 1217   7.044   5.413   2.539
  124MET      O 1218   6.929   5.452   2.521
  125SER      N 1219   7.085   5.295   2.492
  125SER      H 1220   7.148   5.231   2.535
  125SER     CA 1221   7.017   5.235   2.377
  125SER     CB 1222   7.096   5.123   2.308
  125SER     OG 1223   7.102   5.007   2.392
  125SER     HG 1224   7.173   5.008   2.462
  125SER      C 1225   6.885   5.173   2.422
  125SER      O 1226   6.871   5.167   2.544
  126PRO      N 1227   6.793   5.139   2.332
  126PRO     CA 1228   6.671   5.066   2.372
  126PRO     CB 1229   6.597   5.045   2.239
  126PRO     CG 1230   6.629   5.167   2.153
  126PRO     CD 1231   6.772   5.197   2.199
  126PRO      C 1232   6.697   4.934   2.445
  126PRO      O 1233   6.622   4.912   2.539
  127GLU      N 1234   6.795   4.854   2.404
  127GLU      H 1235   6.832   4.863   2.311
  127GLU     CA 1236   6.831   4.726   2.467
  127GLU     CB 1237   6.921   4.648   2.371
  127GLU     CG 1238   6.863   4.631   2.231
  127GLU     CD 1239   6.929   4.736   2.141
  127GLU    OE1 1240   6.851   4.827   2.105
  127GLU    OE2 1241   7.037   4.718   2.082
  127GLU      C 1242   6.882   4.751   2.609
  127GLU      O 1243   6.826   4.700   2.706
  128ASP      N 1244   6.965   4.853   2.628
  128ASP      H 1245   7.007   4.892   2.546
  128ASP     CA 1246   7.004   4.900   2.762
  128ASP     CB 1247   7.110   5.010   2.768
  128ASP     CG 1248   7.238   4.982   2.689
  128ASP    OD1 1249   7.304   4.881   2.722
  128ASP    OD2 1250   7.265   5.060   2.595
  128ASP      C 1251   6.884   4.947   2.843
  128ASP      O 1252   6.859   4.906   2.956
  129ARG      N 1253   6.788   5.011   2.776
  129ARG      H 1254   6.803   5.037   2.681
  129ARG     CA 1255   6.665   5.057   2.842
  129ARG     CB 1256   6.589   5.156   2.754
  129ARG     CG 1257   6.666   5.288   2.759
  129ARG     CD 1258   6.584   5.384   2.673
  129ARG     NE 1259   6.638   5.520   2.659
  129ARG     HE 1260   6.660   5.568   2.744
  129ARG     CZ 1261   6.647   5.593   2.547
  129ARG    NH1 1262   6.614   5.537   2.430
  129ARG   HH11 1263   6.571   5.447   2.421
  129ARG   HH12 1264   6.621   5.593   2.348
  129ARG    NH2 1265   6.690   5.719   2.536
  129ARG   HH21 1266   6.718   5.775   2.614
  129ARG   HH22 1267   6.693   5.766   2.447
  129ARG      C 1268   6.581   4.937   2.887
  129ARG      O 1269   6.545   4.935   3.004
  130ALA      N 1270   6.565   4.835   2.802
  130ALA      H 1271   6.609   4.844   2.713
  130ALA     CA 1272   6.493   4.710   2.828
  130ALA     CB 1273   6.475   4.625   2.702
  130ALA      C 1274   6.557   4.626   2.938
  130ALA      O 1275   6.480   4.573   3.018
  131LYS      N 1276   6.690   4.628   2.943
  131LYS      H 1277   6.757   4.652   2.873
  131LYS     CA 1278   6.768   4.569   3.053
  131LYS     CB 1279   6.912   4.549   3.003
  131LYS     CG 1280   6.915   4.439   2.898
  131LYS     CD 1281   7.053   4.442   2.833
  131LYS     CE 1282   7.071   4.315   2.748
  131LYS     NZ 1283   7.117   4.204   2.833
  131LYS    HZ1 1284   7.103   4.118   2.785
  131LYS    HZ2 1285   7.217   4.210   2.840
  131LYS    HZ3 1286   7.081   4.200   2.926
  131LYS      C 1287   6.761   4.641   3.188
  131LYS      O 1288   6.740   4.564   3.282
  132CYS      N 1289   6.784   4.772   3.195
  132CYS      H 1290   6.828   4.820   3.119
  132CYS     CA 1291   6.761   4.855   3.314
  132CYS     CB 1292   6.778   5.001   3.271
  132CYS     SG 1293   6.950   5.030   3.216
  132CYS     HG 1294   6.923   5.148   3.162
  132CYS      C 1295   6.619   4.836   3.370
  132CYS      O 1296   6.596   4.888   3.479
  133PHE      N 1297   6.524   4.811   3.281
  133PHE      H 1298   6.542   4.825   3.184
  133PHE     CA 1299   6.386   4.771   3.316
  133PHE     CB 1300   6.296   4.805   3.197
  133PHE     CG 1301   6.152   4.765   3.228
  133PHE    CD1 1302   6.072   4.872   3.268
  133PHE    HD1 1303   6.122   4.965   3.293
  133PHE    CD2 1304   6.095   4.644   3.191
  133PHE    HD2 1305   6.149   4.576   3.125
  133PHE    CE1 1306   5.935   4.856   3.280
  133PHE    HE1 1307   5.879   4.913   3.354
  133PHE    CE2 1308   5.956   4.630   3.198
  133PHE    HE2 1309   5.918   4.539   3.153
  133PHE     CZ 1310   5.877   4.735   3.242
  133PHE     HZ 1311   5.768   4.729   3.242
  133PHE      C 1312   6.370   4.629   3.369
  133PHE      O 1313   6.299   4.601   3.466
  134GLU      N 1314   6.422   4.531   3.295
  134GLU      H 1315   6.441   4.535   3.197
  134GLU     CA 1316   6.448   4.395   3.345
  134GLU     CB 1317   6.530   4.303   3.254
  134GLU     CG 1318   6.473   4.284   3.114
  134GLU     CD 1319   6.557   4.193   3.024
  134GLU    OE1 1320   6.628   4.102   3.072
  134GLU    OE2 1321   6.572   4.232   2.906
  134GLU      C 1322   6.507   4.386   3.485
  134GLU      O 1323   6.468   4.298   3.561
  135LYS      N 1324   6.612   4.466   3.503
  135LYS      H 1325   6.667   4.504   3.428
  135LYS     CA 1326   6.670   4.472   3.638
  135LYS     CB 1327   6.817   4.514   3.624
  135LYS     CG 1328   6.900   4.401   3.563
  135LYS     CD 1329   7.044   4.452   3.556
  135LYS     CE 1330   7.061   4.560   3.449
  135LYS     NZ 1331   7.201   4.595   3.426
  135LYS    HZ1 1332   7.245   4.603   3.516
  135LYS    HZ2 1333   7.241   4.520   3.373
  135LYS    HZ3 1334   7.210   4.672   3.363
  135LYS      C 1335   6.605   4.550   3.752
  135LYS      O 1336   6.649   4.543   3.867
  136ASN      N 1337   6.499   4.624   3.721
  136ASN      H 1338   6.453   4.625   3.632
  136ASN     CA 1339   6.417   4.703   3.815
  136ASN     CB 1340   6.354   4.826   3.749
  136ASN     CG 1341   6.310   4.931   3.851
  136ASN    OD1 1342   6.213   4.907   3.923
  136ASN    ND2 1343   6.375   5.047   3.857
  136ASN   HD21 1344   6.455   5.070   3.801
  136ASN   HD22 1345   6.325   5.128   3.888
  136ASN      C 1346   6.311   4.629   3.897
  136ASN      O 1347   6.210   4.587   3.841
  137GLU      N 1348   6.322   4.633   4.029
  137GLU      H 1349   6.394   4.690   4.070
  137GLU     CA 1350   6.232   4.572   4.129
  137GLU     CB 1351   6.304   4.545   4.261
  137GLU     CG 1352   6.433   4.465   4.240
  137GLU     CD 1353   6.417   4.313   4.234
  137GLU    OE1 1354   6.437   4.254   4.126
  137GLU    OE2 1355   6.389   4.259   4.344
  137GLU      C 1356   6.104   4.647   4.167
  137GLU      O 1357   5.996   4.589   4.160
  138ALA      N 1358   6.111   4.780   4.169
  138ALA      H 1359   6.191   4.821   4.125
  138ALA     CA 1360   6.007   4.874   4.213
  138ALA     CB 1361   6.060   5.017   4.221
  138ALA      C 1362   5.896   4.871   4.107
  138ALA      O 1363   5.784   4.847   4.153
  139ILE      N 1364   5.924   4.890   3.979
  139ILE      H 1365   6.008   4.932   3.943
  139ILE     CA 1366   5.826   4.865   3.872
  139ILE     CB 1367   5.877   4.905   3.734
  139ILE    CG1 1368   5.912   5.054   3.744
  139ILE    CG2 1369   5.768   4.898   3.627
  139ILE     CD 1370   5.994   5.117   3.631
  139ILE      C 1371   5.757   4.728   3.870
  139ILE      O 1372   5.634   4.728   3.868
  140GLN      N 1373   5.832   4.618   3.868
  140GLN      H 1374   5.932   4.626   3.872
  140GLN     CA 1375   5.769   4.486   3.876
  140GLN     CB 1376   5.873   4.374   3.878
  140GLN     CG 1377   5.914   4.340   3.734
  140GLN     CD 1378   6.048   4.266   3.727
  140GLN    OE1 1379   6.055   4.144   3.715
  140GLN    NE2 1380   6.162   4.328   3.757
  140GLN   HE21 1381   6.154   4.426   3.776
  140GLN   HE22 1382   6.243   4.274   3.780
  140GLN      C 1383   5.680   4.473   4.000
  140GLN      O 1384   5.584   4.396   3.987
  141ALA      N 1385   5.719   4.524   4.116
  141ALA      H 1386   5.814   4.551   4.129
  141ALA     CA 1387   5.635   4.518   4.237
  141ALA     CB 1388   5.719   4.580   4.349
  141ALA      C 1389   5.503   4.593   4.217
  141ALA      O 1390   5.398   4.543   4.256
  142ALA      N 1391   5.510   4.714   4.161
  142ALA      H 1392   5.599   4.757   4.149
  142ALA     CA 1393   5.389   4.795   4.139
  142ALA     CB 1394   5.429   4.939   4.104
  142ALA      C 1395   5.291   4.743   4.034
  142ALA      O 1396   5.169   4.755   4.050
  143HISE     N 1397   5.349   4.661   3.947
  143HISE     H 1398   5.443   4.629   3.958
  143HISE    CA 1399   5.279   4.581   3.845
  143HISE    CB 1400   5.381   4.526   3.746
  143HISE    CG 1401   5.308   4.439   3.643
  143HISE   ND1 1402   5.212   4.496   3.571
  143HISE   CD2 1403   5.291   4.307   3.640
  143HISE   HD2 1404   5.348   4.239   3.703
  143HISE   CE1 1405   5.139   4.399   3.517
  143HISE   HE1 1406   5.075   4.422   3.432
  143HISE   NE2 1407   5.185   4.283   3.564
  143HISE   HE2 1408   5.143   4.193   3.556
  143HISE     C 1409   5.190   4.468   3.898
  143HISE     O 1410   5.069   4.467   3.876
  144ASP      N 1411   5.251   4.378   3.975
  144ASP      H 1412   5.350   4.366   3.965
  144ASP     CA 1413   5.184   4.269   4.048
  144ASP     CB 1414   5.288   4.189   4.127
  144ASP     CG 1415   5.358   4.090   4.033
  144ASP    OD1 1416   5.417   4.000   4.097
  144ASP    OD2 1417   5.358   4.094   3.908
  144ASP      C 1418   5.077   4.318   4.145
  144ASP      O 1419   4.971   4.255   4.147
  145ALA      N 1420   5.099   4.434   4.205
  145ALA      H 1421   5.193   4.462   4.225
  145ALA     CA 1422   5.004   4.503   4.293
  145ALA     CB 1423   5.079   4.630   4.333
  145ALA      C 1424   4.874   4.552   4.228
  145ALA      O 1425   4.763   4.520   4.269
  146VAL      N 1426   4.885   4.606   4.107
  146VAL      H 1427   4.973   4.640   4.072
  146VAL     CA 1428   4.770   4.648   4.027
  146VAL     CB 1429   4.803   4.769   3.939
  146VAL    CG1 1430   4.688   4.798   3.843
  146VAL    CG2 1431   4.831   4.893   4.025
  146VAL      C 1432   4.711   4.532   3.947
  146VAL      O 1433   4.589   4.515   3.938
  147ALA      N 1434   4.792   4.437   3.900
  147ALA      H 1435   4.891   4.447   3.898
  147ALA     CA 1436   4.748   4.318   3.825
  147ALA     CB 1437   4.862   4.225   3.785
  147ALA      C 1438   4.649   4.239   3.910
  147ALA      O 1439   4.538   4.222   3.859
  148GLN      N 1440   4.674   4.208   4.037
  148GLN      H 1441   4.751   4.248   4.086
  148GLN     CA 1442   4.572   4.139   4.118
  148GLN     CB 1443   4.627   4.077   4.247
  148GLN     CG 1444   4.732   3.973   4.211
  148GLN     CD 1445   4.844   3.948   4.312
  148GLN    OE1 1446   4.835   3.869   4.406
  148GLN    NE2 1447   4.952   4.025   4.306
  148GLN   HE21 1448   4.959   4.105   4.246
  148GLN   HE22 1449   5.029   3.999   4.364
  148GLN      C 1450   4.454   4.230   4.150
  148GLN      O 1451   4.341   4.186   4.175
  149GLU      N 1452   4.472   4.361   4.159
  149GLU      H 1453   4.563   4.398   4.138
  149GLU     CA 1454   4.376   4.468   4.191
  149GLU     CB 1455   4.438   4.606   4.213
  149GLU     CG 1456   4.351   4.686   4.311
  149GLU     CD 1457   4.418   4.818   4.347
  149GLU    OE1 1458   4.382   4.920   4.284
  149GLU    OE2 1459   4.486   4.825   4.452
  149GLU      C 1460   4.261   4.485   4.091
  149GLU      O 1461   4.146   4.491   4.134
  150GLY      N 1462   4.289   4.488   3.961
  150GLY      H 1463   4.385   4.473   3.936
  150GLY     CA 1464   4.185   4.466   3.859
  150GLY      C 1465   4.127   4.325   3.872
  150GLY      O 1466   4.198   4.225   3.862
  151GLN      N 1467   3.995   4.322   3.852
  151GLN      H 1468   3.948   4.393   3.800
  151GLN     CA 1469   3.920   4.197   3.872
  151GLN     CB 1470   3.772   4.211   3.909
  151GLN     CG 1471   3.698   4.283   3.796
  151GLN     CD 1472   3.551   4.319   3.822
  151GLN    OE1 1473   3.461   4.236   3.817
  151GLN    NE2 1474   3.530   4.424   3.901
  151GLN   HE21 1475   3.602   4.464   3.957
  151GLN   HE22 1476   3.437   4.458   3.912
  151GLN      C 1477   3.934   4.095   3.759
  151GLN      O 1478   3.964   3.977   3.779
  152CYS      N 1479   3.959   4.143   3.638
  152CYS      H 1480   3.954   4.241   3.622
  152CYS     CA 1481   3.949   4.062   3.515
  152CYS     CB 1482   3.889   4.146   3.402
  152CYS     SG 1483   3.741   4.242   3.453
  152CYS     HG 1484   3.820   4.338   3.501
  152CYS      C 1485   4.078   3.989   3.476
  152CYS      O 1486   4.187   4.043   3.494
  153ARG      N 1487   4.060   3.865   3.431
  153ARG      H 1488   3.981   3.808   3.455
  153ARG     CA 1489   4.178   3.787   3.390
  153ARG     CB 1490   4.189   3.672   3.490
  153ARG     CG 1491   4.332   3.619   3.501
  153ARG     CD 1492   4.421   3.718   3.576
  153ARG     NE 1493   4.363   3.744   3.709
  153ARG     HE 1494   4.321   3.662   3.747
  153ARG     CZ 1495   4.368   3.858   3.779
  153ARG    NH1 1496   4.462   3.948   3.747
  153ARG   HH11 1497   4.538   3.920   3.688
  153ARG   HH12 1498   4.457   4.036   3.795
  153ARG    NH2 1499   4.267   3.900   3.857
  153ARG   HH21 1500   4.185   3.844   3.854
  153ARG   HH22 1501   4.278   3.971   3.927
  153ARG      C 1502   4.166   3.754   3.241
  153ARG      O 1503   4.210   3.832   3.158
  154VAL      N 1504   4.110   3.636   3.214
  154VAL      H 1505   4.056   3.579   3.276
  154VAL     CA 1506   4.105   3.576   3.080
  154VAL     CB 1507   3.993   3.627   2.989
  154VAL    CG1 1508   3.976   3.552   2.857
  154VAL    CG2 1509   3.861   3.599   3.061
  154VAL      C 1510   4.242   3.575   3.011
  154VAL      O 1511   4.263   3.648   2.915
  155ASP      N 1512   4.309   3.461   3.022
  155ASP      H 1513   4.254   3.381   3.046
  155ASP     CA 1514   4.443   3.434   2.969
  155ASP     CB 1515   4.536   3.414   3.089
  155ASP     CG 1516   4.671   3.346   3.070
  155ASP    OD1 1517   4.747   3.407   2.991
  155ASP    OD2 1518   4.699   3.237   3.125
  155ASP      C 1519   4.445   3.339   2.849
  155ASP      O 1520   4.481   3.222   2.848
  156ASP      N 1521   4.365   3.389   2.755
  156ASP      H 1522   4.341   3.486   2.760
  156ASP     CA 1523   4.324   3.327   2.629
  156ASP     CB 1524   4.208   3.406   2.569
  156ASP     CG 1525   4.213   3.557   2.544
  156ASP    OD1 1526   4.329   3.598   2.524
  156ASP    OD2 1527   4.112   3.631   2.534
  156ASP      C 1528   4.437   3.313   2.527
  156ASP      O 1529   4.419   3.225   2.443
  157LYS      N 1530   4.555   3.368   2.553
  157LYS      H 1531   4.566   3.403   2.646
  157LYS     CA 1532   4.678   3.356   2.474
  157LYS     CB 1533   4.725   3.211   2.456
  157LYS     CG 1534   4.744   3.127   2.582
  157LYS     CD 1535   4.837   3.203   2.677
  157LYS     CE 1536   4.882   3.125   2.801
  157LYS     NZ 1537   4.764   3.096   2.884
  157LYS    HZ1 1538   4.799   3.070   2.974
  157LYS    HZ2 1539   4.702   3.173   2.898
  157LYS    HZ3 1540   4.718   3.013   2.853
  157LYS      C 1541   4.682   3.419   2.334
  157LYS      O 1542   4.788   3.420   2.272
  158VAL      N 1543   4.578   3.496   2.302
  158VAL      H 1544   4.494   3.482   2.353
  158VAL     CA 1545   4.557   3.568   2.175
  158VAL     CB 1546   4.421   3.636   2.167
  158VAL    CG1 1547   4.398   3.689   2.025
  158VAL    CG2 1548   4.293   3.556   2.195
  158VAL      C 1549   4.664   3.677   2.178
  158VAL      O 1550   4.678   3.751   2.275
  159ASN      N 1551   4.729   3.698   2.064
  159ASN      H 1552   4.688   3.675   1.976
  159ASN     CA 1553   4.850   3.781   2.056
  159ASN     CB 1554   4.928   3.727   1.936
  159ASN     CG 1555   5.052   3.811   1.901
  159ASN    OD1 1556   5.116   3.875   1.983
  159ASN    ND2 1557   5.106   3.792   1.781
  159ASN   HD21 1558   5.075   3.723   1.716
  159ASN   HD22 1559   5.201   3.825   1.781
  159ASN      C 1560   4.818   3.930   2.055
  159ASN      O 1561   4.807   4.001   1.955
  160PHE      N 1562   4.778   3.978   2.172
  160PHE      H 1563   4.741   3.912   2.238
  160PHE     CA 1564   4.750   4.121   2.194
  160PHE     CB 1565   4.658   4.125   2.316
  160PHE     CG 1566   4.517   4.128   2.256
  160PHE    CD1 1567   4.457   4.253   2.253
  160PHE    HD1 1568   4.518   4.343   2.247
  160PHE    CD2 1569   4.437   4.015   2.267
  160PHE    HD2 1570   4.468   3.913   2.287
  160PHE    CE1 1571   4.319   4.271   2.255
  160PHE    HE1 1572   4.274   4.369   2.241
  160PHE    CE2 1573   4.299   4.037   2.268
  160PHE    HE2 1574   4.229   3.954   2.276
  160PHE     CZ 1575   4.235   4.160   2.264
  160PHE     HZ 1576   4.128   4.178   2.277
  160PHE      C 1577   4.879   4.200   2.216
  160PHE      O 1578   4.959   4.175   2.305
  161HISE     N 1579   4.879   4.315   2.149
  161HISE     H 1580   4.797   4.341   2.098
  161HISE    CA 1581   4.985   4.417   2.155
  161HISE    CB 1582   5.040   4.424   2.013
  161HISE    CG 1583   5.105   4.296   1.961
  161HISE   ND1 1584   5.236   4.274   1.961
  161HISE   CD2 1585   5.048   4.203   1.884
  161HISE   HD2 1586   4.940   4.194   1.875
  161HISE   CE1 1587   5.262   4.182   1.868
  161HISE   HE1 1588   5.360   4.158   1.827
  161HISE   NE2 1589   5.145   4.131   1.829
  161HISE   HE2 1590   5.140   4.050   1.771
  161HISE     C 1591   4.932   4.552   2.202
  161HISE     O 1592   4.820   4.556   2.252
  162PHE      N 1593   5.015   4.656   2.211
  162PHE      H 1594   5.110   4.643   2.183
  162PHE     CA 1595   4.973   4.786   2.265
  162PHE     CB 1596   4.963   4.765   2.417
  162PHE     CG 1597   4.895   4.886   2.482
  162PHE    CD1 1598   4.757   4.899   2.475
  162PHE    HD1 1599   4.705   4.812   2.434
  162PHE    CD2 1600   4.974   4.953   2.574
  162PHE    HD2 1601   5.081   4.966   2.557
  162PHE    CE1 1602   4.698   4.981   2.570
  162PHE    HE1 1603   4.589   4.990   2.578
  162PHE    CE2 1604   4.916   5.039   2.667
  162PHE    HE2 1605   4.975   5.092   2.741
  162PHE     CZ 1606   4.777   5.047   2.663
  162PHE     HZ 1607   4.721   5.114   2.728
  162PHE      C 1608   5.063   4.901   2.221
  162PHE      O 1609   5.169   4.917   2.282
  163ILE      N 1610   5.001   4.994   2.149
  163ILE      H 1611   4.902   5.003   2.158
  163ILE     CA 1612   5.070   5.089   2.060
  163ILE     CB 1613   5.037   5.072   1.912
  163ILE    CG1 1614   5.043   4.926   1.865
  163ILE    CG2 1615   5.117   5.167   1.822
  163ILE     CD 1616   4.954   4.910   1.742
  163ILE      C 1617   5.035   5.229   2.111
  163ILE      O 1618   4.918   5.260   2.134
  164LEU      N 1619   5.136   5.314   2.093
  164LEU      H 1620   5.229   5.288   2.068
  164LEU     CA 1621   5.120   5.457   2.121
  164LEU     CB 1622   5.237   5.489   2.214
  164LEU     CG 1623   5.236   5.638   2.246
  164LEU    CD1 1624   5.141   5.642   2.365
  164LEU    CD2 1625   5.376   5.693   2.274
  164LEU      C 1626   5.123   5.546   1.996
  164LEU      O 1627   5.219   5.534   1.920
  165PHE      N 1628   5.027   5.637   1.985
  165PHE      H 1629   4.944   5.632   2.040
  165PHE     CA 1630   5.029   5.746   1.886
  165PHE     CB 1631   4.914   5.736   1.785
  165PHE     CG 1632   4.899   5.602   1.713
  165PHE    CD1 1633   4.814   5.506   1.767
  165PHE    HD1 1634   4.755   5.527   1.856
  165PHE    CD2 1635   4.978   5.578   1.601
  165PHE    HD2 1636   5.044   5.655   1.562
  165PHE    CE1 1637   4.819   5.377   1.716
  165PHE    HE1 1638   4.738   5.307   1.735
  165PHE    CE2 1639   4.969   5.451   1.545
  165PHE    HE2 1640   5.018   5.437   1.449
  165PHE     CZ 1641   4.896   5.348   1.604
  165PHE     HZ 1642   4.931   5.248   1.580
  165PHE      C 1643   5.052   5.886   1.945
  165PHE      O 1644   4.973   5.935   2.025
  166ASN      N 1645   5.162   5.951   1.908
  166ASN      H 1646   5.226   5.904   1.847
  166ASN     CA 1647   5.201   6.079   1.969
  166ASN     CB 1648   5.274   6.062   2.102
  166ASN     CG 1649   5.421   6.022   2.089
  166ASN    OD1 1650   5.456   5.922   2.025
  166ASN    ND2 1651   5.512   6.102   2.145
  166ASN   HD21 1652   5.506   6.182   2.205
  166ASN   HD22 1653   5.606   6.077   2.123
  166ASN      C 1654   5.275   6.170   1.870
  166ASN      O 1655   5.348   6.126   1.781
  167ASN      N 1656   5.292   6.294   1.914
  167ASN      H 1657   5.258   6.314   2.006
  167ASN     CA 1658   5.361   6.401   1.840
  167ASN     CB 1659   5.267   6.516   1.804
  167ASN     CG 1660   5.327   6.619   1.708
  167ASN    OD1 1661   5.430   6.681   1.735
  167ASN    ND2 1662   5.242   6.666   1.618
  167ASN   HD21 1663   5.152   6.622   1.610
  167ASN   HD22 1664   5.280   6.725   1.546
  167ASN      C 1665   5.487   6.453   1.910
  167ASN      O 1666   5.484   6.526   2.009
  168VAL      N 1667   5.600   6.438   1.841
  168VAL      H 1668   5.603   6.366   1.772
  168VAL     CA 1669   5.735   6.479   1.881
  168VAL     CB 1670   5.826   6.363   1.923
  168VAL    CG1 1671   5.950   6.417   1.995
  168VAL    CG2 1672   5.759   6.259   2.013
  168VAL      C 1673   5.807   6.556   1.770
  168VAL      O 1674   5.823   6.496   1.664
  169ASP      N 1675   5.830   6.683   1.800
  169ASP      H 1676   5.806   6.728   1.886
  169ASP     CA 1677   5.877   6.780   1.700
  169ASP     CB 1678   6.025   6.744   1.685
  169ASP     CG 1679   6.115   6.837   1.603
  169ASP    OD1 1680   6.076   6.956   1.600
  169ASP    OD2 1681   6.218   6.794   1.547
  169ASP      C 1682   5.805   6.788   1.565
  169ASP      O 1683   5.865   6.767   1.460
  170GLY      N 1684   5.673   6.800   1.579
  170GLY      H 1685   5.629   6.802   1.669
  170GLY     CA 1686   5.578   6.820   1.468
  170GLY      C 1687   5.561   6.690   1.389
  170GLY      O 1688   5.469   6.691   1.308
  171HISE     N 1689   5.636   6.582   1.410
  171HISE     H 1690   5.711   6.587   1.476
  171HISE    CA 1691   5.608   6.449   1.353
  171HISE    CB 1692   5.744   6.388   1.317
  171HISE    CG 1693   5.816   6.447   1.196
  171HISE   ND1 1694   5.899   6.551   1.203
  171HISE   CD2 1695   5.801   6.424   1.066
  171HISE   HD2 1696   5.749   6.336   1.026
  171HISE   CE1 1697   5.947   6.579   1.082
  171HISE   HE1 1698   6.031   6.647   1.065
  171HISE   NE2 1699   5.884   6.500   0.996
  171HISE   HE2 1700   5.921   6.484   0.904
  171HISE     C 1701   5.524   6.365   1.449
  171HISE     O 1702   5.558   6.339   1.564
  172LEU      N 1703   5.434   6.289   1.386
  172LEU      H 1704   5.412   6.283   1.289
  172LEU     CA 1705   5.357   6.187   1.458
  172LEU     CB 1706   5.224   6.176   1.383
  172LEU     CG 1707   5.106   6.108   1.453
  172LEU    CD1 1708   5.129   5.965   1.503
  172LEU    CD2 1709   5.037   6.193   1.559
  172LEU      C 1710   5.433   6.054   1.457
  172LEU      O 1711   5.465   5.996   1.353
  173TYR      N 1712   5.465   6.008   1.578
  173TYR      H 1713   5.434   6.049   1.664
  173TYR     CA 1714   5.541   5.883   1.590
  173TYR     CB 1715   5.658   5.913   1.685
  173TYR     CG 1716   5.776   5.977   1.611
  173TYR    CD1 1717   5.851   5.910   1.516
  173TYR    HD1 1718   5.849   5.802   1.534
  173TYR    CD2 1719   5.802   6.110   1.642
  173TYR    HD2 1720   5.741   6.172   1.708
  173TYR    CE1 1721   5.953   5.976   1.449
  173TYR    HE1 1722   5.995   5.919   1.366
  173TYR    CE2 1723   5.909   6.171   1.578
  173TYR    HE2 1724   5.936   6.274   1.602
  173TYR     CZ 1725   5.984   6.109   1.479
  173TYR     OH 1726   6.078   6.177   1.408
  173TYR     HH 1727   6.068   6.273   1.435
  173TYR      C 1728   5.445   5.778   1.645
  173TYR      O 1729   5.373   5.804   1.741
  174GLU      N 1730   5.440   5.668   1.570
  174GLU      H 1731   5.486   5.667   1.481
  174GLU     CA 1732   5.384   5.539   1.612
  174GLU     CB 1733   5.348   5.461   1.486
  174GLU     CG 1734   5.297   5.317   1.502
  174GLU     CD 1735   5.270   5.249   1.368
  174GLU    OE1 1736   5.157   5.272   1.318
  174GLU    OE2 1737   5.365   5.190   1.312
  174GLU      C 1738   5.486   5.461   1.696
  174GLU      O 1739   5.597   5.432   1.653
  175LEU      N 1740   5.448   5.433   1.821
  175LEU      H 1741   5.364   5.472   1.858
  175LEU     CA 1742   5.528   5.341   1.904
  175LEU     CB 1743   5.570   5.433   2.018
  175LEU     CG 1744   5.698   5.517   2.011
  175LEU    CD1 1745   5.724   5.601   1.886
  175LEU    CD2 1746   5.713   5.602   2.137
  175LEU      C 1747   5.471   5.207   1.951
  175LEU      O 1748   5.369   5.203   2.020
  176ASP      N 1749   5.556   5.110   1.921
  176ASP      H 1750   5.628   5.134   1.855
  176ASP     CA 1751   5.539   4.975   1.977
  176ASP     CB 1752   5.469   4.893   1.869
  176ASP     CG 1753   5.447   4.746   1.905
  176ASP    OD1 1754   5.545   4.674   1.876
  176ASP    OD2 1755   5.336   4.709   1.949
  176ASP      C 1756   5.668   4.914   2.032
  176ASP      O 1757   5.769   4.910   1.962
  177GLY      N 1758   5.663   4.864   2.155
  177GLY      H 1759   5.581   4.862   2.213
  177GLY     CA 1760   5.780   4.799   2.216
  177GLY      C 1761   5.824   4.666   2.155
  177GLY      O 1762   5.944   4.643   2.141
  178ARG      N 1763   5.728   4.585   2.113
  178ARG      H 1764   5.634   4.619   2.113
  178ARG     CA 1765   5.744   4.450   2.057
  178ARG     CB 1766   5.612   4.380   2.021
  178ARG     CG 1767   5.525   4.371   2.146
  178ARG     CD 1768   5.567   4.242   2.216
  178ARG     NE 1769   5.497   4.124   2.163
  178ARG     HE 1770   5.526   4.082   2.077
  178ARG     CZ 1771   5.371   4.095   2.199
  178ARG    NH1 1772   5.294   4.186   2.261
  178ARG   HH11 1773   5.323   4.277   2.291
  178ARG   HH12 1774   5.195   4.180   2.246
  178ARG    NH2 1775   5.315   3.975   2.182
  178ARG   HH21 1776   5.363   3.900   2.135
  178ARG   HH22 1777   5.224   3.969   2.222
  178ARG      C 1778   5.833   4.456   1.933
  178ARG      O 1779   5.910   4.364   1.907
  179MET      N 1780   5.804   4.555   1.849
  179MET      H 1781   5.726   4.611   1.878
  179MET     CA 1782   5.875   4.602   1.729
  179MET     CB 1783   5.792   4.707   1.655
  179MET     CG 1784   5.657   4.659   1.599
  179MET     SD 1785   5.678   4.544   1.459
  179MET     CE 1786   5.524   4.551   1.370
  179MET      C 1787   6.014   4.662   1.753
  179MET      O 1788   6.028   4.725   1.858
  180PRO      N 1789   6.105   4.658   1.656
  180PRO     CA 1790   6.242   4.706   1.683
  180PRO     CB 1791   6.333   4.619   1.596
  180PRO     CG 1792   6.239   4.592   1.478
  180PRO     CD 1793   6.103   4.565   1.542
  180PRO      C 1794   6.268   4.856   1.670
  180PRO      O 1795   6.375   4.890   1.721
  181PHE      N 1796   6.175   4.935   1.618
  181PHE      H 1797   6.083   4.897   1.613
  181PHE     CA 1798   6.197   5.077   1.584
  181PHE     CB 1799   6.266   5.090   1.448
  181PHE     CG 1800   6.416   5.061   1.453
  181PHE    CD1 1801   6.465   4.944   1.397
  181PHE    HD1 1802   6.397   4.870   1.355
  181PHE    CD2 1803   6.507   5.153   1.505
  181PHE    HD2 1804   6.469   5.235   1.565
  181PHE    CE1 1805   6.602   4.923   1.384
  181PHE    HE1 1806   6.637   4.840   1.323
  181PHE    CE2 1807   6.643   5.134   1.484
  181PHE    HE2 1808   6.706   5.218   1.512
  181PHE     CZ 1809   6.694   5.017   1.429
  181PHE     HZ 1810   6.802   5.001   1.426
  181PHE      C 1811   6.059   5.143   1.589
  181PHE      O 1812   5.955   5.079   1.576
  182PRO      N 1813   6.057   5.273   1.618
  182PRO     CA 1814   5.947   5.367   1.593
  182PRO     CB 1815   5.989   5.498   1.661
  182PRO     CG 1816   6.079   5.446   1.774
  182PRO     CD 1817   6.159   5.337   1.703
  182PRO      C 1818   5.929   5.395   1.444
  182PRO      O 1819   6.025   5.392   1.367
  183VAL      N 1820   5.802   5.401   1.404
  183VAL      H 1821   5.732   5.377   1.472
  183VAL     CA 1822   5.775   5.439   1.265
  183VAL     CB 1823   5.656   5.348   1.235
  183VAL    CG1 1824   5.568   5.385   1.115
  183VAL    CG2 1825   5.714   5.208   1.213
  183VAL      C 1826   5.778   5.591   1.242
  183VAL      O 1827   5.771   5.666   1.339
  184ASN      N 1828   5.787   5.629   1.115
  184ASN      H 1829   5.843   5.581   1.047
  184ASN     CA 1830   5.753   5.769   1.087
  184ASN     CB 1831   5.878   5.855   1.064
  184ASN     CG 1832   5.845   6.004   1.072
  184ASN    OD1 1833   5.745   6.062   1.032
  184ASN    ND2 1834   5.951   6.082   1.094
  184ASN   HD21 1835   6.044   6.047   1.103
  184ASN   HD22 1836   5.929   6.180   1.093
  184ASN      C 1837   5.655   5.790   0.971
  184ASN      O 1838   5.682   5.756   0.856
  185HISE     N 1839   5.527   5.786   1.006
  185HISE     H 1840   5.515   5.773   1.104
  185HISE    CA 1841   5.410   5.821   0.924
  185HISE    CB 1842   5.283   5.779   0.998
  185HISE    CG 1843   5.253   5.629   1.009
  185HISE   ND1 1844   5.242   5.544   0.907
  185HISE   CD2 1845   5.256   5.562   1.124
  185HISE   HD2 1846   5.255   5.606   1.223
  185HISE   CE1 1847   5.229   5.424   0.962
  185HISE   HE1 1848   5.201   5.333   0.910
  185HISE   NE2 1849   5.236   5.434   1.095
  185HISE   HE2 1850   5.215   5.360   1.159
  185HISE     C 1851   5.393   5.966   0.877
  185HISE     O 1852   5.288   6.002   0.826
  186GLY      N 1853   5.476   6.059   0.924
  186GLY      H 1854   5.540   6.044   0.999
  186GLY     CA 1855   5.466   6.195   0.870
  186GLY      C 1856   5.455   6.307   0.974
  186GLY      O 1857   5.452   6.285   1.095
  187ALA      N 1858   5.432   6.425   0.917
  187ALA      H 1859   5.420   6.431   0.818
  187ALA     CA 1860   5.402   6.548   0.991
  187ALA     CB 1861   5.406   6.666   0.894
  187ALA      C 1862   5.263   6.550   1.054
  187ALA      O 1863   5.174   6.481   1.006
  188SER      N 1864   5.241   6.635   1.155
  188SER      H 1865   5.317   6.698   1.174
  188SER     CA 1866   5.125   6.653   1.243
  188SER     CB 1867   5.111   6.542   1.347
  188SER     OG 1868   4.993   6.564   1.425
  188SER     HG 1869   4.912   6.554   1.368
  188SER      C 1870   5.123   6.787   1.317
  188SER      O 1871   5.228   6.845   1.344
  189SER      N 1872   5.005   6.845   1.339
  189SER      H 1873   4.919   6.804   1.309
  189SER     CA 1874   4.983   6.961   1.427
  189SER     CB 1875   4.855   7.030   1.381
  189SER     OG 1876   4.852   7.152   1.455
  189SER     HG 1877   4.822   7.229   1.399
  189SER      C 1878   4.955   6.911   1.568
  189SER      O 1879   4.873   6.823   1.595
  190GLU      N 1880   4.999   6.999   1.657
  190GLU      H 1881   5.079   7.058   1.648
  190GLU     CA 1882   4.956   6.995   1.798
  190GLU     CB 1883   5.035   7.088   1.890
  190GLU     CG 1884   5.005   7.062   2.037
  190GLU     CD 1885   5.061   7.171   2.128
  190GLU    OE1 1886   5.174   7.147   2.176
  190GLU    OE2 1887   5.002   7.280   2.145
  190GLU      C 1888   4.803   6.999   1.806
  190GLU      O 1889   4.748   6.935   1.896
  191ASP      N 1890   4.740   7.090   1.733
  191ASP      H 1891   4.795   7.134   1.662
  191ASP     CA 1892   4.594   7.109   1.728
  191ASP     CB 1893   4.585   7.224   1.628
  191ASP     CG 1894   4.447   7.289   1.644
  191ASP    OD1 1895   4.440   7.374   1.736
  191ASP    OD2 1896   4.357   7.275   1.559
  191ASP      C 1897   4.519   6.992   1.664
  191ASP      O 1898   4.427   6.941   1.728
  192THR      N 1899   4.573   6.933   1.558
  192THR      H 1900   4.647   6.965   1.499
  192THR     CA 1901   4.515   6.807   1.511
  192THR     CB 1902   4.508   6.820   1.359
  192THR    OG1 1903   4.629   6.838   1.284
  192THR    HG1 1904   4.669   6.747   1.287
  192THR    CG2 1905   4.397   6.921   1.326
  192THR      C 1906   4.597   6.682   1.544
  192THR      O 1907   4.572   6.581   1.479
  193LEU      N 1908   4.653   6.675   1.664
  193LEU      H 1909   4.677   6.759   1.713
  193LEU     CA 1910   4.699   6.555   1.735
  193LEU     CB 1911   4.734   6.584   1.881
  193LEU     CG 1912   4.876   6.537   1.916
  193LEU    CD1 1913   4.929   6.596   2.046
  193LEU    CD2 1914   4.882   6.384   1.920
  193LEU      C 1915   4.611   6.430   1.725
  193LEU      O 1916   4.655   6.335   1.661
  194LEU      N 1917   4.492   6.434   1.786
  194LEU      H 1918   4.447   6.523   1.797
  194LEU     CA 1919   4.399   6.321   1.782
  194LEU     CB 1920   4.269   6.348   1.859
  194LEU     CG 1921   4.280   6.381   2.008
  194LEU    CD1 1922   4.161   6.457   2.068
  194LEU    CD2 1923   4.315   6.257   2.091
  194LEU      C 1924   4.362   6.281   1.639
  194LEU      O 1925   4.390   6.167   1.602
  195LYS      N 1926   4.321   6.379   1.559
  195LYS      H 1927   4.332   6.475   1.585
  195LYS     CA 1928   4.285   6.358   1.418
  195LYS     CB 1929   4.232   6.491   1.363
  195LYS     CG 1930   4.178   6.488   1.220
  195LYS     CD 1931   4.164   6.635   1.178
  195LYS     CE 1932   4.090   6.647   1.045
  195LYS     NZ 1933   4.163   6.565   0.947
  195LYS    HZ1 1934   4.144   6.593   0.853
  195LYS    HZ2 1935   4.260   6.566   0.970
  195LYS    HZ3 1936   4.131   6.470   0.953
  195LYS      C 1937   4.387   6.290   1.327
  195LYS      O 1938   4.358   6.194   1.255
  196ASP      N 1939   4.511   6.339   1.332
  196ASP      H 1940   4.532   6.401   1.408
  196ASP     CA 1941   4.629   6.290   1.260
  196ASP     CB 1942   4.746   6.389   1.263
  196ASP     CG 1943   4.732   6.520   1.186
  196ASP    OD1 1944   4.774   6.622   1.245
  196ASP    OD2 1945   4.676   6.529   1.075
  196ASP      C 1946   4.672   6.148   1.297
  196ASP      O 1947   4.728   6.077   1.213
  197ALA      N 1948   4.653   6.112   1.423
  197ALA      H 1949   4.639   6.169   1.504
  197ALA     CA 1950   4.663   5.972   1.466
  197ALA     CB 1951   4.701   5.972   1.614
  197ALA      C 1952   4.538   5.884   1.454
  197ALA      O 1953   4.557   5.763   1.449
  198ALA      N 1954   4.419   5.942   1.454
  198ALA      H 1955   4.413   6.035   1.490
  198ALA     CA 1956   4.286   5.883   1.429
  198ALA     CB 1957   4.172   5.985   1.431
  198ALA      C 1958   4.278   5.816   1.292
  198ALA      O 1959   4.264   5.694   1.281
  199LYS      N 1960   4.328   5.895   1.198
  199LYS      H 1961   4.337   5.995   1.196
  199LYS     CA 1962   4.343   5.842   1.062
  199LYS     CB 1963   4.406   5.946   0.969
  199LYS     CG 1964   4.432   5.889   0.830
  199LYS     CD 1965   4.512   5.983   0.739
  199LYS     CE 1966   4.648   6.010   0.802
  199LYS     NZ 1967   4.729   6.099   0.717
  199LYS    HZ1 1968   4.722   6.064   0.624
  199LYS    HZ2 1969   4.689   6.190   0.728
  199LYS    HZ3 1970   4.823   6.103   0.750
  199LYS      C 1971   4.422   5.712   1.048
  199LYS      O 1972   4.357   5.610   1.026
  200VAL      N 1973   4.534   5.709   1.120
  200VAL      H 1974   4.548   5.786   1.182
  200VAL     CA 1975   4.629   5.597   1.115
  200VAL     CB 1976   4.771   5.642   1.149
  200VAL    CG1 1977   4.857   5.515   1.152
  200VAL    CG2 1978   4.825   5.751   1.056
  200VAL      C 1979   4.576   5.482   1.201
  200VAL      O 1980   4.587   5.366   1.161
  201CYS      N 1981   4.507   5.511   1.311
  201CYS      H 1982   4.499   5.603   1.349
  201CYS     CA 1983   4.445   5.407   1.393
  201CYS     CB 1984   4.390   5.467   1.523
  201CYS     SG 1985   4.504   5.537   1.647
  201CYS     HG 1986   4.546   5.640   1.573
  201CYS      C 1987   4.333   5.332   1.321
  201CYS      O 1988   4.324   5.209   1.320
  202ARG      N 1989   4.252   5.411   1.251
  202ARG      H 1990   4.258   5.511   1.257
  202ARG     CA 1991   4.139   5.358   1.173
  202ARG     CB 1992   4.044   5.472   1.135
  202ARG     CG 1993   3.955   5.513   1.253
  202ARG     CD 1994   3.854   5.619   1.206
  202ARG     NE 1995   3.908   5.738   1.138
  202ARG     HE 1996   3.937   5.724   1.043
  202ARG     CZ 1997   3.921   5.868   1.168
  202ARG    NH1 1998   3.874   5.913   1.286
  202ARG   HH11 1999   3.830   5.847   1.346
  202ARG   HH12 2000   3.894   6.004   1.323
  202ARG    NH2 2001   3.974   5.949   1.076
  202ARG   HH21 2002   4.001   5.908   0.989
  202ARG   HH22 2003   4.016   6.035   1.105
  202ARG      C 2004   4.171   5.269   1.053
  202ARG      O 2005   4.124   5.156   1.049
  203GLU      N 2006   4.266   5.314   0.972
  203GLU      H 2007   4.299   5.408   0.964
  203GLU     CA 2008   4.334   5.224   0.877
  203GLU     CB 2009   4.435   5.284   0.779
  203GLU     CG 2010   4.563   5.343   0.839
  203GLU     CD 2011   4.673   5.375   0.738
  203GLU    OE1 2012   4.631   5.428   0.633
  203GLU    OE2 2013   4.795   5.365   0.765
  203GLU      C 2014   4.400   5.096   0.929
  203GLU      O 2015   4.398   4.994   0.860
  204PHE      N 2016   4.452   5.101   1.051
  204PHE      H 2017   4.459   5.191   1.095
  204PHE     CA 2018   4.483   4.975   1.120
  204PHE     CB 2019   4.545   5.012   1.256
  204PHE     CG 2020   4.695   4.983   1.266
  204PHE    CD1 2021   4.783   5.086   1.299
  204PHE    HD1 2022   4.747   5.188   1.316
  204PHE    CD2 2023   4.739   4.852   1.277
  204PHE    HD2 2024   4.665   4.772   1.277
  204PHE    CE1 2025   4.911   5.052   1.339
  204PHE    HE1 2026   4.981   5.132   1.367
  204PHE    CE2 2027   4.867   4.819   1.321
  204PHE    HE2 2028   4.885   4.714   1.344
  204PHE     CZ 2029   4.956   4.921   1.350
  204PHE     HZ 2030   5.057   4.897   1.384
  204PHE      C 2031   4.371   4.872   1.134
  204PHE      O 2032   4.379   4.762   1.079
  205THR      N 2033   4.259   4.914   1.192
  205THR      H 2034   4.246   5.012   1.204
  205THR     CA 2035   4.153   4.819   1.229
  205THR     CB 2036   4.060   4.871   1.338
  205THR    OG1 2037   3.944   4.792   1.364
  205THR    HG1 2038   3.888   4.835   1.435
  205THR    CG2 2039   4.021   5.018   1.318
  205THR      C 2040   4.073   4.765   1.110
  205THR      O 2041   4.061   4.645   1.084
  206GLU      N 2042   4.064   4.848   1.007
  206GLU      H 2043   4.090   4.944   1.010
  206GLU     CA 2044   4.004   4.816   0.876
  206GLU     CB 2045   3.990   4.948   0.801
  206GLU     CG 2046   3.888   5.044   0.861
  206GLU     CD 2047   3.832   5.163   0.781
  206GLU    OE1 2048   3.749   5.235   0.840
  206GLU    OE2 2049   3.895   5.188   0.676
  206GLU      C 2050   4.066   4.711   0.783
  206GLU      O 2051   4.000   4.647   0.701
  207ARG      N 2052   4.197   4.692   0.797
  207ARG      H 2053   4.245   4.760   0.853
  207ARG     CA 2054   4.272   4.585   0.729
  207ARG     CB 2055   4.421   4.615   0.714
  207ARG     CG 2056   4.452   4.753   0.654
  207ARG     CD 2057   4.600   4.772   0.625
  207ARG     NE 2058   4.679   4.773   0.749
  207ARG     HE 2059   4.686   4.680   0.786
  207ARG     CZ 2060   4.737   4.878   0.809
  207ARG    NH1 2061   4.731   5.002   0.758
  207ARG   HH11 2062   4.686   5.013   0.669
  207ARG   HH12 2063   4.769   5.082   0.805
  207ARG    NH2 2064   4.809   4.859   0.920
  207ARG   HH21 2065   4.820   4.772   0.968
  207ARG   HH22 2066   4.848   4.933   0.975
  207ARG      C 2067   4.239   4.444   0.778
  207ARG      O 2068   4.224   4.342   0.710
  208GLU      N 2069   4.243   4.436   0.911
  208GLU      H 2070   4.298   4.491   0.973
  208GLU     CA 2071   4.171   4.329   0.982
  208GLU     CB 2072   4.235   4.313   1.120
  208GLU     CG 2073   4.352   4.214   1.127
  208GLU     CD 2074   4.463   4.250   1.028
  208GLU    OE1 2075   4.535   4.351   1.047
  208GLU    OE2 2076   4.485   4.171   0.934
  208GLU      C 2077   4.019   4.316   0.987
  208GLU      O 2078   3.956   4.323   1.092
  209GLN      N 2079   3.953   4.307   0.871
  209GLN      H 2080   4.002   4.322   0.785
  209GLN     CA 2081   3.807   4.315   0.864
  209GLN     CB 2082   3.770   4.317   0.716
  209GLN     CG 2083   3.834   4.432   0.637
  209GLN     CD 2084   3.776   4.418   0.496
  209GLN    OE1 2085   3.811   4.343   0.405
  209GLN    NE2 2086   3.675   4.499   0.466
  209GLN   HE21 2087   3.631   4.561   0.531
  209GLN   HE22 2088   3.653   4.519   0.371
  209GLN      C 2089   3.733   4.196   0.926
  209GLN      O 2090   3.618   4.217   0.962
  210GLY      N 2091   3.797   4.084   0.960
  210GLY      H 2092   3.886   4.063   0.920
  210GLY     CA 2093   3.732   3.977   1.036
  210GLY      C 2094   3.730   3.985   1.189
  210GLY      O 2095   3.643   3.928   1.255
  211GLU      N 2096   3.810   4.078   1.241
  211GLU      H 2097   3.848   4.142   1.174
  211GLU     CA 2098   3.850   4.095   1.382
  211GLU     CB 2099   3.995   4.143   1.385
  211GLU     CG 2100   4.044   4.165   1.528
  211GLU     CD 2101   4.052   4.034   1.606
  211GLU    OE1 2102   3.953   3.993   1.671
  211GLU    OE2 2103   4.152   3.958   1.603
  211GLU      C 2104   3.758   4.190   1.457
  211GLU      O 2105   3.726   4.302   1.416
  212VAL      N 2106   3.704   4.128   1.561
  212VAL      H 2107   3.750   4.043   1.588
  212VAL     CA 2108   3.605   4.187   1.653
  212VAL     CB 2109   3.495   4.089   1.693
  212VAL    CG1 2110   3.408   4.049   1.574
  212VAL    CG2 2111   3.544   3.968   1.773
  212VAL      C 2112   3.662   4.252   1.779
  212VAL      O 2113   3.584   4.309   1.856
  213ARG      N 2114   3.780   4.207   1.820
  213ARG      H 2115   3.828   4.133   1.774
  213ARG     CA 2116   3.851   4.262   1.937
  213ARG     CB 2117   3.943   4.159   2.003
  213ARG     CG 2118   3.875   4.036   2.065
  213ARG     CD 2119   3.975   3.922   2.084
  213ARG     NE 2120   4.004   3.860   1.954
  213ARG     HE 2121   4.004   3.926   1.879
  213ARG     CZ 2122   4.010   3.730   1.921
  213ARG    NH1 2123   4.004   3.631   2.011
  213ARG   HH11 2124   3.967   3.649   2.102
  213ARG   HH12 2125   4.044   3.541   1.994
  213ARG    NH2 2126   4.039   3.696   1.795
  213ARG   HH21 2127   4.066   3.770   1.733
  213ARG   HH22 2128   4.012   3.609   1.754
  213ARG      C 2129   3.934   4.386   1.904
  213ARG      O 2130   3.996   4.390   1.798
  214PHE      N 2131   3.917   4.488   1.988
  214PHE      H 2132   3.841   4.487   2.053
  214PHE     CA 2133   3.995   4.612   1.983
  214PHE     CB 2134   3.955   4.695   1.861
  214PHE     CG 2135   3.805   4.717   1.839
  214PHE    CD1 2136   3.743   4.833   1.883
  214PHE    HD1 2137   3.792   4.903   1.950
  214PHE    CD2 2138   3.734   4.620   1.770
  214PHE    HD2 2139   3.779   4.535   1.718
  214PHE    CE1 2140   3.612   4.856   1.841
  214PHE    HE1 2141   3.562   4.950   1.865
  214PHE    CE2 2142   3.599   4.638   1.740
  214PHE    HE2 2143   3.545   4.565   1.679
  214PHE     CZ 2144   3.542   4.762   1.766
  214PHE     HZ 2145   3.436   4.777   1.744
  214PHE      C 2146   3.957   4.706   2.099
  214PHE      O 2147   3.845   4.691   2.147
  215SER      N 2148   4.044   4.797   2.140
  215SER      H 2149   4.142   4.777   2.130
  215SER     CA 2150   3.999   4.909   2.223
  215SER     CB 2151   4.010   4.862   2.368
  215SER     OG 2152   3.922   4.945   2.444
  215SER     HG 2153   3.961   4.949   2.536
  215SER      C 2154   4.095   5.028   2.212
  215SER      O 2155   4.209   5.008   2.171
  216ALA      N 2156   4.046   5.145   2.251
  216ALA      H 2157   3.949   5.154   2.275
  216ALA     CA 2158   4.125   5.269   2.254
  216ALA     CB 2159   4.094   5.356   2.131
  216ALA      C 2160   4.113   5.364   2.373
  216ALA      O 2161   3.996   5.386   2.406
  217VAL      N 2162   4.216   5.444   2.401
  217VAL      H 2163   4.309   5.429   2.367
  217VAL     CA 2164   4.221   5.528   2.521
  217VAL     CB 2165   4.273   5.448   2.641
  217VAL    CG1 2166   4.408   5.379   2.625
  217VAL    CG2 2167   4.273   5.518   2.777
  217VAL      C 2168   4.309   5.650   2.491
  217VAL      O 2169   4.419   5.636   2.439
  218ALA      N 2170   4.265   5.767   2.536
  218ALA      H 2171   4.179   5.771   2.586
  218ALA     CA 2172   4.327   5.899   2.512
  218ALA     CB 2173   4.219   5.999   2.471
  218ALA      C 2174   4.391   5.956   2.638
  218ALA      O 2175   4.348   5.921   2.748
  219LEU      N 2176   4.456   6.071   2.623
  219LEU      H 2177   4.454   6.111   2.531
  219LEU     CA 2178   4.539   6.144   2.720
  219LEU     CB 2179   4.672   6.074   2.745
  219LEU     CG 2180   4.695   6.041   2.893
  219LEU    CD1 2181   4.822   5.955   2.896
  219LEU    CD2 2182   4.696   6.165   2.981
  219LEU      C 2183   4.555   6.289   2.673
  219LEU     O1 2184   4.542   6.311   2.551
  219LEU     O2 2185   4.609   6.377   2.744
   6.92446   6.92446   4.89633   0.00000   0.00000   0.00000   0.00000   3.46223   3.46223
