# Supplementary material for: Is There a Functional Role for the Knotted Topology in Protein UCH-L1?
Source: J Chem Inf Model. 2024 Jul 24;64(17):6827–37. doi: 10.1021/acs.jcim.4c00880 (PMC11388461; doi:10.1021/acs.jcim.4c00880)
Supplement: Supplementary file 2 — ci4c00880_si_002.zip [file ci4c00880_si_002.zip › UCH-L1_files/APO/APO_delta220/REP_4/traj_final.gro]

Protein in water t= 500000.00000 step= 5000000
 2185
    1MET      N    1   3.604   5.752   2.741
    1MET     H1    2   3.647   5.666   2.767
    1MET     H2    3   3.585   5.804   2.824
    1MET     H3    4   3.509   5.742   2.713
    1MET     CA    5   3.686   5.822   2.640
    1MET     CB    6   3.807   5.735   2.606
    1MET     CG    7   3.940   5.804   2.576
    1MET     SD    8   3.930   5.947   2.464
    1MET     CE    9   4.029   6.058   2.562
    1MET      C   10   3.601   5.851   2.516
    1MET      O   11   3.484   5.813   2.525
    2GLN      N   12   3.632   5.936   2.419
    2GLN      H   13   3.726   5.968   2.411
    2GLN     CA   14   3.554   5.971   2.299
    2GLN     CB   15   3.588   6.114   2.256
    2GLN     CG   16   3.733   6.135   2.214
    2GLN     CD   17   3.771   6.076   2.078
    2GLN    OE1   18   3.837   5.973   2.067
    2GLN    NE2   19   3.734   6.154   1.976
    2GLN   HE21   20   3.692   6.242   1.997
    2GLN   HE22   21   3.760   6.124   1.885
    2GLN      C   22   3.566   5.867   2.187
    2GLN      O   23   3.665   5.795   2.196
    3LEU      N   24   3.463   5.855   2.104
    3LEU      H   25   3.386   5.918   2.111
    3LEU     CA   26   3.446   5.749   2.003
    3LEU     CB   27   3.304   5.744   1.947
    3LEU     CG   28   3.282   5.625   1.854
    3LEU    CD1   29   3.279   5.497   1.938
    3LEU    CD2   30   3.148   5.630   1.781
    3LEU      C   31   3.557   5.746   1.898
    3LEU      O   32   3.649   5.665   1.906
    4LYS      N   33   3.554   5.849   1.813
    4LYS      H   34   3.485   5.922   1.817
    4LYS     CA   35   3.641   5.855   1.695
    4LYS     CB   36   3.623   5.995   1.636
    4LYS     CG   37   3.693   5.998   1.500
    4LYS     CD   38   3.682   6.137   1.437
    4LYS     CE   39   3.542   6.162   1.382
    4LYS     NZ   40   3.531   6.289   1.309
    4LYS    HZ1   41   3.447   6.290   1.254
    4LYS    HZ2   42   3.535   6.373   1.363
    4LYS    HZ3   43   3.614   6.294   1.254
    4LYS      C   44   3.786   5.838   1.739
    4LYS      O   45   3.847   5.940   1.772
    5PRO      N   46   3.848   5.728   1.696
    5PRO     CA   47   3.982   5.691   1.742
    5PRO     CB   48   4.002   5.547   1.696
    5PRO     CG   49   3.926   5.550   1.563
    5PRO     CD   50   3.800   5.630   1.597
    5PRO      C   51   4.100   5.779   1.698
    5PRO      O   52   4.115   5.810   1.580
    6MET      N   53   4.204   5.788   1.780
    6MET      H   54   4.207   5.739   1.867
    6MET     CA   55   4.330   5.856   1.747
    6MET     CB   56   4.405   5.902   1.872
    6MET     CG   57   4.409   6.055   1.877
    6MET     SD   58   4.509   6.113   1.735
    6MET     CE   59   4.672   6.102   1.806
    6MET      C   60   4.421   5.770   1.659
    6MET      O   61   4.417   5.647   1.668
    7GLU      N   62   4.488   5.840   1.568
    7GLU      H   63   4.471   5.938   1.557
    7GLU     CA   64   4.581   5.773   1.476
    7GLU     CB   65   4.597   5.865   1.355
    7GLU     CG   66   4.552   5.797   1.226
    7GLU     CD   67   4.636   5.676   1.185
    7GLU    OE1   68   4.599   5.557   1.202
    7GLU    OE2   69   4.752   5.699   1.147
    7GLU      C   70   4.709   5.714   1.535
    7GLU      O   71   4.741   5.730   1.653
    8ILE      N   72   4.765   5.621   1.459
    8ILE      H   73   4.727   5.598   1.369
    8ILE     CA   74   4.896   5.560   1.484
    8ILE     CB   75   4.889   5.413   1.445
    8ILE    CG1   76   4.863   5.395   1.295
    8ILE    CG2   77   4.808   5.331   1.545
    8ILE     CD   78   4.899   5.253   1.249
    8ILE      C   79   5.011   5.641   1.423
    8ILE      O   80   5.128   5.628   1.457
    9ASN      N   81   4.976   5.731   1.331
    9ASN      H   82   4.885   5.739   1.290
    9ASN     CA   83   5.068   5.832   1.277
    9ASN     CB   84   4.985   5.902   1.169
    9ASN     CG   85   5.048   6.040   1.145
    9ASN    OD1   86   5.022   6.138   1.214
    9ASN    ND2   87   5.136   6.046   1.045
    9ASN   HD21   88   5.167   5.962   1.001
    9ASN   HD22   89   5.164   6.138   1.017
    9ASN      C   90   5.140   5.918   1.381
    9ASN      O   91   5.069   5.983   1.459
   10PRO      N   92   5.271   5.934   1.375
   10PRO     CA   93   5.347   6.009   1.476
   10PRO     CB   94   5.495   5.990   1.443
   10PRO     CG   95   5.496   5.858   1.366
   10PRO     CD   96   5.364   5.859   1.289
   10PRO      C   97   5.327   6.161   1.481
   10PRO      O   98   5.306   6.215   1.589
   11GLU      N   99   5.290   6.215   1.365
   11GLU      H  100   5.279   6.167   1.279
   11GLU     CA  101   5.240   6.353   1.357
   11GLU     CB  102   5.221   6.381   1.208
   11GLU     CG  103   5.343   6.370   1.116
   11GLU     CD  104   5.297   6.382   0.971
   11GLU    OE1  105   5.272   6.276   0.909
   11GLU    OE2  106   5.289   6.492   0.911
   11GLU      C  107   5.114   6.382   1.438
   11GLU      O  108   5.111   6.469   1.524
   12MET      N  109   5.022   6.286   1.448
   12MET      H  110   5.023   6.202   1.395
   12MET     CA  111   4.901   6.298   1.531
   12MET     CB  112   4.804   6.191   1.482
   12MET     CG  113   4.746   6.220   1.343
   12MET     SD  114   4.609   6.341   1.343
   12MET     CE  115   4.466   6.254   1.404
   12MET      C  116   4.929   6.283   1.680
   12MET      O  117   4.886   6.367   1.759
   13LEU      N  118   5.009   6.184   1.717
   13LEU      H  119   5.055   6.126   1.650
   13LEU     CA  120   5.060   6.171   1.855
   13LEU     CB  121   5.142   6.042   1.859
   13LEU     CG  122   5.068   5.909   1.872
   13LEU    CD1  123   5.175   5.806   1.834
   13LEU    CD2  124   5.012   5.891   2.013
   13LEU      C  125   5.148   6.289   1.898
   13LEU      O  126   5.134   6.345   2.007
   14ASN      N  127   5.220   6.344   1.801
   14ASN      H  128   5.253   6.295   1.721
   14ASN     CA  129   5.302   6.463   1.832
   14ASN     CB  130   5.408   6.474   1.722
   14ASN     CG  131   5.518   6.558   1.786
   14ASN    OD1  132   5.588   6.516   1.879
   14ASN    ND2  133   5.551   6.665   1.715
   14ASN   HD21  134   5.495   6.677   1.633
   14ASN   HD22  135   5.607   6.742   1.747
   14ASN      C  136   5.212   6.585   1.851
   14ASN      O  137   5.237   6.657   1.948
   15LYS      N  138   5.106   6.608   1.773
   15LYS      H  139   5.100   6.567   1.682
   15LYS     CA  140   5.001   6.708   1.797
   15LYS     CB  141   4.883   6.701   1.700
   15LYS     CG  142   4.923   6.715   1.553
   15LYS     CD  143   4.801   6.667   1.474
   15LYS     CE  144   4.823   6.652   1.324
   15LYS     NZ  145   4.699   6.600   1.263
   15LYS    HZ1  146   4.633   6.676   1.260
   15LYS    HZ2  147   4.724   6.573   1.170
   15LYS    HZ3  148   4.664   6.525   1.318
   15LYS      C  149   4.925   6.702   1.929
   15LYS      O  150   4.909   6.803   1.997
   16VAL      N  151   4.890   6.580   1.970
   16VAL      H  152   4.894   6.503   1.906
   16VAL     CA  153   4.828   6.550   2.100
   16VAL     CB  154   4.743   6.423   2.101
   16VAL    CG1  155   4.830   6.297   2.106
   16VAL    CG2  156   4.633   6.428   2.207
   16VAL      C  157   4.920   6.563   2.222
   16VAL      O  158   4.883   6.627   2.320
   17LEU      N  159   5.047   6.532   2.198
   17LEU      H  160   5.079   6.468   2.129
   17LEU     CA  161   5.151   6.576   2.293
   17LEU     CB  162   5.290   6.525   2.256
   17LEU     CG  163   5.402   6.526   2.361
   17LEU    CD1  164   5.367   6.444   2.485
   17LEU    CD2  165   5.533   6.471   2.304
   17LEU      C  166   5.164   6.728   2.307
   17LEU      O  167   5.121   6.783   2.408
   18SER      N  168   5.178   6.792   2.191
   18SER      H  169   5.201   6.739   2.110
   18SER     CA  170   5.206   6.936   2.188
   18SER     CB  171   5.275   6.978   2.058
   18SER     OG  172   5.410   6.931   2.065
   18SER     HG  173   5.475   7.007   2.065
   18SER      C  174   5.079   7.018   2.214
   18SER      O  175   5.079   7.140   2.222
   19ARG      N  176   4.960   6.957   2.218
   19ARG      H  177   4.942   6.874   2.166
   19ARG     CA  178   4.836   7.010   2.277
   19ARG     CB  179   4.705   6.953   2.222
   19ARG     CG  180   4.651   7.023   2.097
   19ARG     CD  181   4.516   6.971   2.049
   19ARG     NE  182   4.489   7.024   1.915
   19ARG     HE  183   4.534   6.976   1.840
   19ARG     CZ  184   4.405   7.124   1.883
   19ARG    NH1  185   4.333   7.184   1.979
   19ARG   HH11  186   4.335   7.152   2.074
   19ARG   HH12  187   4.284   7.268   1.958
   19ARG    NH2  188   4.410   7.175   1.760
   19ARG   HH21  189   4.482   7.152   1.694
   19ARG   HH22  190   4.354   7.250   1.727
   19ARG      C  191   4.839   7.003   2.430
   19ARG      O  192   4.893   7.094   2.492
   20LEU      N  193   4.826   6.882   2.483
   20LEU      H  194   4.834   6.803   2.422
   20LEU     CA  195   4.836   6.858   2.627
   20LEU     CB  196   4.832   6.706   2.648
   20LEU     CG  197   4.695   6.646   2.620
   20LEU    CD1  198   4.693   6.495   2.595
   20LEU    CD2  199   4.587   6.704   2.712
   20LEU      C  200   4.960   6.910   2.699
   20LEU      O  201   4.959   6.926   2.821
   21GLY      N  202   5.079   6.904   2.639
   21GLY      H  203   5.085   6.862   2.549
   21GLY     CA  204   5.198   6.965   2.701
   21GLY      C  205   5.324   6.941   2.619
   21GLY      O  206   5.354   6.827   2.582
   22VAL      N  207   5.404   7.044   2.597
   22VAL      H  208   5.399   7.135   2.638
   22VAL     CA  209   5.532   7.017   2.531
   22VAL     CB  210   5.574   7.136   2.444
   22VAL    CG1  211   5.483   7.162   2.324
   22VAL    CG2  212   5.603   7.260   2.528
   22VAL      C  213   5.644   6.975   2.626
   22VAL      O  214   5.624   6.990   2.746
   23ALA      N  215   5.748   6.908   2.577
   23ALA      H  216   5.746   6.881   2.481
   23ALA     CA  217   5.868   6.884   2.658
   23ALA     CB  218   5.879   6.734   2.686
   23ALA      C  219   5.997   6.941   2.601
   23ALA      O  220   5.993   7.016   2.504
   24GLY      N  221   6.110   6.912   2.665
   24GLY      H  222   6.120   6.843   2.737
   24GLY     CA  223   6.237   6.980   2.636
   24GLY      C  224   6.310   6.910   2.522
   24GLY      O  225   6.362   6.799   2.527
   25GLN      N  226   6.307   6.978   2.407
   25GLN      H  227   6.269   7.070   2.409
   25GLN     CA  228   6.352   6.933   2.275
   25GLN     CB  229   6.501   6.910   2.251
   25GLN     CG  230   6.581   7.036   2.286
   25GLN     CD  231   6.731   7.009   2.289
   25GLN    OE1  232   6.787   6.974   2.393
   25GLN    NE2  233   6.800   7.035   2.178
   25GLN   HE21  234   6.764   7.086   2.100
   25GLN   HE22  235   6.888   6.993   2.156
   25GLN      C  236   6.279   6.810   2.217
   25GLN      O  237   6.246   6.816   2.099
   26TRP      N  238   6.262   6.709   2.301
   26TRP      H  239   6.318   6.709   2.384
   26TRP     CA  240   6.197   6.581   2.267
   26TRP     CB  241   6.187   6.507   2.400
   26TRP     CG  242   6.257   6.372   2.409
   26TRP    CD1  243   6.202   6.258   2.369
   26TRP    HD1  244   6.095   6.238   2.360
   26TRP    CD2  245   6.385   6.344   2.455
   26TRP    NE1  246   6.296   6.164   2.374
   26TRP    HE1  247   6.293   6.081   2.318
   26TRP    CE2  248   6.402   6.207   2.442
   26TRP    CE3  249   6.495   6.419   2.496
   26TRP    HE3  250   6.471   6.525   2.508
   26TRP    CZ2  251   6.528   6.148   2.446
   26TRP    HZ2  252   6.557   6.059   2.390
   26TRP    CZ3  253   6.620   6.360   2.514
   26TRP    HZ3  254   6.696   6.412   2.571
   26TRP    CH2  255   6.637   6.225   2.486
   26TRP    HH2  256   6.734   6.176   2.489
   26TRP      C  257   6.055   6.592   2.211
   26TRP      O  258   5.978   6.678   2.253
   27ARG      N  259   6.020   6.491   2.132
   27ARG      H  260   6.074   6.408   2.123
   27ARG     CA  261   5.909   6.488   2.036
   27ARG     CB  262   5.915   6.589   1.921
   27ARG     CG  263   6.049   6.598   1.848
   27ARG     CD  264   6.068   6.710   1.746
   27ARG     NE  265   6.198   6.681   1.683
   27ARG     HE  266   6.263   6.636   1.743
   27ARG     CZ  267   6.218   6.660   1.552
   27ARG    NH1  268   6.116   6.646   1.466
   27ARG   HH11  269   6.022   6.645   1.500
   27ARG   HH12  270   6.127   6.644   1.367
   27ARG    NH2  271   6.342   6.645   1.503
   27ARG   HH21  272   6.428   6.638   1.554
   27ARG   HH22  273   6.356   6.644   1.404
   27ARG      C  274   5.884   6.353   1.967
   27ARG      O  275   5.982   6.280   1.955
   28PHE      N  276   5.762   6.315   1.928
   28PHE      H  277   5.677   6.365   1.941
   28PHE     CA  278   5.734   6.192   1.852
   28PHE     CB  279   5.590   6.143   1.861
   28PHE     CG  280   5.550   6.100   2.002
   28PHE    CD1  281   5.589   5.974   2.048
   28PHE    HD1  282   5.660   5.914   1.991
   28PHE    CD2  283   5.448   6.169   2.066
   28PHE    HD2  284   5.430   6.273   2.041
   28PHE    CE1  285   5.536   5.923   2.166
   28PHE    HE1  286   5.574   5.834   2.216
   28PHE    CE2  287   5.382   6.109   2.173
   28PHE    HE2  288   5.323   6.177   2.233
   28PHE     CZ  289   5.428   5.988   2.224
   28PHE     HZ  290   5.376   5.944   2.309
   28PHE      C  291   5.793   6.188   1.711
   28PHE      O  292   5.722   6.238   1.623
   29VAL      N  293   5.890   6.098   1.693
   29VAL      H  294   5.906   6.022   1.756
   29VAL     CA  295   5.950   6.085   1.560
   29VAL     CB  296   6.091   6.138   1.537
   29VAL    CG1  297   6.102   6.290   1.551
   29VAL    CG2  298   6.187   6.065   1.632
   29VAL      C  299   5.916   5.949   1.498
   29VAL      O  300   5.882   5.855   1.571
   30ASP      N  301   5.901   5.952   1.366
   30ASP      H  302   5.922   6.034   1.311
   30ASP     CA  303   5.869   5.838   1.280
   30ASP     CB  304   5.791   5.890   1.159
   30ASP     CG  305   5.859   5.991   1.067
   30ASP    OD1  306   5.856   5.964   0.945
   30ASP    OD2  307   5.897   6.101   1.112
   30ASP      C  308   5.990   5.756   1.237
   30ASP      O  309   6.102   5.802   1.256
   31VAL      N  310   5.961   5.626   1.233
   31VAL      H  311   5.893   5.593   1.298
   31VAL     CA  312   6.059   5.531   1.179
   31VAL     CB  313   6.097   5.433   1.290
   31VAL    CG1  314   6.228   5.361   1.259
   31VAL    CG2  315   6.104   5.501   1.427
   31VAL      C  316   5.997   5.458   1.059
   31VAL      O  317   5.913   5.370   1.076
   32LEU      N  318   6.035   5.497   0.938
   32LEU      H  319   6.123   5.542   0.929
   32LEU     CA  320   5.978   5.432   0.818
   32LEU     CB  321   5.885   5.525   0.740
   32LEU     CG  322   5.748   5.546   0.805
   32LEU    CD1  323   5.667   5.603   0.688
   32LEU    CD2  324   5.689   5.415   0.857
   32LEU      C  325   6.096   5.374   0.739
   32LEU      O  326   6.210   5.421   0.745
   33GLY      N  327   6.063   5.284   0.648
   33GLY      H  328   5.970   5.252   0.631
   33GLY     CA  329   6.159   5.195   0.580
   33GLY      C  330   6.223   5.089   0.669
   33GLY      O  331   6.327   5.033   0.634
   34LEU      N  332   6.163   5.066   0.785
   34LEU      H  333   6.096   5.132   0.818
   34LEU     CA  334   6.192   4.960   0.883
   34LEU     CB  335   6.109   5.005   1.004
   34LEU     CG  336   6.137   4.945   1.141
   34LEU    CD1  337   6.013   4.864   1.179
   34LEU    CD2  338   6.256   4.848   1.146
   34LEU      C  339   6.180   4.813   0.841
   34LEU      O  340   6.069   4.761   0.853
   35GLU      N  341   6.294   4.760   0.798
   35GLU      H  342   6.382   4.804   0.811
   35GLU     CA  343   6.302   4.627   0.735
   35GLU     CB  344   6.365   4.636   0.596
   35GLU     CG  345   6.275   4.712   0.498
   35GLU     CD  346   6.335   4.747   0.362
   35GLU    OE1  347   6.318   4.865   0.323
   35GLU    OE2  348   6.407   4.664   0.302
   35GLU      C  349   6.397   4.536   0.813
   35GLU      O  350   6.496   4.581   0.870
   36GLU      N  351   6.358   4.410   0.795
   36GLU      H  352   6.297   4.386   0.719
   36GLU     CA  353   6.433   4.298   0.855
   36GLU     CB  354   6.415   4.167   0.778
   36GLU     CG  355   6.272   4.119   0.758
   36GLU     CD  356   6.182   4.218   0.682
   36GLU    OE1  357   6.090   4.272   0.746
   36GLU    OE2  358   6.209   4.241   0.562
   36GLU      C  359   6.584   4.317   0.869
   36GLU      O  360   6.644   4.291   0.973
   37GLU      N  361   6.657   4.350   0.763
   37GLU      H  362   6.620   4.314   0.677
   37GLU     CA  363   6.795   4.395   0.780
   37GLU     CB  364   6.889   4.308   0.696
   37GLU     CG  365   6.877   4.164   0.745
   37GLU     CD  366   6.952   4.064   0.656
   37GLU    OE1  367   6.887   3.983   0.587
   37GLU    OE2  368   7.077   4.070   0.659
   37GLU      C  369   6.819   4.546   0.766
   37GLU      O  370   6.918   4.593   0.820
   38SER      N  371   6.757   4.609   0.666
   38SER      H  372   6.726   4.547   0.594
   38SER     CA  373   6.765   4.754   0.646
   38SER     CB  374   6.718   4.792   0.505
   38SER     OG  375   6.767   4.916   0.454
   38SER     HG  376   6.688   4.977   0.445
   38SER      C  377   6.698   4.840   0.752
   38SER      O  378   6.575   4.845   0.762
   39LEU      N  379   6.773   4.911   0.836
   39LEU      H  380   6.866   4.926   0.801
   39LEU     CA  381   6.726   5.000   0.942
   39LEU     CB  382   6.844   5.074   1.006
   39LEU     CG  383   6.937   4.979   1.080
   39LEU    CD1  384   7.055   5.054   1.141
   39LEU    CD2  385   6.860   4.911   1.193
   39LEU      C  386   6.617   5.104   0.915
   39LEU      O  387   6.553   5.155   1.008
   40GLY      N  388   6.616   5.153   0.792
   40GLY      H  389   6.678   5.115   0.722
   40GLY     CA  390   6.530   5.266   0.754
   40GLY      C  391   6.559   5.392   0.835
   40GLY      O  392   6.676   5.424   0.855
   41SER      N  393   6.462   5.469   0.883
   41SER      H  394   6.368   5.444   0.860
   41SER     CA  395   6.479   5.597   0.955
   41SER     CB  396   6.383   5.706   0.908
   41SER     OG  397   6.245   5.671   0.927
   41SER     HG  398   6.197   5.758   0.917
   41SER      C  399   6.486   5.579   1.106
   41SER      O  400   6.391   5.605   1.181
   42VAL      N  401   6.612   5.553   1.142
   42VAL      H  402   6.689   5.536   1.081
   42VAL     CA  403   6.659   5.520   1.277
   42VAL     CB  404   6.808   5.487   1.275
   42VAL    CG1  405   6.875   5.456   1.409
   42VAL    CG2  406   6.854   5.385   1.171
   42VAL      C  407   6.639   5.634   1.377
   42VAL      O  408   6.709   5.734   1.362
   43PRO      N  409   6.577   5.606   1.491
   43PRO     CA  410   6.580   5.694   1.609
   43PRO     CB  411   6.477   5.641   1.708
   43PRO     CG  412   6.436   5.501   1.663
   43PRO     CD  413   6.480   5.498   1.516
   43PRO      C  414   6.710   5.686   1.689
   43PRO      O  415   6.751   5.577   1.727
   44ALA      N  416   6.753   5.805   1.730
   44ALA      H  417   6.694   5.886   1.729
   44ALA     CA  418   6.882   5.833   1.797
   44ALA     CB  419   7.001   5.794   1.709
   44ALA      C  420   6.904   5.973   1.855
   44ALA      O  421   6.911   6.073   1.784
   45PRO      N  422   6.899   5.983   1.987
   45PRO     CA  423   6.862   5.873   2.078
   45PRO     CB  424   6.946   5.914   2.198
   45PRO     CG  425   6.936   6.067   2.208
   45PRO     CD  426   6.948   6.102   2.060
   45PRO      C  427   6.711   5.858   2.101
   45PRO      O  428   6.638   5.956   2.087
   46ALA      N  429   6.676   5.749   2.168
   46ALA      H  430   6.738   5.674   2.190
   46ALA     CA  431   6.535   5.721   2.197
   46ALA     CB  432   6.494   5.627   2.083
   46ALA      C  433   6.514   5.646   2.329
   46ALA      O  434   6.587   5.556   2.372
   47CYS      N  435   6.435   5.716   2.410
   47CYS      H  436   6.396   5.798   2.367
   47CYS     CA  437   6.392   5.681   2.546
   47CYS     CB  438   6.336   5.803   2.620
   47CYS     SG  439   6.170   5.852   2.562
   47CYS     HG  440   6.207   5.873   2.436
   47CYS      C  441   6.290   5.567   2.546
   47CYS      O  442   6.271   5.495   2.643
   48ALA      N  443   6.208   5.570   2.441
   48ALA      H  444   6.209   5.649   2.379
   48ALA     CA  445   6.105   5.469   2.414
   48ALA     CB  446   5.976   5.540   2.455
   48ALA      C  447   6.085   5.439   2.266
   48ALA      O  448   6.094   5.535   2.190
   49LEU      N  449   6.048   5.313   2.243
   49LEU      H  450   6.067   5.243   2.312
   49LEU     CA  451   6.004   5.268   2.110
   49LEU     CB  452   6.112   5.175   2.054
   49LEU     CG  453   6.106   5.153   1.903
   49LEU    CD1  454   6.196   5.253   1.829
   49LEU    CD2  455   6.158   5.012   1.871
   49LEU      C  456   5.863   5.210   2.119
   49LEU      O  457   5.839   5.110   2.185
   50LEU      N  458   5.777   5.289   2.056
   50LEU      H  459   5.806   5.364   1.996
   50LEU     CA  460   5.633   5.260   2.052
   50LEU     CB  461   5.551   5.389   2.043
   50LEU     CG  462   5.555   5.483   2.163
   50LEU    CD1  463   5.670   5.584   2.156
   50LEU    CD2  464   5.418   5.552   2.174
   50LEU      C  465   5.599   5.163   1.938
   50LEU      O  466   5.605   5.203   1.822
   51LEU      N  467   5.599   5.034   1.970
   51LEU      H  468   5.613   5.005   2.065
   51LEU     CA  469   5.558   4.929   1.876
   51LEU     CB  470   5.641   4.805   1.911
   51LEU     CG  471   5.792   4.823   1.889
   51LEU    CD1  472   5.859   4.695   1.940
   51LEU    CD2  473   5.848   4.858   1.751
   51LEU      C  474   5.407   4.908   1.892
   51LEU      O  475   5.365   4.833   1.980
   52LEU      N  476   5.340   4.995   1.817
   52LEU      H  477   5.391   5.050   1.751
   52LEU     CA  478   5.194   4.980   1.803
   52LEU     CB  479   5.137   5.110   1.747
   52LEU     CG  480   5.154   5.217   1.854
   52LEU    CD1  481   5.150   5.353   1.784
   52LEU    CD2  482   5.022   5.206   1.930
   52LEU      C  483   5.153   4.864   1.712
   52LEU      O  484   5.155   4.881   1.591
   53PHE      N  485   5.133   4.752   1.782
   53PHE      H  486   5.146   4.744   1.880
   53PHE     CA  487   5.099   4.623   1.719
   53PHE     CB  488   5.160   4.517   1.811
   53PHE     CG  489   5.288   4.468   1.744
   53PHE    CD1  490   5.286   4.358   1.658
   53PHE    HD1  491   5.188   4.322   1.626
   53PHE    CD2  492   5.413   4.523   1.772
   53PHE    HD2  493   5.423   4.591   1.856
   53PHE    CE1  494   5.396   4.292   1.605
   53PHE    HE1  495   5.381   4.220   1.525
   53PHE    CE2  496   5.527   4.469   1.713
   53PHE    HE2  497   5.620   4.502   1.760
   53PHE     CZ  498   5.517   4.354   1.636
   53PHE     HZ  499   5.605   4.299   1.603
   53PHE      C  500   4.951   4.598   1.689
   53PHE      O  501   4.870   4.603   1.781
   54PRO      N  502   4.923   4.560   1.565
   54PRO     CA  503   4.795   4.496   1.531
   54PRO     CB  504   4.789   4.480   1.379
   54PRO     CG  505   4.939   4.485   1.347
   54PRO     CD  506   4.999   4.589   1.442
   54PRO      C  507   4.776   4.354   1.587
   54PRO      O  508   4.875   4.283   1.596
   55LEU      N  509   4.662   4.337   1.653
   55LEU      H  510   4.586   4.402   1.654
   55LEU     CA  511   4.645   4.209   1.723
   55LEU     CB  512   4.516   4.217   1.805
   55LEU     CG  513   4.530   4.132   1.932
   55LEU    CD1  514   4.602   4.215   2.039
   55LEU    CD2  515   4.394   4.086   1.984
   55LEU      C  516   4.627   4.091   1.627
   55LEU      O  517   4.524   4.065   1.565
   56THR      N  518   4.741   4.028   1.600
   56THR      H  519   4.830   4.056   1.636
   56THR     CA  520   4.750   3.919   1.501
   56THR     CB  521   4.891   3.915   1.442
   56THR    OG1  522   4.985   3.915   1.550
   56THR    HG1  523   4.956   3.851   1.621
   56THR    CG2  524   4.917   4.026   1.340
   56THR      C  525   4.719   3.785   1.569
   56THR      O  526   4.755   3.773   1.686
   57ALA      N  527   4.694   3.684   1.487
   57ALA      H  528   4.698   3.698   1.387
   57ALA     CA  529   4.680   3.541   1.517
   57ALA     CB  530   4.673   3.460   1.388
   57ALA      C  531   4.795   3.487   1.603
   57ALA      O  532   4.909   3.492   1.557
   58GLN      N  533   4.750   3.427   1.713
   58GLN      H  534   4.653   3.405   1.710
   58GLN     CA  535   4.840   3.387   1.822
   58GLN     CB  536   4.899   3.250   1.791
   58GLN     CG  537   4.798   3.137   1.768
   58GLN     CD  538   4.874   3.011   1.727
   58GLN    OE1  539   4.888   2.914   1.802
   58GLN    NE2  540   4.899   3.002   1.596
   58GLN   HE21  541   4.909   3.073   1.526
   58GLN   HE22  542   4.895   2.915   1.548
   58GLN      C  543   4.927   3.484   1.903
   58GLN      O  544   5.024   3.433   1.959
   59HISE     N  545   4.876   3.607   1.914
   59HISE     H  546   4.794   3.643   1.870
   59HISE    CA  547   4.954   3.707   1.989
   59HISE    CB  548   4.888   3.843   1.967
   59HISE    CG  549   4.975   3.965   2.000
   59HISE   ND1  550   4.948   4.049   2.099
   59HISE   CD2  551   5.091   4.008   1.951
   59HISE   HD2  552   5.160   3.952   1.889
   59HISE   CE1  553   5.041   4.144   2.108
   59HISE   HE1  554   5.024   4.250   2.128
   59HISE   NE2  555   5.132   4.117   2.015
   59HISE   HE2  556   5.213   4.175   2.003
   59HISE     C  557   5.010   3.689   2.130
   59HISE     O  558   5.131   3.699   2.150
   60GLU      N  559   4.919   3.642   2.215
   60GLU      H  560   4.821   3.624   2.206
   60GLU     CA  561   4.956   3.607   2.353
   60GLU     CB  562   4.833   3.622   2.443
   60GLU     CG  563   4.724   3.516   2.432
   60GLU     CD  564   4.652   3.515   2.297
   60GLU    OE1  565   4.688   3.428   2.215
   60GLU    OE2  566   4.557   3.594   2.278
   60GLU      C  567   5.028   3.472   2.357
   60GLU      O  568   5.119   3.451   2.437
   61ASN      N  569   4.982   3.376   2.277
   61ASN      H  570   4.886   3.379   2.251
   61ASN     CA  571   5.051   3.249   2.254
   61ASN     CB  572   4.966   3.158   2.164
   61ASN     CG  573   4.992   3.010   2.190
   61ASN    OD1  574   5.011   2.981   2.308
   61ASN    ND2  575   4.968   2.920   2.095
   61ASN   HD21  576   4.930   2.945   2.007
   61ASN   HD22  577   4.980   2.824   2.124
   61ASN      C  578   5.197   3.255   2.208
   61ASN      O  579   5.277   3.170   2.248
   62PHE      N  580   5.236   3.352   2.125
   62PHE      H  581   5.168   3.407   2.077
   62PHE     CA  582   5.377   3.358   2.082
   62PHE     CB  583   5.413   3.403   1.940
   62PHE     CG  584   5.376   3.304   1.829
   62PHE    CD1  585   5.255   3.309   1.761
   62PHE    HD1  586   5.188   3.393   1.779
   62PHE    CD2  587   5.460   3.196   1.807
   62PHE    HD2  588   5.558   3.201   1.855
   62PHE    CE1  589   5.220   3.205   1.675
   62PHE    HE1  590   5.147   3.220   1.596
   62PHE    CE2  591   5.420   3.090   1.727
   62PHE    HE2  592   5.484   3.002   1.719
   62PHE     CZ  593   5.295   3.088   1.666
   62PHE     HZ  594   5.280   3.023   1.580
   62PHE      C  595   5.472   3.424   2.181
   62PHE      O  596   5.581   3.374   2.207
   63ARG      N  597   5.408   3.503   2.267
   63ARG      H  598   5.309   3.518   2.262
   63ARG     CA  599   5.480   3.575   2.373
   63ARG     CB  600   5.421   3.715   2.386
   63ARG     CG  601   5.432   3.806   2.263
   63ARG     CD  602   5.365   3.940   2.295
   63ARG     NE  603   5.219   3.923   2.298
   63ARG     HE  604   5.172   3.882   2.221
   63ARG     CZ  605   5.145   3.951   2.406
   63ARG    NH1  606   5.195   3.998   2.521
   63ARG   HH11  607   5.293   4.014   2.534
   63ARG   HH12  608   5.135   4.028   2.595
   63ARG    NH2  609   5.014   3.965   2.383
   63ARG   HH21  610   4.970   3.956   2.294
   63ARG   HH22  611   4.952   3.973   2.462
   63ARG      C  612   5.499   3.498   2.504
   63ARG      O  613   5.445   3.528   2.610
   64LYS      N  614   5.577   3.391   2.494
   64LYS      H  615   5.607   3.362   2.403
   64LYS     CA  616   5.586   3.287   2.597
   64LYS     CB  617   5.624   3.145   2.556
   64LYS     CG  618   5.519   3.079   2.466
   64LYS     CD  619   5.546   2.944   2.399
   64LYS     CE  620   5.425   2.910   2.311
   64LYS     NZ  621   5.312   2.901   2.404
   64LYS    HZ1  622   5.234   2.854   2.364
   64LYS    HZ2  623   5.343   2.842   2.479
   64LYS    HZ3  624   5.288   2.990   2.442
   64LYS      C  625   5.657   3.324   2.727
   64LYS      O  626   5.600   3.294   2.832
   65LYS      N  627   5.775   3.383   2.708
   65LYS      H  628   5.841   3.352   2.640
   65LYS     CA  629   5.847   3.447   2.819
   65LYS     CB  630   5.980   3.497   2.766
   65LYS     CG  631   6.055   3.546   2.890
   65LYS     CD  632   6.197   3.494   2.911
   65LYS     CE  633   6.227   3.521   3.058
   65LYS     NZ  634   6.365   3.488   3.095
   65LYS    HZ1  635   6.365   3.393   3.126
   65LYS    HZ2  636   6.430   3.495   3.019
   65LYS    HZ3  637   6.393   3.547   3.171
   65LYS      C  638   5.770   3.566   2.876
   65LYS      O  639   5.751   3.567   2.998
   66GLN      N  640   5.729   3.658   2.789
   66GLN      H  641   5.776   3.659   2.701
   66GLN     CA  642   5.637   3.768   2.820
   66GLN     CB  643   5.582   3.833   2.693
   66GLN     CG  644   5.683   3.919   2.617
   66GLN     CD  645   5.798   3.844   2.551
   66GLN    OE1  646   5.798   3.722   2.539
   66GLN    NE2  647   5.889   3.919   2.490
   66GLN   HE21  648   5.879   4.019   2.489
   66GLN   HE22  649   5.962   3.880   2.433
   66GLN      C  650   5.522   3.741   2.918
   66GLN      O  651   5.533   3.764   3.039
   67ILE      N  652   5.436   3.651   2.872
   67ILE      H  653   5.425   3.631   2.775
   67ILE     CA  654   5.314   3.618   2.947
   67ILE     CB  655   5.200   3.551   2.870
   67ILE    CG1  656   5.241   3.427   2.791
   67ILE    CG2  657   5.124   3.651   2.782
   67ILE     CD  658   5.254   3.296   2.870
   67ILE      C  659   5.345   3.552   3.082
   67ILE      O  660   5.262   3.557   3.173
   68GLU      N  661   5.452   3.473   3.084
   68GLU      H  662   5.501   3.449   3.001
   68GLU     CA  663   5.504   3.414   3.208
   68GLU     CB  664   5.633   3.341   3.171
   68GLU     CG  665   5.713   3.286   3.289
   68GLU     CD  666   5.834   3.201   3.253
   68GLU    OE1  667   5.928   3.264   3.199
   68GLU    OE2  668   5.836   3.082   3.291
   68GLU      C  669   5.537   3.522   3.311
   68GLU      O  670   5.465   3.537   3.410
   69GLU      N  671   5.624   3.614   3.272
   69GLU      H  672   5.671   3.613   3.184
   69GLU     CA  673   5.674   3.723   3.358
   69GLU     CB  674   5.797   3.783   3.289
   69GLU     CG  675   5.926   3.702   3.277
   69GLU     CD  676   6.015   3.690   3.401
   69GLU    OE1  677   5.973   3.619   3.495
   69GLU    OE2  678   6.127   3.745   3.408
   69GLU      C  679   5.567   3.830   3.379
   69GLU      O  680   5.558   3.877   3.492
   70LEU      N  681   5.494   3.877   3.278
   70LEU      H  682   5.506   3.841   3.186
   70LEU     CA  683   5.386   3.975   3.298
   70LEU     CB  684   5.302   4.004   3.174
   70LEU     CG  685   5.366   4.064   3.048
   70LEU    CD1  686   5.260   4.077   2.938
   70LEU    CD2  687   5.454   4.186   3.079
   70LEU      C  688   5.282   3.927   3.400
   70LEU      O  689   5.246   3.810   3.405
   71LYS      N  690   5.222   4.024   3.468
   71LYS      H  691   5.229   4.121   3.441
   71LYS     CA  692   5.121   3.992   3.570
   71LYS     CB  693   5.168   4.022   3.712
   71LYS     CG  694   5.298   3.952   3.755
   71LYS     CD  695   5.314   3.973   3.905
   71LYS     CE  696   5.430   3.887   3.956
   71LYS     NZ  697   5.566   3.902   3.903
   71LYS    HZ1  698   5.571   3.836   3.827
   71LYS    HZ2  699   5.577   3.993   3.862
   71LYS    HZ3  700   5.640   3.877   3.966
   71LYS      C  701   4.981   4.044   3.538
   71LYS      O  702   4.968   4.147   3.472
   72GLY      N  703   4.885   3.979   3.603
   72GLY      H  704   4.893   3.881   3.625
   72GLY     CA  705   4.749   4.032   3.619
   72GLY      C  706   4.722   4.133   3.730
   72GLY      O  707   4.664   4.239   3.706
   73GLN      N  708   4.797   4.124   3.839
   73GLN      H  709   4.857   4.044   3.850
   73GLN     CA  710   4.790   4.221   3.949
   73GLN     CB  711   4.857   4.153   4.068
   73GLN     CG  712   4.808   4.201   4.205
   73GLN     CD  713   4.863   4.121   4.323
   73GLN    OE1  714   4.906   4.006   4.316
   73GLN    NE2  715   4.890   4.197   4.429
   73GLN   HE21  716   4.877   4.294   4.449
   73GLN   HE22  717   4.917   4.139   4.505
   73GLN      C  718   4.867   4.350   3.921
   73GLN      O  719   4.968   4.347   3.850
   74GLU      N  720   4.813   4.462   3.969
   74GLU      H  721   4.747   4.455   4.044
   74GLU     CA  722   4.871   4.595   3.945
   74GLU     CB  723   4.768   4.708   3.956
   74GLU     CG  724   4.648   4.672   3.868
   74GLU     CD  725   4.549   4.788   3.856
   74GLU    OE1  726   4.514   4.816   3.739
   74GLU    OE2  727   4.540   4.860   3.957
   74GLU      C  728   5.003   4.634   4.013
   74GLU      O  729   5.009   4.740   4.075
   75VAL      N  730   5.106   4.562   3.971
   75VAL      H  731   5.111   4.484   3.908
   75VAL     CA  732   5.242   4.595   4.017
   75VAL     CB  733   5.310   4.472   4.079
   75VAL    CG1  734   5.331   4.350   3.990
   75VAL    CG2  735   5.437   4.512   4.154
   75VAL      C  736   5.327   4.643   3.899
   75VAL      O  737   5.294   4.614   3.785
   76SER      N  738   5.417   4.740   3.916
   76SER      H  739   5.397   4.800   3.994
   76SER     CA  740   5.517   4.803   3.829
   76SER     CB  741   5.460   4.904   3.729
   76SER     OG  742   5.575   4.938   3.650
   76SER     HG  743   5.571   5.036   3.630
   76SER      C  744   5.619   4.879   3.913
   76SER      O  745   5.584   4.979   3.977
   77PRO      N  746   5.732   4.811   3.927
   77PRO     CA  747   5.851   4.872   3.988
   77PRO     CB  748   5.940   4.756   4.031
   77PRO     CG  749   5.908   4.649   3.926
   77PRO     CD  750   5.759   4.669   3.901
   77PRO      C  751   5.916   4.982   3.903
   77PRO      O  752   5.943   4.952   3.787
   78LYS      N  753   5.959   5.090   3.967
   78LYS      H  754   5.959   5.104   4.066
   78LYS     CA  755   6.032   5.201   3.905
   78LYS     CB  756   6.170   5.159   3.853
   78LYS     CG  757   6.252   5.282   3.812
   78LYS     CD  758   6.371   5.269   3.717
   78LYS     CE  759   6.463   5.389   3.694
   78LYS     NZ  760   6.569   5.363   3.595
   78LYS    HZ1  761   6.657   5.398   3.627
   78LYS    HZ2  762   6.586   5.266   3.578
   78LYS    HZ3  763   6.562   5.412   3.508
   78LYS      C  764   5.956   5.274   3.794
   78LYS      O  765   5.904   5.384   3.808
   79VAL      N  766   5.947   5.207   3.679
   79VAL      H  767   5.964   5.109   3.679
   79VAL     CA  768   5.895   5.253   3.550
   79VAL     CB  769   5.948   5.173   3.431
   79VAL    CG1  770   6.097   5.202   3.421
   79VAL    CG2  771   5.908   5.026   3.418
   79VAL      C  772   5.743   5.272   3.548
   79VAL      O  773   5.674   5.207   3.625
   80TYR      N  774   5.690   5.355   3.458
   80TYR      H  775   5.727   5.372   3.367
   80TYR     CA  776   5.548   5.390   3.472
   80TYR     CB  777   5.547   5.529   3.408
   80TYR     CG  778   5.414   5.601   3.429
   80TYR    CD1  779   5.410   5.702   3.525
   80TYR    HD1  780   5.491   5.698   3.598
   80TYR    CD2  781   5.308   5.590   3.339
   80TYR    HD2  782   5.323   5.543   3.242
   80TYR    CE1  783   5.303   5.790   3.535
   80TYR    HE1  784   5.310   5.881   3.594
   80TYR    CE2  785   5.193   5.666   3.355
   80TYR    HE2  786   5.113   5.661   3.281
   80TYR     CZ  787   5.191   5.758   3.459
   80TYR     OH  788   5.073   5.806   3.507
   80TYR     HH  789   5.018   5.787   3.426
   80TYR      C  790   5.463   5.299   3.383
   80TYR      O  791   5.505   5.242   3.282
   81PHE      N  792   5.344   5.275   3.436
   81PHE      H  793   5.320   5.306   3.528
   81PHE     CA  794   5.245   5.191   3.367
   81PHE     CB  795   5.256   5.058   3.443
   81PHE     CG  796   5.184   4.944   3.370
   81PHE    CD1  797   5.051   4.921   3.402
   81PHE    HD1  798   5.012   4.953   3.499
   81PHE    CD2  799   5.250   4.890   3.260
   81PHE    HD2  800   5.358   4.875   3.261
   81PHE    CE1  801   4.981   4.850   3.305
   81PHE    HE1  802   4.872   4.846   3.306
   81PHE    CE2  803   5.173   4.831   3.161
   81PHE    HE2  804   5.222   4.781   3.078
   81PHE     CZ  805   5.037   4.810   3.184
   81PHE     HZ  806   4.971   4.774   3.105
   81PHE      C  807   5.104   5.249   3.387
   81PHE      O  808   5.066   5.294   3.495
   82MET      N  809   5.022   5.242   3.283
   82MET      H  810   5.058   5.231   3.191
   82MET     CA  811   4.877   5.268   3.290
   82MET     CB  812   4.852   5.403   3.222
   82MET     CG  813   4.898   5.509   3.323
   82MET     SD  814   4.822   5.676   3.320
   82MET     CE  815   4.784   5.691   3.147
   82MET      C  816   4.815   5.167   3.194
   82MET      O  817   4.863   5.143   3.083
   83LYS      N  818   4.692   5.131   3.229
   83LYS      H  819   4.643   5.156   3.312
   83LYS     CA  820   4.624   5.036   3.139
   83LYS     CB  821   4.525   4.940   3.205
   83LYS     CG  822   4.593   4.847   3.307
   83LYS     CD  823   4.495   4.738   3.352
   83LYS     CE  824   4.524   4.652   3.474
   83LYS     NZ  825   4.399   4.593   3.525
   83LYS    HZ1  826   4.399   4.550   3.616
   83LYS    HZ2  827   4.351   4.676   3.554
   83LYS    HZ3  828   4.352   4.534   3.460
   83LYS      C  829   4.548   5.090   3.018
   83LYS      O  830   4.486   5.196   3.020
   84GLN      N  831   4.559   5.016   2.908
   84GLN      H  832   4.631   4.947   2.894
   84GLN     CA  833   4.482   5.036   2.785
   84GLN     CB  834   4.536   4.947   2.672
   84GLN     CG  835   4.616   5.014   2.561
   84GLN     CD  836   4.603   4.935   2.431
   84GLN    OE1  837   4.704   4.895   2.373
   84GLN    NE2  838   4.486   4.922   2.370
   84GLN   HE21  839   4.404   4.963   2.410
   84GLN   HE22  840   4.486   4.878   2.280
   84GLN      C  841   4.330   5.019   2.789
   84GLN      O  842   4.275   4.920   2.742
   85THR      N  843   4.267   5.120   2.849
   85THR      H  844   4.314   5.188   2.905
   85THR     CA  845   4.121   5.126   2.841
   85THR     CB  846   4.068   5.240   2.928
   85THR    OG1  847   4.121   5.365   2.883
   85THR    HG1  848   4.059   5.437   2.913
   85THR    CG2  849   4.098   5.225   3.078
   85THR      C  850   4.055   5.143   2.704
   85THR      O  851   3.965   5.064   2.675
   86ILE      N  852   4.116   5.225   2.619
   86ILE      H  853   4.166   5.306   2.648
   86ILE     CA  854   4.082   5.226   2.476
   86ILE     CB  855   4.119   5.362   2.419
   86ILE    CG1  856   4.250   5.433   2.453
   86ILE    CG2  857   3.994   5.447   2.445
   86ILE     CD  858   4.244   5.579   2.408
   86ILE      C  859   4.136   5.107   2.396
   86ILE      O  860   4.248   5.057   2.401
   87GLY      N  861   4.040   5.054   2.320
   87GLY      H  862   3.946   5.087   2.317
   87GLY     CA  863   4.056   4.924   2.254
   87GLY      C  864   4.123   4.934   2.117
   87GLY      O  865   4.228   4.875   2.090
   88ASN      N  866   4.037   4.976   2.024
   88ASN      H  867   3.942   4.989   2.051
   88ASN     CA  868   4.069   5.007   1.884
   88ASN     CB  869   3.949   5.087   1.834
   88ASN     CG  870   3.909   5.216   1.905
   88ASN    OD1  871   3.907   5.234   2.027
   88ASN    ND2  872   3.824   5.293   1.838
   88ASN   HD21  873   3.779   5.278   1.750
   88ASN   HD22  874   3.775   5.351   1.903
   88ASN      C  875   4.208   5.067   1.859
   88ASN      O  876   4.297   5.007   1.799
   89SER      N  877   4.231   5.175   1.933
   89SER      H  878   4.158   5.221   1.983
   89SER     CA  879   4.355   5.253   1.922
   89SER     CB  880   4.342   5.364   1.818
   89SER     OG  881   4.465   5.428   1.783
   89SER     HG  882   4.445   5.511   1.731
   89SER      C  883   4.391   5.311   2.059
   89SER      O  884   4.305   5.376   2.119
   90CYS      N  885   4.517   5.287   2.095
   90CYS      H  886   4.580   5.247   2.028
   90CYS     CA  887   4.571   5.321   2.227
   90CYS     CB  888   4.720   5.287   2.223
   90CYS     SG  889   4.771   5.123   2.158
   90CYS     HG  890   4.685   5.057   2.235
   90CYS      C  891   4.560   5.465   2.278
   90CYS      O  892   4.567   5.480   2.399
   91GLY      N  893   4.580   5.561   2.188
   91GLY      H  894   4.626   5.543   2.101
   91GLY     CA  895   4.549   5.703   2.210
   91GLY      C  896   4.632   5.773   2.318
   91GLY      O  897   4.734   5.719   2.360
   92THR      N  898   4.564   5.871   2.377
   92THR      H  899   4.473   5.901   2.348
   92THR     CA  900   4.616   5.937   2.498
   92THR     CB  901   4.507   6.029   2.553
   92THR    OG1  902   4.384   5.959   2.532
   92THR    HG1  903   4.335   6.013   2.464
   92THR    CG2  904   4.507   6.169   2.492
   92THR      C  905   4.677   5.863   2.616
   92THR      O  906   4.783   5.903   2.663
   93ILE      N  907   4.613   5.754   2.658
   93ILE      H  908   4.515   5.749   2.639
   93ILE     CA  909   4.661   5.655   2.756
   93ILE     CB  910   4.564   5.538   2.777
   93ILE    CG1  911   4.417   5.576   2.790
   93ILE    CG2  912   4.603   5.447   2.893
   93ILE     CD  913   4.392   5.686   2.894
   93ILE      C  914   4.791   5.592   2.706
   93ILE      O  915   4.883   5.633   2.777
   94GLY      N  916   4.796   5.556   2.578
   94GLY      H  917   4.717   5.540   2.519
   94GLY     CA  918   4.921   5.511   2.516
   94GLY      C  919   5.033   5.615   2.507
   94GLY      O  920   5.143   5.595   2.558
   95LEU      N  921   4.991   5.739   2.488
   95LEU      H  922   4.905   5.759   2.441
   95LEU     CA  923   5.076   5.858   2.502
   95LEU     CB  924   4.990   5.973   2.449
   95LEU     CG  925   5.071   6.103   2.439
   95LEU    CD1  926   5.053   6.139   2.291
   95LEU    CD2  927   5.009   6.219   2.516
   95LEU      C  928   5.132   5.888   2.641
   95LEU      O  929   5.253   5.882   2.663
   96ILE      N  930   5.044   5.914   2.737
   96ILE      H  931   4.945   5.905   2.726
   96ILE     CA  932   5.080   5.933   2.879
   96ILE     CB  933   4.961   5.980   2.962
   96ILE    CG1  934   4.882   6.093   2.895
   96ILE    CG2  935   5.008   6.024   3.101
   96ILE     CD  936   4.735   6.099   2.936
   96ILE      C  937   5.163   5.824   2.947
   96ILE      O  938   5.267   5.847   3.010
   97HISE     N  939   5.133   5.702   2.903
   97HISE     H  940   5.045   5.687   2.859
   97HISE    CA  941   5.211   5.582   2.936
   97HISE    CB  942   5.135   5.465   2.876
   97HISE    CG  943   5.187   5.327   2.916
   97HISE   ND1  944   5.311   5.291   2.949
   97HISE   CD2  945   5.119   5.213   2.899
   97HISE   HD2  946   5.022   5.200   2.852
   97HISE   CE1  947   5.317   5.158   2.945
   97HISE   HE1  948   5.405   5.095   2.956
   97HISE   NE2  949   5.197   5.108   2.918
   97HISE   HE2  950   5.164   5.015   2.937
   97HISE     C  951   5.358   5.593   2.893
   97HISE     O  952   5.449   5.596   2.975
   98ALA      N  953   5.369   5.623   2.764
   98ALA      H  954   5.289   5.627   2.703
   98ALA     CA  955   5.501   5.633   2.700
   98ALA     CB  956   5.489   5.644   2.548
   98ALA      C  957   5.576   5.753   2.757
   98ALA      O  958   5.682   5.735   2.816
   99VAL      N  959   5.522   5.873   2.738
   99VAL      H  960   5.437   5.890   2.689
   99VAL     CA  961   5.588   5.995   2.789
   99VAL     CB  962   5.523   6.127   2.747
   99VAL    CG1  963   5.511   6.144   2.595
   99VAL    CG2  964   5.386   6.151   2.809
   99VAL      C  965   5.632   6.003   2.935
   99VAL      O  966   5.739   6.050   2.971
  100ALA      N  967   5.552   5.950   3.028
  100ALA      H  968   5.457   5.920   3.016
  100ALA     CA  969   5.587   5.948   3.171
  100ALA     CB  970   5.462   5.923   3.256
  100ALA      C  971   5.697   5.852   3.214
  100ALA      O  972   5.761   5.876   3.316
  101ASN      N  973   5.728   5.757   3.126
  101ASN      H  974   5.679   5.747   3.039
  101ASN     CA  975   5.838   5.660   3.140
  101ASN     CB  976   5.836   5.548   3.036
  101ASN     CG  977   5.762   5.434   3.106
  101ASN    OD1  978   5.822   5.365   3.189
  101ASN    ND2  979   5.632   5.412   3.093
  101ASN   HD21  980   5.572   5.466   3.034
  101ASN   HD22  981   5.590   5.336   3.144
  101ASN      C  982   5.978   5.719   3.150
  101ASN      O  983   6.057   5.660   3.224
  102ASN      N  984   5.995   5.832   3.083
  102ASN      H  985   5.926   5.867   3.021
  102ASN     CA  986   6.123   5.906   3.082
  102ASN     CB  987   6.219   5.866   2.970
  102ASN     CG  988   6.255   5.717   2.969
  102ASN    OD1  989   6.355   5.669   3.020
  102ASN    ND2  990   6.181   5.642   2.887
  102ASN   HD21  991   6.119   5.696   2.830
  102ASN   HD22  992   6.196   5.544   2.899
  102ASN      C  993   6.111   6.057   3.102
  102ASN      O  994   6.197   6.126   3.046
  103GLN      N  995   6.028   6.105   3.195
  103GLN      H  996   5.972   6.045   3.252
  103GLN     CA  997   6.025   6.249   3.219
  103GLN     CB  998   5.921   6.282   3.328
  103GLN     CG  999   5.776   6.275   3.282
  103GLN     CD 1000   5.691   6.345   3.389
  103GLN    OE1 1001   5.673   6.466   3.377
  103GLN    NE2 1002   5.661   6.284   3.503
  103GLN   HE21 1003   5.674   6.186   3.518
  103GLN   HE22 1004   5.607   6.339   3.567
  103GLN      C 1005   6.155   6.323   3.253
  103GLN      O 1006   6.163   6.445   3.242
  104ASP      N 1007   6.256   6.253   3.304
  104ASP      H 1008   6.253   6.153   3.315
  104ASP     CA 1009   6.387   6.304   3.347
  104ASP     CB 1010   6.477   6.197   3.409
  104ASP     CG 1011   6.440   6.059   3.355
  104ASP    OD1 1012   6.501   6.010   3.257
  104ASP    OD2 1013   6.337   6.002   3.396
  104ASP      C 1014   6.459   6.363   3.226
  104ASP      O 1015   6.481   6.483   3.233
  105LYS      N 1016   6.465   6.291   3.114
  105LYS      H 1017   6.437   6.195   3.122
  105LYS     CA 1018   6.512   6.333   2.981
  105LYS     CB 1019   6.596   6.224   2.914
  105LYS     CG 1020   6.524   6.091   2.892
  105LYS     CD 1021   6.603   5.985   2.814
  105LYS     CE 1022   6.717   5.930   2.900
  105LYS     NZ 1023   6.818   5.846   2.834
  105LYS    HZ1 1024   6.865   5.905   2.769
  105LYS    HZ2 1025   6.883   5.803   2.897
  105LYS    HZ3 1026   6.768   5.778   2.781
  105LYS      C 1027   6.407   6.404   2.897
  105LYS      O 1028   6.443   6.497   2.824
  106LEU      N 1029   6.279   6.369   2.907
  106LEU      H 1030   6.245   6.279   2.934
  106LEU     CA 1031   6.176   6.459   2.852
  106LEU     CB 1032   6.036   6.397   2.850
  106LEU     CG 1033   6.004   6.311   2.728
  106LEU    CD1 1034   5.968   6.168   2.769
  106LEU    CD2 1035   5.908   6.382   2.633
  106LEU      C 1036   6.172   6.604   2.900
  106LEU      O 1037   6.164   6.694   2.816
  107GLY      N 1038   6.154   6.616   3.031
  107GLY      H 1039   6.151   6.535   3.090
  107GLY     CA 1040   6.131   6.740   3.106
  107GLY      C 1041   6.009   6.822   3.064
  107GLY      O 1042   6.036   6.922   2.997
  108PHE      N 1043   5.891   6.786   3.110
  108PHE      H 1044   5.883   6.698   3.156
  108PHE     CA 1045   5.768   6.858   3.071
  108PHE     CB 1046   5.638   6.787   3.111
  108PHE     CG 1047   5.590   6.672   3.023
  108PHE    CD1 1048   5.636   6.542   3.040
  108PHE    HD1 1049   5.654   6.513   3.143
  108PHE    CD2 1050   5.525   6.709   2.905
  108PHE    HD2 1051   5.473   6.805   2.893
  108PHE    CE1 1052   5.620   6.448   2.939
  108PHE    HE1 1053   5.661   6.347   2.944
  108PHE    CE2 1054   5.505   6.614   2.806
  108PHE    HE2 1055   5.457   6.650   2.715
  108PHE     CZ 1056   5.550   6.484   2.825
  108PHE     HZ 1057   5.536   6.410   2.746
  108PHE      C 1058   5.763   6.998   3.131
  108PHE      O 1059   5.795   7.020   3.248
  109GLU      N 1060   5.706   7.088   3.051
  109GLU      H 1061   5.699   7.070   2.953
  109GLU     CA 1062   5.683   7.227   3.090
  109GLU     CB 1063   5.672   7.294   2.953
  109GLU     CG 1064   5.793   7.301   2.860
  109GLU     CD 1065   5.888   7.415   2.896
  109GLU    OE1 1066   5.863   7.534   2.868
  109GLU    OE2 1067   5.972   7.382   2.982
  109GLU      C 1068   5.579   7.255   3.199
  109GLU      O 1069   5.473   7.193   3.201
  110ASP      N 1070   5.627   7.350   3.278
  110ASP      H 1071   5.722   7.382   3.272
  110ASP     CA 1072   5.550   7.389   3.397
  110ASP     CB 1073   5.631   7.476   3.494
  110ASP     CG 1074   5.561   7.492   3.629
  110ASP    OD1 1075   5.478   7.584   3.639
  110ASP    OD2 1076   5.566   7.395   3.709
  110ASP      C 1077   5.416   7.459   3.373
  110ASP      O 1078   5.409   7.561   3.304
  111GLY      N 1079   5.309   7.393   3.416
  111GLY      H 1080   5.313   7.339   3.500
  111GLY     CA 1081   5.172   7.434   3.383
  111GLY      C 1082   5.105   7.338   3.285
  111GLY      O 1083   4.985   7.355   3.262
  112SER      N 1084   5.175   7.266   3.198
  112SER      H 1085   5.274   7.254   3.207
  112SER     CA 1086   5.116   7.176   3.098
  112SER     CB 1087   5.214   7.090   3.017
  112SER     OG 1088   5.278   6.988   3.093
  112SER     HG 1089   5.352   7.038   3.139
  112SER      C 1090   5.022   7.076   3.164
  112SER      O 1091   5.056   7.013   3.264
  113VAL      N 1092   4.906   7.046   3.105
  113VAL      H 1093   4.877   7.100   3.027
  113VAL     CA 1094   4.809   6.944   3.148
  113VAL     CB 1095   4.685   6.946   3.058
  113VAL    CG1 1096   4.573   6.869   3.128
  113VAL    CG2 1097   4.641   7.091   3.038
  113VAL      C 1098   4.881   6.810   3.166
  113VAL      O 1099   4.870   6.754   3.275
  114LEU      N 1100   4.970   6.767   3.077
  114LEU      H 1101   4.987   6.819   2.993
  114LEU     CA 1102   5.053   6.647   3.093
  114LEU     CB 1103   5.149   6.619   2.977
  114LEU     CG 1104   5.133   6.477   2.923
  114LEU    CD1 1105   5.183   6.366   3.016
  114LEU    CD2 1106   4.988   6.447   2.884
  114LEU      C 1107   5.124   6.637   3.228
  114LEU      O 1108   5.100   6.558   3.320
  115LYS      N 1109   5.208   6.736   3.256
  115LYS      H 1110   5.209   6.812   3.191
  115LYS     CA 1111   5.277   6.748   3.385
  115LYS     CB 1112   5.370   6.870   3.379
  115LYS     CG 1113   5.464   6.852   3.498
  115LYS     CD 1114   5.584   6.946   3.489
  115LYS     CE 1115   5.694   6.880   3.572
  115LYS     NZ 1116   5.809   6.972   3.563
  115LYS    HZ1 1117   5.879   6.918   3.517
  115LYS    HZ2 1118   5.790   7.055   3.511
  115LYS    HZ3 1119   5.842   6.998   3.654
  115LYS      C 1120   5.186   6.756   3.508
  115LYS      O 1121   5.204   6.675   3.598
  116GLN      N 1122   5.079   6.834   3.499
  116GLN      H 1123   5.046   6.867   3.410
  116GLN     CA 1124   4.976   6.855   3.601
  116GLN     CB 1125   4.876   6.965   3.564
  116GLN     CG 1126   4.936   7.104   3.578
  116GLN     CD 1127   4.830   7.207   3.539
  116GLN    OE1 1128   4.716   7.174   3.505
  116GLN    NE2 1129   4.849   7.334   3.574
  116GLN   HE21 1130   4.929   7.361   3.629
  116GLN   HE22 1131   4.788   7.409   3.551
  116GLN      C 1132   4.906   6.726   3.645
  116GLN      O 1133   4.886   6.697   3.762
  117PHE      N 1134   4.866   6.648   3.544
  117PHE      H 1135   4.837   6.693   3.460
  117PHE     CA 1136   4.815   6.512   3.565
  117PHE     CB 1137   4.732   6.463   3.447
  117PHE     CG 1138   4.585   6.506   3.461
  117PHE    CD1 1139   4.496   6.420   3.524
  117PHE    HD1 1140   4.538   6.326   3.560
  117PHE    CD2 1141   4.539   6.634   3.432
  117PHE    HD2 1142   4.609   6.711   3.402
  117PHE    CE1 1143   4.369   6.457   3.568
  117PHE    HE1 1144   4.292   6.388   3.601
  117PHE    CE2 1145   4.410   6.672   3.467
  117PHE    HE2 1146   4.379   6.776   3.461
  117PHE     CZ 1147   4.330   6.588   3.544
  117PHE     HZ 1148   4.239   6.631   3.585
  117PHE      C 1149   4.912   6.402   3.611
  117PHE      O 1150   4.869   6.328   3.699
  118LEU      N 1151   5.039   6.401   3.572
  118LEU      H 1152   5.076   6.447   3.492
  118LEU     CA 1153   5.141   6.312   3.631
  118LEU     CB 1154   5.272   6.322   3.552
  118LEU     CG 1155   5.250   6.278   3.407
  118LEU    CD1 1156   5.373   6.299   3.318
  118LEU    CD2 1157   5.230   6.127   3.402
  118LEU      C 1158   5.165   6.339   3.780
  118LEU      O 1159   5.129   6.258   3.865
  119SER      N 1160   5.190   6.465   3.812
  119SER      H 1161   5.211   6.521   3.732
  119SER     CA 1162   5.222   6.502   3.951
  119SER     CB 1163   5.258   6.650   3.961
  119SER     OG 1164   5.384   6.665   3.897
  119SER     HG 1165   5.436   6.747   3.920
  119SER      C 1166   5.114   6.470   4.054
  119SER      O 1167   5.136   6.446   4.173
  120GLU      N 1168   4.987   6.482   4.014
  120GLU      H 1169   4.964   6.530   3.930
  120GLU     CA 1170   4.876   6.474   4.109
  120GLU     CB 1171   4.773   6.583   4.074
  120GLU     CG 1172   4.837   6.717   4.109
  120GLU     CD 1173   4.740   6.834   4.088
  120GLU    OE1 1174   4.623   6.815   4.125
  120GLU    OE2 1175   4.786   6.937   4.034
  120GLU      C 1176   4.806   6.342   4.141
  120GLU      O 1177   4.721   6.339   4.230
  121THR      N 1178   4.806   6.262   4.035
  121THR      H 1179   4.875   6.278   3.964
  121THR     CA 1180   4.736   6.134   4.018
  121THR     CB 1181   4.683   6.095   3.880
  121THR    OG1 1182   4.785   6.078   3.781
  121THR    HG1 1183   4.794   6.163   3.729
  121THR    CG2 1184   4.575   6.193   3.835
  121THR      C 1185   4.808   6.011   4.074
  121THR      O 1186   4.754   5.901   4.069
  122GLU      N 1187   4.906   6.043   4.157
  122GLU      H 1188   4.917   6.128   4.209
  122GLU     CA 1189   5.002   5.942   4.204
  122GLU     CB 1190   5.127   5.998   4.273
  122GLU     CG 1191   5.093   6.063   4.408
  122GLU     CD 1192   4.992   6.175   4.434
  122GLU    OE1 1193   5.017   6.295   4.456
  122GLU    OE2 1194   4.872   6.142   4.441
  122GLU      C 1195   4.935   5.833   4.288
  122GLU      O 1196   4.947   5.717   4.249
  123LYS      N 1197   4.832   5.881   4.356
  123LYS      H 1198   4.841   5.975   4.389
  123LYS     CA 1199   4.744   5.791   4.432
  123LYS     CB 1200   4.669   5.865   4.543
  123LYS     CG 1201   4.571   5.973   4.497
  123LYS     CD 1202   4.499   6.068   4.593
  123LYS     CE 1203   4.380   6.130   4.519
  123LYS     NZ 1204   4.290   6.203   4.609
  123LYS    HZ1 1205   4.238   6.262   4.548
  123LYS    HZ2 1206   4.229   6.148   4.667
  123LYS    HZ3 1207   4.330   6.269   4.672
  123LYS      C 1208   4.648   5.690   4.369
  123LYS      O 1209   4.596   5.603   4.439
  124MET      N 1210   4.649   5.685   4.236
  124MET      H 1211   4.732   5.707   4.187
  124MET     CA 1212   4.545   5.603   4.171
  124MET     CB 1213   4.478   5.690   4.065
  124MET     CG 1214   4.383   5.795   4.122
  124MET     SD 1215   4.323   5.931   4.014
  124MET     CE 1216   4.229   6.013   4.142
  124MET      C 1217   4.613   5.484   4.104
  124MET      O 1218   4.715   5.505   4.037
  125SER      N 1219   4.587   5.361   4.146
  125SER      H 1220   4.545   5.346   4.236
  125SER     CA 1221   4.633   5.242   4.073
  125SER     CB 1222   4.570   5.121   4.142
  125SER     OG 1223   4.652   5.004   4.146
  125SER     HG 1224   4.623   4.948   4.068
  125SER      C 1225   4.613   5.237   3.921
  125SER      O 1226   4.515   5.295   3.876
  126PRO      N 1227   4.698   5.176   3.838
  126PRO     CA 1228   4.692   5.177   3.692
  126PRO     CB 1229   4.788   5.067   3.647
  126PRO     CG 1230   4.902   5.077   3.748
  126PRO     CD 1231   4.829   5.121   3.875
  126PRO      C 1232   4.563   5.174   3.609
  126PRO      O 1233   4.572   5.221   3.496
  127GLU      N 1234   4.464   5.093   3.645
  127GLU      H 1235   4.481   5.004   3.688
  127GLU     CA 1236   4.337   5.106   3.572
  127GLU     CB 1237   4.245   4.984   3.577
  127GLU     CG 1238   4.158   4.976   3.451
  127GLU     CD 1239   4.057   4.860   3.450
  127GLU    OE1 1240   4.103   4.746   3.427
  127GLU    OE2 1241   3.938   4.884   3.478
  127GLU      C 1242   4.248   5.224   3.612
  127GLU      O 1243   4.206   5.306   3.532
  128ASP      N 1244   4.246   5.251   3.743
  128ASP      H 1245   4.298   5.196   3.807
  128ASP     CA 1246   4.172   5.366   3.798
  128ASP     CB 1247   4.156   5.343   3.948
  128ASP     CG 1248   4.046   5.433   4.004
  128ASP    OD1 1249   3.929   5.418   3.961
  128ASP    OD2 1250   4.080   5.508   4.098
  128ASP      C 1251   4.241   5.497   3.760
  128ASP      O 1252   4.174   5.594   3.724
  129ARG      N 1253   4.372   5.493   3.740
  129ARG      H 1254   4.425   5.415   3.775
  129ARG     CA 1255   4.448   5.608   3.687
  129ARG     CB 1256   4.597   5.590   3.712
  129ARG     CG 1257   4.682   5.717   3.716
  129ARG     CD 1258   4.830   5.690   3.739
  129ARG     NE 1259   4.900   5.816   3.767
  129ARG     HE 1260   4.839   5.895   3.762
  129ARG     CZ 1261   5.030   5.817   3.801
  129ARG    NH1 1262   5.107   5.709   3.820
  129ARG   HH11 1263   5.078   5.614   3.807
  129ARG   HH12 1264   5.204   5.723   3.841
  129ARG    NH2 1265   5.098   5.931   3.809
  129ARG   HH21 1266   5.054   6.020   3.798
  129ARG   HH22 1267   5.195   5.923   3.833
  129ARG      C 1268   4.421   5.637   3.539
  129ARG      O 1269   4.359   5.740   3.516
  130ALA      N 1270   4.422   5.532   3.457
  130ALA      H 1271   4.455   5.444   3.491
  130ALA     CA 1272   4.374   5.535   3.318
  130ALA     CB 1273   4.375   5.387   3.278
  130ALA      C 1274   4.231   5.588   3.310
  130ALA      O 1275   4.209   5.682   3.234
  131LYS      N 1276   4.138   5.533   3.389
  131LYS      H 1277   4.149   5.440   3.425
  131LYS     CA 1278   4.003   5.586   3.411
  131LYS     CB 1279   3.933   5.498   3.514
  131LYS     CG 1280   3.883   5.356   3.483
  131LYS     CD 1281   3.828   5.288   3.608
  131LYS     CE 1282   3.819   5.136   3.590
  131LYS     NZ 1283   3.773   5.061   3.707
  131LYS    HZ1 1284   3.674   5.064   3.722
  131LYS    HZ2 1285   3.790   4.964   3.687
  131LYS    HZ3 1286   3.817   5.082   3.795
  131LYS      C 1287   3.990   5.735   3.442
  131LYS      O 1288   3.948   5.808   3.352
  132CYS      N 1289   4.056   5.778   3.550
  132CYS      H 1290   4.125   5.719   3.591
  132CYS     CA 1291   4.055   5.920   3.588
  132CYS     CB 1292   4.118   5.930   3.728
  132CYS     SG 1293   4.028   5.823   3.846
  132CYS     HG 1294   4.112   5.722   3.826
  132CYS      C 1295   4.131   6.015   3.496
  132CYS      O 1296   4.086   6.125   3.463
  133PHE      N 1297   4.239   5.962   3.438
  133PHE      H 1298   4.274   5.872   3.463
  133PHE     CA 1299   4.304   6.028   3.324
  133PHE     CB 1300   4.425   5.942   3.289
  133PHE     CG 1301   4.559   5.992   3.344
  133PHE    CD1 1302   4.630   5.913   3.434
  133PHE    HD1 1303   4.598   5.809   3.442
  133PHE    CD2 1304   4.613   6.108   3.290
  133PHE    HD2 1305   4.559   6.160   3.211
  133PHE    CE1 1306   4.756   5.957   3.471
  133PHE    HE1 1307   4.826   5.901   3.532
  133PHE    CE2 1308   4.734   6.158   3.337
  133PHE    HE2 1309   4.792   6.239   3.292
  133PHE     CZ 1310   4.809   6.076   3.421
  133PHE     HZ 1311   4.913   6.096   3.444
  133PHE      C 1312   4.207   6.055   3.209
  133PHE      O 1313   4.189   6.171   3.173
  134GLU      N 1314   4.149   5.954   3.145
  134GLU      H 1315   4.183   5.861   3.160
  134GLU     CA 1316   4.050   5.973   3.038
  134GLU     CB 1317   3.995   5.847   2.970
  134GLU     CG 1318   3.915   5.750   3.057
  134GLU     CD 1319   3.837   5.647   2.976
  134GLU    OE1 1320   3.903   5.562   2.913
  134GLU    OE2 1321   3.717   5.634   3.010
  134GLU      C 1322   3.932   6.066   3.067
  134GLU      O 1323   3.882   6.126   2.972
  135LYS      N 1324   3.881   6.063   3.190
  135LYS      H 1325   3.924   6.016   3.267
  135LYS     CA 1326   3.758   6.134   3.229
  135LYS     CB 1327   3.711   6.076   3.363
  135LYS     CG 1328   3.647   5.938   3.350
  135LYS     CD 1329   3.653   5.868   3.486
  135LYS     CE 1330   3.612   5.723   3.461
  135LYS     NZ 1331   3.471   5.716   3.418
  135LYS    HZ1 1332   3.455   5.703   3.320
  135LYS    HZ2 1333   3.427   5.644   3.471
  135LYS    HZ3 1334   3.434   5.806   3.443
  135LYS      C 1335   3.757   6.287   3.237
  135LYS      O 1336   3.651   6.348   3.227
  136ASN      N 1337   3.876   6.346   3.240
  136ASN      H 1338   3.952   6.299   3.285
  136ASN     CA 1339   3.886   6.492   3.237
  136ASN     CB 1340   4.032   6.511   3.277
  136ASN     CG 1341   4.080   6.656   3.271
  136ASN    OD1 1342   4.103   6.712   3.164
  136ASN    ND2 1343   4.071   6.726   3.384
  136ASN   HD21 1344   4.032   6.678   3.463
  136ASN   HD22 1345   4.114   6.815   3.398
  136ASN      C 1346   3.858   6.551   3.098
  136ASN      O 1347   3.905   6.496   2.999
  137GLU      N 1348   3.788   6.664   3.104
  137GLU      H 1349   3.738   6.680   3.190
  137GLU     CA 1350   3.740   6.740   2.988
  137GLU     CB 1351   3.665   6.865   3.034
  137GLU     CG 1352   3.526   6.859   3.099
  137GLU     CD 1353   3.537   6.801   3.240
  137GLU    OE1 1354   3.548   6.887   3.330
  137GLU    OE2 1355   3.546   6.677   3.257
  137GLU      C 1356   3.851   6.791   2.896
  137GLU      O 1357   3.856   6.743   2.783
  138ALA      N 1358   3.953   6.856   2.953
  138ALA      H 1359   3.956   6.858   3.053
  138ALA     CA 1360   4.071   6.904   2.879
  138ALA     CB 1361   4.155   6.974   2.987
  138ALA      C 1362   4.150   6.792   2.812
  138ALA      O 1363   4.177   6.809   2.694
  139ILE      N 1364   4.168   6.680   2.883
  139ILE      H 1365   4.133   6.678   2.976
  139ILE     CA 1366   4.237   6.561   2.831
  139ILE     CB 1367   4.271   6.470   2.949
  139ILE    CG1 1368   4.349   6.554   3.051
  139ILE    CG2 1369   4.341   6.341   2.905
  139ILE     CD 1370   4.402   6.471   3.168
  139ILE      C 1371   4.159   6.498   2.716
  139ILE      O 1372   4.216   6.466   2.611
  140GLN      N 1373   4.027   6.489   2.732
  140GLN      H 1374   3.986   6.495   2.823
  140GLN     CA 1375   3.931   6.437   2.634
  140GLN     CB 1376   3.784   6.429   2.677
  140GLN     CG 1377   3.743   6.282   2.667
  140GLN     CD 1378   3.613   6.263   2.746
  140GLN    OE1 1379   3.510   6.316   2.705
  140GLN    NE2 1380   3.623   6.201   2.863
  140GLN   HE21 1381   3.716   6.175   2.888
  140GLN   HE22 1382   3.550   6.204   2.932
  140GLN      C 1383   3.926   6.525   2.510
  140GLN      O 1384   3.944   6.479   2.397
  141ALA      N 1385   3.907   6.653   2.540
  141ALA      H 1386   3.877   6.681   2.630
  141ALA     CA 1387   3.901   6.752   2.432
  141ALA     CB 1388   3.857   6.889   2.484
  141ALA      C 1389   4.026   6.768   2.345
  141ALA      O 1390   4.010   6.770   2.223
  142ALA      N 1391   4.142   6.766   2.410
  142ALA      H 1392   4.143   6.814   2.498
  142ALA     CA 1393   4.268   6.755   2.335
  142ALA     CB 1394   4.387   6.769   2.430
  142ALA      C 1395   4.293   6.633   2.246
  142ALA      O 1396   4.332   6.637   2.130
  143HISE     N 1397   4.240   6.520   2.294
  143HISE     H 1398   4.223   6.506   2.392
  143HISE    CA 1399   4.241   6.398   2.213
  143HISE    CB 1400   4.197   6.276   2.295
  143HISE    CG 1401   4.206   6.139   2.229
  143HISE   ND1 1402   4.278   6.032   2.264
  143HISE   CD2 1403   4.115   6.100   2.141
  143HISE   HD2 1404   4.050   6.169   2.088
  143HISE   CE1 1405   4.222   5.923   2.214
  143HISE   HE1 1406   4.245   5.817   2.231
  143HISE   NE2 1407   4.125   5.968   2.134
  143HISE   HE2 1408   4.056   5.912   2.089
  143HISE     C 1409   4.145   6.413   2.095
  143HISE     O 1410   4.193   6.396   1.983
  144ASP      N 1411   4.022   6.452   2.126
  144ASP      H 1412   3.987   6.477   2.216
  144ASP     CA 1413   3.922   6.476   2.020
  144ASP     CB 1414   3.795   6.529   2.087
  144ASP     CG 1415   3.681   6.525   1.986
  144ASP    OD1 1416   3.627   6.633   1.953
  144ASP    OD2 1417   3.626   6.414   1.965
  144ASP      C 1418   3.959   6.575   1.909
  144ASP      O 1419   3.942   6.537   1.793
  145ALA      N 1420   4.011   6.691   1.947
  145ALA      H 1421   4.022   6.724   2.041
  145ALA     CA 1422   4.054   6.793   1.851
  145ALA     CB 1423   4.122   6.909   1.924
  145ALA      C 1424   4.151   6.735   1.748
  145ALA      O 1425   4.156   6.801   1.644
  146VAL      N 1426   4.245   6.649   1.787
  146VAL      H 1427   4.260   6.645   1.886
  146VAL     CA 1428   4.344   6.583   1.700
  146VAL     CB 1429   4.455   6.537   1.795
  146VAL    CG1 1430   4.561   6.449   1.730
  146VAL    CG2 1431   4.535   6.658   1.845
  146VAL      C 1432   4.272   6.479   1.615
  146VAL      O 1433   4.271   6.480   1.492
  147ALA      N 1434   4.195   6.392   1.681
  147ALA      H 1435   4.188   6.397   1.781
  147ALA     CA 1436   4.121   6.279   1.622
  147ALA     CB 1437   4.075   6.179   1.729
  147ALA      C 1438   4.017   6.319   1.517
  147ALA      O 1439   3.998   6.240   1.425
  148GLN      N 1440   3.954   6.435   1.530
  148GLN      H 1441   3.951   6.488   1.615
  148GLN     CA 1442   3.867   6.491   1.425
  148GLN     CB 1443   3.797   6.621   1.466
  148GLN     CG 1444   3.703   6.606   1.586
  148GLN     CD 1445   3.573   6.528   1.565
  148GLN    OE1 1446   3.505   6.536   1.463
  148GLN    NE2 1447   3.529   6.456   1.668
  148GLN   HE21 1448   3.578   6.449   1.756
  148GLN   HE22 1449   3.450   6.396   1.659
  148GLN      C 1450   3.935   6.517   1.291
  148GLN      O 1451   3.872   6.535   1.187
  149GLU      N 1452   4.066   6.537   1.294
  149GLU      H 1453   4.121   6.518   1.376
  149GLU     CA 1454   4.136   6.552   1.166
  149GLU     CB 1455   4.280   6.602   1.185
  149GLU     CG 1456   4.290   6.755   1.194
  149GLU     CD 1457   4.435   6.780   1.237
  149GLU    OE1 1458   4.501   6.852   1.159
  149GLU    OE2 1459   4.467   6.756   1.356
  149GLU      C 1460   4.141   6.431   1.073
  149GLU      O 1461   4.115   6.437   0.952
  150GLY      N 1462   4.167   6.314   1.130
  150GLY      H 1463   4.164   6.306   1.229
  150GLY     CA 1464   4.176   6.188   1.053
  150GLY      C 1465   4.177   6.071   1.152
  150GLY      O 1466   4.282   6.058   1.214
  151GLN      N 1467   4.070   5.992   1.141
  151GLN      H 1468   3.999   6.024   1.079
  151GLN     CA 1469   4.050   5.881   1.235
  151GLN     CB 1470   3.899   5.855   1.249
  151GLN     CG 1471   3.826   5.807   1.124
  151GLN     CD 1472   3.676   5.802   1.151
  151GLN    OE1 1473   3.600   5.897   1.137
  151GLN    NE2 1474   3.636   5.698   1.225
  151GLN   HE21 1475   3.701   5.625   1.248
  151GLN   HE22 1476   3.558   5.714   1.284
  151GLN      C 1477   4.114   5.750   1.189
  151GLN      O 1478   4.135   5.730   1.070
  152CYS      N 1479   4.171   5.677   1.285
  152CYS      H 1480   4.165   5.716   1.377
  152CYS     CA 1481   4.250   5.556   1.258
  152CYS     CB 1482   4.310   5.487   1.381
  152CYS     SG 1483   4.453   5.389   1.321
  152CYS     HG 1484   4.496   5.496   1.256
  152CYS      C 1485   4.154   5.456   1.193
  152CYS      O 1486   4.060   5.409   1.258
  153ARG      N 1487   4.171   5.434   1.063
  153ARG      H 1488   4.197   5.513   1.007
  153ARG     CA 1489   4.098   5.325   0.997
  153ARG     CB 1490   4.111   5.352   0.847
  153ARG     CG 1491   4.037   5.483   0.818
  153ARG     CD 1492   3.999   5.487   0.670
  153ARG     NE 1493   3.959   5.627   0.649
  153ARG     HE 1494   4.024   5.700   0.626
  153ARG     CZ 1495   3.834   5.672   0.628
  153ARG    NH1 1496   3.731   5.587   0.625
  153ARG   HH11 1497   3.744   5.494   0.660
  153ARG   HH12 1498   3.637   5.619   0.613
  153ARG    NH2 1499   3.799   5.795   0.667
  153ARG   HH21 1500   3.864   5.859   0.708
  153ARG   HH22 1501   3.707   5.833   0.664
  153ARG      C 1502   4.141   5.189   1.051
  153ARG      O 1503   4.253   5.153   1.015
  154VAL      N 1504   4.055   5.115   1.120
  154VAL      H 1505   3.958   5.137   1.122
  154VAL     CA 1506   4.082   4.991   1.195
  154VAL     CB 1507   4.105   5.012   1.345
  154VAL    CG1 1508   4.253   5.038   1.370
  154VAL    CG2 1509   3.996   5.103   1.402
  154VAL      C 1510   3.971   4.886   1.189
  154VAL      O 1511   3.857   4.922   1.158
  155ASP      N 1512   4.000   4.762   1.225
  155ASP      H 1513   4.090   4.748   1.267
  155ASP     CA 1514   3.911   4.645   1.223
  155ASP     CB 1515   3.967   4.527   1.144
  155ASP     CG 1516   3.876   4.405   1.131
  155ASP    OD1 1517   3.796   4.407   1.035
  155ASP    OD2 1518   3.878   4.332   1.233
  155ASP      C 1519   3.854   4.611   1.361
  155ASP      O 1520   3.934   4.601   1.453
  156ASP      N 1521   3.724   4.582   1.359
  156ASP      H 1522   3.662   4.595   1.282
  156ASP     CA 1523   3.661   4.538   1.485
  156ASP     CB 1524   3.509   4.540   1.467
  156ASP     CG 1525   3.465   4.453   1.349
  156ASP    OD1 1526   3.465   4.507   1.236
  156ASP    OD2 1527   3.454   4.329   1.364
  156ASP      C 1528   3.717   4.418   1.563
  156ASP      O 1529   3.713   4.407   1.685
  157LYS      N 1530   3.784   4.327   1.493
  157LYS      H 1531   3.787   4.329   1.393
  157LYS     CA 1532   3.861   4.218   1.554
  157LYS     CB 1533   3.845   4.089   1.473
  157LYS     CG 1534   3.709   4.023   1.497
  157LYS     CD 1535   3.702   3.896   1.413
  157LYS     CE 1536   3.561   3.837   1.408
  157LYS     NZ 1537   3.473   3.942   1.356
  157LYS    HZ1 1538   3.425   3.974   1.438
  157LYS    HZ2 1539   3.526   4.016   1.314
  157LYS    HZ3 1540   3.414   3.905   1.285
  157LYS      C 1541   4.007   4.255   1.580
  157LYS      O 1542   4.064   4.249   1.689
  158VAL      N 1543   4.070   4.319   1.482
  158VAL      H 1544   4.031   4.325   1.390
  158VAL     CA 1545   4.212   4.358   1.486
  158VAL     CB 1546   4.264   4.366   1.343
  158VAL    CG1 1547   4.409   4.414   1.329
  158VAL    CG2 1548   4.258   4.229   1.275
  158VAL      C 1549   4.233   4.493   1.555
  158VAL      O 1550   4.207   4.597   1.495
  159ASN      N 1551   4.244   4.494   1.688
  159ASN      H 1552   4.263   4.414   1.745
  159ASN     CA 1553   4.269   4.622   1.755
  159ASN     CB 1554   4.191   4.631   1.886
  159ASN     CG 1555   4.193   4.506   1.975
  159ASN    OD1 1556   4.295   4.471   2.034
  159ASN    ND2 1557   4.077   4.445   1.997
  159ASN   HD21 1558   3.983   4.462   1.968
  159ASN   HD22 1559   4.089   4.351   2.031
  159ASN      C 1560   4.418   4.644   1.784
  159ASN      O 1561   4.497   4.559   1.743
  160PHE      N 1562   4.448   4.765   1.831
  160PHE      H 1563   4.377   4.835   1.838
  160PHE     CA 1564   4.589   4.796   1.861
  160PHE     CB 1565   4.629   4.937   1.818
  160PHE     CG 1566   4.623   4.945   1.665
  160PHE    CD1 1567   4.547   5.036   1.593
  160PHE    HD1 1568   4.468   5.087   1.647
  160PHE    CD2 1569   4.710   4.867   1.589
  160PHE    HD2 1570   4.736   4.768   1.627
  160PHE    CE1 1571   4.564   5.064   1.458
  160PHE    HE1 1572   4.491   5.126   1.406
  160PHE    CE2 1573   4.724   4.896   1.454
  160PHE    HE2 1574   4.807   4.840   1.411
  160PHE     CZ 1575   4.662   4.999   1.384
  160PHE     HZ 1576   4.647   4.995   1.276
  160PHE      C 1577   4.634   4.762   2.003
  160PHE      O 1578   4.564   4.792   2.100
  161HISE     N 1579   4.740   4.681   2.004
  161HISE     H 1580   4.777   4.644   1.918
  161HISE    CA 1581   4.814   4.643   2.125
  161HISE    CB 1582   4.838   4.493   2.142
  161HISE    CG 1583   4.865   4.462   2.289
  161HISE   ND1 1584   4.781   4.400   2.371
  161HISE   CD2 1585   4.984   4.467   2.350
  161HISE   HD2 1586   5.077   4.492   2.300
  161HISE   CE1 1587   4.847   4.364   2.481
  161HISE   HE1 1588   4.814   4.298   2.561
  161HISE   NE2 1589   4.973   4.400   2.464
  161HISE   HE2 1590   5.038   4.395   2.540
  161HISE     C 1591   4.941   4.725   2.145
  161HISE     O 1592   5.032   4.722   2.062
  162PHE      N 1593   4.949   4.797   2.257
  162PHE      H 1594   4.867   4.830   2.304
  162PHE     CA 1595   5.072   4.872   2.284
  162PHE     CB 1596   5.031   4.985   2.378
  162PHE     CG 1597   5.142   5.083   2.419
  162PHE    CD1 1598   5.194   5.092   2.547
  162PHE    HD1 1599   5.158   5.026   2.625
  162PHE    CD2 1600   5.178   5.166   2.314
  162PHE    HD2 1601   5.120   5.171   2.221
  162PHE    CE1 1602   5.292   5.189   2.566
  162PHE    HE1 1603   5.315   5.212   2.671
  162PHE    CE2 1604   5.276   5.262   2.340
  162PHE    HE2 1605   5.302   5.335   2.264
  162PHE     CZ 1606   5.334   5.274   2.466
  162PHE     HZ 1607   5.421   5.336   2.485
  162PHE      C 1608   5.191   4.792   2.340
  162PHE      O 1609   5.175   4.714   2.433
  163ILE      N 1610   5.303   4.791   2.268
  163ILE      H 1611   5.318   4.839   2.182
  163ILE     CA 1612   5.432   4.737   2.312
  163ILE     CB 1613   5.469   4.614   2.230
  163ILE    CG1 1614   5.373   4.495   2.240
  163ILE    CG2 1615   5.609   4.557   2.252
  163ILE     CD 1616   5.368   4.446   2.385
  163ILE      C 1617   5.539   4.847   2.318
  163ILE      O 1618   5.595   4.895   2.219
  164LEU      N 1619   5.557   4.896   2.440
  164LEU      H 1620   5.508   4.862   2.520
  164LEU     CA 1621   5.664   4.990   2.477
  164LEU     CB 1622   5.629   5.088   2.590
  164LEU     CG 1623   5.724   5.206   2.607
  164LEU    CD1 1624   5.729   5.292   2.481
  164LEU    CD2 1625   5.675   5.278   2.733
  164LEU      C 1626   5.800   4.926   2.505
  164LEU      O 1627   5.820   4.870   2.612
  165PHE      N 1628   5.901   4.946   2.420
  165PHE      H 1629   5.877   5.000   2.340
  165PHE     CA 1630   6.043   4.919   2.447
  165PHE     CB 1631   6.114   4.883   2.317
  165PHE     CG 1632   6.142   4.733   2.321
  165PHE    CD1 1633   6.243   4.668   2.391
  165PHE    HD1 1634   6.304   4.731   2.456
  165PHE    CD2 1635   6.049   4.655   2.254
  165PHE    HD2 1636   5.968   4.694   2.193
  165PHE    CE1 1637   6.251   4.530   2.400
  165PHE    HE1 1638   6.342   4.484   2.440
  165PHE    CE2 1639   6.065   4.517   2.248
  165PHE    HE2 1640   5.985   4.453   2.211
  165PHE     CZ 1641   6.158   4.454   2.331
  165PHE     HZ 1642   6.165   4.345   2.329
  165PHE      C 1643   6.113   5.034   2.519
  165PHE      O 1644   6.130   5.137   2.454
  166ASN      N 1645   6.090   5.047   2.649
  166ASN      H 1646   6.034   4.979   2.696
  166ASN     CA 1647   6.153   5.155   2.727
  166ASN     CB 1648   6.087   5.164   2.865
  166ASN     CG 1649   6.135   5.283   2.948
  166ASN    OD1 1650   6.250   5.326   2.945
  166ASN    ND2 1651   6.062   5.332   3.048
  166ASN   HD21 1652   5.971   5.297   3.072
  166ASN   HD22 1653   6.105   5.393   3.114
  166ASN      C 1654   6.301   5.122   2.751
  166ASN      O 1655   6.337   5.035   2.829
  167ASN      N 1656   6.377   5.222   2.707
  167ASN      H 1657   6.335   5.307   2.676
  167ASN     CA 1658   6.523   5.227   2.696
  167ASN     CB 1659   6.558   5.291   2.562
  167ASN     CG 1660   6.706   5.275   2.525
  167ASN    OD1 1661   6.775   5.183   2.567
  167ASN    ND2 1662   6.757   5.362   2.438
  167ASN   HD21 1663   6.706   5.443   2.411
  167ASN   HD22 1664   6.836   5.342   2.380
  167ASN      C 1665   6.587   5.290   2.820
  167ASN      O 1666   6.662   5.386   2.807
  168VAL      N 1667   6.559   5.223   2.932
  168VAL      H 1668   6.497   5.145   2.940
  168VAL     CA 1669   6.625   5.255   3.060
  168VAL     CB 1670   6.548   5.208   3.183
  168VAL    CG1 1671   6.445   5.319   3.202
  168VAL    CG2 1672   6.481   5.070   3.178
  168VAL      C 1673   6.774   5.226   3.079
  168VAL      O 1674   6.826   5.145   3.003
  169ASP      N 1675   6.847   5.288   3.171
  169ASP      H 1676   6.823   5.367   3.229
  169ASP     CA 1677   6.980   5.246   3.216
  169ASP     CB 1678   7.012   5.336   3.335
  169ASP     CG 1679   6.973   5.484   3.328
  169ASP    OD1 1680   6.867   5.511   3.389
  169ASP    OD2 1681   7.054   5.559   3.268
  169ASP      C 1682   7.004   5.100   3.256
  169ASP      O 1683   6.948   5.052   3.354
  170GLY      N 1684   7.095   5.027   3.191
  170GLY      H 1685   7.142   5.067   3.113
  170GLY     CA 1686   7.141   4.894   3.233
  170GLY      C 1687   7.069   4.775   3.169
  170GLY      O 1688   7.128   4.673   3.135
  171HISE     N 1689   6.937   4.786   3.151
  171HISE     H 1690   6.883   4.859   3.193
  171HISE    CA 1691   6.854   4.690   3.078
  171HISE    CB 1692   6.805   4.584   3.177
  171HISE    CG 1693   6.716   4.634   3.291
  171HISE   ND1 1694   6.754   4.673   3.412
  171HISE   CD2 1695   6.584   4.646   3.280
  171HISE   HD2 1696   6.527   4.613   3.193
  171HISE   CE1 1697   6.646   4.722   3.472
  171HISE   HE1 1698   6.649   4.783   3.562
  171HISE   NE2 1699   6.542   4.707   3.390
  171HISE   HE2 1700   6.446   4.734   3.395
  171HISE     C 1701   6.732   4.761   3.018
  171HISE     O 1702   6.695   4.861   3.079
  172LEU      N 1703   6.680   4.706   2.909
  172LEU      H 1704   6.716   4.616   2.884
  172LEU     CA 1705   6.548   4.739   2.853
  172LEU     CB 1706   6.552   4.686   2.710
  172LEU     CG 1707   6.659   4.728   2.608
  172LEU    CD1 1708   6.630   4.635   2.489
  172LEU    CD2 1709   6.634   4.874   2.571
  172LEU      C 1710   6.426   4.696   2.934
  172LEU      O 1711   6.418   4.586   2.989
  173TYR      N 1712   6.323   4.780   2.928
  173TYR      H 1713   6.327   4.876   2.898
  173TYR     CA 1714   6.194   4.739   2.985
  173TYR     CB 1715   6.141   4.828   3.098
  173TYR     CG 1716   6.200   4.788   3.233
  173TYR    CD1 1717   6.218   4.895   3.320
  173TYR    HD1 1718   6.214   4.998   3.282
  173TYR    CD2 1719   6.192   4.662   3.291
  173TYR    HD2 1720   6.178   4.581   3.219
  173TYR    CE1 1721   6.233   4.874   3.456
  173TYR    HE1 1722   6.253   4.961   3.518
  173TYR    CE2 1723   6.203   4.637   3.427
  173TYR    HE2 1724   6.199   4.534   3.463
  173TYR     CZ 1725   6.225   4.746   3.510
  173TYR     OH 1726   6.291   4.722   3.627
  173TYR     HH 1727   6.336   4.795   3.678
  173TYR      C 1728   6.080   4.727   2.884
  173TYR      O 1729   6.046   4.824   2.815
  174GLU      N 1730   6.035   4.603   2.865
  174GLU      H 1731   6.087   4.526   2.899
  174GLU     CA 1732   5.931   4.580   2.764
  174GLU     CB 1733   5.955   4.439   2.709
  174GLU     CG 1734   5.872   4.405   2.586
  174GLU     CD 1735   5.868   4.253   2.564
  174GLU    OE1 1736   5.874   4.176   2.663
  174GLU    OE2 1737   5.897   4.211   2.451
  174GLU      C 1738   5.791   4.595   2.822
  174GLU      O 1739   5.755   4.511   2.904
  175LEU      N 1740   5.721   4.705   2.793
  175LEU      H 1741   5.759   4.788   2.753
  175LEU     CA 1742   5.595   4.720   2.867
  175LEU     CB 1743   5.588   4.865   2.915
  175LEU     CG 1744   5.699   4.894   3.017
  175LEU    CD1 1745   5.748   5.038   3.003
  175LEU    CD2 1746   5.650   4.870   3.160
  175LEU      C 1747   5.474   4.695   2.775
  175LEU      O 1748   5.477   4.718   2.655
  176ASP      N 1749   5.375   4.627   2.833
  176ASP      H 1750   5.400   4.586   2.920
  176ASP     CA 1751   5.246   4.591   2.773
  176ASP     CB 1752   5.208   4.458   2.838
  176ASP     CG 1753   5.108   4.384   2.749
  176ASP    OD1 1754   4.986   4.381   2.773
  176ASP    OD2 1755   5.154   4.311   2.659
  176ASP      C 1756   5.131   4.690   2.797
  176ASP      O 1757   5.137   4.784   2.875
  177GLY      N 1758   5.043   4.702   2.698
  177GLY      H 1759   5.072   4.684   2.604
  177GLY     CA 1760   4.921   4.784   2.711
  177GLY      C 1761   4.818   4.736   2.812
  177GLY      O 1762   4.754   4.815   2.882
  178ARG      N 1763   4.810   4.603   2.822
  178ARG      H 1764   4.885   4.545   2.789
  178ARG     CA 1765   4.706   4.539   2.903
  178ARG     CB 1766   4.626   4.452   2.806
  178ARG     CG 1767   4.552   4.530   2.697
  178ARG     CD 1768   4.540   4.471   2.557
  178ARG     NE 1769   4.462   4.555   2.465
  178ARG     HE 1770   4.392   4.609   2.511
  178ARG     CZ 1771   4.457   4.558   2.331
  178ARG    NH1 1772   4.521   4.477   2.246
  178ARG   HH11 1773   4.580   4.413   2.295
  178ARG   HH12 1774   4.511   4.479   2.146
  178ARG    NH2 1775   4.378   4.651   2.276
  178ARG   HH21 1776   4.323   4.706   2.338
  178ARG   HH22 1777   4.380   4.664   2.177
  178ARG      C 1778   4.744   4.470   3.034
  178ARG      O 1779   4.663   4.457   3.126
  179MET      N 1780   4.861   4.406   3.028
  179MET      H 1781   4.919   4.405   2.946
  179MET     CA 1782   4.917   4.331   3.141
  179MET     CB 1783   4.958   4.192   3.090
  179MET     CG 1784   4.829   4.110   3.084
  179MET     SD 1785   4.846   3.975   2.960
  179MET     CE 1786   4.929   3.869   3.076
  179MET      C 1787   5.044   4.388   3.205
  179MET      O 1788   5.142   4.399   3.132
  180PRO      N 1789   5.029   4.434   3.329
  180PRO     CA 1790   5.137   4.488   3.413
  180PRO     CB 1791   5.070   4.495   3.550
  180PRO     CG 1792   4.924   4.531   3.521
  180PRO     CD 1793   4.898   4.452   3.392
  180PRO      C 1794   5.265   4.407   3.433
  180PRO      O 1795   5.269   4.292   3.391
  181PHE      N 1796   5.351   4.456   3.523
  181PHE      H 1797   5.325   4.533   3.581
  181PHE     CA 1798   5.489   4.413   3.549
  181PHE     CB 1799   5.490   4.274   3.613
  181PHE     CG 1800   5.617   4.232   3.687
  181PHE    CD1 1801   5.640   4.264   3.820
  181PHE    HD1 1802   5.592   4.354   3.859
  181PHE    CD2 1803   5.700   4.140   3.623
  181PHE    HD2 1804   5.680   4.112   3.519
  181PHE    CE1 1805   5.748   4.213   3.891
  181PHE    HE1 1806   5.768   4.255   3.990
  181PHE    CE2 1807   5.806   4.087   3.696
  181PHE    HE2 1808   5.878   4.023   3.645
  181PHE     CZ 1809   5.834   4.126   3.826
  181PHE     HZ 1810   5.922   4.086   3.876
  181PHE      C 1811   5.577   4.428   3.425
  181PHE      O 1812   5.533   4.404   3.313
  182PRO      N 1813   5.690   4.498   3.435
  182PRO     CA 1814   5.781   4.501   3.320
  182PRO     CB 1815   5.850   4.637   3.339
  182PRO     CG 1816   5.858   4.653   3.491
  182PRO     CD 1817   5.723   4.599   3.536
  182PRO      C 1818   5.887   4.395   3.294
  182PRO      O 1819   5.919   4.319   3.385
  183VAL      N 1820   5.906   4.359   3.167
  183VAL      H 1821   5.837   4.384   3.099
  183VAL     CA 1822   5.998   4.250   3.135
  183VAL     CB 1823   5.928   4.170   3.026
  183VAL    CG1 1824   6.020   4.057   2.979
  183VAL    CG2 1825   5.796   4.119   3.083
  183VAL      C 1826   6.140   4.298   3.101
  183VAL      O 1827   6.167   4.388   3.022
  184ASN      N 1828   6.233   4.249   3.182
  184ASN      H 1829   6.214   4.160   3.225
  184ASN     CA 1830   6.376   4.283   3.174
  184ASN     CB 1831   6.441   4.237   3.305
  184ASN     CG 1832   6.393   4.312   3.429
  184ASN    OD1 1833   6.411   4.433   3.440
  184ASN    ND2 1834   6.339   4.252   3.535
  184ASN   HD21 1835   6.332   4.152   3.542
  184ASN   HD22 1836   6.313   4.313   3.610
  184ASN      C 1837   6.452   4.224   3.054
  184ASN      O 1838   6.504   4.113   3.059
  185HISE     N 1839   6.476   4.305   2.951
  185HISE     H 1840   6.453   4.403   2.953
  185HISE    CA 1841   6.550   4.258   2.833
  185HISE    CB 1842   6.472   4.301   2.709
  185HISE    CG 1843   6.358   4.202   2.685
  185HISE   ND1 1844   6.351   4.075   2.726
  185HISE   CD2 1845   6.236   4.233   2.643
  185HISE   HD2 1846   6.213   4.326   2.592
  185HISE   CE1 1847   6.224   4.038   2.723
  185HISE   HE1 1848   6.183   3.941   2.753
  185HISE   NE2 1849   6.151   4.131   2.662
  185HISE   HE2 1850   6.052   4.143   2.658
  185HISE     C 1851   6.691   4.316   2.836
  185HISE     O 1852   6.716   4.428   2.880
  186GLY      N 1853   6.784   4.225   2.806
  186GLY      H 1854   6.760   4.135   2.769
  186GLY     CA 1855   6.928   4.251   2.811
  186GLY      C 1856   6.972   4.363   2.716
  186GLY      O 1857   6.925   4.368   2.602
  187ALA      N 1858   7.062   4.445   2.768
  187ALA      H 1859   7.115   4.428   2.851
  187ALA     CA 1860   7.100   4.570   2.700
  187ALA     CB 1861   7.225   4.618   2.773
  187ALA      C 1862   7.130   4.563   2.550
  187ALA      O 1863   7.219   4.491   2.508
  188SER      N 1864   7.031   4.614   2.476
  188SER      H 1865   6.944   4.635   2.520
  188SER     CA 1866   7.044   4.625   2.330
  188SER     CB 1867   6.935   4.529   2.283
  188SER     OG 1868   6.941   4.525   2.140
  188SER     HG 1869   6.874   4.465   2.097
  188SER      C 1870   7.023   4.771   2.289
  188SER      O 1871   6.962   4.846   2.364
  189SER      N 1872   7.073   4.807   2.171
  189SER      H 1873   7.111   4.745   2.103
  189SER     CA 1874   7.065   4.947   2.125
  189SER     CB 1875   7.197   4.992   2.063
  189SER     OG 1876   7.230   4.911   1.950
  189SER     HG 1877   7.216   4.970   1.870
  189SER      C 1878   6.944   4.962   2.033
  189SER      O 1879   6.891   4.861   1.986
  190GLU      N 1880   6.898   5.086   2.025
  190GLU      H 1881   6.935   5.160   2.082
  190GLU     CA 1882   6.776   5.131   1.957
  190GLU     CB 1883   6.773   5.283   1.939
  190GLU     CG 1884   6.778   5.363   2.070
  190GLU     CD 1885   6.914   5.386   2.134
  190GLU    OE1 1886   6.990   5.476   2.093
  190GLU    OE2 1887   6.955   5.300   2.216
  190GLU      C 1888   6.771   5.077   1.814
  190GLU      O 1889   6.672   5.018   1.769
  191ASP      N 1890   6.884   5.082   1.744
  191ASP      H 1891   6.969   5.116   1.786
  191ASP     CA 1892   6.908   5.041   1.605
  191ASP     CB 1893   7.030   5.115   1.551
  191ASP     CG 1894   7.169   5.081   1.608
  191ASP    OD1 1895   7.184   5.051   1.728
  191ASP    OD2 1896   7.260   5.061   1.525
  191ASP      C 1897   6.898   4.890   1.580
  191ASP      O 1898   6.824   4.847   1.492
  192THR      N 1899   6.950   4.810   1.672
  192THR      H 1900   7.028   4.847   1.723
  192THR     CA 1901   6.917   4.667   1.684
  192THR     CB 1902   7.009   4.599   1.785
  192THR    OG1 1903   7.144   4.643   1.765
  192THR    HG1 1904   7.199   4.631   1.848
  192THR    CG2 1905   7.017   4.447   1.779
  192THR      C 1906   6.773   4.635   1.725
  192THR      O 1907   6.704   4.563   1.652
  193LEU      N 1908   6.721   4.700   1.828
  193LEU      H 1909   6.778   4.755   1.889
  193LEU     CA 1910   6.578   4.691   1.861
  193LEU     CB 1911   6.533   4.794   1.965
  193LEU     CG 1912   6.557   4.758   2.111
  193LEU    CD1 1913   6.529   4.879   2.201
  193LEU    CD2 1914   6.485   4.626   2.140
  193LEU      C 1915   6.473   4.700   1.750
  193LEU      O 1916   6.374   4.628   1.758
  194LEU      N 1917   6.506   4.771   1.642
  194LEU      H 1918   6.583   4.835   1.646
  194LEU     CA 1919   6.426   4.792   1.520
  194LEU     CB 1920   6.485   4.893   1.422
  194LEU     CG 1921   6.485   5.036   1.477
  194LEU    CD1 1922   6.557   5.121   1.372
  194LEU    CD2 1923   6.355   5.115   1.497
  194LEU      C 1924   6.404   4.660   1.445
  194LEU      O 1925   6.289   4.619   1.430
  195LYS      N 1926   6.513   4.584   1.435
  195LYS      H 1927   6.595   4.620   1.480
  195LYS     CA 1928   6.512   4.450   1.375
  195LYS     CB 1929   6.659   4.414   1.351
  195LYS     CG 1930   6.736   4.520   1.271
  195LYS     CD 1931   6.881   4.473   1.268
  195LYS     CE 1932   6.885   4.355   1.170
  195LYS     NZ 1933   7.023   4.302   1.167
  195LYS    HZ1 1934   7.029   4.213   1.122
  195LYS    HZ2 1935   7.073   4.367   1.110
  195LYS    HZ3 1936   7.072   4.307   1.254
  195LYS      C 1937   6.428   4.343   1.445
  195LYS      O 1938   6.329   4.295   1.391
  196ASP      N 1939   6.435   4.343   1.578
  196ASP      H 1940   6.501   4.395   1.632
  196ASP     CA 1941   6.350   4.255   1.660
  196ASP     CB 1942   6.397   4.248   1.806
  196ASP     CG 1943   6.538   4.199   1.837
  196ASP    OD1 1944   6.557   4.116   1.928
  196ASP    OD2 1945   6.629   4.240   1.762
  196ASP      C 1946   6.202   4.286   1.644
  196ASP      O 1947   6.128   4.188   1.643
  197ALA      N 1948   6.172   4.416   1.638
  197ALA      H 1949   6.236   4.484   1.674
  197ALA     CA 1950   6.038   4.468   1.611
  197ALA     CB 1951   6.046   4.619   1.635
  197ALA      C 1952   5.993   4.430   1.470
  197ALA      O 1953   5.892   4.361   1.468
  198ALA      N 1954   6.066   4.456   1.362
  198ALA      H 1955   6.150   4.511   1.365
  198ALA     CA 1956   6.025   4.429   1.224
  198ALA     CB 1957   6.134   4.497   1.141
  198ALA      C 1958   6.010   4.282   1.183
  198ALA      O 1959   5.916   4.250   1.112
  199LYS      N 1960   6.108   4.207   1.233
  199LYS      H 1961   6.184   4.243   1.286
  199LYS     CA 1962   6.106   4.060   1.234
  199LYS     CB 1963   6.236   4.007   1.295
  199LYS     CG 1964   6.342   4.003   1.185
  199LYS     CD 1965   6.482   3.982   1.242
  199LYS     CE 1966   6.580   3.973   1.125
  199LYS     NZ 1967   6.699   3.895   1.159
  199LYS    HZ1 1968   6.777   3.909   1.097
  199LYS    HZ2 1969   6.729   3.937   1.244
  199LYS    HZ3 1970   6.686   3.796   1.161
  199LYS      C 1971   5.990   3.986   1.303
  199LYS      O 1972   5.920   3.914   1.232
  200VAL      N 1973   5.964   4.026   1.427
  200VAL      H 1974   6.033   4.062   1.489
  200VAL     CA 1975   5.840   3.976   1.489
  200VAL     CB 1976   5.848   4.013   1.637
  200VAL    CG1 1977   5.719   3.997   1.718
  200VAL    CG2 1978   5.950   3.916   1.697
  200VAL      C 1979   5.714   4.009   1.408
  200VAL      O 1980   5.643   3.924   1.356
  201CYS      N 1981   5.708   4.138   1.377
  201CYS      H 1982   5.777   4.204   1.407
  201CYS     CA 1983   5.598   4.189   1.295
  201CYS     CB 1984   5.598   4.341   1.275
  201CYS     SG 1985   5.437   4.405   1.214
  201CYS     HG 1986   5.455   4.535   1.236
  201CYS      C 1987   5.590   4.125   1.156
  201CYS      O 1988   5.476   4.092   1.124
  202ARG      N 1989   5.700   4.087   1.092
  202ARG      H 1990   5.788   4.127   1.117
  202ARG     CA 1991   5.699   4.023   0.959
  202ARG     CB 1992   5.841   4.003   0.906
  202ARG     CG 1993   5.847   3.946   0.764
  202ARG     CD 1994   5.824   4.058   0.662
  202ARG     NE 1995   5.801   3.996   0.531
  202ARG     HE 1996   5.835   3.902   0.521
  202ARG     CZ 1997   5.757   4.057   0.421
  202ARG    NH1 1998   5.760   4.191   0.414
  202ARG   HH11 1999   5.810   4.254   0.473
  202ARG   HH12 2000   5.685   4.230   0.362
  202ARG    NH2 2001   5.745   3.984   0.309
  202ARG   HH21 2002   5.763   3.889   0.284
  202ARG   HH22 2003   5.682   4.032   0.248
  202ARG      C 2004   5.632   3.887   0.973
  202ARG      O 2005   5.523   3.862   0.921
  203GLU      N 2006   5.680   3.811   1.071
  203GLU      H 2007   5.757   3.841   1.127
  203GLU     CA 2008   5.632   3.675   1.101
  203GLU     CB 2009   5.714   3.604   1.209
  203GLU     CG 2010   5.850   3.565   1.152
  203GLU     CD 2011   5.928   3.470   1.243
  203GLU    OE1 2012   5.873   3.377   1.305
  203GLU    OE2 2013   6.048   3.499   1.264
  203GLU      C 2014   5.482   3.672   1.132
  203GLU      O 2015   5.415   3.593   1.066
  204PHE      N 2016   5.433   3.757   1.221
  204PHE      H 2017   5.497   3.817   1.269
  204PHE     CA 2018   5.289   3.772   1.249
  204PHE     CB 2019   5.262   3.855   1.375
  204PHE     CG 2020   5.301   3.781   1.504
  204PHE    CD1 2021   5.206   3.709   1.575
  204PHE    HD1 2022   5.128   3.671   1.508
  204PHE    CD2 2023   5.409   3.828   1.578
  204PHE    HD2 2024   5.501   3.864   1.531
  204PHE    CE1 2025   5.221   3.683   1.710
  204PHE    HE1 2026   5.143   3.631   1.766
  204PHE    CE2 2027   5.419   3.812   1.715
  204PHE    HE2 2028   5.521   3.819   1.755
  204PHE     CZ 2029   5.323   3.740   1.785
  204PHE     HZ 2030   5.334   3.708   1.889
  204PHE      C 2031   5.194   3.812   1.136
  204PHE      O 2032   5.083   3.759   1.126
  205THR      N 2033   5.243   3.897   1.047
  205THR      H 2034   5.338   3.929   1.047
  205THR     CA 2035   5.160   3.945   0.935
  205THR     CB 2036   5.204   4.080   0.877
  205THR    OG1 2037   5.338   4.089   0.830
  205THR    HG1 2038   5.389   4.140   0.900
  205THR    CG2 2039   5.181   4.185   0.987
  205THR      C 2040   5.148   3.834   0.831
  205THR      O 2041   5.059   3.827   0.746
  206GLU      N 2042   5.241   3.738   0.833
  206GLU      H 2043   5.330   3.766   0.868
  206GLU     CA 2044   5.239   3.614   0.754
  206GLU     CB 2045   5.379   3.579   0.702
  206GLU     CG 2046   5.450   3.683   0.616
  206GLU     CD 2047   5.569   3.630   0.535
  206GLU    OE1 2048   5.550   3.556   0.436
  206GLU    OE2 2049   5.686   3.664   0.563
  206GLU      C 2050   5.167   3.500   0.826
  206GLU      O 2051   5.125   3.398   0.772
  207ARG      N 2052   5.172   3.507   0.959
  207ARG      H 2053   5.260   3.526   1.003
  207ARG     CA 2054   5.083   3.432   1.048
  207ARG     CB 2055   5.126   3.430   1.195
  207ARG     CG 2056   5.250   3.341   1.204
  207ARG     CD 2057   5.281   3.318   1.352
  207ARG     NE 2058   5.423   3.282   1.361
  207ARG     HE 2059   5.453   3.200   1.312
  207ARG     CZ 2060   5.505   3.345   1.446
  207ARG    NH1 2061   5.473   3.443   1.531
  207ARG   HH11 2062   5.380   3.478   1.538
  207ARG   HH12 2063   5.539   3.477   1.599
  207ARG    NH2 2064   5.627   3.293   1.467
  207ARG   HH21 2065   5.652   3.205   1.427
  207ARG   HH22 2066   5.695   3.343   1.521
  207ARG      C 2067   4.933   3.458   1.040
  207ARG      O 2068   4.849   3.372   1.069
  208GLU      N 2069   4.898   3.584   1.017
  208GLU      H 2070   4.964   3.658   1.007
  208GLU     CA 2071   4.762   3.635   0.990
  208GLU     CB 2072   4.762   3.780   1.038
  208GLU     CG 2073   4.628   3.853   1.050
  208GLU     CD 2074   4.513   3.778   1.117
  208GLU    OE1 2075   4.497   3.762   1.240
  208GLU    OE2 2076   4.439   3.712   1.041
  208GLU      C 2077   4.731   3.629   0.840
  208GLU      O 2078   4.821   3.656   0.760
  209GLN      N 2079   4.604   3.623   0.803
  209GLN      H 2080   4.538   3.620   0.878
  209GLN     CA 2081   4.553   3.619   0.665
  209GLN     CB 2082   4.430   3.530   0.646
  209GLN     CG 2083   4.453   3.388   0.700
  209GLN     CD 2084   4.583   3.312   0.671
  209GLN    OE1 2085   4.613   3.256   0.567
  209GLN    NE2 2086   4.664   3.288   0.774
  209GLN   HE21 2087   4.638   3.304   0.869
  209GLN   HE22 2088   4.748   3.239   0.750
  209GLN      C 2089   4.526   3.755   0.599
  209GLN      O 2090   4.413   3.801   0.583
  210GLY      N 2091   4.634   3.829   0.619
  210GLY      H 2092   4.709   3.801   0.678
  210GLY     CA 2093   4.665   3.950   0.540
  210GLY      C 2094   4.771   4.047   0.594
  210GLY      O 2095   4.789   4.056   0.715
  211GLU      N 2096   4.797   4.149   0.513
  211GLU      H 2097   4.784   4.135   0.415
  211GLU     CA 2098   4.885   4.261   0.552
  211GLU     CB 2099   4.957   4.307   0.425
  211GLU     CG 2100   5.096   4.361   0.457
  211GLU     CD 2101   5.174   4.409   0.334
  211GLU    OE1 2102   5.294   4.375   0.329
  211GLU    OE2 2103   5.119   4.460   0.234
  211GLU      C 2104   4.825   4.375   0.635
  211GLU      O 2105   4.777   4.481   0.595
  212VAL      N 2106   4.837   4.353   0.765
  212VAL      H 2107   4.842   4.260   0.801
  212VAL     CA 2108   4.774   4.443   0.863
  212VAL     CB 2109   4.724   4.366   0.986
  212VAL    CG1 2110   4.599   4.294   0.937
  212VAL    CG2 2111   4.824   4.260   1.033
  212VAL      C 2112   4.876   4.551   0.896
  212VAL      O 2113   4.994   4.522   0.877
  213ARG      N 2114   4.832   4.668   0.943
  213ARG      H 2115   4.734   4.675   0.962
  213ARG     CA 2116   4.911   4.790   0.965
  213ARG     CB 2117   4.811   4.900   0.930
  213ARG     CG 2118   4.887   5.033   0.916
  213ARG     CD 2119   4.799   5.128   0.835
  213ARG     NE 2120   4.674   5.140   0.910
  213ARG     HE 2121   4.625   5.054   0.925
  213ARG     CZ 2122   4.632   5.245   0.982
  213ARG    NH1 2123   4.696   5.363   0.986
  213ARG   HH11 2124   4.777   5.380   0.930
  213ARG   HH12 2125   4.659   5.441   1.036
  213ARG    NH2 2126   4.513   5.244   1.045
  213ARG   HH21 2127   4.442   5.181   1.015
  213ARG   HH22 2128   4.493   5.310   1.118
  213ARG      C 2129   4.974   4.806   1.104
  213ARG      O 2130   4.901   4.790   1.201
  214PHE      N 2131   5.103   4.837   1.105
  214PHE      H 2132   5.149   4.836   1.016
  214PHE     CA 2133   5.188   4.855   1.223
  214PHE     CB 2134   5.295   4.747   1.212
  214PHE     CG 2135   5.428   4.760   1.287
  214PHE    CD1 2136   5.421   4.762   1.426
  214PHE    HD1 2137   5.336   4.723   1.482
  214PHE    CD2 2138   5.547   4.770   1.217
  214PHE    HD2 2139   5.550   4.808   1.115
  214PHE    CE1 2140   5.538   4.782   1.497
  214PHE    HE1 2141   5.527   4.795   1.605
  214PHE    CE2 2142   5.666   4.789   1.287
  214PHE    HE2 2143   5.761   4.774   1.236
  214PHE     CZ 2144   5.657   4.790   1.426
  214PHE     HZ 2145   5.741   4.805   1.493
  214PHE      C 2146   5.256   4.992   1.225
  214PHE      O 2147   5.308   5.036   1.123
  215SER      N 2148   5.278   5.044   1.346
  215SER      H 2149   5.236   5.000   1.425
  215SER     CA 2150   5.354   5.168   1.367
  215SER     CB 2151   5.255   5.277   1.405
  215SER     OG 2152   5.305   5.409   1.385
  215SER     HG 2153   5.239   5.468   1.431
  215SER      C 2154   5.465   5.152   1.471
  215SER      O 2155   5.449   5.095   1.579
  216ALA      N 2156   5.585   5.180   1.421
  216ALA      H 2157   5.597   5.195   1.323
  216ALA     CA 2158   5.705   5.195   1.506
  216ALA     CB 2159   5.829   5.110   1.478
  216ALA      C 2160   5.745   5.342   1.516
  216ALA      O 2161   5.812   5.394   1.427
  217VAL      N 2162   5.690   5.404   1.620
  217VAL      H 2163   5.630   5.354   1.684
  217VAL     CA 2164   5.705   5.544   1.660
  217VAL     CB 2165   5.570   5.595   1.711
  217VAL    CG1 2166   5.575   5.747   1.721
  217VAL    CG2 2167   5.455   5.574   1.611
  217VAL      C 2168   5.817   5.549   1.763
  217VAL      O 2169   5.838   5.457   1.841
  218ALA      N 2170   5.908   5.644   1.742
  218ALA      H 2171   5.898   5.710   1.667
  218ALA     CA 2172   6.025   5.667   1.828
  218ALA     CB 2173   6.139   5.689   1.729
  218ALA      C 2174   6.013   5.792   1.916
  218ALA      O 2175   5.931   5.876   1.879
  219LEU      N 2176   6.052   5.776   2.042
  219LEU      H 2177   6.090   5.692   2.082
  219LEU     CA 2178   6.032   5.888   2.135
  219LEU     CB 2179   5.926   5.860   2.242
  219LEU     CG 2180   5.907   5.979   2.337
  219LEU    CD1 2181   5.838   6.103   2.281
  219LEU    CD2 2182   5.823   5.923   2.452
  219LEU      C 2183   6.171   5.917   2.191
  219LEU     O1 2184   6.220   5.849   2.284
  219LEU     O2 2185   6.236   6.012   2.142
   6.93876   6.93876   4.90641   0.00000   0.00000   0.00000   0.00000   3.46936   3.46936
