# Supplementary material for: Is There a Functional Role for the Knotted Topology in Protein UCH-L1?
Source: J Chem Inf Model. 2024 Jul 24;64(17):6827–37. doi: 10.1021/acs.jcim.4c00880 (PMC11388461; doi:10.1021/acs.jcim.4c00880)
Supplement: Supplementary file 2 — ci4c00880_si_002.zip [file ci4c00880_si_002.zip › UCH-L1_files/APO/APO_delta220/REP_4/traj_initial.gro]

Protein in water t=   0.00000 step= 0
 2185
    1MET      N    1   6.004   3.572   3.396
    1MET     H1    2   5.948   3.515   3.457
    1MET     H2    3   6.099   3.572   3.426
    1MET     H3    4   5.979   3.666   3.419
    1MET     CA    5   5.987   3.542   3.253
    1MET     CB    6   5.958   3.395   3.223
    1MET     CG    7   6.088   3.315   3.209
    1MET     SD    8   6.215   3.329   3.340
    1MET     CE    9   6.286   3.166   3.349
    1MET      C   10   5.875   3.625   3.191
    1MET      O   11   5.911   3.705   3.104
    2GLN      N   12   5.763   3.633   3.263
    2GLN      H   13   5.757   3.592   3.354
    2GLN     CA   14   5.641   3.705   3.227
    2GLN     CB   15   5.554   3.615   3.139
    2GLN     CG   16   5.482   3.504   3.215
    2GLN     CD   17   5.337   3.475   3.175
    2GLN    OE1   18   5.299   3.401   3.084
    2GLN    NE2   19   5.241   3.543   3.237
    2GLN   HE21   20   5.252   3.615   3.306
    2GLN   HE22   21   5.155   3.527   3.188
    2GLN      C   22   5.571   3.741   3.358
    2GLN      O   23   5.576   3.667   3.456
    3LEU      N   24   5.497   3.851   3.349
    3LEU      H   25   5.507   3.898   3.261
    3LEU     CA   26   5.421   3.924   3.452
    3LEU     CB   27   5.406   4.070   3.409
    3LEU     CG   28   5.537   4.149   3.420
    3LEU    CD1   29   5.508   4.296   3.391
    3LEU    CD2   30   5.593   4.142   3.563
    3LEU      C   31   5.282   3.864   3.470
    3LEU      O   32   5.232   3.778   3.398
    4LYS      N   33   5.221   3.894   3.585
    4LYS      H   34   5.271   3.924   3.666
    4LYS     CA   35   5.076   3.880   3.602
    4LYS     CB   36   5.038   3.912   3.747
    4LYS     CG   37   5.037   3.787   3.835
    4LYS     CD   38   5.030   3.825   3.983
    4LYS     CE   39   5.076   3.717   4.081
    4LYS     NZ   40   5.219   3.696   4.057
    4LYS    HZ1   41   5.258   3.647   4.135
    4LYS    HZ2   42   5.228   3.651   3.968
    4LYS    HZ3   43   5.265   3.785   4.055
    4LYS      C   44   5.006   3.979   3.509
    4LYS      O   45   5.049   4.093   3.495
    5PRO      N   46   4.912   3.927   3.431
    5PRO     CA   47   4.829   4.010   3.342
    5PRO     CB   48   4.755   3.908   3.255
    5PRO     CG   49   4.751   3.779   3.337
    5PRO     CD   50   4.880   3.784   3.419
    5PRO      C   51   4.737   4.109   3.414
    5PRO      O   52   4.666   4.083   3.511
    6MET      N   53   4.731   4.226   3.353
    6MET      H   54   4.776   4.242   3.265
    6MET     CA   55   4.667   4.351   3.398
    6MET     CB   56   4.769   4.464   3.413
    6MET     CG   57   4.714   4.569   3.510
    6MET     SD   58   4.703   4.736   3.437
    6MET     CE   59   4.874   4.783   3.423
    6MET      C   60   4.554   4.388   3.302
    6MET      O   61   4.565   4.389   3.179
    7GLU      N   62   4.436   4.398   3.362
    7GLU      H   63   4.437   4.390   3.462
    7GLU     CA   64   4.308   4.438   3.302
    7GLU     CB   65   4.196   4.437   3.406
    7GLU     CG   66   4.063   4.411   3.335
    7GLU     CD   67   3.936   4.458   3.406
    7GLU    OE1   68   3.866   4.545   3.349
    7GLU    OE2   69   3.904   4.398   3.510
    7GLU      C   70   4.324   4.580   3.246
    7GLU      O   71   4.325   4.676   3.322
    8ILE      N   72   4.366   4.582   3.120
    8ILE      H   73   4.365   4.499   3.065
    8ILE     CA   74   4.397   4.707   3.048
    8ILE     CB   75   4.467   4.684   2.914
    8ILE    CG1   76   4.583   4.585   2.924
    8ILE    CG2   77   4.510   4.818   2.854
    8ILE     CD   78   4.709   4.633   2.996
    8ILE      C   79   4.265   4.781   3.029
    8ILE      O   80   4.196   4.765   2.928
    9ASN      N   81   4.248   4.882   3.114
    9ASN      H   82   4.318   4.899   3.184
    9ASN     CA   83   4.138   4.979   3.107
    9ASN     CB   84   4.011   4.920   3.169
    9ASN     CG   85   4.012   4.917   3.322
    9ASN    OD1   86   4.061   5.009   3.387
    9ASN    ND2   87   3.957   4.815   3.389
    9ASN   HD21   88   3.932   4.730   3.343
    9ASN   HD22   89   3.938   4.812   3.487
    9ASN      C   90   4.190   5.113   3.160
    9ASN      O   91   4.290   5.115   3.232
   10PRO      N   92   4.124   5.224   3.126
   10PRO     CA   93   4.179   5.357   3.157
   10PRO     CB   94   4.086   5.458   3.090
   10PRO     CG   95   4.014   5.380   2.978
   10PRO     CD   96   4.034   5.232   3.011
   10PRO      C   97   4.180   5.381   3.308
   10PRO      O   98   4.284   5.431   3.349
   11GLU      N   99   4.081   5.340   3.388
   11GLU      H  100   3.997   5.309   3.344
   11GLU     CA  101   4.078   5.350   3.534
   11GLU     CB  102   3.943   5.299   3.585
   11GLU     CG  103   3.935   5.268   3.735
   11GLU     CD  104   3.799   5.212   3.776
   11GLU    OE1  105   3.788   5.090   3.802
   11GLU    OE2  106   3.699   5.287   3.776
   11GLU      C  107   4.197   5.274   3.593
   11GLU      O  108   4.268   5.323   3.681
   12MET      N  109   4.236   5.155   3.549
   12MET      H  110   4.192   5.111   3.471
   12MET     CA  111   4.357   5.078   3.583
   12MET     CB  112   4.333   4.929   3.556
   12MET     CG  113   4.222   4.866   3.640
   12MET     SD  114   4.245   4.881   3.821
   12MET     CE  115   4.104   4.779   3.858
   12MET      C  116   4.491   5.138   3.542
   12MET      O  117   4.574   5.158   3.630
   13LEU      N  118   4.499   5.188   3.419
   13LEU      H  119   4.444   5.157   3.341
   13LEU     CA  120   4.613   5.269   3.373
   13LEU     CB  121   4.602   5.302   3.224
   13LEU     CG  122   4.620   5.187   3.125
   13LEU    CD1  123   4.586   5.236   2.984
   13LEU    CD2  124   4.763   5.132   3.128
   13LEU      C  125   4.631   5.395   3.458
   13LEU      O  126   4.745   5.433   3.482
   14ASN      N  127   4.519   5.455   3.498
   14ASN      H  128   4.430   5.432   3.459
   14ASN     CA  129   4.518   5.569   3.590
   14ASN     CB  130   4.377   5.629   3.597
   14ASN     CG  131   4.345   5.704   3.468
   14ASN    OD1  132   4.437   5.761   3.409
   14ASN    ND2  133   4.218   5.735   3.442
   14ASN   HD21  134   4.144   5.704   3.502
   14ASN   HD22  135   4.211   5.783   3.354
   14ASN      C  136   4.555   5.534   3.735
   14ASN      O  137   4.609   5.611   3.814
   15LYS      N  138   4.512   5.414   3.772
   15LYS      H  139   4.432   5.371   3.729
   15LYS     CA  140   4.554   5.352   3.898
   15LYS     CB  141   4.481   5.228   3.949
   15LYS     CG  142   4.349   5.260   4.021
   15LYS     CD  143   4.263   5.140   4.057
   15LYS     CE  144   4.130   5.188   4.116
   15LYS     NZ  145   4.048   5.074   4.162
   15LYS    HZ1  146   4.012   5.015   4.090
   15LYS    HZ2  147   4.102   5.015   4.222
   15LYS    HZ3  148   3.973   5.105   4.220
   15LYS      C  149   4.703   5.319   3.911
   15LYS      O  150   4.757   5.291   4.018
   16VAL      N  151   4.758   5.285   3.795
   16VAL      H  152   4.695   5.279   3.717
   16VAL     CA  153   4.903   5.286   3.771
   16VAL     CB  154   4.940   5.202   3.649
   16VAL    CG1  155   5.090   5.178   3.629
   16VAL    CG2  156   4.878   5.063   3.667
   16VAL      C  157   4.977   5.420   3.781
   16VAL      O  158   5.063   5.440   3.867
   17LEU      N  159   4.923   5.515   3.706
   17LEU      H  160   4.868   5.490   3.626
   17LEU     CA  161   4.971   5.651   3.732
   17LEU     CB  162   4.886   5.748   3.649
   17LEU     CG  163   4.903   5.734   3.498
   17LEU    CD1  164   4.795   5.824   3.437
   17LEU    CD2  165   5.036   5.793   3.449
   17LEU      C  166   4.976   5.693   3.879
   17LEU      O  167   5.085   5.736   3.918
   18SER      N  168   4.869   5.662   3.952
   18SER      H  169   4.781   5.655   3.906
   18SER     CA  170   4.873   5.686   4.097
   18SER     CB  171   4.730   5.655   4.141
   18SER     OG  172   4.709   5.703   4.275
   18SER     HG  173   4.647   5.780   4.266
   18SER      C  174   4.983   5.608   4.169
   18SER      O  175   5.065   5.677   4.228
   19ARG      N  176   4.996   5.476   4.160
   19ARG      H  177   4.928   5.415   4.118
   19ARG     CA  178   5.108   5.396   4.212
   19ARG     CB  179   5.092   5.247   4.182
   19ARG     CG  180   4.978   5.185   4.263
   19ARG     CD  181   4.990   5.032   4.259
   19ARG     NE  182   4.880   4.988   4.346
   19ARG     HE  183   4.792   5.026   4.318
   19ARG     CZ  184   4.876   4.918   4.460
   19ARG    NH1  185   4.988   4.876   4.521
   19ARG   HH11  186   5.080   4.896   4.488
   19ARG   HH12  187   4.986   4.830   4.610
   19ARG    NH2  188   4.759   4.866   4.500
   19ARG   HH21  189   4.676   4.884   4.447
   19ARG   HH22  190   4.757   4.792   4.567
   19ARG      C  191   5.247   5.428   4.156
   19ARG      O  192   5.345   5.422   4.231
   20LEU      N  193   5.258   5.477   4.033
   20LEU      H  194   5.183   5.465   3.968
   20LEU     CA  195   5.381   5.530   3.973
   20LEU     CB  196   5.373   5.541   3.820
   20LEU     CG  197   5.397   5.398   3.771
   20LEU    CD1  198   5.394   5.412   3.619
   20LEU    CD2  199   5.532   5.336   3.810
   20LEU      C  200   5.427   5.669   4.018
   20LEU      O  201   5.546   5.698   4.005
   21GLY      N  202   5.343   5.761   4.064
   21GLY      H  203   5.245   5.743   4.072
   21GLY     CA  204   5.375   5.894   4.118
   21GLY      C  205   5.376   6.009   4.018
   21GLY      O  206   5.465   6.092   3.999
   22VAL      N  207   5.272   6.006   3.935
   22VAL      H  208   5.202   5.934   3.936
   22VAL     CA  209   5.259   6.102   3.825
   22VAL     CB  210   5.237   6.025   3.694
   22VAL    CG1  211   5.254   6.120   3.576
   22VAL    CG2  212   5.336   5.912   3.668
   22VAL      C  213   5.142   6.196   3.856
   22VAL      O  214   5.057   6.162   3.938
   23ALA      N  215   5.151   6.315   3.796
   23ALA      H  216   5.232   6.348   3.747
   23ALA     CA  217   5.055   6.422   3.824
   23ALA     CB  218   5.109   6.556   3.775
   23ALA      C  219   4.908   6.404   3.785
   23ALA      O  220   4.876   6.386   3.667
   24GLY      N  221   4.818   6.416   3.882
   24GLY      H  222   4.852   6.432   3.975
   24GLY     CA  223   4.673   6.398   3.867
   24GLY      C  224   4.587   6.472   3.764
   24GLY      O  225   4.480   6.418   3.735
   25GLN      N  226   4.641   6.589   3.730
   25GLN      H  227   4.717   6.622   3.786
   25GLN     CA  228   4.597   6.675   3.620
   25GLN     CB  229   4.692   6.792   3.595
   25GLN     CG  230   4.715   6.873   3.722
   25GLN     CD  231   4.807   6.995   3.715
   25GLN    OE1  232   4.927   6.985   3.738
   25GLN    NE2  233   4.751   7.105   3.665
   25GLN   HE21  234   4.660   7.105   3.624
   25GLN   HE22  235   4.805   7.187   3.651
   25GLN      C  236   4.567   6.601   3.489
   25GLN      O  237   4.461   6.623   3.431
   26TRP      N  238   4.651   6.504   3.457
   26TRP      H  239   4.730   6.476   3.512
   26TRP     CA  240   4.638   6.422   3.336
   26TRP     CB  241   4.769   6.412   3.258
   26TRP     CG  242   4.813   6.548   3.203
   26TRP    CD1  243   4.899   6.637   3.253
   26TRP    HD1  244   4.960   6.620   3.342
   26TRP    CD2  245   4.760   6.604   3.088
   26TRP    NE1  246   4.897   6.746   3.178
   26TRP    HE1  247   4.941   6.832   3.206
   26TRP    CE2  248   4.821   6.728   3.071
   26TRP    CE3  249   4.669   6.561   2.992
   26TRP    HE3  250   4.616   6.466   3.005
   26TRP    CZ2  251   4.783   6.806   2.962
   26TRP    HZ2  252   4.837   6.898   2.940
   26TRP    CZ3  253   4.626   6.642   2.888
   26TRP    HZ3  254   4.544   6.610   2.823
   26TRP    CH2  255   4.690   6.764   2.868
   26TRP    HH2  256   4.672   6.822   2.777
   26TRP      C  257   4.592   6.279   3.365
   26TRP      O  258   4.644   6.207   3.451
   27ARG      N  259   4.479   6.240   3.307
   27ARG      H  260   4.431   6.302   3.245
   27ARG     CA  261   4.417   6.109   3.333
   27ARG     CB  262   4.322   6.120   3.453
   27ARG     CG  263   4.383   6.128   3.593
   27ARG     CD  264   4.453   5.997   3.628
   27ARG     NE  265   4.590   6.022   3.675
   27ARG     HE  266   4.655   6.044   3.602
   27ARG     CZ  267   4.633   6.000   3.800
   27ARG    NH1  268   4.557   5.954   3.900
   27ARG   HH11  269   4.460   5.939   3.882
   27ARG   HH12  270   4.589   5.951   3.995
   27ARG    NH2  271   4.756   6.048   3.823
   27ARG   HH21  272   4.816   6.085   3.752
   27ARG   HH22  273   4.795   6.033   3.914
   27ARG      C  274   4.345   6.046   3.213
   27ARG      O  275   4.262   6.112   3.151
   28PHE      N  276   4.381   5.921   3.185
   28PHE      H  277   4.421   5.870   3.261
   28PHE     CA  278   4.334   5.848   3.067
   28PHE     CB  279   4.377   5.701   3.073
   28PHE     CG  280   4.525   5.671   3.053
   28PHE    CD1  281   4.624   5.666   3.151
   28PHE    HD1  282   4.595   5.674   3.256
   28PHE    CD2  283   4.563   5.632   2.925
   28PHE    HD2  284   4.483   5.618   2.853
   28PHE    CE1  285   4.758   5.641   3.122
   28PHE    HE1  286   4.838   5.641   3.197
   28PHE    CE2  287   4.696   5.607   2.893
   28PHE    HE2  288   4.711   5.594   2.786
   28PHE     CZ  289   4.794   5.614   2.991
   28PHE     HZ  290   4.896   5.613   2.952
   28PHE      C  291   4.181   5.854   3.052
   28PHE      O  292   4.112   5.841   3.153
   29VAL      N  293   4.135   5.861   2.928
   29VAL      H  294   4.203   5.862   2.855
   29VAL     CA  295   3.993   5.867   2.891
   29VAL     CB  296   3.945   6.011   2.869
   29VAL    CG1  297   3.901   6.061   3.007
   29VAL    CG2  298   4.038   6.113   2.803
   29VAL      C  299   3.943   5.777   2.777
   29VAL      O  300   3.982   5.788   2.661
   30ASP      N  301   3.830   5.717   2.815
   30ASP      H  302   3.797   5.733   2.908
   30ASP     CA  303   3.757   5.622   2.731
   30ASP     CB  304   3.636   5.569   2.810
   30ASP     CG  305   3.664   5.531   2.955
   30ASP    OD1  306   3.667   5.622   3.041
   30ASP    OD2  307   3.678   5.408   2.974
   30ASP      C  308   3.694   5.686   2.607
   30ASP      O  309   3.633   5.793   2.614
   31VAL      N  310   3.732   5.623   2.496
   31VAL      H  311   3.792   5.543   2.495
   31VAL     CA  312   3.681   5.666   2.365
   31VAL     CB  313   3.793   5.679   2.262
   31VAL    CG1  314   3.748   5.729   2.124
   31VAL    CG2  315   3.898   5.779   2.311
   31VAL      C  316   3.571   5.573   2.314
   31VAL      O  317   3.599   5.460   2.275
   32LEU      N  318   3.450   5.626   2.303
   32LEU      H  319   3.444   5.726   2.293
   32LEU     CA  320   3.328   5.552   2.269
   32LEU     CB  321   3.201   5.635   2.292
   32LEU     CG  322   3.178   5.665   2.440
   32LEU    CD1  323   3.055   5.755   2.454
   32LEU    CD2  324   3.174   5.538   2.526
   32LEU      C  325   3.330   5.500   2.125
   32LEU      O  326   3.294   5.384   2.106
   33GLY      N  327   3.352   5.596   2.036
   33GLY      H  328   3.332   5.692   2.057
   33GLY     CA  329   3.362   5.568   1.892
   33GLY      C  330   3.463   5.649   1.811
   33GLY      O  331   3.470   5.767   1.845
   34LEU      N  332   3.510   5.592   1.701
   34LEU      H  333   3.459   5.516   1.661
   34LEU     CA  334   3.625   5.641   1.623
   34LEU     CB  335   3.738   5.541   1.603
   34LEU     CG  336   3.805   5.503   1.736
   34LEU    CD1  337   3.895   5.385   1.696
   34LEU    CD2  338   3.881   5.624   1.789
   34LEU      C  339   3.581   5.694   1.486
   34LEU      O  340   3.601   5.632   1.382
   35GLU      N  341   3.510   5.807   1.495
   35GLU      H  342   3.492   5.842   1.587
   35GLU     CA  343   3.466   5.880   1.375
   35GLU     CB  344   3.315   5.901   1.368
   35GLU     CG  345   3.224   5.778   1.370
   35GLU     CD  346   3.177   5.737   1.509
   35GLU    OE1  347   3.098   5.817   1.564
   35GLU    OE2  348   3.216   5.629   1.557
   35GLU      C  349   3.533   6.018   1.369
   35GLU      O  350   3.645   6.021   1.420
   36GLU      N  351   3.487   6.117   1.293
   36GLU      H  352   3.460   6.103   1.198
   36GLU     CA  353   3.524   6.257   1.317
   36GLU     CB  354   3.491   6.323   1.182
   36GLU     CG  355   3.597   6.318   1.072
   36GLU     CD  356   3.740   6.357   1.108
   36GLU    OE1  357   3.824   6.279   1.056
   36GLU    OE2  358   3.764   6.461   1.172
   36GLU      C  359   3.444   6.312   1.435
   36GLU      O  360   3.489   6.395   1.514
   37GLU      N  361   3.314   6.284   1.429
   37GLU      H  362   3.276   6.262   1.339
   37GLU     CA  363   3.224   6.286   1.545
   37GLU     CB  364   3.080   6.266   1.497
   37GLU     CG  365   2.960   6.283   1.589
   37GLU     CD  366   2.962   6.416   1.666
   37GLU    OE1  367   2.947   6.522   1.602
   37GLU    OE2  368   2.980   6.415   1.790
   37GLU      C  369   3.269   6.194   1.659
   37GLU      O  370   3.371   6.126   1.650
   38SER      N  371   3.214   6.219   1.777
   38SER      H  372   3.138   6.285   1.775
   38SER     CA  373   3.243   6.155   1.906
   38SER     CB  374   3.241   6.002   1.895
   38SER     OG  375   3.195   5.951   2.020
   38SER     HG  376   3.096   5.962   2.016
   38SER      C  377   3.372   6.192   1.980
   38SER      O  378   3.379   6.182   2.102
   39LEU      N  379   3.467   6.241   1.900
   39LEU      H  380   3.464   6.216   1.803
   39LEU     CA  381   3.592   6.303   1.944
   39LEU     CB  382   3.701   6.303   1.837
   39LEU     CG  383   3.741   6.173   1.766
   39LEU    CD1  384   3.845   6.224   1.666
   39LEU    CD2  385   3.809   6.063   1.847
   39LEU      C  386   3.583   6.428   2.033
   39LEU      O  387   3.665   6.450   2.122
   40GLY      N  388   3.478   6.507   2.019
   40GLY      H  389   3.411   6.499   1.945
   40GLY     CA  390   3.439   6.620   2.105
   40GLY      C  391   3.409   6.578   2.249
   40GLY      O  392   3.394   6.667   2.333
   41SER      N  393   3.394   6.448   2.272
   41SER      H  394   3.404   6.380   2.200
   41SER     CA  395   3.380   6.395   2.409
   41SER     CB  396   3.324   6.253   2.412
   41SER     OG  397   3.262   6.238   2.540
   41SER     HG  398   3.236   6.326   2.580
   41SER      C  399   3.515   6.386   2.481
   41SER      O  400   3.519   6.396   2.604
   42VAL      N  401   3.618   6.368   2.399
   42VAL      H  402   3.608   6.343   2.303
   42VAL     CA  403   3.756   6.363   2.448
   42VAL     CB  404   3.852   6.306   2.343
   42VAL    CG1  405   3.991   6.273   2.396
   42VAL    CG2  406   3.781   6.185   2.281
   42VAL      C  407   3.806   6.499   2.498
   42VAL      O  408   3.776   6.597   2.431
   43PRO      N  409   3.846   6.508   2.624
   43PRO     CA  410   3.890   6.635   2.683
   43PRO     CB  411   3.956   6.598   2.816
   43PRO     CG  412   3.863   6.481   2.851
   43PRO     CD  413   3.847   6.399   2.723
   43PRO      C  414   3.984   6.717   2.595
   43PRO      O  415   4.077   6.667   2.532
   44ALA      N  416   3.968   6.848   2.606
   44ALA      H  417   3.888   6.880   2.657
   44ALA     CA  418   4.057   6.948   2.545
   44ALA     CB  419   3.978   7.019   2.434
   44ALA      C  420   4.137   7.026   2.650
   44ALA      O  421   4.075   7.091   2.734
   45PRO      N  422   4.269   7.034   2.644
   45PRO     CA  423   4.354   6.978   2.538
   45PRO     CB  424   4.475   7.072   2.530
   45PRO     CG  425   4.494   7.115   2.676
   45PRO     CD  426   4.349   7.129   2.723
   45PRO      C  427   4.411   6.839   2.568
   45PRO      O  428   4.385   6.788   2.677
   46ALA      N  429   4.435   6.760   2.464
   46ALA      H  430   4.409   6.788   2.372
   46ALA     CA  431   4.501   6.629   2.456
   46ALA     CB  432   4.435   6.557   2.338
   46ALA      C  433   4.654   6.629   2.454
   46ALA      O  434   4.705   6.739   2.476
   47CYS      N  435   4.705   6.509   2.480
   47CYS      H  436   4.643   6.438   2.514
   47CYS     CA  437   4.846   6.467   2.480
   47CYS     CB  438   4.909   6.482   2.618
   47CYS     SG  439   4.856   6.361   2.745
   47CYS     HG  440   4.725   6.372   2.727
   47CYS      C  441   4.889   6.333   2.422
   47CYS      O  442   5.004   6.330   2.378
   48ALA      N  443   4.796   6.239   2.403
   48ALA      H  444   4.708   6.243   2.451
   48ALA     CA  445   4.832   6.112   2.340
   48ALA     CB  446   4.940   6.031   2.412
   48ALA      C  447   4.714   6.016   2.320
   48ALA      O  448   4.622   6.006   2.400
   49LEU      N  449   4.726   5.945   2.208
   49LEU      H  450   4.812   5.938   2.158
   49LEU     CA  451   4.624   5.848   2.165
   49LEU     CB  452   4.565   5.888   2.030
   49LEU     CG  453   4.439   5.812   1.986
   49LEU    CD1  454   4.324   5.847   2.081
   49LEU    CD2  455   4.388   5.855   1.848
   49LEU      C  456   4.681   5.706   2.164
   49LEU      O  457   4.781   5.679   2.097
   50LEU      N  458   4.612   5.615   2.232
   50LEU      H  459   4.520   5.631   2.268
   50LEU     CA  460   4.660   5.476   2.238
   50LEU     CB  461   4.699   5.426   2.377
   50LEU     CG  462   4.814   5.503   2.443
   50LEU    CD1  463   4.768   5.625   2.523
   50LEU    CD2  464   4.890   5.411   2.539
   50LEU      C  465   4.548   5.381   2.194
   50LEU      O  466   4.432   5.405   2.225
   51LEU      N  467   4.596   5.266   2.146
   51LEU      H  468   4.694   5.250   2.135
   51LEU     CA  469   4.507   5.163   2.092
   51LEU     CB  470   4.511   5.187   1.941
   51LEU     CG  471   4.413   5.106   1.856
   51LEU    CD1  472   4.272   5.163   1.874
   51LEU    CD2  473   4.456   5.108   1.710
   51LEU      C  474   4.556   5.023   2.129
   51LEU      O  475   4.672   4.992   2.105
   52LEU      N  476   4.458   4.936   2.152
   52LEU      H  477   4.362   4.962   2.167
   52LEU     CA  478   4.469   4.794   2.186
   52LEU     CB  479   4.420   4.774   2.330
   52LEU     CG  480   4.457   4.639   2.392
   52LEU    CD1  481   4.604   4.621   2.430
   52LEU    CD2  482   4.360   4.608   2.506
   52LEU      C  483   4.393   4.699   2.093
   52LEU      O  484   4.270   4.699   2.097
   53PHE      N  485   4.466   4.618   2.017
   53PHE      H  486   4.565   4.609   2.031
   53PHE     CA  487   4.410   4.534   1.911
   53PHE     CB  488   4.408   4.625   1.788
   53PHE     CG  489   4.361   4.563   1.656
   53PHE    CD1  490   4.231   4.516   1.638
   53PHE    HD1  491   4.154   4.529   1.714
   53PHE    CD2  492   4.455   4.537   1.557
   53PHE    HD2  493   4.557   4.572   1.569
   53PHE    CE1  494   4.200   4.443   1.523
   53PHE    HE1  495   4.097   4.413   1.510
   53PHE    CE2  496   4.427   4.470   1.438
   53PHE    HE2  497   4.496   4.481   1.354
   53PHE     CZ  498   4.297   4.423   1.425
   53PHE     HZ  499   4.267   4.360   1.341
   53PHE      C  500   4.490   4.406   1.889
   53PHE      O  501   4.611   4.401   1.914
   54PRO      N  502   4.429   4.297   1.843
   54PRO     CA  503   4.500   4.176   1.799
   54PRO     CB  504   4.406   4.063   1.840
   54PRO     CG  505   4.264   4.119   1.829
   54PRO     CD  506   4.290   4.262   1.876
   54PRO      C  507   4.558   4.160   1.658
   54PRO      O  508   4.481   4.190   1.567
   55LEU      N  509   4.675   4.100   1.638
   55LEU      H  510   4.725   4.055   1.712
   55LEU     CA  511   4.734   4.081   1.505
   55LEU     CB  512   4.877   4.133   1.509
   55LEU     CG  513   4.890   4.286   1.502
   55LEU    CD1  514   5.031   4.334   1.533
   55LEU    CD2  515   4.825   4.343   1.375
   55LEU      C  516   4.750   3.935   1.462
   55LEU      O  517   4.761   3.846   1.546
   56THR      N  518   4.743   3.920   1.330
   56THR      H  519   4.713   3.998   1.276
   56THR     CA  520   4.778   3.794   1.264
   56THR     CB  521   4.711   3.772   1.128
   56THR    OG1  522   4.750   3.876   1.037
   56THR    HG1  523   4.746   3.969   1.074
   56THR    CG2  524   4.564   3.739   1.154
   56THR      C  525   4.929   3.777   1.247
   56THR      O  526   4.996   3.872   1.206
   57ALA      N  527   4.980   3.654   1.247
   57ALA      H  528   4.921   3.576   1.268
   57ALA     CA  529   5.122   3.624   1.226
   57ALA     CB  530   5.157   3.476   1.248
   57ALA      C  531   5.179   3.659   1.089
   57ALA      O  532   5.293   3.704   1.080
   58GLN      N  533   5.100   3.647   0.983
   58GLN      H  534   5.019   3.590   0.991
   58GLN     CA  535   5.138   3.681   0.845
   58GLN     CB  536   5.030   3.651   0.740
   58GLN     CG  537   4.955   3.519   0.724
   58GLN     CD  538   4.878   3.478   0.850
   58GLN    OE1  539   4.935   3.466   0.958
   58GLN    NE2  540   4.746   3.462   0.843
   58GLN   HE21  541   4.702   3.471   0.754
   58GLN   HE22  542   4.697   3.435   0.926
   58GLN      C  543   5.179   3.828   0.837
   58GLN      O  544   5.296   3.863   0.819
   59HISE     N  545   5.089   3.909   0.893
   59HISE     H  546   4.995   3.881   0.913
   59HISE    CA  547   5.123   4.049   0.922
   59HISE    CB  548   4.990   4.124   0.931
   59HISE    CG  549   5.009   4.273   0.961
   59HISE   ND1  550   4.910   4.333   1.027
   59HISE   CD2  551   5.081   4.363   0.896
   59HISE   HD2  552   5.162   4.347   0.825
   59HISE   CE1  553   4.919   4.464   1.006
   59HISE   HE1  554   4.862   4.540   1.059
   59HISE   NE2  555   5.023   4.480   0.924
   59HISE   HE2  556   5.036   4.563   0.870
   59HISE     C  557   5.228   4.087   1.027
   59HISE     O  558   5.311   4.171   0.990
   60GLU      N  559   5.235   4.001   1.128
   60GLU      H  560   5.168   3.929   1.149
   60GLU     CA  561   5.340   4.029   1.226
   60GLU     CB  562   5.331   3.942   1.352
   60GLU     CG  563   5.377   4.025   1.472
   60GLU     CD  564   5.393   3.946   1.602
   60GLU    OE1  565   5.506   3.896   1.621
   60GLU    OE2  566   5.293   3.938   1.676
   60GLU      C  567   5.483   4.021   1.171
   60GLU      O  568   5.551   4.123   1.172
   61ASN      N  569   5.510   3.913   1.099
   61ASN      H  570   5.446   3.836   1.097
   61ASN     CA  571   5.643   3.880   1.046
   61ASN     CB  572   5.638   3.732   1.008
   61ASN     CG  573   5.635   3.645   1.133
   61ASN    OD1  574   5.738   3.603   1.187
   61ASN    ND2  575   5.520   3.599   1.183
   61ASN   HD21  576   5.440   3.634   1.134
   61ASN   HD22  577   5.516   3.517   1.240
   61ASN      C  578   5.690   3.973   0.934
   61ASN      O  579   5.790   4.043   0.951
   62PHE      N  580   5.589   4.010   0.856
   62PHE      H  581   5.496   3.976   0.870
   62PHE     CA  582   5.608   4.099   0.741
   62PHE     CB  583   5.484   4.084   0.653
   62PHE     CG  584   5.508   4.149   0.517
   62PHE    CD1  585   5.451   4.275   0.501
   62PHE    HD1  586   5.354   4.299   0.544
   62PHE    CD2  587   5.598   4.094   0.427
   62PHE    HD2  588   5.629   3.990   0.425
   62PHE    CE1  589   5.493   4.356   0.397
   62PHE    HE1  590   5.467   4.462   0.401
   62PHE    CE2  591   5.628   4.170   0.314
   62PHE    HE2  592   5.680   4.114   0.236
   62PHE     CZ  593   5.577   4.299   0.302
   62PHE     HZ  594   5.615   4.372   0.230
   62PHE      C  595   5.637   4.244   0.779
   62PHE      O  596   5.740   4.299   0.739
   63ARG      N  597   5.556   4.291   0.874
   63ARG      H  598   5.469   4.253   0.906
   63ARG     CA  599   5.570   4.427   0.928
   63ARG     CB  600   5.443   4.461   1.006
   63ARG     CG  601   5.428   4.608   1.044
   63ARG     CD  602   5.373   4.706   0.939
   63ARG     NE  603   5.392   4.846   0.979
   63ARG     HE  604   5.457   4.894   0.920
   63ARG     CZ  605   5.329   4.910   1.078
   63ARG    NH1  606   5.252   4.851   1.170
   63ARG   HH11  607   5.233   4.753   1.177
   63ARG   HH12  608   5.205   4.908   1.238
   63ARG    NH2  609   5.346   5.042   1.094
   63ARG   HH21  610   5.407   5.086   1.028
   63ARG   HH22  611   5.300   5.084   1.172
   63ARG      C  612   5.696   4.459   1.009
   63ARG      O  613   5.747   4.570   0.997
   64LYS      N  614   5.735   4.362   1.091
   64LYS      H  615   5.685   4.278   1.115
   64LYS     CA  616   5.865   4.361   1.160
   64LYS     CB  617   5.878   4.238   1.249
   64LYS     CG  618   5.787   4.203   1.367
   64LYS     CD  619   5.838   4.079   1.439
   64LYS     CE  620   5.773   4.050   1.575
   64LYS     NZ  621   5.811   4.150   1.676
   64LYS    HZ1  622   5.909   4.168   1.672
   64LYS    HZ2  623   5.763   4.237   1.670
   64LYS    HZ3  624   5.799   4.107   1.766
   64LYS      C  625   5.986   4.374   1.067
   64LYS      O  626   6.095   4.421   1.099
   65LYS      N  627   5.978   4.308   0.952
   65LYS      H  628   5.903   4.244   0.933
   65LYS     CA  629   6.078   4.320   0.845
   65LYS     CB  630   6.051   4.205   0.747
   65LYS     CG  631   6.102   4.074   0.806
   65LYS     CD  632   6.047   3.950   0.736
   65LYS     CE  633   6.066   3.819   0.813
   65LYS     NZ  634   6.098   3.698   0.737
   65LYS    HZ1  635   6.023   3.650   0.691
   65LYS    HZ2  636   6.158   3.721   0.660
   65LYS    HZ3  637   6.154   3.636   0.792
   65LYS      C  638   6.096   4.454   0.772
   65LYS      O  639   6.208   4.503   0.754
   66GLN      N  640   5.985   4.517   0.736
   66GLN      H  641   5.895   4.477   0.752
   66GLN     CA  642   5.972   4.655   0.687
   66GLN     CB  643   5.824   4.691   0.683
   66GLN     CG  644   5.753   4.608   0.576
   66GLN     CD  645   5.626   4.671   0.518
   66GLN    OE1  646   5.524   4.663   0.586
   66GLN    NE2  647   5.642   4.748   0.410
   66GLN   HE21  648   5.736   4.756   0.376
   66GLN   HE22  649   5.559   4.785   0.368
   66GLN      C  650   6.035   4.756   0.784
   66GLN      O  651   6.133   4.823   0.753
   67ILE      N  652   5.987   4.756   0.908
   67ILE      H  653   5.903   4.708   0.932
   67ILE     CA  654   6.039   4.842   1.016
   67ILE     CB  655   5.950   4.828   1.139
   67ILE    CG1  656   5.809   4.870   1.096
   67ILE    CG2  657   5.998   4.915   1.256
   67ILE     CD  658   5.709   4.855   1.212
   67ILE      C  659   6.185   4.810   1.046
   67ILE      O  660   6.260   4.907   1.050
   68GLU      N  661   6.233   4.686   1.057
   68GLU      H  662   6.180   4.603   1.073
   68GLU     CA  663   6.379   4.672   1.072
   68GLU     CB  664   6.401   4.527   1.113
   68GLU     CG  665   6.532   4.480   1.177
   68GLU     CD  666   6.543   4.518   1.325
   68GLU    OE1  667   6.485   4.451   1.413
   68GLU    OE2  668   6.604   4.625   1.340
   68GLU      C  669   6.466   4.707   0.951
   68GLU      O  670   6.577   4.757   0.959
   69GLU      N  671   6.412   4.686   0.831
   69GLU      H  672   6.321   4.648   0.813
   69GLU     CA  673   6.488   4.722   0.711
   69GLU     CB  674   6.409   4.665   0.593
   69GLU     CG  675   6.504   4.645   0.475
   69GLU     CD  676   6.443   4.553   0.368
   69GLU    OE1  677   6.341   4.588   0.305
   69GLU    OE2  678   6.482   4.435   0.354
   69GLU      C  679   6.499   4.872   0.680
   69GLU      O  680   6.598   4.932   0.640
   70LEU      N  681   6.408   4.947   0.740
   70LEU      H  682   6.332   4.904   0.789
   70LEU     CA  683   6.417   5.094   0.743
   70LEU     CB  684   6.280   5.161   0.756
   70LEU     CG  685   6.209   5.178   0.622
   70LEU    CD1  686   6.065   5.226   0.639
   70LEU    CD2  687   6.288   5.279   0.539
   70LEU      C  688   6.522   5.157   0.834
   70LEU      O  689   6.556   5.275   0.819
   71LYS      N  690   6.559   5.075   0.932
   71LYS      H  691   6.524   4.982   0.928
   71LYS     CA  692   6.661   5.109   1.033
   71LYS     CB  693   6.800   5.092   0.973
   71LYS     CG  694   6.841   4.946   0.950
   71LYS     CD  695   6.857   4.877   1.086
   71LYS     CE  696   6.888   4.728   1.079
   71LYS     NZ  697   6.880   4.652   1.205
   71LYS    HZ1  698   6.782   4.641   1.219
   71LYS    HZ2  699   6.926   4.564   1.198
   71LYS    HZ3  700   6.917   4.702   1.283
   71LYS      C  701   6.656   5.243   1.106
   71LYS      O  702   6.760   5.290   1.153
   72GLY      N  703   6.537   5.290   1.141
   72GLY      H  704   6.453   5.236   1.131
   72GLY     CA  705   6.520   5.420   1.208
   72GLY      C  706   6.557   5.550   1.136
   72GLY      O  707   6.542   5.654   1.201
   73GLN      N  708   6.590   5.550   1.008
   73GLN      H  709   6.600   5.467   0.954
   73GLN     CA  710   6.631   5.667   0.927
   73GLN     CB  711   6.648   5.625   0.781
   73GLN     CG  712   6.748   5.718   0.712
   73GLN     CD  713   6.758   5.680   0.564
   73GLN    OE1  714   6.831   5.588   0.528
   73GLN    NE2  715   6.690   5.751   0.474
   73GLN   HE21  716   6.643   5.833   0.506
   73GLN   HE22  717   6.686   5.721   0.379
   73GLN      C  718   6.531   5.783   0.927
   73GLN      O  719   6.576   5.897   0.914
   74GLU      N  720   6.405   5.757   0.960
   74GLU      H  721   6.367   5.665   0.958
   74GLU     CA  722   6.300   5.860   0.964
   74GLU     CB  723   6.178   5.792   0.901
   74GLU     CG  724   6.202   5.755   0.755
   74GLU     CD  725   6.077   5.688   0.699
   74GLU    OE1  726   5.978   5.759   0.670
   74GLU    OE2  727   6.088   5.563   0.698
   74GLU      C  728   6.253   5.896   1.105
   74GLU      O  729   6.163   5.978   1.121
   75VAL      N  730   6.326   5.844   1.204
   75VAL      H  731   6.408   5.791   1.186
   75VAL     CA  732   6.290   5.857   1.346
   75VAL     CB  733   6.304   5.723   1.417
   75VAL    CG1  734   6.282   5.722   1.569
   75VAL    CG2  735   6.216   5.610   1.363
   75VAL      C  736   6.379   5.961   1.413
   75VAL      O  737   6.501   5.956   1.397
   76SER      N  738   6.323   6.048   1.497
   76SER      H  739   6.226   6.070   1.492
   76SER     CA  740   6.402   6.144   1.576
   76SER     CB  741   6.334   6.274   1.617
   76SER     OG  742   6.417   6.370   1.683
   76SER     HG  743   6.376   6.455   1.651
   76SER      C  744   6.476   6.077   1.692
   76SER      O  745   6.407   6.024   1.778
   77PRO      N  746   6.600   6.120   1.712
   77PRO     CA  747   6.670   6.104   1.840
   77PRO     CB  748   6.806   6.169   1.814
   77PRO     CG  749   6.795   6.261   1.692
   77PRO     CD  750   6.684   6.191   1.613
   77PRO      C  751   6.591   6.147   1.964
   77PRO      O  752   6.602   6.092   2.074
   78LYS      N  753   6.515   6.255   1.951
   78LYS      H  754   6.502   6.303   1.864
   78LYS     CA  755   6.434   6.311   2.061
   78LYS     CB  756   6.352   6.435   2.026
   78LYS     CG  757   6.447   6.552   2.001
   78LYS     CD  758   6.366   6.674   1.958
   78LYS     CE  759   6.452   6.783   1.895
   78LYS     NZ  760   6.381   6.871   1.800
   78LYS    HZ1  761   6.436   6.950   1.772
   78LYS    HZ2  762   6.361   6.819   1.717
   78LYS    HZ3  763   6.295   6.906   1.836
   78LYS      C  764   6.330   6.219   2.125
   78LYS      O  765   6.291   6.237   2.241
   79VAL      N  766   6.273   6.134   2.040
   79VAL      H  767   6.276   6.143   1.941
   79VAL     CA  768   6.171   6.035   2.079
   79VAL     CB  769   6.120   5.964   1.954
   79VAL    CG1  770   6.032   5.840   1.971
   79VAL    CG2  771   6.059   6.066   1.858
   79VAL      C  772   6.235   5.925   2.164
   79VAL      O  773   6.336   5.864   2.129
   80TYR      N  774   6.183   5.910   2.285
   80TYR      H  775   6.115   5.975   2.319
   80TYR     CA  776   6.215   5.799   2.377
   80TYR     CB  777   6.187   5.851   2.518
   80TYR     CG  778   6.212   5.746   2.627
   80TYR    CD1  779   6.127   5.637   2.640
   80TYR    HD1  780   6.035   5.631   2.581
   80TYR    CD2  781   6.295   5.779   2.733
   80TYR    HD2  782   6.371   5.854   2.714
   80TYR    CE1  783   6.125   5.567   2.760
   80TYR    HE1  784   6.065   5.478   2.774
   80TYR    CE2  785   6.291   5.711   2.855
   80TYR    HE2  786   6.345   5.741   2.944
   80TYR     CZ  787   6.206   5.602   2.868
   80TYR     OH  788   6.201   5.528   2.983
   80TYR     HH  789   6.288   5.536   3.031
   80TYR      C  790   6.136   5.680   2.324
   80TYR      O  791   6.013   5.692   2.321
   81PHE      N  792   6.204   5.571   2.289
   81PHE      H  793   6.292   5.578   2.243
   81PHE     CA  794   6.135   5.442   2.273
   81PHE     CB  795   6.136   5.410   2.124
   81PHE     CG  796   6.076   5.275   2.085
   81PHE    CD1  797   5.940   5.275   2.055
   81PHE    HD1  798   5.867   5.349   2.087
   81PHE    CD2  799   6.163   5.169   2.060
   81PHE    HD2  800   6.267   5.183   2.089
   81PHE    CE1  801   5.888   5.159   2.000
   81PHE    HE1  802   5.784   5.157   1.966
   81PHE    CE2  803   6.110   5.060   1.993
   81PHE    HE2  804   6.167   4.973   1.961
   81PHE     CZ  805   5.974   5.056   1.963
   81PHE     HZ  806   5.941   4.962   1.919
   81PHE      C  807   6.208   5.336   2.355
   81PHE      O  808   6.330   5.344   2.370
   82MET      N  809   6.136   5.239   2.411
   82MET      H  810   6.040   5.257   2.431
   82MET     CA  811   6.193   5.117   2.471
   82MET     CB  812   6.194   5.120   2.624
   82MET     CG  813   6.049   5.108   2.673
   82MET     SD  814   6.039   5.059   2.849
   82MET     CE  815   6.140   4.912   2.847
   82MET      C  816   6.126   4.992   2.414
   82MET      O  817   6.011   4.990   2.370
   83LYS      N  818   6.212   4.897   2.378
   83LYS      H  819   6.302   4.917   2.339
   83LYS     CA  820   6.176   4.756   2.356
   83LYS     CB  821   6.300   4.685   2.302
   83LYS     CG  822   6.332   4.750   2.167
   83LYS     CD  823   6.464   4.689   2.120
   83LYS     CE  824   6.490   4.730   1.975
   83LYS     NZ  825   6.602   4.668   1.903
   83LYS    HZ1  826   6.615   4.571   1.923
   83LYS    HZ2  827   6.577   4.670   1.806
   83LYS    HZ3  828   6.685   4.722   1.914
   83LYS      C  829   6.109   4.678   2.469
   83LYS      O  830   6.159   4.671   2.581
   84GLN      N  831   6.010   4.597   2.431
   84GLN      H  832   5.967   4.602   2.341
   84GLN     CA  833   5.946   4.500   2.521
   84GLN     CB  834   5.793   4.506   2.512
   84GLN     CG  835   5.724   4.394   2.591
   84GLN     CD  836   5.573   4.374   2.578
   84GLN    OE1  837   5.499   4.410   2.487
   84GLN    NE2  838   5.534   4.273   2.654
   84GLN   HE21  839   5.603   4.221   2.705
   84GLN   HE22  840   5.437   4.251   2.641
   84GLN      C  841   5.997   4.357   2.504
   84GLN      O  842   5.980   4.285   2.406
   85THR      N  843   6.073   4.324   2.609
   85THR      H  844   6.086   4.394   2.680
   85THR     CA  845   6.138   4.194   2.625
   85THR     CB  846   6.275   4.201   2.692
   85THR    OG1  847   6.276   4.280   2.811
   85THR    HG1  848   6.370   4.275   2.844
   85THR    CG2  849   6.378   4.257   2.594
   85THR      C  850   6.066   4.079   2.696
   85THR      O  851   6.085   3.960   2.671
   86ILE      N  852   6.025   4.117   2.816
   86ILE      H  853   6.020   4.213   2.844
   86ILE     CA  854   5.932   4.036   2.897
   86ILE     CB  855   5.950   4.078   3.043
   86ILE    CG1  856   6.096   4.054   3.084
   86ILE    CG2  857   5.852   4.012   3.140
   86ILE     CD  858   6.141   3.909   3.064
   86ILE      C  859   5.789   4.045   2.843
   86ILE      O  860   5.745   4.149   2.796
   87GLY      N  861   5.707   3.942   2.861
   87GLY      H  862   5.735   3.848   2.880
   87GLY     CA  863   5.569   3.938   2.811
   87GLY      C  864   5.473   3.979   2.923
   87GLY      O  865   5.494   3.963   3.043
   88ASN      N  866   5.347   3.993   2.882
   88ASN      H  867   5.324   3.949   2.795
   88ASN     CA  868   5.233   4.048   2.958
   88ASN     CB  869   5.185   3.959   3.073
   88ASN     CG  870   5.090   3.853   3.017
   88ASN    OD1  871   5.107   3.733   3.032
   88ASN    ND2  872   4.975   3.901   2.969
   88ASN   HD21  873   4.956   3.999   2.962
   88ASN   HD22  874   4.909   3.835   2.935
   88ASN      C  875   5.243   4.194   3.001
   88ASN      O  876   5.137   4.253   3.021
   89SER      N  877   5.353   4.267   2.982
   89SER      H  878   5.427   4.218   2.936
   89SER     CA  879   5.387   4.406   3.014
   89SER     CB  880   5.538   4.405   3.039
   89SER     OG  881   5.607   4.325   2.943
   89SER     HG  882   5.707   4.333   2.941
   89SER      C  883   5.355   4.506   2.903
   89SER      O  884   5.399   4.621   2.908
   90CYS      N  885   5.251   4.478   2.826
   90CYS      H  886   5.195   4.397   2.845
   90CYS     CA  887   5.187   4.564   2.726
   90CYS     CB  888   5.063   4.499   2.665
   90CYS     SG  889   4.951   4.417   2.785
   90CYS     HG  890   4.858   4.382   2.696
   90CYS      C  891   5.147   4.704   2.774
   90CYS      O  892   5.206   4.794   2.715
   91GLY      N  893   5.065   4.710   2.878
   91GLY      H  894   5.042   4.625   2.925
   91GLY     CA  895   5.012   4.838   2.929
   91GLY      C  896   5.114   4.932   2.993
   91GLY      O  897   5.128   5.047   2.952
   92THR      N  898   5.203   4.858   3.058
   92THR      H  899   5.174   4.763   3.066
   92THR     CA  900   5.322   4.899   3.135
   92THR     CB  901   5.378   4.782   3.216
   92THR    OG1  902   5.276   4.690   3.255
   92THR    HG1  903   5.282   4.653   3.348
   92THR    CG2  904   5.455   4.840   3.334
   92THR      C  905   5.429   4.969   3.051
   92THR      O  906   5.469   5.084   3.072
   93ILE      N  907   5.459   4.898   2.942
   93ILE      H  908   5.432   4.802   2.940
   93ILE     CA  909   5.535   4.951   2.828
   93ILE     CB  910   5.579   4.835   2.738
   93ILE    CG1  911   5.672   4.731   2.802
   93ILE    CG2  912   5.635   4.889   2.606
   93ILE     CD  913   5.810   4.793   2.820
   93ILE      C  914   5.462   5.062   2.752
   93ILE      O  915   5.514   5.172   2.737
   94GLY      N  916   5.332   5.053   2.722
   94GLY      H  917   5.285   4.965   2.713
   94GLY     CA  918   5.257   5.164   2.663
   94GLY      C  919   5.256   5.299   2.735
   94GLY      O  920   5.284   5.403   2.675
   95LEU      N  921   5.234   5.279   2.865
   95LEU      H  922   5.193   5.198   2.908
   95LEU     CA  923   5.240   5.392   2.958
   95LEU     CB  924   5.195   5.339   3.094
   95LEU     CG  925   5.149   5.436   3.203
   95LEU    CD1  926   5.027   5.381   3.278
   95LEU    CD2  927   5.262   5.467   3.303
   95LEU      C  928   5.376   5.461   2.968
   95LEU      O  929   5.376   5.582   2.945
   96ILE      N  930   5.486   5.387   2.978
   96ILE      H  931   5.475   5.290   2.998
   96ILE     CA  932   5.621   5.445   2.970
   96ILE     CB  933   5.727   5.334   2.976
   96ILE    CG1  934   5.715   5.255   3.107
   96ILE    CG2  935   5.871   5.375   2.946
   96ILE     CD  936   5.815   5.140   3.106
   96ILE      C  937   5.632   5.530   2.843
   96ILE      O  938   5.662   5.647   2.866
   97HISE     N  939   5.580   5.482   2.730
   97HISE     H  940   5.515   5.406   2.729
   97HISE    CA  941   5.604   5.545   2.599
   97HISE    CB  942   5.543   5.466   2.483
   97HISE    CG  943   5.601   5.333   2.435
   97HISE   ND1  944   5.725   5.322   2.389
   97HISE   CD2  945   5.538   5.216   2.430
   97HISE   HD2  946   5.433   5.197   2.453
   97HISE   CE1  947   5.735   5.198   2.343
   97HISE   HE1  948   5.824   5.159   2.293
   97HISE   NE2  949   5.623   5.132   2.371
   97HISE   HE2  950   5.601   5.038   2.345
   97HISE     C  951   5.532   5.680   2.592
   97HISE     O  952   5.590   5.776   2.542
   98ALA      N  953   5.408   5.688   2.641
   98ALA      H  954   5.358   5.603   2.657
   98ALA     CA  955   5.336   5.812   2.673
   98ALA     CB  956   5.190   5.775   2.702
   98ALA      C  957   5.402   5.908   2.772
   98ALA      O  958   5.419   6.024   2.736
   99VAL      N  959   5.412   5.861   2.897
   99VAL      H  960   5.368   5.776   2.925
   99VAL     CA  961   5.468   5.944   3.005
   99VAL     CB  962   5.467   5.881   3.144
   99VAL    CG1  963   5.506   5.986   3.249
   99VAL    CG2  964   5.326   5.835   3.182
   99VAL      C  965   5.608   5.999   2.980
   99VAL      O  966   5.625   6.121   2.991
  100ALA      N  967   5.692   5.917   2.918
  100ALA      H  968   5.656   5.827   2.892
  100ALA     CA  969   5.829   5.951   2.878
  100ALA     CB  970   5.904   5.827   2.830
  100ALA      C  971   5.838   6.053   2.764
  100ALA      O  972   5.945   6.112   2.747
  101ASN      N  973   5.738   6.058   2.677
  101ASN      H  974   5.674   5.983   2.660
  101ASN     CA  975   5.738   6.161   2.571
  101ASN     CB  976   5.717   6.095   2.435
  101ASN     CG  977   5.829   5.998   2.397
  101ASN    OD1  978   5.932   6.045   2.347
  101ASN    ND2  979   5.818   5.868   2.420
  101ASN   HD21  980   5.739   5.821   2.459
  101ASN   HD22  981   5.888   5.811   2.376
  101ASN      C  982   5.657   6.289   2.590
  101ASN      O  983   5.642   6.373   2.502
  102ASN      N  984   5.581   6.291   2.699
  102ASN      H  985   5.582   6.209   2.757
  102ASN     CA  986   5.500   6.403   2.748
  102ASN     CB  987   5.351   6.372   2.747
  102ASN     CG  988   5.282   6.380   2.610
  102ASN    OD1  989   5.302   6.461   2.520
  102ASN    ND2  990   5.198   6.280   2.583
  102ASN   HD21  991   5.183   6.215   2.657
  102ASN   HD22  992   5.149   6.289   2.496
  102ASN      C  993   5.538   6.465   2.883
  102ASN      O  994   5.460   6.529   2.954
  103GLN      N  995   5.664   6.440   2.917
  103GLN      H  996   5.727   6.406   2.847
  103GLN     CA  997   5.727   6.491   3.040
  103GLN     CB  998   5.869   6.436   3.045
  103GLN     CG  999   5.897   6.301   3.111
  103GLN     CD 1000   6.050   6.296   3.121
  103GLN    OE1 1001   6.110   6.338   3.220
  103GLN    NE2 1002   6.124   6.244   3.023
  103GLN   HE21 1003   6.082   6.236   2.933
  103GLN   HE22 1004   6.223   6.231   3.029
  103GLN      C 1005   5.733   6.641   3.069
  103GLN      O 1006   5.750   6.686   3.182
  104ASP      N 1007   5.715   6.727   2.969
  104ASP      H 1008   5.736   6.700   2.875
  104ASP     CA 1009   5.690   6.872   2.969
  104ASP     CB 1010   5.697   6.935   2.830
  104ASP     CG 1011   5.612   6.871   2.721
  104ASP    OD1 1012   5.523   6.935   2.659
  104ASP    OD2 1013   5.628   6.749   2.698
  104ASP      C 1014   5.550   6.906   3.021
  104ASP      O 1015   5.532   6.985   3.113
  105LYS      N 1016   5.449   6.841   2.963
  105LYS      H 1017   5.474   6.796   2.878
  105LYS     CA 1018   5.306   6.853   2.996
  105LYS     CB 1019   5.224   6.770   2.897
  105LYS     CG 1020   5.220   6.848   2.766
  105LYS     CD 1021   5.133   6.772   2.665
  105LYS     CE 1022   5.181   6.807   2.524
  105LYS     NZ 1023   5.315   6.765   2.480
  105LYS    HZ1 1024   5.328   6.796   2.386
  105LYS    HZ2 1025   5.385   6.816   2.531
  105LYS    HZ3 1026   5.332   6.668   2.497
  105LYS      C 1027   5.282   6.806   3.140
  105LYS      O 1028   5.198   6.855   3.215
  106LEU      N 1029   5.326   6.681   3.148
  106LEU      H 1030   5.357   6.626   3.071
  106LEU     CA 1031   5.320   6.609   3.277
  106LEU     CB 1032   5.340   6.461   3.246
  106LEU     CG 1033   5.209   6.384   3.226
  106LEU    CD1 1034   5.135   6.423   3.097
  106LEU    CD2 1035   5.242   6.235   3.231
  106LEU      C 1036   5.418   6.663   3.381
  106LEU      O 1037   5.497   6.756   3.369
  107GLY      N 1038   5.397   6.613   3.502
  107GLY      H 1039   5.355   6.524   3.521
  107GLY     CA 1040   5.480   6.648   3.618
  107GLY      C 1041   5.480   6.524   3.708
  107GLY      O 1042   5.393   6.439   3.693
  108PHE      N 1043   5.552   6.536   3.819
  108PHE      H 1044   5.576   6.627   3.854
  108PHE     CA 1045   5.576   6.430   3.918
  108PHE     CB 1046   5.704   6.358   3.875
  108PHE     CG 1047   5.691   6.297   3.735
  108PHE    CD1 1048   5.635   6.172   3.714
  108PHE    HD1 1049   5.584   6.123   3.797
  108PHE    CD2 1050   5.762   6.357   3.631
  108PHE    HD2 1051   5.830   6.436   3.660
  108PHE    CE1 1052   5.655   6.111   3.590
  108PHE    HE1 1053   5.603   6.017   3.575
  108PHE    CE2 1054   5.774   6.302   3.504
  108PHE    HE2 1055   5.773   6.370   3.419
  108PHE     CZ 1056   5.723   6.174   3.487
  108PHE     HZ 1057   5.725   6.113   3.396
  108PHE      C 1058   5.601   6.484   4.060
  108PHE      O 1059   5.674   6.580   4.083
  109GLU      N 1060   5.562   6.395   4.151
  109GLU      H 1061   5.514   6.317   4.111
  109GLU     CA 1062   5.587   6.402   4.295
  109GLU     CB 1063   5.473   6.352   4.384
  109GLU     CG 1064   5.435   6.208   4.347
  109GLU     CD 1065   5.328   6.156   4.443
  109GLU    OE1 1066   5.208   6.182   4.423
  109GLU    OE2 1067   5.367   6.089   4.542
  109GLU      C 1068   5.732   6.377   4.339
  109GLU      O 1069   5.819   6.358   4.255
  110ASP      N 1070   5.759   6.416   4.463
  110ASP      H 1071   5.685   6.463   4.512
  110ASP     CA 1072   5.884   6.401   4.540
  110ASP     CB 1073   5.881   6.489   4.665
  110ASP     CG 1074   5.914   6.632   4.621
  110ASP    OD1 1075   6.034   6.653   4.592
  110ASP    OD2 1076   5.823   6.716   4.605
  110ASP      C 1077   5.904   6.252   4.572
  110ASP      O 1078   5.803   6.192   4.610
  111GLY      N 1079   6.014   6.190   4.531
  111GLY      H 1080   6.082   6.242   4.481
  111GLY     CA 1081   6.050   6.048   4.545
  111GLY      C 1082   5.990   5.945   4.449
  111GLY      O 1083   6.014   5.825   4.460
  112SER      N 1084   5.949   5.997   4.334
  112SER      H 1085   5.977   6.090   4.310
  112SER     CA 1086   5.859   5.932   4.238
  112SER     CB 1087   5.835   6.031   4.124
  112SER     OG 1088   5.782   5.973   4.005
  112SER     HG 1089   5.713   6.036   3.969
  112SER      C 1090   5.933   5.809   4.183
  112SER      O 1091   6.028   5.824   4.107
  113VAL      N 1092   5.857   5.701   4.177
  113VAL      H 1093   5.774   5.697   4.234
  113VAL     CA 1094   5.898   5.575   4.113
  113VAL     CB 1095   5.806   5.459   4.153
  113VAL    CG1 1096   5.849   5.333   4.077
  113VAL    CG2 1097   5.823   5.442   4.304
  113VAL      C 1098   5.924   5.588   3.963
  113VAL      O 1099   6.034   5.563   3.915
  114LEU      N 1100   5.836   5.667   3.902
  114LEU      H 1101   5.746   5.688   3.939
  114LEU     CA 1102   5.860   5.698   3.760
  114LEU     CB 1103   5.726   5.733   3.694
  114LEU     CG 1104   5.707   5.697   3.547
  114LEU    CD1 1105   5.755   5.553   3.530
  114LEU    CD2 1106   5.562   5.708   3.498
  114LEU      C 1107   5.968   5.800   3.723
  114LEU      O 1108   6.039   5.767   3.629
  115LYS      N 1109   5.988   5.900   3.808
  115LYS      H 1110   5.920   5.932   3.874
  115LYS     CA 1111   6.103   5.986   3.776
  115LYS     CB 1112   6.083   6.119   3.850
  115LYS     CG 1113   6.201   6.212   3.821
  115LYS     CD 1114   6.157   6.312   3.714
  115LYS     CE 1115   6.259   6.423   3.687
  115LYS     NZ 1116   6.379   6.378   3.615
  115LYS    HZ1 1117   6.441   6.329   3.676
  115LYS    HZ2 1118   6.348   6.316   3.543
  115LYS    HZ3 1119   6.435   6.450   3.575
  115LYS      C 1120   6.235   5.916   3.811
  115LYS      O 1121   6.325   5.932   3.728
  116GLN      N 1122   6.239   5.810   3.891
  116GLN      H 1123   6.169   5.803   3.962
  116GLN     CA 1124   6.359   5.725   3.907
  116GLN     CB 1125   6.339   5.636   4.029
  116GLN     CG 1126   6.468   5.571   4.080
  116GLN     CD 1127   6.507   5.455   3.988
  116GLN    OE1 1128   6.436   5.359   3.958
  116GLN    NE2 1129   6.634   5.452   3.947
  116GLN   HE21 1130   6.699   5.516   3.987
  116GLN   HE22 1131   6.657   5.388   3.874
  116GLN      C 1132   6.381   5.646   3.778
  116GLN      O 1133   6.489   5.666   3.723
  117PHE      N 1134   6.279   5.584   3.719
  117PHE      H 1135   6.193   5.577   3.769
  117PHE     CA 1136   6.304   5.510   3.594
  117PHE     CB 1137   6.174   5.434   3.567
  117PHE     CG 1138   6.189   5.328   3.457
  117PHE    CD1 1139   6.252   5.207   3.485
  117PHE    HD1 1140   6.287   5.197   3.588
  117PHE    CD2 1141   6.137   5.350   3.330
  117PHE    HD2 1142   6.088   5.445   3.308
  117PHE    CE1 1143   6.268   5.111   3.386
  117PHE    HE1 1144   6.293   5.007   3.409
  117PHE    CE2 1145   6.155   5.258   3.227
  117PHE    HE2 1146   6.130   5.282   3.124
  117PHE     CZ 1147   6.223   5.141   3.258
  117PHE     HZ 1148   6.249   5.069   3.180
  117PHE      C 1149   6.334   5.593   3.469
  117PHE      O 1150   6.422   5.553   3.393
  118LEU      N 1151   6.259   5.702   3.453
  118LEU      H 1152   6.180   5.726   3.509
  118LEU     CA 1153   6.285   5.790   3.338
  118LEU     CB 1154   6.182   5.902   3.336
  118LEU     CG 1155   6.042   5.844   3.320
  118LEU    CD1 1156   5.947   5.964   3.330
  118LEU    CD2 1157   6.035   5.779   3.181
  118LEU      C 1158   6.423   5.856   3.335
  118LEU      O 1159   6.494   5.854   3.235
  119SER      N 1160   6.472   5.892   3.454
  119SER      H 1161   6.414   5.881   3.535
  119SER     CA 1162   6.603   5.952   3.485
  119SER     CB 1163   6.611   5.991   3.632
  119SER     OG 1164   6.728   6.064   3.668
  119SER     HG 1165   6.758   6.040   3.760
  119SER      C 1166   6.719   5.857   3.456
  119SER      O 1167   6.817   5.899   3.394
  120GLU      N 1168   6.706   5.733   3.502
  120GLU      H 1169   6.628   5.705   3.557
  120GLU     CA 1170   6.798   5.626   3.460
  120GLU     CB 1171   6.745   5.509   3.542
  120GLU     CG 1172   6.841   5.390   3.554
  120GLU     CD 1173   6.788   5.270   3.633
  120GLU    OE1 1174   6.693   5.292   3.711
  120GLU    OE2 1175   6.840   5.159   3.609
  120GLU      C 1176   6.798   5.596   3.310
  120GLU      O 1177   6.903   5.590   3.245
  121THR      N 1178   6.679   5.598   3.251
  121THR      H 1179   6.592   5.614   3.298
  121THR     CA 1180   6.663   5.555   3.111
  121THR     CB 1181   6.539   5.467   3.096
  121THR    OG1 1182   6.423   5.545   3.123
  121THR    HG1 1183   6.387   5.516   3.212
  121THR    CG2 1184   6.543   5.336   3.175
  121THR      C 1185   6.664   5.665   3.005
  121THR      O 1186   6.657   5.634   2.886
  122GLU      N 1187   6.707   5.785   3.044
  122GLU      H 1188   6.719   5.807   3.140
  122GLU     CA 1189   6.711   5.894   2.945
  122GLU     CB 1190   6.730   6.028   3.016
  122GLU     CG 1191   6.729   6.143   2.915
  122GLU     CD 1192   6.763   6.275   2.983
  122GLU    OE1 1193   6.884   6.303   3.000
  122GLU    OE2 1194   6.671   6.351   3.021
  122GLU      C 1195   6.807   5.874   2.828
  122GLU      O 1196   6.765   5.844   2.716
  123LYS      N 1197   6.932   5.870   2.872
  123LYS      H 1198   6.956   5.854   2.968
  123LYS     CA 1199   7.042   5.863   2.775
  123LYS     CB 1200   7.150   5.963   2.816
  123LYS     CG 1201   7.096   6.098   2.767
  123LYS     CD 1202   7.182   6.210   2.825
  123LYS     CE 1203   7.328   6.228   2.783
  123LYS     NZ 1204   7.347   6.323   2.672
  123LYS    HZ1 1205   7.269   6.385   2.666
  123LYS    HZ2 1206   7.437   6.363   2.687
  123LYS    HZ3 1207   7.348   6.263   2.592
  123LYS      C 1208   7.099   5.723   2.747
  123LYS      O 1209   7.211   5.699   2.793
  124MET      N 1210   7.022   5.632   2.689
  124MET      H 1211   6.927   5.657   2.671
  124MET     CA 1212   7.064   5.496   2.652
  124MET     CB 1213   7.064   5.393   2.766
  124MET     CG 1214   6.929   5.384   2.837
  124MET     SD 1215   6.935   5.286   2.992
  124MET     CE 1216   7.071   5.366   3.075
  124MET      C 1217   6.975   5.435   2.543
  124MET      O 1218   6.863   5.480   2.519
  125SER      N 1219   7.020   5.325   2.484
  125SER      H 1220   7.095   5.271   2.521
  125SER     CA 1221   6.950   5.263   2.370
  125SER     CB 1222   7.036   5.163   2.293
  125SER     OG 1223   7.045   5.038   2.363
  125SER     HG 1224   7.110   4.981   2.313
  125SER      C 1225   6.814   5.199   2.400
  125SER      O 1226   6.784   5.176   2.517
  126PRO      N 1227   6.721   5.178   2.307
  126PRO     CA 1228   6.605   5.088   2.315
  126PRO     CB 1229   6.557   5.073   2.171
  126PRO     CG 1230   6.576   5.216   2.120
  126PRO     CD 1231   6.710   5.256   2.183
  126PRO      C 1232   6.635   4.954   2.383
  126PRO      O 1233   6.558   4.908   2.467
  127GLU      N 1234   6.757   4.906   2.358
  127GLU      H 1235   6.807   4.927   2.274
  127GLU     CA 1236   6.819   4.786   2.415
  127GLU     CB 1237   6.942   4.745   2.334
  127GLU     CG 1238   6.917   4.697   2.191
  127GLU     CD 1239   6.905   4.795   2.074
  127GLU    OE1 1240   6.817   4.884   2.078
  127GLU    OE2 1241   6.976   4.773   1.974
  127GLU      C 1242   6.848   4.798   2.565
  127GLU      O 1243   6.793   4.715   2.637
  128ASP      N 1244   6.937   4.891   2.597
  128ASP      H 1245   7.008   4.907   2.528
  128ASP     CA 1246   6.973   4.921   2.737
  128ASP     CB 1247   7.100   5.005   2.729
  128ASP     CG 1248   7.229   4.946   2.672
  128ASP    OD1 1249   7.239   4.821   2.674
  128ASP    OD2 1250   7.311   5.018   2.611
  128ASP      C 1251   6.859   4.970   2.827
  128ASP      O 1252   6.841   4.915   2.935
  129ARG      N 1253   6.760   5.035   2.767
  129ARG      H 1254   6.772   5.071   2.674
  129ARG     CA 1255   6.631   5.062   2.833
  129ARG     CB 1256   6.547   5.151   2.742
  129ARG     CG 1257   6.600   5.294   2.741
  129ARG     CD 1258   6.523   5.367   2.630
  129ARG     NE 1259   6.539   5.514   2.629
  129ARG     HE 1260   6.509   5.556   2.715
  129ARG     CZ 1261   6.562   5.582   2.516
  129ARG    NH1 1262   6.568   5.528   2.394
  129ARG   HH11 1263   6.560   5.428   2.390
  129ARG   HH12 1264   6.580   5.589   2.316
  129ARG    NH2 1265   6.577   5.715   2.525
  129ARG   HH21 1266   6.578   5.759   2.615
  129ARG   HH22 1267   6.594   5.767   2.441
  129ARG      C 1268   6.545   4.941   2.872
  129ARG      O 1269   6.516   4.922   2.990
  130ALA      N 1270   6.531   4.844   2.782
  130ALA      H 1271   6.563   4.872   2.691
  130ALA     CA 1272   6.477   4.712   2.817
  130ALA     CB 1273   6.472   4.627   2.690
  130ALA      C 1274   6.528   4.623   2.930
  130ALA      O 1275   6.458   4.601   3.029
  131LYS      N 1276   6.661   4.627   2.940
  131LYS      H 1277   6.728   4.667   2.877
  131LYS     CA 1278   6.738   4.560   3.046
  131LYS     CB 1279   6.881   4.561   2.992
  131LYS     CG 1280   6.883   4.477   2.864
  131LYS     CD 1281   6.905   4.329   2.895
  131LYS     CE 1282   6.958   4.244   2.779
  131LYS     NZ 1283   7.101   4.275   2.762
  131LYS    HZ1 1284   7.136   4.362   2.797
  131LYS    HZ2 1285   7.160   4.211   2.810
  131LYS    HZ3 1286   7.125   4.273   2.665
  131LYS      C 1287   6.722   4.642   3.174
  131LYS      O 1288   6.704   4.584   3.281
  132CYS      N 1289   6.732   4.774   3.170
  132CYS      H 1290   6.780   4.831   3.103
  132CYS     CA 1291   6.674   4.844   3.286
  132CYS     CB 1292   6.677   4.995   3.261
  132CYS     SG 1293   6.848   5.059   3.264
  132CYS     HG 1294   6.851   5.105   3.389
  132CYS      C 1295   6.536   4.813   3.346
  132CYS      O 1296   6.521   4.808   3.468
  133PHE      N 1297   6.434   4.812   3.261
  133PHE      H 1298   6.458   4.836   3.167
  133PHE     CA 1299   6.304   4.749   3.287
  133PHE     CB 1300   6.216   4.771   3.164
  133PHE     CG 1301   6.069   4.746   3.198
  133PHE    CD1 1302   5.991   4.857   3.229
  133PHE    HD1 1303   6.035   4.956   3.243
  133PHE    CD2 1304   6.021   4.619   3.170
  133PHE    HD2 1305   6.095   4.541   3.149
  133PHE    CE1 1306   5.854   4.833   3.236
  133PHE    HE1 1307   5.785   4.911   3.268
  133PHE    CE2 1308   5.883   4.602   3.175
  133PHE    HE2 1309   5.839   4.504   3.154
  133PHE     CZ 1310   5.802   4.706   3.217
  133PHE     HZ 1311   5.705   4.690   3.264
  133PHE      C 1312   6.313   4.607   3.343
  133PHE      O 1313   6.240   4.574   3.436
  134GLU      N 1314   6.387   4.514   3.283
  134GLU      H 1315   6.420   4.538   3.192
  134GLU     CA 1316   6.413   4.376   3.326
  134GLU     CB 1317   6.520   4.321   3.232
  134GLU     CG 1318   6.458   4.256   3.108
  134GLU     CD 1319   6.568   4.209   3.012
  134GLU    OE1 1320   6.634   4.109   3.047
  134GLU    OE2 1321   6.567   4.260   2.898
  134GLU      C 1322   6.474   4.363   3.466
  134GLU      O 1323   6.460   4.254   3.520
  135LYS      N 1324   6.556   4.461   3.506
  135LYS      H 1325   6.603   4.518   3.439
  135LYS     CA 1326   6.602   4.458   3.645
  135LYS     CB 1327   6.749   4.500   3.655
  135LYS     CG 1328   6.837   4.398   3.581
  135LYS     CD 1329   6.977   4.458   3.592
  135LYS     CE 1330   6.993   4.592   3.520
  135LYS     NZ 1331   7.129   4.646   3.536
  135LYS    HZ1 1332   7.139   4.716   3.466
  135LYS    HZ2 1333   7.116   4.694   3.623
  135LYS    HZ3 1334   7.202   4.578   3.538
  135LYS      C 1335   6.516   4.537   3.744
  135LYS      O 1336   6.535   4.514   3.863
  136ASN      N 1337   6.443   4.635   3.690
  136ASN      H 1338   6.437   4.660   3.594
  136ASN     CA 1339   6.362   4.720   3.778
  136ASN     CB 1340   6.314   4.852   3.716
  136ASN     CG 1341   6.247   4.952   3.811
  136ASN    OD1 1342   6.161   4.916   3.891
  136ASN    ND2 1343   6.295   5.075   3.795
  136ASN   HD21 1344   6.373   5.094   3.736
  136ASN   HD22 1345   6.252   5.156   3.836
  136ASN      C 1346   6.255   4.644   3.857
  136ASN      O 1347   6.159   4.587   3.806
  137GLU      N 1348   6.298   4.632   3.982
  137GLU      H 1349   6.388   4.668   4.008
  137GLU     CA 1350   6.215   4.570   4.086
  137GLU     CB 1351   6.293   4.548   4.216
  137GLU     CG 1352   6.407   4.447   4.199
  137GLU     CD 1353   6.372   4.300   4.177
  137GLU    OE1 1354   6.469   4.231   4.139
  137GLU    OE2 1355   6.271   4.248   4.230
  137GLU      C 1356   6.083   4.640   4.119
  137GLU      O 1357   5.977   4.579   4.121
  138ALA      N 1358   6.085   4.772   4.140
  138ALA      H 1359   6.177   4.809   4.129
  138ALA     CA 1360   5.972   4.857   4.181
  138ALA     CB 1361   6.028   4.997   4.209
  138ALA      C 1362   5.855   4.859   4.083
  138ALA      O 1363   5.738   4.868   4.119
  139ILE      N 1364   5.886   4.857   3.953
  139ILE      H 1365   5.980   4.883   3.930
  139ILE     CA 1366   5.784   4.849   3.848
  139ILE     CB 1367   5.840   4.881   3.709
  139ILE    CG1 1368   5.873   5.031   3.711
  139ILE    CG2 1369   5.737   4.868   3.597
  139ILE     CD 1370   5.966   5.075   3.597
  139ILE      C 1371   5.704   4.718   3.851
  139ILE      O 1372   5.581   4.720   3.852
  140GLN      N 1373   5.771   4.604   3.858
  140GLN      H 1374   5.870   4.594   3.851
  140GLN     CA 1375   5.709   4.471   3.866
  140GLN     CB 1376   5.824   4.370   3.870
  140GLN     CG 1377   5.880   4.348   3.730
  140GLN     CD 1378   5.994   4.247   3.738
  140GLN    OE1 1379   5.974   4.126   3.749
  140GLN    NE2 1380   6.116   4.300   3.739
  140GLN   HE21 1381   6.137   4.397   3.732
  140GLN   HE22 1382   6.191   4.241   3.771
  140GLN      C 1383   5.628   4.459   3.995
  140GLN      O 1384   5.515   4.413   3.978
  141ALA      N 1385   5.665   4.519   4.108
  141ALA      H 1386   5.749   4.572   4.107
  141ALA     CA 1387   5.581   4.518   4.229
  141ALA     CB 1388   5.676   4.552   4.344
  141ALA      C 1389   5.453   4.602   4.229
  141ALA      O 1390   5.350   4.551   4.272
  142ALA      N 1391   5.456   4.720   4.166
  142ALA      H 1392   5.538   4.761   4.126
  142ALA     CA 1393   5.333   4.797   4.144
  142ALA     CB 1394   5.365   4.938   4.094
  142ALA      C 1395   5.237   4.729   4.046
  142ALA      O 1396   5.120   4.711   4.080
  143HISE     N 1397   5.291   4.679   3.935
  143HISE     H 1398   5.375   4.722   3.901
  143HISE    CA 1399   5.222   4.599   3.833
  143HISE    CB 1400   5.318   4.557   3.721
  143HISE    CG 1401   5.263   4.491   3.594
  143HISE   ND1 1402   5.205   4.544   3.487
  143HISE   CD2 1403   5.227   4.363   3.589
  143HISE   HD2 1404   5.259   4.295   3.668
  143HISE   CE1 1405   5.136   4.451   3.422
  143HISE   HE1 1406   5.084   4.463   3.327
  143HISE   NE2 1407   5.148   4.335   3.485
  143HISE   HE2 1408   5.099   4.252   3.458
  143HISE     C 1409   5.143   4.479   3.885
  143HISE     O 1410   5.021   4.488   3.867
  144ASP      N 1411   5.206   4.386   3.956
  144ASP      H 1412   5.306   4.392   3.953
  144ASP     CA 1413   5.149   4.275   4.033
  144ASP     CB 1414   5.258   4.193   4.103
  144ASP     CG 1415   5.296   4.069   4.022
  144ASP    OD1 1416   5.339   3.971   4.086
  144ASP    OD2 1417   5.299   4.080   3.897
  144ASP      C 1418   5.027   4.307   4.119
  144ASP      O 1419   4.924   4.239   4.113
  145ALA      N 1420   5.038   4.418   4.191
  145ALA      H 1421   5.131   4.453   4.202
  145ALA     CA 1422   4.931   4.479   4.272
  145ALA     CB 1423   4.981   4.593   4.361
  145ALA      C 1424   4.816   4.522   4.181
  145ALA      O 1425   4.707   4.479   4.219
  146VAL      N 1426   4.843   4.612   4.087
  146VAL      H 1427   4.927   4.665   4.096
  146VAL     CA 1428   4.732   4.660   4.003
  146VAL     CB 1429   4.763   4.764   3.895
  146VAL    CG1 1430   4.634   4.816   3.831
  146VAL    CG2 1431   4.828   4.877   3.975
  146VAL      C 1432   4.667   4.540   3.933
  146VAL      O 1433   4.545   4.525   3.936
  147ALA      N 1434   4.744   4.444   3.882
  147ALA      H 1435   4.835   4.468   3.849
  147ALA     CA 1436   4.707   4.314   3.826
  147ALA     CB 1437   4.834   4.234   3.796
  147ALA      C 1438   4.623   4.219   3.911
  147ALA      O 1439   4.521   4.164   3.868
  148GLN      N 1440   4.649   4.231   4.041
  148GLN      H 1441   4.734   4.258   4.087
  148GLN     CA 1442   4.563   4.164   4.140
  148GLN     CB 1443   4.638   4.140   4.271
  148GLN     CG 1444   4.732   4.022   4.248
  148GLN     CD 1445   4.832   3.988   4.359
  148GLN    OE1 1446   4.795   3.898   4.434
  148GLN    NE2 1447   4.938   4.068   4.362
  148GLN   HE21 1448   4.943   4.142   4.294
  148GLN   HE22 1449   5.009   4.066   4.432
  148GLN      C 1450   4.429   4.230   4.168
  148GLN      O 1451   4.321   4.175   4.146
  149GLU      N 1452   4.433   4.359   4.200
  149GLU      H 1453   4.521   4.406   4.208
  149GLU     CA 1454   4.316   4.444   4.226
  149GLU     CB 1455   4.381   4.581   4.248
  149GLU     CG 1456   4.282   4.695   4.273
  149GLU     CD 1457   4.334   4.816   4.351
  149GLU    OE1 1458   4.292   4.927   4.311
  149GLU    OE2 1459   4.428   4.810   4.432
  149GLU      C 1460   4.209   4.444   4.117
  149GLU      O 1461   4.090   4.418   4.137
  150GLY      N 1462   4.244   4.466   3.990
  150GLY      H 1463   4.343   4.467   3.977
  150GLY     CA 1464   4.172   4.446   3.864
  150GLY      C 1465   4.102   4.310   3.856
  150GLY      O 1466   4.163   4.204   3.842
  151GLN      N 1467   3.970   4.324   3.853
  151GLN      H 1468   3.939   4.417   3.835
  151GLN     CA 1469   3.875   4.214   3.874
  151GLN     CB 1470   3.731   4.260   3.895
  151GLN     CG 1471   3.680   4.365   3.796
  151GLN     CD 1472   3.533   4.398   3.826
  151GLN    OE1 1473   3.470   4.388   3.931
  151GLN    NE2 1474   3.470   4.470   3.734
  151GLN   HE21 1475   3.518   4.505   3.653
  151GLN   HE22 1476   3.371   4.458   3.727
  151GLN      C 1477   3.875   4.103   3.769
  151GLN      O 1478   3.862   3.990   3.814
  152CYS      N 1479   3.905   4.139   3.644
  152CYS      H 1480   3.924   4.235   3.623
  152CYS     CA 1481   3.899   4.039   3.536
  152CYS     CB 1482   3.879   4.097   3.396
  152CYS     SG 1483   3.734   4.210   3.392
  152CYS     HG 1484   3.811   4.309   3.437
  152CYS      C 1485   4.032   3.963   3.529
  152CYS      O 1486   4.139   4.014   3.561
  153ARG      N 1487   4.033   3.847   3.465
  153ARG      H 1488   3.954   3.786   3.469
  153ARG     CA 1489   4.158   3.775   3.437
  153ARG     CB 1490   4.171   3.656   3.532
  153ARG     CG 1491   4.317   3.611   3.546
  153ARG     CD 1492   4.422   3.691   3.624
  153ARG     NE 1493   4.359   3.752   3.742
  153ARG     HE 1494   4.332   3.685   3.812
  153ARG     CZ 1495   4.363   3.883   3.767
  153ARG    NH1 1496   4.425   3.961   3.678
  153ARG   HH11 1497   4.486   3.929   3.605
  153ARG   HH12 1498   4.404   4.059   3.674
  153ARG    NH2 1499   4.316   3.937   3.881
  153ARG   HH21 1500   4.283   3.877   3.954
  153ARG   HH22 1501   4.318   4.035   3.898
  153ARG      C 1502   4.171   3.746   3.287
  153ARG      O 1503   4.229   3.827   3.215
  154VAL      N 1504   4.116   3.639   3.230
  154VAL      H 1505   4.091   3.561   3.287
  154VAL     CA 1506   4.099   3.612   3.087
  154VAL     CB 1507   3.983   3.693   3.029
  154VAL    CG1 1508   3.962   3.640   2.888
  154VAL    CG2 1509   3.851   3.693   3.107
  154VAL      C 1510   4.234   3.614   3.014
  154VAL      O 1511   4.268   3.711   2.945
  155ASP      N 1512   4.306   3.505   3.037
  155ASP      H 1513   4.273   3.423   3.084
  155ASP     CA 1514   4.442   3.489   2.983
  155ASP     CB 1515   4.521   3.437   3.104
  155ASP     CG 1516   4.667   3.414   3.064
  155ASP    OD1 1517   4.716   3.468   2.963
  155ASP    OD2 1518   4.738   3.345   3.141
  155ASP      C 1519   4.448   3.399   2.859
  155ASP      O 1520   4.495   3.286   2.864
  156ASP      N 1521   4.369   3.440   2.760
  156ASP      H 1522   4.335   3.534   2.763
  156ASP     CA 1523   4.322   3.362   2.644
  156ASP     CB 1524   4.185   3.414   2.602
  156ASP     CG 1525   4.185   3.560   2.556
  156ASP    OD1 1526   4.289   3.619   2.520
  156ASP    OD2 1527   4.075   3.618   2.546
  156ASP      C 1528   4.424   3.352   2.531
  156ASP      O 1529   4.388   3.314   2.419
  157LYS      N 1530   4.548   3.399   2.544
  157LYS      H 1531   4.585   3.450   2.621
  157LYS     CA 1532   4.655   3.386   2.444
  157LYS     CB 1533   4.690   3.237   2.432
  157LYS     CG 1534   4.724   3.165   2.563
  157LYS     CD 1535   4.849   3.219   2.633
  157LYS     CE 1536   4.874   3.135   2.759
  157LYS     NZ 1537   4.783   3.162   2.871
  157LYS    HZ1 1538   4.790   3.256   2.904
  157LYS    HZ2 1539   4.687   3.140   2.853
  157LYS    HZ3 1540   4.802   3.103   2.949
  157LYS      C 1541   4.659   3.460   2.311
  157LYS      O 1542   4.762   3.474   2.244
  158VAL      N 1543   4.542   3.513   2.276
  158VAL      H 1544   4.455   3.499   2.324
  158VAL     CA 1545   4.525   3.600   2.159
  158VAL     CB 1546   4.384   3.658   2.166
  158VAL    CG1 1547   4.363   3.748   2.044
  158VAL    CG2 1548   4.271   3.554   2.169
  158VAL      C 1549   4.627   3.715   2.156
  158VAL      O 1550   4.645   3.780   2.258
  159ASN      N 1551   4.695   3.729   2.042
  159ASN      H 1552   4.673   3.666   1.968
  159ASN     CA 1553   4.816   3.810   2.022
  159ASN     CB 1554   4.876   3.767   1.888
  159ASN     CG 1555   5.001   3.843   1.844
  159ASN    OD1 1556   5.081   3.888   1.926
  159ASN    ND2 1557   5.009   3.866   1.713
  159ASN   HD21 1558   4.931   3.839   1.657
  159ASN   HD22 1559   5.092   3.907   1.676
  159ASN      C 1560   4.773   3.957   2.016
  159ASN      O 1561   4.754   4.013   1.908
  160PHE      N 1562   4.743   4.005   2.136
  160PHE      H 1563   4.713   3.944   2.210
  160PHE     CA 1564   4.723   4.148   2.165
  160PHE     CB 1565   4.662   4.182   2.301
  160PHE     CG 1566   4.511   4.183   2.274
  160PHE    CD1 1567   4.451   4.302   2.238
  160PHE    HD1 1568   4.507   4.381   2.186
  160PHE    CD2 1569   4.432   4.076   2.315
  160PHE    HD2 1570   4.478   3.980   2.337
  160PHE    CE1 1571   4.314   4.323   2.251
  160PHE    HE1 1572   4.270   4.423   2.249
  160PHE    CE2 1573   4.293   4.086   2.322
  160PHE    HE2 1574   4.239   3.997   2.354
  160PHE     CZ 1575   4.242   4.213   2.295
  160PHE     HZ 1576   4.143   4.243   2.330
  160PHE      C 1577   4.853   4.228   2.158
  160PHE      O 1578   4.959   4.181   2.201
  161HISE     N 1579   4.842   4.354   2.116
  161HISE     H 1580   4.754   4.380   2.076
  161HISE    CA 1581   4.945   4.459   2.114
  161HISE    CB 1582   5.017   4.470   1.980
  161HISE    CG 1583   5.092   4.341   1.944
  161HISE   ND1 1584   5.219   4.330   1.909
  161HISE   CD2 1585   5.039   4.225   1.908
  161HISE   HD2 1586   4.935   4.212   1.879
  161HISE   CE1 1587   5.244   4.215   1.846
  161HISE   HE1 1588   5.329   4.185   1.785
  161HISE   NE2 1589   5.130   4.146   1.851
  161HISE   HE2 1590   5.133   4.046   1.852
  161HISE     C 1591   4.880   4.592   2.153
  161HISE     O 1592   4.764   4.619   2.123
  162PHE      N 1593   4.970   4.677   2.201
  162PHE      H 1594   5.066   4.656   2.221
  162PHE     CA 1595   4.938   4.811   2.253
  162PHE     CB 1596   4.947   4.802   2.406
  162PHE     CG 1597   4.884   4.919   2.480
  162PHE    CD1 1598   4.751   4.953   2.458
  162PHE    HD1 1599   4.710   4.913   2.365
  162PHE    CD2 1600   4.952   4.976   2.587
  162PHE    HD2 1601   5.059   4.958   2.588
  162PHE    CE1 1602   4.678   5.033   2.544
  162PHE    HE1 1603   4.575   5.003   2.563
  162PHE    CE2 1604   4.883   5.065   2.669
  162PHE    HE2 1605   4.935   5.093   2.761
  162PHE     CZ 1606   4.748   5.093   2.648
  162PHE     HZ 1607   4.684   5.130   2.727
  162PHE      C 1608   5.039   4.905   2.187
  162PHE      O 1609   5.149   4.932   2.234
  163ILE      N 1610   4.968   4.991   2.114
  163ILE      H 1611   4.869   4.977   2.103
  163ILE     CA 1612   5.035   5.100   2.043
  163ILE     CB 1613   4.997   5.098   1.895
  163ILE    CG1 1614   5.020   4.953   1.850
  163ILE    CG2 1615   5.098   5.191   1.827
  163ILE     CD 1616   4.965   4.918   1.712
  163ILE      C 1617   4.987   5.237   2.092
  163ILE      O 1618   4.870   5.267   2.117
  164LEU      N 1619   5.088   5.322   2.106
  164LEU      H 1620   5.182   5.288   2.099
  164LEU     CA 1621   5.076   5.466   2.133
  164LEU     CB 1622   5.199   5.501   2.218
  164LEU     CG 1623   5.221   5.652   2.232
  164LEU    CD1 1624   5.135   5.710   2.345
  164LEU    CD2 1625   5.365   5.676   2.277
  164LEU      C 1626   5.090   5.541   2.001
  164LEU      O 1627   5.185   5.522   1.925
  165PHE      N 1628   4.999   5.632   1.969
  165PHE      H 1629   4.913   5.642   2.020
  165PHE     CA 1630   5.016   5.720   1.853
  165PHE     CB 1631   4.899   5.709   1.755
  165PHE     CG 1632   4.882   5.574   1.686
  165PHE    CD1 1633   4.813   5.468   1.744
  165PHE    HD1 1634   4.788   5.471   1.850
  165PHE    CD2 1635   4.927   5.562   1.555
  165PHE    HD2 1636   4.970   5.649   1.504
  165PHE    CE1 1637   4.786   5.354   1.669
  165PHE    HE1 1638   4.710   5.283   1.701
  165PHE    CE2 1639   4.902   5.446   1.483
  165PHE    HE2 1640   4.943   5.428   1.383
  165PHE     CZ 1641   4.833   5.340   1.539
  165PHE     HZ 1642   4.840   5.240   1.496
  165PHE      C 1643   5.028   5.864   1.905
  165PHE      O 1644   4.943   5.901   1.986
  166ASN      N 1645   5.145   5.926   1.894
  166ASN      H 1646   5.222   5.889   1.842
  166ASN     CA 1647   5.183   6.061   1.939
  166ASN     CB 1648   5.253   6.061   2.075
  166ASN     CG 1649   5.396   6.008   2.089
  166ASN    OD1 1650   5.434   5.905   2.033
  166ASN    ND2 1651   5.488   6.081   2.150
  166ASN   HD21 1652   5.470   6.164   2.204
  166ASN   HD22 1653   5.583   6.057   2.131
  166ASN      C 1654   5.257   6.154   1.843
  166ASN      O 1655   5.334   6.104   1.760
  167ASN      N 1656   5.267   6.280   1.883
  167ASN      H 1657   5.232   6.303   1.974
  167ASN     CA 1658   5.336   6.385   1.807
  167ASN     CB 1659   5.239   6.501   1.786
  167ASN     CG 1660   5.287   6.614   1.694
  167ASN    OD1 1661   5.375   6.699   1.712
  167ASN    ND2 1662   5.213   6.621   1.584
  167ASN   HD21 1663   5.136   6.558   1.570
  167ASN   HD22 1664   5.226   6.697   1.520
  167ASN      C 1665   5.460   6.439   1.878
  167ASN      O 1666   5.450   6.483   1.992
  168VAL      N 1667   5.575   6.403   1.822
  168VAL      H 1668   5.584   6.343   1.743
  168VAL     CA 1669   5.702   6.470   1.856
  168VAL     CB 1670   5.807   6.375   1.912
  168VAL    CG1 1671   5.941   6.448   1.930
  168VAL    CG2 1672   5.753   6.312   2.040
  168VAL      C 1673   5.756   6.562   1.746
  168VAL      O 1674   5.749   6.518   1.631
  169ASP      N 1675   5.793   6.686   1.778
  169ASP      H 1676   5.774   6.719   1.870
  169ASP     CA 1677   5.844   6.786   1.683
  169ASP     CB 1678   5.994   6.756   1.678
  169ASP     CG 1679   6.080   6.858   1.604
  169ASP    OD1 1680   6.040   6.976   1.609
  169ASP    OD2 1681   6.173   6.806   1.538
  169ASP      C 1682   5.780   6.785   1.544
  169ASP      O 1683   5.838   6.759   1.438
  170GLY      N 1684   5.650   6.813   1.551
  170GLY      H 1685   5.613   6.861   1.630
  170GLY     CA 1686   5.573   6.824   1.427
  170GLY      C 1687   5.521   6.697   1.358
  170GLY      O 1688   5.447   6.712   1.261
  171HISE     N 1689   5.604   6.594   1.370
  171HISE     H 1690   5.689   6.607   1.422
  171HISE    CA 1691   5.585   6.460   1.312
  171HISE    CB 1692   5.724   6.406   1.278
  171HISE    CG 1693   5.780   6.467   1.149
  171HISE   ND1 1694   5.853   6.577   1.140
  171HISE   CD2 1695   5.774   6.402   1.033
  171HISE   HD2 1696   5.714   6.313   1.014
  171HISE   CE1 1697   5.902   6.575   1.017
  171HISE   HE1 1698   5.978   6.642   0.978
  171HISE   NE2 1699   5.858   6.467   0.953
  171HISE   HE2 1700   5.874   6.446   0.857
  171HISE     C 1701   5.507   6.359   1.395
  171HISE     O 1702   5.527   6.351   1.516
  172LEU      N 1703   5.400   6.306   1.336
  172LEU      H 1704   5.374   6.326   1.242
  172LEU     CA 1705   5.322   6.197   1.397
  172LEU     CB 1706   5.183   6.193   1.334
  172LEU     CG 1707   5.062   6.131   1.406
  172LEU    CD1 1708   5.086   5.988   1.454
  172LEU    CD2 1709   5.007   6.217   1.519
  172LEU      C 1710   5.393   6.062   1.393
  172LEU      O 1711   5.414   6.007   1.285
  173TYR      N 1712   5.417   5.999   1.508
  173TYR      H 1713   5.390   6.035   1.597
  173TYR     CA 1714   5.488   5.871   1.525
  173TYR     CB 1715   5.615   5.891   1.607
  173TYR     CG 1716   5.725   5.966   1.531
  173TYR    CD1 1717   5.827   5.899   1.465
  173TYR    HD1 1718   5.813   5.796   1.432
  173TYR    CD2 1719   5.739   6.102   1.555
  173TYR    HD2 1720   5.658   6.156   1.603
  173TYR    CE1 1721   5.943   5.962   1.419
  173TYR    HE1 1722   5.985   5.933   1.323
  173TYR    CE2 1723   5.860   6.164   1.523
  173TYR    HE2 1724   5.873   6.268   1.551
  173TYR     CZ 1725   5.960   6.094   1.456
  173TYR     OH 1726   6.082   6.153   1.442
  173TYR     HH 1727   6.069   6.251   1.425
  173TYR      C 1728   5.398   5.763   1.586
  173TYR      O 1729   5.311   5.795   1.666
  174GLU      N 1730   5.416   5.640   1.537
  174GLU      H 1731   5.473   5.623   1.457
  174GLU     CA 1732   5.352   5.518   1.587
  174GLU     CB 1733   5.279   5.439   1.478
  174GLU     CG 1734   5.235   5.296   1.507
  174GLU     CD 1735   5.191   5.222   1.381
  174GLU    OE1 1736   5.115   5.275   1.297
  174GLU    OE2 1737   5.220   5.101   1.376
  174GLU      C 1738   5.447   5.423   1.661
  174GLU      O 1739   5.553   5.395   1.604
  175LEU      N 1740   5.420   5.412   1.790
  175LEU      H 1741   5.338   5.460   1.822
  175LEU     CA 1742   5.499   5.353   1.899
  175LEU     CB 1743   5.534   5.454   2.009
  175LEU     CG 1744   5.658   5.542   1.991
  175LEU    CD1 1745   5.635   5.653   1.889
  175LEU    CD2 1746   5.713   5.601   2.121
  175LEU      C 1747   5.461   5.225   1.974
  175LEU      O 1748   5.359   5.212   2.041
  176ASP      N 1749   5.525   5.118   1.928
  176ASP      H 1750   5.553   5.107   1.833
  176ASP     CA 1751   5.511   4.995   2.007
  176ASP     CB 1752   5.417   4.905   1.927
  176ASP     CG 1753   5.408   4.758   1.967
  176ASP    OD1 1754   5.496   4.690   1.912
  176ASP    OD2 1755   5.358   4.737   2.080
  176ASP      C 1756   5.642   4.926   2.048
  176ASP      O 1757   5.733   4.898   1.970
  177GLY      N 1758   5.633   4.869   2.168
  177GLY      H 1759   5.548   4.838   2.210
  177GLY     CA 1760   5.747   4.800   2.230
  177GLY      C 1761   5.785   4.670   2.160
  177GLY      O 1762   5.898   4.624   2.175
  178ARG      N 1763   5.694   4.594   2.099
  178ARG      H 1764   5.602   4.632   2.084
  178ARG     CA 1765   5.720   4.465   2.034
  178ARG     CB 1766   5.586   4.404   1.994
  178ARG     CG 1767   5.492   4.375   2.111
  178ARG     CD 1768   5.537   4.260   2.201
  178ARG     NE 1769   5.507   4.135   2.130
  178ARG     HE 1770   5.581   4.087   2.083
  178ARG     CZ 1771   5.389   4.072   2.125
  178ARG    NH1 1772   5.282   4.127   2.185
  178ARG   HH11 1773   5.297   4.201   2.251
  178ARG   HH12 1774   5.191   4.085   2.183
  178ARG    NH2 1775   5.382   3.945   2.082
  178ARG   HH21 1776   5.473   3.905   2.070
  178ARG   HH22 1777   5.300   3.889   2.089
  178ARG      C 1778   5.793   4.489   1.901
  178ARG      O 1779   5.874   4.406   1.860
  179MET      N 1780   5.771   4.605   1.840
  179MET      H 1781   5.702   4.672   1.869
  179MET     CA 1782   5.843   4.646   1.718
  179MET     CB 1783   5.763   4.758   1.651
  179MET     CG 1784   5.655   4.697   1.561
  179MET     SD 1785   5.710   4.564   1.448
  179MET     CE 1786   5.554   4.528   1.371
  179MET      C 1787   5.987   4.690   1.742
  179MET      O 1788   6.014   4.750   1.846
  180PRO      N 1789   6.073   4.673   1.641
  180PRO     CA 1790   6.213   4.716   1.654
  180PRO     CB 1791   6.291   4.642   1.545
  180PRO     CG 1792   6.186   4.635   1.434
  180PRO     CD 1793   6.056   4.608   1.510
  180PRO      C 1794   6.244   4.866   1.651
  180PRO      O 1795   6.348   4.897   1.709
  181PHE      N 1796   6.154   4.951   1.604
  181PHE      H 1797   6.060   4.924   1.582
  181PHE     CA 1798   6.165   5.097   1.588
  181PHE     CB 1799   6.242   5.143   1.465
  181PHE     CG 1800   6.386   5.096   1.439
  181PHE    CD1 1801   6.414   4.980   1.369
  181PHE    HD1 1802   6.330   4.910   1.360
  181PHE    CD2 1803   6.487   5.173   1.496
  181PHE    HD2 1804   6.464   5.272   1.536
  181PHE    CE1 1805   6.546   4.938   1.360
  181PHE    HE1 1806   6.560   4.838   1.320
  181PHE    CE2 1807   6.618   5.130   1.487
  181PHE    HE2 1808   6.694   5.186   1.542
  181PHE     CZ 1809   6.648   5.011   1.420
  181PHE     HZ 1810   6.753   4.992   1.401
  181PHE      C 1811   6.028   5.165   1.577
  181PHE      O 1812   5.921   5.116   1.541
  182PRO      N 1813   6.021   5.293   1.609
  182PRO     CA 1814   5.903   5.377   1.582
  182PRO     CB 1815   5.932   5.513   1.647
  182PRO     CG 1816   6.032   5.487   1.759
  182PRO     CD 1817   6.103   5.360   1.711
  182PRO      C 1818   5.873   5.397   1.434
  182PRO      O 1819   5.963   5.379   1.351
  183VAL      N 1820   5.744   5.417   1.410
  183VAL      H 1821   5.668   5.400   1.473
  183VAL     CA 1822   5.693   5.430   1.273
  183VAL     CB 1823   5.591   5.318   1.255
  183VAL    CG1 1824   5.521   5.345   1.122
  183VAL    CG2 1825   5.654   5.179   1.273
  183VAL      C 1826   5.639   5.573   1.262
  183VAL      O 1827   5.541   5.615   1.322
  184ASN      N 1828   5.696   5.644   1.165
  184ASN      H 1829   5.745   5.609   1.085
  184ASN     CA 1830   5.657   5.784   1.142
  184ASN     CB 1831   5.784   5.850   1.087
  184ASN     CG 1832   5.774   6.002   1.068
  184ASN    OD1 1833   5.679   6.071   1.033
  184ASN    ND2 1834   5.889   6.068   1.084
  184ASN   HD21 1835   5.976   6.024   1.104
  184ASN   HD22 1836   5.877   6.166   1.068
  184ASN      C 1837   5.541   5.797   1.043
  184ASN      O 1838   5.556   5.747   0.932
  185HISE     N 1839   5.437   5.873   1.074
  185HISE     H 1840   5.428   5.928   1.158
  185HISE    CA 1841   5.336   5.895   0.970
  185HISE    CB 1842   5.201   5.848   1.024
  185HISE    CG 1843   5.203   5.702   1.069
  185HISE   ND1 1844   5.198   5.604   0.979
  185HISE   CD2 1845   5.196   5.645   1.189
  185HISE   HD2 1846   5.155   5.692   1.278
  185HISE   CE1 1847   5.193   5.486   1.040
  185HISE   HE1 1848   5.187   5.389   0.990
  185HISE   NE2 1849   5.199   5.513   1.170
  185HISE   HE2 1850   5.166   5.450   1.240
  185HISE     C 1851   5.329   6.025   0.889
  185HISE     O 1852   5.254   6.034   0.792
  186GLY      N 1853   5.431   6.106   0.917
  186GLY      H 1854   5.509   6.096   0.978
  186GLY     CA 1855   5.441   6.237   0.852
  186GLY      C 1856   5.389   6.356   0.933
  186GLY      O 1857   5.386   6.338   1.055
  187ALA      N 1858   5.366   6.471   0.870
  187ALA      H 1859   5.353   6.480   0.771
  187ALA     CA 1860   5.347   6.598   0.942
  187ALA     CB 1861   5.399   6.721   0.868
  187ALA      C 1862   5.203   6.620   0.990
  187ALA      O 1863   5.119   6.654   0.907
  188SER      N 1864   5.206   6.658   1.117
  188SER      H 1865   5.296   6.673   1.159
  188SER     CA 1866   5.087   6.673   1.202
  188SER     CB 1867   5.077   6.545   1.284
  188SER     OG 1868   4.988   6.550   1.396
  188SER     HG 1869   4.896   6.562   1.360
  188SER      C 1870   5.092   6.788   1.303
  188SER      O 1871   5.198   6.836   1.342
  189SER      N 1872   4.980   6.851   1.337
  189SER      H 1873   4.891   6.828   1.298
  189SER     CA 1874   4.966   6.958   1.436
  189SER     CB 1875   4.869   7.064   1.384
  189SER     OG 1876   4.856   7.166   1.483
  189SER     HG 1877   4.847   7.254   1.436
  189SER      C 1878   4.911   6.909   1.570
  189SER      O 1879   4.827   6.820   1.585
  190GLU      N 1880   4.946   6.984   1.674
  190GLU      H 1881   5.013   7.056   1.655
  190GLU     CA 1882   4.909   6.977   1.816
  190GLU     CB 1883   5.018   7.055   1.891
  190GLU     CG 1884   4.995   7.036   2.041
  190GLU     CD 1885   5.046   7.156   2.120
  190GLU    OE1 1886   5.169   7.168   2.142
  190GLU    OE2 1887   4.971   7.253   2.143
  190GLU      C 1888   4.761   7.005   1.843
  190GLU      O 1889   4.695   6.935   1.919
  191ASP      N 1890   4.706   7.086   1.753
  191ASP      H 1891   4.764   7.154   1.708
  191ASP     CA 1892   4.561   7.106   1.748
  191ASP     CB 1893   4.525   7.230   1.666
  191ASP     CG 1894   4.373   7.244   1.654
  191ASP    OD1 1895   4.298   7.250   1.753
  191ASP    OD2 1896   4.336   7.280   1.540
  191ASP      C 1897   4.493   6.979   1.695
  191ASP      O 1898   4.442   6.900   1.774
  192THR      N 1899   4.540   6.947   1.575
  192THR      H 1900   4.615   6.997   1.531
  192THR     CA 1901   4.482   6.830   1.508
  192THR     CB 1902   4.498   6.849   1.357
  192THR    OG1 1903   4.638   6.854   1.325
  192THR    HG1 1904   4.675   6.761   1.323
  192THR    CG2 1905   4.409   6.953   1.289
  192THR      C 1906   4.520   6.685   1.539
  192THR      O 1907   4.488   6.585   1.476
  193LEU      N 1908   4.568   6.669   1.662
  193LEU      H 1909   4.571   6.742   1.730
  193LEU     CA 1910   4.634   6.548   1.714
  193LEU     CB 1911   4.698   6.582   1.848
  193LEU     CG 1912   4.824   6.499   1.869
  193LEU    CD1 1913   4.911   6.586   1.960
  193LEU    CD2 1914   4.796   6.366   1.939
  193LEU      C 1915   4.549   6.420   1.711
  193LEU      O 1916   4.585   6.319   1.651
  194LEU      N 1917   4.438   6.418   1.784
  194LEU      H 1918   4.423   6.492   1.850
  194LEU     CA 1919   4.334   6.314   1.772
  194LEU     CB 1920   4.216   6.359   1.859
  194LEU     CG 1921   4.247   6.409   2.001
  194LEU    CD1 1922   4.121   6.458   2.073
  194LEU    CD2 1923   4.320   6.310   2.091
  194LEU      C 1924   4.304   6.272   1.628
  194LEU      O 1925   4.312   6.155   1.590
  195LYS      N 1926   4.263   6.369   1.548
  195LYS      H 1927   4.251   6.462   1.583
  195LYS     CA 1928   4.226   6.354   1.406
  195LYS     CB 1929   4.195   6.495   1.355
  195LYS     CG 1930   4.084   6.491   1.250
  195LYS     CD 1931   4.081   6.632   1.191
  195LYS     CE 1932   4.023   6.632   1.049
  195LYS     NZ 1933   4.119   6.623   0.938
  195LYS    HZ1 1934   4.166   6.710   0.928
  195LYS    HZ2 1935   4.183   6.551   0.967
  195LYS    HZ3 1936   4.073   6.606   0.851
  195LYS      C 1937   4.332   6.278   1.327
  195LYS      O 1938   4.315   6.170   1.271
  196ASP      N 1939   4.452   6.331   1.353
  196ASP      H 1940   4.477   6.395   1.425
  196ASP     CA 1941   4.573   6.282   1.286
  196ASP     CB 1942   4.694   6.374   1.307
  196ASP     CG 1943   4.696   6.498   1.217
  196ASP    OD1 1944   4.753   6.600   1.262
  196ASP    OD2 1945   4.629   6.505   1.113
  196ASP      C 1946   4.616   6.141   1.325
  196ASP      O 1947   4.640   6.052   1.244
  197ALA      N 1948   4.602   6.113   1.455
  197ALA      H 1949   4.596   6.194   1.513
  197ALA     CA 1950   4.638   5.980   1.506
  197ALA     CB 1951   4.666   6.008   1.654
  197ALA      C 1952   4.529   5.876   1.480
  197ALA      O 1953   4.548   5.777   1.410
  198ALA      N 1954   4.405   5.925   1.481
  198ALA      H 1955   4.388   6.018   1.514
  198ALA     CA 1956   4.289   5.841   1.448
  198ALA     CB 1957   4.161   5.906   1.501
  198ALA      C 1958   4.260   5.807   1.301
  198ALA      O 1959   4.203   5.702   1.272
  199LYS      N 1960   4.306   5.892   1.209
  199LYS      H 1961   4.314   5.989   1.232
  199LYS     CA 1962   4.311   5.847   1.069
  199LYS     CB 1963   4.374   5.961   0.989
  199LYS     CG 1964   4.361   5.937   0.839
  199LYS     CD 1965   4.447   6.031   0.754
  199LYS     CE 1966   4.594   5.991   0.768
  199LYS     NZ 1967   4.673   6.110   0.736
  199LYS    HZ1 1968   4.768   6.088   0.714
  199LYS    HZ2 1969   4.630   6.155   0.658
  199LYS    HZ3 1970   4.666   6.178   0.809
  199LYS      C 1971   4.391   5.717   1.057
  199LYS      O 1972   4.349   5.623   0.989
  200VAL      N 1973   4.509   5.718   1.118
  200VAL      H 1974   4.544   5.790   1.177
  200VAL     CA 1975   4.602   5.604   1.112
  200VAL     CB 1976   4.740   5.656   1.153
  200VAL    CG1 1977   4.848   5.552   1.122
  200VAL    CG2 1978   4.779   5.788   1.086
  200VAL      C 1979   4.562   5.480   1.192
  200VAL      O 1980   4.547   5.374   1.132
  201CYS      N 1981   4.510   5.496   1.314
  201CYS      H 1982   4.504   5.585   1.359
  201CYS     CA 1983   4.442   5.387   1.386
  201CYS     CB 1984   4.382   5.433   1.519
  201CYS     SG 1985   4.481   5.553   1.616
  201CYS     HG 1986   4.602   5.505   1.587
  201CYS      C 1987   4.331   5.315   1.311
  201CYS      O 1988   4.333   5.193   1.300
  202ARG      N 1989   4.240   5.388   1.246
  202ARG      H 1990   4.231   5.486   1.265
  202ARG     CA 1991   4.136   5.328   1.160
  202ARG     CB 1992   4.024   5.418   1.109
  202ARG     CG 1993   3.926   5.481   1.208
  202ARG     CD 1994   3.826   5.573   1.139
  202ARG     NE 1995   3.887   5.690   1.074
  202ARG     HE 1996   3.917   5.672   0.981
  202ARG     CZ 1997   3.913   5.813   1.121
  202ARG    NH1 1998   3.888   5.846   1.248
  202ARG   HH11 1999   3.855   5.776   1.311
  202ARG   HH12 2000   3.890   5.943   1.271
  202ARG    NH2 2001   3.922   5.914   1.032
  202ARG   HH21 2002   3.923   5.904   0.933
  202ARG   HH22 2003   3.902   6.005   1.068
  202ARG      C 2004   4.183   5.263   1.030
  202ARG      O 2005   4.138   5.150   1.008
  203GLU      N 2006   4.287   5.311   0.963
  203GLU      H 2007   4.331   5.398   0.985
  203GLU     CA 2008   4.344   5.234   0.851
  203GLU     CB 2009   4.439   5.326   0.775
  203GLU     CG 2010   4.508   5.279   0.647
  203GLU     CD 2011   4.607   5.383   0.594
  203GLU    OE1 2012   4.584   5.448   0.490
  203GLU    OE2 2013   4.718   5.401   0.649
  203GLU      C 2014   4.397   5.096   0.890
  203GLU      O 2015   4.396   4.997   0.816
  204PHE      N 2016   4.428   5.082   1.018
  204PHE      H 2017   4.438   5.165   1.074
  204PHE     CA 2018   4.483   4.958   1.075
  204PHE     CB 2019   4.533   4.980   1.218
  204PHE     CG 2020   4.682   4.949   1.223
  204PHE    CD1 2021   4.760   5.053   1.273
  204PHE    HD1 2022   4.715   5.153   1.272
  204PHE    CD2 2023   4.726   4.817   1.225
  204PHE    HD2 2024   4.650   4.741   1.208
  204PHE    CE1 2025   4.892   5.031   1.308
  204PHE    HE1 2026   4.964   5.111   1.326
  204PHE    CE2 2027   4.853   4.795   1.277
  204PHE    HE2 2028   4.880   4.692   1.302
  204PHE     CZ 2029   4.939   4.900   1.308
  204PHE     HZ 2030   5.026   4.877   1.370
  204PHE      C 2031   4.372   4.853   1.088
  204PHE      O 2032   4.373   4.751   1.019
  205THR      N 2033   4.270   4.889   1.166
  205THR      H 2034   4.292   4.941   1.248
  205THR     CA 2035   4.146   4.811   1.182
  205THR     CB 2036   4.053   4.862   1.292
  205THR    OG1 2037   3.924   4.800   1.300
  205THR    HG1 2038   3.938   4.702   1.312
  205THR    CG2 2039   4.034   5.013   1.281
  205THR      C 2040   4.061   4.792   1.056
  205THR      O 2041   4.005   4.685   1.032
  206GLU      N 2042   4.057   4.892   0.969
  206GLU      H 2043   4.096   4.983   0.986
  206GLU     CA 2044   3.976   4.878   0.847
  206GLU     CB 2045   3.958   5.006   0.766
  206GLU     CG 2046   3.894   5.113   0.855
  206GLU     CD 2047   3.857   5.248   0.794
  206GLU    OE1 2048   3.849   5.343   0.874
  206GLU    OE2 2049   3.835   5.267   0.672
  206GLU      C 2050   4.029   4.773   0.750
  206GLU      O 2051   3.967   4.766   0.644
  207ARG      N 2052   4.159   4.743   0.746
  207ARG      H 2053   4.225   4.807   0.785
  207ARG     CA 2054   4.207   4.626   0.671
  207ARG     CB 2055   4.359   4.639   0.676
  207ARG     CG 2056   4.423   4.767   0.621
  207ARG     CD 2057   4.576   4.766   0.606
  207ARG     NE 2058   4.645   4.776   0.735
  207ARG     HE 2059   4.643   4.690   0.786
  207ARG     CZ 2060   4.716   4.885   0.766
  207ARG    NH1 2061   4.706   4.999   0.696
  207ARG   HH11 2062   4.649   4.993   0.614
  207ARG   HH12 2063   4.745   5.085   0.728
  207ARG    NH2 2064   4.771   4.894   0.888
  207ARG   HH21 2065   4.771   4.812   0.945
  207ARG   HH22 2066   4.813   4.980   0.916
  207ARG      C 2067   4.164   4.492   0.730
  207ARG      O 2068   4.154   4.403   0.646
  208GLU      N 2069   4.158   4.476   0.862
  208GLU      H 2070   4.159   4.553   0.926
  208GLU     CA 2071   4.127   4.348   0.929
  208GLU     CB 2072   4.190   4.337   1.068
  208GLU     CG 2073   4.341   4.363   1.071
  208GLU     CD 2074   4.426   4.269   0.986
  208GLU    OE1 2075   4.514   4.319   0.912
  208GLU    OE2 2076   4.424   4.145   1.004
  208GLU      C 2077   3.976   4.332   0.947
  208GLU      O 2078   3.922   4.337   1.057
  209GLN      N 2079   3.909   4.331   0.832
  209GLN      H 2080   3.951   4.355   0.745
  209GLN     CA 2081   3.762   4.326   0.822
  209GLN     CB 2082   3.715   4.331   0.677
  209GLN     CG 2083   3.759   4.451   0.593
  209GLN     CD 2084   3.746   4.431   0.442
  209GLN    OE1 2085   3.843   4.428   0.366
  209GLN    NE2 2086   3.626   4.449   0.387
  209GLN   HE21 2087   3.548   4.457   0.448
  209GLN   HE22 2088   3.619   4.456   0.288
  209GLN      C 2089   3.686   4.217   0.897
  209GLN      O 2090   3.578   4.246   0.948
  210GLY      N 2091   3.736   4.094   0.900
  210GLY      H 2092   3.812   4.066   0.841
  210GLY     CA 2093   3.683   3.981   0.978
  210GLY      C 2094   3.694   3.991   1.131
  210GLY      O 2095   3.607   3.937   1.199
  211GLU      N 2096   3.780   4.076   1.186
  211GLU      H 2097   3.825   4.140   1.124
  211GLU     CA 2098   3.802   4.097   1.330
  211GLU     CB 2099   3.953   4.114   1.349
  211GLU     CG 2100   3.991   4.132   1.496
  211GLU     CD 2101   3.952   4.007   1.575
  211GLU    OE1 2102   3.862   4.018   1.660
  211GLU    OE2 2103   4.025   3.905   1.566
  211GLU      C 2104   3.718   4.208   1.394
  211GLU      O 2105   3.724   4.320   1.344
  212VAL      N 2106   3.670   4.177   1.514
  212VAL      H 2107   3.693   4.089   1.556
  212VAL     CA 2108   3.574   4.268   1.580
  212VAL     CB 2109   3.441   4.195   1.599
  212VAL    CG1 2110   3.377   4.172   1.462
  212VAL    CG2 2111   3.453   4.060   1.670
  212VAL      C 2112   3.625   4.309   1.718
  212VAL      O 2113   3.565   4.403   1.770
  213ARG      N 2114   3.732   4.256   1.776
  213ARG      H 2115   3.786   4.185   1.729
  213ARG     CA 2116   3.790   4.307   1.901
  213ARG     CB 2117   3.868   4.200   1.976
  213ARG     CG 2118   3.795   4.075   2.025
  213ARG     CD 2119   3.887   3.959   2.065
  213ARG     NE 2120   3.933   3.899   1.939
  213ARG     HE 2121   3.913   3.956   1.860
  213ARG     CZ 2122   3.990   3.780   1.914
  213ARG    NH1 2123   4.008   3.690   2.011
  213ARG   HH11 2124   3.964   3.716   2.097
  213ARG   HH12 2125   4.074   3.616   1.999
  213ARG    NH2 2126   4.034   3.741   1.794
  213ARG   HH21 2127   4.027   3.800   1.713
  213ARG   HH22 2128   4.063   3.646   1.783
  213ARG      C 2129   3.897   4.415   1.884
  213ARG      O 2130   3.994   4.393   1.813
  214PHE      N 2131   3.875   4.521   1.962
  214PHE      H 2132   3.811   4.501   2.036
  214PHE     CA 2133   3.952   4.646   1.967
  214PHE     CB 2134   3.951   4.720   1.833
  214PHE     CG 2135   3.817   4.783   1.793
  214PHE    CD1 2136   3.794   4.915   1.830
  214PHE    HD1 2137   3.856   4.963   1.906
  214PHE    CD2 2138   3.719   4.711   1.725
  214PHE    HD2 2139   3.749   4.610   1.700
  214PHE    CE1 2140   3.675   4.975   1.793
  214PHE    HE1 2141   3.674   5.082   1.772
  214PHE    CE2 2142   3.599   4.773   1.690
  214PHE    HE2 2143   3.539   4.711   1.624
  214PHE     CZ 2144   3.578   4.907   1.720
  214PHE     HZ 2145   3.519   4.962   1.647
  214PHE      C 2146   3.905   4.723   2.090
  214PHE      O 2147   3.801   4.696   2.150
  215SER      N 2148   3.995   4.816   2.120
  215SER      H 2149   4.087   4.805   2.082
  215SER     CA 2150   3.979   4.913   2.229
  215SER     CB 2151   4.037   4.851   2.357
  215SER     OG 2152   4.023   4.933   2.473
  215SER     HG 2153   4.033   4.875   2.554
  215SER      C 2154   4.064   5.038   2.201
  215SER      O 2155   4.165   5.038   2.132
  216ALA      N 2156   3.993   5.147   2.228
  216ALA      H 2157   3.895   5.144   2.248
  216ALA     CA 2158   4.052   5.281   2.219
  216ALA     CB 2159   3.988   5.353   2.100
  216ALA      C 2160   4.050   5.366   2.346
  216ALA      O 2161   3.956   5.374   2.426
  217VAL      N 2162   4.160   5.438   2.360
  217VAL      H 2163   4.245   5.401   2.323
  217VAL     CA 2164   4.175   5.523   2.480
  217VAL     CB 2165   4.244   5.447   2.593
  217VAL    CG1 2166   4.378   5.392   2.545
  217VAL    CG2 2167   4.239   5.528   2.723
  217VAL      C 2168   4.258   5.649   2.452
  217VAL      O 2169   4.358   5.648   2.380
  218ALA      N 2170   4.208   5.763   2.497
  218ALA      H 2171   4.133   5.769   2.563
  218ALA     CA 2172   4.282   5.890   2.486
  218ALA     CB 2173   4.190   5.998   2.430
  218ALA      C 2174   4.345   5.950   2.612
  218ALA      O 2175   4.305   5.903   2.718
  219LEU      N 2176   4.426   6.053   2.592
  219LEU      H 2177   4.453   6.083   2.500
  219LEU     CA 2178   4.486   6.130   2.702
  219LEU     CB 2179   4.621   6.065   2.729
  219LEU     CG 2180   4.643   6.042   2.879
  219LEU    CD1 2181   4.779   5.974   2.893
  219LEU    CD2 2182   4.653   6.173   2.959
  219LEU      C 2183   4.524   6.267   2.646
  219LEU     O1 2184   4.528   6.287   2.522
  219LEU     O2 2185   4.574   6.351   2.723
   6.92222   6.92222   4.89474   0.00000   0.00000   0.00000   0.00000   3.46111   3.46111
