# Supplementary material for: Is There a Functional Role for the Knotted Topology in Protein UCH-L1?
Source: J Chem Inf Model. 2024 Jul 24;64(17):6827–37. doi: 10.1021/acs.jcim.4c00880 (PMC11388461; doi:10.1021/acs.jcim.4c00880)
Supplement: Supplementary file 2 — ci4c00880_si_002.zip [file ci4c00880_si_002.zip › UCH-L1_files/APO/APO_delta220/REP_5/traj_final.gro]

Protein in water t= 500000.00000 step= 5000000
 2185
    1MET      N    1   6.654   4.894   3.674
    1MET     H1    2   6.660   4.865   3.770
    1MET     H2    3   6.640   4.812   3.619
    1MET     H3    4   6.747   4.929   3.666
    1MET     CA    5   6.545   4.990   3.653
    1MET     CB    6   6.471   4.995   3.786
    1MET     CG    7   6.323   5.031   3.768
    1MET     SD    8   6.288   5.185   3.677
    1MET     CE    9   6.125   5.163   3.609
    1MET      C   10   6.603   5.125   3.607
    1MET      O   11   6.688   5.177   3.678
    2GLN      N   12   6.566   5.161   3.485
    2GLN      H   13   6.505   5.108   3.425
    2GLN     CA   14   6.615   5.284   3.421
    2GLN     CB   15   6.564   5.273   3.278
    2GLN     CG   16   6.624   5.384   3.192
    2GLN     CD   17   6.776   5.387   3.181
    2GLN    OE1   18   6.841   5.465   3.250
    2GLN    NE2   19   6.834   5.305   3.094
    2GLN   HE21   20   6.790   5.242   3.029
    2GLN   HE22   21   6.933   5.298   3.105
    2GLN      C   22   6.568   5.409   3.495
    2GLN      O   23   6.450   5.438   3.513
    3LEU      N   24   6.674   5.476   3.541
    3LEU      H   25   6.752   5.419   3.567
    3LEU     CA   26   6.670   5.612   3.598
    3LEU     CB   27   6.799   5.661   3.665
    3LEU     CG   28   6.811   5.644   3.816
    3LEU    CD1   29   6.929   5.727   3.867
    3LEU    CD2   30   6.683   5.665   3.897
    3LEU      C   31   6.648   5.726   3.499
    3LEU      O   32   6.581   5.828   3.518
    4LYS      N   33   6.705   5.708   3.381
    4LYS      H   34   6.743   5.618   3.356
    4LYS     CA   35   6.721   5.812   3.279
    4LYS     CB   36   6.805   5.744   3.170
    4LYS     CG   37   6.955   5.760   3.195
    4LYS     CD   38   7.040   5.730   3.071
    4LYS     CE   39   7.185   5.740   3.119
    4LYS     NZ   40   7.282   5.698   3.017
    4LYS    HZ1   41   7.378   5.694   3.043
    4LYS    HZ2   42   7.254   5.603   3.001
    4LYS    HZ3   43   7.272   5.737   2.926
    4LYS      C   44   6.585   5.860   3.228
    4LYS      O   45   6.503   5.779   3.187
    5PRO      N   46   6.553   5.990   3.228
    5PRO     CA   47   6.419   6.042   3.200
    5PRO     CB   48   6.445   6.193   3.199
    5PRO     CG   49   6.561   6.218   3.295
    5PRO     CD   50   6.648   6.097   3.259
    5PRO      C   51   6.374   6.003   3.059
    5PRO      O   52   6.455   5.988   2.968
    6MET      N   53   6.241   6.003   3.048
    6MET      H   54   6.186   6.040   3.123
    6MET     CA   55   6.184   5.948   2.924
    6MET     CB   56   6.093   5.830   2.959
    6MET     CG   57   5.974   5.875   3.043
    6MET     SD   58   5.860   5.742   3.097
    6MET     CE   59   5.769   5.834   3.219
    6MET      C   60   6.118   6.051   2.832
    6MET      O   61   6.040   6.138   2.867
    7GLU      N   62   6.172   6.053   2.710
    7GLU      H   63   6.256   6.007   2.680
    7GLU     CA   64   6.111   6.135   2.604
    7GLU     CB   65   6.216   6.184   2.505
    7GLU     CG   66   6.273   6.322   2.542
    7GLU     CD   67   6.174   6.438   2.539
    7GLU    OE1   68   6.088   6.443   2.448
    7GLU    OE2   69   6.162   6.514   2.638
    7GLU      C   70   5.991   6.070   2.534
    7GLU      O   71   6.010   5.984   2.449
    8ILE      N   72   5.874   6.106   2.585
    8ILE      H   73   5.866   6.191   2.638
    8ILE     CA   74   5.741   6.053   2.551
    8ILE     CB   75   5.659   6.056   2.680
    8ILE    CG1   76   5.640   6.201   2.726
    8ILE    CG2   77   5.720   5.979   2.797
    8ILE     CD   78   5.516   6.264   2.661
    8ILE      C   79   5.677   6.103   2.421
    8ILE      O   80   5.568   6.060   2.384
    9ASN      N   81   5.746   6.204   2.369
    9ASN      H   82   5.838   6.224   2.402
    9ASN     CA   83   5.701   6.285   2.254
    9ASN     CB   84   5.794   6.403   2.228
    9ASN     CG   85   5.790   6.469   2.090
    9ASN    OD1   86   5.879   6.455   2.008
    9ASN    ND2   87   5.685   6.548   2.067
    9ASN   HD21   88   5.605   6.560   2.125
    9ASN   HD22   89   5.688   6.589   1.976
    9ASN      C   90   5.681   6.197   2.131
    9ASN      O   91   5.786   6.141   2.096
   10PRO      N   92   5.568   6.209   2.062
   10PRO     CA   93   5.546   6.145   1.931
   10PRO     CB   94   5.433   6.229   1.871
   10PRO     CG   95   5.354   6.289   1.988
   10PRO     CD   96   5.447   6.277   2.109
   10PRO      C   97   5.665   6.152   1.836
   10PRO      O   98   5.708   6.050   1.783
   11GLU      N   99   5.730   6.267   1.820
   11GLU      H  100   5.673   6.348   1.836
   11GLU     CA  101   5.853   6.286   1.741
   11GLU     CB  102   5.877   6.431   1.699
   11GLU     CG  103   5.758   6.510   1.646
   11GLU     CD  104   5.677   6.573   1.760
   11GLU    OE1  105   5.709   6.688   1.798
   11GLU    OE2  106   5.573   6.518   1.799
   11GLU      C  107   5.980   6.217   1.792
   11GLU      O  108   6.035   6.139   1.714
   12MET      N  109   5.999   6.212   1.923
   12MET      H  110   5.929   6.261   1.974
   12MET     CA  111   6.111   6.139   1.985
   12MET     CB  112   6.137   6.185   2.129
   12MET     CG  113   6.176   6.332   2.148
   12MET     SD  114   6.333   6.368   2.062
   12MET     CE  115   6.418   6.462   2.187
   12MET      C  116   6.088   5.989   1.967
   12MET      O  117   6.184   5.918   1.937
   13LEU      N  118   5.967   5.936   1.987
   13LEU      H  119   5.888   5.990   2.016
   13LEU     CA  120   5.934   5.795   1.964
   13LEU     CB  121   5.786   5.769   1.994
   13LEU     CG  122   5.751   5.778   2.142
   13LEU    CD1  123   5.604   5.740   2.161
   13LEU    CD2  124   5.834   5.689   2.236
   13LEU      C  125   5.958   5.755   1.819
   13LEU      O  126   6.018   5.649   1.803
   14ASN      N  127   5.923   5.840   1.722
   14ASN      H  128   5.869   5.924   1.733
   14ASN     CA  129   5.958   5.813   1.582
   14ASN     CB  130   5.899   5.920   1.491
   14ASN     CG  131   5.746   5.922   1.501
   14ASN    OD1  132   5.678   5.820   1.495
   14ASN    ND2  133   5.702   6.045   1.476
   14ASN   HD21  134   5.765   6.114   1.440
   14ASN   HD22  135   5.607   6.073   1.487
   14ASN      C  136   6.109   5.809   1.562
   14ASN      O  137   6.157   5.712   1.503
   15LYS      N  138   6.187   5.903   1.615
   15LYS      H  139   6.151   5.992   1.641
   15LYS     CA  140   6.333   5.892   1.628
   15LYS     CB  141   6.389   6.023   1.684
   15LYS     CG  142   6.367   6.133   1.579
   15LYS     CD  143   6.450   6.256   1.618
   15LYS     CE  144   6.387   6.352   1.719
   15LYS     NZ  145   6.471   6.464   1.760
   15LYS    HZ1  146   6.483   6.529   1.686
   15LYS    HZ2  147   6.436   6.519   1.837
   15LYS    HZ3  148   6.561   6.429   1.786
   15LYS      C  149   6.400   5.771   1.691
   15LYS      O  150   6.514   5.737   1.661
   16VAL      N  151   6.334   5.708   1.787
   16VAL      H  152   6.265   5.751   1.845
   16VAL     CA  153   6.386   5.580   1.840
   16VAL     CB  154   6.341   5.558   1.984
   16VAL    CG1  155   6.400   5.430   2.044
   16VAL    CG2  156   6.359   5.672   2.085
   16VAL      C  157   6.349   5.465   1.747
   16VAL      O  158   6.454   5.407   1.717
   17LEU      N  159   6.240   5.475   1.671
   17LEU      H  160   6.178   5.551   1.691
   17LEU     CA  161   6.201   5.381   1.566
   17LEU     CB  162   6.068   5.420   1.501
   17LEU     CG  163   5.952   5.372   1.588
   17LEU    CD1  164   5.818   5.419   1.530
   17LEU    CD2  165   5.954   5.219   1.597
   17LEU      C  166   6.307   5.357   1.457
   17LEU      O  167   6.370   5.252   1.457
   18SER      N  168   6.351   5.465   1.394
   18SER      H  169   6.310   5.554   1.411
   18SER     CA  170   6.446   5.462   1.281
   18SER     CB  171   6.463   5.599   1.216
   18SER     OG  172   6.528   5.695   1.301
   18SER     HG  173   6.608   5.729   1.250
   18SER      C  174   6.587   5.406   1.303
   18SER      O  175   6.638   5.328   1.223
   19ARG      N  176   6.636   5.433   1.424
   19ARG      H  177   6.574   5.495   1.471
   19ARG     CA  178   6.752   5.365   1.482
   19ARG     CB  179   6.772   5.418   1.625
   19ARG     CG  180   6.832   5.558   1.638
   19ARG     CD  181   6.827   5.615   1.780
   19ARG     NE  182   6.910   5.732   1.814
   19ARG     HE  183   7.006   5.707   1.819
   19ARG     CZ  184   6.868   5.858   1.799
   19ARG    NH1  185   6.753   5.903   1.746
   19ARG   HH11  186   6.685   5.834   1.720
   19ARG   HH12  187   6.732   5.998   1.725
   19ARG    NH2  188   6.958   5.951   1.833
   19ARG   HH21  189   7.043   5.929   1.883
   19ARG   HH22  190   6.933   6.045   1.812
   19ARG      C  191   6.745   5.213   1.495
   19ARG      O  192   6.850   5.150   1.497
   20LEU      N  193   6.627   5.155   1.516
   20LEU      H  194   6.535   5.194   1.523
   20LEU     CA  195   6.605   5.010   1.529
   20LEU     CB  196   6.511   4.985   1.647
   20LEU     CG  197   6.563   5.013   1.787
   20LEU    CD1  198   6.447   5.026   1.888
   20LEU    CD2  199   6.666   4.912   1.838
   20LEU      C  200   6.553   4.943   1.401
   20LEU      O  201   6.534   5.011   1.299
   21GLY      N  202   6.563   4.811   1.391
   21GLY      H  203   6.588   4.762   1.475
   21GLY     CA  204   6.532   4.717   1.283
   21GLY      C  205   6.387   4.713   1.234
   21GLY      O  206   6.320   4.610   1.242
   22VAL      N  207   6.331   4.829   1.201
   22VAL      H  208   6.385   4.912   1.206
   22VAL     CA  209   6.204   4.835   1.128
   22VAL     CB  210   6.116   4.950   1.180
   22VAL    CG1  211   6.089   4.929   1.329
   22VAL    CG2  212   6.191   5.082   1.164
   22VAL      C  213   6.231   4.838   0.977
   22VAL      O  214   6.333   4.895   0.938
   23ALA      N  215   6.143   4.784   0.892
   23ALA      H  216   6.052   4.750   0.914
   23ALA     CA  217   6.180   4.772   0.752
   23ALA     CB  218   6.120   4.643   0.694
   23ALA      C  219   6.165   4.892   0.658
   23ALA      O  220   6.075   4.901   0.575
   24GLY      N  221   6.221   5.001   0.709
   24GLY      H  222   6.266   4.987   0.798
   24GLY     CA  223   6.221   5.131   0.641
   24GLY      C  224   6.180   5.239   0.743
   24GLY      O  225   6.189   5.214   0.864
   25GLN      N  226   6.143   5.356   0.694
   25GLN      H  227   6.151   5.370   0.595
   25GLN     CA  228   6.110   5.478   0.770
   25GLN     CB  229   6.161   5.601   0.694
   25GLN     CG  230   6.313   5.609   0.710
   25GLN     CD  231   6.342   5.736   0.631
   25GLN    OE1  232   6.331   5.848   0.683
   25GLN    NE2  233   6.414   5.709   0.523
   25GLN   HE21  234   6.434   5.774   0.448
   25GLN   HE22  235   6.452   5.619   0.500
   25GLN      C  236   5.964   5.490   0.815
   25GLN      O  237   5.891   5.582   0.780
   26TRP      N  238   5.950   5.395   0.907
   26TRP      H  239   6.029   5.342   0.937
   26TRP     CA  240   5.829   5.372   0.987
   26TRP     CB  241   5.807   5.234   1.049
   26TRP     CG  242   5.655   5.222   1.066
   26TRP    CD1  243   5.565   5.218   0.969
   26TRP    HD1  244   5.578   5.202   0.862
   26TRP    CD2  245   5.587   5.219   1.188
   26TRP    NE1  246   5.443   5.220   1.022
   26TRP    HE1  247   5.360   5.199   0.970
   26TRP    CE2  248   5.452   5.219   1.155
   26TRP    CE3  249   5.632   5.225   1.319
   26TRP    HE3  250   5.737   5.221   1.347
   26TRP    CZ2  251   5.360   5.226   1.258
   26TRP    HZ2  252   5.258   5.255   1.230
   26TRP    CZ3  253   5.538   5.240   1.421
   26TRP    HZ3  254   5.568   5.262   1.523
   26TRP    CH2  255   5.402   5.242   1.388
   26TRP    HH2  256   5.326   5.226   1.464
   26TRP      C  257   5.810   5.484   1.089
   26TRP      O  258   5.907   5.535   1.145
   27ARG      N  259   5.685   5.526   1.104
   27ARG      H  260   5.616   5.462   1.068
   27ARG     CA  261   5.637   5.632   1.193
   27ARG     CB  262   5.686   5.768   1.143
   27ARG     CG  263   5.643   5.800   1.000
   27ARG     CD  264   5.624   5.952   0.987
   27ARG     NE  265   5.492   5.992   1.038
   27ARG     HE  266   5.439   5.919   1.082
   27ARG     CZ  267   5.449   6.119   1.043
   27ARG    NH1  268   5.528   6.227   1.045
   27ARG   HH11  269   5.622   6.224   1.010
   27ARG   HH12  270   5.513   6.313   1.094
   27ARG    NH2  271   5.323   6.138   1.085
   27ARG   HH21  272   5.262   6.070   1.124
   27ARG   HH22  273   5.299   6.235   1.097
   27ARG      C  274   5.484   5.635   1.204
   27ARG      O  275   5.412   5.574   1.125
   28PHE      N  276   5.449   5.701   1.315
   28PHE      H  277   5.513   5.728   1.387
   28PHE     CA  278   5.308   5.716   1.352
   28PHE     CB  279   5.291   5.787   1.488
   28PHE     CG  280   5.324   5.695   1.605
   28PHE    CD1  281   5.254   5.577   1.630
   28PHE    HD1  282   5.187   5.532   1.557
   28PHE    CD2  283   5.439   5.726   1.675
   28PHE    HD2  284   5.470   5.830   1.669
   28PHE    CE1  285   5.305   5.494   1.730
   28PHE    HE1  286   5.259   5.397   1.752
   28PHE    CE2  287   5.489   5.641   1.773
   28PHE    HE2  288   5.582   5.664   1.827
   28PHE     CZ  289   5.422   5.522   1.799
   28PHE     HZ  290   5.458   5.462   1.883
   28PHE      C  291   5.233   5.796   1.247
   28PHE      O  292   5.289   5.887   1.184
   29VAL      N  293   5.103   5.773   1.227
   29VAL      H  294   5.057   5.714   1.295
   29VAL     CA  295   5.030   5.853   1.130
   29VAL     CB  296   4.913   5.769   1.078
   29VAL    CG1  297   4.820   5.846   0.984
   29VAL    CG2  298   4.972   5.657   0.992
   29VAL      C  299   4.997   5.999   1.163
   29VAL      O  300   5.038   6.087   1.088
   30ASP      N  301   4.948   6.020   1.285
   30ASP      H  302   4.912   5.946   1.342
   30ASP     CA  303   4.907   6.151   1.337
   30ASP     CB  304   4.799   6.206   1.243
   30ASP     CG  305   4.796   6.359   1.239
   30ASP    OD1  306   4.850   6.439   1.318
   30ASP    OD2  307   4.723   6.414   1.154
   30ASP      C  308   4.856   6.143   1.481
   30ASP      O  309   4.839   6.036   1.539
   31VAL      N  310   4.839   6.259   1.543
   31VAL      H  311   4.857   6.345   1.496
   31VAL     CA  312   4.787   6.267   1.681
   31VAL     CB  313   4.845   6.395   1.744
   31VAL    CG1  314   4.993   6.385   1.780
   31VAL    CG2  315   4.818   6.528   1.674
   31VAL      C  316   4.636   6.245   1.678
   31VAL      O  317   4.573   6.263   1.574
   32LEU      N  318   4.584   6.209   1.793
   32LEU      H  319   4.641   6.180   1.871
   32LEU     CA  320   4.438   6.189   1.803
   32LEU     CB  321   4.414   6.040   1.831
   32LEU     CG  322   4.278   5.987   1.786
   32LEU    CD1  323   4.292   5.856   1.710
   32LEU    CD2  324   4.169   5.980   1.895
   32LEU      C  325   4.376   6.273   1.915
   32LEU      O  326   4.426   6.309   2.021
   33GLY      N  327   4.277   6.340   1.857
   33GLY      H  328   4.239   6.313   1.768
   33GLY     CA  329   4.198   6.440   1.931
   33GLY      C  330   4.110   6.367   2.031
   33GLY      O  331   4.001   6.328   1.990
   34LEU      N  332   4.175   6.322   2.139
   34LEU      H  333   4.275   6.330   2.148
   34LEU     CA  334   4.106   6.262   2.254
   34LEU     CB  335   4.204   6.186   2.345
   34LEU     CG  336   4.224   6.041   2.302
   34LEU    CD1  337   4.309   5.969   2.407
   34LEU    CD2  338   4.097   5.960   2.278
   34LEU      C  339   4.039   6.363   2.348
   34LEU      O  340   3.974   6.314   2.441
   35GLU      N  341   4.080   6.488   2.338
   35GLU      H  342   4.170   6.510   2.299
   35GLU     CA  343   4.000   6.599   2.391
   35GLU     CB  344   4.075   6.701   2.476
   35GLU     CG  345   4.111   6.649   2.615
   35GLU     CD  346   4.184   6.758   2.694
   35GLU    OE1  347   4.304   6.735   2.717
   35GLU    OE2  348   4.117   6.852   2.743
   35GLU      C  349   3.910   6.678   2.296
   35GLU      O  350   3.802   6.719   2.337
   36GLU      N  351   3.954   6.698   2.172
   36GLU      H  352   4.049   6.683   2.142
   36GLU     CA  353   3.876   6.761   2.065
   36GLU     CB  354   3.963   6.778   1.939
   36GLU     CG  355   4.075   6.882   1.938
   36GLU     CD  356   4.183   6.846   2.040
   36GLU    OE1  357   4.215   6.727   2.061
   36GLU    OE2  358   4.252   6.941   2.085
   36GLU      C  359   3.754   6.674   2.030
   36GLU      O  360   3.754   6.555   2.060
   37GLU      N  361   3.645   6.734   1.983
   37GLU      H  362   3.648   6.834   1.975
   37GLU     CA  363   3.513   6.677   1.957
   37GLU     CB  364   3.502   6.568   1.850
   37GLU     CG  365   3.394   6.596   1.746
   37GLU     CD  366   3.264   6.525   1.786
   37GLU    OE1  367   3.251   6.401   1.780
   37GLU    OE2  368   3.169   6.599   1.820
   37GLU      C  369   3.435   6.620   2.076
   37GLU      O  370   3.488   6.629   2.187
   38SER      N  371   3.303   6.607   2.066
   38SER      H  372   3.253   6.619   1.980
   38SER     CA  373   3.223   6.540   2.168
   38SER     CB  374   3.073   6.539   2.135
   38SER     OG  375   3.033   6.458   2.024
   38SER     HG  376   3.084   6.486   1.943
   38SER      C  377   3.256   6.391   2.181
   38SER      O  378   3.255   6.333   2.289
   39LEU      N  379   3.292   6.326   2.069
   39LEU      H  380   3.254   6.366   1.987
   39LEU     CA  381   3.340   6.187   2.075
   39LEU     CB  382   3.284   6.097   1.964
   39LEU     CG  383   3.145   6.041   1.995
   39LEU    CD1  384   3.038   6.145   1.958
   39LEU    CD2  385   3.112   5.908   1.927
   39LEU      C  386   3.492   6.184   2.081
   39LEU      O  387   3.539   6.172   2.194
   40GLY      N  388   3.546   6.229   1.968
   40GLY      H  389   3.490   6.251   1.889
   40GLY     CA  390   3.691   6.248   1.947
   40GLY      C  391   3.711   6.268   1.796
   40GLY      O  392   3.621   6.253   1.714
   41SER      N  393   3.820   6.340   1.770
   41SER      H  394   3.874   6.377   1.845
   41SER     CA  395   3.870   6.368   1.635
   41SER     CB  396   3.931   6.508   1.640
   41SER     OG  397   3.974   6.565   1.516
   41SER     HG  398   3.998   6.660   1.534
   41SER      C  399   3.976   6.268   1.587
   41SER      O  400   4.079   6.251   1.652
   42VAL      N  401   3.941   6.205   1.475
   42VAL      H  402   3.857   6.228   1.426
   42VAL     CA  403   4.006   6.082   1.428
   42VAL     CB  404   3.914   5.961   1.411
   42VAL    CG1  405   3.981   5.829   1.371
   42VAL    CG2  406   3.860   5.934   1.553
   42VAL      C  407   4.078   6.104   1.295
   42VAL      O  408   4.016   6.139   1.194
   43PRO      N  409   4.211   6.102   1.292
   43PRO     CA  410   4.282   6.113   1.163
   43PRO     CB  411   4.429   6.121   1.206
   43PRO     CG  412   4.437   6.030   1.329
   43PRO     CD  413   4.306   6.069   1.398
   43PRO      C  414   4.262   6.012   1.049
   43PRO      O  415   4.215   5.900   1.071
   44ALA      N  416   4.277   6.047   0.923
   44ALA      H  417   4.290   6.141   0.891
   44ALA     CA  418   4.273   5.951   0.811
   44ALA     CB  419   4.163   5.986   0.711
   44ALA      C  420   4.407   5.925   0.740
   44ALA      O  421   4.485   6.016   0.717
   45PRO      N  422   4.421   5.796   0.711
   45PRO     CA  423   4.353   5.681   0.772
   45PRO     CB  424   4.353   5.575   0.661
   45PRO     CG  425   4.477   5.607   0.579
   45PRO     CD  426   4.501   5.758   0.594
   45PRO      C  427   4.429   5.638   0.898
   45PRO      O  428   4.549   5.663   0.911
   46ALA      N  429   4.368   5.560   0.987
   46ALA      H  430   4.288   5.511   0.954
   46ALA     CA  431   4.434   5.524   1.112
   46ALA     CB  432   4.438   5.647   1.204
   46ALA      C  433   4.359   5.410   1.181
   46ALA      O  434   4.241   5.423   1.212
   47CYS      N  435   4.427   5.296   1.197
   47CYS      H  436   4.527   5.303   1.203
   47CYS     CA  437   4.374   5.167   1.242
   47CYS     CB  438   4.468   5.056   1.194
   47CYS     SG  439   4.634   5.038   1.269
   47CYS     HG  440   4.653   5.170   1.256
   47CYS      C  441   4.360   5.162   1.394
   47CYS      O  442   4.257   5.112   1.440
   48ALA      N  443   4.449   5.223   1.470
   48ALA      H  444   4.510   5.296   1.440
   48ALA     CA  445   4.480   5.179   1.608
   48ALA     CB  446   4.583   5.065   1.602
   48ALA      C  447   4.520   5.300   1.692
   48ALA      O  448   4.506   5.407   1.632
   49LEU      N  449   4.580   5.284   1.809
   49LEU      H  450   4.583   5.193   1.850
   49LEU     CA  451   4.598   5.397   1.901
   49LEU     CB  452   4.463   5.461   1.932
   49LEU     CG  453   4.480   5.588   2.016
   49LEU    CD1  454   4.579   5.685   1.954
   49LEU    CD2  455   4.365   5.656   2.090
   49LEU      C  456   4.679   5.352   2.022
   49LEU      O  457   4.655   5.248   2.083
   50LEU      N  458   4.790   5.423   2.039
   50LEU      H  459   4.814   5.500   1.981
   50LEU     CA  460   4.878   5.408   2.155
   50LEU     CB  461   5.025   5.402   2.111
   50LEU     CG  462   5.138   5.398   2.214
   50LEU    CD1  463   5.124   5.294   2.326
   50LEU    CD2  464   5.274   5.433   2.155
   50LEU      C  465   4.852   5.524   2.252
   50LEU      O  466   4.835   5.634   2.200
   51LEU      N  467   4.823   5.498   2.379
   51LEU      H  468   4.794   5.407   2.409
   51LEU     CA  469   4.802   5.614   2.467
   51LEU     CB  470   4.655   5.618   2.509
   51LEU     CG  471   4.622   5.725   2.613
   51LEU    CD1  472   4.637   5.869   2.565
   51LEU    CD2  473   4.476   5.711   2.656
   51LEU      C  474   4.900   5.598   2.583
   51LEU      O  475   4.910   5.499   2.654
   52LEU      N  476   4.995   5.691   2.581
   52LEU      H  477   5.016   5.737   2.495
   52LEU     CA  478   5.087   5.717   2.693
   52LEU     CB  479   5.222   5.758   2.635
   52LEU     CG  480   5.307   5.636   2.597
   52LEU    CD1  481   5.421   5.674   2.502
   52LEU    CD2  482   5.365   5.588   2.730
   52LEU      C  483   5.037   5.825   2.789
   52LEU      O  484   5.065   5.942   2.765
   53PHE      N  485   4.960   5.778   2.887
   53PHE      H  486   4.971   5.682   2.915
   53PHE     CA  487   4.887   5.863   2.981
   53PHE     CB  488   4.755   5.786   2.998
   53PHE     CG  489   4.650   5.882   3.054
   53PHE    CD1  490   4.640   5.885   3.193
   53PHE    HD1  491   4.668   5.802   3.257
   53PHE    CD2  492   4.618   5.997   2.982
   53PHE    HD2  493   4.609   5.984   2.875
   53PHE    CE1  494   4.604   6.004   3.255
   53PHE    HE1  495   4.601   6.021   3.363
   53PHE    CE2  496   4.580   6.115   3.046
   53PHE    HE2  497   4.553   6.197   2.979
   53PHE     CZ  498   4.568   6.118   3.184
   53PHE     HZ  499   4.521   6.204   3.232
   53PHE      C  500   4.952   5.886   3.118
   53PHE      O  501   5.009   5.796   3.179
   54PRO      N  502   4.960   6.013   3.156
   54PRO     CA  503   5.035   6.048   3.277
   54PRO     CB  504   5.098   6.183   3.240
   54PRO     CG  505   4.984   6.251   3.163
   54PRO     CD  506   4.949   6.133   3.072
   54PRO      C  507   4.959   6.046   3.410
   54PRO      O  508   4.920   6.147   3.470
   55LEU      N  509   4.944   5.919   3.447
   55LEU      H  510   5.015   5.852   3.429
   55LEU     CA  511   4.846   5.866   3.543
   55LEU     CB  512   4.820   5.717   3.519
   55LEU     CG  513   4.742   5.630   3.618
   55LEU    CD1  514   4.667   5.525   3.536
   55LEU    CD2  515   4.844   5.567   3.713
   55LEU      C  516   4.865   5.898   3.692
   55LEU      O  517   4.973   5.889   3.750
   56THR      N  518   4.765   5.969   3.743
   56THR      H  519   4.691   5.996   3.681
   56THR     CA  520   4.736   6.008   3.881
   56THR     CB  521   4.667   6.145   3.878
   56THR    OG1  522   4.534   6.126   3.828
   56THR    HG1  523   4.533   6.153   3.732
   56THR    CG2  524   4.766   6.241   3.813
   56THR      C  525   4.643   5.911   3.955
   56THR      O  526   4.570   5.833   3.894
   57ALA      N  527   4.640   5.931   4.086
   57ALA      H  528   4.703   5.994   4.131
   57ALA     CA  529   4.552   5.854   4.176
   57ALA     CB  530   4.581   5.874   4.325
   57ALA      C  531   4.402   5.859   4.147
   57ALA      O  532   4.331   5.759   4.146
   58GLN      N  533   4.357   5.978   4.107
   58GLN      H  534   4.410   6.062   4.118
   58GLN     CA  535   4.227   6.001   4.043
   58GLN     CB  536   4.200   6.151   4.028
   58GLN     CG  537   4.185   6.217   4.165
   58GLN     CD  538   4.305   6.237   4.258
   58GLN    OE1  539   4.422   6.234   4.220
   58GLN    NE2  540   4.274   6.236   4.387
   58GLN   HE21  541   4.174   6.227   4.393
   58GLN   HE22  542   4.344   6.222   4.457
   58GLN      C  543   4.219   5.925   3.910
   58GLN      O  544   4.135   5.837   3.897
   59HISE     N  545   4.307   5.950   3.813
   59HISE     H  546   4.358   6.036   3.811
   59HISE    CA  547   4.302   5.874   3.687
   59HISE    CB  548   4.415   5.907   3.590
   59HISE    CG  549   4.413   6.055   3.551
   59HISE   ND1  550   4.513   6.142   3.562
   59HISE   CD2  551   4.313   6.120   3.493
   59HISE   HD2  552   4.240   6.075   3.426
   59HISE   CE1  553   4.474   6.262   3.520
   59HISE   HE1  554   4.534   6.350   3.498
   59HISE   NE2  555   4.347   6.248   3.481
   59HISE   HE2  556   4.285   6.324   3.461
   59HISE     C  557   4.288   5.723   3.704
   59HISE     O  558   4.204   5.662   3.637
   60GLU      N  559   4.366   5.668   3.796
   60GLU      H  560   4.434   5.725   3.843
   60GLU     CA  561   4.374   5.527   3.837
   60GLU     CB  562   4.496   5.494   3.925
   60GLU     CG  563   4.526   5.345   3.935
   60GLU     CD  564   4.620   5.311   4.051
   60GLU    OE1  565   4.562   5.299   4.161
   60GLU    OE2  566   4.743   5.292   4.036
   60GLU      C  567   4.238   5.483   3.891
   60GLU      O  568   4.181   5.382   3.849
   61ASN      N  569   4.189   5.567   3.981
   61ASN      H  570   4.239   5.638   4.031
   61ASN     CA  571   4.057   5.539   4.040
   61ASN     CB  572   4.031   5.630   4.160
   61ASN     CG  573   3.895   5.599   4.222
   61ASN    OD1  574   3.800   5.675   4.204
   61ASN    ND2  575   3.889   5.510   4.320
   61ASN   HD21  576   3.981   5.481   4.348
   61ASN   HD22  577   3.807   5.482   4.370
   61ASN      C  578   3.951   5.529   3.930
   61ASN      O  579   3.869   5.437   3.944
   62PHE      N  580   3.949   5.626   3.839
   62PHE      H  581   3.995   5.711   3.864
   62PHE     CA  582   3.858   5.636   3.725
   62PHE     CB  583   3.869   5.774   3.659
   62PHE     CG  584   3.831   5.900   3.737
   62PHE    CD1  585   3.725   5.894   3.827
   62PHE    HD1  586   3.679   5.797   3.848
   62PHE    CD2  587   3.916   6.009   3.725
   62PHE    HD2  588   3.992   6.013   3.647
   62PHE    CE1  589   3.717   6.002   3.913
   62PHE    HE1  590   3.637   6.013   3.986
   62PHE    CE2  591   3.903   6.119   3.809
   62PHE    HE2  592   3.983   6.192   3.818
   62PHE     CZ  593   3.802   6.112   3.905
   62PHE     HZ  594   3.816   6.177   3.991
   62PHE      C  595   3.869   5.512   3.637
   62PHE      O  596   3.775   5.432   3.640
   63ARG      N  597   3.990   5.480   3.594
   63ARG      H  598   4.068   5.539   3.613
   63ARG     CA  599   4.016   5.362   3.510
   63ARG     CB  600   4.164   5.349   3.473
   63ARG     CG  601   4.223   5.459   3.385
   63ARG     CD  602   4.255   5.399   3.248
   63ARG     NE  603   4.132   5.373   3.173
   63ARG     HE  604   4.056   5.433   3.199
   63ARG     CZ  605   4.115   5.282   3.076
   63ARG    NH1  606   4.203   5.190   3.034
   63ARG   HH11  607   4.285   5.175   3.090
   63ARG   HH12  608   4.181   5.141   2.950
   63ARG    NH2  609   3.992   5.265   3.024
   63ARG   HH21  610   3.912   5.312   3.061
   63ARG   HH22  611   3.979   5.195   2.954
   63ARG      C  612   3.974   5.227   3.568
   63ARG      O  613   3.908   5.154   3.493
   64LYS      N  614   3.989   5.217   3.700
   64LYS      H  615   4.039   5.285   3.752
   64LYS     CA  616   3.951   5.099   3.780
   64LYS     CB  617   4.009   5.095   3.921
   64LYS     CG  618   4.159   5.071   3.915
   64LYS     CD  619   4.215   5.044   4.055
   64LYS     CE  620   4.365   5.018   4.078
   64LYS     NZ  621   4.392   4.975   4.216
   64LYS    HZ1  622   4.338   4.896   4.246
   64LYS    HZ2  623   4.490   4.962   4.231
   64LYS    HZ3  624   4.363   5.052   4.272
   64LYS      C  625   3.799   5.096   3.794
   64LYS      O  626   3.744   4.987   3.807
   65LYS      N  627   3.722   5.203   3.813
   65LYS      H  628   3.752   5.290   3.852
   65LYS     CA  629   3.576   5.200   3.804
   65LYS     CB  630   3.518   5.339   3.832
   65LYS     CG  631   3.576   5.409   3.956
   65LYS     CD  632   3.514   5.549   3.961
   65LYS     CE  633   3.378   5.558   4.031
   65LYS     NZ  634   3.334   5.698   4.038
   65LYS    HZ1  635   3.347   5.728   3.944
   65LYS    HZ2  636   3.236   5.700   4.056
   65LYS    HZ3  637   3.388   5.753   4.102
   65LYS      C  638   3.530   5.146   3.668
   65LYS      O  639   3.426   5.081   3.669
   66GLN      N  640   3.588   5.191   3.556
   66GLN      H  641   3.648   5.270   3.560
   66GLN     CA  642   3.546   5.149   3.422
   66GLN     CB  643   3.621   5.212   3.305
   66GLN     CG  644   3.620   5.364   3.314
   66GLN     CD  645   3.699   5.414   3.193
   66GLN    OE1  646   3.822   5.412   3.198
   66GLN    NE2  647   3.639   5.469   3.088
   66GLN   HE21  648   3.544   5.495   3.105
   66GLN   HE22  649   3.680   5.520   3.012
   66GLN      C  650   3.557   4.997   3.408
   66GLN      O  651   3.457   4.931   3.382
   67ILE      N  652   3.671   4.938   3.443
   67ILE      H  653   3.742   4.994   3.485
   67ILE     CA  654   3.698   4.793   3.442
   67ILE     CB  655   3.842   4.753   3.411
   67ILE    CG1  656   3.949   4.827   3.492
   67ILE    CG2  657   3.881   4.787   3.266
   67ILE     CD  658   3.975   4.738   3.613
   67ILE      C  659   3.625   4.704   3.543
   67ILE      O  660   3.622   4.582   3.529
   68GLU      N  661   3.556   4.766   3.639
   68GLU      H  662   3.561   4.864   3.661
   68GLU     CA  663   3.458   4.703   3.728
   68GLU     CB  664   3.410   4.795   3.840
   68GLU     CG  665   3.384   4.714   3.968
   68GLU     CD  666   3.496   4.660   4.056
   68GLU    OE1  667   3.531   4.541   4.041
   68GLU    OE2  668   3.541   4.729   4.151
   68GLU      C  669   3.334   4.665   3.646
   68GLU      O  670   3.291   4.550   3.644
   69GLU      N  671   3.277   4.759   3.571
   69GLU      H  672   3.323   4.846   3.557
   69GLU     CA  673   3.163   4.727   3.483
   69GLU     CB  674   3.074   4.851   3.467
   69GLU     CG  675   3.024   4.889   3.606
   69GLU     CD  676   2.937   5.015   3.598
   69GLU    OE1  677   2.985   5.126   3.568
   69GLU    OE2  678   2.813   4.997   3.588
   69GLU      C  679   3.197   4.665   3.348
   69GLU      O  680   3.127   4.578   3.298
   70LEU      N  681   3.298   4.723   3.282
   70LEU      H  682   3.335   4.806   3.324
   70LEU     CA  683   3.346   4.673   3.152
   70LEU     CB  684   3.448   4.771   3.095
   70LEU     CG  685   3.397   4.901   3.033
   70LEU    CD1  686   3.512   4.993   2.993
   70LEU    CD2  687   3.311   4.882   2.908
   70LEU      C  688   3.416   4.537   3.163
   70LEU      O  689   3.518   4.522   3.229
   71LYS      N  690   3.362   4.434   3.099
   71LYS      H  691   3.287   4.444   3.034
   71LYS     CA  692   3.414   4.296   3.111
   71LYS     CB  693   3.295   4.201   3.110
   71LYS     CG  694   3.200   4.217   3.230
   71LYS     CD  695   3.276   4.181   3.358
   71LYS     CE  696   3.205   4.229   3.485
   71LYS     NZ  697   3.278   4.177   3.601
   71LYS    HZ1  698   3.232   4.208   3.685
   71LYS    HZ2  699   3.278   4.077   3.598
   71LYS    HZ3  700   3.372   4.211   3.601
   71LYS      C  701   3.516   4.266   3.001
   71LYS      O  702   3.477   4.241   2.888
   72GLY      N  703   3.632   4.233   3.057
   72GLY      H  704   3.644   4.227   3.156
   72GLY     CA  705   3.755   4.197   2.985
   72GLY      C  706   3.746   4.054   2.933
   72GLY      O  707   3.679   3.967   2.990
   73GLN      N  708   3.793   4.028   2.811
   73GLN      H  709   3.870   4.080   2.776
   73GLN     CA  710   3.776   3.900   2.740
   73GLN     CB  711   3.832   3.906   2.598
   73GLN     CG  712   3.742   3.992   2.509
   73GLN     CD  713   3.620   3.939   2.434
   73GLN    OE1  714   3.635   3.841   2.362
   73GLN    NE2  715   3.509   4.012   2.429
   73GLN   HE21  716   3.515   4.100   2.476
   73GLN   HE22  717   3.429   3.977   2.379
   73GLN      C  718   3.833   3.777   2.810
   73GLN      O  719   3.954   3.784   2.833
   74GLU      N  720   3.745   3.681   2.837
   74GLU      H  721   3.653   3.678   2.800
   74GLU     CA  722   3.794   3.553   2.891
   74GLU     CB  723   3.686   3.472   2.963
   74GLU     CG  724   3.541   3.490   2.918
   74GLU     CD  725   3.511   3.483   2.768
   74GLU    OE1  726   3.449   3.580   2.718
   74GLU    OE2  727   3.553   3.388   2.699
   74GLU      C  728   3.866   3.463   2.790
   74GLU      O  729   3.956   3.391   2.833
   75VAL      N  730   3.830   3.463   2.661
   75VAL      H  731   3.738   3.486   2.629
   75VAL     CA  732   3.911   3.407   2.552
   75VAL     CB  733   3.835   3.331   2.442
   75VAL    CG1  734   3.763   3.209   2.498
   75VAL    CG2  735   3.724   3.415   2.380
   75VAL      C  736   3.985   3.523   2.485
   75VAL      O  737   3.941   3.612   2.412
   76SER      N  738   4.115   3.509   2.508
   76SER      H  739   4.152   3.445   2.575
   76SER     CA  740   4.216   3.607   2.465
   76SER     CB  741   4.354   3.566   2.517
   76SER     OG  742   4.339   3.551   2.658
   76SER     HG  743   4.433   3.558   2.690
   76SER      C  744   4.221   3.625   2.312
   76SER      O  745   4.206   3.530   2.236
   77PRO      N  746   4.230   3.751   2.273
   77PRO     CA  747   4.277   3.783   2.136
   77PRO     CB  748   4.234   3.929   2.116
   77PRO     CG  749   4.206   3.985   2.256
   77PRO     CD  750   4.148   3.861   2.326
   77PRO      C  751   4.429   3.773   2.127
   77PRO      O  752   4.498   3.748   2.225
   78LYS      N  753   4.477   3.782   2.003
   78LYS      H  754   4.417   3.759   1.924
   78LYS     CA  755   4.618   3.801   1.970
   78LYS     CB  756   4.633   3.783   1.819
   78LYS     CG  757   4.772   3.788   1.753
   78LYS     CD  758   4.775   3.851   1.615
   78LYS     CE  759   4.767   4.004   1.619
   78LYS     NZ  760   4.896   4.065   1.654
   78LYS    HZ1  761   4.978   4.010   1.636
   78LYS    HZ2  762   4.921   4.151   1.609
   78LYS    HZ3  763   4.910   4.088   1.750
   78LYS      C  764   4.683   3.931   2.021
   78LYS      O  765   4.672   4.029   1.947
   79VAL      N  766   4.698   3.928   2.153
   79VAL      H  767   4.646   3.855   2.197
   79VAL     CA  768   4.755   4.035   2.237
   79VAL     CB  769   4.657   4.091   2.339
   79VAL    CG1  770   4.556   4.167   2.253
   79VAL    CG2  771   4.585   3.983   2.422
   79VAL      C  772   4.891   4.000   2.297
   79VAL      O  773   4.898   3.939   2.404
   80TYR      N  774   4.992   4.077   2.256
   80TYR      H  775   4.975   4.154   2.194
   80TYR     CA  776   5.126   4.074   2.315
   80TYR     CB  777   5.233   4.119   2.214
   80TYR     CG  778   5.370   4.072   2.264
   80TYR    CD1  779   5.449   4.155   2.343
   80TYR    HD1  780   5.417   4.258   2.363
   80TYR    CD2  781   5.425   3.957   2.207
   80TYR    HD2  782   5.384   3.923   2.113
   80TYR    CE1  783   5.575   4.116   2.385
   80TYR    HE1  784   5.627   4.167   2.466
   80TYR    CE2  785   5.558   3.926   2.233
   80TYR    HE2  786   5.603   3.842   2.181
   80TYR     CZ  787   5.629   4.003   2.325
   80TYR     OH  788   5.731   3.934   2.381
   80TYR     HH  789   5.821   3.954   2.339
   80TYR      C  790   5.130   4.155   2.444
   80TYR      O  791   5.130   4.278   2.436
   81PHE      N  792   5.139   4.087   2.558
   81PHE      H  793   5.156   3.989   2.560
   81PHE     CA  794   5.142   4.149   2.691
   81PHE     CB  795   5.099   4.045   2.795
   81PHE     CG  796   4.949   4.058   2.824
   81PHE    CD1  797   4.855   3.994   2.745
   81PHE    HD1  798   4.887   3.915   2.677
   81PHE    CD2  799   4.909   4.148   2.922
   81PHE    HD2  800   4.983   4.212   2.969
   81PHE    CE1  801   4.721   4.016   2.774
   81PHE    HE1  802   4.643   3.977   2.709
   81PHE    CE2  803   4.775   4.178   2.945
   81PHE    HE2  804   4.745   4.264   3.005
   81PHE     CZ  805   4.681   4.111   2.868
   81PHE     HZ  806   4.574   4.133   2.872
   81PHE      C  807   5.279   4.205   2.729
   81PHE      O  808   5.378   4.132   2.735
   82MET      N  809   5.266   4.311   2.808
   82MET      H  810   5.173   4.344   2.822
   82MET     CA  811   5.379   4.383   2.870
   82MET     CB  812   5.413   4.506   2.787
   82MET     CG  813   5.458   4.461   2.647
   82MET     SD  814   5.627   4.392   2.638
   82MET     CE  815   5.697   4.550   2.683
   82MET      C  816   5.330   4.445   3.001
   82MET      O  817   5.214   4.484   3.004
   83LYS      N  818   5.405   4.435   3.111
   83LYS      H  819   5.497   4.396   3.116
   83LYS     CA  820   5.355   4.475   3.243
   83LYS     CB  821   5.358   4.387   3.368
   83LYS     CG  822   5.227   4.315   3.397
   83LYS     CD  823   5.249   4.227   3.521
   83LYS     CE  824   5.132   4.145   3.573
   83LYS     NZ  825   5.176   4.049   3.676
   83LYS    HZ1  826   5.098   3.998   3.713
   83LYS    HZ2  827   5.245   3.987   3.640
   83LYS    HZ3  828   5.214   4.106   3.749
   83LYS      C  829   5.413   4.611   3.280
   83LYS      O  830   5.526   4.632   3.236
   84GLN      N  831   5.343   4.707   3.341
   84GLN      H  832   5.244   4.698   3.333
   84GLN     CA  833   5.398   4.842   3.356
   84GLN     CB  834   5.274   4.932   3.357
   84GLN     CG  835   5.285   5.054   3.264
   84GLN     CD  836   5.357   5.167   3.337
   84GLN    OE1  837   5.476   5.168   3.366
   84GLN    NE2  838   5.282   5.272   3.370
   84GLN   HE21  839   5.187   5.288   3.346
   84GLN   HE22  840   5.318   5.347   3.427
   84GLN      C  841   5.504   4.870   3.463
   84GLN      O  842   5.486   4.832   3.578
   85THR      N  843   5.616   4.929   3.424
   85THR      H  844   5.629   4.958   3.329
   85THR     CA  845   5.731   4.943   3.515
   85THR     CB  846   5.858   4.956   3.430
   85THR    OG1  847   5.838   5.011   3.300
   85THR    HG1  848   5.929   5.015   3.260
   85THR    CG2  849   5.921   4.817   3.420
   85THR      C  850   5.723   5.054   3.620
   85THR      O  851   5.792   5.042   3.721
   86ILE      N  852   5.639   5.156   3.608
   86ILE      H  853   5.582   5.163   3.526
   86ILE     CA  854   5.623   5.272   3.697
   86ILE     CB  855   5.543   5.251   3.825
   86ILE    CG1  856   5.430   5.147   3.822
   86ILE    CG2  857   5.486   5.384   3.875
   86ILE     CD  858   5.335   5.165   3.703
   86ILE      C  859   5.748   5.357   3.718
   86ILE      O  860   5.801   5.361   3.829
   87GLY      N  861   5.787   5.421   3.608
   87GLY      H  862   5.746   5.411   3.517
   87GLY     CA  863   5.896   5.519   3.620
   87GLY      C  864   5.933   5.584   3.487
   87GLY      O  865   5.869   5.578   3.382
   88ASN      N  866   6.061   5.621   3.484
   88ASN      H  867   6.113   5.603   3.568
   88ASN     CA  868   6.130   5.675   3.366
   88ASN     CB  869   6.248   5.759   3.415
   88ASN     CG  870   6.209   5.887   3.489
   88ASN    OD1  871   6.100   5.943   3.484
   88ASN    ND2  872   6.312   5.931   3.561
   88ASN   HD21  873   6.401   5.888   3.544
   88ASN   HD22  874   6.317   6.019   3.609
   88ASN      C  875   6.157   5.588   3.244
   88ASN      O  876   6.234   5.624   3.155
   89SER      N  877   6.134   5.458   3.263
   89SER      H  878   6.101   5.418   3.348
   89SER     CA  879   6.148   5.368   3.147
   89SER     CB  880   6.207   5.229   3.175
   89SER     OG  881   6.141   5.148   3.272
   89SER     HG  882   6.209   5.090   3.317
   89SER      C  883   6.023   5.336   3.066
   89SER      O  884   6.028   5.301   2.948
   90CYS      N  885   5.910   5.379   3.121
   90CYS      H  886   5.918   5.453   3.187
   90CYS     CA  887   5.776   5.346   3.070
   90CYS     CB  888   5.679   5.410   3.170
   90CYS     SG  889   5.692   5.340   3.338
   90CYS     HG  890   5.575   5.277   3.325
   90CYS      C  891   5.751   5.392   2.926
   90CYS      O  892   5.702   5.308   2.851
   91GLY      N  893   5.801   5.508   2.884
   91GLY      H  894   5.842   5.569   2.952
   91GLY     CA  895   5.787   5.572   2.753
   91GLY      C  896   5.839   5.491   2.634
   91GLY      O  897   5.759   5.450   2.549
   92THR      N  898   5.947   5.421   2.666
   92THR      H  899   5.995   5.425   2.754
   92THR     CA  900   6.010   5.334   2.566
   92THR     CB  901   6.162   5.343   2.555
   92THR    OG1  902   6.210   5.338   2.690
   92THR    HG1  903   6.298   5.385   2.686
   92THR    CG2  904   6.193   5.460   2.462
   92THR      C  905   5.966   5.187   2.571
   92THR      O  906   5.946   5.131   2.464
   93ILE      N  907   5.935   5.138   2.691
   93ILE      H  908   5.972   5.177   2.775
   93ILE     CA  909   5.867   5.008   2.703
   93ILE     CB  910   5.871   4.972   2.852
   93ILE    CG1  911   6.001   4.911   2.905
   93ILE    CG2  912   5.763   4.881   2.909
   93ILE     CD  913   6.024   4.775   2.839
   93ILE      C  914   5.730   5.018   2.635
   93ILE      O  915   5.684   4.920   2.577
   94GLY      N  916   5.662   5.127   2.668
   94GLY      H  917   5.686   5.187   2.745
   94GLY     CA  918   5.542   5.170   2.595
   94GLY      C  919   5.560   5.180   2.444
   94GLY      O  920   5.480   5.124   2.370
   95LEU      N  921   5.662   5.244   2.387
   95LEU      H  922   5.680   5.336   2.421
   95LEU     CA  923   5.700   5.235   2.245
   95LEU     CB  924   5.828   5.311   2.207
   95LEU     CG  925   5.866   5.310   2.060
   95LEU    CD1  926   5.760   5.367   1.965
   95LEU    CD2  927   5.988   5.399   2.035
   95LEU      C  928   5.723   5.093   2.193
   95LEU      O  929   5.676   5.061   2.083
   96ILE      N  930   5.794   5.009   2.267
   96ILE      H  931   5.838   5.045   2.351
   96ILE     CA  932   5.811   4.865   2.243
   96ILE     CB  933   5.907   4.804   2.345
   96ILE    CG1  934   6.048   4.857   2.316
   96ILE    CG2  935   5.903   4.652   2.357
   96ILE     CD  936   6.089   4.809   2.175
   96ILE      C  937   5.678   4.789   2.234
   96ILE      O  938   5.661   4.728   2.129
   97HISE     N  939   5.578   4.824   2.315
   97HISE     H  940   5.595   4.894   2.383
   97HISE    CA  941   5.445   4.762   2.324
   97HISE    CB  942   5.379   4.815   2.451
   97HISE    CG  943   5.241   4.754   2.480
   97HISE   ND1  944   5.218   4.624   2.466
   97HISE   CD2  945   5.140   4.808   2.546
   97HISE   HD2  946   5.104   4.911   2.541
   97HISE   CE1  947   5.108   4.596   2.536
   97HISE   HE1  948   5.074   4.498   2.568
   97HISE   NE2  949   5.055   4.710   2.578
   97HISE   HE2  950   4.985   4.723   2.648
   97HISE     C  951   5.354   4.781   2.201
   97HISE     O  952   5.300   4.689   2.141
   98ALA      N  953   5.374   4.897   2.141
   98ALA      H  954   5.437   4.965   2.179
   98ALA     CA  955   5.306   4.949   2.022
   98ALA     CB  956   5.352   5.095   2.027
   98ALA      C  957   5.351   4.862   1.904
   98ALA      O  958   5.270   4.805   1.831
   99VAL      N  959   5.482   4.859   1.884
   99VAL      H  960   5.545   4.919   1.931
   99VAL     CA  961   5.553   4.774   1.786
   99VAL     CB  962   5.694   4.825   1.757
   99VAL    CG1  963   5.755   4.741   1.643
   99VAL    CG2  964   5.686   4.972   1.714
   99VAL      C  965   5.548   4.622   1.793
   99VAL      O  966   5.509   4.553   1.699
  100ALA      N  967   5.548   4.581   1.919
  100ALA      H  968   5.577   4.640   1.996
  100ALA     CA  969   5.534   4.440   1.957
  100ALA     CB  970   5.581   4.423   2.102
  100ALA      C  971   5.395   4.377   1.942
  100ALA      O  972   5.383   4.258   1.914
  101ASN      N  973   5.287   4.452   1.956
  101ASN      H  974   5.291   4.537   2.008
  101ASN     CA  975   5.152   4.407   1.918
  101ASN     CB  976   5.057   4.502   1.990
  101ASN     CG  977   5.006   4.430   2.115
  101ASN    OD1  978   4.933   4.331   2.105
  101ASN    ND2  979   5.065   4.470   2.227
  101ASN   HD21  980   5.126   4.547   2.247
  101ASN   HD22  981   5.062   4.398   2.297
  101ASN      C  982   5.121   4.399   1.767
  101ASN      O  983   5.050   4.309   1.722
  102ASN      N  984   5.169   4.496   1.691
  102ASN      H  985   5.244   4.550   1.727
  102ASN     CA  986   5.138   4.530   1.550
  102ASN     CB  987   5.149   4.682   1.536
  102ASN     CG  988   5.017   4.732   1.595
  102ASN    OD1  989   4.917   4.732   1.523
  102ASN    ND2  990   5.023   4.801   1.708
  102ASN   HD21  991   5.111   4.814   1.753
  102ASN   HD22  992   4.940   4.847   1.741
  102ASN      C  993   5.230   4.459   1.451
  102ASN      O  994   5.266   4.517   1.349
  103GLN      N  995   5.260   4.332   1.477
  103GLN      H  996   5.223   4.289   1.559
  103GLN     CA  997   5.363   4.259   1.403
  103GLN     CB  998   5.401   4.134   1.484
  103GLN     CG  999   5.466   4.163   1.619
  103GLN     CD 1000   5.507   4.030   1.682
  103GLN    OE1 1001   5.563   3.945   1.614
  103GLN    NE2 1002   5.504   4.029   1.816
  103GLN   HE21 1003   5.460   4.103   1.866
  103GLN   HE22 1004   5.562   3.963   1.864
  103GLN      C 1005   5.315   4.226   1.262
  103GLN      O 1006   5.387   4.244   1.163
  104ASP      N 1007   5.184   4.218   1.240
  104ASP      H 1008   5.117   4.238   1.312
  104ASP     CA 1009   5.112   4.188   1.115
  104ASP     CB 1010   4.968   4.143   1.138
  104ASP     CG 1011   4.891   4.218   1.247
  104ASP    OD1 1012   4.821   4.316   1.216
  104ASP    OD2 1013   4.903   4.187   1.368
  104ASP      C 1014   5.121   4.301   1.013
  104ASP      O 1015   5.115   4.265   0.895
  105LYS      N 1016   5.104   4.425   1.058
  105LYS      H 1017   5.031   4.440   1.125
  105LYS     CA 1018   5.122   4.543   0.972
  105LYS     CB 1019   5.069   4.659   1.056
  105LYS     CG 1020   4.917   4.644   1.066
  105LYS     CD 1021   4.871   4.684   1.206
  105LYS     CE 1022   4.722   4.661   1.230
  105LYS     NZ 1023   4.672   4.714   1.358
  105LYS    HZ1 1024   4.707   4.806   1.373
  105LYS    HZ2 1025   4.572   4.713   1.361
  105LYS    HZ3 1026   4.711   4.666   1.436
  105LYS      C 1027   5.247   4.572   0.888
  105LYS      O 1028   5.238   4.620   0.776
  106LEU      N 1029   5.360   4.548   0.954
  106LEU      H 1030   5.372   4.496   1.039
  106LEU     CA 1031   5.491   4.581   0.897
  106LEU     CB 1032   5.549   4.716   0.941
  106LEU     CG 1033   5.568   4.731   1.092
  106LEU    CD1 1034   5.681   4.829   1.122
  106LEU    CD2 1035   5.441   4.785   1.158
  106LEU      C 1036   5.601   4.477   0.917
  106LEU      O 1037   5.589   4.394   1.007
  107GLY      N 1038   5.704   4.481   0.832
  107GLY      H 1039   5.713   4.550   0.762
  107GLY     CA 1040   5.826   4.398   0.836
  107GLY      C 1041   5.930   4.452   0.934
  107GLY      O 1042   5.948   4.571   0.961
  108PHE      N 1043   5.997   4.353   0.993
  108PHE      H 1044   5.973   4.260   0.964
  108PHE     CA 1045   6.120   4.373   1.069
  108PHE     CB 1046   6.113   4.309   1.209
  108PHE     CG 1047   5.992   4.360   1.286
  108PHE    CD1 1048   5.892   4.266   1.309
  108PHE    HD1 1049   5.912   4.160   1.292
  108PHE    CD2 1050   5.967   4.494   1.314
  108PHE    HD2 1051   6.039   4.568   1.280
  108PHE    CE1 1052   5.770   4.308   1.361
  108PHE    HE1 1053   5.705   4.223   1.382
  108PHE    CE2 1054   5.841   4.539   1.354
  108PHE    HE2 1055   5.827   4.640   1.391
  108PHE     CZ 1056   5.742   4.444   1.373
  108PHE     HZ 1057   5.642   4.485   1.387
  108PHE      C 1058   6.250   4.326   1.003
  108PHE      O 1059   6.266   4.208   0.974
  109GLU      N 1060   6.347   4.416   0.993
  109GLU      H 1061   6.336   4.512   1.022
  109GLU     CA 1062   6.483   4.383   0.950
  109GLU     CB 1063   6.564   4.513   0.963
  109GLU     CG 1064   6.534   4.626   0.865
  109GLU     CD 1065   6.631   4.743   0.872
  109GLU    OE1 1066   6.655   4.800   0.763
  109GLU    OE2 1067   6.699   4.779   0.970
  109GLU      C 1068   6.550   4.279   1.039
  109GLU      O 1069   6.545   4.294   1.161
  110ASP      N 1070   6.583   4.168   0.974
  110ASP      H 1071   6.526   4.138   0.898
  110ASP     CA 1072   6.669   4.064   1.032
  110ASP     CB 1073   6.664   3.943   0.938
  110ASP     CG 1074   6.533   3.865   0.957
  110ASP    OD1 1075   6.532   3.811   1.071
  110ASP    OD2 1076   6.446   3.861   0.868
  110ASP      C 1077   6.812   4.110   1.059
  110ASP      O 1078   6.868   4.209   1.012
  111GLY      N 1079   6.878   4.032   1.144
  111GLY      H 1080   6.834   3.943   1.160
  111GLY     CA 1081   7.014   4.054   1.197
  111GLY      C 1082   7.022   4.181   1.283
  111GLY      O 1083   7.133   4.229   1.302
  112SER      N 1084   6.909   4.219   1.341
  112SER      H 1085   6.821   4.183   1.308
  112SER     CA 1086   6.907   4.341   1.421
  112SER     CB 1087   6.826   4.444   1.342
  112SER     OG 1088   6.850   4.575   1.394
  112SER     HG 1089   6.849   4.627   1.309
  112SER      C 1090   6.819   4.315   1.544
  112SER      O 1091   6.739   4.222   1.549
  113VAL      N 1092   6.851   4.386   1.652
  113VAL      H 1093   6.905   4.470   1.641
  113VAL     CA 1094   6.805   4.347   1.786
  113VAL     CB 1095   6.889   4.426   1.888
  113VAL    CG1 1096   7.034   4.441   1.840
  113VAL    CG2 1097   6.828   4.561   1.924
  113VAL      C 1098   6.655   4.328   1.810
  113VAL      O 1099   6.615   4.242   1.888
  114LEU      N 1100   6.582   4.421   1.748
  114LEU      H 1101   6.616   4.499   1.695
  114LEU     CA 1102   6.438   4.430   1.774
  114LEU     CB 1103   6.378   4.537   1.682
  114LEU     CG 1104   6.240   4.591   1.722
  114LEU    CD1 1105   6.245   4.699   1.831
  114LEU    CD2 1106   6.150   4.620   1.602
  114LEU      C 1107   6.367   4.295   1.767
  114LEU      O 1108   6.320   4.239   1.866
  115LYS      N 1109   6.385   4.234   1.651
  115LYS      H 1110   6.421   4.296   1.581
  115LYS     CA 1111   6.329   4.103   1.614
  115LYS     CB 1112   6.360   4.068   1.468
  115LYS     CG 1113   6.240   4.014   1.390
  115LYS     CD 1114   6.286   3.975   1.249
  115LYS     CE 1115   6.168   3.920   1.168
  115LYS     NZ 1116   6.193   3.909   1.023
  115LYS    HZ1 1117   6.147   3.835   0.974
  115LYS    HZ2 1118   6.179   4.001   0.987
  115LYS    HZ3 1119   6.290   3.889   1.009
  115LYS      C 1120   6.387   3.992   1.701
  115LYS      O 1121   6.315   3.912   1.759
  116GLN      N 1122   6.520   3.977   1.700
  116GLN      H 1123   6.571   4.018   1.626
  116GLN     CA 1124   6.587   3.884   1.793
  116GLN     CB 1125   6.738   3.905   1.793
  116GLN     CG 1126   6.796   3.877   1.654
  116GLN     CD 1127   6.948   3.887   1.658
  116GLN    OE1 1128   7.011   3.950   1.743
  116GLN    NE2 1129   7.016   3.828   1.560
  116GLN   HE21 1130   6.978   3.758   1.500
  116GLN   HE22 1131   7.100   3.867   1.523
  116GLN      C 1132   6.537   3.883   1.937
  116GLN      O 1133   6.477   3.785   1.981
  117PHE      N 1134   6.516   4.003   1.991
  117PHE      H 1135   6.548   4.088   1.951
  117PHE     CA 1136   6.453   4.017   2.123
  117PHE     CB 1137   6.472   4.162   2.167
  117PHE     CG 1138   6.576   4.158   2.279
  117PHE    CD1 1139   6.711   4.137   2.253
  117PHE    HD1 1140   6.744   4.110   2.152
  117PHE    CD2 1141   6.531   4.178   2.409
  117PHE    HD2 1142   6.430   4.213   2.430
  117PHE    CE1 1143   6.795   4.134   2.363
  117PHE    HE1 1144   6.898   4.101   2.346
  117PHE    CE2 1145   6.620   4.176   2.515
  117PHE    HE2 1146   6.590   4.215   2.612
  117PHE     CZ 1147   6.756   4.154   2.495
  117PHE     HZ 1148   6.822   4.162   2.582
  117PHE      C 1149   6.303   3.986   2.127
  117PHE      O 1150   6.245   3.940   2.225
  118LEU      N 1151   6.237   4.014   2.015
  118LEU      H 1152   6.272   4.071   1.939
  118LEU     CA 1153   6.097   3.973   1.998
  118LEU     CB 1154   6.022   4.026   1.877
  118LEU     CG 1155   5.979   4.170   1.902
  118LEU    CD1 1156   5.948   4.254   1.778
  118LEU    CD2 1157   5.846   4.162   1.977
  118LEU      C 1158   6.079   3.821   2.002
  118LEU      O 1159   5.984   3.774   2.065
  119SER      N 1160   6.178   3.755   1.942
  119SER      H 1161   6.253   3.803   1.898
  119SER     CA 1162   6.175   3.609   1.931
  119SER     CB 1163   6.278   3.565   1.829
  119SER     OG 1164   6.238   3.567   1.691
  119SER     HG 1165   6.145   3.533   1.686
  119SER      C 1166   6.212   3.552   2.069
  119SER      O 1167   6.133   3.471   2.118
  120GLU      N 1168   6.300   3.620   2.141
  120GLU      H 1169   6.372   3.675   2.099
  120GLU     CA 1170   6.339   3.583   2.278
  120GLU     CB 1171   6.466   3.660   2.315
  120GLU     CG 1172   6.518   3.654   2.458
  120GLU     CD 1173   6.570   3.532   2.534
  120GLU    OE1 1174   6.591   3.427   2.468
  120GLU    OE2 1175   6.559   3.538   2.658
  120GLU      C 1176   6.227   3.598   2.381
  120GLU      O 1177   6.180   3.503   2.445
  121THR      N 1178   6.169   3.717   2.393
  121THR      H 1179   6.214   3.789   2.338
  121THR     CA 1180   6.063   3.750   2.489
  121THR     CB 1181   6.034   3.900   2.489
  121THR    OG1 1182   6.004   3.960   2.362
  121THR    HG1 1183   6.082   3.957   2.299
  121THR    CG2 1184   6.151   3.965   2.564
  121THR      C 1185   5.928   3.679   2.490
  121THR      O 1186   5.872   3.674   2.599
  122GLU      N 1187   5.884   3.607   2.387
  122GLU      H 1188   5.941   3.589   2.306
  122GLU     CA 1189   5.757   3.534   2.379
  122GLU     CB 1190   5.741   3.457   2.248
  122GLU     CG 1191   5.742   3.547   2.126
  122GLU     CD 1192   5.662   3.491   2.008
  122GLU    OE1 1193   5.602   3.382   2.017
  122GLU    OE2 1194   5.629   3.571   1.918
  122GLU      C 1195   5.724   3.439   2.495
  122GLU      O 1196   5.652   3.471   2.590
  123LYS      N 1197   5.829   3.361   2.522
  123LYS      H 1198   5.911   3.375   2.466
  123LYS     CA 1199   5.836   3.272   2.638
  123LYS     CB 1200   5.954   3.176   2.627
  123LYS     CG 1201   6.093   3.240   2.623
  123LYS     CD 1202   6.202   3.158   2.552
  123LYS     CE 1203   6.326   3.247   2.544
  123LYS     NZ 1204   6.384   3.270   2.677
  123LYS    HZ1 1205   6.440   3.353   2.686
  123LYS    HZ2 1206   6.310   3.283   2.742
  123LYS    HZ3 1207   6.447   3.200   2.710
  123LYS      C 1208   5.821   3.324   2.782
  123LYS      O 1209   5.786   3.246   2.871
  124MET      N 1210   5.876   3.443   2.803
  124MET      H 1211   5.900   3.505   2.729
  124MET     CA 1212   5.883   3.509   2.934
  124MET     CB 1213   6.010   3.593   2.945
  124MET     CG 1214   6.141   3.526   2.989
  124MET     SD 1215   6.242   3.485   2.842
  124MET     CE 1216   6.274   3.649   2.780
  124MET      C 1217   5.751   3.570   2.982
  124MET      O 1218   5.678   3.621   2.898
  125SER      N 1219   5.734   3.579   3.114
  125SER      H 1220   5.797   3.544   3.184
  125SER     CA 1221   5.620   3.652   3.171
  125SER     CB 1222   5.607   3.632   3.322
  125SER     OG 1223   5.475   3.675   3.360
  125SER     HG 1224   5.485   3.737   3.438
  125SER      C 1225   5.626   3.802   3.140
  125SER      O 1226   5.735   3.856   3.122
  126PRO      N 1227   5.512   3.870   3.130
  126PRO     CA 1228   5.502   4.016   3.111
  126PRO     CB 1229   5.354   4.056   3.113
  126PRO     CG 1230   5.291   3.928   3.057
  126PRO     CD 1231   5.382   3.812   3.097
  126PRO      C 1232   5.581   4.113   3.199
  126PRO      O 1233   5.637   4.212   3.152
  127GLU      N 1234   5.601   4.076   3.325
  127GLU      H 1235   5.539   4.013   3.373
  127GLU     CA 1236   5.693   4.140   3.419
  127GLU     CB 1237   5.685   4.060   3.550
  127GLU     CG 1238   5.545   4.039   3.609
  127GLU     CD 1239   5.471   3.917   3.554
  127GLU    OE1 1240   5.492   3.800   3.591
  127GLU    OE2 1241   5.388   3.938   3.463
  127GLU      C 1242   5.839   4.134   3.374
  127GLU      O 1243   5.902   4.239   3.375
  128ASP      N 1244   5.883   4.013   3.342
  128ASP      H 1245   5.845   3.929   3.381
  128ASP     CA 1246   6.013   3.984   3.281
  128ASP     CB 1247   6.043   3.835   3.297
  128ASP     CG 1248   6.023   3.784   3.439
  128ASP    OD1 1249   5.965   3.676   3.465
  128ASP    OD2 1250   6.070   3.857   3.529
  128ASP      C 1251   6.039   4.032   3.138
  128ASP      O 1252   6.140   4.101   3.121
  129ARG      N 1253   5.939   4.027   3.051
  129ARG      H 1254   5.861   3.965   3.062
  129ARG     CA 1255   5.949   4.096   2.921
  129ARG     CB 1256   5.821   4.081   2.839
  129ARG     CG 1257   5.791   3.935   2.804
  129ARG     CD 1258   5.675   3.937   2.704
  129ARG     NE 1259   5.600   3.811   2.694
  129ARG     HE 1260   5.650   3.733   2.731
  129ARG     CZ 1261   5.485   3.786   2.629
  129ARG    NH1 1262   5.423   3.877   2.553
  129ARG   HH11 1263   5.469   3.963   2.532
  129ARG   HH12 1264   5.334   3.857   2.513
  129ARG    NH2 1265   5.438   3.661   2.636
  129ARG   HH21 1266   5.490   3.583   2.671
  129ARG   HH22 1267   5.343   3.651   2.605
  129ARG      C 1268   5.971   4.247   2.917
  129ARG      O 1269   6.080   4.286   2.875
  130ALA      N 1270   5.899   4.314   3.007
  130ALA      H 1271   5.820   4.262   3.041
  130ALA     CA 1272   5.921   4.452   3.053
  130ALA     CB 1273   5.816   4.482   3.159
  130ALA      C 1274   6.064   4.469   3.105
  130ALA      O 1275   6.136   4.552   3.050
  131LYS      N 1276   6.100   4.404   3.216
  131LYS      H 1277   6.033   4.371   3.282
  131LYS     CA 1278   6.237   4.405   3.269
  131LYS     CB 1279   6.248   4.297   3.376
  131LYS     CG 1280   6.173   4.356   3.495
  131LYS     CD 1281   6.175   4.260   3.614
  131LYS     CE 1282   6.117   4.332   3.736
  131LYS     NZ 1283   6.172   4.263   3.854
  131LYS    HZ1 1284   6.159   4.311   3.941
  131LYS    HZ2 1285   6.139   4.169   3.868
  131LYS    HZ3 1286   6.271   4.251   3.847
  131LYS      C 1287   6.350   4.388   3.167
  131LYS      O 1288   6.456   4.449   3.185
  132CYS      N 1289   6.339   4.283   3.087
  132CYS      H 1290   6.273   4.210   3.105
  132CYS     CA 1291   6.446   4.248   2.993
  132CYS     CB 1292   6.439   4.106   2.936
  132CYS     SG 1293   6.446   3.960   3.047
  132CYS     HG 1294   6.515   3.877   2.970
  132CYS      C 1295   6.453   4.339   2.871
  132CYS      O 1296   6.558   4.348   2.808
  133PHE      N 1297   6.336   4.391   2.833
  133PHE      H 1298   6.251   4.343   2.855
  133PHE     CA 1299   6.316   4.498   2.734
  133PHE     CB 1300   6.172   4.508   2.683
  133PHE     CG 1301   6.138   4.432   2.555
  133PHE    CD1 1302   6.025   4.351   2.546
  133PHE    HD1 1303   5.968   4.335   2.637
  133PHE    CD2 1304   6.202   4.460   2.435
  133PHE    HD2 1305   6.291   4.524   2.437
  133PHE    CE1 1306   5.977   4.295   2.427
  133PHE    HE1 1307   5.881   4.245   2.421
  133PHE    CE2 1308   6.164   4.397   2.319
  133PHE    HE2 1309   6.228   4.394   2.230
  133PHE     CZ 1310   6.051   4.317   2.311
  133PHE     HZ 1311   6.018   4.276   2.215
  133PHE      C 1312   6.385   4.624   2.786
  133PHE      O 1313   6.467   4.682   2.715
  134GLU      N 1314   6.364   4.664   2.911
  134GLU      H 1315   6.279   4.627   2.949
  134GLU     CA 1316   6.428   4.777   2.979
  134GLU     CB 1317   6.371   4.786   3.121
  134GLU     CG 1318   6.398   4.931   3.162
  134GLU     CD 1319   6.432   4.926   3.311
  134GLU    OE1 1320   6.533   4.869   3.358
  134GLU    OE2 1321   6.346   4.970   3.391
  134GLU      C 1322   6.580   4.771   2.989
  134GLU      O 1323   6.653   4.865   2.957
  135LYS      N 1324   6.635   4.651   3.009
  135LYS      H 1325   6.574   4.588   3.058
  135LYS     CA 1326   6.778   4.622   2.997
  135LYS     CB 1327   6.804   4.494   3.077
  135LYS     CG 1328   6.914   4.531   3.177
  135LYS     CD 1329   6.952   4.400   3.246
  135LYS     CE 1330   7.032   4.300   3.163
  135LYS     NZ 1331   7.044   4.169   3.229
  135LYS    HZ1 1332   7.107   4.184   3.305
  135LYS    HZ2 1333   6.959   4.143   3.274
  135LYS    HZ3 1334   7.094   4.103   3.173
  135LYS      C 1335   6.854   4.618   2.864
  135LYS      O 1336   6.977   4.614   2.862
  136ASN      N 1337   6.789   4.600   2.750
  136ASN      H 1338   6.693   4.574   2.746
  136ASN     CA 1339   6.861   4.606   2.621
  136ASN     CB 1340   6.760   4.587   2.508
  136ASN     CG 1341   6.823   4.557   2.372
  136ASN    OD1 1342   6.883   4.632   2.293
  136ASN    ND2 1343   6.837   4.427   2.349
  136ASN   HD21 1344   6.788   4.362   2.408
  136ASN   HD22 1345   6.897   4.398   2.274
  136ASN      C 1346   6.961   4.714   2.581
  136ASN      O 1347   6.921   4.827   2.551
  137GLU      N 1348   7.070   4.662   2.526
  137GLU      H 1349   7.073   4.563   2.509
  137GLU     CA 1350   7.195   4.730   2.490
  137GLU     CB 1351   7.277   4.628   2.409
  137GLU     CG 1352   7.416   4.687   2.384
  137GLU     CD 1353   7.505   4.623   2.278
  137GLU    OE1 1354   7.496   4.499   2.272
  137GLU    OE2 1355   7.593   4.688   2.217
  137GLU      C 1356   7.166   4.851   2.401
  137GLU      O 1357   7.195   4.966   2.433
  138ALA      N 1358   7.080   4.826   2.303
  138ALA      H 1359   7.041   4.736   2.283
  138ALA     CA 1360   7.041   4.927   2.204
  138ALA     CB 1361   6.996   4.864   2.072
  138ALA      C 1362   6.937   5.023   2.263
  138ALA      O 1363   6.948   5.142   2.234
  139ILE      N 1364   6.830   4.972   2.323
  139ILE      H 1365   6.820   4.874   2.336
  139ILE     CA 1366   6.718   5.049   2.380
  139ILE     CB 1367   6.603   4.959   2.426
  139ILE    CG1 1368   6.549   4.874   2.312
  139ILE    CG2 1369   6.485   5.033   2.488
  139ILE     CD 1370   6.435   4.778   2.348
  139ILE      C 1371   6.753   5.144   2.495
  139ILE      O 1372   6.709   5.258   2.499
  140GLN      N 1373   6.851   5.105   2.576
  140GLN      H 1374   6.871   5.007   2.571
  140GLN     CA 1375   6.928   5.187   2.672
  140GLN     CB 1376   7.039   5.119   2.753
  140GLN     CG 1377   6.984   5.013   2.848
  140GLN     CD 1378   7.096   4.949   2.930
  140GLN    OE1 1379   7.209   4.920   2.891
  140GLN    NE2 1380   7.077   4.940   3.062
  140GLN   HE21 1381   6.989   4.966   3.102
  140GLN   HE22 1382   7.131   4.865   3.101
  140GLN      C 1383   6.992   5.311   2.610
  140GLN      O 1384   6.986   5.418   2.671
  141ALA      N 1385   7.071   5.291   2.505
  141ALA      H 1386   7.093   5.197   2.479
  141ALA     CA 1387   7.142   5.391   2.424
  141ALA     CB 1388   7.244   5.337   2.323
  141ALA      C 1389   7.061   5.486   2.336
  141ALA      O 1390   7.055   5.604   2.368
  142ALA      N 1391   6.956   5.426   2.280
  142ALA      H 1392   6.945   5.326   2.280
  142ALA     CA 1393   6.854   5.505   2.210
  142ALA     CB 1394   6.777   5.404   2.123
  142ALA      C 1395   6.775   5.596   2.305
  142ALA      O 1396   6.767   5.717   2.284
  143HISE     N 1397   6.730   5.542   2.417
  143HISE     H 1398   6.732   5.443   2.428
  143HISE    CA 1399   6.668   5.608   2.533
  143HISE    CB 1400   6.659   5.519   2.657
  143HISE    CG 1401   6.562   5.581   2.758
  143HISE   ND1 1402   6.434   5.548   2.747
  143HISE   CD2 1403   6.580   5.638   2.877
  143HISE   HD2 1404   6.675   5.674   2.917
  143HISE   CE1 1405   6.370   5.588   2.857
  143HISE   HE1 1406   6.267   5.573   2.888
  143HISE   NE2 1407   6.460   5.648   2.934
  143HISE   HE2 1408   6.444   5.669   3.031
  143HISE     C 1409   6.753   5.726   2.579
  143HISE     O 1410   6.715   5.842   2.560
  144ASP      N 1411   6.882   5.702   2.603
  144ASP      H 1412   6.917   5.610   2.621
  144ASP     CA 1413   6.978   5.800   2.655
  144ASP     CB 1414   7.106   5.721   2.683
  144ASP     CG 1415   7.223   5.808   2.732
  144ASP    OD1 1416   7.337   5.766   2.702
  144ASP    OD2 1417   7.199   5.918   2.786
  144ASP      C 1418   7.001   5.913   2.555
  144ASP      O 1419   6.983   6.033   2.577
  145ALA      N 1420   7.004   5.882   2.425
  145ALA      H 1421   7.000   5.788   2.393
  145ALA     CA 1422   7.021   5.982   2.319
  145ALA     CB 1423   7.024   5.920   2.179
  145ALA      C 1424   6.910   6.087   2.310
  145ALA      O 1425   6.954   6.198   2.280
  146VAL      N 1426   6.785   6.040   2.313
  146VAL      H 1427   6.769   5.942   2.302
  146VAL     CA 1428   6.668   6.128   2.320
  146VAL     CB 1429   6.540   6.063   2.267
  146VAL    CG1 1430   6.548   6.028   2.119
  146VAL    CG2 1431   6.498   5.944   2.355
  146VAL      C 1432   6.645   6.198   2.454
  146VAL      O 1433   6.619   6.318   2.449
  147ALA      N 1434   6.682   6.130   2.563
  147ALA      H 1435   6.717   6.037   2.561
  147ALA     CA 1436   6.689   6.198   2.693
  147ALA     CB 1437   6.726   6.092   2.797
  147ALA      C 1438   6.778   6.323   2.692
  147ALA      O 1439   6.730   6.425   2.740
  148GLN      N 1440   6.900   6.306   2.640
  148GLN      H 1441   6.940   6.216   2.620
  148GLN     CA 1442   7.003   6.408   2.619
  148GLN     CB 1443   7.124   6.360   2.538
  148GLN     CG 1444   7.205   6.268   2.630
  148GLN     CD 1445   7.339   6.229   2.567
  148GLN    OE1 1446   7.410   6.314   2.513
  148GLN    NE2 1447   7.367   6.100   2.560
  148GLN   HE21 1448   7.307   6.028   2.595
  148GLN   HE22 1449   7.458   6.071   2.531
  148GLN      C 1450   6.949   6.528   2.542
  148GLN      O 1451   6.976   6.643   2.575
  149GLU      N 1452   6.867   6.503   2.441
  149GLU      H 1453   6.824   6.415   2.422
  149GLU     CA 1454   6.811   6.614   2.362
  149GLU     CB 1455   6.768   6.562   2.224
  149GLU     CG 1456   6.750   6.688   2.139
  149GLU     CD 1457   6.772   6.676   1.988
  149GLU    OE1 1458   6.711   6.756   1.912
  149GLU    OE2 1459   6.873   6.614   1.949
  149GLU      C 1460   6.698   6.689   2.432
  149GLU      O 1461   6.707   6.811   2.444
  150GLY      N 1462   6.594   6.615   2.471
  150GLY      H 1463   6.593   6.516   2.459
  150GLY     CA 1464   6.469   6.669   2.527
  150GLY      C 1465   6.389   6.745   2.420
  150GLY      O 1466   6.449   6.802   2.329
  151GLN      N 1467   6.259   6.720   2.413
  151GLN      H 1468   6.221   6.635   2.451
  151GLN     CA 1469   6.165   6.795   2.328
  151GLN     CB 1470   6.146   6.724   2.194
  151GLN     CG 1471   6.035   6.781   2.105
  151GLN     CD 1472   6.082   6.788   1.960
  151GLN    OE1 1473   6.155   6.877   1.916
  151GLN    NE2 1474   6.024   6.703   1.875
  151GLN   HE21 1475   5.955   6.640   1.910
  151GLN   HE22 1476   6.047   6.708   1.777
  151GLN      C 1477   6.042   6.814   2.417
  151GLN      O 1478   5.984   6.922   2.427
  152CYS      N 1479   5.990   6.705   2.474
  152CYS      H 1480   6.026   6.614   2.453
  152CYS     CA 1481   5.867   6.713   2.553
  152CYS     CB 1482   5.788   6.582   2.564
  152CYS     SG 1483   5.876   6.449   2.655
  152CYS     HG 1484   5.995   6.447   2.597
  152CYS      C 1485   5.880   6.765   2.696
  152CYS      O 1486   5.782   6.808   2.757
  153ARG      N 1487   5.994   6.735   2.757
  153ARG      H 1488   6.050   6.674   2.701
  153ARG     CA 1489   6.040   6.772   2.892
  153ARG     CB 1490   6.098   6.913   2.905
  153ARG     CG 1491   6.213   6.928   2.805
  153ARG     CD 1492   6.271   7.068   2.824
  153ARG     NE 1493   6.388   7.084   2.737
  153ARG     HE 1494   6.372   7.098   2.640
  153ARG     CZ 1495   6.516   7.074   2.778
  153ARG    NH1 1496   6.537   7.041   2.907
  153ARG   HH11 1497   6.460   7.009   2.962
  153ARG   HH12 1498   6.624   7.024   2.952
  153ARG    NH2 1499   6.620   7.095   2.698
  153ARG   HH21 1500   6.607   7.130   2.605
  153ARG   HH22 1501   6.713   7.082   2.732
  153ARG      C 1502   5.947   6.751   3.011
  153ARG      O 1503   5.931   6.831   3.103
  154VAL      N 1504   5.900   6.627   3.016
  154VAL      H 1505   5.949   6.553   2.970
  154VAL     CA 1506   5.815   6.579   3.127
  154VAL     CB 1507   5.713   6.471   3.089
  154VAL    CG1 1508   5.611   6.521   2.987
  154VAL    CG2 1509   5.788   6.348   3.038
  154VAL      C 1510   5.889   6.554   3.258
  154VAL      O 1511   6.011   6.541   3.253
  155ASP      N 1512   5.823   6.577   3.371
  155ASP      H 1513   5.727   6.605   3.370
  155ASP     CA 1514   5.892   6.553   3.498
  155ASP     CB 1515   5.787   6.605   3.597
  155ASP     CG 1516   5.833   6.631   3.740
  155ASP    OD1 1517   5.884   6.742   3.764
  155ASP    OD2 1518   5.812   6.533   3.815
  155ASP      C 1519   5.931   6.411   3.538
  155ASP      O 1520   5.873   6.312   3.491
  156ASP      N 1521   6.042   6.408   3.611
  156ASP      H 1522   6.100   6.488   3.628
  156ASP     CA 1523   6.091   6.278   3.661
  156ASP     CB 1524   6.219   6.301   3.741
  156ASP     CG 1525   6.315   6.182   3.739
  156ASP    OD1 1526   6.410   6.191   3.658
  156ASP    OD2 1527   6.306   6.089   3.821
  156ASP      C 1528   5.998   6.192   3.745
  156ASP      O 1529   5.966   6.238   3.855
  157LYS      N 1530   5.991   6.062   3.720
  157LYS      H 1531   6.047   6.022   3.647
  157LYS     CA 1532   5.902   5.961   3.780
  157LYS     CB 1533   5.946   5.941   3.925
  157LYS     CG 1534   6.081   5.872   3.945
  157LYS     CD 1535   6.119   5.876   4.093
  157LYS     CE 1536   6.146   6.014   4.152
  157LYS     NZ 1537   6.284   6.063   4.135
  157LYS    HZ1 1538   6.294   6.047   4.037
  157LYS    HZ2 1539   6.297   6.159   4.161
  157LYS    HZ3 1540   6.352   6.006   4.180
  157LYS      C 1541   5.751   5.982   3.768
  157LYS      O 1542   5.674   5.913   3.835
  158VAL      N 1543   5.701   6.058   3.670
  158VAL      H 1544   5.763   6.120   3.623
  158VAL     CA 1545   5.556   6.061   3.644
  158VAL     CB 1546   5.510   6.187   3.571
  158VAL    CG1 1547   5.358   6.189   3.553
  158VAL    CG2 1548   5.563   6.316   3.634
  158VAL      C 1549   5.511   5.945   3.555
  158VAL      O 1550   5.583   5.914   3.460
  159ASN      N 1551   5.413   5.874   3.611
  159ASN      H 1552   5.352   5.909   3.682
  159ASN     CA 1553   5.379   5.743   3.553
  159ASN     CB 1554   5.294   5.680   3.664
  159ASN     CG 1555   5.269   5.531   3.640
  159ASN    OD1 1556   5.334   5.455   3.569
  159ASN    ND2 1557   5.160   5.488   3.703
  159ASN   HD21 1558   5.109   5.541   3.770
  159ASN   HD22 1559   5.123   5.401   3.668
  159ASN      C 1560   5.303   5.752   3.421
  159ASN      O 1561   5.184   5.781   3.421
  160PHE      N 1562   5.387   5.762   3.318
  160PHE      H 1563   5.465   5.821   3.336
  160PHE     CA 1564   5.350   5.742   3.177
  160PHE     CB 1565   5.448   5.785   3.068
  160PHE     CG 1566   5.439   5.934   3.035
  160PHE    CD1 1567   5.349   5.969   2.935
  160PHE    HD1 1568   5.306   5.894   2.868
  160PHE    CD2 1569   5.488   6.026   3.127
  160PHE    HD2 1570   5.530   6.000   3.225
  160PHE    CE1 1571   5.307   6.101   2.926
  160PHE    HE1 1572   5.226   6.137   2.863
  160PHE    CE2 1573   5.443   6.157   3.119
  160PHE    HE2 1574   5.480   6.237   3.183
  160PHE     CZ 1575   5.359   6.195   3.014
  160PHE     HZ 1576   5.316   6.294   2.999
  160PHE      C 1577   5.291   5.606   3.139
  160PHE      O 1578   5.368   5.511   3.128
  161HISE     N 1579   5.167   5.584   3.182
  161HISE     H 1580   5.102   5.659   3.197
  161HISE    CA 1581   5.100   5.455   3.163
  161HISE    CB 1582   4.983   5.447   3.261
  161HISE    CG 1583   4.915   5.311   3.270
  161HISE   ND1 1584   4.989   5.204   3.298
  161HISE   CD2 1585   4.783   5.294   3.269
  161HISE   HD2 1586   4.703   5.350   3.219
  161HISE   CE1 1587   4.892   5.114   3.305
  161HISE   HE1 1588   4.906   5.007   3.323
  161HISE   NE2 1589   4.770   5.165   3.297
  161HISE   HE2 1590   4.689   5.107   3.289
  161HISE     C 1591   5.053   5.435   3.018
  161HISE     O 1592   4.977   5.517   2.967
  162PHE      N 1593   5.092   5.317   2.971
  162PHE      H 1594   5.132   5.248   3.032
  162PHE     CA 1595   5.079   5.267   2.834
  162PHE     CB 1596   5.213   5.210   2.787
  162PHE     CG 1597   5.287   5.100   2.863
  162PHE    CD1 1598   5.244   4.967   2.859
  162PHE    HD1 1599   5.183   4.932   2.777
  162PHE    CD2 1600   5.408   5.133   2.923
  162PHE    HD2 1601   5.435   5.238   2.935
  162PHE    CE1 1602   5.315   4.876   2.937
  162PHE    HE1 1603   5.276   4.774   2.944
  162PHE    CE2 1604   5.481   5.037   2.991
  162PHE    HE2 1605   5.580   5.066   3.026
  162PHE     CZ 1606   5.434   4.906   3.002
  162PHE     HZ 1607   5.477   4.818   3.048
  162PHE      C 1608   4.960   5.178   2.800
  162PHE      O 1609   4.950   5.068   2.853
  163ILE      N 1610   4.855   5.253   2.768
  163ILE      H 1611   4.878   5.350   2.761
  163ILE     CA 1612   4.723   5.204   2.723
  163ILE     CB 1613   4.603   5.278   2.781
  163ILE    CG1 1614   4.603   5.291   2.933
  163ILE    CG2 1615   4.483   5.185   2.760
  163ILE     CD 1616   4.613   5.441   2.963
  163ILE      C 1617   4.720   5.193   2.570
  163ILE      O 1618   4.773   5.276   2.497
  164LEU      N 1619   4.670   5.076   2.531
  164LEU      H 1620   4.622   5.012   2.592
  164LEU     CA 1621   4.693   5.044   2.389
  164LEU     CB 1622   4.799   4.934   2.376
  164LEU     CG 1623   4.829   4.895   2.232
  164LEU    CD1 1624   4.937   4.985   2.172
  164LEU    CD2 1625   4.872   4.748   2.221
  164LEU      C 1626   4.559   4.994   2.338
  164LEU      O 1627   4.480   4.934   2.411
  165PHE      N 1628   4.527   5.047   2.220
  165PHE      H 1629   4.586   5.118   2.181
  165PHE     CA 1630   4.407   5.009   2.144
  165PHE     CB 1631   4.327   5.135   2.109
  165PHE     CG 1632   4.274   5.213   2.230
  165PHE    CD1 1633   4.349   5.318   2.280
  165PHE    HD1 1634   4.443   5.351   2.238
  165PHE    CD2 1635   4.152   5.175   2.285
  165PHE    HD2 1636   4.088   5.100   2.238
  165PHE    CE1 1637   4.294   5.391   2.385
  165PHE    HE1 1638   4.350   5.479   2.419
  165PHE    CE2 1639   4.107   5.248   2.394
  165PHE    HE2 1640   4.013   5.208   2.434
  165PHE     CZ 1641   4.169   5.363   2.440
  165PHE     HZ 1642   4.131   5.416   2.527
  165PHE      C 1643   4.436   4.943   2.009
  165PHE      O 1644   4.514   4.997   1.931
  166ASN      N 1645   4.389   4.820   1.990
  166ASN      H 1646   4.350   4.766   2.065
  166ASN     CA 1647   4.417   4.740   1.871
  166ASN     CB 1648   4.536   4.646   1.891
  166ASN     CG 1649   4.600   4.602   1.759
  166ASN    OD1 1650   4.586   4.659   1.651
  166ASN    ND2 1651   4.677   4.494   1.760
  166ASN   HD21 1652   4.696   4.439   1.842
  166ASN   HD22 1653   4.710   4.460   1.673
  166ASN      C 1654   4.298   4.664   1.811
  166ASN      O 1655   4.227   4.584   1.872
  167ASN      N 1656   4.294   4.671   1.678
  167ASN      H 1657   4.344   4.740   1.626
  167ASN     CA 1658   4.186   4.607   1.602
  167ASN     CB 1659   4.167   4.697   1.480
  167ASN     CG 1660   4.288   4.729   1.391
  167ASN    OD1 1661   4.394   4.765   1.441
  167ASN    ND2 1662   4.267   4.705   1.263
  167ASN   HD21 1663   4.184   4.675   1.216
  167ASN   HD22 1664   4.342   4.724   1.199
  167ASN      C 1665   4.204   4.458   1.570
  167ASN      O 1666   4.168   4.419   1.460
  168VAL      N 1667   4.224   4.375   1.673
  168VAL      H 1668   4.198   4.399   1.766
  168VAL     CA 1669   4.245   4.233   1.645
  168VAL     CB 1670   4.310   4.171   1.768
  168VAL    CG1 1671   4.357   4.032   1.725
  168VAL    CG2 1672   4.437   4.243   1.816
  168VAL      C 1673   4.109   4.169   1.615
  168VAL      O 1674   4.009   4.215   1.671
  169ASP      N 1675   4.106   4.083   1.515
  169ASP      H 1676   4.186   4.061   1.457
  169ASP     CA 1677   3.985   4.032   1.451
  169ASP     CB 1678   3.914   3.933   1.543
  169ASP     CG 1679   3.785   3.873   1.488
  169ASP    OD1 1680   3.801   3.759   1.441
  169ASP    OD2 1681   3.681   3.941   1.470
  169ASP      C 1682   3.881   4.123   1.384
  169ASP      O 1683   3.843   4.090   1.272
  170GLY      N 1684   3.874   4.243   1.441
  170GLY      H 1685   3.920   4.255   1.530
  170GLY     CA 1686   3.801   4.356   1.382
  170GLY      C 1687   3.772   4.464   1.485
  170GLY      O 1688   3.791   4.585   1.477
  171HISE     N 1689   3.714   4.417   1.595
  171HISE     H 1690   3.672   4.327   1.589
  171HISE    CA 1691   3.690   4.492   1.720
  171HISE    CB 1692   3.612   4.411   1.825
  171HISE    CG 1693   3.460   4.413   1.813
  171HISE   ND1 1694   3.375   4.315   1.780
  171HISE   CD2 1695   3.386   4.516   1.853
  171HISE   HD2 1696   3.423   4.609   1.895
  171HISE   CE1 1697   3.252   4.345   1.820
  171HISE   HE1 1698   3.169   4.276   1.839
  171HISE   NE2 1699   3.260   4.472   1.859
  171HISE   HE2 1700   3.184   4.526   1.895
  171HISE     C 1701   3.814   4.551   1.787
  171HISE     O 1702   3.924   4.499   1.767
  172LEU      N 1703   3.799   4.679   1.818
  172LEU      H 1704   3.709   4.715   1.794
  172LEU     CA 1705   3.895   4.760   1.896
  172LEU     CB 1706   3.856   4.906   1.878
  172LEU     CG 1707   3.983   4.991   1.884
  172LEU    CD1 1708   4.070   4.991   1.759
  172LEU    CD2 1709   3.927   5.132   1.905
  172LEU      C 1710   3.908   4.716   2.042
  172LEU      O 1711   3.817   4.739   2.121
  173TYR      N 1712   4.007   4.628   2.059
  173TYR      H 1713   4.044   4.577   1.981
  173TYR     CA 1714   4.049   4.574   2.188
  173TYR     CB 1715   4.111   4.436   2.165
  173TYR     CG 1716   4.006   4.330   2.129
  173TYR    CD1 1717   3.985   4.305   1.995
  173TYR    HD1 1718   4.043   4.369   1.928
  173TYR    CD2 1719   3.953   4.243   2.224
  173TYR    HD2 1720   3.929   4.280   2.324
  173TYR    CE1 1721   3.912   4.194   1.956
  173TYR    HE1 1722   3.882   4.185   1.851
  173TYR    CE2 1723   3.887   4.126   2.188
  173TYR    HE2 1724   3.882   4.044   2.260
  173TYR     CZ 1725   3.867   4.104   2.052
  173TYR     OH 1726   3.822   3.987   2.000
  173TYR     HH 1727   3.835   3.911   2.062
  173TYR      C 1728   4.149   4.661   2.264
  173TYR      O 1729   4.257   4.690   2.212
  174GLU      N 1730   4.095   4.737   2.359
  174GLU      H 1731   4.001   4.715   2.387
  174GLU     CA 1732   4.173   4.798   2.467
  174GLU     CB 1733   4.079   4.882   2.553
  174GLU     CG 1734   4.155   4.965   2.656
  174GLU     CD 1735   4.055   5.015   2.761
  174GLU    OE1 1736   4.067   4.965   2.875
  174GLU    OE2 1737   3.993   5.122   2.747
  174GLU      C 1738   4.254   4.703   2.556
  174GLU      O 1739   4.194   4.623   2.626
  175LEU      N 1740   4.385   4.726   2.559
  175LEU      H 1741   4.438   4.786   2.500
  175LEU     CA 1742   4.481   4.656   2.646
  175LEU     CB 1743   4.587   4.594   2.555
  175LEU     CG 1744   4.673   4.483   2.616
  175LEU    CD1 1745   4.589   4.367   2.669
  175LEU    CD2 1746   4.756   4.430   2.499
  175LEU      C 1747   4.546   4.752   2.745
  175LEU      O 1748   4.584   4.863   2.708
  176ASP      N 1749   4.535   4.727   2.875
  176ASP      H 1750   4.495   4.640   2.906
  176ASP     CA 1751   4.607   4.804   2.978
  176ASP     CB 1752   4.528   4.803   3.109
  176ASP     CG 1753   4.566   4.894   3.226
  176ASP    OD1 1754   4.612   4.844   3.331
  176ASP    OD2 1755   4.560   5.015   3.194
  176ASP      C 1756   4.743   4.742   3.011
  176ASP      O 1757   4.765   4.622   2.991
  177GLY      N 1758   4.835   4.822   3.062
  177GLY      H 1759   4.818   4.921   3.060
  177GLY     CA 1760   4.965   4.788   3.121
  177GLY      C 1761   4.975   4.689   3.237
  177GLY      O 1762   5.089   4.646   3.253
  178ARG      N 1763   4.866   4.682   3.313
  178ARG      H 1764   4.791   4.745   3.292
  178ARG     CA 1765   4.853   4.608   3.439
  178ARG     CB 1766   4.851   4.721   3.543
  178ARG     CG 1767   4.987   4.736   3.611
  178ARG     CD 1768   4.981   4.816   3.741
  178ARG     NE 1769   5.106   4.831   3.816
  178ARG     HE 1770   5.178   4.763   3.805
  178ARG     CZ 1771   5.133   4.928   3.905
  178ARG    NH1 1772   5.054   5.032   3.936
  178ARG   HH11 1773   4.962   5.054   3.907
  178ARG   HH12 1774   5.094   5.099   4.000
  178ARG    NH2 1775   5.240   4.907   3.983
  178ARG   HH21 1776   5.303   4.834   3.956
  178ARG   HH22 1777   5.258   4.978   4.051
  178ARG      C 1778   4.736   4.512   3.458
  178ARG      O 1779   4.757   4.399   3.503
  179MET      N 1780   4.623   4.548   3.398
  179MET      H 1781   4.623   4.642   3.364
  179MET     CA 1782   4.498   4.471   3.405
  179MET     CB 1783   4.393   4.569   3.352
  179MET     CG 1784   4.249   4.528   3.385
  179MET     SD 1785   4.188   4.368   3.321
  179MET     CE 1786   4.056   4.354   3.439
  179MET      C 1787   4.510   4.350   3.313
  179MET      O 1788   4.526   4.371   3.193
  180PRO      N 1789   4.498   4.223   3.352
  180PRO     CA 1790   4.543   4.115   3.264
  180PRO     CB 1791   4.574   4.003   3.363
  180PRO     CG 1792   4.457   4.018   3.461
  180PRO     CD 1793   4.449   4.170   3.480
  180PRO      C 1794   4.441   4.068   3.159
  180PRO      O 1795   4.474   3.979   3.081
  181PHE      N 1796   4.330   4.141   3.150
  181PHE      H 1797   4.325   4.215   3.218
  181PHE     CA 1798   4.227   4.118   3.048
  181PHE     CB 1799   4.087   4.098   3.107
  181PHE     CG 1800   4.090   3.982   3.207
  181PHE    CD1 1801   4.119   4.008   3.341
  181PHE    HD1 1802   4.176   4.098   3.364
  181PHE    CD2 1803   4.055   3.854   3.166
  181PHE    HD2 1804   4.014   3.841   3.066
  181PHE    CE1 1805   4.089   3.916   3.441
  181PHE    HE1 1806   4.096   3.945   3.546
  181PHE    CE2 1807   4.033   3.760   3.266
  181PHE    HE2 1808   3.992   3.665   3.232
  181PHE     CZ 1809   4.049   3.789   3.401
  181PHE     HZ 1810   4.044   3.705   3.470
  181PHE      C 1811   4.204   4.239   2.958
  181PHE      O 1812   4.191   4.355   3.000
  182PRO      N 1813   4.211   4.224   2.826
  182PRO     CA 1814   4.159   4.322   2.730
  182PRO     CB 1815   4.225   4.293   2.595
  182PRO     CG 1816   4.239   4.141   2.606
  182PRO     CD 1817   4.270   4.111   2.753
  182PRO      C 1818   4.009   4.339   2.705
  182PRO      O 1819   3.936   4.240   2.695
  183VAL      N 1820   3.971   4.463   2.673
  183VAL      H 1821   4.046   4.529   2.668
  183VAL     CA 1822   3.833   4.503   2.645
  183VAL     CB 1823   3.778   4.591   2.758
  183VAL    CG1 1824   3.816   4.739   2.752
  183VAL    CG2 1825   3.627   4.565   2.771
  183VAL      C 1826   3.799   4.551   2.504
  183VAL      O 1827   3.862   4.640   2.447
  184ASN      N 1828   3.709   4.475   2.443
  184ASN      H 1829   3.668   4.399   2.493
  184ASN     CA 1830   3.652   4.505   2.311
  184ASN     CB 1831   3.575   4.383   2.260
  184ASN     CG 1832   3.471   4.316   2.350
  184ASN    OD1 1833   3.498   4.298   2.468
  184ASN    ND2 1834   3.377   4.252   2.280
  184ASN   HD21 1835   3.399   4.244   2.182
  184ASN   HD22 1836   3.287   4.227   2.315
  184ASN      C 1837   3.550   4.619   2.324
  184ASN      O 1838   3.461   4.621   2.408
  185HISE     N 1839   3.572   4.714   2.234
  185HISE     H 1840   3.653   4.717   2.175
  185HISE    CA 1841   3.495   4.839   2.225
  185HISE    CB 1842   3.578   4.959   2.272
  185HISE    CG 1843   3.620   4.969   2.418
  185HISE   ND1 1844   3.540   4.981   2.524
  185HISE   CD2 1845   3.745   4.973   2.464
  185HISE   HD2 1846   3.832   4.993   2.402
  185HISE   CE1 1847   3.616   4.990   2.632
  185HISE   HE1 1848   3.580   4.988   2.735
  185HISE   NE2 1849   3.744   4.994   2.595
  185HISE   HE2 1850   3.824   5.007   2.653
  185HISE     C 1851   3.438   4.865   2.085
  185HISE     O 1852   3.495   4.813   1.990
  186GLY      N 1853   3.350   4.963   2.067
  186GLY      H 1854   3.312   5.027   2.134
  186GLY     CA 1855   3.296   4.983   1.931
  186GLY      C 1856   3.214   4.869   1.872
  186GLY      O 1857   3.216   4.758   1.925
  187ALA      N 1858   3.153   4.898   1.757
  187ALA      H 1859   3.151   4.988   1.715
  187ALA     CA 1860   3.085   4.792   1.681
  187ALA     CB 1861   2.935   4.817   1.668
  187ALA      C 1862   3.148   4.762   1.544
  187ALA      O 1863   3.170   4.646   1.509
  188SER      N 1864   3.158   4.867   1.464
  188SER      H 1865   3.137   4.959   1.500
  188SER     CA 1866   3.216   4.854   1.329
  188SER     CB 1867   3.101   4.843   1.230
  188SER     OG 1868   3.145   4.782   1.109
  188SER     HG 1869   3.135   4.857   1.043
  188SER      C 1870   3.304   4.972   1.291
  188SER      O 1871   3.275   5.088   1.322
  189SER      N 1872   3.408   4.940   1.216
  189SER      H 1873   3.450   4.849   1.214
  189SER     CA 1874   3.496   5.039   1.151
  189SER     CB 1875   3.422   5.135   1.059
  189SER     OG 1876   3.504   5.208   0.967
  189SER     HG 1877   3.485   5.305   0.986
  189SER      C 1878   3.595   5.122   1.233
  189SER      O 1879   3.547   5.197   1.318
  190GLU      N 1880   3.719   5.125   1.186
  190GLU      H 1881   3.755   5.063   1.115
  190GLU     CA 1882   3.831   5.194   1.252
  190GLU     CB 1883   3.941   5.212   1.147
  190GLU     CG 1884   3.999   5.074   1.118
  190GLU     CD 1885   3.937   5.023   0.987
  190GLU    OE1 1886   3.835   4.953   1.007
  190GLU    OE2 1887   3.981   5.050   0.872
  190GLU      C 1888   3.796   5.332   1.306
  190GLU      O 1889   3.809   5.365   1.424
  191ASP      N 1890   3.736   5.416   1.223
  191ASP      H 1891   3.731   5.410   1.122
  191ASP     CA 1892   3.688   5.548   1.266
  191ASP     CB 1893   3.636   5.630   1.148
  191ASP     CG 1894   3.549   5.551   1.049
  191ASP    OD1 1895   3.443   5.492   1.081
  191ASP    OD2 1896   3.595   5.559   0.934
  191ASP      C 1897   3.590   5.543   1.384
  191ASP      O 1898   3.614   5.606   1.487
  192THR      N 1899   3.471   5.488   1.361
  192THR      H 1900   3.443   5.468   1.266
  192THR     CA 1901   3.372   5.473   1.468
  192THR     CB 1902   3.230   5.445   1.418
  192THR    OG1 1903   3.213   5.355   1.308
  192THR    HG1 1904   3.242   5.262   1.332
  192THR    CG2 1905   3.170   5.573   1.361
  192THR      C 1906   3.414   5.384   1.586
  192THR      O 1907   3.390   5.425   1.699
  193LEU      N 1908   3.516   5.303   1.559
  193LEU      H 1909   3.547   5.287   1.464
  193LEU     CA 1910   3.591   5.236   1.666
  193LEU     CB 1911   3.684   5.123   1.622
  193LEU     CG 1912   3.615   4.999   1.564
  193LEU    CD1 1913   3.726   4.911   1.507
  193LEU    CD2 1914   3.534   4.919   1.668
  193LEU      C 1915   3.670   5.323   1.764
  193LEU      O 1916   3.679   5.311   1.885
  194LEU      N 1917   3.742   5.415   1.700
  194LEU      H 1918   3.752   5.411   1.601
  194LEU     CA 1919   3.825   5.518   1.765
  194LEU     CB 1920   3.935   5.570   1.673
  194LEU     CG 1921   4.039   5.461   1.642
  194LEU    CD1 1922   4.134   5.519   1.537
  194LEU    CD2 1923   4.118   5.415   1.765
  194LEU      C 1924   3.743   5.634   1.822
  194LEU      O 1925   3.769   5.671   1.937
  195LYS      N 1926   3.630   5.664   1.760
  195LYS      H 1927   3.621   5.659   1.660
  195LYS     CA 1928   3.522   5.738   1.826
  195LYS     CB 1929   3.414   5.783   1.727
  195LYS     CG 1930   3.474   5.869   1.616
  195LYS     CD 1931   3.367   5.939   1.533
  195LYS     CE 1932   3.428   6.027   1.423
  195LYS     NZ 1933   3.316   6.095   1.355
  195LYS    HZ1 1934   3.284   6.171   1.413
  195LYS    HZ2 1935   3.337   6.140   1.269
  195LYS    HZ3 1936   3.235   6.037   1.352
  195LYS      C 1937   3.461   5.681   1.956
  195LYS      O 1938   3.455   5.752   2.056
  196ASP      N 1939   3.437   5.550   1.954
  196ASP      H 1940   3.439   5.488   1.876
  196ASP     CA 1941   3.391   5.472   2.069
  196ASP     CB 1942   3.356   5.327   2.031
  196ASP     CG 1943   3.232   5.291   2.114
  196ASP    OD1 1944   3.119   5.337   2.087
  196ASP    OD2 1945   3.253   5.234   2.223
  196ASP      C 1946   3.495   5.457   2.180
  196ASP      O 1947   3.471   5.494   2.294
  197ALA      N 1948   3.622   5.454   2.139
  197ALA      H 1949   3.647   5.416   2.049
  197ALA     CA 1950   3.743   5.456   2.221
  197ALA     CB 1951   3.860   5.405   2.138
  197ALA      C 1952   3.769   5.592   2.286
  197ALA      O 1953   3.806   5.597   2.403
  198ALA      N 1954   3.751   5.700   2.211
  198ALA      H 1955   3.753   5.699   2.111
  198ALA     CA 1956   3.750   5.838   2.263
  198ALA     CB 1957   3.763   5.947   2.155
  198ALA      C 1958   3.638   5.875   2.359
  198ALA      O 1959   3.672   5.912   2.471
  199LYS      N 1960   3.525   5.808   2.338
  199LYS      H 1961   3.503   5.775   2.246
  199LYS     CA 1962   3.417   5.816   2.438
  199LYS     CB 1963   3.292   5.745   2.385
  199LYS     CG 1964   3.183   5.848   2.355
  199LYS     CD 1965   3.048   5.779   2.330
  199LYS     CE 1966   3.057   5.674   2.219
  199LYS     NZ 1967   2.937   5.589   2.212
  199LYS    HZ1 1968   2.882   5.622   2.287
  199LYS    HZ2 1969   2.893   5.617   2.127
  199LYS    HZ3 1970   2.929   5.490   2.219
  199LYS      C 1971   3.444   5.752   2.574
  199LYS      O 1972   3.441   5.822   2.675
  200VAL      N 1973   3.491   5.628   2.571
  200VAL      H 1974   3.506   5.586   2.481
  200VAL     CA 1975   3.542   5.560   2.691
  200VAL     CB 1976   3.530   5.408   2.682
  200VAL    CG1 1977   3.620   5.344   2.575
  200VAL    CG2 1978   3.550   5.331   2.812
  200VAL      C 1979   3.673   5.617   2.747
  200VAL      O 1980   3.684   5.626   2.870
  201CYS      N 1981   3.760   5.672   2.663
  201CYS      H 1982   3.752   5.651   2.566
  201CYS     CA 1983   3.879   5.745   2.708
  201CYS     CB 1984   3.963   5.801   2.593
  201CYS     SG 1985   4.052   5.656   2.528
  201CYS     HG 1986   3.951   5.598   2.463
  201CYS      C 1987   3.848   5.863   2.800
  201CYS      O 1988   3.916   5.891   2.898
  202ARG      N 1989   3.735   5.930   2.777
  202ARG      H 1990   3.671   5.888   2.712
  202ARG     CA 1991   3.692   6.054   2.843
  202ARG     CB 1992   3.579   6.134   2.779
  202ARG     CG 1993   3.632   6.171   2.640
  202ARG     CD 1994   3.526   6.267   2.583
  202ARG     NE 1995   3.558   6.309   2.446
  202ARG     HE 1996   3.552   6.230   2.386
  202ARG     CZ 1997   3.598   6.427   2.397
  202ARG    NH1 1998   3.605   6.540   2.468
  202ARG   HH11 1999   3.579   6.557   2.564
  202ARG   HH12 2000   3.606   6.621   2.410
  202ARG    NH2 2001   3.674   6.420   2.286
  202ARG   HH21 2002   3.705   6.332   2.252
  202ARG   HH22 2003   3.679   6.500   2.225
  202ARG      C 2004   3.669   6.049   2.995
  202ARG      O 2005   3.681   6.156   3.055
  203GLU      N 2006   3.644   5.935   3.058
  203GLU      H 2007   3.635   5.852   3.004
  203GLU     CA 2008   3.629   5.930   3.204
  203GLU     CB 2009   3.563   5.797   3.238
  203GLU     CG 2010   3.417   5.793   3.192
  203GLU     CD 2011   3.357   5.654   3.216
  203GLU    OE1 2012   3.380   5.562   3.134
  203GLU    OE2 2013   3.278   5.638   3.312
  203GLU      C 2014   3.756   5.971   3.279
  203GLU      O 2015   3.753   6.015   3.394
  204PHE      N 2016   3.865   5.976   3.203
  204PHE      H 2017   3.852   5.960   3.106
  204PHE     CA 2018   3.999   6.005   3.258
  204PHE     CB 2019   4.088   5.886   3.293
  204PHE     CG 2020   4.136   5.813   3.168
  204PHE    CD1 2021   4.266   5.824   3.119
  204PHE    HD1 2022   4.346   5.867   3.179
  204PHE    CD2 2023   4.049   5.726   3.104
  204PHE    HD2 2024   3.956   5.694   3.151
  204PHE    CE1 2025   4.298   5.751   3.005
  204PHE    HE1 2026   4.404   5.749   2.981
  204PHE    CE2 2027   4.095   5.644   3.002
  204PHE    HE2 2028   4.041   5.553   2.975
  204PHE     CZ 2029   4.216   5.662   2.936
  204PHE     HZ 2030   4.238   5.624   2.837
  204PHE      C 2031   4.078   6.120   3.197
  204PHE      O 2032   4.114   6.216   3.265
  205THR      N 2033   4.069   6.137   3.065
  205THR      H 2034   4.021   6.068   3.011
  205THR     CA 2035   4.137   6.244   2.990
  205THR     CB 2036   4.127   6.236   2.837
  205THR    OG1 2037   3.989   6.212   2.807
  205THR    HG1 2038   3.970   6.212   2.709
  205THR    CG2 2039   4.217   6.123   2.788
  205THR      C 2040   4.093   6.385   3.030
  205THR      O 2041   4.175   6.465   3.076
  206GLU      N 2042   3.963   6.407   3.041
  206GLU      H 2043   3.905   6.331   3.011
  206GLU     CA 2044   3.898   6.536   3.067
  206GLU     CB 2045   3.751   6.519   3.026
  206GLU     CG 2046   3.733   6.510   2.875
  206GLU     CD 2047   3.609   6.576   2.816
  206GLU    OE1 2048   3.623   6.685   2.757
  206GLU    OE2 2049   3.495   6.526   2.833
  206GLU      C 2050   3.919   6.612   3.198
  206GLU      O 2051   3.892   6.732   3.202
  207ARG      N 2052   3.969   6.539   3.297
  207ARG      H 2053   4.034   6.464   3.282
  207ARG     CA 2054   3.967   6.596   3.432
  207ARG     CB 2055   3.840   6.553   3.505
  207ARG     CG 2056   3.811   6.404   3.521
  207ARG     CD 2057   3.680   6.385   3.598
  207ARG     NE 2058   3.650   6.248   3.641
  207ARG     HE 2059   3.729   6.194   3.670
  207ARG     CZ 2060   3.527   6.193   3.640
  207ARG    NH1 2061   3.411   6.254   3.611
  207ARG   HH11 2062   3.414   6.354   3.601
  207ARG   HH12 2063   3.319   6.225   3.637
  207ARG    NH2 2064   3.512   6.062   3.620
  207ARG   HH21 2065   3.596   6.008   3.619
  207ARG   HH22 2066   3.425   6.013   3.629
  207ARG      C 2067   4.094   6.557   3.510
  207ARG      O 2068   4.166   6.465   3.472
  208GLU      N 2069   4.118   6.643   3.608
  208GLU      H 2070   4.067   6.728   3.622
  208GLU     CA 2071   4.232   6.621   3.698
  208GLU     CB 2072   4.209   6.506   3.796
  208GLU     CG 2073   4.080   6.520   3.878
  208GLU     CD 2074   4.100   6.638   3.974
  208GLU    OE1 2075   4.212   6.664   4.024
  208GLU    OE2 2076   3.994   6.693   4.009
  208GLU      C 2077   4.369   6.620   3.629
  208GLU      O 2078   4.458   6.558   3.686
  209GLN      N 2079   4.381   6.706   3.528
  209GLN      H 2080   4.314   6.776   3.505
  209GLN     CA 2081   4.510   6.730   3.462
  209GLN     CB 2082   4.469   6.805   3.335
  209GLN     CG 2083   4.432   6.704   3.226
  209GLN     CD 2084   4.413   6.757   3.084
  209GLN    OE1 2085   4.479   6.846   3.031
  209GLN    NE2 2086   4.327   6.692   3.006
  209GLN   HE21 2087   4.265   6.621   3.040
  209GLN   HE22 2088   4.323   6.721   2.910
  209GLN      C 2089   4.614   6.812   3.539
  209GLN      O 2090   4.588   6.913   3.603
  210GLY      N 2091   4.735   6.763   3.513
  210GLY      H 2092   4.745   6.673   3.470
  210GLY     CA 2093   4.862   6.831   3.543
  210GLY      C 2094   4.914   6.904   3.420
  210GLY      O 2095   4.851   6.902   3.314
  211GLU      N 2096   5.038   6.950   3.437
  211GLU      H 2097   5.079   6.945   3.528
  211GLU     CA 2098   5.119   7.010   3.331
  211GLU     CB 2099   5.242   7.083   3.386
  211GLU     CG 2100   5.352   6.991   3.439
  211GLU     CD 2101   5.319   6.948   3.581
  211GLU    OE1 2102   5.314   7.031   3.675
  211GLU    OE2 2103   5.251   6.843   3.586
  211GLU      C 2104   5.153   6.917   3.214
  211GLU      O 2105   5.128   6.951   3.098
  212VAL      N 2106   5.181   6.792   3.251
  212VAL      H 2107   5.190   6.785   3.350
  212VAL     CA 2108   5.226   6.677   3.172
  212VAL     CB 2109   5.278   6.565   3.262
  212VAL    CG1 2110   5.419   6.594   3.314
  212VAL    CG2 2111   5.187   6.515   3.374
  212VAL      C 2112   5.128   6.630   3.064
  212VAL      O 2113   5.024   6.576   3.097
  213ARG      N 2114   5.167   6.660   2.940
  213ARG      H 2115   5.255   6.701   2.915
  213ARG     CA 2116   5.088   6.630   2.820
  213ARG     CB 2117   5.110   6.722   2.700
  213ARG     CG 2118   5.084   6.868   2.739
  213ARG     CD 2119   4.936   6.905   2.742
  213ARG     NE 2120   4.934   7.033   2.816
  213ARG     HE 2121   4.981   7.111   2.775
  213ARG     CZ 2122   4.878   7.050   2.936
  213ARG    NH1 2123   4.808   6.954   2.998
  213ARG   HH11 2124   4.795   6.864   2.955
  213ARG   HH12 2125   4.771   6.976   3.088
  213ARG    NH2 2126   4.889   7.173   2.988
  213ARG   HH21 2127   4.923   7.247   2.930
  213ARG   HH22 2128   4.835   7.201   3.067
  213ARG      C 2129   5.084   6.482   2.779
  213ARG      O 2130   5.183   6.410   2.791
  214PHE      N 2131   4.972   6.427   2.734
  214PHE      H 2132   4.894   6.485   2.708
  214PHE     CA 2133   4.957   6.287   2.693
  214PHE     CB 2134   4.820   6.230   2.732
  214PHE     CG 2135   4.698   6.316   2.700
  214PHE    CD1 2136   4.645   6.323   2.571
  214PHE    HD1 2137   4.689   6.268   2.488
  214PHE    CD2 2138   4.642   6.385   2.807
  214PHE    HD2 2139   4.698   6.394   2.900
  214PHE    CE1 2140   4.537   6.406   2.550
  214PHE    HE1 2141   4.498   6.418   2.449
  214PHE    CE2 2142   4.525   6.456   2.785
  214PHE    HE2 2143   4.460   6.486   2.867
  214PHE     CZ 2144   4.472   6.468   2.656
  214PHE     HZ 2145   4.371   6.504   2.642
  214PHE      C 2146   4.986   6.250   2.547
  214PHE      O 2147   4.962   6.332   2.458
  215SER      N 2148   5.040   6.130   2.529
  215SER      H 2149   5.062   6.063   2.600
  215SER     CA 2150   5.070   6.096   2.389
  215SER     CB 2151   5.213   6.043   2.385
  215SER     OG 2152   5.302   6.148   2.424
  215SER     HG 2153   5.397   6.124   2.401
  215SER      C 2154   4.970   5.998   2.328
  215SER      O 2155   4.990   5.878   2.339
  216ALA      N 2156   4.863   6.055   2.272
  216ALA      H 2157   4.855   6.155   2.273
  216ALA     CA 2158   4.751   5.989   2.204
  216ALA     CB 2159   4.636   6.086   2.233
  216ALA      C 2160   4.787   5.972   2.056
  216ALA      O 2161   4.742   6.051   1.973
  217VAL      N 2162   4.872   5.872   2.035
  217VAL      H 2163   4.896   5.812   2.111
  217VAL     CA 2164   4.941   5.849   1.906
  217VAL     CB 2165   5.093   5.843   1.928
  217VAL    CG1 2166   5.141   5.988   1.939
  217VAL    CG2 2167   5.144   5.761   2.047
  217VAL      C 2168   4.895   5.728   1.825
  217VAL      O 2169   4.902   5.619   1.881
  218ALA      N 2170   4.871   5.743   1.694
  218ALA      H 2171   4.882   5.830   1.647
  218ALA     CA 2172   4.803   5.642   1.613
  218ALA     CB 2173   4.671   5.706   1.569
  218ALA      C 2174   4.890   5.591   1.497
  218ALA      O 2175   4.989   5.656   1.463
  219LEU      N 2176   4.839   5.487   1.433
  219LEU      H 2177   4.742   5.463   1.441
  219LEU     CA 2178   4.899   5.405   1.327
  219LEU     CB 2179   5.021   5.330   1.381
  219LEU     CG 2180   4.996   5.212   1.474
  219LEU    CD1 2181   5.074   5.084   1.444
  219LEU    CD2 2182   5.043   5.250   1.615
  219LEU      C 2183   4.798   5.325   1.245
  219LEU     O1 2184   4.814   5.284   1.128
  219LEU     O2 2185   4.689   5.320   1.306
   6.93719   6.93719   4.90530   0.00000   0.00000   0.00000   0.00000   3.46857   3.46857
