# Supplementary material for: Is There a Functional Role for the Knotted Topology in Protein UCH-L1?
Source: J Chem Inf Model. 2024 Jul 24;64(17):6827–37. doi: 10.1021/acs.jcim.4c00880 (PMC11388461; doi:10.1021/acs.jcim.4c00880)
Supplement: Supplementary file 2 — ci4c00880_si_002.zip [file ci4c00880_si_002.zip › UCH-L1_files/APO/APO_delta220/REP_5/traj_initial.gro]

Protein in water t=   0.00000 step= 0
 2185
    1MET      N    1   6.083   3.534   3.277
    1MET     H1    2   6.148   3.465   3.307
    1MET     H2    3   6.130   3.616   3.245
    1MET     H3    4   6.022   3.567   3.349
    1MET     CA    5   6.005   3.469   3.170
    1MET     CB    6   5.967   3.325   3.204
    1MET     CG    7   6.081   3.223   3.200
    1MET     SD    8   6.218   3.257   3.317
    1MET     CE    9   6.325   3.123   3.270
    1MET      C   10   5.891   3.563   3.128
    1MET      O   11   5.887   3.624   3.022
    2GLN      N   12   5.784   3.559   3.207
    2GLN      H   13   5.783   3.498   3.286
    2GLN     CA   14   5.667   3.646   3.193
    2GLN     CB   15   5.558   3.576   3.111
    2GLN     CG   16   5.478   3.458   3.166
    2GLN     CD   17   5.331   3.458   3.124
    2GLN    OE1   18   5.289   3.364   3.057
    2GLN    NE2   19   5.243   3.527   3.196
    2GLN   HE21   20   5.274   3.590   3.267
    2GLN   HE22   21   5.148   3.521   3.166
    2GLN      C   22   5.597   3.697   3.319
    2GLN      O   23   5.622   3.637   3.423
    3LEU      N   24   5.537   3.816   3.313
    3LEU      H   25   5.522   3.866   3.228
    3LEU     CA   26   5.478   3.873   3.435
    3LEU     CB   27   5.492   4.025   3.422
    3LEU     CG   28   5.630   4.087   3.440
    3LEU    CD1   29   5.625   4.236   3.406
    3LEU    CD2   30   5.683   4.066   3.582
    3LEU      C   31   5.333   3.828   3.446
    3LEU      O   32   5.293   3.755   3.355
    4LYS      N   33   5.263   3.860   3.554
    4LYS      H   34   5.313   3.874   3.640
    4LYS     CA   35   5.123   3.824   3.578
    4LYS     CB   36   5.075   3.850   3.721
    4LYS     CG   37   5.116   3.739   3.818
    4LYS     CD   38   5.078   3.794   3.956
    4LYS     CE   39   5.103   3.692   4.067
    4LYS     NZ   40   5.244   3.686   4.107
    4LYS    HZ1   41   5.285   3.775   4.127
    4LYS    HZ2   42   5.249   3.626   4.187
    4LYS    HZ3   43   5.289   3.635   4.033
    4LYS      C   44   5.035   3.907   3.485
    4LYS      O   45   5.053   4.029   3.488
    5PRO      N   46   4.942   3.848   3.410
    5PRO     CA   47   4.853   3.925   3.322
    5PRO     CB   48   4.772   3.821   3.244
    5PRO     CG   49   4.761   3.710   3.349
    5PRO     CD   50   4.904   3.706   3.403
    5PRO      C   51   4.767   4.031   3.391
    5PRO      O   52   4.710   4.004   3.497
    6MET      N   53   4.743   4.133   3.309
    6MET      H   54   4.781   4.146   3.218
    6MET     CA   55   4.671   4.253   3.353
    6MET     CB   56   4.774   4.361   3.390
    6MET     CG   57   4.710   4.491   3.440
    6MET     SD   58   4.822   4.630   3.479
    6MET     CE   59   4.887   4.647   3.314
    6MET      C   60   4.567   4.287   3.247
    6MET      O   61   4.600   4.329   3.137
    7GLU      N   62   4.454   4.323   3.308
    7GLU      H   63   4.422   4.274   3.389
    7GLU     CA   64   4.350   4.403   3.242
    7GLU     CB   65   4.231   4.417   3.337
    7GLU     CG   66   4.092   4.411   3.274
    7GLU     CD   67   3.981   4.416   3.378
    7GLU    OE1   68   3.888   4.497   3.358
    7GLU    OE2   69   3.990   4.350   3.484
    7GLU      C   70   4.398   4.543   3.205
    7GLU      O   71   4.415   4.634   3.286
    8ILE      N   72   4.401   4.559   3.073
    8ILE      H   73   4.358   4.488   3.018
    8ILE     CA   74   4.449   4.677   3.000
    8ILE     CB   75   4.517   4.639   2.868
    8ILE    CG1   76   4.619   4.526   2.882
    8ILE    CG2   77   4.592   4.752   2.797
    8ILE     CD   78   4.765   4.548   2.922
    8ILE      C   79   4.346   4.786   2.971
    8ILE      O   80   4.283   4.803   2.867
    9ASN      N   81   4.332   4.872   3.072
    9ASN      H   82   4.398   4.890   3.144
    9ASN     CA   83   4.220   4.967   3.069
    9ASN     CB   84   4.103   4.891   3.132
    9ASN     CG   85   4.110   4.862   3.282
    9ASN    OD1   86   4.102   4.951   3.367
    9ASN    ND2   87   4.064   4.743   3.320
    9ASN   HD21   88   4.034   4.669   3.259
    9ASN   HD22   89   4.052   4.723   3.417
    9ASN      C   90   4.251   5.096   3.145
    9ASN      O   91   4.345   5.093   3.225
   10PRO      N   92   4.183   5.205   3.111
   10PRO     CA   93   4.209   5.338   3.168
   10PRO     CB   94   4.089   5.419   3.118
   10PRO     CG   95   4.051   5.359   2.983
   10PRO     CD   96   4.082   5.211   3.004
   10PRO      C   97   4.203   5.348   3.320
   10PRO      O   98   4.311   5.386   3.367
   11GLU      N   99   4.116   5.269   3.383
   11GLU      H  100   4.033   5.231   3.343
   11GLU     CA  101   4.118   5.258   3.529
   11GLU     CB  102   4.003   5.181   3.594
   11GLU     CG  103   4.026   5.173   3.745
   11GLU     CD  104   3.916   5.110   3.831
   11GLU    OE1  105   3.920   4.986   3.848
   11GLU    OE2  106   3.821   5.188   3.853
   11GLU      C  107   4.253   5.200   3.574
   11GLU      O  108   4.327   5.268   3.645
   12MET      N  109   4.290   5.080   3.529
   12MET      H  110   4.240   5.029   3.459
   12MET     CA  111   4.408   5.015   3.587
   12MET     CB  112   4.417   4.867   3.549
   12MET     CG  113   4.306   4.801   3.631
   12MET     SD  114   4.346   4.788   3.809
   12MET     CE  115   4.191   4.767   3.894
   12MET      C  116   4.540   5.079   3.543
   12MET      O  117   4.629   5.087   3.629
   13LEU      N  118   4.546   5.139   3.424
   13LEU      H  119   4.468   5.128   3.363
   13LEU     CA  120   4.645   5.236   3.376
   13LEU     CB  121   4.622   5.276   3.230
   13LEU     CG  122   4.649   5.172   3.121
   13LEU    CD1  123   4.607   5.226   2.984
   13LEU    CD2  124   4.800   5.151   3.110
   13LEU      C  125   4.664   5.359   3.464
   13LEU      O  126   4.777   5.402   3.487
   14ASN      N  127   4.552   5.411   3.514
   14ASN      H  128   4.461   5.401   3.473
   14ASN     CA  129   4.560   5.525   3.607
   14ASN     CB  130   4.420   5.588   3.612
   14ASN     CG  131   4.392   5.675   3.489
   14ASN    OD1  132   4.479   5.730   3.422
   14ASN    ND2  133   4.263   5.701   3.470
   14ASN   HD21  134   4.195   5.662   3.532
   14ASN   HD22  135   4.231   5.755   3.392
   14ASN      C  136   4.617   5.471   3.738
   14ASN      O  137   4.695   5.543   3.801
   15LYS      N  138   4.575   5.357   3.792
   15LYS      H  139   4.515   5.290   3.747
   15LYS     CA  140   4.631   5.304   3.916
   15LYS     CB  141   4.552   5.176   3.943
   15LYS     CG  142   4.410   5.217   3.983
   15LYS     CD  143   4.334   5.098   4.042
   15LYS     CE  144   4.188   5.140   4.056
   15LYS     NZ  145   4.128   5.049   4.155
   15LYS    HZ1  146   4.107   4.964   4.106
   15LYS    HZ2  147   4.188   5.031   4.233
   15LYS    HZ3  148   4.053   5.100   4.197
   15LYS      C  149   4.782   5.280   3.907
   15LYS      O  150   4.856   5.306   4.002
   16VAL      N  151   4.840   5.231   3.798
   16VAL      H  152   4.791   5.175   3.730
   16VAL     CA  153   4.984   5.226   3.772
   16VAL     CB  154   5.011   5.142   3.646
   16VAL    CG1  155   5.160   5.107   3.632
   16VAL    CG2  156   4.934   5.011   3.635
   16VAL      C  157   5.050   5.364   3.766
   16VAL      O  158   5.136   5.390   3.850
   17LEU      N  159   4.987   5.463   3.704
   17LEU      H  160   4.922   5.452   3.629
   17LEU     CA  161   5.030   5.602   3.726
   17LEU     CB  162   4.952   5.704   3.642
   17LEU     CG  163   4.973   5.682   3.492
   17LEU    CD1  164   4.869   5.769   3.421
   17LEU    CD2  165   5.115   5.723   3.454
   17LEU      C  166   5.030   5.660   3.867
   17LEU      O  167   5.111   5.745   3.903
   18SER      N  168   4.936   5.610   3.946
   18SER      H  169   4.852   5.567   3.914
   18SER     CA  170   4.948   5.632   4.091
   18SER     CB  171   4.822   5.585   4.163
   18SER     OG  172   4.824   5.622   4.301
   18SER     HG  173   4.777   5.549   4.352
   18SER      C  174   5.070   5.572   4.162
   18SER      O  175   5.151   5.646   4.217
   19ARG      N  176   5.084   5.441   4.143
   19ARG      H  177   5.022   5.401   4.075
   19ARG     CA  178   5.198   5.363   4.194
   19ARG     CB  179   5.176   5.215   4.166
   19ARG     CG  180   5.041   5.168   4.221
   19ARG     CD  181   5.050   5.024   4.271
   19ARG     NE  182   4.939   4.974   4.354
   19ARG     HE  183   4.851   4.954   4.311
   19ARG     CZ  184   4.961   4.944   4.483
   19ARG    NH1  185   5.076   4.952   4.551
   19ARG   HH11  186   5.160   4.977   4.503
   19ARG   HH12  187   5.085   4.931   4.648
   19ARG    NH2  188   4.855   4.919   4.561
   19ARG   HH21  189   4.768   4.925   4.512
   19ARG   HH22  190   4.851   4.901   4.659
   19ARG      C  191   5.343   5.400   4.164
   19ARG      O  192   5.429   5.426   4.249
   20LEU      N  193   5.351   5.434   4.036
   20LEU      H  194   5.284   5.409   3.966
   20LEU     CA  195   5.469   5.497   3.974
   20LEU     CB  196   5.447   5.482   3.824
   20LEU     CG  197   5.484   5.341   3.777
   20LEU    CD1  198   5.448   5.319   3.630
   20LEU    CD2  199   5.630   5.299   3.796
   20LEU      C  200   5.509   5.639   4.015
   20LEU      O  201   5.613   5.684   3.965
   21GLY      N  202   5.415   5.710   4.077
   21GLY      H  203   5.323   5.678   4.097
   21GLY     CA  204   5.438   5.850   4.115
   21GLY      C  205   5.465   5.955   4.007
   21GLY      O  206   5.575   5.999   3.974
   22VAL      N  207   5.356   5.980   3.935
   22VAL      H  208   5.270   5.963   3.982
   22VAL     CA  209   5.339   6.071   3.821
   22VAL     CB  210   5.324   5.997   3.687
   22VAL    CG1  211   5.357   6.098   3.577
   22VAL    CG2  212   5.424   5.884   3.662
   22VAL      C  213   5.211   6.147   3.857
   22VAL      O  214   5.111   6.085   3.893
   23ALA      N  215   5.211   6.277   3.828
   23ALA      H  216   5.282   6.330   3.783
   23ALA     CA  217   5.102   6.371   3.861
   23ALA     CB  218   5.142   6.513   3.821
   23ALA      C  219   4.969   6.340   3.793
   23ALA      O  220   4.956   6.335   3.670
   24GLY      N  221   4.861   6.354   3.869
   24GLY      H  222   4.878   6.385   3.963
   24GLY     CA  223   4.728   6.315   3.821
   24GLY      C  224   4.652   6.418   3.738
   24GLY      O  225   4.541   6.387   3.694
   25GLN      N  226   4.727   6.513   3.682
   25GLN      H  227   4.823   6.512   3.708
   25GLN     CA  228   4.677   6.620   3.594
   25GLN     CB  229   4.788   6.724   3.584
   25GLN     CG  230   4.817   6.803   3.712
   25GLN     CD  231   4.936   6.899   3.699
   25GLN    OE1  232   5.046   6.866   3.742
   25GLN    NE2  233   4.915   7.018   3.643
   25GLN   HE21  234   4.826   7.045   3.605
   25GLN   HE22  235   4.990   7.066   3.598
   25GLN      C  236   4.653   6.563   3.454
   25GLN      O  237   4.588   6.636   3.379
   26TRP      N  238   4.719   6.452   3.423
   26TRP      H  239   4.795   6.413   3.476
   26TRP     CA  240   4.705   6.385   3.293
   26TRP     CB  241   4.828   6.402   3.204
   26TRP     CG  242   4.858   6.547   3.166
   26TRP    CD1  243   4.926   6.637   3.235
   26TRP    HD1  244   4.954   6.642   3.341
   26TRP    CD2  245   4.826   6.603   3.043
   26TRP    NE1  246   4.932   6.750   3.165
   26TRP    HE1  247   4.963   6.835   3.206
   26TRP    CE2  248   4.878   6.732   3.045
   26TRP    CE3  249   4.760   6.559   2.928
   26TRP    HE3  250   4.748   6.451   2.919
   26TRP    CZ2  251   4.866   6.813   2.933
   26TRP    HZ2  252   4.870   6.921   2.946
   26TRP    CZ3  253   4.750   6.641   2.817
   26TRP    HZ3  254   4.692   6.600   2.735
   26TRP    CH2  255   4.808   6.768   2.815
   26TRP    HH2  256   4.814   6.827   2.723
   26TRP      C  257   4.673   6.237   3.309
   26TRP      O  258   4.758   6.160   3.354
   27ARG      N  259   4.545   6.204   3.292
   27ARG      H  260   4.486   6.273   3.251
   27ARG     CA  261   4.489   6.070   3.311
   27ARG     CB  262   4.401   6.070   3.436
   27ARG     CG  263   4.478   6.091   3.566
   27ARG     CD  264   4.566   5.967   3.589
   27ARG     NE  265   4.683   5.989   3.675
   27ARG     HE  266   4.770   6.025   3.642
   27ARG     CZ  267   4.690   5.957   3.805
   27ARG    NH1  268   4.589   5.909   3.880
   27ARG   HH11  269   4.498   5.909   3.839
   27ARG   HH12  270   4.612   5.866   3.967
   27ARG    NH2  271   4.807   5.957   3.871
   27ARG   HH21  272   4.890   5.985   3.823
   27ARG   HH22  273   4.821   5.937   3.968
   27ARG      C  274   4.409   6.025   3.188
   27ARG      O  275   4.329   6.103   3.137
   28PHE      N  276   4.420   5.894   3.171
   28PHE      H  277   4.438   5.835   3.249
   28PHE     CA  278   4.374   5.820   3.052
   28PHE     CB  279   4.426   5.677   3.062
   28PHE     CG  280   4.573   5.660   3.025
   28PHE    CD1  281   4.662   5.657   3.132
   28PHE    HD1  282   4.628   5.689   3.230
   28PHE    CD2  283   4.609   5.614   2.899
   28PHE    HD2  284   4.548   5.647   2.815
   28PHE    CE1  285   4.792   5.610   3.124
   28PHE    HE1  286   4.839   5.576   3.216
   28PHE    CE2  287   4.739   5.565   2.890
   28PHE    HE2  288   4.748   5.487   2.815
   28PHE     CZ  289   4.825   5.557   2.999
   28PHE     HZ  290   4.921   5.507   2.989
   28PHE      C  291   4.221   5.810   3.041
   28PHE      O  292   4.152   5.797   3.142
   29VAL      N  293   4.183   5.805   2.914
   29VAL      H  294   4.245   5.823   2.837
   29VAL     CA  295   4.043   5.778   2.879
   29VAL     CB  296   3.948   5.898   2.877
   29VAL    CG1  297   3.911   5.952   3.016
   29VAL    CG2  298   3.970   6.005   2.770
   29VAL      C  299   4.025   5.688   2.757
   29VAL      O  300   4.103   5.689   2.662
   30ASP      N  301   3.913   5.617   2.769
   30ASP      H  302   3.875   5.620   2.861
   30ASP     CA  303   3.849   5.527   2.671
   30ASP     CB  304   3.727   5.451   2.723
   30ASP     CG  305   3.747   5.386   2.860
   30ASP    OD1  306   3.714   5.455   2.959
   30ASP    OD2  307   3.766   5.262   2.866
   30ASP      C  308   3.799   5.605   2.550
   30ASP      O  309   3.750   5.716   2.568
   31VAL      N  310   3.804   5.544   2.431
   31VAL      H  311   3.844   5.453   2.429
   31VAL     CA  312   3.757   5.612   2.310
   31VAL     CB  313   3.861   5.651   2.205
   31VAL    CG1  314   3.802   5.759   2.114
   31VAL    CG2  315   3.990   5.711   2.260
   31VAL      C  316   3.646   5.530   2.242
   31VAL      O  317   3.672   5.433   2.171
   32LEU      N  318   3.526   5.574   2.277
   32LEU      H  319   3.520   5.638   2.354
   32LEU     CA  320   3.403   5.502   2.241
   32LEU     CB  321   3.279   5.570   2.299
   32LEU     CG  322   3.254   5.522   2.442
   32LEU    CD1  323   3.131   5.591   2.500
   32LEU    CD2  324   3.234   5.370   2.454
   32LEU      C  325   3.380   5.495   2.090
   32LEU      O  326   3.313   5.407   2.036
   33GLY      N  327   3.410   5.603   2.019
   33GLY      H  328   3.429   5.694   2.057
   33GLY     CA  329   3.392   5.604   1.873
   33GLY      C  330   3.514   5.658   1.798
   33GLY      O  331   3.577   5.761   1.821
   34LEU      N  332   3.539   5.583   1.691
   34LEU      H  333   3.478   5.510   1.662
   34LEU     CA  334   3.664   5.591   1.614
   34LEU     CB  335   3.740   5.461   1.589
   34LEU     CG  336   3.785   5.397   1.720
   34LEU    CD1  337   3.861   5.272   1.677
   34LEU    CD2  338   3.891   5.487   1.784
   34LEU      C  339   3.645   5.667   1.483
   34LEU      O  340   3.656   5.605   1.377
   35GLU      N  341   3.614   5.796   1.484
   35GLU      H  342   3.665   5.859   1.543
   35GLU     CA  343   3.553   5.873   1.375
   35GLU     CB  344   3.400   5.886   1.385
   35GLU     CG  345   3.336   5.747   1.388
   35GLU     CD  346   3.207   5.746   1.471
   35GLU    OE1  347   3.108   5.807   1.426
   35GLU    OE2  348   3.212   5.677   1.575
   35GLU      C  349   3.619   6.010   1.358
   35GLU      O  350   3.715   6.049   1.424
   36GLU      N  351   3.567   6.096   1.271
   36GLU      H  352   3.525   6.071   1.184
   36GLU     CA  353   3.579   6.243   1.277
   36GLU     CB  354   3.548   6.315   1.146
   36GLU     CG  355   3.656   6.304   1.038
   36GLU     CD  356   3.777   6.392   1.066
   36GLU    OE1  357   3.891   6.342   1.080
   36GLU    OE2  358   3.761   6.515   1.078
   36GLU      C  359   3.499   6.304   1.392
   36GLU      O  360   3.550   6.376   1.478
   37GLU      N  361   3.373   6.263   1.393
   37GLU      H  362   3.349   6.244   1.297
   37GLU     CA  363   3.280   6.266   1.506
   37GLU     CB  364   3.147   6.213   1.451
   37GLU     CG  365   3.025   6.247   1.535
   37GLU     CD  366   3.000   6.392   1.578
   37GLU    OE1  367   2.949   6.471   1.496
   37GLU    OE2  368   3.035   6.422   1.694
   37GLU      C  369   3.324   6.195   1.634
   37GLU      O  370   3.433   6.137   1.636
   38SER      N  371   3.254   6.213   1.746
   38SER      H  372   3.161   6.250   1.744
   38SER     CA  373   3.276   6.143   1.873
   38SER     CB  374   3.259   5.991   1.862
   38SER     OG  375   3.253   5.932   1.991
   38SER     HG  376   3.346   5.908   2.020
   38SER      C  377   3.410   6.173   1.941
   38SER      O  378   3.423   6.177   2.063
   39LEU      N  379   3.524   6.188   1.874
   39LEU      H  380   3.523   6.156   1.780
   39LEU     CA  381   3.656   6.234   1.919
   39LEU     CB  382   3.755   6.252   1.804
   39LEU     CG  383   3.810   6.117   1.758
   39LEU    CD1  384   3.924   6.150   1.662
   39LEU    CD2  385   3.860   6.022   1.867
   39LEU      C  386   3.654   6.365   1.999
   39LEU      O  387   3.730   6.389   2.092
   40GLY      N  388   3.555   6.450   1.975
   40GLY      H  389   3.517   6.465   1.884
   40GLY     CA  390   3.511   6.559   2.063
   40GLY      C  391   3.464   6.527   2.205
   40GLY      O  392   3.453   6.624   2.280
   41SER      N  393   3.451   6.400   2.242
   41SER      H  394   3.460   6.329   2.172
   41SER     CA  395   3.426   6.353   2.379
   41SER     CB  396   3.368   6.211   2.377
   41SER     OG  397   3.349   6.157   2.508
   41SER     HG  398   3.253   6.130   2.506
   41SER      C  399   3.553   6.354   2.465
   41SER      O  400   3.555   6.412   2.574
   42VAL      N  401   3.666   6.317   2.407
   42VAL      H  402   3.660   6.314   2.307
   42VAL     CA  403   3.796   6.299   2.473
   42VAL     CB  404   3.883   6.213   2.382
   42VAL    CG1  405   4.027   6.190   2.428
   42VAL    CG2  406   3.818   6.076   2.358
   42VAL      C  407   3.852   6.440   2.498
   42VAL      O  408   3.908   6.503   2.408
   43PRO      N  409   3.851   6.474   2.626
   43PRO     CA  410   3.873   6.614   2.666
   43PRO     CB  411   3.818   6.618   2.809
   43PRO     CG  412   3.853   6.479   2.861
   43PRO     CD  413   3.830   6.386   2.742
   43PRO      C  414   4.012   6.675   2.649
   43PRO      O  415   4.107   6.654   2.723
   44ALA      N  416   4.011   6.773   2.559
   44ALA      H  417   3.927   6.797   2.510
   44ALA     CA  418   4.130   6.853   2.524
   44ALA     CB  419   4.094   6.941   2.405
   44ALA      C  420   4.189   6.929   2.643
   44ALA      O  421   4.109   6.972   2.725
   45PRO      N  422   4.321   6.947   2.651
   45PRO     CA  423   4.424   6.899   2.558
   45PRO     CB  424   4.549   6.980   2.593
   45PRO     CG  425   4.537   7.003   2.744
   45PRO     CD  426   4.387   7.033   2.750
   45PRO      C  427   4.451   6.748   2.550
   45PRO      O  428   4.455   6.687   2.657
   46ALA      N  429   4.512   6.718   2.436
   46ALA      H  430   4.511   6.782   2.360
   46ALA     CA  431   4.558   6.580   2.413
   46ALA     CB  432   4.523   6.512   2.280
   46ALA      C  433   4.711   6.580   2.424
   46ALA      O  434   4.774   6.676   2.381
   47CYS      N  435   4.760   6.460   2.451
   47CYS      H  436   4.704   6.380   2.473
   47CYS     CA  437   4.904   6.432   2.468
   47CYS     CB  438   4.962   6.448   2.609
   47CYS     SG  439   4.939   6.307   2.722
   47CYS     HG  440   4.806   6.303   2.717
   47CYS      C  441   4.952   6.303   2.402
   47CYS      O  442   5.071   6.299   2.370
   48ALA      N  443   4.868   6.200   2.396
   48ALA      H  444   4.792   6.210   2.460
   48ALA     CA  445   4.889   6.070   2.330
   48ALA     CB  446   4.952   5.988   2.442
   48ALA      C  447   4.763   5.995   2.286
   48ALA      O  448   4.653   6.013   2.340
   49LEU      N  449   4.781   5.903   2.193
   49LEU      H  450   4.868   5.890   2.144
   49LEU     CA  451   4.680   5.805   2.152
   49LEU     CB  452   4.630   5.843   2.012
   49LEU     CG  453   4.502   5.778   1.960
   49LEU    CD1  454   4.386   5.782   2.060
   49LEU    CD2  455   4.458   5.842   1.828
   49LEU      C  456   4.741   5.664   2.146
   49LEU      O  457   4.854   5.647   2.101
   50LEU      N  458   4.681   5.575   2.224
   50LEU      H  459   4.605   5.603   2.282
   50LEU     CA  460   4.724   5.435   2.241
   50LEU     CB  461   4.759   5.400   2.385
   50LEU     CG  462   4.876   5.476   2.448
   50LEU    CD1  463   4.820   5.595   2.527
   50LEU    CD2  464   4.948   5.384   2.547
   50LEU      C  465   4.617   5.335   2.195
   50LEU      O  466   4.497   5.361   2.203
   51LEU      N  467   4.666   5.225   2.139
   51LEU      H  468   4.763   5.221   2.115
   51LEU     CA  469   4.572   5.129   2.080
   51LEU     CB  470   4.583   5.154   1.930
   51LEU     CG  471   4.485   5.069   1.848
   51LEU    CD1  472   4.336   5.098   1.865
   51LEU    CD2  473   4.528   5.066   1.701
   51LEU      C  474   4.620   4.990   2.123
   51LEU      O  475   4.739   4.960   2.122
   52LEU      N  476   4.514   4.912   2.148
   52LEU      H  477   4.423   4.951   2.157
   52LEU     CA  478   4.530   4.767   2.163
   52LEU     CB  479   4.483   4.739   2.306
   52LEU     CG  480   4.512   4.597   2.357
   52LEU    CD1  481   4.656   4.570   2.402
   52LEU    CD2  482   4.428   4.580   2.484
   52LEU      C  483   4.451   4.691   2.056
   52LEU      O  484   4.329   4.709   2.050
   53PHE      N  485   4.525   4.599   1.994
   53PHE      H  486   4.617   4.579   2.026
   53PHE     CA  487   4.488   4.513   1.881
   53PHE     CB  488   4.486   4.602   1.756
   53PHE     CG  489   4.416   4.548   1.632
   53PHE    CD1  490   4.280   4.518   1.630
   53PHE    HD1  491   4.231   4.505   1.727
   53PHE    CD2  492   4.478   4.542   1.507
   53PHE    HD2  493   4.582   4.576   1.506
   53PHE    CE1  494   4.211   4.469   1.520
   53PHE    HE1  495   4.105   4.442   1.522
   53PHE    CE2  496   4.412   4.488   1.398
   53PHE    HE2  497   4.465   4.471   1.304
   53PHE     CZ  498   4.279   4.447   1.401
   53PHE     HZ  499   4.230   4.402   1.315
   53PHE      C  500   4.574   4.388   1.864
   53PHE      O  501   4.682   4.396   1.924
   54PRO      N  502   4.525   4.274   1.816
   54PRO     CA  503   4.594   4.148   1.790
   54PRO     CB  504   4.496   4.038   1.832
   54PRO     CG  505   4.360   4.097   1.795
   54PRO     CD  506   4.382   4.244   1.834
   54PRO      C  507   4.654   4.146   1.649
   54PRO      O  508   4.594   4.188   1.551
   55LEU      N  509   4.776   4.093   1.635
   55LEU      H  510   4.820   4.041   1.708
   55LEU     CA  511   4.846   4.099   1.506
   55LEU     CB  512   4.978   4.176   1.519
   55LEU     CG  513   4.965   4.328   1.523
   55LEU    CD1  514   5.106   4.387   1.523
   55LEU    CD2  515   4.886   4.375   1.401
   55LEU      C  516   4.862   3.957   1.453
   55LEU      O  517   4.919   3.873   1.522
   56THR      N  518   4.825   3.933   1.327
   56THR      H  519   4.771   4.003   1.281
   56THR     CA  520   4.830   3.802   1.261
   56THR     CB  521   4.746   3.789   1.134
   56THR    OG1  522   4.798   3.875   1.032
   56THR    HG1  523   4.786   3.971   1.058
   56THR    CG2  524   4.598   3.813   1.164
   56THR      C  525   4.976   3.759   1.240
   56THR      O  526   5.061   3.841   1.207
   57ALA      N  527   5.007   3.631   1.256
   57ALA      H  528   4.937   3.565   1.284
   57ALA     CA  529   5.139   3.569   1.240
   57ALA     CB  530   5.131   3.418   1.268
   57ALA      C  531   5.223   3.604   1.117
   57ALA      O  532   5.327   3.668   1.133
   58GLN      N  533   5.159   3.602   1.001
   58GLN      H  534   5.066   3.565   1.003
   58GLN     CA  535   5.212   3.633   0.867
   58GLN     CB  536   5.098   3.628   0.765
   58GLN     CG  537   5.026   3.493   0.754
   58GLN     CD  538   4.937   3.440   0.866
   58GLN    OE1  539   4.973   3.381   0.967
   58GLN    NE2  540   4.808   3.468   0.849
   58GLN   HE21  541   4.760   3.503   0.768
   58GLN   HE22  542   4.751   3.451   0.930
   58GLN      C  543   5.258   3.779   0.867
   58GLN      O  544   5.373   3.814   0.841
   59HISE     N  545   5.167   3.872   0.894
   59HISE     H  546   5.082   3.839   0.934
   59HISE    CA  547   5.178   4.019   0.899
   59HISE    CB  548   5.039   4.078   0.920
   59HISE    CG  549   5.048   4.230   0.933
   59HISE   ND1  550   5.010   4.309   1.032
   59HISE   CD2  551   5.064   4.311   0.828
   59HISE   HD2  552   5.119   4.277   0.740
   59HISE   CE1  553   5.004   4.436   0.992
   59HISE   HE1  554   5.009   4.523   1.058
   59HISE   NE2  555   5.030   4.435   0.861
   59HISE   HE2  556   5.046   4.520   0.811
   59HISE     C  557   5.288   4.069   0.993
   59HISE     O  558   5.370   4.151   0.951
   60GLU      N  559   5.304   4.007   1.109
   60GLU      H  560   5.234   3.946   1.146
   60GLU     CA  561   5.411   4.026   1.208
   60GLU     CB  562   5.363   3.947   1.330
   60GLU     CG  563   5.469   3.952   1.440
   60GLU     CD  564   5.445   3.882   1.574
   60GLU    OE1  565   5.522   3.790   1.608
   60GLU    OE2  566   5.361   3.927   1.656
   60GLU      C  567   5.547   3.983   1.152
   60GLU      O  568   5.636   4.068   1.154
   61ASN      N  569   5.565   3.870   1.086
   61ASN      H  570   5.503   3.792   1.093
   61ASN     CA  571   5.696   3.830   1.030
   61ASN     CB  572   5.701   3.683   0.989
   61ASN     CG  573   5.699   3.599   1.117
   61ASN    OD1  574   5.786   3.609   1.204
   61ASN    ND2  575   5.616   3.496   1.119
   61ASN   HD21  576   5.562   3.480   1.037
   61ASN   HD22  577   5.597   3.443   1.202
   61ASN      C  578   5.751   3.928   0.927
   61ASN      O  579   5.852   3.995   0.951
   62PHE      N  580   5.657   3.958   0.838
   62PHE      H  581   5.567   3.915   0.836
   62PHE     CA  582   5.687   4.051   0.728
   62PHE     CB  583   5.567   4.050   0.633
   62PHE     CG  584   5.574   4.141   0.511
   62PHE    CD1  585   5.504   4.261   0.499
   62PHE    HD1  586   5.453   4.300   0.587
   62PHE    CD2  587   5.653   4.095   0.407
   62PHE    HD2  588   5.729   4.019   0.426
   62PHE    CE1  589   5.519   4.344   0.389
   62PHE    HE1  590   5.461   4.436   0.385
   62PHE    CE2  591   5.667   4.178   0.297
   62PHE    HE2  592   5.731   4.141   0.216
   62PHE     CZ  593   5.605   4.302   0.288
   62PHE     HZ  594   5.633   4.367   0.205
   62PHE      C  595   5.707   4.191   0.785
   62PHE      O  596   5.815   4.241   0.755
   63ARG      N  597   5.619   4.246   0.867
   63ARG      H  598   5.527   4.207   0.873
   63ARG     CA  599   5.652   4.376   0.929
   63ARG     CB  600   5.536   4.439   1.006
   63ARG     CG  601   5.531   4.590   0.981
   63ARG     CD  602   5.397   4.658   1.008
   63ARG     NE  603   5.412   4.804   0.996
   63ARG     HE  604   5.445   4.839   0.908
   63ARG     CZ  605   5.396   4.896   1.092
   63ARG    NH1  606   5.363   4.866   1.219
   63ARG   HH11  607   5.363   4.774   1.257
   63ARG   HH12  608   5.358   4.947   1.278
   63ARG    NH2  609   5.453   5.015   1.068
   63ARG   HH21  610   5.499   5.023   0.979
   63ARG   HH22  611   5.445   5.084   1.139
   63ARG      C  612   5.785   4.383   1.004
   63ARG      O  613   5.852   4.485   0.993
   64LYS      N  614   5.821   4.284   1.085
   64LYS      H  615   5.770   4.199   1.096
   64LYS     CA  616   5.948   4.284   1.159
   64LYS     CB  617   5.969   4.151   1.231
   64LYS     CG  618   5.890   4.127   1.360
   64LYS     CD  619   5.912   3.987   1.416
   64LYS     CE  620   5.808   3.937   1.517
   64LYS     NZ  621   5.801   4.009   1.645
   64LYS    HZ1  622   5.760   3.950   1.714
   64LYS    HZ2  623   5.891   4.038   1.679
   64LYS    HZ3  624   5.744   4.091   1.640
   64LYS      C  625   6.064   4.315   1.064
   64LYS      O  626   6.138   4.412   1.082
   65LYS      N  627   6.062   4.231   0.961
   65LYS      H  628   6.004   4.150   0.962
   65LYS     CA  629   6.158   4.248   0.851
   65LYS     CB  630   6.146   4.128   0.756
   65LYS     CG  631   6.187   3.997   0.824
   65LYS     CD  632   6.156   3.883   0.726
   65LYS     CE  633   6.158   3.751   0.803
   65LYS     NZ  634   6.154   3.636   0.712
   65LYS    HZ1  635   6.070   3.645   0.659
   65LYS    HZ2  636   6.231   3.634   0.649
   65LYS    HZ3  637   6.143   3.548   0.759
   65LYS      C  638   6.158   4.379   0.772
   65LYS      O  639   6.266   4.428   0.739
   66GLN      N  640   6.040   4.432   0.741
   66GLN      H  641   5.954   4.385   0.760
   66GLN     CA  642   6.031   4.571   0.694
   66GLN     CB  643   5.886   4.602   0.658
   66GLN     CG  644   5.828   4.535   0.533
   66GLN     CD  645   5.689   4.595   0.518
   66GLN    OE1  646   5.595   4.570   0.594
   66GLN    NE2  647   5.674   4.684   0.420
   66GLN   HE21  648   5.748   4.698   0.355
   66GLN   HE22  649   5.589   4.735   0.407
   66GLN      C  650   6.095   4.681   0.779
   66GLN      O  651   6.156   4.774   0.727
   67ILE      N  652   6.044   4.675   0.902
   67ILE      H  653   5.987   4.601   0.938
   67ILE     CA  654   6.097   4.763   1.007
   67ILE     CB  655   6.003   4.763   1.127
   67ILE    CG1  656   5.863   4.808   1.086
   67ILE    CG2  657   6.051   4.841   1.249
   67ILE     CD  658   5.752   4.801   1.191
   67ILE      C  659   6.243   4.749   1.052
   67ILE      O  660   6.309   4.852   1.064
   68GLU      N  661   6.300   4.629   1.040
   68GLU      H  662   6.249   4.543   1.042
   68GLU     CA  663   6.445   4.611   1.055
   68GLU     CB  664   6.479   4.467   1.092
   68GLU     CG  665   6.625   4.447   1.134
   68GLU     CD  666   6.665   4.473   1.279
   68GLU    OE1  667   6.636   4.389   1.367
   68GLU    OE2  668   6.721   4.583   1.299
   68GLU      C  669   6.527   4.660   0.935
   68GLU      O  670   6.633   4.720   0.942
   69GLU      N  671   6.467   4.650   0.817
   69GLU      H  672   6.392   4.585   0.803
   69GLU     CA  673   6.532   4.689   0.691
   69GLU     CB  674   6.451   4.630   0.576
   69GLU     CG  675   6.516   4.643   0.438
   69GLU     CD  676   6.445   4.563   0.329
   69GLU    OE1  677   6.382   4.637   0.249
   69GLU    OE2  678   6.462   4.441   0.310
   69GLU      C  679   6.568   4.836   0.663
   69GLU      O  680   6.680   4.872   0.630
   70LEU      N  681   6.472   4.916   0.708
   70LEU      H  682   6.378   4.883   0.720
   70LEU     CA  683   6.478   5.063   0.713
   70LEU     CB  684   6.337   5.121   0.728
   70LEU     CG  685   6.243   5.101   0.609
   70LEU    CD1  686   6.105   5.161   0.637
   70LEU    CD2  687   6.296   5.159   0.477
   70LEU      C  688   6.579   5.114   0.816
   70LEU      O  689   6.623   5.228   0.804
   71LYS      N  690   6.636   5.032   0.905
   71LYS      H  691   6.631   4.933   0.914
   71LYS     CA  692   6.741   5.072   1.000
   71LYS     CB  693   6.877   5.046   0.935
   71LYS     CG  694   6.906   4.896   0.928
   71LYS     CD  695   6.930   4.835   1.067
   71LYS     CE  696   6.926   4.684   1.047
   71LYS     NZ  697   7.021   4.602   1.123
   71LYS    HZ1  698   7.021   4.617   1.222
   71LYS    HZ2  699   7.002   4.505   1.106
   71LYS    HZ3  700   7.111   4.615   1.081
   71LYS      C  701   6.721   5.193   1.091
   71LYS      O  702   6.815   5.239   1.156
   72GLY      N  703   6.596   5.235   1.107
   72GLY      H  704   6.529   5.164   1.087
   72GLY     CA  705   6.559   5.357   1.182
   72GLY      C  706   6.613   5.490   1.130
   72GLY      O  707   6.607   5.591   1.199
   73GLN      N  708   6.630   5.488   0.998
   73GLN      H  709   6.585   5.419   0.942
   73GLN     CA  710   6.684   5.606   0.928
   73GLN     CB  711   6.685   5.586   0.776
   73GLN     CG  712   6.799   5.661   0.708
   73GLN     CD  713   6.772   5.652   0.557
   73GLN    OE1  714   6.722   5.732   0.479
   73GLN    NE2  715   6.815   5.542   0.495
   73GLN   HE21  716   6.851   5.466   0.548
   73GLN   HE22  717   6.801   5.543   0.396
   73GLN      C  718   6.592   5.728   0.937
   73GLN      O  719   6.639   5.821   1.002
   74GLU      N  720   6.463   5.695   0.937
   74GLU      H  721   6.437   5.599   0.932
   74GLU     CA  722   6.364   5.803   0.949
   74GLU     CB  723   6.237   5.755   0.878
   74GLU     CG  724   6.238   5.726   0.728
   74GLU     CD  725   6.142   5.611   0.698
   74GLU    OE1  726   6.022   5.642   0.685
   74GLU    OE2  727   6.182   5.493   0.683
   74GLU      C  728   6.333   5.843   1.093
   74GLU      O  729   6.235   5.916   1.103
   75VAL      N  730   6.408   5.804   1.196
   75VAL      H  731   6.484   5.739   1.197
   75VAL     CA  732   6.366   5.833   1.334
   75VAL     CB  733   6.348   5.702   1.412
   75VAL    CG1  734   6.269   5.718   1.542
   75VAL    CG2  735   6.294   5.581   1.335
   75VAL      C  736   6.458   5.935   1.402
   75VAL      O  737   6.576   5.945   1.367
   76SER      N  738   6.398   6.031   1.472
   76SER      H  739   6.305   6.060   1.452
   76SER     CA  740   6.478   6.130   1.546
   76SER     CB  741   6.394   6.253   1.580
   76SER     OG  742   6.470   6.359   1.638
   76SER     HG  743   6.474   6.434   1.571
   76SER      C  744   6.539   6.077   1.676
   76SER      O  745   6.479   5.996   1.745
   77PRO      N  746   6.666   6.112   1.695
   77PRO     CA  747   6.728   6.077   1.824
   77PRO     CB  748   6.851   6.167   1.813
   77PRO     CG  749   6.897   6.161   1.667
   77PRO     CD  750   6.765   6.146   1.592
   77PRO      C  751   6.643   6.122   1.943
   77PRO      O  752   6.651   6.052   2.044
   78LYS      N  753   6.580   6.239   1.947
   78LYS      H  754   6.582   6.298   1.866
   78LYS     CA  755   6.505   6.287   2.064
   78LYS     CB  756   6.443   6.426   2.046
   78LYS     CG  757   6.544   6.534   2.006
   78LYS     CD  758   6.490   6.672   1.969
   78LYS     CE  759   6.397   6.670   1.847
   78LYS     NZ  760   6.310   6.789   1.851
   78LYS    HZ1  761   6.267   6.807   1.763
   78LYS    HZ2  762   6.233   6.777   1.914
   78LYS    HZ3  763   6.362   6.872   1.871
   78LYS      C  764   6.389   6.201   2.114
   78LYS      O  765   6.336   6.213   2.224
   79VAL      N  766   6.355   6.105   2.028
   79VAL      H  767   6.419   6.091   1.953
   79VAL     CA  768   6.250   6.009   2.065
   79VAL     CB  769   6.188   5.938   1.945
   79VAL    CG1  770   6.073   5.850   1.995
   79VAL    CG2  771   6.129   6.032   1.840
   79VAL      C  772   6.317   5.918   2.168
   79VAL      O  773   6.414   5.852   2.131
   80TYR      N  774   6.241   5.880   2.270
   80TYR      H  775   6.154   5.926   2.287
   80TYR     CA  776   6.271   5.776   2.370
   80TYR     CB  777   6.209   5.811   2.505
   80TYR     CG  778   6.260   5.713   2.611
   80TYR    CD1  779   6.183   5.600   2.638
   80TYR    HD1  780   6.104   5.559   2.575
   80TYR    CD2  781   6.357   5.746   2.705
   80TYR    HD2  782   6.432   5.821   2.680
   80TYR    CE1  783   6.202   5.528   2.755
   80TYR    HE1  784   6.123   5.458   2.781
   80TYR    CE2  785   6.375   5.674   2.823
   80TYR    HE2  786   6.454   5.709   2.889
   80TYR     CZ  787   6.295   5.564   2.852
   80TYR     OH  788   6.286   5.497   2.970
   80TYR     HH  789   6.376   5.500   3.014
   80TYR      C  790   6.201   5.649   2.321
   80TYR      O  791   6.080   5.656   2.301
   81PHE      N  792   6.277   5.548   2.278
   81PHE      H  793   6.372   5.566   2.253
   81PHE     CA  794   6.234   5.409   2.260
   81PHE     CB  795   6.260   5.386   2.111
   81PHE     CG  796   6.201   5.257   2.053
   81PHE    CD1  797   6.067   5.237   2.024
   81PHE    HD1  798   5.985   5.307   2.043
   81PHE    CD2  799   6.283   5.146   2.036
   81PHE    HD2  800   6.388   5.162   2.062
   81PHE    CE1  801   6.021   5.114   1.976
   81PHE    HE1  802   5.916   5.099   1.951
   81PHE    CE2  803   6.241   5.024   1.985
   81PHE    HE2  804   6.308   4.945   1.951
   81PHE     CZ  805   6.106   5.007   1.954
   81PHE     HZ  806   6.063   4.911   1.925
   81PHE      C  807   6.305   5.301   2.343
   81PHE      O  808   6.427   5.300   2.357
   82MET      N  809   6.222   5.209   2.391
   82MET      H  810   6.126   5.235   2.402
   82MET     CA  811   6.260   5.083   2.457
   82MET     CB  812   6.249   5.096   2.609
   82MET     CG  813   6.112   5.145   2.657
   82MET     SD  814   6.084   5.133   2.838
   82MET     CE  815   6.115   4.959   2.863
   82MET      C  816   6.205   4.948   2.410
   82MET      O  817   6.084   4.929   2.400
   83LYS      N  818   6.300   4.855   2.397
   83LYS      H  819   6.397   4.879   2.392
   83LYS     CA  820   6.267   4.715   2.366
   83LYS     CB  821   6.387   4.646   2.302
   83LYS     CG  822   6.408   4.711   2.165
   83LYS     CD  823   6.536   4.658   2.099
   83LYS     CE  824   6.535   4.721   1.960
   83LYS     NZ  825   6.655   4.693   1.880
   83LYS    HZ1  826   6.663   4.761   1.807
   83LYS    HZ2  827   6.735   4.712   1.936
   83LYS    HZ3  828   6.660   4.600   1.845
   83LYS      C  829   6.199   4.627   2.472
   83LYS      O  830   6.233   4.633   2.590
   84GLN      N  831   6.095   4.557   2.430
   84GLN      H  832   6.043   4.576   2.346
   84GLN     CA  833   6.034   4.462   2.524
   84GLN     CB  834   5.885   4.459   2.491
   84GLN     CG  835   5.811   4.373   2.594
   84GLN     CD  836   5.664   4.349   2.559
   84GLN    OE1  837   5.596   4.415   2.482
   84GLN    NE2  838   5.611   4.246   2.625
   84GLN   HE21  839   5.662   4.188   2.688
   84GLN   HE22  840   5.512   4.240   2.614
   84GLN      C  841   6.102   4.327   2.499
   84GLN      O  842   6.100   4.264   2.393
   85THR      N  843   6.153   4.267   2.606
   85THR      H  844   6.194   4.317   2.682
   85THR     CA  845   6.196   4.127   2.602
   85THR     CB  846   6.339   4.108   2.655
   85THR    OG1  847   6.354   4.178   2.779
   85THR    HG1  848   6.436   4.148   2.827
   85THR    CG2  849   6.439   4.161   2.553
   85THR      C  850   6.102   4.030   2.674
   85THR      O  851   6.077   3.921   2.622
   86ILE      N  852   6.028   4.066   2.778
   86ILE      H  853   6.022   4.165   2.794
   86ILE     CA  854   5.951   3.971   2.859
   86ILE     CB  855   5.980   4.009   3.004
   86ILE    CG1  856   6.127   3.988   3.043
   86ILE    CG2  857   5.885   3.967   3.117
   86ILE     CD  858   6.181   3.846   3.029
   86ILE      C  859   5.804   3.971   2.818
   86ILE      O  860   5.753   4.070   2.766
   87GLY      N  861   5.734   3.859   2.838
   87GLY      H  862   5.775   3.769   2.850
   87GLY     CA  863   5.588   3.860   2.824
   87GLY      C  864   5.495   3.917   2.931
   87GLY      O  865   5.536   3.931   3.046
   88ASN      N  866   5.382   3.966   2.880
   88ASN      H  867   5.362   3.946   2.784
   88ASN     CA  868   5.278   4.042   2.950
   88ASN     CB  869   5.206   3.969   3.063
   88ASN     CG  870   5.099   3.869   3.019
   88ASN    OD1  871   5.120   3.747   3.023
   88ASN    ND2  872   4.980   3.914   2.979
   88ASN   HD21  873   4.956   4.011   2.980
   88ASN   HD22  874   4.914   3.845   2.950
   88ASN      C  875   5.317   4.183   2.995
   88ASN      O  876   5.230   4.258   3.038
   89SER      N  877   5.438   4.232   2.968
   89SER      H  878   5.515   4.179   2.933
   89SER     CA  879   5.479   4.369   3.003
   89SER     CB  880   5.630   4.381   3.019
   89SER     OG  881   5.704   4.309   2.919
   89SER     HG  882   5.802   4.330   2.916
   89SER      C  883   5.423   4.479   2.912
   89SER      O  884   5.471   4.592   2.914
   90CYS      N  885   5.334   4.442   2.821
   90CYS      H  886   5.298   4.349   2.820
   90CYS     CA  887   5.262   4.531   2.729
   90CYS     CB  888   5.150   4.458   2.655
   90CYS     SG  889   5.038   4.355   2.756
   90CYS     HG  890   5.028   4.254   2.669
   90CYS      C  891   5.207   4.663   2.784
   90CYS      O  892   5.252   4.767   2.736
   91GLY      N  893   5.122   4.666   2.887
   91GLY      H  894   5.098   4.585   2.940
   91GLY     CA  895   5.058   4.785   2.943
   91GLY      C  896   5.170   4.880   2.986
   91GLY      O  897   5.184   4.993   2.938
   92THR      N  898   5.264   4.810   3.049
   92THR      H  899   5.251   4.713   3.070
   92THR     CA  900   5.379   4.872   3.115
   92THR     CB  901   5.461   4.763   3.184
   92THR    OG1  902   5.376   4.678   3.262
   92THR    HG1  903   5.359   4.719   3.352
   92THR    CG2  904   5.565   4.830   3.274
   92THR      C  905   5.466   4.942   3.010
   92THR      O  906   5.479   5.064   3.010
   93ILE      N  907   5.506   4.867   2.907
   93ILE      H  908   5.496   4.768   2.914
   93ILE     CA  909   5.581   4.922   2.794
   93ILE     CB  910   5.614   4.815   2.689
   93ILE    CG1  911   5.711   4.709   2.740
   93ILE    CG2  912   5.660   4.859   2.550
   93ILE     CD  913   5.829   4.765   2.819
   93ILE      C  914   5.518   5.047   2.731
   93ILE      O  915   5.585   5.149   2.749
   94GLY      N  916   5.391   5.039   2.695
   94GLY      H  917   5.343   4.951   2.697
   94GLY     CA  918   5.312   5.157   2.655
   94GLY      C  919   5.298   5.277   2.748
   94GLY      O  920   5.317   5.385   2.691
   95LEU      N  921   5.277   5.255   2.878
   95LEU      H  922   5.249   5.164   2.907
   95LEU     CA  923   5.281   5.361   2.980
   95LEU     CB  924   5.232   5.312   3.116
   95LEU     CG  925   5.186   5.408   3.226
   95LEU    CD1  926   5.079   5.346   3.317
   95LEU    CD2  927   5.306   5.443   3.313
   95LEU      C  928   5.411   5.441   2.988
   95LEU      O  929   5.423   5.563   2.974
   96ILE      N  930   5.517   5.361   2.982
   96ILE      H  931   5.510   5.262   2.969
   96ILE     CA  932   5.653   5.415   2.996
   96ILE     CB  933   5.769   5.319   3.019
   96ILE    CG1  934   5.724   5.236   3.140
   96ILE    CG2  935   5.896   5.401   3.044
   96ILE     CD  936   5.821   5.122   3.172
   96ILE      C  937   5.689   5.494   2.870
   96ILE      O  938   5.719   5.613   2.877
   97HISE     N  939   5.674   5.433   2.753
   97HISE     H  940   5.687   5.334   2.748
   97HISE    CA  941   5.668   5.498   2.621
   97HISE    CB  942   5.604   5.413   2.511
   97HISE    CG  943   5.691   5.305   2.447
   97HISE   ND1  944   5.716   5.279   2.319
   97HISE   CD2  945   5.763   5.210   2.507
   97HISE   HD2  946   5.777   5.204   2.615
   97HISE   CE1  947   5.790   5.170   2.301
   97HISE   HE1  948   5.835   5.138   2.207
   97HISE   NE2  949   5.817   5.123   2.422
   97HISE   HE2  950   5.875   5.047   2.451
   97HISE     C  951   5.594   5.631   2.615
   97HISE     O  952   5.654   5.729   2.569
   98ALA      N  953   5.481   5.632   2.685
   98ALA      H  954   5.455   5.555   2.743
   98ALA     CA  955   5.387   5.744   2.691
   98ALA     CB  956   5.250   5.689   2.734
   98ALA      C  957   5.435   5.863   2.774
   98ALA      O  958   5.496   5.951   2.714
   99VAL      N  959   5.456   5.833   2.902
   99VAL      H  960   5.437   5.740   2.932
   99VAL     CA  961   5.506   5.931   2.999
   99VAL     CB  962   5.471   5.889   3.142
   99VAL    CG1  963   5.538   5.979   3.246
   99VAL    CG2  964   5.319   5.876   3.159
   99VAL      C  965   5.651   5.975   2.980
   99VAL      O  966   5.675   6.095   2.993
  100ALA      N  967   5.737   5.900   2.912
  100ALA      H  968   5.722   5.802   2.896
  100ALA     CA  969   5.874   5.935   2.873
  100ALA     CB  970   5.947   5.813   2.817
  100ALA      C  971   5.875   6.050   2.772
  100ALA      O  972   5.938   6.154   2.787
  101ASN      N  973   5.785   6.044   2.674
  101ASN      H  974   5.720   5.968   2.685
  101ASN     CA  975   5.782   6.128   2.553
  101ASN     CB  976   5.760   6.048   2.425
  101ASN     CG  977   5.886   5.971   2.384
  101ASN    OD1  978   5.998   6.014   2.359
  101ASN    ND2  979   5.863   5.840   2.386
  101ASN   HD21  980   5.783   5.785   2.408
  101ASN   HD22  981   5.950   5.791   2.376
  101ASN      C  982   5.700   6.257   2.560
  101ASN      O  983   5.725   6.346   2.479
  102ASN      N  984   5.669   6.293   2.684
  102ASN      H  985   5.696   6.239   2.764
  102ASN     CA  986   5.596   6.417   2.716
  102ASN     CB  987   5.445   6.402   2.696
  102ASN     CG  988   5.382   6.391   2.557
  102ASN    OD1  989   5.419   6.466   2.468
  102ASN    ND2  990   5.280   6.305   2.553
  102ASN   HD21  991   5.248   6.243   2.625
  102ASN   HD22  992   5.234   6.298   2.465
  102ASN      C  993   5.624   6.483   2.851
  102ASN      O  994   5.533   6.536   2.915
  103GLN      N  995   5.750   6.466   2.888
  103GLN      H  996   5.822   6.452   2.820
  103GLN     CA  997   5.796   6.518   3.018
  103GLN     CB  998   5.939   6.473   3.047
  103GLN     CG  999   5.937   6.335   3.113
  103GLN     CD 1000   6.078   6.278   3.126
  103GLN    OE1 1001   6.130   6.282   3.238
  103GLN    NE2 1002   6.136   6.222   3.020
  103GLN   HE21 1003   6.085   6.207   2.936
  103GLN   HE22 1004   6.227   6.180   3.023
  103GLN      C 1005   5.795   6.670   3.038
  103GLN      O 1006   5.775   6.711   3.152
  104ASP      N 1007   5.793   6.747   2.930
  104ASP      H 1008   5.795   6.702   2.840
  104ASP     CA 1009   5.754   6.888   2.925
  104ASP     CB 1010   5.761   6.938   2.780
  104ASP     CG 1011   5.660   6.878   2.683
  104ASP    OD1 1012   5.603   6.958   2.606
  104ASP    OD2 1013   5.625   6.759   2.702
  104ASP      C 1014   5.614   6.916   2.981
  104ASP      O 1015   5.604   7.018   3.050
  105LYS      N 1016   5.508   6.842   2.951
  105LYS      H 1017   5.515   6.778   2.875
  105LYS     CA 1018   5.372   6.847   3.008
  105LYS     CB 1019   5.286   6.788   2.896
  105LYS     CG 1020   5.283   6.861   2.762
  105LYS     CD 1021   5.218   6.775   2.652
  105LYS     CE 1022   5.260   6.832   2.516
  105LYS     NZ 1023   5.385   6.770   2.471
  105LYS    HZ1 1024   5.455   6.772   2.542
  105LYS    HZ2 1025   5.371   6.677   2.436
  105LYS    HZ3 1026   5.414   6.819   2.389
  105LYS      C 1027   5.349   6.775   3.141
  105LYS      O 1028   5.287   6.833   3.230
  106LEU      N 1029   5.413   6.659   3.154
  106LEU      H 1030   5.482   6.630   3.087
  106LEU     CA 1031   5.398   6.579   3.276
  106LEU     CB 1032   5.367   6.431   3.251
  106LEU     CG 1033   5.225   6.390   3.210
  106LEU    CD1 1034   5.194   6.432   3.066
  106LEU    CD2 1035   5.219   6.238   3.220
  106LEU      C 1036   5.517   6.587   3.372
  106LEU      O 1037   5.636   6.600   3.343
  107GLY      N 1038   5.470   6.606   3.496
  107GLY      H 1039   5.378   6.635   3.518
  107GLY     CA 1040   5.561   6.618   3.611
  107GLY      C 1041   5.534   6.518   3.724
  107GLY      O 1042   5.426   6.464   3.747
  108PHE      N 1043   5.640   6.510   3.804
  108PHE      H 1044   5.707   6.583   3.814
  108PHE     CA 1045   5.664   6.399   3.898
  108PHE     CB 1046   5.793   6.325   3.864
  108PHE     CG 1047   5.806   6.265   3.724
  108PHE    CD1 1048   5.748   6.139   3.707
  108PHE    HD1 1049   5.687   6.093   3.785
  108PHE    CD2 1050   5.859   6.341   3.621
  108PHE    HD2 1051   5.920   6.429   3.640
  108PHE    CE1 1052   5.747   6.086   3.579
  108PHE    HE1 1053   5.689   5.995   3.566
  108PHE    CE2 1054   5.856   6.278   3.497
  108PHE    HE2 1055   5.906   6.319   3.410
  108PHE     CZ 1056   5.798   6.154   3.469
  108PHE     HZ 1057   5.778   6.128   3.365
  108PHE      C 1058   5.677   6.450   4.042
  108PHE      O 1059   5.702   6.568   4.066
  109GLU      N 1060   5.615   6.372   4.131
  109GLU      H 1061   5.522   6.340   4.115
  109GLU     CA 1062   5.646   6.384   4.274
  109GLU     CB 1063   5.547   6.297   4.352
  109GLU     CG 1064   5.557   6.150   4.311
  109GLU     CD 1065   5.450   6.072   4.388
  109GLU    OE1 1066   5.337   6.084   4.336
  109GLU    OE2 1067   5.471   6.022   4.501
  109GLU      C 1068   5.787   6.364   4.330
  109GLU      O 1069   5.872   6.309   4.261
  110ASP      N 1070   5.810   6.417   4.450
  110ASP      H 1071   5.751   6.489   4.486
  110ASP     CA 1072   5.931   6.383   4.527
  110ASP     CB 1073   5.926   6.460   4.659
  110ASP     CG 1074   5.921   6.611   4.630
  110ASP    OD1 1075   6.018   6.670   4.577
  110ASP    OD2 1076   5.825   6.661   4.691
  110ASP      C 1077   5.942   6.234   4.558
  110ASP      O 1078   5.849   6.175   4.614
  111GLY      N 1079   6.055   6.178   4.517
  111GLY      H 1080   6.127   6.222   4.463
  111GLY     CA 1081   6.083   6.034   4.529
  111GLY      C 1082   6.004   5.939   4.439
  111GLY      O 1083   5.994   5.818   4.463
  112SER      N 1084   5.986   5.987   4.317
  112SER      H 1085   6.026   6.078   4.306
  112SER     CA 1086   5.920   5.910   4.210
  112SER     CB 1087   5.884   6.007   4.097
  112SER     OG 1088   5.812   5.927   4.004
  112SER     HG 1089   5.715   5.950   3.996
  112SER      C 1090   5.998   5.796   4.146
  112SER      O 1091   6.099   5.816   4.079
  113VAL      N 1092   5.920   5.688   4.140
  113VAL      H 1093   5.822   5.697   4.160
  113VAL     CA 1094   5.962   5.557   4.089
  113VAL     CB 1095   5.869   5.437   4.109
  113VAL    CG1 1096   5.954   5.310   4.107
  113VAL    CG2 1097   5.812   5.432   4.251
  113VAL      C 1098   5.996   5.565   3.940
  113VAL      O 1099   6.110   5.539   3.900
  114LEU      N 1100   5.907   5.625   3.862
  114LEU      H 1101   5.826   5.666   3.905
  114LEU     CA 1102   5.925   5.646   3.718
  114LEU     CB 1103   5.793   5.678   3.648
  114LEU     CG 1104   5.762   5.640   3.503
  114LEU    CD1 1105   5.779   5.490   3.476
  114LEU    CD2 1106   5.619   5.685   3.475
  114LEU      C 1107   6.033   5.747   3.679
  114LEU      O 1108   6.085   5.735   3.568
  115LYS      N 1109   6.054   5.853   3.758
  115LYS      H 1110   5.994   5.864   3.837
  115LYS     CA 1111   6.163   5.950   3.742
  115LYS     CB 1112   6.151   6.064   3.843
  115LYS     CG 1113   6.223   6.198   3.830
  115LYS     CD 1114   6.201   6.260   3.692
  115LYS     CE 1115   6.280   6.389   3.666
  115LYS     NZ 1116   6.418   6.364   3.625
  115LYS    HZ1 1117   6.420   6.323   3.534
  115LYS    HZ2 1118   6.473   6.448   3.617
  115LYS    HZ3 1119   6.465   6.308   3.693
  115LYS      C 1120   6.295   5.874   3.757
  115LYS      O 1121   6.381   5.882   3.669
  116GLN      N 1122   6.303   5.772   3.842
  116GLN      H 1123   6.236   5.752   3.913
  116GLN     CA 1124   6.429   5.700   3.862
  116GLN     CB 1125   6.420   5.602   3.980
  116GLN     CG 1126   6.545   5.519   4.013
  116GLN     CD 1127   6.562   5.398   3.921
  116GLN    OE1 1128   6.479   5.307   3.909
  116GLN    NE2 1129   6.689   5.367   3.896
  116GLN   HE21 1130   6.766   5.418   3.934
  116GLN   HE22 1131   6.700   5.301   3.822
  116GLN      C 1132   6.465   5.615   3.740
  116GLN      O 1133   6.567   5.644   3.678
  117PHE      N 1134   6.366   5.549   3.681
  117PHE      H 1135   6.286   5.537   3.740
  117PHE     CA 1136   6.364   5.480   3.551
  117PHE     CB 1137   6.227   5.417   3.523
  117PHE     CG 1138   6.241   5.311   3.414
  117PHE    CD1 1139   6.315   5.194   3.433
  117PHE    HD1 1140   6.324   5.141   3.527
  117PHE    CD2 1141   6.191   5.340   3.288
  117PHE    HD2 1142   6.106   5.408   3.280
  117PHE    CE1 1143   6.336   5.105   3.328
  117PHE    HE1 1144   6.401   5.018   3.336
  117PHE    CE2 1145   6.214   5.250   3.185
  117PHE    HE2 1146   6.180   5.279   3.086
  117PHE     CZ 1147   6.288   5.133   3.201
  117PHE     HZ 1148   6.304   5.065   3.117
  117PHE      C 1149   6.416   5.557   3.430
  117PHE      O 1150   6.500   5.502   3.357
  118LEU      N 1151   6.355   5.673   3.410
  118LEU      H 1152   6.272   5.679   3.466
  118LEU     CA 1153   6.383   5.771   3.304
  118LEU     CB 1154   6.266   5.869   3.311
  118LEU     CG 1155   6.153   5.806   3.230
  118LEU    CD1 1156   6.022   5.873   3.274
  118LEU    CD2 1157   6.189   5.817   3.082
  118LEU      C 1158   6.520   5.838   3.321
  118LEU      O 1159   6.591   5.861   3.224
  119SER      N 1160   6.573   5.841   3.443
  119SER      H 1161   6.515   5.831   3.524
  119SER     CA 1162   6.704   5.900   3.474
  119SER     CB 1163   6.705   5.964   3.613
  119SER     OG 1164   6.814   6.055   3.634
  119SER     HG 1165   6.786   6.138   3.585
  119SER      C 1166   6.821   5.803   3.458
  119SER      O 1167   6.935   5.848   3.454
  120GLU      N 1168   6.796   5.678   3.496
  120GLU      H 1169   6.723   5.654   3.561
  120GLU     CA 1170   6.881   5.564   3.459
  120GLU     CB 1171   6.834   5.436   3.528
  120GLU     CG 1172   6.927   5.317   3.506
  120GLU     CD 1173   6.878   5.186   3.568
  120GLU    OE1 1174   6.824   5.190   3.680
  120GLU    OE2 1175   6.915   5.078   3.517
  120GLU      C 1176   6.879   5.556   3.306
  120GLU      O 1177   6.963   5.610   3.234
  121THR      N 1178   6.765   5.517   3.250
  121THR      H 1179   6.685   5.511   3.309
  121THR     CA 1180   6.758   5.489   3.105
  121THR     CB 1181   6.634   5.404   3.078
  121THR    OG1 1182   6.510   5.474   3.089
  121THR    HG1 1183   6.472   5.468   3.181
  121THR    CG2 1184   6.647   5.267   3.145
  121THR      C 1185   6.778   5.589   2.991
  121THR      O 1186   6.773   5.545   2.876
  122GLU      N 1187   6.766   5.719   3.012
  122GLU      H 1188   6.713   5.747   3.093
  122GLU     CA 1189   6.794   5.822   2.911
  122GLU     CB 1190   6.771   5.961   2.970
  122GLU     CG 1191   6.791   6.071   2.865
  122GLU     CD 1192   6.783   6.215   2.916
  122GLU    OE1 1193   6.861   6.240   3.011
  122GLU    OE2 1194   6.709   6.296   2.857
  122GLU      C 1195   6.911   5.800   2.815
  122GLU      O 1196   6.877   5.758   2.705
  123LYS      N 1197   7.036   5.807   2.861
  123LYS      H 1198   7.056   5.817   2.958
  123LYS     CA 1199   7.147   5.831   2.767
  123LYS     CB 1200   7.240   5.941   2.818
  123LYS     CG 1201   7.171   6.076   2.799
  123LYS     CD 1202   7.235   6.199   2.865
  123LYS     CE 1203   7.356   6.256   2.791
  123LYS     NZ 1204   7.346   6.295   2.650
  123LYS    HZ1 1205   7.301   6.384   2.637
  123LYS    HZ2 1206   7.438   6.297   2.612
  123LYS    HZ3 1207   7.293   6.232   2.594
  123LYS      C 1208   7.208   5.702   2.712
  123LYS      O 1209   7.329   5.685   2.719
  124MET      N 1210   7.121   5.603   2.689
  124MET      H 1211   7.026   5.633   2.690
  124MET     CA 1212   7.150   5.465   2.650
  124MET     CB 1213   7.158   5.377   2.775
  124MET     CG 1214   7.031   5.352   2.857
  124MET     SD 1215   7.053   5.250   3.007
  124MET     CE 1216   7.122   5.375   3.113
  124MET      C 1217   7.057   5.399   2.547
  124MET      O 1218   6.940   5.437   2.542
  125SER      N 1219   7.109   5.299   2.477
  125SER      H 1220   7.198   5.263   2.506
  125SER     CA 1221   7.049   5.235   2.359
  125SER     CB 1222   7.134   5.126   2.294
  125SER     OG 1223   7.135   5.003   2.366
  125SER     HG 1224   7.219   4.955   2.339
  125SER      C 1225   6.915   5.169   2.391
  125SER      O 1226   6.899   5.126   2.505
  126PRO      N 1227   6.817   5.161   2.301
  126PRO     CA 1228   6.701   5.073   2.318
  126PRO     CB 1229   6.635   5.058   2.181
  126PRO     CG 1230   6.661   5.199   2.127
  126PRO     CD 1231   6.802   5.234   2.174
  126PRO      C 1232   6.726   4.934   2.377
  126PRO      O 1233   6.660   4.886   2.468
  127GLU      N 1234   6.833   4.871   2.330
  127GLU      H 1235   6.870   4.870   2.237
  127GLU     CA 1236   6.892   4.753   2.395
  127GLU     CB 1237   6.994   4.687   2.301
  127GLU     CG 1238   6.932   4.630   2.173
  127GLU     CD 1239   6.927   4.727   2.055
  127GLU    OE1 1240   6.878   4.841   2.061
  127GLU    OE2 1241   6.955   4.669   1.948
  127GLU      C 1242   6.938   4.763   2.540
  127GLU      O 1243   6.880   4.693   2.622
  128ASP      N 1244   7.023   4.860   2.573
  128ASP      H 1245   7.073   4.914   2.505
  128ASP     CA 1246   7.059   4.890   2.713
  128ASP     CB 1247   7.171   4.993   2.720
  128ASP     CG 1248   7.313   4.944   2.690
  128ASP    OD1 1249   7.338   4.837   2.749
  128ASP    OD2 1250   7.381   5.007   2.606
  128ASP      C 1251   6.943   4.937   2.801
  128ASP      O 1252   6.927   4.888   2.912
  129ARG      N 1253   6.850   5.015   2.747
  129ARG      H 1254   6.873   5.072   2.668
  129ARG     CA 1255   6.718   5.036   2.808
  129ARG     CB 1256   6.639   5.129   2.715
  129ARG     CG 1257   6.702   5.268   2.710
  129ARG     CD 1258   6.601   5.359   2.640
  129ARG     NE 1259   6.640   5.501   2.637
  129ARG     HE 1260   6.643   5.554   2.721
  129ARG     CZ 1261   6.636   5.566   2.520
  129ARG    NH1 1262   6.588   5.513   2.407
  129ARG   HH11 1263   6.548   5.422   2.414
  129ARG   HH12 1264   6.594   5.564   2.321
  129ARG    NH2 1265   6.672   5.695   2.513
  129ARG   HH21 1266   6.708   5.751   2.587
  129ARG   HH22 1267   6.662   5.737   2.423
  129ARG      C 1268   6.642   4.911   2.852
  129ARG      O 1269   6.598   4.901   2.967
  130ALA      N 1270   6.633   4.813   2.762
  130ALA      H 1271   6.662   4.824   2.667
  130ALA     CA 1272   6.569   4.684   2.791
  130ALA     CB 1273   6.555   4.612   2.657
  130ALA      C 1274   6.632   4.593   2.897
  130ALA      O 1275   6.553   4.540   2.975
  131LYS      N 1276   6.765   4.601   2.899
  131LYS      H 1277   6.818   4.655   2.834
  131LYS     CA 1278   6.839   4.526   3.001
  131LYS     CB 1279   6.985   4.529   2.955
  131LYS     CG 1280   7.035   4.449   2.835
  131LYS     CD 1281   7.027   4.298   2.857
  131LYS     CE 1282   7.092   4.222   2.741
  131LYS     NZ 1283   7.228   4.265   2.707
  131LYS    HZ1 1284   7.235   4.315   2.620
  131LYS    HZ2 1285   7.260   4.327   2.779
  131LYS    HZ3 1286   7.289   4.186   2.699
  131LYS      C 1287   6.827   4.583   3.142
  131LYS      O 1288   6.813   4.505   3.236
  132CYS      N 1289   6.833   4.715   3.158
  132CYS      H 1290   6.883   4.770   3.090
  132CYS     CA 1291   6.803   4.796   3.277
  132CYS     CB 1292   6.824   4.940   3.231
  132CYS     SG 1293   6.994   5.003   3.256
  132CYS     HG 1294   6.974   5.029   3.385
  132CYS      C 1295   6.659   4.781   3.327
  132CYS      O 1296   6.633   4.756   3.445
  133PHE      N 1297   6.570   4.760   3.231
  133PHE      H 1298   6.600   4.774   3.137
  133PHE     CA 1299   6.430   4.720   3.256
  133PHE     CB 1300   6.349   4.746   3.129
  133PHE     CG 1301   6.197   4.736   3.142
  133PHE    CD1 1302   6.129   4.824   3.225
  133PHE    HD1 1303   6.181   4.896   3.288
  133PHE    CD2 1304   6.133   4.642   3.062
  133PHE    HD2 1305   6.189   4.581   2.991
  133PHE    CE1 1306   5.993   4.798   3.238
  133PHE    HE1 1307   5.940   4.882   3.282
  133PHE    CE2 1308   5.996   4.620   3.077
  133PHE    HE2 1309   5.946   4.535   3.031
  133PHE     CZ 1310   5.927   4.696   3.170
  133PHE     HZ 1311   5.825   4.674   3.201
  133PHE      C 1312   6.416   4.579   3.312
  133PHE      O 1313   6.346   4.570   3.413
  134GLU      N 1314   6.480   4.478   3.253
  134GLU      H 1315   6.509   4.484   3.157
  134GLU     CA 1316   6.485   4.343   3.311
  134GLU     CB 1317   6.586   4.266   3.226
  134GLU     CG 1318   6.530   4.238   3.086
  134GLU     CD 1319   6.633   4.175   2.992
  134GLU    OE1 1320   6.750   4.167   3.034
  134GLU    OE2 1321   6.604   4.123   2.882
  134GLU      C 1322   6.527   4.335   3.458
  134GLU      O 1323   6.475   4.261   3.542
  135LYS      N 1324   6.622   4.422   3.491
  135LYS      H 1325   6.645   4.488   3.419
  135LYS     CA 1326   6.693   4.425   3.620
  135LYS     CB 1327   6.837   4.474   3.603
  135LYS     CG 1328   6.925   4.374   3.527
  135LYS     CD 1329   7.073   4.413   3.529
  135LYS     CE 1330   7.116   4.514   3.423
  135LYS     NZ 1331   7.258   4.543   3.445
  135LYS    HZ1 1332   7.280   4.605   3.520
  135LYS    HZ2 1333   7.311   4.460   3.459
  135LYS    HZ3 1334   7.283   4.599   3.366
  135LYS      C 1335   6.629   4.498   3.738
  135LYS      O 1336   6.670   4.477   3.852
  136ASN      N 1337   6.540   4.593   3.709
  136ASN      H 1338   6.517   4.605   3.612
  136ASN     CA 1339   6.465   4.669   3.809
  136ASN     CB 1340   6.399   4.785   3.734
  136ASN     CG 1341   6.355   4.905   3.818
  136ASN    OD1 1342   6.264   4.897   3.900
  136ASN    ND2 1343   6.409   5.025   3.795
  136ASN   HD21 1344   6.464   5.037   3.713
  136ASN   HD22 1345   6.401   5.096   3.865
  136ASN      C 1346   6.364   4.589   3.891
  136ASN      O 1347   6.264   4.546   3.833
  137GLU      N 1348   6.369   4.616   4.021
  137GLU      H 1349   6.411   4.704   4.044
  137GLU     CA 1350   6.270   4.561   4.115
  137GLU     CB 1351   6.338   4.551   4.252
  137GLU     CG 1352   6.480   4.494   4.264
  137GLU     CD 1353   6.483   4.343   4.239
  137GLU    OE1 1354   6.595   4.291   4.219
  137GLU    OE2 1355   6.381   4.275   4.261
  137GLU      C 1356   6.136   4.632   4.136
  137GLU      O 1357   6.028   4.573   4.133
  138ALA      N 1358   6.153   4.764   4.147
  138ALA      H 1359   6.227   4.810   4.099
  138ALA     CA 1360   6.032   4.837   4.187
  138ALA     CB 1361   6.078   4.978   4.224
  138ALA      C 1362   5.913   4.838   4.090
  138ALA      O 1363   5.806   4.790   4.126
  139ILE      N 1364   5.950   4.848   3.963
  139ILE      H 1365   6.031   4.901   3.937
  139ILE     CA 1366   5.860   4.833   3.848
  139ILE     CB 1367   5.942   4.872   3.725
  139ILE    CG1 1368   5.956   5.023   3.712
  139ILE    CG2 1369   5.884   4.819   3.593
  139ILE     CD 1370   6.063   5.061   3.609
  139ILE      C 1371   5.782   4.701   3.846
  139ILE      O 1372   5.660   4.704   3.834
  140GLN      N 1373   5.844   4.590   3.885
  140GLN      H 1374   5.939   4.599   3.914
  140GLN     CA 1375   5.785   4.456   3.900
  140GLN     CB 1376   5.887   4.344   3.921
  140GLN     CG 1377   5.961   4.300   3.795
  140GLN     CD 1378   6.087   4.215   3.813
  140GLN    OE1 1379   6.091   4.096   3.842
  140GLN    NE2 1380   6.201   4.284   3.814
  140GLN   HE21 1381   6.212   4.383   3.801
  140GLN   HE22 1382   6.280   4.235   3.850
  140GLN      C 1383   5.687   4.450   4.017
  140GLN      O 1384   5.583   4.385   4.008
  141ALA      N 1385   5.716   4.514   4.131
  141ALA      H 1386   5.809   4.542   4.154
  141ALA     CA 1387   5.626   4.524   4.247
  141ALA     CB 1388   5.700   4.591   4.362
  141ALA      C 1389   5.495   4.597   4.216
  141ALA      O 1390   5.397   4.524   4.228
  142ALA      N 1391   5.508   4.716   4.159
  142ALA      H 1392   5.599   4.754   4.143
  142ALA     CA 1393   5.402   4.801   4.102
  142ALA     CB 1394   5.469   4.918   4.029
  142ALA      C 1395   5.309   4.736   3.999
  142ALA      O 1396   5.186   4.727   4.006
  143HISE     N 1397   5.377   4.677   3.901
  143HISE     H 1398   5.473   4.695   3.879
  143HISE    CA 1399   5.307   4.579   3.817
  143HISE    CB 1400   5.398   4.525   3.707
  143HISE    CG 1401   5.322   4.439   3.606
  143HISE   ND1 1402   5.239   4.489   3.514
  143HISE   CD2 1403   5.299   4.308   3.611
  143HISE   HD2 1404   5.351   4.239   3.678
  143HISE   CE1 1405   5.176   4.389   3.454
  143HISE   HE1 1406   5.131   4.405   3.356
  143HISE   NE2 1407   5.217   4.276   3.511
  143HISE   HE2 1408   5.167   4.191   3.498
  143HISE     C 1409   5.228   4.462   3.878
  143HISE     O 1410   5.106   4.460   3.863
  144ASP      N 1411   5.290   4.384   3.965
  144ASP      H 1412   5.389   4.376   3.973
  144ASP     CA 1413   5.221   4.273   4.033
  144ASP     CB 1414   5.329   4.194   4.107
  144ASP     CG 1415   5.370   4.070   4.028
  144ASP    OD1 1416   5.389   3.964   4.092
  144ASP    OD2 1417   5.410   4.089   3.911
  144ASP      C 1418   5.106   4.309   4.128
  144ASP      O 1419   5.003   4.242   4.122
  145ALA      N 1420   5.123   4.426   4.188
  145ALA      H 1421   5.209   4.477   4.184
  145ALA     CA 1422   5.017   4.488   4.268
  145ALA     CB 1423   5.069   4.617   4.332
  145ALA      C 1424   4.893   4.525   4.186
  145ALA      O 1425   4.790   4.466   4.218
  146VAL      N 1426   4.912   4.594   4.074
  146VAL      H 1427   4.999   4.595   4.025
  146VAL     CA 1428   4.793   4.615   3.989
  146VAL     CB 1429   4.832   4.721   3.885
  146VAL    CG1 1430   4.708   4.759   3.804
  146VAL    CG2 1431   4.889   4.843   3.957
  146VAL      C 1432   4.742   4.490   3.918
  146VAL      O 1433   4.621   4.467   3.924
  147ALA      N 1434   4.829   4.403   3.869
  147ALA      H 1435   4.926   4.430   3.868
  147ALA     CA 1436   4.789   4.277   3.804
  147ALA     CB 1437   4.906   4.206   3.737
  147ALA      C 1438   4.708   4.185   3.895
  147ALA      O 1439   4.638   4.098   3.844
  148GLN      N 1440   4.735   4.187   4.025
  148GLN      H 1441   4.817   4.221   4.070
  148GLN     CA 1442   4.650   4.115   4.121
  148GLN     CB 1443   4.725   4.088   4.252
  148GLN     CG 1444   4.826   3.983   4.207
  148GLN     CD 1445   4.920   3.951   4.323
  148GLN    OE1 1446   4.919   3.846   4.388
  148GLN    NE2 1447   5.032   4.023   4.316
  148GLN   HE21 1448   5.036   4.075   4.231
  148GLN   HE22 1449   5.103   4.018   4.386
  148GLN      C 1450   4.514   4.173   4.160
  148GLN      O 1451   4.417   4.100   4.138
  149GLU      N 1452   4.506   4.306   4.154
  149GLU      H 1453   4.581   4.362   4.121
  149GLU     CA 1454   4.389   4.387   4.192
  149GLU     CB 1455   4.429   4.534   4.209
  149GLU     CG 1456   4.340   4.581   4.324
  149GLU     CD 1457   4.377   4.725   4.357
  149GLU    OE1 1458   4.338   4.824   4.291
  149GLU    OE2 1459   4.448   4.744   4.459
  149GLU      C 1460   4.286   4.400   4.080
  149GLU      O 1461   4.171   4.437   4.101
  150GLY      N 1462   4.330   4.390   3.954
  150GLY      H 1463   4.427   4.379   3.933
  150GLY     CA 1464   4.235   4.401   3.843
  150GLY      C 1465   4.151   4.274   3.830
  150GLY      O 1466   4.200   4.162   3.811
  151GLN      N 1467   4.020   4.289   3.813
  151GLN      H 1468   3.984   4.371   3.768
  151GLN     CA 1469   3.927   4.176   3.827
  151GLN     CB 1470   3.783   4.223   3.808
  151GLN     CG 1471   3.718   4.313   3.913
  151GLN     CD 1472   3.566   4.313   3.903
  151GLN    OE1 1473   3.489   4.316   3.999
  151GLN    NE2 1474   3.509   4.370   3.797
  151GLN   HE21 1475   3.566   4.384   3.716
  151GLN   HE22 1476   3.411   4.387   3.809
  151GLN      C 1477   3.952   4.053   3.739
  151GLN      O 1478   3.968   3.939   3.781
  152CYS      N 1479   3.951   4.082   3.609
  152CYS      H 1480   3.962   4.177   3.578
  152CYS     CA 1481   3.947   3.979   3.504
  152CYS     CB 1482   3.901   4.029   3.367
  152CYS     SG 1483   3.760   4.146   3.366
  152CYS     HG 1484   3.832   4.258   3.376
  152CYS      C 1485   4.077   3.904   3.476
  152CYS      O 1486   4.187   3.944   3.515
  153ARG      N 1487   4.060   3.783   3.422
  153ARG      H 1488   3.979   3.726   3.435
  153ARG     CA 1489   4.176   3.712   3.367
  153ARG     CB 1490   4.199   3.592   3.459
  153ARG     CG 1491   4.347   3.564   3.486
  153ARG     CD 1492   4.437   3.678   3.534
  153ARG     NE 1493   4.395   3.715   3.669
  153ARG     HE 1494   4.316   3.666   3.706
  153ARG     CZ 1495   4.457   3.807   3.744
  153ARG    NH1 1496   4.567   3.874   3.709
  153ARG   HH11 1497   4.621   3.863   3.625
  153ARG   HH12 1498   4.597   3.951   3.765
  153ARG    NH2 1499   4.373   3.873   3.827
  153ARG   HH21 1500   4.278   3.845   3.814
  153ARG   HH22 1501   4.403   3.954   3.877
  153ARG      C 1502   4.170   3.692   3.215
  153ARG      O 1503   4.215   3.770   3.131
  154VAL      N 1504   4.126   3.571   3.183
  154VAL      H 1505   4.119   3.504   3.257
  154VAL     CA 1506   4.127   3.505   3.051
  154VAL     CB 1507   4.002   3.544   2.971
  154VAL    CG1 1508   3.995   3.476   2.835
  154VAL    CG2 1509   3.869   3.508   3.038
  154VAL      C 1510   4.256   3.525   2.972
  154VAL      O 1511   4.269   3.624   2.901
  155ASP      N 1512   4.351   3.439   3.007
  155ASP      H 1513   4.323   3.362   3.064
  155ASP     CA 1514   4.479   3.415   2.939
  155ASP     CB 1515   4.596   3.361   3.022
  155ASP     CG 1516   4.735   3.366   2.958
  155ASP    OD1 1517   4.766   3.438   2.860
  155ASP    OD2 1518   4.814   3.285   3.010
  155ASP      C 1519   4.469   3.328   2.813
  155ASP      O 1520   4.515   3.215   2.802
  156ASP      N 1521   4.390   3.384   2.722
  156ASP      H 1522   4.343   3.472   2.730
  156ASP     CA 1523   4.340   3.305   2.608
  156ASP     CB 1524   4.224   3.374   2.536
  156ASP     CG 1525   4.256   3.521   2.508
  156ASP    OD1 1526   4.365   3.553   2.456
  156ASP    OD2 1527   4.185   3.604   2.568
  156ASP      C 1528   4.451   3.264   2.511
  156ASP      O 1529   4.419   3.190   2.418
  157LYS      N 1530   4.565   3.332   2.519
  157LYS      H 1531   4.570   3.417   2.571
  157LYS     CA 1532   4.682   3.315   2.431
  157LYS     CB 1533   4.723   3.171   2.401
  157LYS     CG 1534   4.765   3.089   2.522
  157LYS     CD 1535   4.863   3.162   2.614
  157LYS     CE 1536   4.896   3.061   2.724
  157LYS     NZ 1537   4.988   3.120   2.822
  157LYS    HZ1 1538   5.072   3.155   2.780
  157LYS    HZ2 1539   4.948   3.197   2.872
  157LYS    HZ3 1540   5.004   3.055   2.896
  157LYS      C 1541   4.697   3.392   2.299
  157LYS      O 1542   4.812   3.399   2.256
  158VAL      N 1543   4.591   3.457   2.251
  158VAL      H 1544   4.517   3.467   2.317
  158VAL     CA 1545   4.587   3.546   2.134
  158VAL     CB 1546   4.451   3.615   2.123
  158VAL    CG1 1547   4.433   3.705   2.000
  158VAL    CG2 1548   4.345   3.505   2.133
  158VAL      C 1549   4.696   3.654   2.135
  158VAL      O 1550   4.706   3.723   2.236
  159ASN      N 1551   4.768   3.671   2.025
  159ASN      H 1552   4.742   3.633   1.936
  159ASN     CA 1553   4.887   3.756   2.013
  159ASN     CB 1554   4.940   3.720   1.873
  159ASN     CG 1555   5.076   3.780   1.837
  159ASN    OD1 1556   5.157   3.808   1.925
  159ASN    ND2 1557   5.097   3.806   1.708
  159ASN   HD21 1558   5.023   3.803   1.641
  159ASN   HD22 1559   5.187   3.841   1.682
  159ASN      C 1560   4.870   3.908   2.014
  159ASN      O 1561   4.863   3.978   1.913
  160PHE      N 1562   4.816   3.949   2.128
  160PHE      H 1563   4.786   3.891   2.204
  160PHE     CA 1564   4.794   4.091   2.161
  160PHE     CB 1565   4.714   4.107   2.290
  160PHE     CG 1566   4.563   4.104   2.262
  160PHE    CD1 1567   4.508   4.225   2.223
  160PHE    HD1 1568   4.561   4.320   2.235
  160PHE    CD2 1569   4.497   3.983   2.278
  160PHE    HD2 1570   4.543   3.891   2.316
  160PHE    CE1 1571   4.374   4.219   2.186
  160PHE    HE1 1572   4.319   4.313   2.179
  160PHE    CE2 1573   4.362   3.986   2.244
  160PHE    HE2 1574   4.300   3.897   2.239
  160PHE     CZ 1575   4.305   4.099   2.187
  160PHE     HZ 1576   4.203   4.112   2.150
  160PHE      C 1577   4.917   4.179   2.180
  160PHE      O 1578   5.010   4.139   2.250
  161HISE     N 1579   4.904   4.303   2.134
  161HISE     H 1580   4.832   4.326   2.069
  161HISE    CA 1581   5.011   4.404   2.127
  161HISE    CB 1582   5.076   4.407   1.989
  161HISE    CG 1583   5.149   4.280   1.942
  161HISE   ND1 1584   5.278   4.264   1.917
  161HISE   CD2 1585   5.087   4.186   1.872
  161HISE   HD2 1586   4.979   4.175   1.858
  161HISE   CE1 1587   5.298   4.170   1.824
  161HISE   HE1 1588   5.396   4.138   1.789
  161HISE   NE2 1589   5.178   4.117   1.803
  161HISE   HE2 1590   5.151   4.043   1.742
  161HISE     C 1591   4.946   4.540   2.150
  161HISE     O 1592   4.830   4.569   2.120
  162PHE      N 1593   5.031   4.637   2.184
  162PHE      H 1594   5.122   4.627   2.145
  162PHE     CA 1595   4.992   4.772   2.229
  162PHE     CB 1596   4.993   4.776   2.382
  162PHE     CG 1597   4.938   4.895   2.460
  162PHE    CD1 1598   4.801   4.917   2.447
  162PHE    HD1 1599   4.751   4.876   2.359
  162PHE    CD2 1600   5.000   4.945   2.573
  162PHE    HD2 1601   5.105   4.923   2.595
  162PHE    CE1 1602   4.727   4.995   2.534
  162PHE    HE1 1603   4.620   5.003   2.517
  162PHE    CE2 1604   4.927   5.022   2.663
  162PHE    HE2 1605   4.978   5.054   2.754
  162PHE     CZ 1606   4.791   5.048   2.646
  162PHE     HZ 1607   4.751   5.120   2.717
  162PHE      C 1608   5.078   4.884   2.170
  162PHE      O 1609   5.199   4.889   2.193
  163ILE      N 1610   5.019   4.974   2.092
  163ILE      H 1611   4.919   4.975   2.093
  163ILE     CA 1612   5.087   5.079   2.015
  163ILE     CB 1613   5.073   5.059   1.864
  163ILE    CG1 1614   5.090   4.912   1.826
  163ILE    CG2 1615   5.163   5.157   1.787
  163ILE     CD 1616   5.009   4.899   1.697
  163ILE      C 1617   5.046   5.221   2.057
  163ILE      O 1618   4.928   5.251   2.073
  164LEU      N 1619   5.149   5.296   2.094
  164LEU      H 1620   5.240   5.256   2.109
  164LEU     CA 1621   5.159   5.442   2.111
  164LEU     CB 1622   5.284   5.466   2.195
  164LEU     CG 1623   5.288   5.613   2.239
  164LEU    CD1 1624   5.169   5.656   2.325
  164LEU    CD2 1625   5.424   5.661   2.290
  164LEU      C 1626   5.178   5.508   1.975
  164LEU      O 1627   5.273   5.485   1.900
  165PHE      N 1628   5.090   5.606   1.953
  165PHE      H 1629   5.022   5.636   2.019
  165PHE     CA 1630   5.089   5.697   1.838
  165PHE     CB 1631   4.958   5.679   1.760
  165PHE     CG 1632   4.950   5.535   1.710
  165PHE    CD1 1633   4.874   5.439   1.775
  165PHE    HD1 1634   4.822   5.465   1.867
  165PHE    CD2 1635   4.997   5.515   1.580
  165PHE    HD2 1636   5.071   5.583   1.537
  165PHE    CE1 1637   4.842   5.318   1.714
  165PHE    HE1 1638   4.787   5.245   1.773
  165PHE    CE2 1639   4.959   5.397   1.517
  165PHE    HE2 1640   5.002   5.391   1.417
  165PHE     CZ 1641   4.887   5.299   1.584
  165PHE     HZ 1642   4.877   5.201   1.536
  165PHE      C 1643   5.087   5.837   1.901
  165PHE      O 1644   5.020   5.869   1.999
  166ASN      N 1645   5.191   5.907   1.856
  166ASN      H 1646   5.279   5.871   1.826
  166ASN     CA 1647   5.215   6.044   1.904
  166ASN     CB 1648   5.272   6.041   2.046
  166ASN     CG 1649   5.402   5.962   2.067
  166ASN    OD1 1650   5.462   5.901   1.979
  166ASN    ND2 1651   5.470   5.972   2.181
  166ASN   HD21 1652   5.444   6.022   2.264
  166ASN   HD22 1653   5.562   5.936   2.169
  166ASN      C 1654   5.298   6.137   1.815
  166ASN      O 1655   5.360   6.094   1.718
  167ASN      N 1656   5.311   6.265   1.850
  167ASN      H 1657   5.254   6.310   1.918
  167ASN     CA 1658   5.397   6.362   1.780
  167ASN     CB 1659   5.309   6.487   1.774
  167ASN     CG 1660   5.371   6.593   1.683
  167ASN    OD1 1661   5.476   6.651   1.712
  167ASN    ND2 1662   5.317   6.600   1.562
  167ASN   HD21 1663   5.252   6.536   1.522
  167ASN   HD22 1664   5.349   6.675   1.503
  167ASN      C 1665   5.530   6.400   1.846
  167ASN      O 1666   5.527   6.460   1.953
  168VAL      N 1667   5.643   6.382   1.778
  168VAL      H 1668   5.642   6.341   1.687
  168VAL     CA 1669   5.771   6.432   1.830
  168VAL     CB 1670   5.863   6.317   1.871
  168VAL    CG1 1671   6.002   6.369   1.909
  168VAL    CG2 1672   5.805   6.253   1.998
  168VAL      C 1673   5.831   6.522   1.722
  168VAL      O 1674   5.850   6.490   1.604
  169ASP      N 1675   5.868   6.646   1.752
  169ASP      H 1676   5.863   6.687   1.843
  169ASP     CA 1677   5.933   6.735   1.655
  169ASP     CB 1678   6.080   6.699   1.630
  169ASP     CG 1679   6.163   6.799   1.549
  169ASP    OD1 1680   6.130   6.920   1.548
  169ASP    OD2 1681   6.266   6.764   1.489
  169ASP      C 1682   5.853   6.751   1.526
  169ASP      O 1683   5.902   6.731   1.416
  170GLY      N 1684   5.721   6.744   1.544
  170GLY      H 1685   5.685   6.755   1.637
  170GLY     CA 1686   5.618   6.745   1.439
  170GLY      C 1687   5.610   6.620   1.352
  170GLY      O 1688   5.521   6.612   1.267
  171HISE     N 1689   5.693   6.517   1.363
  171HISE     H 1690   5.758   6.520   1.439
  171HISE    CA 1691   5.660   6.383   1.312
  171HISE    CB 1692   5.794   6.316   1.279
  171HISE    CG 1693   5.862   6.377   1.156
  171HISE   ND1 1694   5.988   6.419   1.142
  171HISE   CD2 1695   5.820   6.348   1.033
  171HISE   HD2 1696   5.716   6.324   1.010
  171HISE   CE1 1697   6.031   6.394   1.019
  171HISE   HE1 1698   6.104   6.455   0.965
  171HISE   NE2 1699   5.924   6.353   0.951
  171HISE   HE2 1700   5.924   6.326   0.855
  171HISE     C 1701   5.566   6.295   1.394
  171HISE     O 1702   5.587   6.278   1.514
  172LEU      N 1703   5.475   6.228   1.323
  172LEU      H 1704   5.453   6.254   1.229
  172LEU     CA 1705   5.386   6.129   1.385
  172LEU     CB 1706   5.254   6.119   1.308
  172LEU     CG 1707   5.125   6.075   1.377
  172LEU    CD1 1708   5.127   5.930   1.425
  172LEU    CD2 1709   5.092   6.182   1.482
  172LEU      C 1710   5.457   5.993   1.393
  172LEU      O 1711   5.465   5.923   1.292
  173TYR      N 1712   5.504   5.960   1.512
  173TYR      H 1713   5.468   6.002   1.595
  173TYR     CA 1714   5.572   5.830   1.532
  173TYR     CB 1715   5.709   5.845   1.597
  173TYR     CG 1716   5.813   5.933   1.526
  173TYR    CD1 1717   5.903   5.872   1.440
  173TYR    HD1 1718   5.887   5.772   1.398
  173TYR    CD2 1719   5.837   6.060   1.575
  173TYR    HD2 1720   5.754   6.110   1.627
  173TYR    CE1 1721   6.014   5.940   1.392
  173TYR    HE1 1722   6.084   5.877   1.336
  173TYR    CE2 1723   5.952   6.130   1.541
  173TYR    HE2 1724   5.968   6.238   1.553
  173TYR     CZ 1725   6.034   6.064   1.451
  173TYR     OH 1726   6.142   6.127   1.397
  173TYR     HH 1727   6.126   6.225   1.407
  173TYR      C 1728   5.487   5.722   1.599
  173TYR      O 1729   5.422   5.744   1.701
  174GLU      N 1730   5.495   5.603   1.539
  174GLU      H 1731   5.554   5.607   1.458
  174GLU     CA 1732   5.428   5.482   1.587
  174GLU     CB 1733   5.381   5.405   1.463
  174GLU     CG 1734   5.306   5.276   1.495
  174GLU     CD 1735   5.279   5.205   1.362
  174GLU    OE1 1736   5.178   5.236   1.295
  174GLU    OE2 1737   5.382   5.151   1.318
  174GLU      C 1738   5.527   5.403   1.673
  174GLU      O 1739   5.636   5.365   1.629
  175LEU      N 1740   5.503   5.393   1.803
  175LEU      H 1741   5.429   5.449   1.840
  175LEU     CA 1742   5.586   5.316   1.897
  175LEU     CB 1743   5.623   5.398   2.021
  175LEU     CG 1744   5.738   5.492   1.983
  175LEU    CD1 1745   5.691   5.617   1.910
  175LEU    CD2 1746   5.804   5.537   2.114
  175LEU      C 1747   5.521   5.186   1.944
  175LEU      O 1748   5.434   5.192   2.031
  176ASP      N 1749   5.583   5.079   1.895
  176ASP      H 1750   5.624   5.082   1.804
  176ASP     CA 1751   5.550   4.945   1.945
  176ASP     CB 1752   5.500   4.870   1.821
  176ASP     CG 1753   5.467   4.729   1.872
  176ASP    OD1 1754   5.562   4.649   1.880
  176ASP    OD2 1755   5.348   4.718   1.909
  176ASP      C 1756   5.679   4.884   2.000
  176ASP      O 1757   5.774   4.862   1.925
  177GLY      N 1758   5.672   4.831   2.122
  177GLY      H 1759   5.584   4.831   2.170
  177GLY     CA 1760   5.776   4.762   2.200
  177GLY      C 1761   5.832   4.638   2.131
  177GLY      O 1762   5.946   4.608   2.164
  178ARG      N 1763   5.750   4.565   2.056
  178ARG      H 1764   5.682   4.611   1.999
  178ARG     CA 1765   5.794   4.433   2.009
  178ARG     CB 1766   5.665   4.354   1.983
  178ARG     CG 1767   5.582   4.330   2.109
  178ARG     CD 1768   5.607   4.219   2.211
  178ARG     NE 1769   5.559   4.087   2.165
  178ARG     HE 1770   5.633   4.026   2.137
  178ARG     CZ 1771   5.434   4.041   2.154
  178ARG    NH1 1772   5.329   4.110   2.202
  178ARG   HH11 1773   5.339   4.201   2.243
  178ARG   HH12 1774   5.241   4.066   2.188
  178ARG    NH2 1775   5.404   3.949   2.061
  178ARG   HH21 1776   5.466   3.927   1.986
  178ARG   HH22 1777   5.316   3.902   2.059
  178ARG      C 1778   5.874   4.448   1.879
  178ARG      O 1779   5.933   4.353   1.829
  179MET      N 1780   5.861   4.570   1.827
  179MET      H 1781   5.775   4.616   1.849
  179MET     CA 1782   5.925   4.606   1.699
  179MET     CB 1783   5.851   4.712   1.618
  179MET     CG 1784   5.725   4.643   1.565
  179MET     SD 1785   5.734   4.492   1.463
  179MET     CE 1786   5.581   4.498   1.372
  179MET      C 1787   6.072   4.640   1.720
  179MET      O 1788   6.117   4.675   1.829
  180PRO      N 1789   6.151   4.626   1.614
  180PRO     CA 1790   6.291   4.672   1.612
  180PRO     CB 1791   6.344   4.621   1.478
  180PRO     CG 1792   6.254   4.503   1.442
  180PRO     CD 1793   6.117   4.543   1.498
  180PRO      C 1794   6.310   4.823   1.621
  180PRO      O 1795   6.398   4.877   1.688
  181PHE      N 1796   6.232   4.904   1.550
  181PHE      H 1797   6.145   4.865   1.518
  181PHE     CA 1798   6.238   5.051   1.544
  181PHE     CB 1799   6.316   5.094   1.420
  181PHE     CG 1800   6.462   5.049   1.426
  181PHE    CD1 1801   6.489   4.923   1.372
  181PHE    HD1 1802   6.411   4.880   1.309
  181PHE    CD2 1803   6.565   5.130   1.473
  181PHE    HD2 1804   6.551   5.231   1.512
  181PHE    CE1 1805   6.620   4.880   1.358
  181PHE    HE1 1806   6.637   4.778   1.325
  181PHE    CE2 1807   6.695   5.083   1.462
  181PHE    HE2 1808   6.769   5.144   1.515
  181PHE     CZ 1809   6.724   4.960   1.405
  181PHE     HZ 1810   6.824   4.916   1.406
  181PHE      C 1811   6.101   5.117   1.536
  181PHE      O 1812   6.004   5.041   1.539
  182PRO      N 1813   6.081   5.243   1.574
  182PRO     CA 1814   5.965   5.328   1.547
  182PRO     CB 1815   5.983   5.464   1.615
  182PRO     CG 1816   6.078   5.425   1.728
  182PRO     CD 1817   6.170   5.323   1.660
  182PRO      C 1818   5.939   5.361   1.400
  182PRO      O 1819   6.031   5.349   1.319
  183VAL      N 1820   5.810   5.368   1.369
  183VAL      H 1821   5.742   5.367   1.442
  183VAL     CA 1822   5.766   5.390   1.230
  183VAL     CB 1823   5.655   5.291   1.196
  183VAL    CG1 1824   5.620   5.296   1.047
  183VAL    CG2 1825   5.714   5.151   1.213
  183VAL      C 1826   5.725   5.538   1.224
  183VAL      O 1827   5.647   5.592   1.302
  184ASN      N 1828   5.790   5.604   1.129
  184ASN      H 1829   5.844   5.562   1.056
  184ASN     CA 1830   5.756   5.745   1.108
  184ASN     CB 1831   5.873   5.840   1.080
  184ASN     CG 1832   5.841   5.989   1.075
  184ASN    OD1 1833   5.731   6.045   1.072
  184ASN    ND2 1834   5.952   6.061   1.085
  184ASN   HD21 1835   6.040   6.015   1.098
  184ASN   HD22 1836   5.941   6.155   1.051
  184ASN      C 1837   5.650   5.769   1.000
  184ASN      O 1838   5.681   5.791   0.883
  185HISE     N 1839   5.532   5.816   1.041
  185HISE     H 1840   5.529   5.856   1.132
  185HISE    CA 1841   5.416   5.833   0.952
  185HISE    CB 1842   5.291   5.796   1.032
  185HISE    CG 1843   5.282   5.645   1.053
  185HISE   ND1 1844   5.284   5.554   0.956
  185HISE   CD2 1845   5.277   5.584   1.171
  185HISE   HD2 1846   5.298   5.629   1.268
  185HISE   CE1 1847   5.269   5.434   1.012
  185HISE   HE1 1848   5.263   5.342   0.953
  185HISE   NE2 1849   5.271   5.454   1.143
  185HISE   HE2 1850   5.258   5.390   1.219
  185HISE     C 1851   5.397   5.977   0.902
  185HISE     O 1852   5.291   6.017   0.855
  186GLY      N 1853   5.505   6.053   0.887
  186GLY      H 1854   5.594   6.013   0.910
  186GLY     CA 1855   5.510   6.191   0.836
  186GLY      C 1856   5.461   6.308   0.922
  186GLY      O 1857   5.461   6.302   1.045
  187ALA      N 1858   5.440   6.421   0.855
  187ALA      H 1859   5.432   6.416   0.755
  187ALA     CA 1860   5.427   6.553   0.918
  187ALA     CB 1861   5.475   6.660   0.820
  187ALA      C 1862   5.286   6.569   0.976
  187ALA      O 1863   5.185   6.553   0.907
  188SER      N 1864   5.290   6.627   1.095
  188SER      H 1865   5.373   6.664   1.138
  188SER     CA 1866   5.173   6.631   1.184
  188SER     CB 1867   5.173   6.501   1.264
  188SER     OG 1868   5.104   6.498   1.389
  188SER     HG 1869   5.006   6.510   1.370
  188SER      C 1870   5.172   6.751   1.279
  188SER      O 1871   5.277   6.788   1.331
  189SER      N 1872   5.051   6.790   1.318
  189SER      H 1873   4.975   6.725   1.317
  189SER     CA 1874   5.027   6.909   1.401
  189SER     CB 1875   4.929   7.006   1.335
  189SER     OG 1876   4.894   7.106   1.430
  189SER     HG 1877   4.822   7.163   1.390
  189SER      C 1878   4.976   6.871   1.540
  189SER      O 1879   4.912   6.768   1.562
  190GLU      N 1880   5.033   6.939   1.639
  190GLU      H 1881   5.128   6.966   1.626
  190GLU     CA 1882   4.990   6.931   1.779
  190GLU     CB 1883   5.065   7.031   1.868
  190GLU     CG 1884   5.056   7.003   2.018
  190GLU     CD 1885   5.146   7.089   2.106
  190GLU    OE1 1886   5.198   7.037   2.207
  190GLU    OE2 1887   5.166   7.208   2.073
  190GLU      C 1888   4.838   6.940   1.795
  190GLU      O 1889   4.772   6.849   1.845
  191ASP      N 1890   4.788   7.048   1.736
  191ASP      H 1891   4.833   7.092   1.659
  191ASP     CA 1892   4.643   7.071   1.740
  191ASP     CB 1893   4.599   7.189   1.653
  191ASP     CG 1894   4.456   7.239   1.673
  191ASP    OD1 1895   4.392   7.195   1.772
  191ASP    OD2 1896   4.409   7.332   1.605
  191ASP      C 1897   4.556   6.954   1.690
  191ASP      O 1898   4.466   6.912   1.762
  192THR      N 1899   4.610   6.884   1.591
  192THR      H 1900   4.700   6.905   1.553
  192THR     CA 1901   4.533   6.780   1.521
  192THR     CB 1902   4.525   6.783   1.369
  192THR    OG1 1903   4.653   6.792   1.305
  192THR    HG1 1904   4.705   6.709   1.323
  192THR    CG2 1905   4.438   6.901   1.326
  192THR      C 1906   4.574   6.639   1.564
  192THR      O 1907   4.573   6.549   1.481
  193LEU      N 1908   4.634   6.625   1.682
  193LEU      H 1909   4.644   6.706   1.739
  193LEU     CA 1910   4.697   6.499   1.724
  193LEU     CB 1911   4.746   6.508   1.869
  193LEU     CG 1912   4.898   6.499   1.872
  193LEU    CD1 1913   4.945   6.565   2.002
  193LEU    CD2 1914   4.941   6.352   1.865
  193LEU      C 1915   4.602   6.379   1.714
  193LEU      O 1916   4.651   6.278   1.662
  194LEU      N 1917   4.478   6.390   1.760
  194LEU      H 1918   4.425   6.475   1.755
  194LEU     CA 1919   4.384   6.277   1.763
  194LEU     CB 1920   4.253   6.304   1.837
  194LEU     CG 1921   4.261   6.310   1.990
  194LEU    CD1 1922   4.122   6.330   2.051
  194LEU    CD2 1923   4.302   6.174   2.047
  194LEU      C 1924   4.359   6.248   1.615
  194LEU      O 1925   4.422   6.152   1.570
  195LYS      N 1926   4.307   6.345   1.540
  195LYS      H 1927   4.257   6.416   1.589
  195LYS     CA 1928   4.297   6.338   1.393
  195LYS     CB 1929   4.262   6.470   1.324
  195LYS     CG 1930   4.209   6.460   1.181
  195LYS     CD 1931   4.181   6.602   1.132
  195LYS     CE 1932   4.110   6.595   0.996
  195LYS     NZ 1933   4.186   6.546   0.880
  195LYS    HZ1 1934   4.239   6.468   0.913
  195LYS    HZ2 1935   4.142   6.513   0.797
  195LYS    HZ3 1936   4.246   6.623   0.859
  195LYS      C 1937   4.406   6.267   1.312
  195LYS      O 1938   4.389   6.163   1.249
  196ASP      N 1939   4.526   6.322   1.324
  196ASP      H 1940   4.533   6.413   1.365
  196ASP     CA 1941   4.648   6.273   1.258
  196ASP     CB 1942   4.773   6.354   1.294
  196ASP     CG 1943   4.797   6.488   1.224
  196ASP    OD1 1944   4.857   6.580   1.284
  196ASP    OD2 1945   4.742   6.499   1.112
  196ASP      C 1946   4.674   6.130   1.304
  196ASP      O 1947   4.692   6.044   1.218
  197ALA      N 1948   4.683   6.097   1.433
  197ALA      H 1949   4.662   6.159   1.509
  197ALA     CA 1950   4.699   5.956   1.471
  197ALA     CB 1951   4.740   5.938   1.617
  197ALA      C 1952   4.585   5.857   1.443
  197ALA      O 1953   4.598   5.740   1.408
  198ALA      N 1954   4.464   5.909   1.459
  198ALA      H 1955   4.444   6.001   1.492
  198ALA     CA 1956   4.340   5.839   1.423
  198ALA     CB 1957   4.231   5.944   1.448
  198ALA      C 1958   4.326   5.777   1.284
  198ALA      O 1959   4.265   5.671   1.274
  199LYS      N 1960   4.372   5.851   1.184
  199LYS      H 1961   4.380   5.949   1.200
  199LYS     CA 1962   4.386   5.798   1.047
  199LYS     CB 1963   4.450   5.912   0.968
  199LYS     CG 1964   4.456   5.870   0.821
  199LYS     CD 1965   4.553   5.959   0.744
  199LYS     CE 1966   4.695   5.955   0.801
  199LYS     NZ 1967   4.787   6.040   0.723
  199LYS    HZ1 1968   4.879   6.048   0.762
  199LYS    HZ2 1969   4.812   5.995   0.637
  199LYS    HZ3 1970   4.752   6.132   0.709
  199LYS      C 1971   4.468   5.670   1.034
  199LYS      O 1972   4.419   5.564   0.995
  200VAL      N 1973   4.580   5.680   1.106
  200VAL      H 1974   4.613   5.758   1.158
  200VAL     CA 1975   4.673   5.566   1.117
  200VAL     CB 1976   4.812   5.617   1.154
  200VAL    CG1 1977   4.906   5.497   1.160
  200VAL    CG2 1978   4.868   5.718   1.053
  200VAL      C 1979   4.617   5.446   1.193
  200VAL      O 1980   4.636   5.335   1.142
  201CYS      N 1981   4.533   5.476   1.292
  201CYS      H 1982   4.519   5.570   1.323
  201CYS     CA 1983   4.473   5.371   1.376
  201CYS     CB 1984   4.421   5.420   1.511
  201CYS     SG 1985   4.540   5.507   1.620
  201CYS     HG 1986   4.582   5.581   1.518
  201CYS      C 1987   4.358   5.302   1.302
  201CYS      O 1988   4.348   5.180   1.295
  202ARG      N 1989   4.293   5.388   1.224
  202ARG      H 1990   4.302   5.487   1.236
  202ARG     CA 1991   4.194   5.334   1.131
  202ARG     CB 1992   4.106   5.440   1.064
  202ARG     CG 1993   4.009   5.498   1.166
  202ARG     CD 1994   3.899   5.589   1.111
  202ARG     NE 1995   3.966   5.694   1.033
  202ARG     HE 1996   4.006   5.680   0.943
  202ARG     CZ 1997   3.973   5.821   1.077
  202ARG    NH1 1998   3.946   5.849   1.205
  202ARG   HH11 1999   3.910   5.780   1.268
  202ARG   HH12 2000   3.961   5.939   1.246
  202ARG    NH2 2001   3.976   5.928   0.996
  202ARG   HH21 2002   3.966   5.918   0.897
  202ARG   HH22 2003   3.979   6.026   1.015
  202ARG      C 2004   4.241   5.244   1.016
  202ARG      O 2005   4.216   5.124   1.015
  203GLU      N 2006   4.347   5.283   0.946
  203GLU      H 2007   4.389   5.371   0.970
  203GLU     CA 2008   4.406   5.198   0.841
  203GLU     CB 2009   4.493   5.274   0.741
  203GLU     CG 2010   4.631   5.306   0.798
  203GLU     CD 2011   4.728   5.357   0.691
  203GLU    OE1 2012   4.685   5.428   0.597
  203GLU    OE2 2013   4.849   5.332   0.709
  203GLU      C 2014   4.467   5.065   0.886
  203GLU      O 2015   4.449   4.963   0.820
  204PHE      N 2016   4.522   5.073   1.007
  204PHE      H 2017   4.513   5.156   1.061
  204PHE     CA 2018   4.573   4.956   1.080
  204PHE     CB 2019   4.634   4.999   1.214
  204PHE     CG 2020   4.776   4.945   1.232
  204PHE    CD1 2021   4.873   5.024   1.292
  204PHE    HD1 2022   4.883   5.130   1.268
  204PHE    CD2 2023   4.800   4.808   1.225
  204PHE    HD2 2024   4.713   4.744   1.211
  204PHE    CE1 2025   4.994   4.972   1.335
  204PHE    HE1 2026   5.067   5.041   1.377
  204PHE    CE2 2027   4.918   4.757   1.278
  204PHE    HE2 2028   4.919   4.648   1.281
  204PHE     CZ 2029   5.019   4.835   1.332
  204PHE     HZ 2030   5.106   4.792   1.382
  204PHE      C 2031   4.462   4.857   1.114
  204PHE      O 2032   4.476   4.746   1.063
  205THR      N 2033   4.352   4.907   1.169
  205THR      H 2034   4.345   5.004   1.191
  205THR     CA 2035   4.238   4.822   1.206
  205THR     CB 2036   4.178   4.856   1.343
  205THR    OG1 2037   4.096   4.748   1.389
  205THR    HG1 2038   4.151   4.665   1.397
  205THR    CG2 2039   4.110   4.993   1.336
  205THR      C 2040   4.135   4.790   1.098
  205THR      O 2041   4.099   4.673   1.093
  206GLU      N 2042   4.128   4.869   0.991
  206GLU      H 2043   4.176   4.957   0.989
  206GLU     CA 2044   4.038   4.841   0.878
  206GLU     CB 2045   4.010   4.960   0.786
  206GLU     CG 2046   3.899   5.046   0.849
  206GLU     CD 2047   3.878   5.180   0.779
  206GLU    OE1 2048   3.937   5.278   0.829
  206GLU    OE2 2049   3.798   5.177   0.683
  206GLU      C 2050   4.064   4.719   0.790
  206GLU      O 2051   3.984   4.682   0.704
  207ARG      N 2052   4.192   4.687   0.775
  207ARG      H 2053   4.267   4.750   0.792
  207ARG     CA 2054   4.239   4.579   0.687
  207ARG     CB 2055   4.392   4.573   0.677
  207ARG     CG 2056   4.450   4.699   0.613
  207ARG     CD 2057   4.600   4.697   0.584
  207ARG     NE 2058   4.690   4.713   0.700
  207ARG     HE 2059   4.675   4.652   0.778
  207ARG     CZ 2060   4.769   4.816   0.731
  207ARG    NH1 2061   4.770   4.915   0.640
  207ARG   HH11 2062   4.693   4.925   0.578
  207ARG   HH12 2063   4.851   4.970   0.617
  207ARG    NH2 2064   4.841   4.830   0.843
  207ARG   HH21 2065   4.822   4.758   0.909
  207ARG   HH22 2066   4.902   4.909   0.849
  207ARG      C 2067   4.196   4.438   0.729
  207ARG      O 2068   4.165   4.360   0.639
  208GLU      N 2069   4.229   4.407   0.854
  208GLU      H 2070   4.307   4.451   0.899
  208GLU     CA 2071   4.174   4.285   0.917
  208GLU     CB 2072   4.244   4.254   1.049
  208GLU     CG 2073   4.391   4.280   1.083
  208GLU     CD 2074   4.489   4.259   0.968
  208GLU    OE1 2075   4.572   4.352   0.958
  208GLU    OE2 2076   4.501   4.147   0.915
  208GLU      C 2077   4.022   4.279   0.930
  208GLU      O 2078   3.969   4.259   1.039
  209GLN      N 2079   3.948   4.289   0.820
  209GLN      H 2080   4.001   4.278   0.735
  209GLN     CA 2081   3.802   4.274   0.811
  209GLN     CB 2082   3.766   4.298   0.665
  209GLN     CG 2083   3.788   4.438   0.608
  209GLN     CD 2084   3.750   4.460   0.461
  209GLN    OE1 2085   3.829   4.467   0.367
  209GLN    NE2 2086   3.622   4.479   0.430
  209GLN   HE21 2087   3.548   4.460   0.495
  209GLN   HE22 2088   3.615   4.516   0.338
  209GLN      C 2089   3.729   4.157   0.877
  209GLN      O 2090   3.609   4.161   0.903
  210GLY      N 2091   3.805   4.056   0.917
  210GLY      H 2092   3.897   4.040   0.881
  210GLY     CA 2093   3.751   3.949   1.002
  210GLY      C 2094   3.754   3.994   1.148
  210GLY      O 2095   3.654   3.976   1.218
  211GLU      N 2096   3.868   4.042   1.197
  211GLU      H 2097   3.932   4.097   1.143
  211GLU     CA 2098   3.896   4.054   1.341
  211GLU     CB 2099   4.044   4.076   1.374
  211GLU     CG 2100   4.081   4.088   1.522
  211GLU     CD 2101   4.055   3.958   1.599
  211GLU    OE1 2102   3.945   3.945   1.657
  211GLU    OE2 2103   4.142   3.868   1.599
  211GLU      C 2104   3.815   4.161   1.414
  211GLU      O 2105   3.792   4.270   1.362
  212VAL      N 2106   3.759   4.113   1.525
  212VAL      H 2107   3.772   4.023   1.566
  212VAL     CA 2108   3.669   4.187   1.615
  212VAL     CB 2109   3.536   4.115   1.638
  212VAL    CG1 2110   3.461   4.078   1.510
  212VAL    CG2 2111   3.572   3.990   1.718
  212VAL      C 2112   3.727   4.251   1.741
  212VAL      O 2113   3.663   4.334   1.806
  213ARG      N 2114   3.832   4.185   1.789
  213ARG      H 2115   3.871   4.106   1.741
  213ARG     CA 2116   3.900   4.234   1.910
  213ARG     CB 2117   3.994   4.126   1.962
  213ARG     CG 2118   3.904   4.016   2.021
  213ARG     CD 2119   3.967   3.881   2.054
  213ARG     NE 2120   4.006   3.819   1.926
  213ARG     HE 2121   3.991   3.879   1.848
  213ARG     CZ 2122   4.062   3.697   1.923
  213ARG    NH1 2123   4.069   3.625   2.036
  213ARG   HH11 2124   4.028   3.662   2.120
  213ARG   HH12 2125   4.124   3.542   2.042
  213ARG    NH2 2126   4.120   3.650   1.812
  213ARG   HH21 2127   4.119   3.704   1.728
  213ARG   HH22 2128   4.160   3.558   1.810
  213ARG      C 2129   3.989   4.355   1.880
  213ARG      O 2130   4.054   4.349   1.776
  214PHE      N 2131   3.970   4.459   1.961
  214PHE      H 2132   3.908   4.447   2.039
  214PHE     CA 2133   4.047   4.584   1.970
  214PHE     CB 2134   4.038   4.670   1.843
  214PHE     CG 2135   3.895   4.699   1.797
  214PHE    CD1 2136   3.832   4.821   1.821
  214PHE    HD1 2137   3.891   4.902   1.864
  214PHE    CD2 2138   3.837   4.599   1.721
  214PHE    HD2 2139   3.897   4.522   1.672
  214PHE    CE1 2140   3.705   4.847   1.771
  214PHE    HE1 2141   3.664   4.946   1.789
  214PHE    CE2 2142   3.711   4.629   1.669
  214PHE    HE2 2143   3.657   4.556   1.610
  214PHE     CZ 2144   3.647   4.750   1.689
  214PHE     HZ 2145   3.546   4.766   1.651
  214PHE      C 2146   4.008   4.666   2.093
  214PHE      O 2147   3.896   4.650   2.141
  215SER      N 2148   4.071   4.781   2.113
  215SER      H 2149   4.162   4.794   2.074
  215SER     CA 2150   4.039   4.880   2.217
  215SER     CB 2151   4.056   4.832   2.362
  215SER     OG 2152   4.003   4.926   2.455
  215SER     HG 2153   4.043   4.905   2.544
  215SER      C 2154   4.130   5.002   2.201
  215SER      O 2155   4.248   4.987   2.171
  216ALA      N 2156   4.069   5.119   2.183
  216ALA      H 2157   3.970   5.121   2.174
  216ALA     CA 2158   4.144   5.246   2.176
  216ALA     CB 2159   4.093   5.342   2.069
  216ALA      C 2160   4.140   5.315   2.313
  216ALA      O 2161   4.033   5.317   2.373
  217VAL      N 2162   4.247   5.389   2.342
  217VAL      H 2163   4.326   5.394   2.281
  217VAL     CA 2164   4.266   5.469   2.463
  217VAL     CB 2165   4.332   5.382   2.571
  217VAL    CG1 2166   4.446   5.293   2.521
  217VAL    CG2 2167   4.349   5.437   2.713
  217VAL      C 2168   4.353   5.592   2.436
  217VAL      O 2169   4.471   5.587   2.403
  218ALA      N 2170   4.298   5.705   2.482
  218ALA      H 2171   4.210   5.713   2.528
  218ALA     CA 2172   4.363   5.835   2.458
  218ALA     CB 2173   4.270   5.919   2.370
  218ALA      C 2174   4.389   5.911   2.588
  218ALA      O 2175   4.293   5.926   2.664
  219LEU      N 2176   4.492   5.993   2.570
  219LEU      H 2177   4.527   6.016   2.479
  219LEU     CA 2178   4.549   6.077   2.677
  219LEU     CB 2179   4.671   6.000   2.727
  219LEU     CG 2180   4.697   5.994   2.878
  219LEU    CD1 2181   4.827   5.915   2.899
  219LEU    CD2 2182   4.710   6.126   2.955
  219LEU      C 2183   4.598   6.212   2.625
  219LEU     O1 2184   4.594   6.238   2.503
  219LEU     O2 2185   4.651   6.297   2.699
   6.92504   6.92504   4.89674   0.00000   0.00000   0.00000   0.00000   3.46251   3.46251
