# Supplementary material for: Is There a Functional Role for the Knotted Topology in Protein UCH-L1?
Source: J Chem Inf Model. 2024 Jul 24;64(17):6827–37. doi: 10.1021/acs.jcim.4c00880 (PMC11388461; doi:10.1021/acs.jcim.4c00880)
Supplement: Supplementary file 2 — ci4c00880_si_002.zip [file ci4c00880_si_002.zip › UCH-L1_files/APO/APO_delta221/REP_1/traj_final.gro]

Protein in water t= 500000.00000 step= 5000000
 2193
    1MET      N    1   4.484   5.358   0.929
    1MET     H1    2   4.523   5.334   0.840
    1MET     H2    3   4.389   5.390   0.917
    1MET     H3    4   4.538   5.433   0.965
    1MET     CA    5   4.475   5.246   1.023
    1MET     CB    6   4.358   5.279   1.117
    1MET     CG    7   4.361   5.197   1.246
    1MET     SD    8   4.513   5.234   1.341
    1MET     CE    9   4.467   5.394   1.405
    1MET      C   10   4.445   5.122   0.937
    1MET      O   11   4.379   5.137   0.835
    2GLN      N   12   4.497   5.011   0.989
    2GLN      H   13   4.571   5.021   1.055
    2GLN     CA   14   4.459   4.879   0.939
    2GLN     CB   15   4.586   4.811   0.886
    2GLN     CG   16   4.587   4.820   0.734
    2GLN     CD   17   4.715   4.746   0.694
    2GLN    OE1   18   4.708   4.623   0.680
    2GLN    NE2   19   4.812   4.816   0.637
    2GLN   HE21   20   4.802   4.910   0.605
    2GLN   HE22   21   4.884   4.760   0.596
    2GLN      C   22   4.376   4.803   1.043
    2GLN      O   23   4.356   4.849   1.155
    3LEU      N   24   4.281   4.723   0.994
    3LEU      H   25   4.251   4.713   0.899
    3LEU     CA   26   4.204   4.629   1.078
    3LEU     CB   27   4.071   4.588   1.015
    3LEU     CG   28   3.968   4.701   0.998
    3LEU    CD1   29   3.851   4.646   0.916
    3LEU    CD2   30   3.921   4.749   1.136
    3LEU      C   31   4.283   4.501   1.104
    3LEU      O   32   4.240   4.431   1.196
    4LYS      N   33   4.401   4.483   1.047
    4LYS      H   34   4.434   4.545   0.975
    4LYS     CA   35   4.484   4.366   1.077
    4LYS     CB   36   4.583   4.358   0.961
    4LYS     CG   37   4.664   4.230   0.938
    4LYS     CD   38   4.747   4.258   0.813
    4LYS     CE   39   4.830   4.139   0.764
    4LYS     NZ   40   4.897   4.171   0.636
    4LYS    HZ1   41   4.824   4.205   0.576
    4LYS    HZ2   42   4.969   4.239   0.651
    4LYS    HZ3   43   4.943   4.092   0.597
    4LYS      C   44   4.565   4.385   1.205
    4LYS      O   45   4.611   4.496   1.233
    5PRO      N   46   4.556   4.279   1.284
    5PRO     CA   47   4.615   4.261   1.417
    5PRO     CB   48   4.587   4.118   1.463
    5PRO     CG   49   4.443   4.113   1.412
    5PRO     CD   50   4.466   4.163   1.269
    5PRO      C   51   4.767   4.267   1.395
    5PRO      O   52   4.814   4.194   1.309
    6MET      N   53   4.827   4.320   1.501
    6MET      H   54   4.787   4.309   1.592
    6MET     CA   55   4.964   4.371   1.508
    6MET     CB   56   4.963   4.503   1.585
    6MET     CG   57   4.914   4.619   1.499
    6MET     SD   58   4.944   4.780   1.581
    6MET     CE   59   4.964   4.877   1.433
    6MET      C   60   5.054   4.276   1.588
    6MET      O   61   5.028   4.176   1.655
    7GLU      N   62   5.182   4.302   1.566
    7GLU      H   63   5.202   4.362   1.488
    7GLU     CA   64   5.296   4.243   1.637
    7GLU     CB   65   5.404   4.186   1.544
    7GLU     CG   66   5.360   4.055   1.479
    7GLU     CD   67   5.337   3.930   1.563
    7GLU    OE1   68   5.229   3.867   1.555
    7GLU    OE2   69   5.423   3.905   1.651
    7GLU      C   70   5.359   4.345   1.732
    7GLU      O   71   5.442   4.422   1.684
    8ILE      N   72   5.348   4.307   1.859
    8ILE      H   73   5.308   4.219   1.887
    8ILE     CA   74   5.413   4.379   1.969
    8ILE     CB   75   5.325   4.373   2.093
    8ILE    CG1   76   5.338   4.495   2.185
    8ILE    CG2   77   5.309   4.235   2.158
    8ILE     CD   78   5.287   4.613   2.103
    8ILE      C   79   5.557   4.332   1.991
    8ILE      O   80   5.618   4.353   2.095
    9ASN      N   81   5.626   4.304   1.881
    9ASN      H   82   5.584   4.319   1.791
    9ASN     CA   83   5.758   4.239   1.878
    9ASN     CB   84   5.757   4.147   1.756
    9ASN     CG   85   5.893   4.091   1.713
    9ASN    OD1   86   5.944   4.143   1.613
    9ASN    ND2   87   5.961   4.005   1.788
    9ASN   HD21   88   5.934   3.961   1.874
    9ASN   HD22   89   6.055   3.979   1.768
    9ASN      C   90   5.871   4.340   1.861
    9ASN      O   91   5.859   4.425   1.773
   10PRO      N   92   5.975   4.339   1.943
   10PRO     CA   93   6.095   4.425   1.936
   10PRO     CB   94   6.202   4.340   2.006
   10PRO     CG   95   6.130   4.217   2.062
   10PRO     CD   96   5.982   4.258   2.065
   10PRO      C   97   6.145   4.448   1.794
   10PRO      O   98   6.134   4.563   1.750
   11GLU      N   99   6.175   4.340   1.723
   11GLU      H  100   6.189   4.249   1.763
   11GLU     CA  101   6.218   4.352   1.583
   11GLU     CB  102   6.234   4.215   1.516
   11GLU     CG  103   6.329   4.106   1.567
   11GLU     CD  104   6.276   4.046   1.698
   11GLU    OE1  105   6.226   3.932   1.693
   11GLU    OE2  106   6.320   4.097   1.803
   11GLU      C  107   6.118   4.423   1.492
   11GLU      O  108   6.161   4.497   1.403
   12MET      N  109   5.989   4.400   1.513
   12MET      H  110   5.962   4.306   1.531
   12MET     CA  111   5.891   4.474   1.431
   12MET     CB  112   5.755   4.407   1.451
   12MET     CG  113   5.739   4.282   1.364
   12MET     SD  114   5.735   4.316   1.185
   12MET     CE  115   5.735   4.149   1.122
   12MET      C  116   5.882   4.621   1.473
   12MET      O  117   5.896   4.709   1.387
   13LEU      N  118   5.873   4.645   1.603
   13LEU      H  119   5.862   4.573   1.672
   13LEU     CA  120   5.876   4.781   1.660
   13LEU     CB  121   5.842   4.768   1.808
   13LEU     CG  122   5.698   4.740   1.850
   13LEU    CD1  123   5.699   4.686   1.993
   13LEU    CD2  124   5.631   4.877   1.863
   13LEU      C  125   6.000   4.868   1.639
   13LEU      O  126   5.986   4.979   1.588
   14ASN      N  127   6.118   4.807   1.627
   14ASN      H  128   6.138   4.730   1.689
   14ASN     CA  129   6.238   4.861   1.562
   14ASN     CB  130   6.361   4.770   1.565
   14ASN     CG  131   6.390   4.738   1.712
   14ASN    OD1  132   6.402   4.831   1.792
   14ASN    ND2  133   6.461   4.627   1.732
   14ASN   HD21  134   6.487   4.574   1.652
   14ASN   HD22  135   6.502   4.613   1.822
   14ASN      C  136   6.231   4.902   1.415
   14ASN      O  137   6.278   5.010   1.377
   15LYS      N  138   6.161   4.826   1.332
   15LYS      H  139   6.111   4.745   1.362
   15LYS     CA  140   6.129   4.864   1.193
   15LYS     CB  141   6.091   4.739   1.113
   15LYS     CG  142   6.040   4.769   0.972
   15LYS     CD  143   5.986   4.636   0.918
   15LYS     CE  144   5.894   4.560   1.013
   15LYS     NZ  145   5.861   4.432   0.948
   15LYS    HZ1  146   5.827   4.374   1.023
   15LYS    HZ2  147   5.788   4.452   0.883
   15LYS    HZ3  148   5.941   4.382   0.913
   15LYS      C  149   6.043   4.988   1.168
   15LYS      O  150   6.097   5.087   1.120
   16VAL      N  151   5.955   5.007   1.266
   16VAL      H  152   5.934   4.935   1.332
   16VAL     CA  153   5.867   5.125   1.272
   16VAL     CB  154   5.749   5.094   1.364
   16VAL    CG1  155   5.666   5.210   1.421
   16VAL    CG2  156   5.648   5.006   1.291
   16VAL      C  157   5.945   5.246   1.323
   16VAL      O  158   5.948   5.347   1.253
   17LEU      N  159   6.028   5.233   1.427
   17LEU      H  160   6.019   5.154   1.486
   17LEU     CA  161   6.124   5.334   1.475
   17LEU     CB  162   6.176   5.272   1.604
   17LEU     CG  163   6.294   5.341   1.674
   17LEU    CD1  164   6.237   5.479   1.708
   17LEU    CD2  165   6.327   5.266   1.803
   17LEU      C  166   6.232   5.364   1.371
   17LEU      O  167   6.259   5.483   1.355
   18SER      N  168   6.287   5.266   1.301
   18SER      H  169   6.272   5.172   1.331
   18SER     CA  170   6.375   5.297   1.187
   18SER     CB  171   6.453   5.178   1.131
   18SER     OG  172   6.569   5.206   1.052
   18SER     HG  173   6.645   5.211   1.117
   18SER      C  174   6.320   5.376   1.068
   18SER      O  175   6.387   5.466   1.018
   19ARG      N  176   6.188   5.376   1.049
   19ARG      H  177   6.129   5.310   1.094
   19ARG     CA  178   6.118   5.465   0.955
   19ARG     CB  179   5.988   5.396   0.912
   19ARG     CG  180   6.001   5.299   0.795
   19ARG     CD  181   6.037   5.371   0.665
   19ARG     NE  182   6.046   5.273   0.556
   19ARG     HE  183   6.119   5.206   0.569
   19ARG     CZ  184   5.975   5.284   0.443
   19ARG    NH1  185   5.889   5.384   0.421
   19ARG   HH11  186   5.879   5.456   0.489
   19ARG   HH12  187   5.838   5.378   0.335
   19ARG    NH2  188   6.001   5.201   0.340
   19ARG   HH21  189   6.071   5.130   0.342
   19ARG   HH22  190   5.927   5.197   0.273
   19ARG      C  191   6.074   5.599   1.016
   19ARG      O  192   6.077   5.700   0.947
   20LEU      N  193   6.053   5.592   1.147
   20LEU      H  194   6.048   5.504   1.193
   20LEU     CA  195   6.029   5.715   1.224
   20LEU     CB  196   5.919   5.701   1.330
   20LEU     CG  197   5.790   5.648   1.269
   20LEU    CD1  198   5.709   5.573   1.375
   20LEU    CD2  199   5.726   5.775   1.212
   20LEU      C  200   6.139   5.815   1.260
   20LEU      O  201   6.116   5.934   1.277
   21GLY      N  202   6.261   5.762   1.273
   21GLY      H  203   6.279   5.664   1.280
   21GLY     CA  204   6.379   5.847   1.297
   21GLY      C  205   6.518   5.784   1.305
   21GLY      O  206   6.532   5.665   1.335
   22VAL      N  207   6.614   5.876   1.301
   22VAL      H  208   6.603   5.965   1.257
   22VAL     CA  209   6.755   5.857   1.336
   22VAL     CB  210   6.848   5.979   1.343
   22VAL    CG1  211   6.874   6.042   1.206
   22VAL    CG2  212   6.804   6.079   1.450
   22VAL      C  213   6.780   5.771   1.461
   22VAL      O  214   6.715   5.768   1.565
   23ALA      N  215   6.884   5.690   1.445
   23ALA      H  216   6.897   5.665   1.349
   23ALA     CA  217   6.955   5.610   1.546
   23ALA     CB  218   7.079   5.558   1.473
   23ALA      C  219   7.006   5.697   1.661
   23ALA      O  220   7.066   5.800   1.633
   24GLY      N  221   6.988   5.648   1.783
   24GLY      H  222   6.933   5.566   1.800
   24GLY     CA  223   7.038   5.707   1.908
   24GLY      C  224   7.020   5.607   2.022
   24GLY      O  225   7.073   5.495   2.014
   25GLN      N  226   6.969   5.649   2.137
   25GLN      H  227   6.991   5.745   2.156
   25GLN     CA  228   6.944   5.565   2.255
   25GLN     CB  229   6.937   5.653   2.380
   25GLN     CG  230   7.072   5.646   2.453
   25GLN     CD  231   7.084   5.713   2.590
   25GLN    OE1  232   7.039   5.826   2.611
   25GLN    NE2  233   7.162   5.654   2.680
   25GLN   HE21  234   7.185   5.559   2.661
   25GLN   HE22  235   7.184   5.693   2.770
   25GLN      C  236   6.824   5.472   2.242
   25GLN      O  237   6.819   5.359   2.291
   26TRP      N  238   6.714   5.530   2.193
   26TRP      H  239   6.721   5.627   2.169
   26TRP     CA  240   6.583   5.465   2.182
   26TRP     CB  241   6.476   5.559   2.126
   26TRP     CG  242   6.528   5.656   2.020
   26TRP    CD1  243   6.554   5.630   1.891
   26TRP    HD1  244   6.507   5.552   1.831
   26TRP    CD2  245   6.584   5.780   2.046
   26TRP    NE1  246   6.624   5.731   1.841
   26TRP    HE1  247   6.619   5.748   1.742
   26TRP    CE2  248   6.646   5.827   1.931
   26TRP    CE3  249   6.590   5.858   2.161
   26TRP    HE3  250   6.530   5.834   2.249
   26TRP    CZ2  251   6.719   5.945   1.936
   26TRP    HZ2  252   6.777   5.965   1.846
   26TRP    CZ3  253   6.664   5.975   2.169
   26TRP    HZ3  254   6.671   6.035   2.260
   26TRP    CH2  255   6.723   6.022   2.052
   26TRP    HH2  256   6.785   6.111   2.043
   26TRP      C  257   6.582   5.331   2.108
   26TRP      O  258   6.611   5.328   1.989
   27ARG      N  259   6.529   5.225   2.170
   27ARG      H  260   6.501   5.230   2.265
   27ARG     CA  261   6.532   5.089   2.115
   27ARG     CB  262   6.679   5.049   2.102
   27ARG     CG  263   6.696   4.916   2.028
   27ARG     CD  264   6.829   4.903   1.953
   27ARG     NE  265   6.832   4.987   1.833
   27ARG     HE  266   6.750   4.997   1.777
   27ARG     CZ  267   6.947   5.031   1.781
   27ARG    NH1  268   7.071   5.007   1.825
   27ARG   HH11  269   7.088   4.954   1.909
   27ARG   HH12  270   7.147   5.029   1.763
   27ARG    NH2  271   6.945   5.113   1.675
   27ARG   HH21  272   6.858   5.148   1.639
   27ARG   HH22  273   7.030   5.159   1.651
   27ARG      C  274   6.450   4.997   2.206
   27ARG      O  275   6.453   5.009   2.328
   28PHE      N  276   6.367   4.913   2.144
   28PHE      H  277   6.403   4.870   2.061
   28PHE     CA  278   6.279   4.817   2.212
   28PHE     CB  279   6.160   4.786   2.121
   28PHE     CG  280   6.076   4.910   2.087
   28PHE    CD1  281   5.970   4.951   2.166
   28PHE    HD1  282   5.944   4.892   2.254
   28PHE    CD2  283   6.112   4.987   1.978
   28PHE    HD2  284   6.196   4.956   1.916
   28PHE    CE1  285   5.881   5.049   2.124
   28PHE    HE1  286   5.801   5.070   2.195
   28PHE    CE2  287   6.027   5.088   1.933
   28PHE    HE2  288   6.057   5.132   1.838
   28PHE     CZ  289   5.911   5.115   2.005
   28PHE     HZ  290   5.832   5.177   1.962
   28PHE      C  291   6.353   4.691   2.258
   28PHE      O  292   6.453   4.645   2.205
   29VAL      N  293   6.300   4.627   2.362
   29VAL      H  294   6.239   4.679   2.422
   29VAL     CA  295   6.354   4.509   2.431
   29VAL     CB  296   6.477   4.556   2.510
   29VAL    CG1  297   6.448   4.661   2.617
   29VAL    CG2  298   6.553   4.441   2.576
   29VAL      C  299   6.255   4.422   2.508
   29VAL      O  300   6.169   4.471   2.581
   30ASP      N  301   6.281   4.292   2.507
   30ASP      H  302   6.348   4.260   2.440
   30ASP     CA  303   6.209   4.189   2.583
   30ASP     CB  304   6.236   4.054   2.516
   30ASP     CG  305   6.142   3.939   2.554
   30ASP    OD1  306   6.173   3.832   2.498
   30ASP    OD2  307   6.050   3.950   2.639
   30ASP      C  308   6.228   4.194   2.735
   30ASP      O  309   6.340   4.224   2.776
   31VAL      N  310   6.124   4.151   2.805
   31VAL      H  311   6.069   4.075   2.769
   31VAL     CA  312   6.121   4.146   2.952
   31VAL     CB  313   6.003   4.228   3.004
   31VAL    CG1  314   6.040   4.374   2.977
   31VAL    CG2  315   5.869   4.192   2.939
   31VAL      C  316   6.122   4.011   3.024
   31VAL      O  317   6.135   4.011   3.146
   32LEU      N  318   6.120   3.897   2.955
   32LEU      H  319   6.166   3.894   2.866
   32LEU     CA  320   6.088   3.767   3.014
   32LEU     CB  321   6.197   3.721   3.111
   32LEU     CG  322   6.342   3.715   3.062
   32LEU    CD1  323   6.439   3.675   3.174
   32LEU    CD2  324   6.364   3.609   2.954
   32LEU      C  325   5.945   3.744   3.063
   32LEU      O  326   5.859   3.832   3.054
   33GLY      N  327   5.920   3.628   3.123
   33GLY      H  328   5.983   3.569   3.174
   33GLY     CA  329   5.784   3.594   3.166
   33GLY      C  330   5.725   3.684   3.275
   33GLY      O  331   5.793   3.705   3.376
   34LEU      N  332   5.597   3.713   3.258
   34LEU      H  333   5.545   3.670   3.185
   34LEU     CA  334   5.537   3.825   3.333
   34LEU     CB  335   5.432   3.886   3.240
   34LEU     CG  336   5.496   3.981   3.138
   34LEU    CD1  337   5.378   4.039   3.060
   34LEU    CD2  338   5.563   4.103   3.202
   34LEU      C  339   5.483   3.789   3.472
   34LEU      O  340   5.366   3.801   3.506
   35GLU      N  341   5.576   3.742   3.555
   35GLU      H  342   5.670   3.724   3.526
   35GLU     CA  343   5.554   3.691   3.691
   35GLU     CB  344   5.543   3.539   3.683
   35GLU     CG  345   5.535   3.458   3.813
   35GLU     CD  346   5.671   3.402   3.855
   35GLU    OE1  347   5.689   3.278   3.852
   35GLU    OE2  348   5.755   3.479   3.906
   35GLU      C  349   5.656   3.746   3.791
   35GLU      O  350   5.769   3.763   3.743
   36GLU      N  351   5.610   3.790   3.907
   36GLU      H  352   5.515   3.776   3.935
   36GLU     CA  353   5.682   3.877   4.001
   36GLU     CB  354   5.603   3.874   4.132
   36GLU     CG  355   5.471   3.952   4.126
   36GLU     CD  356   5.377   3.915   4.240
   36GLU    OE1  357   5.274   3.847   4.221
   36GLU    OE2  358   5.404   3.975   4.347
   36GLU      C  359   5.833   3.861   4.020
   36GLU      O  360   5.894   3.949   4.082
   37GLU      N  361   5.876   3.736   4.018
   37GLU      H  362   5.807   3.671   3.986
   37GLU     CA  363   6.014   3.687   4.031
   37GLU     CB  364   6.028   3.567   4.125
   37GLU     CG  365   6.004   3.619   4.266
   37GLU     CD  366   6.026   3.514   4.375
   37GLU    OE1  367   5.944   3.500   4.469
   37GLU    OE2  368   6.118   3.430   4.363
   37GLU      C  369   6.084   3.651   3.899
   37GLU      O  370   6.197   3.689   3.871
   38SER      N  371   6.014   3.575   3.815
   38SER      H  372   5.928   3.540   3.853
   38SER     CA  373   6.046   3.535   3.677
   38SER     CB  374   5.928   3.474   3.602
   38SER     OG  375   5.892   3.348   3.658
   38SER     HG  376   5.826   3.363   3.732
   38SER      C  377   6.098   3.648   3.588
   38SER      O  378   6.166   3.617   3.490
   39LEU      N  379   6.054   3.773   3.597
   39LEU      H  380   5.967   3.796   3.641
   39LEU     CA  381   6.096   3.888   3.517
   39LEU     CB  382   6.029   4.017   3.566
   39LEU     CG  383   5.887   4.031   3.510
   39LEU    CD1  384   5.810   4.119   3.609
   39LEU    CD2  385   5.876   4.100   3.374
   39LEU      C  386   6.244   3.916   3.490
   39LEU      O  387   6.327   3.866   3.565
   40GLY      N  388   6.280   3.977   3.377
   40GLY      H  389   6.210   4.017   3.317
   40GLY     CA  390   6.418   4.007   3.337
   40GLY      C  391   6.440   4.083   3.206
   40GLY      O  392   6.391   4.191   3.174
   41SER      N  393   6.555   4.039   3.156
   41SER      H  394   6.603   3.964   3.202
   41SER     CA  395   6.621   4.097   3.039
   41SER     CB  396   6.548   4.059   2.910
   41SER     OG  397   6.549   3.917   2.895
   41SER     HG  398   6.498   3.898   2.811
   41SER      C  399   6.673   4.241   3.026
   41SER      O  400   6.787   4.258   2.986
   42VAL      N  401   6.588   4.337   3.062
   42VAL      H  402   6.496   4.311   3.089
   42VAL     CA  403   6.620   4.481   3.070
   42VAL     CB  404   6.494   4.564   3.047
   42VAL    CG1  405   6.382   4.546   3.150
   42VAL    CG2  406   6.532   4.713   3.047
   42VAL      C  407   6.710   4.520   3.187
   42VAL      O  408   6.671   4.496   3.301
   43PRO      N  409   6.834   4.557   3.155
   43PRO     CA  410   6.916   4.622   3.258
   43PRO     CB  411   7.054   4.652   3.198
   43PRO     CG  412   7.031   4.627   3.049
   43PRO     CD  413   6.908   4.539   3.029
   43PRO      C  414   6.840   4.744   3.312
   43PRO      O  415   6.825   4.838   3.235
   44ALA      N  416   6.825   4.739   3.444
   44ALA      H  417   6.808   4.653   3.491
   44ALA     CA  418   6.759   4.852   3.511
   44ALA     CB  419   6.740   4.808   3.656
   44ALA      C  420   6.839   4.983   3.507
   44ALA      O  421   6.961   4.979   3.501
   45PRO      N  422   6.767   5.094   3.524
   45PRO     CA  423   6.623   5.115   3.505
   45PRO     CB  424   6.576   5.229   3.596
   45PRO     CG  425   6.700   5.318   3.589
   45PRO     CD  426   6.819   5.225   3.567
   45PRO      C  427   6.566   5.130   3.364
   45PRO      O  428   6.607   5.215   3.285
   46ALA      N  429   6.487   5.034   3.315
   46ALA      H  430   6.456   4.965   3.380
   46ALA     CA  431   6.409   5.059   3.193
   46ALA     CB  432   6.321   4.936   3.171
   46ALA      C  433   6.322   5.185   3.195
   46ALA      O  434   6.257   5.213   3.296
   47CYS      N  435   6.321   5.254   3.081
   47CYS      H  436   6.352   5.221   2.992
   47CYS     CA  437   6.254   5.385   3.076
   47CYS     CB  438   6.334   5.479   2.986
   47CYS     SG  439   6.344   5.426   2.811
   47CYS     HG  440   6.455   5.352   2.820
   47CYS      C  441   6.102   5.390   3.063
   47CYS      O  442   6.028   5.447   3.144
   48ALA      N  443   6.056   5.324   2.957
   48ALA      H  444   6.122   5.303   2.885
   48ALA     CA  445   5.912   5.300   2.935
   48ALA     CB  446   5.874   5.410   2.835
   48ALA      C  447   5.867   5.162   2.889
   48ALA      O  448   5.920   5.101   2.796
   49LEU      N  449   5.791   5.101   2.979
   49LEU      H  450   5.796   5.136   3.073
   49LEU     CA  451   5.717   4.977   2.951
   49LEU     CB  452   5.705   4.899   3.082
   49LEU     CG  453   5.594   4.793   3.092
   49LEU    CD1  454   5.627   4.669   3.008
   49LEU    CD2  455   5.575   4.739   3.233
   49LEU      C  456   5.588   4.999   2.872
   49LEU      O  457   5.499   5.075   2.909
   50LEU      N  458   5.580   4.924   2.762
   50LEU      H  459   5.655   4.868   2.726
   50LEU     CA  460   5.462   4.908   2.676
   50LEU     CB  461   5.508   4.903   2.531
   50LEU     CG  462   5.556   5.033   2.466
   50LEU    CD1  463   5.705   5.058   2.489
   50LEU    CD2  464   5.514   5.029   2.319
   50LEU      C  465   5.392   4.777   2.713
   50LEU      O  466   5.453   4.672   2.696
   51LEU      N  467   5.270   4.798   2.762
   51LEU      H  468   5.232   4.890   2.773
   51LEU     CA  469   5.189   4.681   2.799
   51LEU     CB  470   5.183   4.713   2.949
   51LEU     CG  471   5.183   4.590   3.039
   51LEU    CD1  472   5.205   4.643   3.180
   51LEU    CD2  473   5.039   4.539   3.043
   51LEU      C  474   5.057   4.677   2.723
   51LEU      O  475   4.980   4.770   2.698
   52LEU      N  476   5.017   4.556   2.685
   52LEU      H  477   5.089   4.486   2.679
   52LEU     CA  478   4.880   4.522   2.645
   52LEU     CB  479   4.890   4.445   2.513
   52LEU     CG  480   4.905   4.527   2.385
   52LEU    CD1  481   4.936   4.424   2.276
   52LEU    CD2  482   4.793   4.627   2.359
   52LEU      C  483   4.803   4.448   2.754
   52LEU      O  484   4.812   4.326   2.763
   53PHE      N  485   4.722   4.519   2.833
   53PHE      H  486   4.685   4.608   2.806
   53PHE     CA  487   4.625   4.454   2.922
   53PHE     CB  488   4.577   4.576   3.001
   53PHE     CG  489   4.500   4.543   3.129
   53PHE    CD1  490   4.363   4.561   3.139
   53PHE    HD1  491   4.299   4.571   3.051
   53PHE    CD2  492   4.575   4.540   3.246
   53PHE    HD2  493   4.683   4.526   3.242
   53PHE    CE1  494   4.313   4.581   3.267
   53PHE    HE1  495   4.207   4.560   3.281
   53PHE    CE2  496   4.523   4.545   3.375
   53PHE    HE2  497   4.587   4.564   3.461
   53PHE     CZ  498   4.387   4.570   3.384
   53PHE     HZ  499   4.342   4.561   3.484
   53PHE      C  500   4.505   4.402   2.842
   53PHE      O  501   4.478   4.459   2.737
   54PRO      N  502   4.450   4.287   2.879
   54PRO     CA  503   4.332   4.229   2.814
   54PRO     CB  504   4.332   4.081   2.851
   54PRO     CG  505   4.398   4.079   2.988
   54PRO     CD  506   4.504   4.189   2.975
   54PRO      C  507   4.202   4.298   2.856
   54PRO      O  508   4.189   4.353   2.966
   55LEU      N  509   4.109   4.324   2.765
   55LEU      H  510   4.125   4.281   2.676
   55LEU     CA  511   3.980   4.391   2.790
   55LEU     CB  512   3.905   4.412   2.658
   55LEU     CG  513   3.782   4.502   2.654
   55LEU    CD1  514   3.834   4.644   2.671
   55LEU    CD2  515   3.714   4.481   2.518
   55LEU      C  516   3.896   4.325   2.899
   55LEU      O  517   3.819   4.233   2.870
   56THR      N  518   3.932   4.341   3.026
   56THR      H  519   4.029   4.355   3.047
   56THR     CA  520   3.845   4.336   3.144
   56THR     CB  521   3.911   4.338   3.282
   56THR    OG1  522   4.020   4.430   3.279
   56THR    HG1  523   3.984   4.518   3.246
   56THR    CG2  524   3.964   4.196   3.306
   56THR      C  525   3.747   4.453   3.134
   56THR      O  526   3.794   4.565   3.148
   57ALA      N  527   3.619   4.418   3.145
   57ALA      H  528   3.588   4.346   3.208
   57ALA     CA  529   3.517   4.514   3.103
   57ALA     CB  530   3.383   4.449   3.138
   57ALA      C  531   3.519   4.656   3.162
   57ALA      O  532   3.531   4.756   3.092
   58GLN      N  533   3.529   4.664   3.294
   58GLN      H  534   3.500   4.579   3.337
   58GLN     CA  535   3.566   4.778   3.379
   58GLN     CB  536   3.542   4.749   3.527
   58GLN     CG  537   3.393   4.718   3.538
   58GLN     CD  538   3.364   4.691   3.686
   58GLN    OE1  539   3.331   4.778   3.767
   58GLN    NE2  540   3.396   4.568   3.724
   58GLN   HE21  541   3.435   4.499   3.663
   58GLN   HE22  542   3.392   4.551   3.822
   58GLN      C  543   3.707   4.836   3.372
   58GLN      O  544   3.743   4.921   3.454
   59HISE     N  545   3.781   4.812   3.264
   59HISE     H  546   3.755   4.751   3.190
   59HISE    CA  547   3.915   4.871   3.249
   59HISE    CB  548   3.979   4.825   3.118
   59HISE    CG  549   3.914   4.879   2.990
   59HISE   ND1  550   3.784   4.909   2.982
   59HISE   CD2  551   3.971   4.936   2.885
   59HISE   HD2  552   4.074   4.927   2.851
   59HISE   CE1  553   3.763   4.975   2.869
   59HISE   HE1  554   3.671   4.999   2.816
   59HISE   NE2  555   3.880   4.999   2.811
   59HISE   HE2  556   3.901   5.061   2.736
   59HISE     C  557   3.926   5.022   3.272
   59HISE     O  558   4.001   5.067   3.359
   60GLU      N  559   3.853   5.100   3.194
   60GLU      H  560   3.817   5.063   3.109
   60GLU     CA  561   3.843   5.245   3.215
   60GLU     CB  562   3.788   5.308   3.087
   60GLU     CG  563   3.788   5.461   3.083
   60GLU     CD  564   3.741   5.522   2.951
   60GLU    OE1  565   3.619   5.534   2.927
   60GLU    OE2  566   3.829   5.547   2.866
   60GLU      C  567   3.772   5.287   3.344
   60GLU      O  568   3.817   5.387   3.400
   61ASN      N  569   3.687   5.203   3.403
   61ASN      H  570   3.659   5.115   3.366
   61ASN     CA  571   3.626   5.239   3.532
   61ASN     CB  572   3.513   5.140   3.560
   61ASN     CG  573   3.400   5.160   3.459
   61ASN    OD1  574   3.393   5.098   3.353
   61ASN    ND2  575   3.298   5.234   3.502
   61ASN   HD21  576   3.294   5.265   3.598
   61ASN   HD22  577   3.227   5.275   3.445
   61ASN      C  578   3.729   5.229   3.644
   61ASN      O  579   3.717   5.310   3.736
   62PHE      N  580   3.813   5.125   3.648
   62PHE      H  581   3.811   5.054   3.578
   62PHE     CA  582   3.928   5.118   3.739
   62PHE     CB  583   4.013   4.994   3.711
   62PHE     CG  584   3.941   4.859   3.702
   62PHE    CD1  585   4.009   4.771   3.618
   62PHE    HD1  586   4.073   4.820   3.545
   62PHE    CD2  587   3.837   4.808   3.778
   62PHE    HD2  588   3.790   4.872   3.852
   62PHE    CE1  589   3.983   4.634   3.610
   62PHE    HE1  590   4.066   4.574   3.573
   62PHE    CE2  591   3.809   4.672   3.765
   62PHE    HE2  592   3.724   4.629   3.818
   62PHE     CZ  593   3.878   4.582   3.684
   62PHE     HZ  594   3.861   4.474   3.685
   62PHE      C  595   4.020   5.240   3.732
   62PHE      O  596   4.045   5.311   3.829
   63ARG      N  597   4.047   5.279   3.608
   63ARG      H  598   4.052   5.209   3.536
   63ARG     CA  599   4.133   5.396   3.584
   63ARG     CB  600   4.192   5.397   3.443
   63ARG     CG  601   4.311   5.300   3.432
   63ARG     CD  602   4.350   5.265   3.289
   63ARG     NE  603   4.437   5.147   3.301
   63ARG     HE  604   4.511   5.153   3.369
   63ARG     CZ  605   4.417   5.034   3.233
   63ARG    NH1  606   4.326   5.014   3.136
   63ARG   HH11  607   4.275   5.092   3.101
   63ARG   HH12  608   4.296   4.923   3.108
   63ARG    NH2  609   4.481   4.924   3.274
   63ARG   HH21  610   4.539   4.924   3.356
   63ARG   HH22  611   4.459   4.831   3.243
   63ARG      C  612   4.071   5.532   3.616
   63ARG      O  613   4.148   5.622   3.650
   64LYS      N  614   3.940   5.545   3.597
   64LYS      H  615   3.894   5.487   3.531
   64LYS     CA  616   3.856   5.649   3.658
   64LYS     CB  617   3.711   5.638   3.611
   64LYS     CG  618   3.688   5.696   3.472
   64LYS     CD  619   3.546   5.713   3.419
   64LYS     CE  620   3.463   5.586   3.437
   64LYS     NZ  621   3.348   5.595   3.346
   64LYS    HZ1  622   3.288   5.653   3.401
   64LYS    HZ2  623   3.382   5.640   3.264
   64LYS    HZ3  624   3.302   5.508   3.329
   64LYS      C  625   3.865   5.646   3.811
   64LYS      O  626   3.916   5.743   3.866
   65LYS      N  627   3.843   5.532   3.877
   65LYS      H  628   3.781   5.472   3.827
   65LYS     CA  629   3.835   5.528   4.024
   65LYS     CB  630   3.799   5.384   4.064
   65LYS     CG  631   3.752   5.365   4.208
   65LYS     CD  632   3.602   5.391   4.225
   65LYS     CE  633   3.572   5.428   4.370
   65LYS     NZ  634   3.588   5.311   4.458
   65LYS    HZ1  635   3.685   5.296   4.468
   65LYS    HZ2  636   3.535   5.324   4.542
   65LYS    HZ3  637   3.536   5.236   4.417
   65LYS      C  638   3.960   5.578   4.095
   65LYS      O  639   3.956   5.652   4.193
   66GLN      N  640   4.075   5.532   4.045
   66GLN      H  641   4.070   5.462   3.974
   66GLN     CA  642   4.207   5.565   4.102
   66GLN     CB  643   4.306   5.468   4.036
   66GLN     CG  644   4.418   5.438   4.136
   66GLN     CD  645   4.493   5.309   4.105
   66GLN    OE1  646   4.440   5.199   4.122
   66GLN    NE2  647   4.619   5.314   4.061
   66GLN   HE21  648   4.670   5.400   4.066
   66GLN   HE22  649   4.659   5.228   4.030
   66GLN      C  650   4.257   5.709   4.087
   66GLN      O  651   4.290   5.776   4.185
   67ILE      N  652   4.243   5.756   3.964
   67ILE      H  653   4.217   5.701   3.884
   67ILE     CA  654   4.257   5.901   3.943
   67ILE     CB  655   4.295   5.924   3.796
   67ILE    CG1  656   4.381   6.049   3.776
   67ILE    CG2  657   4.172   5.936   3.705
   67ILE     CD  658   4.519   6.022   3.838
   67ILE      C  659   4.163   6.000   4.013
   67ILE      O  660   4.177   6.121   4.000
   68GLU      N  661   4.047   5.949   4.052
   68GLU      H  662   4.001   5.874   4.005
   68GLU     CA  663   3.969   6.016   4.158
   68GLU     CB  664   3.821   5.978   4.152
   68GLU     CG  665   3.754   6.037   4.028
   68GLU     CD  666   3.629   5.951   4.002
   68GLU    OE1  667   3.524   5.982   4.061
   68GLU    OE2  668   3.633   5.870   3.908
   68GLU      C  669   4.027   6.011   4.299
   68GLU      O  670   4.062   6.114   4.356
   69GLU      N  671   4.059   5.894   4.354
   69GLU      H  672   4.028   5.807   4.317
   69GLU     CA  673   4.129   5.876   4.482
   69GLU     CB  674   4.148   5.725   4.499
   69GLU     CG  675   4.014   5.657   4.530
   69GLU     CD  676   4.037   5.508   4.561
   69GLU    OE1  677   4.132   5.478   4.636
   69GLU    OE2  678   3.958   5.433   4.499
   69GLU      C  679   4.264   5.948   4.495
   69GLU      O  680   4.282   6.016   4.596
   70LEU      N  681   4.367   5.903   4.423
   70LEU      H  682   4.349   5.843   4.346
   70LEU     CA  683   4.497   5.973   4.421
   70LEU     CB  684   4.614   5.880   4.391
   70LEU     CG  685   4.640   5.758   4.480
   70LEU    CD1  686   4.556   5.639   4.434
   70LEU    CD2  687   4.788   5.726   4.498
   70LEU      C  688   4.509   6.093   4.327
   70LEU      O  689   4.467   6.085   4.212
   71LYS      N  690   4.555   6.205   4.380
   71LYS      H  691   4.577   6.210   4.478
   71LYS     CA  692   4.580   6.332   4.310
   71LYS     CB  693   4.664   6.322   4.183
   71LYS     CG  694   4.811   6.307   4.219
   71LYS     CD  695   4.867   6.441   4.268
   71LYS     CE  696   5.001   6.430   4.339
   71LYS     NZ  697   5.069   6.560   4.345
   71LYS    HZ1  698   5.164   6.564   4.313
   71LYS    HZ2  699   5.007   6.612   4.287
   71LYS    HZ3  700   5.066   6.592   4.439
   71LYS      C  701   4.452   6.408   4.271
   71LYS      O  702   4.463   6.529   4.256
   72GLY      N  703   4.342   6.344   4.234
   72GLY      H  704   4.345   6.246   4.212
   72GLY     CA  705   4.217   6.414   4.202
   72GLY      C  706   4.228   6.499   4.075
   72GLY      O  707   4.223   6.622   4.080
   73GLN      N  708   4.244   6.431   3.962
   73GLN      H  709   4.227   6.332   3.970
   73GLN     CA  710   4.259   6.475   3.823
   73GLN     CB  711   4.124   6.520   3.767
   73GLN     CG  712   4.007   6.424   3.788
   73GLN     CD  713   3.884   6.515   3.786
   73GLN    OE1  714   3.807   6.531   3.691
   73GLN    NE2  715   3.841   6.584   3.891
   73GLN   HE21  716   3.871   6.572   3.985
   73GLN   HE22  717   3.785   6.662   3.864
   73GLN      C  718   4.361   6.582   3.782
   73GLN      O  719   4.392   6.616   3.668
   74GLU      N  720   4.418   6.642   3.886
   74GLU      H  721   4.365   6.637   3.971
   74GLU     CA  722   4.535   6.731   3.889
   74GLU     CB  723   4.517   6.838   3.997
   74GLU     CG  724   4.482   6.975   3.938
   74GLU     CD  725   4.514   7.099   4.021
   74GLU    OE1  726   4.421   7.170   4.063
   74GLU    OE2  727   4.636   7.129   4.015
   74GLU      C  728   4.672   6.662   3.890
   74GLU      O  729   4.753   6.672   3.982
   75VAL      N  730   4.697   6.586   3.784
   75VAL      H  731   4.621   6.544   3.735
   75VAL     CA  732   4.820   6.507   3.767
   75VAL     CB  733   4.812   6.409   3.650
   75VAL    CG1  734   4.730   6.284   3.683
   75VAL    CG2  735   4.768   6.485   3.526
   75VAL      C  736   4.951   6.587   3.763
   75VAL      O  737   4.955   6.703   3.723
   76SER      N  738   5.063   6.520   3.782
   76SER      H  739   5.053   6.420   3.781
   76SER     CA  740   5.200   6.572   3.797
   76SER     CB  741   5.297   6.460   3.835
   76SER     OG  742   5.241   6.367   3.928
   76SER     HG  743   5.324   6.335   3.973
   76SER      C  744   5.251   6.626   3.663
   76SER      O  745   5.179   6.612   3.564
   77PRO      N  746   5.366   6.692   3.666
   77PRO     CA  747   5.433   6.720   3.538
   77PRO     CB  748   5.544   6.819   3.576
   77PRO     CG  749   5.477   6.899   3.688
   77PRO     CD  750   5.401   6.792   3.768
   77PRO      C  751   5.497   6.594   3.479
   77PRO      O  752   5.458   6.487   3.526
   78LYS      N  753   5.563   6.614   3.365
   78LYS      H  754   5.537   6.697   3.316
   78LYS     CA  755   5.638   6.512   3.291
   78LYS     CB  756   5.756   6.463   3.375
   78LYS     CG  757   5.858   6.574   3.398
   78LYS     CD  758   5.969   6.517   3.487
   78LYS     CE  759   6.085   6.617   3.489
   78LYS     NZ  760   6.204   6.537   3.521
   78LYS    HZ1  761   6.284   6.588   3.551
   78LYS    HZ2  762   6.179   6.465   3.586
   78LYS    HZ3  763   6.228   6.489   3.436
   78LYS      C  764   5.562   6.404   3.214
   78LYS      O  765   5.591   6.378   3.097
   79VAL      N  766   5.448   6.364   3.271
   79VAL      H  767   5.424   6.383   3.366
   79VAL     CA  768   5.338   6.295   3.203
   79VAL     CB  769   5.232   6.225   3.289
   79VAL    CG1  770   5.294   6.109   3.366
   79VAL    CG2  771   5.171   6.323   3.390
   79VAL      C  772   5.273   6.377   3.092
   79VAL      O  773   5.222   6.488   3.113
   80TYR      N  774   5.255   6.321   2.973
   80TYR      H  775   5.290   6.229   2.955
   80TYR     CA  776   5.181   6.370   2.856
   80TYR     CB  777   5.289   6.398   2.752
   80TYR     CG  778   5.244   6.455   2.617
   80TYR    CD1  779   5.222   6.363   2.515
   80TYR    HD1  780   5.246   6.257   2.524
   80TYR    CD2  781   5.261   6.590   2.588
   80TYR    HD2  782   5.268   6.672   2.660
   80TYR    CE1  783   5.196   6.408   2.386
   80TYR    HE1  784   5.158   6.335   2.314
   80TYR    CE2  785   5.254   6.625   2.454
   80TYR    HE2  786   5.308   6.712   2.416
   80TYR     CZ  787   5.219   6.540   2.350
   80TYR     OH  788   5.200   6.576   2.220
   80TYR     HH  789   5.181   6.502   2.155
   80TYR      C  790   5.075   6.276   2.797
   80TYR      O  791   5.077   6.155   2.820
   81PHE      N  792   4.989   6.323   2.708
   81PHE      H  793   4.980   6.418   2.678
   81PHE     CA  794   4.880   6.239   2.654
   81PHE     CB  795   4.755   6.258   2.741
   81PHE     CG  796   4.656   6.144   2.720
   81PHE    CD1  797   4.580   6.151   2.603
   81PHE    HD1  798   4.594   6.237   2.538
   81PHE    CD2  799   4.652   6.027   2.795
   81PHE    HD2  800   4.715   5.998   2.879
   81PHE    CE1  801   4.494   6.047   2.573
   81PHE    HE1  802   4.438   6.050   2.479
   81PHE    CE2  803   4.567   5.922   2.762
   81PHE    HE2  804   4.547   5.850   2.842
   81PHE     CZ  805   4.486   5.931   2.650
   81PHE     HZ  806   4.455   5.841   2.596
   81PHE      C  807   4.859   6.262   2.505
   81PHE      O  808   4.837   6.374   2.459
   82MET      N  809   4.863   6.144   2.443
   82MET      H  810   4.872   6.058   2.492
   82MET     CA  811   4.854   6.124   2.297
   82MET     CB  812   4.993   6.090   2.242
   82MET     CG  813   4.996   6.068   2.090
   82MET     SD  814   4.902   6.177   1.978
   82MET     CE  815   4.915   6.086   1.826
   82MET      C  816   4.754   6.010   2.281
   82MET      O  817   4.752   5.914   2.357
   83LYS      N  818   4.679   6.020   2.171
   83LYS      H  819   4.697   6.079   2.092
   83LYS     CA  820   4.554   5.943   2.165
   83LYS     CB  821   4.439   6.042   2.150
   83LYS     CG  822   4.300   6.003   2.200
   83LYS     CD  823   4.219   6.077   2.307
   83LYS     CE  824   4.091   5.994   2.322
   83LYS     NZ  825   3.992   6.060   2.408
   83LYS    HZ1  826   3.929   5.983   2.422
   83LYS    HZ2  827   4.032   6.096   2.492
   83LYS    HZ3  828   3.944   6.126   2.350
   83LYS      C  829   4.549   5.839   2.053
   83LYS      O  830   4.596   5.855   1.941
   84GLN      N  831   4.461   5.744   2.086
   84GLN      H  832   4.437   5.711   2.177
   84GLN     CA  833   4.423   5.647   1.982
   84GLN     CB  834   4.391   5.508   2.037
   84GLN     CG  835   4.504   5.439   2.114
   84GLN     CD  836   4.438   5.321   2.185
   84GLN    OE1  837   4.366   5.334   2.284
   84GLN    NE2  838   4.472   5.203   2.134
   84GLN   HE21  839   4.519   5.185   2.048
   84GLN   HE22  840   4.429   5.125   2.179
   84GLN      C  841   4.304   5.686   1.894
   84GLN      O  842   4.230   5.783   1.909
   85THR      N  843   4.310   5.633   1.772
   85THR      H  844   4.400   5.609   1.735
   85THR     CA  845   4.207   5.626   1.667
   85THR     CB  846   4.238   5.702   1.538
   85THR    OG1  847   4.369   5.661   1.500
   85THR    HG1  848   4.409   5.724   1.434
   85THR    CG2  849   4.248   5.855   1.543
   85THR      C  850   4.163   5.483   1.639
   85THR      O  851   4.231   5.387   1.675
   86ILE      N  852   4.033   5.462   1.621
   86ILE      H  853   3.970   5.532   1.588
   86ILE     CA  854   3.973   5.330   1.599
   86ILE     CB  855   3.826   5.343   1.560
   86ILE    CG1  856   3.799   5.424   1.432
   86ILE    CG2  857   3.744   5.372   1.686
   86ILE     CD  858   3.654   5.460   1.400
   86ILE      C  859   4.054   5.239   1.505
   86ILE      O  860   4.082   5.274   1.391
   87GLY      N  861   4.060   5.113   1.547
   87GLY      H  862   4.021   5.091   1.636
   87GLY     CA  863   4.143   5.005   1.492
   87GLY      C  864   4.285   4.995   1.549
   87GLY      O  865   4.305   5.024   1.667
   88ASN      N  866   4.357   4.902   1.487
   88ASN      H  867   4.339   4.882   1.390
   88ASN     CA  868   4.486   4.851   1.536
   88ASN     CB  869   4.527   4.718   1.473
   88ASN     CG  870   4.448   4.597   1.523
   88ASN    OD1  871   4.356   4.546   1.459
   88ASN    ND2  872   4.469   4.551   1.647
   88ASN   HD21  873   4.549   4.590   1.693
   88ASN   HD22  874   4.404   4.492   1.693
   88ASN      C  875   4.609   4.942   1.531
   88ASN      O  876   4.667   4.975   1.428
   89SER      N  877   4.629   4.985   1.655
   89SER      H  878   4.587   4.934   1.730
   89SER     CA  879   4.712   5.104   1.681
   89SER     CB  880   4.623   5.197   1.763
   89SER     OG  881   4.605   5.160   1.900
   89SER     HG  882   4.583   5.064   1.920
   89SER      C  883   4.836   5.070   1.764
   89SER      O  884   4.939   5.136   1.755
   90CYS      N  885   4.815   4.978   1.858
   90CYS      H  886   4.741   4.914   1.838
   90CYS     CA  887   4.897   4.949   1.977
   90CYS     CB  888   4.870   4.813   2.040
   90CYS     SG  889   4.854   4.679   1.916
   90CYS     HG  890   4.741   4.722   1.862
   90CYS      C  891   5.050   4.953   1.970
   90CYS      O  892   5.112   5.038   2.034
   91GLY      N  893   5.104   4.897   1.862
   91GLY      H  894   5.044   4.849   1.798
   91GLY     CA  895   5.247   4.888   1.829
   91GLY      C  896   5.296   5.026   1.783
   91GLY      O  897   5.382   5.081   1.851
   92THR      N  898   5.234   5.092   1.686
   92THR      H  899   5.157   5.059   1.631
   92THR     CA  900   5.259   5.233   1.651
   92THR     CB  901   5.196   5.272   1.518
   92THR    OG1  902   5.071   5.203   1.505
   92THR    HG1  903   5.023   5.220   1.419
   92THR    CG2  904   5.295   5.221   1.414
   92THR      C  905   5.229   5.334   1.762
   92THR      O  906   5.315   5.415   1.796
   93ILE      N  907   5.107   5.342   1.814
   93ILE      H  908   5.030   5.285   1.786
   93ILE     CA  909   5.080   5.440   1.921
   93ILE     CB  910   4.931   5.441   1.956
   93ILE    CG1  911   4.899   5.576   2.022
   93ILE    CG2  912   4.891   5.324   2.045
   93ILE     CD  913   4.874   5.694   1.928
   93ILE      C  914   5.167   5.427   2.047
   93ILE      O  915   5.188   5.522   2.122
   94GLY      N  916   5.221   5.308   2.068
   94GLY      H  917   5.178   5.230   2.023
   94GLY     CA  918   5.317   5.267   2.172
   94GLY      C  919   5.440   5.356   2.190
   94GLY      O  920   5.453   5.437   2.282
   95LEU      N  921   5.504   5.357   2.074
   95LEU      H  922   5.459   5.299   2.006
   95LEU     CA  923   5.620   5.437   2.033
   95LEU     CB  924   5.650   5.384   1.893
   95LEU     CG  925   5.766   5.460   1.827
   95LEU    CD1  926   5.890   5.477   1.914
   95LEU    CD2  927   5.790   5.374   1.703
   95LEU      C  928   5.600   5.588   2.050
   95LEU      O  929   5.672   5.659   2.119
   96ILE      N  930   5.492   5.633   1.986
   96ILE      H  931   5.449   5.568   1.924
   96ILE     CA  932   5.445   5.772   1.986
   96ILE     CB  933   5.338   5.790   1.878
   96ILE    CG1  934   5.404   5.796   1.740
   96ILE    CG2  935   5.259   5.921   1.892
   96ILE     CD  936   5.467   5.673   1.674
   96ILE      C  937   5.414   5.819   2.128
   96ILE      O  938   5.456   5.929   2.165
   97HISE     N  939   5.332   5.741   2.197
   97HISE     H  940   5.285   5.662   2.158
   97HISE    CA  941   5.292   5.774   2.335
   97HISE    CB  942   5.184   5.681   2.391
   97HISE    CG  943   5.100   5.730   2.508
   97HISE   ND1  944   5.135   5.824   2.596
   97HISE   CD2  945   4.972   5.701   2.527
   97HISE   HD2  946   4.913   5.640   2.459
   97HISE   CE1  947   5.023   5.858   2.659
   97HISE   HE1  948   5.015   5.937   2.733
   97HISE   NE2  949   4.922   5.779   2.623
   97HISE   HE2  950   4.829   5.789   2.659
   97HISE     C  951   5.409   5.779   2.433
   97HISE     O  952   5.430   5.879   2.502
   98ALA      N  953   5.505   5.690   2.411
   98ALA      H  954   5.487   5.621   2.341
   98ALA     CA  955   5.638   5.686   2.472
   98ALA     CB  956   5.703   5.548   2.469
   98ALA      C  957   5.740   5.798   2.447
   98ALA      O  958   5.785   5.864   2.541
   99VAL      N  959   5.766   5.826   2.320
   99VAL      H  960   5.732   5.774   2.241
   99VAL     CA  961   5.853   5.935   2.275
   99VAL     CB  962   5.899   5.898   2.134
   99VAL    CG1  963   5.980   6.013   2.072
   99VAL    CG2  964   5.995   5.780   2.146
   99VAL      C  965   5.797   6.076   2.290
   99VAL      O  966   5.873   6.173   2.298
  100ALA      N  967   5.665   6.081   2.307
  100ALA      H  968   5.609   6.003   2.278
  100ALA     CA  969   5.595   6.199   2.356
  100ALA     CB  970   5.460   6.202   2.283
  100ALA      C  971   5.598   6.209   2.509
  100ALA      O  972   5.627   6.318   2.558
  101ASN      N  973   5.588   6.098   2.582
  101ASN      H  974   5.528   6.030   2.542
  101ASN     CA  975   5.600   6.104   2.729
  101ASN     CB  976   5.540   5.976   2.789
  101ASN     CG  977   5.400   6.013   2.837
  101ASN    OD1  978   5.392   6.086   2.936
  101ASN    ND2  979   5.290   5.997   2.764
  101ASN   HD21  980   5.285   5.946   2.678
  101ASN   HD22  981   5.211   6.050   2.794
  101ASN      C  982   5.741   6.130   2.782
  101ASN      O  983   5.760   6.222   2.861
  102ASN      N  984   5.842   6.046   2.760
  102ASN      H  985   5.843   5.993   2.675
  102ASN     CA  986   5.974   6.064   2.822
  102ASN     CB  987   6.032   5.925   2.848
  102ASN     CG  988   6.165   5.926   2.924
  102ASN    OD1  989   6.269   5.950   2.864
  102ASN    ND2  990   6.159   5.953   3.054
  102ASN   HD21  991   6.068   5.956   3.095
  102ASN   HD22  992   6.239   5.961   3.113
  102ASN      C  993   6.064   6.170   2.758
  102ASN      O  994   6.086   6.160   2.637
  103GLN      N  995   6.094   6.268   2.843
  103GLN      H  996   6.060   6.263   2.937
  103GLN     CA  997   6.186   6.377   2.810
  103GLN     CB  998   6.167   6.492   2.910
  103GLN     CG  999   6.022   6.539   2.900
  103GLN     CD 1000   5.984   6.643   3.006
  103GLN    OE1 1001   6.049   6.658   3.109
  103GLN    NE2 1002   5.863   6.693   2.986
  103GLN   HE21 1003   5.818   6.649   2.908
  103GLN   HE22 1004   5.824   6.741   3.066
  103GLN      C 1005   6.335   6.345   2.799
  103GLN      O 1006   6.407   6.415   2.727
  104ASP      N 1007   6.377   6.253   2.886
  104ASP      H 1008   6.317   6.229   2.962
  104ASP     CA 1009   6.518   6.213   2.892
  104ASP     CB 1010   6.568   6.188   3.035
  104ASP     CG 1011   6.502   6.071   3.108
  104ASP    OD1 1012   6.551   5.957   3.095
  104ASP    OD2 1013   6.406   6.090   3.187
  104ASP      C 1014   6.574   6.124   2.781
  104ASP      O 1015   6.606   6.178   2.676
  105LYS      N 1016   6.569   5.994   2.813
  105LYS      H 1017   6.528   5.972   2.901
  105LYS     CA 1018   6.634   5.893   2.728
  105LYS     CB 1019   6.621   5.750   2.781
  105LYS     CG 1020   6.731   5.652   2.740
  105LYS     CD 1021   6.711   5.530   2.830
  105LYS     CE 1022   6.852   5.474   2.852
  105LYS     NZ 1023   6.847   5.362   2.947
  105LYS    HZ1 1024   6.765   5.307   2.930
  105LYS    HZ2 1025   6.925   5.301   2.933
  105LYS    HZ3 1026   6.851   5.408   3.035
  105LYS      C 1027   6.566   5.884   2.591
  105LYS      O 1028   6.632   5.843   2.495
  106LEU      N 1029   6.434   5.893   2.606
  106LEU      H 1030   6.395   5.910   2.697
  106LEU     CA 1031   6.347   5.894   2.488
  106LEU     CB 1032   6.208   5.832   2.502
  106LEU     CG 1033   6.222   5.691   2.560
  106LEU    CD1 1034   6.084   5.652   2.613
  106LEU    CD2 1035   6.290   5.600   2.457
  106LEU      C 1036   6.319   6.028   2.419
  106LEU      O 1037   6.244   6.043   2.324
  107GLY      N 1038   6.406   6.123   2.453
  107GLY      H 1039   6.459   6.101   2.535
  107GLY     CA 1040   6.405   6.259   2.397
  107GLY      C 1041   6.471   6.277   2.260
  107GLY      O 1042   6.580   6.331   2.247
  108PHE      N 1043   6.390   6.240   2.161
  108PHE      H 1044   6.309   6.185   2.183
  108PHE     CA 1045   6.424   6.239   2.018
  108PHE     CB 1046   6.299   6.203   1.938
  108PHE     CG 1047   6.335   6.090   1.841
  108PHE    CD1 1048   6.319   5.956   1.874
  108PHE    HD1 1049   6.305   5.935   1.980
  108PHE    CD2 1050   6.371   6.128   1.712
  108PHE    HD2 1051   6.410   6.227   1.689
  108PHE    CE1 1052   6.328   5.850   1.784
  108PHE    HE1 1053   6.325   5.745   1.812
  108PHE    CE2 1054   6.386   6.025   1.620
  108PHE    HE2 1055   6.446   6.044   1.532
  108PHE     CZ 1056   6.363   5.892   1.656
  108PHE     HZ 1057   6.383   5.807   1.591
  108PHE      C 1058   6.499   6.358   1.959
  108PHE      O 1059   6.459   6.474   1.972
  109GLU      N 1060   6.581   6.318   1.862
  109GLU      H 1061   6.599   6.221   1.846
  109GLU     CA 1062   6.653   6.405   1.768
  109GLU     CB 1063   6.767   6.327   1.702
  109GLU     CG 1064   6.883   6.302   1.799
  109GLU     CD 1065   6.973   6.424   1.818
  109GLU    OE1 1066   7.001   6.462   1.934
  109GLU    OE2 1067   7.024   6.489   1.724
  109GLU      C 1068   6.565   6.473   1.662
  109GLU      O 1069   6.472   6.423   1.600
  110ASP      N 1070   6.601   6.601   1.665
  110ASP      H 1071   6.675   6.625   1.728
  110ASP     CA 1072   6.532   6.709   1.592
  110ASP     CB 1073   6.600   6.841   1.630
  110ASP     CG 1074   6.752   6.847   1.624
  110ASP    OD1 1075   6.821   6.873   1.726
  110ASP    OD2 1076   6.807   6.830   1.513
  110ASP      C 1077   6.512   6.691   1.441
  110ASP      O 1078   6.398   6.712   1.400
  111GLY      N 1079   6.619   6.669   1.365
  111GLY      H 1080   6.706   6.692   1.408
  111GLY     CA 1081   6.608   6.646   1.220
  111GLY      C 1082   6.568   6.502   1.186
  111GLY      O 1083   6.601   6.456   1.076
  112SER      N 1084   6.463   6.454   1.252
  112SER      H 1085   6.405   6.514   1.308
  112SER     CA 1086   6.391   6.330   1.223
  112SER     CB 1087   6.442   6.205   1.296
  112SER     OG 1088   6.557   6.146   1.235
  112SER     HG 1089   6.580   6.198   1.152
  112SER      C 1090   6.239   6.349   1.236
  112SER      O 1091   6.192   6.399   1.338
  113VAL      N 1092   6.167   6.276   1.152
  113VAL      H 1093   6.209   6.223   1.079
  113VAL     CA 1094   6.021   6.293   1.143
  113VAL     CB 1095   5.954   6.222   1.025
  113VAL    CG1 1096   5.997   6.302   0.902
  113VAL    CG2 1097   5.968   6.071   1.002
  113VAL      C 1098   5.940   6.262   1.269
  113VAL      O 1099   5.840   6.328   1.296
  114LEU      N 1100   5.991   6.175   1.356
  114LEU      H 1101   6.029   6.091   1.318
  114LEU     CA 1102   5.922   6.153   1.484
  114LEU     CB 1103   5.986   6.037   1.560
  114LEU     CG 1104   5.887   5.972   1.657
  114LEU    CD1 1105   5.752   5.950   1.590
  114LEU    CD2 1106   5.944   5.841   1.715
  114LEU      C 1107   5.918   6.279   1.571
  114LEU      O 1108   5.805   6.325   1.585
  115LYS      N 1109   6.015   6.368   1.558
  115LYS      H 1110   6.109   6.346   1.534
  115LYS     CA 1111   6.015   6.494   1.635
  115LYS     CB 1112   6.157   6.541   1.665
  115LYS     CG 1113   6.172   6.668   1.748
  115LYS     CD 1114   6.093   6.677   1.879
  115LYS     CE 1115   6.133   6.809   1.945
  115LYS     NZ 1116   6.063   6.826   2.073
  115LYS    HZ1 1117   6.083   6.752   2.138
  115LYS    HZ2 1118   6.097   6.906   2.122
  115LYS    HZ3 1119   5.964   6.834   2.060
  115LYS      C 1120   5.933   6.597   1.559
  115LYS      O 1121   5.880   6.688   1.622
  116GLN      N 1122   5.930   6.600   1.426
  116GLN      H 1123   6.003   6.556   1.373
  116GLN     CA 1124   5.845   6.689   1.345
  116GLN     CB 1125   5.874   6.677   1.195
  116GLN     CG 1126   5.855   6.805   1.114
  116GLN     CD 1127   5.880   6.768   0.967
  116GLN    OE1 1128   5.993   6.768   0.919
  116GLN    NE2 1129   5.776   6.727   0.895
  116GLN   HE21 1130   5.681   6.741   0.925
  116GLN   HE22 1131   5.793   6.654   0.830
  116GLN      C 1132   5.697   6.661   1.371
  116GLN      O 1133   5.624   6.753   1.408
  117PHE      N 1134   5.659   6.535   1.355
  117PHE      H 1135   5.717   6.467   1.310
  117PHE     CA 1136   5.530   6.479   1.400
  117PHE     CB 1137   5.530   6.326   1.392
  117PHE     CG 1138   5.390   6.275   1.426
  117PHE    CD1 1139   5.296   6.280   1.324
  117PHE    HD1 1140   5.323   6.286   1.219
  117PHE    CD2 1141   5.348   6.254   1.557
  117PHE    HD2 1142   5.422   6.250   1.636
  117PHE    CE1 1143   5.162   6.266   1.359
  117PHE    HE1 1144   5.092   6.267   1.276
  117PHE    CE2 1145   5.213   6.241   1.589
  117PHE    HE2 1146   5.171   6.235   1.689
  117PHE     CZ 1147   5.116   6.248   1.489
  117PHE     HZ 1148   5.010   6.239   1.513
  117PHE      C 1149   5.495   6.524   1.541
  117PHE      O 1150   5.389   6.584   1.556
  118LEU      N 1151   5.589   6.508   1.635
  118LEU      H 1152   5.658   6.441   1.608
  118LEU     CA 1153   5.572   6.547   1.775
  118LEU     CB 1154   5.680   6.495   1.870
  118LEU     CG 1155   5.686   6.343   1.887
  118LEU    CD1 1156   5.822   6.312   1.949
  118LEU    CD2 1157   5.573   6.275   1.964
  118LEU      C 1158   5.559   6.698   1.795
  118LEU      O 1159   5.456   6.738   1.849
  119SER      N 1160   5.644   6.776   1.728
  119SER      H 1161   5.725   6.739   1.682
  119SER     CA 1162   5.633   6.922   1.733
  119SER     CB 1163   5.761   6.993   1.687
  119SER     OG 1164   5.780   6.977   1.546
  119SER     HG 1165   5.746   6.894   1.501
  119SER      C 1166   5.517   6.982   1.654
  119SER      O 1167   5.474   7.091   1.693
  120GLU      N 1168   5.464   6.917   1.551
  120GLU      H 1169   5.521   6.862   1.490
  120GLU     CA 1170   5.341   6.968   1.487
  120GLU     CB 1171   5.313   6.894   1.356
  120GLU     CG 1172   5.416   6.937   1.252
  120GLU     CD 1173   5.401   7.085   1.213
  120GLU    OE1 1174   5.471   7.172   1.268
  120GLU    OE2 1175   5.317   7.118   1.127
  120GLU      C 1176   5.225   6.952   1.586
  120GLU      O 1177   5.154   7.047   1.619
  121THR      N 1178   5.207   6.827   1.628
  121THR      H 1179   5.264   6.755   1.589
  121THR     CA 1180   5.114   6.781   1.732
  121THR     CB 1181   5.099   6.629   1.740
  121THR    OG1 1182   5.220   6.557   1.766
  121THR    HG1 1183   5.271   6.540   1.681
  121THR    CG2 1184   5.044   6.575   1.608
  121THR      C 1185   5.130   6.830   1.876
  121THR      O 1186   5.032   6.842   1.949
  122GLU      N 1187   5.246   6.886   1.912
  122GLU      H 1188   5.328   6.845   1.872
  122GLU     CA 1189   5.265   6.967   2.033
  122GLU     CB 1190   5.415   6.996   2.043
  122GLU     CG 1191   5.436   7.064   2.178
  122GLU     CD 1192   5.576   7.122   2.198
  122GLU    OE1 1193   5.663   7.037   2.228
  122GLU    OE2 1194   5.600   7.239   2.160
  122GLU      C 1195   5.175   7.091   2.039
  122GLU      O 1196   5.107   7.108   2.141
  123LYS      N 1197   5.140   7.149   1.925
  123LYS      H 1198   5.179   7.119   1.838
  123LYS     CA 1199   5.043   7.259   1.918
  123LYS     CB 1200   5.061   7.328   1.783
  123LYS     CG 1201   5.178   7.427   1.777
  123LYS     CD 1202   5.314   7.362   1.753
  123LYS     CE 1203   5.410   7.469   1.700
  123LYS     NZ 1204   5.538   7.415   1.651
  123LYS    HZ1 1205   5.558   7.447   1.558
  123LYS    HZ2 1206   5.611   7.449   1.711
  123LYS    HZ3 1207   5.534   7.315   1.652
  123LYS      C 1208   4.894   7.232   1.942
  123LYS      O 1209   4.812   7.323   1.955
  124MET      N 1210   4.850   7.109   1.965
  124MET      H 1211   4.896   7.044   2.026
  124MET     CA 1212   4.709   7.076   1.943
  124MET     CB 1213   4.714   6.977   1.827
  124MET     CG 1214   4.763   7.037   1.695
  124MET     SD 1215   4.748   6.917   1.558
  124MET     CE 1216   4.591   6.966   1.489
  124MET      C 1217   4.646   6.999   2.060
  124MET      O 1218   4.708   6.911   2.119
  125SER      N 1219   4.513   7.006   2.066
  125SER      H 1220   4.461   7.045   1.990
  125SER     CA 1221   4.444   6.927   2.169
  125SER     CB 1222   4.297   6.968   2.176
  125SER     OG 1223   4.265   7.094   2.235
  125SER     HG 1224   4.295   7.095   2.330
  125SER      C 1225   4.454   6.774   2.161
  125SER      O 1226   4.463   6.732   2.046
  126PRO      N 1227   4.453   6.693   2.266
  126PRO     CA 1228   4.479   6.548   2.257
  126PRO     CB 1229   4.432   6.486   2.388
  126PRO     CG 1230   4.464   6.604   2.481
  126PRO     CD 1231   4.425   6.731   2.405
  126PRO      C 1232   4.410   6.471   2.144
  126PRO      O 1233   4.464   6.376   2.087
  127GLU      N 1234   4.280   6.496   2.127
  127GLU      H 1235   4.218   6.529   2.198
  127GLU     CA 1236   4.202   6.448   2.013
  127GLU     CB 1237   4.054   6.485   2.014
  127GLU     CG 1238   3.981   6.477   2.149
  127GLU     CD 1239   4.017   6.581   2.255
  127GLU    OE1 1240   3.933   6.671   2.275
  127GLU    OE2 1241   4.108   6.555   2.337
  127GLU      C 1242   4.246   6.473   1.868
  127GLU      O 1243   4.274   6.384   1.788
  128ASP      N 1244   4.279   6.600   1.845
  128ASP      H 1245   4.242   6.664   1.912
  128ASP     CA 1246   4.328   6.658   1.720
  128ASP     CB 1247   4.325   6.809   1.742
  128ASP     CG 1248   4.184   6.855   1.781
  128ASP    OD1 1249   4.151   6.852   1.902
  128ASP    OD2 1250   4.107   6.883   1.687
  128ASP      C 1251   4.464   6.602   1.677
  128ASP      O 1252   4.500   6.602   1.559
  129ARG      N 1253   4.544   6.569   1.777
  129ARG      H 1254   4.523   6.606   1.868
  129ARG     CA 1255   4.672   6.497   1.765
  129ARG     CB 1256   4.728   6.487   1.907
  129ARG     CG 1257   4.797   6.614   1.956
  129ARG     CD 1258   4.849   6.587   2.098
  129ARG     NE 1259   4.893   6.710   2.165
  129ARG     HE 1260   4.922   6.782   2.102
  129ARG     CZ 1261   4.903   6.737   2.296
  129ARG    NH1 1262   4.862   6.641   2.380
  129ARG   HH11 1263   4.836   6.546   2.362
  129ARG   HH12 1264   4.865   6.661   2.478
  129ARG    NH2 1265   4.979   6.836   2.344
  129ARG   HH21 1266   5.025   6.901   2.283
  129ARG   HH22 1267   4.981   6.853   2.443
  129ARG      C 1268   4.651   6.353   1.718
  129ARG      O 1269   4.724   6.321   1.624
  130ALA      N 1270   4.547   6.284   1.762
  130ALA      H 1271   4.491   6.302   1.843
  130ALA     CA 1272   4.514   6.151   1.706
  130ALA     CB 1273   4.412   6.076   1.792
  130ALA      C 1274   4.452   6.163   1.567
  130ALA      O 1275   4.491   6.087   1.478
  131LYS      N 1276   4.380   6.269   1.535
  131LYS      H 1277   4.353   6.327   1.612
  131LYS     CA 1278   4.340   6.306   1.398
  131LYS     CB 1279   4.243   6.424   1.389
  131LYS     CG 1280   4.098   6.384   1.422
  131LYS     CD 1281   4.027   6.518   1.443
  131LYS     CE 1282   3.886   6.488   1.494
  131LYS     NZ 1283   3.792   6.449   1.387
  131LYS    HZ1 1284   3.703   6.437   1.430
  131LYS    HZ2 1285   3.782   6.521   1.319
  131LYS    HZ3 1286   3.817   6.366   1.338
  131LYS      C 1287   4.453   6.318   1.296
  131LYS      O 1288   4.452   6.258   1.189
  132CYS      N 1289   4.560   6.381   1.345
  132CYS      H 1290   4.546   6.452   1.414
  132CYS     CA 1291   4.686   6.384   1.271
  132CYS     CB 1292   4.790   6.488   1.313
  132CYS     SG 1293   4.730   6.653   1.262
  132CYS     HG 1294   4.840   6.707   1.313
  132CYS      C 1295   4.759   6.249   1.266
  132CYS      O 1296   4.845   6.231   1.179
  133PHE      N 1297   4.757   6.173   1.374
  133PHE      H 1298   4.714   6.204   1.459
  133PHE     CA 1299   4.810   6.036   1.373
  133PHE     CB 1300   4.782   5.964   1.505
  133PHE     CG 1301   4.830   5.820   1.521
  133PHE    CD1 1302   4.964   5.792   1.550
  133PHE    HD1 1303   5.042   5.863   1.523
  133PHE    CD2 1304   4.735   5.719   1.527
  133PHE    HD2 1305   4.629   5.745   1.522
  133PHE    CE1 1306   4.998   5.662   1.585
  133PHE    HE1 1307   5.102   5.635   1.569
  133PHE    CE2 1308   4.773   5.588   1.553
  133PHE    HE2 1309   4.697   5.510   1.547
  133PHE     CZ 1310   4.904   5.559   1.588
  133PHE     HZ 1311   4.926   5.473   1.651
  133PHE      C 1312   4.757   5.958   1.253
  133PHE      O 1313   4.816   5.859   1.210
  134GLU      N 1314   4.627   5.972   1.226
  134GLU      H 1315   4.572   6.024   1.291
  134GLU     CA 1316   4.552   5.905   1.119
  134GLU     CB 1317   4.404   5.924   1.154
  134GLU     CG 1318   4.320   5.838   1.058
  134GLU     CD 1319   4.369   5.696   1.030
  134GLU    OE1 1320   4.406   5.620   1.122
  134GLU    OE2 1321   4.375   5.670   0.908
  134GLU      C 1322   4.602   5.950   0.982
  134GLU      O 1323   4.657   5.876   0.901
  135LYS      N 1324   4.615   6.082   0.976
  135LYS      H 1325   4.568   6.139   1.042
  135LYS     CA 1326   4.654   6.155   0.854
  135LYS     CB 1327   4.612   6.300   0.879
  135LYS     CG 1328   4.615   6.409   0.771
  135LYS     CD 1329   4.533   6.527   0.824
  135LYS     CE 1330   4.510   6.618   0.703
  135LYS     NZ 1331   4.455   6.748   0.744
  135LYS    HZ1 1332   4.469   6.816   0.671
  135LYS    HZ2 1333   4.358   6.736   0.764
  135LYS    HZ3 1334   4.501   6.782   0.825
  135LYS      C 1335   4.800   6.141   0.811
  135LYS      O 1336   4.833   6.148   0.693
  136ASN      N 1337   4.893   6.126   0.905
  136ASN      H 1338   4.881   6.085   0.996
  136ASN     CA 1339   5.035   6.155   0.883
  136ASN     CB 1340   5.117   6.160   1.013
  136ASN     CG 1341   5.269   6.170   0.996
  136ASN    OD1 1342   5.348   6.076   0.999
  136ASN    ND2 1343   5.317   6.292   0.971
  136ASN   HD21 1344   5.259   6.373   0.964
  136ASN   HD22 1345   5.416   6.297   0.958
  136ASN      C 1346   5.099   6.043   0.800
  136ASN      O 1347   5.112   5.930   0.845
  137GLU      N 1348   5.151   6.090   0.687
  137GLU      H 1349   5.134   6.186   0.666
  137GLU     CA 1350   5.226   6.011   0.589
  137GLU     CB 1351   5.296   6.098   0.485
  137GLU     CG 1352   5.382   6.210   0.544
  137GLU     CD 1353   5.470   6.278   0.438
  137GLU    OE1 1354   5.493   6.400   0.444
  137GLU    OE2 1355   5.538   6.200   0.368
  137GLU      C 1356   5.319   5.899   0.636
  137GLU      O 1357   5.297   5.781   0.610
  138ALA      N 1358   5.396   5.937   0.738
  138ALA      H 1359   5.400   6.032   0.769
  138ALA     CA 1360   5.491   5.842   0.798
  138ALA     CB 1361   5.607   5.923   0.857
  138ALA      C 1362   5.439   5.737   0.896
  138ALA      O 1363   5.489   5.625   0.887
  139ILE      N 1364   5.338   5.773   0.974
  139ILE      H 1365   5.320   5.871   0.987
  139ILE     CA 1366   5.254   5.683   1.054
  139ILE     CB 1367   5.166   5.758   1.154
  139ILE    CG1 1368   5.240   5.859   1.242
  139ILE    CG2 1369   5.094   5.658   1.244
  139ILE     CD 1370   5.352   5.825   1.340
  139ILE      C 1371   5.178   5.591   0.959
  139ILE      O 1372   5.196   5.470   0.973
  140GLN      N 1373   5.134   5.641   0.844
  140GLN      H 1374   5.165   5.734   0.826
  140GLN     CA 1375   5.067   5.563   0.738
  140GLN     CB 1376   5.021   5.661   0.630
  140GLN     CG 1377   4.892   5.731   0.674
  140GLN     CD 1378   4.794   5.778   0.567
  140GLN    OE1 1379   4.699   5.714   0.524
  140GLN    NE2 1380   4.814   5.898   0.512
  140GLN   HE21 1381   4.878   5.962   0.555
  140GLN   HE22 1382   4.748   5.928   0.443
  140GLN      C 1383   5.151   5.451   0.677
  140GLN      O 1384   5.103   5.340   0.656
  141ALA      N 1385   5.278   5.483   0.653
  141ALA      H 1386   5.307   5.577   0.633
  141ALA     CA 1387   5.384   5.389   0.616
  141ALA     CB 1388   5.496   5.480   0.567
  141ALA      C 1389   5.435   5.293   0.724
  141ALA      O 1390   5.462   5.175   0.704
  142ALA      N 1391   5.438   5.347   0.846
  142ALA      H 1392   5.437   5.447   0.845
  142ALA     CA 1393   5.476   5.277   0.969
  142ALA     CB 1394   5.506   5.374   1.084
  142ALA      C 1395   5.378   5.170   1.018
  142ALA      O 1396   5.425   5.057   1.033
  143HISE     N 1397   5.248   5.194   1.029
  143HISE     H 1398   5.211   5.284   1.054
  143HISE    CA 1399   5.144   5.094   1.057
  143HISE    CB 1400   5.014   5.155   1.005
  143HISE    CG 1401   4.975   5.248   1.120
  143HISE   ND1 1402   4.969   5.216   1.249
  143HISE   CD2 1403   4.888   5.346   1.096
  143HISE   HD2 1404   4.863   5.377   0.994
  143HISE   CE1 1405   4.887   5.307   1.303
  143HISE   HE1 1406   4.850   5.292   1.405
  143HISE   NE2 1407   4.842   5.392   1.212
  143HISE   HE2 1408   4.788   5.475   1.227
  143HISE     C 1409   5.154   4.951   1.003
  143HISE     O 1410   5.166   4.856   1.079
  144ASP      N 1411   5.155   4.943   0.870
  144ASP      H 1412   5.155   5.027   0.816
  144ASP     CA 1413   5.179   4.823   0.789
  144ASP     CB 1414   5.193   4.865   0.642
  144ASP     CG 1415   5.185   4.745   0.548
  144ASP    OD1 1416   5.265   4.650   0.561
  144ASP    OD2 1417   5.080   4.733   0.480
  144ASP      C 1418   5.305   4.751   0.837
  144ASP      O 1419   5.302   4.628   0.847
  145ALA      N 1420   5.408   4.815   0.891
  145ALA      H 1421   5.406   4.915   0.901
  145ALA     CA 1422   5.529   4.747   0.939
  145ALA     CB 1423   5.646   4.844   0.959
  145ALA      C 1424   5.506   4.658   1.061
  145ALA      O 1425   5.550   4.543   1.059
  146VAL      N 1426   5.419   4.700   1.152
  146VAL      H 1427   5.366   4.784   1.146
  146VAL     CA 1428   5.379   4.615   1.266
  146VAL     CB 1429   5.380   4.701   1.392
  146VAL    CG1 1430   5.520   4.720   1.451
  146VAL    CG2 1431   5.303   4.833   1.382
  146VAL      C 1432   5.258   4.528   1.235
  146VAL      O 1433   5.227   4.437   1.312
  147ALA      N 1434   5.188   4.559   1.126
  147ALA      H 1435   5.202   4.655   1.100
  147ALA     CA 1436   5.076   4.488   1.063
  147ALA     CB 1437   4.982   4.572   0.976
  147ALA      C 1438   5.119   4.361   0.988
  147ALA      O 1439   5.052   4.258   0.987
  148GLN      N 1440   5.242   4.358   0.936
  148GLN      H 1441   5.272   4.445   0.898
  148GLN     CA 1442   5.320   4.244   0.887
  148GLN     CB 1443   5.461   4.289   0.850
  148GLN     CG 1444   5.444   4.377   0.725
  148GLN     CD 1445   5.557   4.477   0.703
  148GLN    OE1 1446   5.668   4.466   0.756
  148GLN    NE2 1447   5.528   4.591   0.641
  148GLN   HE21 1448   5.434   4.612   0.614
  148GLN   HE22 1449   5.604   4.650   0.611
  148GLN      C 1450   5.314   4.121   0.979
  148GLN      O 1451   5.262   4.124   1.091
  149GLU      N 1452   5.337   4.006   0.917
  149GLU      H 1453   5.344   4.012   0.818
  149GLU     CA 1454   5.328   3.870   0.972
  149GLU     CB 1455   5.405   3.788   0.868
  149GLU     CG 1456   5.353   3.785   0.724
  149GLU     CD 1457   5.409   3.900   0.640
  149GLU    OE1 1458   5.346   4.007   0.619
  149GLU    OE2 1459   5.528   3.878   0.609
  149GLU      C 1460   5.396   3.838   1.105
  149GLU      O 1461   5.509   3.884   1.124
  150GLY      N 1462   5.339   3.741   1.176
  150GLY      H 1463   5.253   3.695   1.152
  150GLY     CA 1464   5.388   3.712   1.311
  150GLY      C 1465   5.334   3.602   1.402
  150GLY      O 1466   5.254   3.520   1.357
  151GLN      N 1467   5.421   3.582   1.501
  151GLN      H 1468   5.519   3.601   1.495
  151GLN     CA 1469   5.388   3.493   1.613
  151GLN     CB 1470   5.514   3.444   1.685
  151GLN     CG 1471   5.514   3.317   1.771
  151GLN     CD 1472   5.652   3.293   1.833
  151GLN    OE1 1473   5.675   3.259   1.949
  151GLN    NE2 1474   5.751   3.272   1.747
  151GLN   HE21 1475   5.735   3.260   1.649
  151GLN   HE22 1476   5.841   3.245   1.781
  151GLN      C 1477   5.287   3.537   1.719
  151GLN      O 1478   5.198   3.458   1.752
  152CYS      N 1479   5.287   3.665   1.755
  152CYS      H 1480   5.313   3.737   1.692
  152CYS     CA 1481   5.222   3.697   1.883
  152CYS     CB 1482   5.297   3.802   1.966
  152CYS     SG 1483   5.313   3.971   1.897
  152CYS     HG 1484   5.371   3.933   1.784
  152CYS      C 1485   5.078   3.740   1.858
  152CYS      O 1486   4.990   3.743   1.944
  153ARG      N 1487   5.053   3.797   1.740
  153ARG      H 1488   5.129   3.827   1.682
  153ARG     CA 1489   4.923   3.820   1.677
  153ARG     CB 1490   4.867   3.699   1.601
  153ARG     CG 1491   4.836   3.737   1.456
  153ARG     CD 1492   4.965   3.798   1.402
  153ARG     NE 1493   4.953   3.845   1.263
  153ARG     HE 1494   4.887   3.791   1.211
  153ARG     CZ 1495   5.014   3.953   1.212
  153ARG    NH1 1496   5.088   4.031   1.292
  153ARG   HH11 1497   5.089   4.030   1.392
  153ARG   HH12 1498   5.155   4.089   1.245
  153ARG    NH2 1499   4.983   3.993   1.087
  153ARG   HH21 1500   4.918   3.944   1.030
  153ARG   HH22 1501   5.024   4.076   1.050
  153ARG      C 1502   4.815   3.895   1.756
  153ARG      O 1503   4.702   3.845   1.762
  154VAL      N 1504   4.860   4.005   1.815
  154VAL      H 1505   4.957   4.028   1.814
  154VAL     CA 1506   4.781   4.086   1.909
  154VAL     CB 1507   4.868   4.158   2.013
  154VAL    CG1 1508   4.927   4.045   2.097
  154VAL    CG2 1509   4.965   4.258   1.949
  154VAL      C 1510   4.672   4.162   1.835
  154VAL      O 1511   4.680   4.235   1.737
  155ASP      N 1512   4.552   4.149   1.893
  155ASP      H 1513   4.522   4.061   1.928
  155ASP     CA 1514   4.442   4.243   1.871
  155ASP     CB 1515   4.318   4.170   1.818
  155ASP     CG 1516   4.204   4.259   1.769
  155ASP    OD1 1517   4.240   4.376   1.745
  155ASP    OD2 1518   4.089   4.223   1.803
  155ASP      C 1519   4.402   4.340   1.983
  155ASP      O 1520   4.343   4.291   2.079
  156ASP      N 1521   4.444   4.465   1.968
  156ASP      H 1522   4.516   4.483   1.901
  156ASP     CA 1523   4.399   4.579   2.049
  156ASP     CB 1524   4.508   4.686   2.058
  156ASP     CG 1525   4.552   4.769   1.937
  156ASP    OD1 1526   4.600   4.719   1.833
  156ASP    OD2 1527   4.544   4.893   1.939
  156ASP      C 1528   4.264   4.643   2.016
  156ASP      O 1529   4.213   4.736   2.080
  157LYS      N 1530   4.186   4.569   1.939
  157LYS      H 1531   4.222   4.499   1.877
  157LYS     CA 1532   4.045   4.598   1.908
  157LYS     CB 1533   4.003   4.576   1.762
  157LYS     CG 1534   4.088   4.636   1.650
  157LYS     CD 1535   4.029   4.607   1.512
  157LYS     CE 1536   3.993   4.462   1.482
  157LYS     NZ 1537   4.115   4.380   1.480
  157LYS    HZ1 1538   4.105   4.291   1.437
  157LYS    HZ2 1539   4.184   4.432   1.429
  157LYS    HZ3 1540   4.150   4.375   1.574
  157LYS      C 1541   3.957   4.524   2.009
  157LYS      O 1542   3.894   4.585   2.095
  158VAL      N 1543   3.938   4.395   1.983
  158VAL      H 1544   3.997   4.343   1.920
  158VAL     CA 1545   3.851   4.306   2.060
  158VAL     CB 1546   3.805   4.197   1.963
  158VAL    CG1 1547   3.716   4.092   2.030
  158VAL    CG2 1548   3.726   4.258   1.847
  158VAL      C 1549   3.908   4.251   2.190
  158VAL      O 1550   3.854   4.267   2.300
  159ASN      N 1551   4.025   4.186   2.184
  159ASN      H 1552   4.070   4.179   2.095
  159ASN     CA 1553   4.092   4.124   2.299
  159ASN     CB 1554   4.192   4.021   2.248
  159ASN     CG 1555   4.235   3.918   2.354
  159ASN    OD1 1556   4.154   3.842   2.407
  159ASN    ND2 1557   4.361   3.931   2.394
  159ASN   HD21 1558   4.430   3.997   2.364
  159ASN   HD22 1559   4.393   3.882   2.475
  159ASN      C 1560   4.164   4.221   2.393
  159ASN      O 1561   4.144   4.217   2.515
  160PHE      N 1562   4.253   4.306   2.343
  160PHE      H 1563   4.272   4.284   2.247
  160PHE     CA 1564   4.345   4.393   2.418
  160PHE     CB 1565   4.487   4.375   2.363
  160PHE     CG 1566   4.551   4.240   2.398
  160PHE    CD1 1567   4.598   4.224   2.527
  160PHE    HD1 1568   4.590   4.308   2.596
  160PHE    CD2 1569   4.578   4.138   2.307
  160PHE    HD2 1570   4.546   4.137   2.202
  160PHE    CE1 1571   4.673   4.115   2.571
  160PHE    HE1 1572   4.681   4.093   2.677
  160PHE    CE2 1573   4.655   4.030   2.346
  160PHE    HE2 1574   4.688   3.956   2.273
  160PHE     CZ 1575   4.704   4.018   2.476
  160PHE     HZ 1576   4.753   3.927   2.509
  160PHE      C 1577   4.300   4.536   2.446
  160PHE      O 1578   4.194   4.576   2.397
  161HISE     N 1579   4.363   4.601   2.543
  161HISE     H 1580   4.396   4.555   2.625
  161HISE    CA 1581   4.371   4.748   2.547
  161HISE    CB 1582   4.253   4.790   2.634
  161HISE    CG 1583   4.240   4.942   2.636
  161HISE   ND1 1584   4.210   5.032   2.543
  161HISE   CD2 1585   4.291   5.009   2.740
  161HISE   HD2 1586   4.318   4.968   2.837
  161HISE   CE1 1587   4.249   5.153   2.583
  161HISE   HE1 1588   4.267   5.236   2.515
  161HISE   NE2 1589   4.301   5.137   2.704
  161HISE   HE2 1590   4.323   5.214   2.763
  161HISE     C 1591   4.512   4.775   2.600
  161HISE     O 1592   4.546   4.735   2.711
  162PHE      N 1593   4.549   4.896   2.557
  162PHE      H 1594   4.488   4.961   2.512
  162PHE     CA 1595   4.684   4.954   2.562
  162PHE     CB 1596   4.715   5.017   2.426
  162PHE     CG 1597   4.862   5.058   2.420
  162PHE    CD1 1598   4.972   4.974   2.409
  162PHE    HD1 1599   4.964   4.875   2.364
  162PHE    CD2 1600   4.884   5.192   2.450
  162PHE    HD2 1601   4.800   5.254   2.482
  162PHE    CE1 1602   5.102   5.018   2.432
  162PHE    HE1 1603   5.188   4.951   2.436
  162PHE    CE2 1604   5.015   5.238   2.459
  162PHE    HE2 1605   5.028   5.344   2.477
  162PHE     CZ 1606   5.126   5.154   2.447
  162PHE     HZ 1607   5.225   5.191   2.423
  162PHE      C 1608   4.703   5.066   2.664
  162PHE      O 1609   4.625   5.160   2.679
  163ILE      N 1610   4.807   5.042   2.743
  163ILE      H 1611   4.828   4.947   2.767
  163ILE     CA 1612   4.869   5.132   2.842
  163ILE     CB 1613   4.826   5.103   2.985
  163ILE    CG1 1614   4.850   4.955   3.017
  163ILE    CG2 1615   4.689   5.167   3.011
  163ILE     CD 1616   4.799   4.922   3.157
  163ILE      C 1617   5.021   5.133   2.832
  163ILE      O 1618   5.082   5.036   2.788
  164LEU      N 1619   5.079   5.251   2.854
  164LEU      H 1620   5.022   5.330   2.880
  164LEU     CA 1621   5.220   5.286   2.876
  164LEU     CB 1622   5.234   5.413   2.792
  164LEU     CG 1623   5.383   5.447   2.789
  164LEU    CD1 1624   5.461   5.377   2.678
  164LEU    CD2 1625   5.392   5.600   2.781
  164LEU      C 1626   5.255   5.311   3.023
  164LEU      O 1627   5.194   5.401   3.080
  165PHE      N 1628   5.359   5.243   3.069
  165PHE      H 1629   5.399   5.160   3.031
  165PHE     CA 1630   5.419   5.272   3.200
  165PHE     CB 1631   5.460   5.143   3.273
  165PHE     CG 1632   5.351   5.095   3.369
  165PHE    CD1 1633   5.256   5.009   3.316
  165PHE    HD1 1634   5.262   4.973   3.213
  165PHE    CD2 1635   5.337   5.158   3.492
  165PHE    HD2 1636   5.393   5.247   3.521
  165PHE    CE1 1637   5.141   4.985   3.391
  165PHE    HE1 1638   5.069   4.913   3.351
  165PHE    CE2 1639   5.221   5.134   3.565
  165PHE    HE2 1640   5.200   5.201   3.648
  165PHE     CZ 1641   5.130   5.040   3.518
  165PHE     HZ 1642   5.037   5.035   3.575
  165PHE      C 1643   5.541   5.364   3.201
  165PHE      O 1644   5.642   5.350   3.131
  166ASN      N 1645   5.550   5.453   3.300
  166ASN      H 1646   5.460   5.467   3.343
  166ASN     CA 1647   5.653   5.550   3.336
  166ASN     CB 1648   5.609   5.682   3.272
  166ASN     CG 1649   5.659   5.707   3.129
  166ASN    OD1 1650   5.690   5.821   3.096
  166ASN    ND2 1651   5.690   5.601   3.056
  166ASN   HD21 1652   5.681   5.508   3.092
  166ASN   HD22 1653   5.729   5.618   2.966
  166ASN      C 1654   5.668   5.573   3.486
  166ASN      O 1655   5.564   5.556   3.550
  167ASN      N 1656   5.788   5.603   3.535
  167ASN      H 1657   5.868   5.588   3.476
  167ASN     CA 1658   5.814   5.658   3.669
  167ASN     CB 1659   5.924   5.582   3.743
  167ASN     CG 1660   5.907   5.600   3.894
  167ASN    OD1 1661   5.909   5.711   3.947
  167ASN    ND2 1662   5.890   5.492   3.970
  167ASN   HD21 1663   5.879   5.403   3.928
  167ASN   HD22 1664   5.893   5.506   4.069
  167ASN      C 1665   5.829   5.810   3.674
  167ASN      O 1666   5.924   5.860   3.614
  168VAL      N 1667   5.747   5.886   3.745
  168VAL      H 1668   5.672   5.848   3.800
  168VAL     CA 1669   5.753   6.033   3.748
  168VAL     CB 1670   5.633   6.092   3.674
  168VAL    CG1 1671   5.630   6.245   3.673
  168VAL    CG2 1672   5.626   6.047   3.527
  168VAL      C 1673   5.765   6.076   3.894
  168VAL      O 1674   5.660   6.084   3.959
  169ASP      N 1675   5.886   6.088   3.948
  169ASP      H 1676   5.975   6.070   3.907
  169ASP     CA 1677   5.910   6.147   4.080
  169ASP     CB 1678   5.851   6.288   4.073
  169ASP     CG 1679   5.953   6.399   4.098
  169ASP    OD1 1680   5.972   6.441   4.214
  169ASP    OD2 1681   5.961   6.477   4.001
  169ASP      C 1682   5.864   6.062   4.199
  169ASP      O 1683   5.815   6.101   4.305
  170GLY      N 1684   5.884   5.932   4.180
  170GLY      H 1685   5.950   5.898   4.113
  170GLY     CA 1686   5.832   5.828   4.268
  170GLY      C 1687   5.715   5.755   4.201
  170GLY      O 1688   5.696   5.635   4.221
  171HISE     N 1689   5.611   5.833   4.172
  171HISE     H 1690   5.628   5.932   4.179
  171HISE    CA 1691   5.481   5.789   4.120
  171HISE    CB 1692   5.381   5.904   4.109
  171HISE    CG 1693   5.342   5.974   4.239
  171HISE   ND1 1694   5.299   6.100   4.239
  171HISE   CD2 1695   5.337   5.924   4.362
  171HISE   HD2 1696   5.350   5.819   4.388
  171HISE   CE1 1697   5.255   6.128   4.361
  171HISE   HE1 1698   5.222   6.228   4.388
  171HISE   NE2 1699   5.291   6.024   4.436
  171HISE   HE2 1700   5.271   6.014   4.534
  171HISE     C 1701   5.471   5.701   3.995
  171HISE     O 1702   5.539   5.721   3.895
  172LEU      N 1703   5.420   5.580   4.010
  172LEU      H 1704   5.371   5.549   4.092
  172LEU     CA 1705   5.407   5.485   3.899
  172LEU     CB 1706   5.385   5.344   3.953
  172LEU     CG 1707   5.410   5.214   3.875
  172LEU    CD1 1708   5.555   5.171   3.853
  172LEU    CD2 1709   5.334   5.105   3.952
  172LEU      C 1710   5.296   5.528   3.803
  172LEU      O 1711   5.179   5.515   3.839
  173TYR      N 1712   5.331   5.583   3.687
  173TYR      H 1713   5.420   5.562   3.647
  173TYR     CA 1714   5.224   5.629   3.597
  173TYR     CB 1715   5.261   5.766   3.539
  173TYR     CG 1716   5.214   5.879   3.630
  173TYR    CD1 1717   5.087   5.929   3.605
  173TYR    HD1 1718   5.021   5.899   3.523
  173TYR    CD2 1719   5.293   5.929   3.733
  173TYR    HD2 1720   5.387   5.880   3.760
  173TYR    CE1 1721   5.046   6.031   3.690
  173TYR    HE1 1722   4.953   6.084   3.671
  173TYR    CE2 1723   5.262   6.047   3.799
  173TYR    HE2 1724   5.340   6.103   3.851
  173TYR     CZ 1725   5.131   6.090   3.783
  173TYR     OH 1726   5.068   6.163   3.879
  173TYR     HH 1727   5.139   6.229   3.903
  173TYR      C 1728   5.180   5.532   3.487
  173TYR      O 1729   5.262   5.496   3.403
  174GLU      N 1730   5.049   5.534   3.466
  174GLU      H 1731   4.979   5.576   3.524
  174GLU     CA 1732   4.976   5.451   3.368
  174GLU     CB 1733   4.895   5.347   3.446
  174GLU     CG 1734   4.807   5.254   3.363
  174GLU     CD 1735   4.723   5.161   3.451
  174GLU    OE1 1736   4.633   5.206   3.524
  174GLU    OE2 1737   4.756   5.040   3.448
  174GLU      C 1738   4.897   5.538   3.271
  174GLU      O 1739   4.785   5.586   3.292
  175LEU      N 1740   4.964   5.560   3.158
  175LEU      H 1741   5.044   5.503   3.142
  175LEU     CA 1742   4.924   5.638   3.040
  175LEU     CB 1743   5.049   5.704   2.981
  175LEU     CG 1744   5.110   5.803   3.081
  175LEU    CD1 1745   5.262   5.784   3.092
  175LEU    CD2 1746   5.067   5.948   3.064
  175LEU      C 1747   4.854   5.557   2.930
  175LEU      O 1748   4.919   5.495   2.846
  176ASP      N 1749   4.722   5.556   2.945
  176ASP      H 1750   4.670   5.612   3.009
  176ASP     CA 1751   4.633   5.486   2.851
  176ASP     CB 1752   4.493   5.501   2.911
  176ASP     CG 1753   4.390   5.400   2.858
  176ASP    OD1 1754   4.372   5.295   2.924
  176ASP    OD2 1755   4.309   5.430   2.768
  176ASP      C 1756   4.637   5.539   2.708
  176ASP      O 1757   4.669   5.655   2.682
  177GLY      N 1758   4.597   5.456   2.613
  177GLY      H 1759   4.594   5.358   2.629
  177GLY     CA 1760   4.585   5.507   2.475
  177GLY      C 1761   4.459   5.585   2.437
  177GLY      O 1762   4.447   5.660   2.339
  178ARG      N 1763   4.363   5.579   2.529
  178ARG      H 1764   4.368   5.511   2.601
  178ARG     CA 1765   4.240   5.659   2.527
  178ARG     CB 1766   4.116   5.582   2.479
  178ARG     CG 1767   4.093   5.539   2.335
  178ARG     CD 1768   3.986   5.431   2.316
  178ARG     NE 1769   3.964   5.408   2.173
  178ARG     HE 1770   3.884   5.452   2.131
  178ARG     CZ 1771   4.025   5.317   2.095
  178ARG    NH1 1772   4.133   5.252   2.139
  178ARG   HH11 1773   4.175   5.301   2.216
  178ARG   HH12 1774   4.172   5.170   2.098
  178ARG    NH2 1775   3.955   5.258   1.997
  178ARG   HH21 1776   3.857   5.271   1.979
  178ARG   HH22 1777   3.996   5.203   1.925
  178ARG      C 1778   4.202   5.762   2.633
  178ARG      O 1779   4.167   5.876   2.602
  179MET      N 1780   4.204   5.723   2.761
  179MET      H 1781   4.238   5.630   2.775
  179MET     CA 1782   4.150   5.798   2.875
  179MET     CB 1783   4.152   5.706   2.997
  179MET     CG 1784   4.035   5.729   3.093
  179MET     SD 1785   4.051   5.880   3.195
  179MET     CE 1786   4.129   5.820   3.343
  179MET      C 1787   4.236   5.920   2.908
  179MET      O 1788   4.346   5.892   2.955
  180PRO      N 1789   4.181   6.036   2.871
  180PRO     CA 1790   4.263   6.158   2.864
  180PRO     CB 1791   4.173   6.265   2.803
  180PRO     CG 1792   4.033   6.222   2.847
  180PRO     CD 1793   4.039   6.069   2.860
  180PRO      C 1794   4.342   6.212   2.984
  180PRO      O 1795   4.395   6.323   2.979
  181PHE      N 1796   4.325   6.148   3.099
  181PHE      H 1797   4.246   6.089   3.115
  181PHE     CA 1798   4.402   6.182   3.219
  181PHE     CB 1799   4.325   6.213   3.348
  181PHE     CG 1800   4.252   6.347   3.357
  181PHE    CD1 1801   4.331   6.461   3.367
  181PHE    HD1 1802   4.434   6.454   3.402
  181PHE    CD2 1803   4.115   6.355   3.337
  181PHE    HD2 1804   4.052   6.269   3.313
  181PHE    CE1 1805   4.267   6.585   3.360
  181PHE    HE1 1806   4.334   6.670   3.373
  181PHE    CE2 1807   4.051   6.479   3.339
  181PHE    HE2 1808   3.943   6.485   3.324
  181PHE     CZ 1809   4.129   6.593   3.347
  181PHE     HZ 1810   4.091   6.691   3.318
  181PHE      C 1811   4.497   6.067   3.254
  181PHE      O 1812   4.463   5.949   3.252
  182PRO      N 1813   4.623   6.096   3.283
  182PRO     CA 1814   4.718   5.997   3.335
  182PRO     CB 1815   4.845   6.081   3.350
  182PRO     CG 1816   4.837   6.185   3.238
  182PRO     CD 1817   4.688   6.217   3.229
  182PRO      C 1818   4.676   5.934   3.468
  182PRO      O 1819   4.645   6.007   3.562
  183VAL      N 1820   4.698   5.804   3.485
  183VAL      H 1821   4.692   5.740   3.408
  183VAL     CA 1822   4.669   5.738   3.613
  183VAL     CB 1823   4.592   5.610   3.581
  183VAL    CG1 1824   4.565   5.519   3.701
  183VAL    CG2 1825   4.455   5.647   3.524
  183VAL      C 1826   4.796   5.711   3.694
  183VAL      O 1827   4.884   5.639   3.647
  184ASN      N 1828   4.774   5.747   3.821
  184ASN      H 1829   4.704   5.816   3.838
  184ASN     CA 1830   4.873   5.718   3.925
  184ASN     CB 1831   4.851   5.834   4.023
  184ASN     CG 1832   4.973   5.855   4.114
  184ASN    OD1 1833   4.995   5.766   4.196
  184ASN    ND2 1834   5.039   5.970   4.116
  184ASN   HD21 1835   5.009   6.043   4.055
  184ASN   HD22 1836   5.110   5.981   4.186
  184ASN      C 1837   4.844   5.586   3.998
  184ASN      O 1838   4.731   5.546   4.024
  185HISE     N 1839   4.949   5.508   4.017
  185HISE     H 1840   5.040   5.527   3.981
  185HISE    CA 1841   4.946   5.383   4.095
  185HISE    CB 1842   4.991   5.273   3.999
  185HISE    CG 1843   4.873   5.206   3.930
  185HISE   ND1 1844   4.799   5.107   3.980
  185HISE   CD2 1845   4.854   5.209   3.799
  185HISE   HD2 1846   4.894   5.285   3.732
  185HISE   CE1 1847   4.729   5.060   3.877
  185HISE   HE1 1848   4.684   4.961   3.875
  185HISE   NE2 1849   4.768   5.114   3.763
  185HISE   HE2 1850   4.746   5.090   3.668
  185HISE     C 1851   5.039   5.384   4.217
  185HISE     O 1852   5.109   5.286   4.241
  186GLY      N 1853   5.039   5.496   4.288
  186GLY      H 1854   4.997   5.582   4.260
  186GLY     CA 1855   5.119   5.505   4.411
  186GLY      C 1856   5.268   5.522   4.382
  186GLY      O 1857   5.304   5.512   4.265
  187ALA      N 1858   5.347   5.538   4.488
  187ALA      H 1859   5.321   5.519   4.582
  187ALA     CA 1860   5.493   5.549   4.474
  187ALA     CB 1861   5.544   5.627   4.595
  187ALA      C 1862   5.571   5.418   4.465
  187ALA      O 1863   5.560   5.330   4.551
  188SER      N 1864   5.680   5.427   4.389
  188SER      H 1865   5.690   5.498   4.320
  188SER     CA 1866   5.767   5.310   4.369
  188SER     CB 1867   5.708   5.226   4.255
  188SER     OG 1868   5.786   5.108   4.235
  188SER     HG 1869   5.716   5.040   4.212
  188SER      C 1870   5.901   5.351   4.308
  188SER      O 1871   5.907   5.450   4.236
  189SER      N 1872   6.007   5.275   4.334
  189SER      H 1873   5.999   5.185   4.377
  189SER     CA 1874   6.142   5.312   4.289
  189SER     CB 1875   6.255   5.246   4.367
  189SER     OG 1876   6.254   5.103   4.381
  189SER     HG 1877   6.326   5.062   4.324
  189SER      C 1878   6.172   5.282   4.142
  189SER      O 1879   6.100   5.205   4.079
  190GLU      N 1880   6.263   5.362   4.088
  190GLU      H 1881   6.307   5.443   4.128
  190GLU     CA 1882   6.300   5.344   3.946
  190GLU     CB 1883   6.419   5.430   3.902
  190GLU     CG 1884   6.411   5.582   3.918
  190GLU     CD 1885   6.434   5.623   4.064
  190GLU    OE1 1886   6.550   5.603   4.105
  190GLU    OE2 1887   6.340   5.666   4.134
  190GLU      C 1888   6.329   5.206   3.887
  190GLU      O 1889   6.314   5.187   3.767
  191ASP      N 1890   6.392   5.112   3.957
  191ASP      H 1891   6.442   5.140   4.039
  191ASP     CA 1892   6.422   4.975   3.911
  191ASP     CB 1893   6.524   4.911   4.004
  191ASP     CG 1894   6.496   4.898   4.154
  191ASP    OD1 1895   6.512   4.788   4.211
  191ASP    OD2 1896   6.456   5.004   4.207
  191ASP      C 1897   6.301   4.883   3.894
  191ASP      O 1898   6.284   4.818   3.791
  192THR      N 1899   6.201   4.880   3.982
  192THR      H 1900   6.202   4.952   4.050
  192THR     CA 1901   6.100   4.773   3.984
  192THR     CB 1902   6.052   4.744   4.127
  192THR    OG1 1903   5.996   4.858   4.193
  192THR    HG1 1904   5.899   4.852   4.168
  192THR    CG2 1905   6.165   4.689   4.214
  192THR      C 1906   5.980   4.782   3.890
  192THR      O 1907   5.880   4.710   3.901
  193LEU      N 1908   5.990   4.859   3.782
  193LEU      H 1909   6.079   4.889   3.748
  193LEU     CA 1910   5.878   4.893   3.692
  193LEU     CB 1911   5.934   4.975   3.576
  193LEU     CG 1912   5.825   5.056   3.506
  193LEU    CD1 1913   5.783   5.184   3.579
  193LEU    CD2 1914   5.870   5.090   3.364
  193LEU      C 1915   5.793   4.778   3.639
  193LEU      O 1916   5.685   4.756   3.693
  194LEU      N 1917   5.862   4.670   3.602
  194LEU      H 1918   5.962   4.669   3.601
  194LEU     CA 1919   5.806   4.543   3.552
  194LEU     CB 1920   5.925   4.457   3.511
  194LEU     CG 1921   6.018   4.516   3.405
  194LEU    CD1 1922   6.127   4.409   3.403
  194LEU    CD2 1923   5.942   4.535   3.274
  194LEU      C 1924   5.733   4.464   3.661
  194LEU      O 1925   5.613   4.453   3.636
  195LYS      N 1926   5.788   4.447   3.781
  195LYS      H 1927   5.887   4.453   3.792
  195LYS     CA 1928   5.746   4.384   3.907
  195LYS     CB 1929   5.855   4.412   4.010
  195LYS     CG 1930   5.846   4.340   4.145
  195LYS     CD 1931   5.973   4.323   4.229
  195LYS     CE 1932   5.957   4.259   4.367
  195LYS     NZ 1933   5.956   4.361   4.473
  195LYS    HZ1 1934   6.035   4.421   4.463
  195LYS    HZ2 1935   5.876   4.420   4.459
  195LYS    HZ3 1936   5.961   4.319   4.564
  195LYS      C 1937   5.622   4.453   3.964
  195LYS      O 1938   5.524   4.388   4.000
  196ASP      N 1939   5.617   4.586   3.971
  196ASP      H 1940   5.701   4.637   3.954
  196ASP     CA 1941   5.497   4.664   4.006
  196ASP     CB 1942   5.532   4.813   4.012
  196ASP     CG 1943   5.615   4.853   4.135
  196ASP    OD1 1944   5.724   4.799   4.164
  196ASP    OD2 1945   5.557   4.937   4.207
  196ASP      C 1946   5.387   4.629   3.906
  196ASP      O 1947   5.305   4.550   3.953
  197ALA      N 1948   5.412   4.644   3.776
  197ALA      H 1949   5.498   4.679   3.739
  197ALA     CA 1950   5.304   4.625   3.677
  197ALA     CB 1951   5.352   4.678   3.542
  197ALA      C 1952   5.255   4.482   3.653
  197ALA      O 1953   5.139   4.450   3.630
  198ALA      N 1954   5.352   4.391   3.645
  198ALA      H 1955   5.442   4.432   3.632
  198ALA     CA 1956   5.320   4.250   3.623
  198ALA     CB 1957   5.444   4.161   3.613
  198ALA      C 1958   5.233   4.189   3.733
  198ALA      O 1959   5.135   4.123   3.701
  199LYS      N 1960   5.256   4.233   3.857
  199LYS      H 1961   5.349   4.266   3.872
  199LYS     CA 1962   5.165   4.203   3.969
  199LYS     CB 1963   5.234   4.244   4.099
  199LYS     CG 1964   5.140   4.225   4.218
  199LYS     CD 1965   5.151   4.329   4.330
  199LYS     CE 1966   5.181   4.471   4.280
  199LYS     NZ 1967   5.240   4.559   4.382
  199LYS    HZ1 1968   5.252   4.650   4.345
  199LYS    HZ2 1969   5.186   4.566   4.467
  199LYS    HZ3 1970   5.334   4.533   4.403
  199LYS      C 1971   5.032   4.278   3.962
  199LYS      O 1972   4.924   4.221   3.973
  200VAL      N 1973   5.042   4.408   3.933
  200VAL      H 1974   5.125   4.464   3.932
  200VAL     CA 1975   4.926   4.497   3.916
  200VAL     CB 1976   4.966   4.644   3.910
  200VAL    CG1 1977   4.840   4.729   3.894
  200VAL    CG2 1978   5.029   4.698   4.039
  200VAL      C 1979   4.822   4.441   3.820
  200VAL      O 1980   4.705   4.430   3.856
  201CYS      N 1981   4.870   4.411   3.699
  201CYS      H 1982   4.962   4.439   3.672
  201CYS     CA 1983   4.792   4.355   3.588
  201CYS     CB 1984   4.876   4.311   3.468
  201CYS     SG 1985   4.986   4.437   3.394
  201CYS     HG 1986   5.065   4.446   3.501
  201CYS      C 1987   4.724   4.227   3.635
  201CYS      O 1988   4.603   4.215   3.621
  202ARG      N 1989   4.802   4.139   3.698
  202ARG      H 1990   4.902   4.148   3.702
  202ARG     CA 1991   4.741   4.018   3.754
  202ARG     CB 1992   4.850   3.931   3.816
  202ARG     CG 1993   4.795   3.789   3.826
  202ARG     CD 1994   4.917   3.697   3.840
  202ARG     NE 1995   4.870   3.559   3.855
  202ARG     HE 1996   4.778   3.535   3.826
  202ARG     CZ 1997   4.952   3.453   3.865
  202ARG    NH1 1998   5.085   3.460   3.851
  202ARG   HH11 1999   5.133   3.544   3.825
  202ARG   HH12 2000   5.137   3.375   3.852
  202ARG    NH2 2001   4.894   3.336   3.896
  202ARG   HH21 2002   4.796   3.325   3.912
  202ARG   HH22 2003   4.943   3.249   3.895
  202ARG      C 2004   4.621   4.033   3.848
  202ARG      O 2005   4.508   4.026   3.801
  203GLU      N 2006   4.646   4.116   3.950
  203GLU      H 2007   4.737   4.150   3.970
  203GLU     CA 2008   4.552   4.176   4.045
  203GLU     CB 2009   4.614   4.281   4.138
  203GLU     CG 2010   4.716   4.226   4.238
  203GLU     CD 2011   4.744   4.294   4.372
  203GLU    OE1 2012   4.723   4.418   4.369
  203GLU    OE2 2013   4.760   4.228   4.476
  203GLU      C 2014   4.433   4.250   3.983
  203GLU      O 2015   4.321   4.220   4.025
  204PHE      N 2016   4.455   4.338   3.886
  204PHE      H 2017   4.545   4.371   3.858
  204PHE     CA 2018   4.344   4.412   3.825
  204PHE     CB 2019   4.400   4.546   3.776
  204PHE     CG 2020   4.372   4.651   3.883
  204PHE    CD1 2021   4.251   4.719   3.883
  204PHE    HD1 2022   4.176   4.694   3.808
  204PHE    CD2 2023   4.468   4.682   3.979
  204PHE    HD2 2024   4.544   4.607   3.997
  204PHE    CE1 2025   4.232   4.821   3.976
  204PHE    HE1 2026   4.137   4.875   3.979
  204PHE    CE2 2027   4.446   4.789   4.066
  204PHE    HE2 2028   4.535   4.820   4.122
  204PHE     CZ 2029   4.328   4.861   4.068
  204PHE     HZ 2030   4.305   4.930   4.149
  204PHE      C 2031   4.261   4.336   3.721
  204PHE      O 2032   4.142   4.365   3.706
  205THR      N 2033   4.318   4.226   3.674
  205THR      H 2034   4.416   4.216   3.689
  205THR     CA 2035   4.250   4.140   3.576
  205THR     CB 2036   4.335   4.077   3.467
  205THR    OG1 2037   4.438   3.989   3.515
  205THR    HG1 2038   4.503   4.036   3.575
  205THR    CG2 2039   4.393   4.180   3.370
  205THR      C 2040   4.165   4.033   3.645
  205THR      O 2041   4.045   4.060   3.656
  206GLU      N 2042   4.222   3.964   3.743
  206GLU      H 2043   4.319   3.939   3.734
  206GLU     CA 2044   4.158   3.883   3.847
  206GLU     CB 2045   4.254   3.805   3.936
  206GLU     CG 2046   4.348   3.720   3.849
  206GLU     CD 2047   4.441   3.622   3.920
  206GLU    OE1 2048   4.521   3.561   3.846
  206GLU    OE2 2049   4.413   3.574   4.032
  206GLU      C 2050   4.042   3.934   3.933
  206GLU      O 2051   3.981   3.852   4.002
  207ARG      N 2052   4.036   4.065   3.953
  207ARG      H 2053   4.124   4.113   3.957
  207ARG     CA 2054   3.922   4.139   4.010
  207ARG     CB 2055   3.982   4.279   4.021
  207ARG     CG 2056   3.892   4.395   4.066
  207ARG     CD 2057   3.978   4.521   4.067
  207ARG     NE 2058   3.985   4.568   4.207
  207ARG     HE 2059   4.025   4.508   4.276
  207ARG     CZ 2060   3.933   4.683   4.250
  207ARG    NH1 2061   3.849   4.762   4.182
  207ARG   HH11 2062   3.820   4.743   4.088
  207ARG   HH12 2063   3.822   4.849   4.224
  207ARG    NH2 2064   3.972   4.730   4.370
  207ARG   HH21 2065   4.038   4.672   4.419
  207ARG   HH22 2066   3.957   4.820   4.409
  207ARG      C 2067   3.787   4.127   3.940
  207ARG      O 2068   3.682   4.134   4.005
  208GLU      N 2069   3.796   4.106   3.809
  208GLU      H 2070   3.886   4.112   3.767
  208GLU     CA 2071   3.689   4.085   3.710
  208GLU     CB 2072   3.687   4.207   3.619
  208GLU     CG 2073   3.546   4.206   3.562
  208GLU     CD 2074   3.532   4.301   3.442
  208GLU    OE1 2075   3.548   4.248   3.330
  208GLU    OE2 2076   3.483   4.414   3.461
  208GLU      C 2077   3.691   3.952   3.634
  208GLU      O 2078   3.609   3.866   3.665
  209GLN      N 2079   3.798   3.933   3.557
  209GLN      H 2080   3.868   4.003   3.544
  209GLN     CA 2081   3.805   3.817   3.466
  209GLN     CB 2082   3.804   3.871   3.323
  209GLN     CG 2083   3.755   3.771   3.218
  209GLN     CD 2084   3.753   3.825   3.075
  209GLN    OE1 2085   3.814   3.770   2.984
  209GLN    NE2 2086   3.668   3.925   3.051
  209GLN   HE21 2087   3.604   3.968   3.114
  209GLN   HE22 2088   3.675   3.964   2.958
  209GLN      C 2089   3.929   3.730   3.488
  209GLN      O 2090   4.040   3.782   3.497
  210GLY      N 2091   3.914   3.598   3.501
  210GLY      H 2092   3.822   3.564   3.479
  210GLY     CA 2093   4.016   3.494   3.521
  210GLY      C 2094   4.087   3.446   3.394
  210GLY      O 2095   4.045   3.491   3.287
  211GLU      N 2096   4.199   3.375   3.412
  211GLU      H 2097   4.238   3.366   3.504
  211GLU     CA 2098   4.271   3.305   3.306
  211GLU     CB 2099   4.184   3.191   3.250
  211GLU     CG 2100   4.163   3.067   3.338
  211GLU     CD 2101   4.288   3.021   3.412
  211GLU    OE1 2102   4.365   2.944   3.350
  211GLU    OE2 2103   4.308   3.056   3.530
  211GLU      C 2104   4.339   3.392   3.200
  211GLU      O 2105   4.425   3.344   3.127
  212VAL      N 2106   4.296   3.518   3.193
  212VAL      H 2107   4.207   3.540   3.234
  212VAL     CA 2108   4.351   3.623   3.106
  212VAL     CB 2109   4.269   3.751   3.114
  212VAL    CG1 2110   4.124   3.716   3.080
  212VAL    CG2 2111   4.256   3.816   3.252
  212VAL      C 2112   4.496   3.668   3.122
  212VAL      O 2113   4.556   3.703   3.224
  213ARG      N 2114   4.560   3.646   3.008
  213ARG      H 2115   4.510   3.606   2.932
  213ARG     CA 2116   4.697   3.690   2.973
  213ARG     CB 2117   4.773   3.591   2.885
  213ARG     CG 2118   4.789   3.456   2.954
  213ARG     CD 2119   4.850   3.449   3.094
  213ARG     NE 2120   4.766   3.356   3.171
  213ARG     HE 2121   4.766   3.259   3.147
  213ARG     CZ 2122   4.722   3.391   3.293
  213ARG    NH1 2123   4.733   3.511   3.351
  213ARG   HH11 2124   4.776   3.582   3.296
  213ARG   HH12 2125   4.695   3.523   3.443
  213ARG    NH2 2126   4.668   3.292   3.365
  213ARG   HH21 2127   4.664   3.204   3.316
  213ARG   HH22 2128   4.632   3.296   3.458
  213ARG      C 2129   4.705   3.831   2.915
  213ARG      O 2130   4.636   3.878   2.824
  214PHE      N 2131   4.822   3.887   2.948
  214PHE      H 2132   4.895   3.829   2.985
  214PHE     CA 2133   4.867   4.022   2.913
  214PHE     CB 2134   4.847   4.112   3.035
  214PHE     CG 2135   4.889   4.047   3.167
  214PHE    CD1 2136   4.785   3.980   3.231
  214PHE    HD1 2137   4.688   4.003   3.187
  214PHE    CD2 2138   5.018   4.041   3.217
  214PHE    HD2 2139   5.098   4.111   3.195
  214PHE    CE1 2140   4.803   3.904   3.346
  214PHE    HE1 2141   4.730   3.855   3.411
  214PHE    CE2 2142   5.039   3.962   3.330
  214PHE    HE2 2143   5.140   3.931   3.356
  214PHE     CZ 2144   4.934   3.894   3.392
  214PHE     HZ 2145   4.966   3.844   3.483
  214PHE      C 2146   5.013   4.016   2.868
  214PHE      O 2147   5.081   3.932   2.927
  215SER      N 2148   5.045   4.096   2.767
  215SER      H 2149   4.994   4.181   2.752
  215SER     CA 2150   5.178   4.095   2.702
  215SER     CB 2151   5.166   4.080   2.551
  215SER     OG 2152   5.287   4.020   2.502
  215SER     HG 2153   5.342   3.990   2.580
  215SER      C 2154   5.255   4.226   2.717
  215SER      O 2155   5.198   4.331   2.745
  216ALA      N 2156   5.384   4.221   2.683
  216ALA      H 2157   5.422   4.132   2.661
  216ALA     CA 2158   5.479   4.329   2.713
  216ALA     CB 2159   5.533   4.324   2.856
  216ALA      C 2160   5.604   4.330   2.624
  216ALA      O 2161   5.639   4.240   2.548
  217VAL      N 2162   5.651   4.453   2.606
  217VAL      H 2163   5.596   4.533   2.627
  217VAL     CA 2164   5.782   4.487   2.549
  217VAL     CB 2165   5.773   4.515   2.399
  217VAL    CG1 2166   5.697   4.635   2.343
  217VAL    CG2 2167   5.912   4.515   2.333
  217VAL      C 2168   5.821   4.614   2.626
  217VAL      O 2169   5.740   4.693   2.675
  218ALA      N 2170   5.948   4.633   2.658
  218ALA      H 2171   6.017   4.574   2.614
  218ALA     CA 2172   6.000   4.751   2.729
  218ALA     CB 2173   6.077   4.704   2.852
  218ALA      C 2174   6.091   4.832   2.635
  218ALA      O 2175   6.168   4.772   2.560
  219LEU      N 2176   6.109   4.959   2.671
  219LEU      H 2177   6.039   5.004   2.726
  219LEU     CA 2178   6.221   5.037   2.617
  219LEU     CB 2179   6.156   5.172   2.586
  219LEU     CG 2180   6.063   5.176   2.465
  219LEU    CD1 2181   5.978   5.303   2.483
  219LEU    CD2 2182   6.137   5.199   2.333
  219LEU      C 2183   6.326   5.067   2.725
  219LEU      O 2184   6.292   5.108   2.836
  220CYS      N 2185   6.448   5.036   2.682
  220CYS      H 2186   6.463   5.001   2.590
  220CYS     CA 2187   6.573   5.050   2.758
  220CYS     CB 2188   6.675   4.956   2.693
  220CYS     SG 2189   6.687   4.999   2.516
  220CYS     HG 2190   6.709   5.129   2.538
  220CYS      C 2191   6.625   5.194   2.767
  220CYS     O1 2192   6.566   5.257   2.858
  220CYS     O2 2193   6.716   5.237   2.694
   6.94146   6.94146   4.90838   0.00000   0.00000   0.00000   0.00000   3.47069   3.47069
