# Supplementary material for: Is There a Functional Role for the Knotted Topology in Protein UCH-L1?
Source: J Chem Inf Model. 2024 Jul 24;64(17):6827–37. doi: 10.1021/acs.jcim.4c00880 (PMC11388461; doi:10.1021/acs.jcim.4c00880)
Supplement: Supplementary file 2 — ci4c00880_si_002.zip [file ci4c00880_si_002.zip › UCH-L1_files/APO/APO_delta221/REP_1/traj_initial.gro]

Protein in water t=   0.00000 step= 0
 2193
    1MET      N    1   6.101   3.520   3.444
    1MET     H1    2   6.139   3.433   3.476
    1MET     H2    3   6.166   3.596   3.439
    1MET     H3    4   6.022   3.537   3.503
    1MET     CA    5   6.046   3.494   3.310
    1MET     CB    6   6.003   3.350   3.281
    1MET     CG    7   6.116   3.247   3.280
    1MET     SD    8   6.177   3.251   3.452
    1MET     CE    9   6.350   3.224   3.416
    1MET      C   10   5.941   3.591   3.255
    1MET      O   11   5.956   3.638   3.142
    2GLN      N   12   5.832   3.616   3.327
    2GLN      H   13   5.802   3.581   3.416
    2GLN     CA   14   5.721   3.692   3.268
    2GLN     CB   15   5.631   3.599   3.185
    2GLN     CG   16   5.550   3.493   3.260
    2GLN     CD   17   5.424   3.446   3.188
    2GLN    OE1   18   5.425   3.344   3.119
    2GLN    NE2   19   5.318   3.527   3.179
    2GLN   HE21   20   5.324   3.624   3.203
    2GLN   HE22   21   5.237   3.489   3.135
    2GLN      C   22   5.646   3.768   3.377
    2GLN      O   23   5.622   3.713   3.485
    3LEU      N   24   5.596   3.885   3.339
    3LEU      H   25   5.620   3.938   3.257
    3LEU     CA   26   5.511   3.959   3.433
    3LEU     CB   27   5.482   4.102   3.387
    3LEU     CG   28   5.610   4.186   3.379
    3LEU    CD1   29   5.583   4.333   3.345
    3LEU    CD2   30   5.699   4.176   3.502
    3LEU      C   31   5.375   3.890   3.446
    3LEU      O   32   5.339   3.812   3.357
    4LYS      N   33   5.299   3.912   3.553
    4LYS      H   34   5.339   3.952   3.635
    4LYS     CA   35   5.157   3.875   3.566
    4LYS     CB   36   5.088   3.901   3.700
    4LYS     CG   37   5.158   3.820   3.809
    4LYS     CD   38   5.108   3.846   3.951
    4LYS     CE   39   5.182   3.775   4.065
    4LYS     NZ   40   5.163   3.630   4.049
    4LYS    HZ1   41   5.192   3.584   4.133
    4LYS    HZ2   42   5.067   3.604   4.043
    4LYS    HZ3   43   5.207   3.581   3.973
    4LYS      C   44   5.064   3.945   3.466
    4LYS      O   45   5.082   4.063   3.435
    5PRO      N   46   4.980   3.866   3.401
    5PRO     CA   47   4.876   3.919   3.312
    5PRO     CB   48   4.808   3.803   3.238
    5PRO     CG   49   4.878   3.676   3.287
    5PRO     CD   50   4.997   3.723   3.372
    5PRO      C   51   4.790   4.028   3.376
    5PRO      O   52   4.745   4.019   3.490
    6MET      N   53   4.760   4.134   3.301
    6MET      H   54   4.814   4.162   3.222
    6MET     CA   55   4.669   4.238   3.352
    6MET     CB   56   4.753   4.363   3.379
    6MET     CG   57   4.691   4.461   3.480
    6MET     SD   58   4.780   4.620   3.490
    6MET     CE   59   4.949   4.568   3.513
    6MET      C   60   4.560   4.278   3.253
    6MET      O   61   4.575   4.284   3.131
    7GLU      N   62   4.447   4.314   3.314
    7GLU      H   63   4.429   4.283   3.407
    7GLU     CA   64   4.335   4.387   3.253
    7GLU     CB   65   4.226   4.415   3.357
    7GLU     CG   66   4.083   4.438   3.306
    7GLU     CD   67   3.977   4.457   3.414
    7GLU    OE1   68   3.873   4.505   3.363
    7GLU    OE2   69   3.998   4.404   3.525
    7GLU      C   70   4.379   4.522   3.195
    7GLU      O   71   4.382   4.622   3.266
    8ILE      N   72   4.417   4.526   3.068
    8ILE      H   73   4.397   4.455   3.000
    8ILE     CA   74   4.467   4.653   3.013
    8ILE     CB   75   4.568   4.629   2.901
    8ILE    CG1   76   4.695   4.559   2.949
    8ILE    CG2   77   4.596   4.764   2.833
    8ILE     CD   78   4.779   4.616   3.063
    8ILE      C   79   4.345   4.739   2.980
    8ILE      O   80   4.290   4.731   2.871
    9ASN      N   81   4.309   4.816   3.083
    9ASN      H   82   4.345   4.794   3.174
    9ASN     CA   83   4.205   4.919   3.074
    9ASN     CB   84   4.090   4.866   3.159
    9ASN     CG   85   4.108   4.850   3.310
    9ASN    OD1   86   4.162   4.933   3.384
    9ASN    ND2   87   4.043   4.753   3.373
    9ASN   HD21   88   3.996   4.682   3.321
    9ASN   HD22   89   4.021   4.770   3.469
    9ASN      C   90   4.245   5.060   3.119
    9ASN      O   91   4.351   5.057   3.182
   10PRO      N   92   4.168   5.167   3.101
   10PRO     CA   93   4.208   5.299   3.150
   10PRO     CB   94   4.102   5.399   3.103
   10PRO     CG   95   4.067   5.330   2.971
   10PRO     CD   96   4.058   5.180   3.004
   10PRO      C   97   4.234   5.301   3.301
   10PRO      O   98   4.342   5.346   3.338
   11GLU      N   99   4.149   5.233   3.378
   11GLU      H  100   4.083   5.173   3.333
   11GLU     CA  101   4.153   5.239   3.525
   11GLU     CB  102   4.022   5.194   3.590
   11GLU     CG  103   4.029   5.152   3.737
   11GLU     CD  104   3.890   5.133   3.796
   11GLU    OE1  105   3.868   5.015   3.830
   11GLU    OE2  106   3.806   5.226   3.788
   11GLU      C  107   4.279   5.179   3.587
   11GLU      O  108   4.350   5.249   3.659
   12MET      N  109   4.315   5.055   3.554
   12MET      H  110   4.245   5.000   3.509
   12MET     CA  111   4.444   4.990   3.580
   12MET     CB  112   4.448   4.848   3.522
   12MET     CG  113   4.348   4.770   3.608
   12MET     SD  114   4.376   4.749   3.787
   12MET     CE  115   4.211   4.765   3.851
   12MET      C  116   4.568   5.071   3.544
   12MET      O  117   4.654   5.089   3.630
   13LEU      N  118   4.564   5.140   3.430
   13LEU      H  119   4.505   5.112   3.354
   13LEU     CA  120   4.677   5.221   3.383
   13LEU     CB  121   4.666   5.249   3.233
   13LEU     CG  122   4.702   5.130   3.144
   13LEU    CD1  123   4.653   5.157   3.002
   13LEU    CD2  124   4.844   5.072   3.146
   13LEU      C  125   4.696   5.350   3.462
   13LEU      O  126   4.806   5.395   3.497
   14ASN      N  127   4.586   5.405   3.514
   14ASN      H  128   4.496   5.365   3.502
   14ASN     CA  129   4.587   5.525   3.599
   14ASN     CB  130   4.452   5.596   3.607
   14ASN     CG  131   4.416   5.672   3.479
   14ASN    OD1  132   4.501   5.733   3.415
   14ASN    ND2  133   4.290   5.662   3.436
   14ASN   HD21  134   4.221   5.615   3.492
   14ASN   HD22  135   4.262   5.703   3.350
   14ASN      C  136   4.635   5.498   3.741
   14ASN      O  137   4.734   5.553   3.789
   15LYS      N  138   4.598   5.382   3.795
   15LYS      H  139   4.527   5.321   3.760
   15LYS     CA  140   4.660   5.331   3.919
   15LYS     CB  141   4.586   5.211   3.978
   15LYS     CG  142   4.441   5.239   4.019
   15LYS     CD  143   4.368   5.114   4.067
   15LYS     CE  144   4.231   5.162   4.114
   15LYS     NZ  145   4.182   5.079   4.226
   15LYS    HZ1  146   4.098   5.122   4.257
   15LYS    HZ2  147   4.161   4.986   4.195
   15LYS    HZ3  148   4.252   5.084   4.298
   15LYS      C  149   4.807   5.293   3.902
   15LYS      O  150   4.883   5.309   3.997
   16VAL      N  151   4.850   5.246   3.786
   16VAL      H  152   4.795   5.184   3.730
   16VAL     CA  153   4.994   5.233   3.758
   16VAL     CB  154   5.037   5.160   3.631
   16VAL    CG1  155   5.189   5.139   3.620
   16VAL    CG2  156   4.966   5.025   3.620
   16VAL      C  157   5.067   5.367   3.767
   16VAL      O  158   5.161   5.375   3.846
   17LEU      N  159   5.012   5.476   3.714
   17LEU      H  160   4.936   5.465   3.651
   17LEU     CA  161   5.059   5.613   3.740
   17LEU     CB  162   4.973   5.710   3.659
   17LEU     CG  163   4.964   5.705   3.506
   17LEU    CD1  164   4.859   5.803   3.455
   17LEU    CD2  165   5.096   5.747   3.442
   17LEU      C  166   5.069   5.661   3.885
   17LEU      O  167   5.155   5.744   3.916
   18SER      N  168   4.980   5.607   3.967
   18SER      H  169   4.895   5.580   3.922
   18SER     CA  170   4.967   5.637   4.110
   18SER     CB  171   4.829   5.603   4.168
   18SER     OG  172   4.820   5.650   4.303
   18SER     HG  173   4.883   5.599   4.362
   18SER      C  174   5.084   5.567   4.180
   18SER      O  175   5.174   5.635   4.227
   19ARG      N  176   5.113   5.441   4.146
   19ARG      H  177   5.058   5.392   4.078
   19ARG     CA  178   5.219   5.360   4.207
   19ARG     CB  179   5.201   5.210   4.184
   19ARG     CG  180   5.087   5.153   4.268
   19ARG     CD  181   5.096   5.003   4.295
   19ARG     NE  182   4.971   4.955   4.354
   19ARG     HE  183   4.889   4.987   4.307
   19ARG     CZ  184   4.958   4.860   4.448
   19ARG    NH1  185   5.063   4.801   4.506
   19ARG   HH11  186   5.154   4.830   4.475
   19ARG   HH12  187   5.068   4.743   4.587
   19ARG    NH2  188   4.837   4.827   4.496
   19ARG   HH21  189   4.752   4.869   4.466
   19ARG   HH22  190   4.835   4.758   4.569
   19ARG      C  191   5.360   5.403   4.168
   19ARG      O  192   5.443   5.408   4.259
   20LEU      N  193   5.383   5.442   4.042
   20LEU      H  194   5.312   5.406   3.982
   20LEU     CA  195   5.507   5.503   3.991
   20LEU     CB  196   5.497   5.506   3.839
   20LEU     CG  197   5.518   5.366   3.780
   20LEU    CD1  198   5.474   5.377   3.634
   20LEU    CD2  199   5.654   5.302   3.811
   20LEU      C  200   5.539   5.642   4.047
   20LEU      O  201   5.652   5.691   4.045
   21GLY      N  202   5.442   5.710   4.108
   21GLY      H  203   5.354   5.671   4.134
   21GLY     CA  204   5.445   5.850   4.151
   21GLY      C  205   5.444   5.958   4.042
   21GLY      O  206   5.544   6.029   4.035
   22VAL      N  207   5.340   5.957   3.960
   22VAL      H  208   5.262   5.895   3.963
   22VAL     CA  209   5.332   6.066   3.862
   22VAL     CB  210   5.325   6.011   3.719
   22VAL    CG1  211   5.361   6.111   3.609
   22VAL    CG2  212   5.402   5.881   3.694
   22VAL      C  213   5.209   6.154   3.883
   22VAL      O  214   5.104   6.102   3.920
   23ALA      N  215   5.229   6.282   3.851
   23ALA      H  216   5.314   6.322   3.817
   23ALA     CA  217   5.126   6.384   3.876
   23ALA     CB  218   5.162   6.527   3.835
   23ALA      C  219   4.985   6.364   3.821
   23ALA      O  220   4.971   6.304   3.714
   24GLY      N  221   4.889   6.374   3.913
   24GLY      H  222   4.912   6.406   4.005
   24GLY     CA  223   4.747   6.345   3.889
   24GLY      C  224   4.692   6.412   3.763
   24GLY      O  225   4.626   6.339   3.689
   25GLN      N  226   4.726   6.539   3.744
   25GLN      H  227   4.758   6.599   3.818
   25GLN     CA  228   4.690   6.619   3.626
   25GLN     CB  229   4.805   6.717   3.605
   25GLN     CG  230   4.789   6.845   3.687
   25GLN     CD  231   4.892   6.946   3.636
   25GLN    OE1  232   5.003   6.960   3.688
   25GLN    NE2  233   4.853   7.028   3.539
   25GLN   HE21  234   4.760   7.039   3.504
   25GLN   HE22  235   4.925   7.076   3.490
   25GLN      C  236   4.644   6.551   3.497
   25GLN      O  237   4.532   6.566   3.448
   26TRP      N  238   4.731   6.465   3.444
   26TRP      H  239   4.826   6.493   3.458
   26TRP     CA  240   4.711   6.375   3.330
   26TRP     CB  241   4.831   6.365   3.236
   26TRP     CG  242   4.889   6.504   3.208
   26TRP    CD1  243   4.993   6.553   3.274
   26TRP    HD1  244   5.028   6.524   3.373
   26TRP    CD2  245   4.863   6.589   3.101
   26TRP    NE1  246   5.043   6.657   3.207
   26TRP    HE1  247   5.095   6.734   3.244
   26TRP    CE2  248   4.963   6.685   3.104
   26TRP    CE3  249   4.771   6.579   2.997
   26TRP    HE3  250   4.685   6.512   3.000
   26TRP    CZ2  251   4.973   6.768   2.993
   26TRP    HZ2  252   5.051   6.844   2.995
   26TRP    CZ3  253   4.785   6.660   2.884
   26TRP    HZ3  254   4.707   6.672   2.809
   26TRP    CH2  255   4.886   6.755   2.886
   26TRP    HH2  256   4.895   6.818   2.798
   26TRP      C  257   4.664   6.230   3.347
   26TRP      O  258   4.740   6.158   3.411
   27ARG      N  259   4.548   6.192   3.293
   27ARG      H  260   4.523   6.248   3.214
   27ARG     CA  261   4.483   6.061   3.305
   27ARG     CB  262   4.352   6.069   3.383
   27ARG     CG  263   4.382   6.103   3.529
   27ARG     CD  264   4.464   5.993   3.595
   27ARG     NE  265   4.600   6.040   3.628
   27ARG     HE  266   4.642   6.095   3.555
   27ARG     CZ  267   4.663   5.998   3.738
   27ARG    NH1  268   4.602   5.930   3.837
   27ARG   HH11  269   4.506   5.904   3.831
   27ARG   HH12  270   4.651   5.920   3.923
   27ARG    NH2  271   4.791   6.035   3.747
   27ARG   HH21  272   4.829   6.088   3.671
   27ARG   HH22  273   4.847   6.015   3.828
   27ARG      C  274   4.455   6.004   3.166
   27ARG      O  275   4.438   6.074   3.066
   28PHE      N  276   4.443   5.871   3.162
   28PHE      H  277   4.455   5.815   3.244
   28PHE     CA  278   4.388   5.788   3.054
   28PHE     CB  279   4.435   5.644   3.069
   28PHE     CG  280   4.582   5.614   3.038
   28PHE    CD1  281   4.678   5.604   3.138
   28PHE    HD1  282   4.647   5.628   3.240
   28PHE    CD2  283   4.619   5.586   2.907
   28PHE    HD2  284   4.539   5.590   2.833
   28PHE    CE1  285   4.804   5.562   3.097
   28PHE    HE1  286   4.881   5.593   3.167
   28PHE    CE2  287   4.748   5.550   2.871
   28PHE    HE2  288   4.769   5.571   2.766
   28PHE     CZ  289   4.848   5.538   2.967
   28PHE     HZ  290   4.948   5.501   2.944
   28PHE      C  291   4.235   5.782   3.047
   28PHE      O  292   4.168   5.745   3.144
   29VAL      N  293   4.194   5.824   2.928
   29VAL      H  294   4.241   5.863   2.849
   29VAL     CA  295   4.050   5.814   2.896
   29VAL     CB  296   3.996   5.957   2.886
   29VAL    CG1  297   4.008   6.032   3.019
   29VAL    CG2  298   4.057   6.044   2.777
   29VAL      C  299   4.017   5.724   2.777
   29VAL      O  300   4.089   5.731   2.678
   30ASP      N  301   3.905   5.652   2.785
   30ASP      H  302   3.840   5.656   2.861
   30ASP     CA  303   3.865   5.556   2.682
   30ASP     CB  304   3.734   5.490   2.725
   30ASP     CG  305   3.713   5.453   2.872
   30ASP    OD1  306   3.697   5.552   2.947
   30ASP    OD2  307   3.692   5.334   2.903
   30ASP      C  308   3.831   5.633   2.554
   30ASP      O  309   3.738   5.713   2.561
   31VAL      N  310   3.871   5.566   2.447
   31VAL      H  311   3.935   5.489   2.446
   31VAL     CA  312   3.821   5.611   2.316
   31VAL     CB  313   3.939   5.623   2.219
   31VAL    CG1  314   3.881   5.671   2.086
   31VAL    CG2  315   4.037   5.730   2.267
   31VAL      C  316   3.715   5.510   2.273
   31VAL      O  317   3.748   5.405   2.217
   32LEU      N  318   3.592   5.559   2.266
   32LEU      H  319   3.580   5.658   2.271
   32LEU     CA  320   3.473   5.476   2.240
   32LEU     CB  321   3.350   5.519   2.320
   32LEU     CG  322   3.367   5.502   2.471
   32LEU    CD1  323   3.242   5.550   2.544
   32LEU    CD2  324   3.418   5.363   2.511
   32LEU      C  325   3.453   5.460   2.089
   32LEU      O  326   3.410   5.357   2.038
   33GLY      N  327   3.473   5.572   2.020
   33GLY      H  328   3.506   5.653   2.068
   33GLY     CA  329   3.452   5.578   1.875
   33GLY      C  330   3.566   5.651   1.803
   33GLY      O  331   3.601   5.761   1.845
   34LEU      N  332   3.579   5.610   1.677
   34LEU      H  333   3.506   5.563   1.627
   34LEU     CA  334   3.710   5.625   1.612
   34LEU     CB  335   3.775   5.494   1.568
   34LEU     CG  336   3.759   5.374   1.662
   34LEU    CD1  337   3.784   5.249   1.577
   34LEU    CD2  338   3.869   5.379   1.767
   34LEU      C  339   3.718   5.727   1.498
   34LEU      O  340   3.824   5.743   1.438
   35GLU      N  341   3.596   5.752   1.451
   35GLU      H  342   3.516   5.725   1.504
   35GLU     CA  343   3.559   5.840   1.339
   35GLU     CB  344   3.408   5.822   1.322
   35GLU     CG  345   3.360   5.678   1.301
   35GLU     CD  346   3.347   5.599   1.431
   35GLU    OE1  347   3.285   5.640   1.532
   35GLU    OE2  348   3.410   5.491   1.428
   35GLU      C  349   3.606   5.984   1.352
   35GLU      O  350   3.691   6.011   1.437
   36GLU      N  351   3.584   6.063   1.247
   36GLU      H  352   3.575   6.028   1.153
   36GLU     CA  353   3.585   6.208   1.268
   36GLU     CB  354   3.555   6.284   1.139
   36GLU     CG  355   3.680   6.295   1.051
   36GLU     CD  356   3.784   6.403   1.081
   36GLU    OE1  357   3.890   6.404   1.014
   36GLU    OE2  358   3.753   6.482   1.173
   36GLU      C  359   3.481   6.253   1.371
   36GLU      O  360   3.504   6.355   1.437
   37GLU      N  361   3.365   6.191   1.361
   37GLU      H  362   3.348   6.140   1.276
   37GLU     CA  363   3.267   6.199   1.471
   37GLU     CB  364   3.129   6.160   1.417
   37GLU     CG  365   3.000   6.198   1.489
   37GLU     CD  366   2.989   6.330   1.566
   37GLU    OE1  367   2.962   6.431   1.497
   37GLU    OE2  368   2.995   6.326   1.691
   37GLU      C  369   3.304   6.103   1.584
   37GLU      O  370   3.408   6.039   1.572
   38SER      N  371   3.238   6.119   1.698
   38SER      H  372   3.159   6.178   1.715
   38SER     CA  373   3.269   6.049   1.824
   38SER     CB  374   3.262   5.896   1.822
   38SER     OG  375   3.123   5.871   1.845
   38SER     HG  376   3.110   5.774   1.826
   38SER      C  377   3.399   6.081   1.899
   38SER      O  378   3.406   6.099   2.020
   39LEU      N  379   3.506   6.088   1.821
   39LEU      H  380   3.500   6.051   1.728
   39LEU     CA  381   3.636   6.129   1.877
   39LEU     CB  382   3.734   6.136   1.761
   39LEU     CG  383   3.856   6.047   1.784
   39LEU    CD1  384   3.952   6.056   1.665
   39LEU    CD2  385   3.933   6.086   1.911
   39LEU      C  386   3.629   6.271   1.933
   39LEU      O  387   3.723   6.303   2.005
   40GLY      N  388   3.532   6.361   1.918
   40GLY      H  389   3.484   6.365   1.831
   40GLY     CA  390   3.513   6.478   2.005
   40GLY      C  391   3.481   6.454   2.153
   40GLY      O  392   3.518   6.541   2.231
   41SER      N  393   3.441   6.334   2.195
   41SER      H  394   3.407   6.266   2.129
   41SER     CA  395   3.409   6.292   2.332
   41SER     CB  396   3.371   6.144   2.335
   41SER     OG  397   3.316   6.107   2.462
   41SER     HG  398   3.224   6.140   2.480
   41SER      C  399   3.532   6.300   2.423
   41SER      O  400   3.521   6.361   2.529
   42VAL      N  401   3.651   6.283   2.366
   42VAL      H  402   3.656   6.279   2.266
   42VAL     CA  403   3.785   6.284   2.426
   42VAL     CB  404   3.873   6.208   2.327
   42VAL    CG1  405   4.022   6.209   2.363
   42VAL    CG2  406   3.841   6.060   2.300
   42VAL      C  407   3.836   6.425   2.456
   42VAL      O  408   3.831   6.511   2.369
   43PRO      N  409   3.856   6.464   2.581
   43PRO     CA  410   3.902   6.600   2.616
   43PRO     CB  411   3.936   6.577   2.764
   43PRO     CG  412   3.829   6.480   2.816
   43PRO     CD  413   3.825   6.382   2.699
   43PRO      C  414   4.021   6.662   2.544
   43PRO      O  415   4.114   6.604   2.488
   44ALA      N  416   4.015   6.795   2.538
   44ALA      H  417   3.923   6.831   2.553
   44ALA     CA  418   4.128   6.877   2.493
   44ALA     CB  419   4.069   6.960   2.379
   44ALA      C  420   4.199   6.962   2.600
   44ALA      O  421   4.123   7.028   2.670
   45PRO      N  422   4.331   6.982   2.593
   45PRO     CA  423   4.432   6.921   2.505
   45PRO     CB  424   4.561   7.003   2.518
   45PRO     CG  425   4.542   7.100   2.635
   45PRO     CD  426   4.394   7.089   2.671
   45PRO      C  427   4.464   6.774   2.532
   45PRO      O  428   4.473   6.738   2.649
   46ALA      N  429   4.522   6.702   2.437
   46ALA      H  430   4.581   6.749   2.372
   46ALA     CA  431   4.554   6.560   2.455
   46ALA     CB  432   4.474   6.476   2.356
   46ALA      C  433   4.702   6.526   2.433
   46ALA      O  434   4.763   6.593   2.350
   47CYS      N  435   4.767   6.427   2.494
   47CYS      H  436   4.715   6.368   2.556
   47CYS     CA  437   4.912   6.409   2.485
   47CYS     CB  438   4.984   6.426   2.619
   47CYS     SG  439   4.929   6.323   2.760
   47CYS     HG  440   4.919   6.427   2.842
   47CYS      C  441   4.969   6.282   2.421
   47CYS      O  442   5.070   6.298   2.353
   48ALA      N  443   4.886   6.179   2.406
   48ALA      H  444   4.788   6.198   2.396
   48ALA     CA  445   4.918   6.045   2.355
   48ALA     CB  446   5.020   5.971   2.441
   48ALA      C  447   4.794   5.958   2.338
   48ALA      O  448   4.704   5.963   2.422
   49LEU      N  449   4.792   5.889   2.225
   49LEU      H  450   4.875   5.880   2.170
   49LEU     CA  451   4.696   5.780   2.200
   49LEU     CB  452   4.639   5.824   2.064
   49LEU     CG  453   4.526   5.737   2.009
   49LEU    CD1  454   4.392   5.758   2.081
   49LEU    CD2  455   4.519   5.742   1.856
   49LEU      C  456   4.762   5.643   2.187
   49LEU      O  457   4.851   5.607   2.110
   50LEU      N  458   4.697   5.554   2.262
   50LEU      H  459   4.616   5.582   2.314
   50LEU     CA  460   4.747   5.417   2.276
   50LEU     CB  461   4.798   5.383   2.417
   50LEU     CG  462   4.922   5.452   2.475
   50LEU    CD1  463   4.896   5.601   2.499
   50LEU    CD2  464   4.950   5.377   2.605
   50LEU      C  465   4.636   5.316   2.244
   50LEU      O  466   4.518   5.349   2.255
   51LEU      N  467   4.679   5.212   2.173
   51LEU      H  468   4.776   5.197   2.158
   51LEU     CA  469   4.582   5.121   2.110
   51LEU     CB  470   4.562   5.171   1.966
   51LEU     CG  471   4.483   5.078   1.874
   51LEU    CD1  472   4.331   5.097   1.878
   51LEU    CD2  473   4.536   5.088   1.731
   51LEU      C  474   4.621   4.974   2.127
   51LEU      O  475   4.731   4.930   2.095
   52LEU      N  476   4.520   4.899   2.171
   52LEU      H  477   4.428   4.936   2.178
   52LEU     CA  478   4.527   4.753   2.188
   52LEU     CB  479   4.493   4.714   2.332
   52LEU     CG  480   4.528   4.573   2.380
   52LEU    CD1  481   4.672   4.532   2.411
   52LEU    CD2  482   4.437   4.548   2.501
   52LEU      C  483   4.455   4.661   2.088
   52LEU      O  484   4.334   4.663   2.069
   53PHE      N  485   4.537   4.577   2.026
   53PHE      H  486   4.633   4.566   2.053
   53PHE     CA  487   4.491   4.496   1.912
   53PHE     CB  488   4.503   4.587   1.790
   53PHE     CG  489   4.452   4.532   1.657
   53PHE    CD1  490   4.319   4.495   1.645
   53PHE    HD1  491   4.253   4.507   1.731
   53PHE    CD2  492   4.528   4.541   1.540
   53PHE    HD2  493   4.635   4.560   1.542
   53PHE    CE1  494   4.256   4.474   1.523
   53PHE    HE1  495   4.147   4.467   1.519
   53PHE    CE2  496   4.467   4.523   1.417
   53PHE    HE2  497   4.519   4.523   1.321
   53PHE     CZ  498   4.331   4.495   1.408
   53PHE     HZ  499   4.292   4.512   1.308
   53PHE      C  500   4.575   4.370   1.889
   53PHE      O  501   4.695   4.386   1.913
   54PRO      N  502   4.506   4.262   1.853
   54PRO     CA  503   4.572   4.140   1.803
   54PRO     CB  504   4.459   4.037   1.807
   54PRO     CG  505   4.335   4.120   1.777
   54PRO     CD  506   4.360   4.250   1.854
   54PRO      C  507   4.630   4.142   1.661
   54PRO      O  508   4.564   4.199   1.574
   55LEU      N  509   4.735   4.063   1.642
   55LEU      H  510   4.759   4.008   1.722
   55LEU     CA  511   4.798   4.049   1.510
   55LEU     CB  512   4.941   4.104   1.508
   55LEU     CG  513   4.952   4.256   1.521
   55LEU    CD1  514   5.099   4.288   1.495
   55LEU    CD2  515   4.859   4.323   1.421
   55LEU      C  516   4.819   3.902   1.474
   55LEU      O  517   4.840   3.815   1.558
   56THR      N  518   4.835   3.885   1.343
   56THR      H  519   4.809   3.958   1.280
   56THR     CA  520   4.871   3.762   1.270
   56THR     CB  521   4.808   3.747   1.131
   56THR    OG1  522   4.836   3.850   1.037
   56THR    HG1  523   4.864   3.935   1.083
   56THR    CG2  524   4.656   3.738   1.139
   56THR      C  525   5.022   3.739   1.260
   56THR      O  526   5.104   3.830   1.244
   57ALA      N  527   5.059   3.613   1.239
   57ALA      H  528   4.996   3.547   1.280
   57ALA     CA  529   5.197   3.570   1.211
   57ALA     CB  530   5.211   3.418   1.226
   57ALA      C  531   5.266   3.621   1.084
   57ALA      O  532   5.378   3.670   1.072
   58GLN      N  533   5.201   3.600   0.970
   58GLN      H  534   5.137   3.524   0.961
   58GLN     CA  535   5.228   3.659   0.838
   58GLN     CB  536   5.111   3.624   0.746
   58GLN     CG  537   5.068   3.481   0.717
   58GLN     CD  538   4.994   3.415   0.834
   58GLN    OE1  539   5.048   3.371   0.935
   58GLN    NE2  540   4.862   3.401   0.831
   58GLN   HE21  541   4.803   3.435   0.757
   58GLN   HE22  542   4.831   3.356   0.915
   58GLN      C  543   5.260   3.809   0.836
   58GLN      O  544   5.360   3.843   0.773
   59HISE     N  545   5.180   3.887   0.906
   59HISE     H  546   5.084   3.862   0.921
   59HISE    CA  547   5.196   4.033   0.908
   59HISE    CB  548   5.060   4.084   0.957
   59HISE    CG  549   5.048   4.235   0.978
   59HISE   ND1  550   4.949   4.293   1.044
   59HISE   CD2  551   5.114   4.325   0.905
   59HISE   HD2  552   5.200   4.307   0.841
   59HISE   CE1  553   4.954   4.423   1.019
   59HISE   HE1  554   4.877   4.490   1.058
   59HISE   NE2  555   5.054   4.441   0.932
   59HISE   HE2  556   5.063   4.519   0.870
   59HISE     C  557   5.315   4.068   0.997
   59HISE     O  558   5.410   4.127   0.946
   60GLU      N  559   5.316   4.012   1.118
   60GLU      H  560   5.251   3.939   1.139
   60GLU     CA  561   5.425   4.033   1.214
   60GLU     CB  562   5.386   3.961   1.343
   60GLU     CG  563   5.480   3.985   1.461
   60GLU     CD  564   5.450   3.881   1.570
   60GLU    OE1  565   5.498   3.767   1.554
   60GLU    OE2  566   5.404   3.917   1.681
   60GLU      C  567   5.561   4.000   1.152
   60GLU      O  568   5.649   4.086   1.149
   61ASN      N  569   5.575   3.882   1.092
   61ASN      H  570   5.501   3.815   1.096
   61ASN     CA  571   5.702   3.835   1.035
   61ASN     CB  572   5.675   3.692   0.988
   61ASN     CG  573   5.693   3.586   1.097
   61ASN    OD1  574   5.754   3.606   1.202
   61ASN    ND2  575   5.631   3.469   1.079
   61ASN   HD21  576   5.576   3.442   1.000
   61ASN   HD22  577   5.643   3.404   1.154
   61ASN      C  578   5.744   3.926   0.919
   61ASN      O  579   5.850   3.987   0.936
   62PHE      N  580   5.653   3.963   0.830
   62PHE      H  581   5.571   3.908   0.812
   62PHE     CA  582   5.673   4.068   0.729
   62PHE     CB  583   5.550   4.060   0.638
   62PHE     CG  584   5.546   4.160   0.523
   62PHE    CD1  585   5.460   4.269   0.533
   62PHE    HD1  586   5.394   4.282   0.619
   62PHE    CD2  587   5.636   4.154   0.417
   62PHE    HD2  588   5.695   4.062   0.411
   62PHE    CE1  589   5.473   4.376   0.445
   62PHE    HE1  590   5.420   4.469   0.466
   62PHE    CE2  591   5.651   4.259   0.328
   62PHE    HE2  592   5.749   4.278   0.283
   62PHE     CZ  593   5.566   4.368   0.342
   62PHE     HZ  594   5.575   4.456   0.279
   62PHE      C  595   5.712   4.211   0.766
   62PHE      O  596   5.814   4.267   0.726
   63ARG      N  597   5.632   4.259   0.861
   63ARG      H  598   5.558   4.197   0.888
   63ARG     CA  599   5.642   4.400   0.901
   63ARG     CB  600   5.522   4.436   0.988
   63ARG     CG  601   5.521   4.588   1.005
   63ARG     CD  602   5.392   4.660   1.046
   63ARG     NE  603   5.410   4.804   1.025
   63ARG     HE  604   5.460   4.835   0.944
   63ARG     CZ  605   5.394   4.893   1.124
   63ARG    NH1  606   5.376   4.844   1.248
   63ARG   HH11  607   5.367   4.745   1.254
   63ARG   HH12  608   5.376   4.910   1.323
   63ARG    NH2  609   5.395   5.023   1.093
   63ARG   HH21  610   5.406   5.062   1.002
   63ARG   HH22  611   5.393   5.090   1.167
   63ARG      C  612   5.772   4.431   0.976
   63ARG      O  613   5.842   4.526   0.942
   64LYS      N  614   5.816   4.337   1.060
   64LYS      H  615   5.745   4.272   1.087
   64LYS     CA  616   5.947   4.341   1.127
   64LYS     CB  617   5.964   4.205   1.196
   64LYS     CG  618   5.893   4.191   1.331
   64LYS     CD  619   5.925   4.050   1.382
   64LYS     CE  620   5.846   4.015   1.508
   64LYS     NZ  621   5.895   3.884   1.554
   64LYS    HZ1  622   5.995   3.876   1.553
   64LYS    HZ2  623   5.871   3.861   1.648
   64LYS    HZ3  624   5.862   3.810   1.495
   64LYS      C  625   6.058   4.351   1.023
   64LYS      O  626   6.141   4.441   1.030
   65LYS      N  627   6.045   4.274   0.915
   65LYS      H  628   5.957   4.228   0.903
   65LYS     CA  629   6.142   4.266   0.805
   65LYS     CB  630   6.111   4.144   0.717
   65LYS     CG  631   6.164   4.025   0.796
   65LYS     CD  632   6.137   3.900   0.711
   65LYS     CE  633   6.231   3.787   0.754
   65LYS     NZ  634   6.231   3.649   0.706
   65LYS    HZ1  635   6.298   3.595   0.757
   65LYS    HZ2  636   6.138   3.614   0.719
   65LYS    HZ3  637   6.263   3.642   0.611
   65LYS      C  638   6.155   4.394   0.722
   65LYS      O  639   6.270   4.437   0.721
   66GLN      N  640   6.043   4.460   0.695
   66GLN      H  641   5.957   4.422   0.728
   66GLN     CA  642   6.031   4.593   0.634
   66GLN     CB  643   5.881   4.609   0.606
   66GLN     CG  644   5.830   4.750   0.578
   66GLN     CD  645   5.678   4.756   0.562
   66GLN    OE1  646   5.600   4.750   0.657
   66GLN    NE2  647   5.632   4.736   0.438
   66GLN   HE21  648   5.693   4.709   0.364
   66GLN   HE22  649   5.535   4.713   0.432
   66GLN      C  650   6.089   4.705   0.721
   66GLN      O  651   6.183   4.770   0.675
   67ILE      N  652   6.056   4.710   0.850
   67ILE      H  653   5.984   4.650   0.885
   67ILE     CA  654   6.103   4.805   0.951
   67ILE     CB  655   6.023   4.804   1.082
   67ILE    CG1  656   5.879   4.837   1.044
   67ILE    CG2  657   6.070   4.904   1.188
   67ILE     CD  658   5.787   4.810   1.163
   67ILE      C  659   6.251   4.787   0.983
   67ILE      O  660   6.324   4.886   0.980
   68GLU      N  661   6.299   4.663   0.984
   68GLU      H  662   6.237   4.585   0.990
   68GLU     CA  663   6.442   4.640   1.011
   68GLU     CB  664   6.457   4.488   1.022
   68GLU     CG  665   6.586   4.440   1.087
   68GLU     CD  666   6.591   4.468   1.237
   68GLU    OE1  667   6.538   4.379   1.308
   68GLU    OE2  668   6.663   4.559   1.283
   68GLU      C  669   6.536   4.681   0.897
   68GLU      O  670   6.650   4.720   0.919
   69GLU      N  671   6.481   4.676   0.776
   69GLU      H  672   6.391   4.632   0.773
   69GLU     CA  673   6.549   4.727   0.656
   69GLU     CB  674   6.479   4.669   0.533
   69GLU     CG  675   6.515   4.522   0.509
   69GLU     CD  676   6.486   4.481   0.365
   69GLU    OE1  677   6.433   4.563   0.287
   69GLU    OE2  678   6.519   4.364   0.338
   69GLU      C  679   6.563   4.879   0.642
   69GLU      O  680   6.649   4.928   0.568
   70LEU      N  681   6.467   4.948   0.703
   70LEU      H  682   6.378   4.906   0.718
   70LEU     CA  683   6.469   5.094   0.713
   70LEU     CB  684   6.325   5.138   0.740
   70LEU     CG  685   6.224   5.092   0.634
   70LEU    CD1  686   6.083   5.135   0.674
   70LEU    CD2  687   6.264   5.146   0.496
   70LEU      C  688   6.577   5.148   0.808
   70LEU      O  689   6.635   5.253   0.784
   71LYS      N  690   6.606   5.073   0.914
   71LYS      H  691   6.553   4.992   0.940
   71LYS     CA  692   6.727   5.090   0.995
   71LYS     CB  693   6.858   5.063   0.921
   71LYS     CG  694   6.900   4.916   0.927
   71LYS     CD  695   6.927   4.844   1.059
   71LYS     CE  696   6.949   4.693   1.040
   71LYS     NZ  697   6.947   4.606   1.159
   71LYS    HZ1  698   6.857   4.617   1.201
   71LYS    HZ2  699   6.952   4.511   1.129
   71LYS    HZ3  700   7.010   4.623   1.234
   71LYS      C  701   6.730   5.213   1.087
   71LYS      O  702   6.828   5.273   1.129
   72GLY      N  703   6.610   5.260   1.120
   72GLY      H  704   6.527   5.212   1.091
   72GLY     CA  705   6.593   5.372   1.214
   72GLY      C  706   6.626   5.507   1.149
   72GLY      O  707   6.617   5.612   1.213
   73GLN      N  708   6.653   5.521   1.019
   73GLN      H  709   6.643   5.443   0.957
   73GLN     CA  710   6.700   5.644   0.954
   73GLN     CB  711   6.725   5.614   0.806
   73GLN     CG  712   6.787   5.727   0.722
   73GLN     CD  713   6.830   5.682   0.583
   73GLN    OE1  714   6.947   5.697   0.545
   73GLN    NE2  715   6.740   5.635   0.497
   73GLN   HE21  716   6.644   5.623   0.521
   73GLN   HE22  717   6.756   5.620   0.400
   73GLN      C  718   6.603   5.761   0.971
   73GLN      O  719   6.639   5.870   1.015
   74GLU      N  720   6.475   5.738   0.945
   74GLU      H  721   6.443   5.649   0.913
   74GLU     CA  722   6.359   5.827   0.959
   74GLU     CB  723   6.232   5.759   0.907
   74GLU     CG  724   6.260   5.729   0.759
   74GLU     CD  725   6.161   5.631   0.696
   74GLU    OE1  726   6.057   5.672   0.639
   74GLU    OE2  727   6.174   5.509   0.718
   74GLU      C  728   6.332   5.867   1.104
   74GLU      O  729   6.255   5.959   1.129
   75VAL      N  730   6.385   5.796   1.203
   75VAL      H  731   6.470   5.746   1.188
   75VAL     CA  732   6.344   5.827   1.341
   75VAL     CB  733   6.342   5.698   1.424
   75VAL    CG1  734   6.312   5.716   1.573
   75VAL    CG2  735   6.256   5.582   1.373
   75VAL      C  736   6.444   5.921   1.409
   75VAL      O  737   6.565   5.896   1.414
   76SER      N  738   6.389   6.026   1.469
   76SER      H  739   6.309   6.062   1.421
   76SER     CA  740   6.463   6.130   1.542
   76SER     CB  741   6.369   6.228   1.613
   76SER     OG  742   6.440   6.335   1.676
   76SER     HG  743   6.462   6.408   1.612
   76SER      C  744   6.535   6.056   1.655
   76SER      O  745   6.464   5.989   1.731
   77PRO      N  746   6.660   6.096   1.675
   77PRO     CA  747   6.730   6.057   1.798
   77PRO     CB  748   6.868   6.122   1.785
   77PRO     CG  749   6.885   6.102   1.635
   77PRO     CD  750   6.753   6.149   1.574
   77PRO      C  751   6.665   6.098   1.930
   77PRO      O  752   6.663   6.015   2.021
   78LYS      N  753   6.581   6.201   1.930
   78LYS      H  754   6.573   6.246   1.841
   78LYS     CA  755   6.505   6.255   2.044
   78LYS     CB  756   6.454   6.396   2.013
   78LYS     CG  757   6.567   6.494   1.979
   78LYS     CD  758   6.510   6.635   1.994
   78LYS     CE  759   6.418   6.672   1.878
   78LYS     NZ  760   6.415   6.819   1.876
   78LYS    HZ1  761   6.367   6.855   1.796
   78LYS    HZ2  762   6.356   6.850   1.951
   78LYS    HZ3  763   6.502   6.866   1.890
   78LYS      C  764   6.387   6.174   2.099
   78LYS      O  765   6.377   6.168   2.221
   79VAL      N  766   6.330   6.094   2.009
   79VAL      H  767   6.367   6.071   1.919
   79VAL     CA  768   6.224   5.998   2.047
   79VAL     CB  769   6.149   5.946   1.924
   79VAL    CG1  770   6.035   5.852   1.965
   79VAL    CG2  771   6.107   6.051   1.822
   79VAL      C  772   6.293   5.882   2.118
   79VAL      O  773   6.384   5.814   2.069
   80TYR      N  774   6.250   5.863   2.242
   80TYR      H  775   6.176   5.921   2.276
   80TYR     CA  776   6.290   5.749   2.326
   80TYR     CB  777   6.237   5.783   2.465
   80TYR     CG  778   6.284   5.692   2.579
   80TYR    CD1  779   6.205   5.580   2.604
   80TYR    HD1  780   6.131   5.537   2.537
   80TYR    CD2  781   6.377   5.727   2.676
   80TYR    HD2  782   6.449   5.808   2.678
   80TYR    CE1  783   6.211   5.521   2.730
   80TYR    HE1  784   6.143   5.437   2.746
   80TYR    CE2  785   6.389   5.660   2.797
   80TYR    HE2  786   6.438   5.718   2.875
   80TYR     CZ  787   6.301   5.558   2.829
   80TYR     OH  788   6.284   5.490   2.946
   80TYR     HH  789   6.372   5.491   2.993
   80TYR      C  790   6.232   5.615   2.278
   80TYR      O  791   6.117   5.583   2.306
   81PHE      N  792   6.316   5.520   2.237
   81PHE      H  793   6.403   5.542   2.194
   81PHE     CA  794   6.265   5.384   2.215
   81PHE     CB  795   6.305   5.336   2.076
   81PHE     CG  796   6.224   5.214   2.030
   81PHE    CD1  797   6.086   5.222   2.016
   81PHE    HD1  798   6.020   5.307   2.030
   81PHE    CD2  799   6.297   5.101   1.996
   81PHE    HD2  800   6.406   5.107   2.002
   81PHE    CE1  801   6.013   5.112   1.971
   81PHE    HE1  802   5.909   5.099   2.000
   81PHE    CE2  803   6.224   4.993   1.948
   81PHE    HE2  804   6.271   4.906   1.901
   81PHE     CZ  805   6.086   4.999   1.936
   81PHE     HZ  806   6.034   4.906   1.911
   81PHE      C  807   6.320   5.298   2.329
   81PHE      O  808   6.437   5.296   2.368
   82MET      N  809   6.226   5.237   2.399
   82MET      H  810   6.134   5.275   2.408
   82MET     CA  811   6.255   5.110   2.467
   82MET     CB  812   6.248   5.102   2.619
   82MET     CG  813   6.109   5.140   2.672
   82MET     SD  814   6.093   5.156   2.854
   82MET     CE  815   6.152   4.998   2.911
   82MET      C  816   6.184   4.987   2.409
   82MET      O  817   6.063   4.984   2.390
   83LYS      N  818   6.263   4.882   2.392
   83LYS      H  819   6.355   4.885   2.431
   83LYS     CA  820   6.226   4.751   2.336
   83LYS     CB  821   6.358   4.699   2.279
   83LYS     CG  822   6.378   4.722   2.129
   83LYS     CD  823   6.522   4.694   2.084
   83LYS     CE  824   6.527   4.684   1.932
   83LYS     NZ  825   6.661   4.670   1.872
   83LYS    HZ1  826   6.699   4.580   1.892
   83LYS    HZ2  827   6.644   4.674   1.774
   83LYS    HZ3  828   6.721   4.742   1.907
   83LYS      C  829   6.175   4.655   2.443
   83LYS      O  830   6.209   4.656   2.561
   84GLN      N  831   6.071   4.580   2.407
   84GLN      H  832   6.015   4.610   2.330
   84GLN     CA  833   6.006   4.480   2.494
   84GLN     CB  834   5.856   4.465   2.470
   84GLN     CG  835   5.786   4.388   2.583
   84GLN     CD  836   5.640   4.362   2.546
   84GLN    OE1  837   5.561   4.439   2.491
   84GLN    NE2  838   5.584   4.255   2.601
   84GLN   HE21  839   5.638   4.198   2.664
   84GLN   HE22  840   5.484   4.246   2.599
   84GLN      C  841   6.084   4.349   2.492
   84GLN      O  842   6.098   4.292   2.383
   85THR      N  843   6.124   4.295   2.607
   85THR      H  844   6.115   4.338   2.697
   85THR     CA  845   6.192   4.165   2.607
   85THR     CB  846   6.338   4.161   2.654
   85THR    OG1  847   6.335   4.205   2.790
   85THR    HG1  848   6.425   4.221   2.831
   85THR    CG2  849   6.425   4.235   2.552
   85THR      C  850   6.104   4.065   2.681
   85THR      O  851   6.073   3.961   2.623
   86ILE      N  852   6.060   4.092   2.804
   86ILE      H  853   6.102   4.164   2.859
   86ILE     CA  854   5.975   4.002   2.883
   86ILE     CB  855   5.989   4.042   3.030
   86ILE    CG1  856   6.131   4.020   3.084
   86ILE    CG2  857   5.885   4.010   3.137
   86ILE     CD  858   6.169   3.872   3.088
   86ILE      C  859   5.832   3.995   2.829
   86ILE      O  860   5.784   4.074   2.748
   87GLY      N  861   5.754   3.895   2.870
   87GLY      H  862   5.795   3.817   2.917
   87GLY     CA  863   5.611   3.871   2.847
   87GLY      C  864   5.510   3.956   2.923
   87GLY      O  865   5.541   3.996   3.035
   88ASN      N  866   5.385   3.962   2.876
   88ASN      H  867   5.357   3.898   2.805
   88ASN     CA  868   5.274   4.033   2.941
   88ASN     CB  869   5.198   3.956   3.049
   88ASN     CG  870   5.118   3.837   2.996
   88ASN    OD1  871   5.156   3.720   2.996
   88ASN    ND2  872   4.998   3.863   2.944
   88ASN   HD21  873   4.968   3.958   2.941
   88ASN   HD22  874   4.948   3.787   2.903
   88ASN      C  875   5.291   4.181   2.977
   88ASN      O  876   5.199   4.240   3.033
   89SER      N  877   5.408   4.237   2.950
   89SER      H  878   5.488   4.178   2.954
   89SER     CA  879   5.438   4.381   2.963
   89SER     CB  880   5.589   4.389   2.986
   89SER     OG  881   5.668   4.310   2.897
   89SER     HG  882   5.763   4.341   2.891
   89SER      C  883   5.398   4.488   2.862
   89SER      O  884   5.453   4.597   2.874
   90CYS      N  885   5.296   4.467   2.779
   90CYS      H  886   5.245   4.381   2.780
   90CYS     CA  887   5.245   4.557   2.674
   90CYS     CB  888   5.121   4.493   2.613
   90CYS     SG  889   4.993   4.425   2.725
   90CYS     HG  890   4.936   4.341   2.639
   90CYS      C  891   5.214   4.698   2.727
   90CYS      O  892   5.300   4.786   2.731
   91GLY      N  893   5.119   4.704   2.820
   91GLY      H  894   5.068   4.626   2.856
   91GLY     CA  895   5.078   4.833   2.877
   91GLY      C  896   5.187   4.887   2.971
   91GLY      O  897   5.200   5.009   2.977
   92THR      N  898   5.272   4.802   3.027
   92THR      H  899   5.262   4.702   3.029
   92THR     CA  900   5.385   4.843   3.111
   92THR     CB  901   5.452   4.724   3.182
   92THR    OG1  902   5.363   4.619   3.222
   92THR    HG1  903   5.417   4.578   3.296
   92THR    CG2  904   5.526   4.770   3.307
   92THR      C  905   5.491   4.913   3.026
   92THR      O  906   5.501   5.035   3.044
   93ILE      N  907   5.512   4.855   2.908
   93ILE      H  908   5.457   4.778   2.874
   93ILE     CA  909   5.601   4.918   2.810
   93ILE     CB  910   5.649   4.820   2.703
   93ILE    CG1  911   5.764   4.736   2.759
   93ILE    CG2  912   5.673   4.875   2.563
   93ILE     CD  913   5.885   4.813   2.813
   93ILE      C  914   5.531   5.047   2.766
   93ILE      O  915   5.578   5.157   2.796
   94GLY      N  916   5.408   5.040   2.716
   94GLY      H  917   5.373   4.949   2.695
   94GLY     CA  918   5.344   5.156   2.654
   94GLY      C  919   5.319   5.276   2.746
   94GLY      O  920   5.351   5.389   2.710
   95LEU      N  921   5.300   5.241   2.873
   95LEU      H  922   5.263   5.153   2.903
   95LEU     CA  923   5.291   5.347   2.975
   95LEU     CB  924   5.249   5.278   3.105
   95LEU     CG  925   5.211   5.369   3.221
   95LEU    CD1  926   5.068   5.343   3.268
   95LEU    CD2  927   5.311   5.409   3.330
   95LEU      C  928   5.421   5.422   3.001
   95LEU      O  929   5.414   5.544   3.016
   96ILE      N  930   5.532   5.348   3.005
   96ILE      H  931   5.533   5.262   3.056
   96ILE     CA  932   5.660   5.420   3.010
   96ILE     CB  933   5.779   5.324   3.022
   96ILE    CG1  934   5.775   5.222   3.136
   96ILE    CG2  935   5.904   5.404   3.059
   96ILE     CD  936   5.821   5.084   3.087
   96ILE      C  937   5.681   5.500   2.881
   96ILE      O  938   5.716   5.617   2.888
   97HISE     N  939   5.660   5.439   2.765
   97HISE     H  940   5.653   5.340   2.776
   97HISE    CA  941   5.664   5.498   2.630
   97HISE    CB  942   5.600   5.410   2.522
   97HISE    CG  943   5.695   5.307   2.460
   97HISE   ND1  944   5.712   5.287   2.329
   97HISE   CD2  945   5.766   5.217   2.526
   97HISE   HD2  946   5.778   5.212   2.634
   97HISE   CE1  947   5.791   5.181   2.316
   97HISE   HE1  948   5.829   5.146   2.220
   97HISE   NE2  949   5.826   5.138   2.437
   97HISE   HE2  950   5.897   5.071   2.456
   97HISE     C  951   5.594   5.634   2.614
   97HISE     O  952   5.644   5.726   2.550
   98ALA      N  953   5.476   5.643   2.675
   98ALA      H  954   5.432   5.555   2.694
   98ALA     CA  955   5.390   5.761   2.690
   98ALA     CB  956   5.259   5.729   2.763
   98ALA      C  957   5.469   5.867   2.766
   98ALA      O  958   5.510   5.964   2.704
   99VAL      N  959   5.493   5.841   2.895
   99VAL      H  960   5.468   5.755   2.940
   99VAL     CA  961   5.564   5.932   2.985
   99VAL     CB  962   5.577   5.868   3.123
   99VAL    CG1  963   5.645   5.966   3.219
   99VAL    CG2  964   5.448   5.823   3.192
   99VAL      C  965   5.695   5.991   2.934
   99VAL      O  966   5.724   6.109   2.952
  100ALA      N  967   5.781   5.902   2.886
  100ALA      H  968   5.753   5.806   2.895
  100ALA     CA  969   5.920   5.926   2.843
  100ALA     CB  970   5.977   5.789   2.805
  100ALA      C  971   5.927   6.035   2.735
  100ALA      O  972   6.015   6.119   2.747
  101ASN      N  973   5.827   6.044   2.648
  101ASN      H  974   5.750   5.979   2.643
  101ASN     CA  975   5.813   6.146   2.544
  101ASN     CB  976   5.772   6.076   2.414
  101ASN     CG  977   5.870   5.969   2.368
  101ASN    OD1  978   5.986   6.001   2.344
  101ASN    ND2  979   5.849   5.840   2.392
  101ASN   HD21  980   5.758   5.810   2.422
  101ASN   HD22  981   5.919   5.771   2.369
  101ASN      C  982   5.734   6.275   2.564
  101ASN      O  983   5.720   6.349   2.466
  102ASN      N  984   5.685   6.295   2.686
  102ASN      H  985   5.690   6.218   2.750
  102ASN     CA  986   5.595   6.402   2.730
  102ASN     CB  987   5.452   6.349   2.739
  102ASN     CG  988   5.380   6.337   2.604
  102ASN    OD1  989   5.421   6.402   2.508
  102ASN    ND2  990   5.278   6.252   2.596
  102ASN   HD21  991   5.266   6.187   2.671
  102ASN   HD22  992   5.226   6.260   2.511
  102ASN      C  993   5.637   6.467   2.862
  102ASN      O  994   5.556   6.524   2.935
  103GLN      N  995   5.766   6.446   2.887
  103GLN      H  996   5.821   6.383   2.832
  103GLN     CA  997   5.829   6.498   3.010
  103GLN     CB  998   5.967   6.438   3.036
  103GLN     CG  999   5.961   6.286   3.054
  103GLN     CD 1000   6.097   6.227   3.091
  103GLN    OE1 1001   6.149   6.237   3.202
  103GLN    NE2 1002   6.145   6.138   3.004
  103GLN   HE21 1003   6.097   6.111   2.921
  103GLN   HE22 1004   6.238   6.105   3.018
  103GLN      C 1005   5.846   6.646   3.041
  103GLN      O 1006   5.875   6.684   3.154
  104ASP      N 1007   5.827   6.719   2.931
  104ASP      H 1008   5.866   6.696   2.842
  104ASP     CA 1009   5.783   6.859   2.947
  104ASP     CB 1010   5.792   6.933   2.814
  104ASP     CG 1011   5.706   6.882   2.698
  104ASP    OD1 1012   5.692   6.952   2.596
  104ASP    OD2 1013   5.663   6.764   2.694
  104ASP      C 1014   5.646   6.890   3.006
  104ASP      O 1015   5.629   6.990   3.075
  105LYS      N 1016   5.551   6.805   2.967
  105LYS      H 1017   5.568   6.744   2.890
  105LYS     CA 1018   5.409   6.822   3.004
  105LYS     CB 1019   5.316   6.758   2.901
  105LYS     CG 1020   5.305   6.834   2.769
  105LYS     CD 1021   5.241   6.745   2.662
  105LYS     CE 1022   5.267   6.796   2.521
  105LYS     NZ 1023   5.411   6.784   2.491
  105LYS    HZ1 1024   5.469   6.823   2.562
  105LYS    HZ2 1025   5.424   6.685   2.482
  105LYS    HZ3 1026   5.425   6.833   2.405
  105LYS      C 1027   5.396   6.756   3.141
  105LYS      O 1028   5.322   6.799   3.230
  106LEU      N 1029   5.440   6.631   3.152
  106LEU      H 1030   5.482   6.576   3.079
  106LEU     CA 1031   5.432   6.554   3.277
  106LEU     CB 1032   5.437   6.402   3.258
  106LEU     CG 1033   5.297   6.355   3.217
  106LEU    CD1 1034   5.262   6.381   3.070
  106LEU    CD2 1035   5.280   6.207   3.251
  106LEU      C 1036   5.512   6.595   3.401
  106LEU      O 1037   5.604   6.676   3.390
  107GLY      N 1038   5.456   6.556   3.515
  107GLY      H 1039   5.380   6.490   3.518
  107GLY     CA 1040   5.511   6.602   3.643
  107GLY      C 1041   5.516   6.495   3.752
  107GLY      O 1042   5.445   6.396   3.738
  108PHE      N 1043   5.631   6.487   3.819
  108PHE      H 1044   5.697   6.560   3.806
  108PHE     CA 1045   5.656   6.376   3.913
  108PHE     CB 1046   5.789   6.310   3.878
  108PHE     CG 1047   5.797   6.257   3.735
  108PHE    CD1 1048   5.738   6.137   3.697
  108PHE    HD1 1049   5.651   6.107   3.756
  108PHE    CD2 1050   5.856   6.335   3.636
  108PHE    HD2 1051   5.863   6.441   3.662
  108PHE    CE1 1052   5.762   6.092   3.568
  108PHE    HE1 1053   5.731   5.993   3.535
  108PHE    CE2 1054   5.880   6.296   3.505
  108PHE    HE2 1055   5.932   6.362   3.435
  108PHE     CZ 1056   5.832   6.169   3.476
  108PHE     HZ 1057   5.852   6.121   3.380
  108PHE      C 1058   5.681   6.432   4.053
  108PHE      O 1059   5.737   6.541   4.060
  109GLU      N 1060   5.641   6.360   4.157
  109GLU      H 1061   5.580   6.280   4.153
  109GLU     CA 1062   5.681   6.401   4.292
  109GLU     CB 1063   5.581   6.350   4.395
  109GLU     CG 1064   5.554   6.201   4.372
  109GLU     CD 1065   5.457   6.144   4.476
  109GLU    OE1 1066   5.333   6.152   4.456
  109GLU    OE2 1067   5.506   6.096   4.580
  109GLU      C 1068   5.827   6.371   4.329
  109GLU      O 1069   5.907   6.321   4.250
  110ASP      N 1070   5.872   6.429   4.440
  110ASP      H 1071   5.849   6.524   4.463
  110ASP     CA 1072   6.000   6.395   4.503
  110ASP     CB 1073   6.028   6.475   4.630
  110ASP     CG 1074   6.012   6.626   4.613
  110ASP    OD1 1075   6.106   6.697   4.571
  110ASP    OD2 1076   5.898   6.674   4.630
  110ASP      C 1077   5.987   6.247   4.538
  110ASP      O 1078   5.886   6.211   4.598
  111GLY      N 1079   6.093   6.171   4.513
  111GLY      H 1080   6.173   6.209   4.467
  111GLY     CA 1081   6.109   6.025   4.524
  111GLY      C 1082   6.045   5.936   4.418
  111GLY      O 1083   5.988   5.837   4.464
  112SER      N 1084   6.025   5.985   4.296
  112SER      H 1085   6.099   6.043   4.263
  112SER     CA 1086   5.937   5.924   4.196
  112SER     CB 1087   5.890   6.030   4.096
  112SER     OG 1088   5.819   5.966   3.990
  112SER     HG 1089   5.721   5.984   3.996
  112SER      C 1090   6.005   5.800   4.137
  112SER      O 1091   6.106   5.808   4.068
  113VAL      N 1092   5.931   5.689   4.132
  113VAL      H 1093   5.835   5.691   4.158
  113VAL     CA 1094   5.980   5.567   4.067
  113VAL     CB 1095   5.903   5.446   4.120
  113VAL    CG1 1096   5.970   5.312   4.091
  113VAL    CG2 1097   5.880   5.450   4.271
  113VAL      C 1098   5.984   5.577   3.914
  113VAL      O 1099   6.081   5.533   3.853
  114LEU      N 1100   5.886   5.643   3.853
  114LEU      H 1101   5.798   5.660   3.898
  114LEU     CA 1102   5.900   5.673   3.710
  114LEU     CB 1103   5.760   5.693   3.654
  114LEU     CG 1104   5.756   5.689   3.501
  114LEU    CD1 1105   5.815   5.557   3.452
  114LEU    CD2 1106   5.609   5.683   3.458
  114LEU      C 1107   6.014   5.769   3.674
  114LEU      O 1108   6.097   5.739   3.589
  115LYS      N 1109   6.025   5.881   3.746
  115LYS      H 1110   5.962   5.921   3.812
  115LYS     CA 1111   6.143   5.965   3.723
  115LYS     CB 1112   6.118   6.098   3.794
  115LYS     CG 1113   6.243   6.186   3.786
  115LYS     CD 1114   6.277   6.227   3.643
  115LYS     CE 1115   6.382   6.338   3.644
  115LYS     NZ 1116   6.402   6.378   3.504
  115LYS    HZ1 1117   6.489   6.426   3.494
  115LYS    HZ2 1118   6.409   6.290   3.456
  115LYS    HZ3 1119   6.328   6.438   3.472
  115LYS      C 1120   6.275   5.896   3.758
  115LYS      O 1121   6.371   5.922   3.685
  116GLN      N 1122   6.292   5.805   3.853
  116GLN      H 1123   6.225   5.785   3.925
  116GLN     CA 1124   6.413   5.724   3.871
  116GLN     CB 1125   6.395   5.628   3.989
  116GLN     CG 1126   6.516   5.543   4.027
  116GLN     CD 1127   6.533   5.420   3.937
  116GLN    OE1 1128   6.447   5.332   3.938
  116GLN    NE2 1129   6.655   5.416   3.884
  116GLN   HE21 1130   6.721   5.486   3.911
  116GLN   HE22 1131   6.683   5.352   3.812
  116GLN      C 1132   6.447   5.646   3.744
  116GLN      O 1133   6.564   5.640   3.706
  117PHE      N 1134   6.346   5.579   3.690
  117PHE      H 1135   6.262   5.560   3.741
  117PHE     CA 1136   6.370   5.508   3.563
  117PHE     CB 1137   6.247   5.419   3.550
  117PHE     CG 1138   6.278   5.311   3.446
  117PHE    CD1 1139   6.386   5.225   3.461
  117PHE    HD1 1140   6.440   5.222   3.555
  117PHE    CD2 1141   6.208   5.318   3.326
  117PHE    HD2 1142   6.116   5.376   3.321
  117PHE    CE1 1143   6.425   5.144   3.354
  117PHE    HE1 1144   6.503   5.068   3.355
  117PHE    CE2 1145   6.249   5.242   3.217
  117PHE    HE2 1146   6.207   5.253   3.117
  117PHE     CZ 1147   6.356   5.155   3.234
  117PHE     HZ 1148   6.391   5.093   3.152
  117PHE      C 1149   6.405   5.592   3.440
  117PHE      O 1150   6.492   5.548   3.365
  118LEU      N 1151   6.338   5.706   3.425
  118LEU      H 1152   6.286   5.736   3.505
  118LEU     CA 1153   6.368   5.799   3.315
  118LEU     CB 1154   6.258   5.904   3.306
  118LEU     CG 1155   6.131   5.827   3.270
  118LEU    CD1 1156   6.009   5.920   3.264
  118LEU    CD2 1157   6.139   5.750   3.138
  118LEU      C 1158   6.511   5.852   3.330
  118LEU      O 1159   6.594   5.820   3.246
  119SER      N 1160   6.552   5.876   3.454
  119SER      H 1161   6.485   5.893   3.527
  119SER     CA 1162   6.690   5.923   3.476
  119SER     CB 1163   6.709   5.971   3.620
  119SER     OG 1164   6.647   6.097   3.648
  119SER     HG 1165   6.653   6.108   3.747
  119SER      C 1166   6.796   5.816   3.453
  119SER      O 1167   6.915   5.846   3.440
  120GLU      N 1168   6.757   5.693   3.484
  120GLU      H 1169   6.688   5.677   3.554
  120GLU     CA 1170   6.845   5.580   3.449
  120GLU     CB 1171   6.795   5.454   3.520
  120GLU     CG 1172   6.895   5.339   3.511
  120GLU     CD 1173   6.857   5.213   3.590
  120GLU    OE1 1174   6.800   5.228   3.700
  120GLU    OE2 1175   6.908   5.107   3.548
  120GLU      C 1176   6.871   5.555   3.301
  120GLU      O 1177   6.982   5.581   3.254
  121THR      N 1178   6.757   5.565   3.234
  121THR      H 1179   6.680   5.616   3.274
  121THR     CA 1180   6.747   5.515   3.096
  121THR     CB 1181   6.618   5.438   3.070
  121THR    OG1 1182   6.502   5.520   3.088
  121THR    HG1 1183   6.486   5.512   3.186
  121THR    CG2 1184   6.624   5.314   3.160
  121THR      C 1185   6.753   5.623   2.988
  121THR      O 1186   6.748   5.586   2.871
  122GLU      N 1187   6.745   5.750   3.026
  122GLU      H 1188   6.751   5.768   3.124
  122GLU     CA 1189   6.767   5.857   2.927
  122GLU     CB 1190   6.788   5.993   2.995
  122GLU     CG 1191   6.783   6.109   2.896
  122GLU     CD 1192   6.811   6.243   2.964
  122GLU    OE1 1193   6.929   6.280   2.982
  122GLU    OE2 1194   6.714   6.314   3.000
  122GLU      C 1195   6.886   5.833   2.834
  122GLU      O 1196   6.854   5.801   2.720
  123LYS      N 1197   7.013   5.858   2.862
  123LYS      H 1198   7.042   5.858   2.958
  123LYS     CA 1199   7.126   5.849   2.768
  123LYS     CB 1200   7.231   5.946   2.821
  123LYS     CG 1201   7.167   6.084   2.836
  123LYS     CD 1202   7.265   6.193   2.881
  123LYS     CE 1203   7.378   6.242   2.791
  123LYS     NZ 1204   7.348   6.346   2.692
  123LYS    HZ1 1205   7.296   6.318   2.612
  123LYS    HZ2 1206   7.299   6.426   2.727
  123LYS    HZ3 1207   7.437   6.383   2.663
  123LYS      C 1208   7.191   5.711   2.760
  123LYS      O 1209   7.278   5.673   2.838
  124MET      N 1210   7.118   5.627   2.688
  124MET      H 1211   7.023   5.655   2.674
  124MET     CA 1212   7.150   5.487   2.656
  124MET     CB 1213   7.149   5.394   2.777
  124MET     CG 1214   7.013   5.388   2.846
  124MET     SD 1215   7.001   5.256   2.972
  124MET     CE 1216   7.124   5.321   3.083
  124MET      C 1217   7.065   5.419   2.548
  124MET      O 1218   6.942   5.431   2.546
  125SER      N 1219   7.121   5.321   2.478
  125SER      H 1220   7.217   5.339   2.455
  125SER     CA 1221   7.051   5.242   2.376
  125SER     CB 1222   7.141   5.135   2.314
  125SER     OG 1223   7.142   5.007   2.378
  125SER     HG 1224   7.224   4.999   2.434
  125SER      C 1225   6.921   5.171   2.412
  125SER      O 1226   6.903   5.130   2.527
  126PRO      N 1227   6.824   5.163   2.321
  126PRO     CA 1228   6.708   5.074   2.317
  126PRO     CB 1229   6.650   5.069   2.175
  126PRO     CG 1230   6.669   5.217   2.140
  126PRO     CD 1231   6.803   5.251   2.205
  126PRO      C 1232   6.724   4.935   2.380
  126PRO      O 1233   6.629   4.890   2.443
  127GLU      N 1234   6.836   4.871   2.348
  127GLU      H 1235   6.870   4.892   2.256
  127GLU     CA 1236   6.869   4.743   2.411
  127GLU     CB 1237   6.962   4.660   2.322
  127GLU     CG 1238   6.894   4.619   2.192
  127GLU     CD 1239   6.927   4.721   2.082
  127GLU    OE1 1240   6.854   4.819   2.057
  127GLU    OE2 1241   7.009   4.674   2.000
  127GLU      C 1242   6.910   4.751   2.558
  127GLU      O 1243   6.857   4.677   2.642
  128ASP      N 1244   6.996   4.847   2.587
  128ASP      H 1245   7.049   4.898   2.518
  128ASP     CA 1246   7.042   4.874   2.724
  128ASP     CB 1247   7.158   4.974   2.726
  128ASP     CG 1248   7.290   4.930   2.662
  128ASP    OD1 1249   7.345   4.825   2.701
  128ASP    OD2 1250   7.333   4.997   2.565
  128ASP      C 1251   6.931   4.916   2.820
  128ASP      O 1252   6.910   4.848   2.920
  129ARG      N 1253   6.842   4.999   2.766
  129ARG      H 1254   6.869   5.070   2.701
  129ARG     CA 1255   6.708   5.026   2.820
  129ARG     CB 1256   6.629   5.118   2.727
  129ARG     CG 1257   6.684   5.261   2.735
  129ARG     CD 1258   6.604   5.357   2.647
  129ARG     NE 1259   6.664   5.490   2.631
  129ARG     HE 1260   6.700   5.535   2.713
  129ARG     CZ 1261   6.663   5.553   2.513
  129ARG    NH1 1262   6.610   5.498   2.403
  129ARG   HH11 1263   6.563   5.410   2.416
  129ARG   HH12 1264   6.629   5.535   2.312
  129ARG    NH2 1265   6.714   5.677   2.513
  129ARG   HH21 1266   6.752   5.714   2.598
  129ARG   HH22 1267   6.709   5.737   2.433
  129ARG      C 1268   6.626   4.902   2.854
  129ARG      O 1269   6.582   4.891   2.969
  130ALA      N 1270   6.618   4.809   2.759
  130ALA      H 1271   6.658   4.819   2.668
  130ALA     CA 1272   6.562   4.676   2.785
  130ALA     CB 1273   6.558   4.597   2.654
  130ALA      C 1274   6.629   4.597   2.898
  130ALA      O 1275   6.558   4.548   2.986
  131LYS      N 1276   6.761   4.607   2.901
  131LYS      H 1277   6.807   4.625   2.814
  131LYS     CA 1278   6.849   4.552   3.005
  131LYS     CB 1279   7.000   4.553   2.975
  131LYS     CG 1280   7.050   4.478   2.852
  131LYS     CD 1281   7.042   4.327   2.876
  131LYS     CE 1282   7.117   4.249   2.767
  131LYS     NZ 1283   7.257   4.288   2.786
  131LYS    HZ1 1284   7.279   4.385   2.775
  131LYS    HZ2 1285   7.297   4.258   2.873
  131LYS    HZ3 1286   7.309   4.240   2.716
  131LYS      C 1287   6.829   4.611   3.144
  131LYS      O 1288   6.812   4.544   3.246
  132CYS      N 1289   6.825   4.744   3.145
  132CYS      H 1290   6.864   4.791   3.066
  132CYS     CA 1291   6.777   4.822   3.260
  132CYS     CB 1292   6.774   4.972   3.228
  132CYS     SG 1293   6.933   5.058   3.260
  132CYS     HG 1294   6.919   5.084   3.390
  132CYS      C 1295   6.641   4.778   3.315
  132CYS      O 1296   6.617   4.770   3.435
  133PHE      N 1297   6.548   4.776   3.220
  133PHE      H 1298   6.568   4.806   3.126
  133PHE     CA 1299   6.413   4.736   3.261
  133PHE     CB 1300   6.308   4.768   3.154
  133PHE     CG 1301   6.162   4.738   3.191
  133PHE    CD1 1302   6.116   4.780   3.315
  133PHE    HD1 1303   6.187   4.815   3.390
  133PHE    CD2 1304   6.071   4.685   3.101
  133PHE    HD2 1305   6.103   4.674   2.997
  133PHE    CE1 1306   5.981   4.770   3.346
  133PHE    HE1 1307   5.950   4.821   3.437
  133PHE    CE2 1308   5.937   4.666   3.134
  133PHE    HE2 1309   5.882   4.594   3.073
  133PHE     CZ 1310   5.891   4.711   3.257
  133PHE     HZ 1311   5.796   4.669   3.289
  133PHE      C 1312   6.399   4.594   3.316
  133PHE      O 1313   6.356   4.580   3.431
  134GLU      N 1314   6.479   4.506   3.257
  134GLU      H 1315   6.513   4.520   3.164
  134GLU     CA 1316   6.491   4.371   3.312
  134GLU     CB 1317   6.569   4.275   3.222
  134GLU     CG 1318   6.503   4.248   3.087
  134GLU     CD 1319   6.587   4.170   2.985
  134GLU    OE1 1320   6.611   4.049   3.004
  134GLU    OE2 1321   6.593   4.212   2.868
  134GLU      C 1322   6.549   4.352   3.453
  134GLU      O 1323   6.526   4.249   3.516
  135LYS      N 1324   6.645   4.431   3.499
  135LYS      H 1325   6.706   4.467   3.428
  135LYS     CA 1326   6.699   4.438   3.636
  135LYS     CB 1327   6.845   4.483   3.629
  135LYS     CG 1328   6.937   4.394   3.546
  135LYS     CD 1329   7.083   4.432   3.574
  135LYS     CE 1330   7.112   4.566   3.505
  135LYS     NZ 1331   7.250   4.613   3.488
  135LYS    HZ1 1332   7.309   4.550   3.438
  135LYS    HZ2 1333   7.253   4.702   3.442
  135LYS    HZ3 1334   7.284   4.617   3.582
  135LYS      C 1335   6.620   4.508   3.747
  135LYS      O 1336   6.621   4.475   3.865
  136ASN      N 1337   6.529   4.595   3.705
  136ASN      H 1338   6.517   4.625   3.610
  136ASN     CA 1339   6.452   4.682   3.796
  136ASN     CB 1340   6.396   4.802   3.721
  136ASN     CG 1341   6.330   4.892   3.827
  136ASN    OD1 1342   6.230   4.862   3.891
  136ASN    ND2 1343   6.385   5.012   3.837
  136ASN   HD21 1344   6.463   5.036   3.780
  136ASN   HD22 1345   6.347   5.078   3.902
  136ASN      C 1346   6.353   4.601   3.881
  136ASN      O 1347   6.251   4.551   3.836
  137GLU      N 1348   6.380   4.606   4.011
  137GLU      H 1349   6.463   4.649   4.047
  137GLU     CA 1350   6.310   4.526   4.113
  137GLU     CB 1351   6.403   4.527   4.235
  137GLU     CG 1352   6.511   4.420   4.232
  137GLU     CD 1353   6.469   4.280   4.277
  137GLU    OE1 1354   6.536   4.185   4.232
  137GLU    OE2 1355   6.388   4.257   4.370
  137GLU      C 1356   6.174   4.591   4.141
  137GLU      O 1357   6.080   4.514   4.118
  138ALA      N 1358   6.167   4.720   4.172
  138ALA      H 1359   6.253   4.771   4.172
  138ALA     CA 1360   6.046   4.791   4.214
  138ALA     CB 1361   6.064   4.938   4.252
  138ALA      C 1362   5.933   4.793   4.111
  138ALA      O 1363   5.816   4.774   4.143
  139ILE      N 1364   5.969   4.817   3.985
  139ILE      H 1365   6.067   4.819   3.964
  139ILE     CA 1366   5.871   4.833   3.877
  139ILE     CB 1367   5.930   4.917   3.763
  139ILE    CG1 1368   5.979   5.053   3.811
  139ILE    CG2 1369   5.833   4.931   3.646
  139ILE     CD 1370   6.057   5.130   3.703
  139ILE      C 1371   5.804   4.702   3.835
  139ILE      O 1372   5.687   4.702   3.798
  140GLN      N 1373   5.886   4.597   3.845
  140GLN      H 1374   5.985   4.605   3.844
  140GLN     CA 1375   5.829   4.461   3.837
  140GLN     CB 1376   5.937   4.354   3.823
  140GLN     CG 1377   6.024   4.360   3.698
  140GLN     CD 1378   6.130   4.250   3.698
  140GLN    OE1 1379   6.118   4.139   3.648
  140GLN    NE2 1380   6.235   4.273   3.777
  140GLN   HE21 1381   6.235   4.359   3.827
  140GLN   HE22 1382   6.314   4.212   3.787
  140GLN      C 1383   5.733   4.430   3.953
  140GLN      O 1384   5.626   4.376   3.927
  141ALA      N 1385   5.775   4.466   4.074
  141ALA      H 1386   5.869   4.496   4.092
  141ALA     CA 1387   5.684   4.447   4.187
  141ALA     CB 1388   5.752   4.505   4.311
  141ALA      C 1389   5.548   4.517   4.178
  141ALA      O 1390   5.447   4.456   4.211
  142ALA      N 1391   5.550   4.644   4.138
  142ALA      H 1392   5.636   4.694   4.137
  142ALA     CA 1393   5.436   4.735   4.120
  142ALA     CB 1394   5.490   4.871   4.074
  142ALA      C 1395   5.334   4.686   4.018
  142ALA      O 1396   5.216   4.680   4.052
  143HISE     N 1397   5.386   4.627   3.910
  143HISE     H 1398   5.485   4.623   3.900
  143HISE    CA 1399   5.308   4.554   3.809
  143HISE    CB 1400   5.401   4.522   3.692
  143HISE    CG 1401   5.336   4.450   3.574
  143HISE   ND1 1402   5.290   4.511   3.465
  143HISE   CD2 1403   5.285   4.328   3.586
  143HISE   HD2 1404   5.309   4.252   3.661
  143HISE   CE1 1405   5.212   4.419   3.407
  143HISE   HE1 1406   5.178   4.419   3.304
  143HISE   NE2 1407   5.205   4.309   3.482
  143HISE   HE2 1408   5.141   4.232   3.482
  143HISE     C 1409   5.235   4.435   3.870
  143HISE     O 1410   5.112   4.435   3.866
  144ASP      N 1411   5.303   4.330   3.916
  144ASP      H 1412   5.397   4.309   3.887
  144ASP     CA 1413   5.247   4.213   3.985
  144ASP     CB 1414   5.352   4.109   4.025
  144ASP     CG 1415   5.431   4.041   3.913
  144ASP    OD1 1416   5.465   3.923   3.936
  144ASP    OD2 1417   5.437   4.092   3.799
  144ASP      C 1418   5.153   4.252   4.098
  144ASP      O 1419   5.060   4.174   4.120
  145ALA      N 1420   5.171   4.364   4.168
  145ALA      H 1421   5.265   4.394   4.185
  145ALA     CA 1422   5.070   4.422   4.258
  145ALA     CB 1423   5.134   4.525   4.351
  145ALA      C 1424   4.942   4.477   4.194
  145ALA      O 1425   4.838   4.418   4.222
  146VAL      N 1426   4.952   4.570   4.099
  146VAL      H 1427   5.036   4.622   4.083
  146VAL     CA 1428   4.845   4.613   4.009
  146VAL     CB 1429   4.880   4.736   3.924
  146VAL    CG1 1430   4.780   4.760   3.810
  146VAL    CG2 1431   4.905   4.861   4.007
  146VAL      C 1432   4.771   4.505   3.930
  146VAL      O 1433   4.648   4.505   3.940
  147ALA      N 1434   4.842   4.404   3.882
  147ALA      H 1435   4.940   4.420   3.872
  147ALA     CA 1436   4.789   4.279   3.825
  147ALA     CB 1437   4.903   4.191   3.773
  147ALA      C 1438   4.687   4.204   3.912
  147ALA      O 1439   4.600   4.130   3.867
  148GLN      N 1440   4.694   4.227   4.043
  148GLN      H 1441   4.761   4.293   4.078
  148GLN     CA 1442   4.599   4.178   4.145
  148GLN     CB 1443   4.677   4.120   4.263
  148GLN     CG 1444   4.752   3.999   4.209
  148GLN     CD 1445   4.849   3.939   4.311
  148GLN    OE1 1446   4.819   3.837   4.373
  148GLN    NE2 1447   4.968   3.998   4.317
  148GLN   HE21 1448   4.993   4.066   4.248
  148GLN   HE22 1449   5.042   3.969   4.377
  148GLN      C 1450   4.485   4.261   4.203
  148GLN      O 1451   4.392   4.214   4.268
  149GLU      N 1452   4.481   4.383   4.150
  149GLU      H 1453   4.570   4.419   4.122
  149GLU     CA 1454   4.368   4.478   4.148
  149GLU     CB 1455   4.404   4.625   4.127
  149GLU     CG 1456   4.472   4.673   4.256
  149GLU     CD 1457   4.409   4.802   4.308
  149GLU    OE1 1458   4.284   4.803   4.297
  149GLU    OE2 1459   4.473   4.903   4.344
  149GLU      C 1460   4.268   4.439   4.039
  149GLU      O 1461   4.152   4.428   4.078
  150GLY      N 1462   4.293   4.435   3.908
  150GLY      H 1463   4.376   4.475   3.870
  150GLY     CA 1464   4.196   4.409   3.801
  150GLY      C 1465   4.101   4.290   3.819
  150GLY      O 1466   4.146   4.186   3.867
  151GLN      N 1467   3.971   4.309   3.797
  151GLN      H 1468   3.945   4.392   3.748
  151GLN     CA 1469   3.863   4.210   3.811
  151GLN     CB 1470   3.721   4.266   3.798
  151GLN     CG 1471   3.682   4.375   3.897
  151GLN     CD 1472   3.541   4.422   3.862
  151GLN    OE1 1473   3.443   4.350   3.841
  151GLN    NE2 1474   3.542   4.554   3.875
  151GLN   HE21 1475   3.625   4.608   3.886
  151GLN   HE22 1476   3.451   4.596   3.871
  151GLN      C 1477   3.886   4.091   3.718
  151GLN      O 1478   3.867   3.976   3.757
  152CYS      N 1479   3.912   4.121   3.591
  152CYS      H 1480   3.933   4.212   3.556
  152CYS     CA 1481   3.921   4.021   3.484
  152CYS     CB 1482   3.882   4.087   3.352
  152CYS     SG 1483   3.721   4.174   3.342
  152CYS     HG 1484   3.779   4.293   3.351
  152CYS      C 1485   4.055   3.949   3.467
  152CYS      O 1486   4.157   3.985   3.526
  153ARG      N 1487   4.061   3.844   3.386
  153ARG      H 1488   3.980   3.791   3.362
  153ARG     CA 1489   4.191   3.784   3.351
  153ARG     CB 1490   4.225   3.673   3.451
  153ARG     CG 1491   4.372   3.641   3.427
  153ARG     CD 1492   4.464   3.740   3.499
  153ARG     NE 1493   4.448   3.732   3.645
  153ARG     HE 1494   4.428   3.647   3.694
  153ARG     CZ 1495   4.478   3.831   3.730
  153ARG    NH1 1496   4.543   3.939   3.683
  153ARG   HH11 1497   4.570   3.940   3.587
  153ARG   HH12 1498   4.603   3.995   3.740
  153ARG    NH2 1499   4.399   3.860   3.834
  153ARG   HH21 1500   4.323   3.802   3.864
  153ARG   HH22 1501   4.402   3.948   3.881
  153ARG      C 1502   4.192   3.741   3.204
  153ARG      O 1503   4.226   3.820   3.116
  154VAL      N 1504   4.135   3.623   3.181
  154VAL      H 1505   4.091   3.582   3.261
  154VAL     CA 1506   4.127   3.551   3.053
  154VAL     CB 1507   3.999   3.581   2.974
  154VAL    CG1 1508   3.990   3.507   2.841
  154VAL    CG2 1509   3.884   3.526   3.059
  154VAL      C 1510   4.256   3.557   2.971
  154VAL      O 1511   4.282   3.649   2.893
  155ASP      N 1512   4.335   3.455   3.002
  155ASP      H 1513   4.314   3.400   3.083
  155ASP     CA 1514   4.451   3.410   2.924
  155ASP     CB 1515   4.562   3.367   3.020
  155ASP     CG 1516   4.703   3.374   2.961
  155ASP    OD1 1517   4.727   3.406   2.843
  155ASP    OD2 1518   4.794   3.345   3.041
  155ASP      C 1519   4.419   3.306   2.816
  155ASP      O 1520   4.482   3.200   2.812
  156ASP      N 1521   4.374   3.373   2.711
  156ASP      H 1522   4.360   3.469   2.735
  156ASP     CA 1523   4.351   3.329   2.572
  156ASP     CB 1524   4.233   3.415   2.529
  156ASP     CG 1525   4.264   3.563   2.506
  156ASP    OD1 1526   4.381   3.590   2.469
  156ASP    OD2 1527   4.182   3.649   2.543
  156ASP      C 1528   4.467   3.325   2.472
  156ASP      O 1529   4.452   3.280   2.358
  157LYS      N 1530   4.588   3.338   2.525
  157LYS      H 1531   4.611   3.367   2.618
  157LYS     CA 1532   4.709   3.320   2.443
  157LYS     CB 1533   4.744   3.171   2.440
  157LYS     CG 1534   4.746   3.103   2.576
  157LYS     CD 1535   4.878   3.124   2.650
  157LYS     CE 1536   4.883   3.042   2.779
  157LYS     NZ 1537   4.784   3.086   2.879
  157LYS    HZ1 1538   4.798   3.183   2.896
  157LYS    HZ2 1539   4.693   3.061   2.847
  157LYS    HZ3 1540   4.807   3.032   2.960
  157LYS      C 1541   4.734   3.384   2.306
  157LYS      O 1542   4.843   3.381   2.248
  158VAL      N 1543   4.632   3.452   2.255
  158VAL      H 1544   4.544   3.471   2.298
  158VAL     CA 1545   4.632   3.525   2.128
  158VAL     CB 1546   4.493   3.587   2.107
  158VAL    CG1 1547   4.468   3.670   1.981
  158VAL    CG2 1548   4.382   3.482   2.108
  158VAL      C 1549   4.741   3.633   2.126
  158VAL      O 1550   4.761   3.681   2.237
  159ASN      N 1551   4.813   3.652   2.016
  159ASN      H 1552   4.798   3.596   1.934
  159ASN     CA 1553   4.922   3.747   1.990
  159ASN     CB 1554   4.982   3.714   1.853
  159ASN     CG 1555   5.124   3.765   1.826
  159ASN    OD1 1556   5.200   3.812   1.910
  159ASN    ND2 1557   5.162   3.764   1.698
  159ASN   HD21 1558   5.109   3.723   1.624
  159ASN   HD22 1559   5.242   3.823   1.690
  159ASN      C 1560   4.868   3.890   1.998
  159ASN      O 1561   4.849   3.954   1.895
  160PHE      N 1562   4.856   3.935   2.123
  160PHE      H 1563   4.853   3.878   2.205
  160PHE     CA 1564   4.820   4.075   2.146
  160PHE     CB 1565   4.726   4.089   2.266
  160PHE     CG 1566   4.578   4.068   2.232
  160PHE    CD1 1567   4.493   4.177   2.217
  160PHE    HD1 1568   4.528   4.279   2.204
  160PHE    CD2 1569   4.534   3.937   2.252
  160PHE    HD2 1570   4.603   3.858   2.279
  160PHE    CE1 1571   4.356   4.157   2.224
  160PHE    HE1 1572   4.281   4.237   2.226
  160PHE    CE2 1573   4.396   3.922   2.259
  160PHE    HE2 1574   4.369   3.822   2.293
  160PHE     CZ 1575   4.307   4.028   2.242
  160PHE     HZ 1576   4.207   4.004   2.208
  160PHE      C 1577   4.933   4.177   2.159
  160PHE      O 1578   5.032   4.162   2.230
  161HISE     N 1579   4.901   4.296   2.109
  161HISE     H 1580   4.808   4.321   2.082
  161HISE    CA 1581   5.003   4.400   2.089
  161HISE    CB 1582   5.028   4.393   1.938
  161HISE    CG 1583   5.129   4.287   1.895
  161HISE   ND1 1584   5.261   4.304   1.884
  161HISE   CD2 1585   5.106   4.161   1.859
  161HISE   HD2 1586   5.013   4.106   1.846
  161HISE   CE1 1587   5.318   4.196   1.831
  161HISE   HE1 1588   5.423   4.191   1.803
  161HISE   NE2 1589   5.220   4.107   1.818
  161HISE   HE2 1590   5.225   4.014   1.781
  161HISE     C 1591   4.940   4.533   2.134
  161HISE     O 1592   4.823   4.558   2.108
  162PHE      N 1593   5.026   4.618   2.189
  162PHE      H 1594   5.123   4.596   2.198
  162PHE     CA 1595   4.985   4.752   2.234
  162PHE     CB 1596   5.003   4.761   2.386
  162PHE     CG 1597   4.947   4.887   2.453
  162PHE    CD1 1598   4.812   4.917   2.443
  162PHE    HD1 1599   4.753   4.855   2.375
  162PHE    CD2 1600   5.018   4.959   2.549
  162PHE    HD2 1601   5.126   4.964   2.536
  162PHE    CE1 1602   4.749   4.998   2.537
  162PHE    HE1 1603   4.640   5.003   2.530
  162PHE    CE2 1604   4.960   5.054   2.632
  162PHE    HE2 1605   5.022   5.119   2.693
  162PHE     CZ 1606   4.822   5.072   2.629
  162PHE     HZ 1607   4.771   5.148   2.688
  162PHE      C 1608   5.077   4.855   2.169
  162PHE      O 1609   5.192   4.854   2.214
  163ILE      N 1610   5.018   4.958   2.107
  163ILE      H 1611   4.921   4.980   2.101
  163ILE     CA 1612   5.090   5.057   2.026
  163ILE     CB 1613   5.042   5.059   1.881
  163ILE    CG1 1614   5.019   4.921   1.820
  163ILE    CG2 1615   5.147   5.131   1.797
  163ILE     CD 1616   4.880   4.913   1.755
  163ILE      C 1617   5.064   5.199   2.078
  163ILE      O 1618   4.952   5.245   2.101
  164LEU      N 1619   5.173   5.274   2.084
  164LEU      H 1620   5.262   5.230   2.097
  164LEU     CA 1621   5.169   5.420   2.102
  164LEU     CB 1622   5.282   5.455   2.200
  164LEU     CG 1623   5.312   5.604   2.218
  164LEU    CD1 1624   5.195   5.674   2.287
  164LEU    CD2 1625   5.448   5.616   2.288
  164LEU      C 1626   5.178   5.498   1.971
  164LEU      O 1627   5.269   5.490   1.888
  165PHE      N 1628   5.081   5.587   1.954
  165PHE      H 1629   5.009   5.589   2.024
  165PHE     CA 1630   5.074   5.694   1.854
  165PHE     CB 1631   4.949   5.680   1.766
  165PHE     CG 1632   4.943   5.543   1.699
  165PHE    CD1 1633   4.877   5.437   1.760
  165PHE    HD1 1634   4.814   5.470   1.843
  165PHE    CD2 1635   4.984   5.514   1.569
  165PHE    HD2 1636   5.028   5.591   1.506
  165PHE    CE1 1637   4.856   5.317   1.694
  165PHE    HE1 1638   4.799   5.241   1.748
  165PHE    CE2 1639   4.966   5.391   1.506
  165PHE    HE2 1640   5.026   5.376   1.416
  165PHE     CZ 1641   4.896   5.286   1.565
  165PHE     HZ 1642   4.882   5.184   1.529
  165PHE      C 1643   5.075   5.833   1.917
  165PHE      O 1644   4.988   5.869   1.995
  166ASN      N 1645   5.190   5.899   1.902
  166ASN      H 1646   5.255   5.846   1.847
  166ASN     CA 1647   5.216   6.036   1.947
  166ASN     CB 1648   5.276   6.033   2.088
  166ASN     CG 1649   5.415   5.970   2.091
  166ASN    OD1 1650   5.458   5.879   2.020
  166ASN    ND2 1651   5.496   6.045   2.165
  166ASN   HD21 1652   5.479   6.135   2.206
  166ASN   HD22 1653   5.592   6.016   2.160
  166ASN      C 1654   5.289   6.128   1.849
  166ASN      O 1655   5.334   6.083   1.743
  167ASN      N 1656   5.307   6.257   1.878
  167ASN      H 1657   5.272   6.289   1.966
  167ASN     CA 1658   5.384   6.357   1.802
  167ASN     CB 1659   5.285   6.473   1.790
  167ASN     CG 1660   5.331   6.579   1.689
  167ASN    OD1 1661   5.422   6.656   1.719
  167ASN    ND2 1662   5.262   6.577   1.576
  167ASN   HD21 1663   5.184   6.518   1.555
  167ASN   HD22 1664   5.285   6.627   1.492
  167ASN      C 1665   5.514   6.396   1.872
  167ASN      O 1666   5.517   6.416   1.994
  168VAL      N 1667   5.615   6.438   1.796
  168VAL      H 1668   5.604   6.429   1.697
  168VAL     CA 1669   5.750   6.467   1.847
  168VAL     CB 1670   5.836   6.350   1.896
  168VAL    CG1 1671   5.956   6.400   1.977
  168VAL    CG2 1672   5.767   6.246   1.984
  168VAL      C 1673   5.828   6.535   1.734
  168VAL      O 1674   5.830   6.476   1.627
  169ASP      N 1675   5.866   6.662   1.746
  169ASP      H 1676   5.844   6.701   1.836
  169ASP     CA 1677   5.934   6.753   1.653
  169ASP     CB 1678   6.077   6.700   1.645
  169ASP     CG 1679   6.184   6.786   1.576
  169ASP    OD1 1680   6.203   6.902   1.619
  169ASP    OD2 1681   6.270   6.723   1.511
  169ASP      C 1682   5.863   6.745   1.517
  169ASP      O 1683   5.918   6.690   1.422
  170GLY      N 1684   5.734   6.777   1.511
  170GLY      H 1685   5.683   6.819   1.586
  170GLY     CA 1686   5.657   6.791   1.387
  170GLY      C 1687   5.621   6.663   1.312
  170GLY      O 1688   5.554   6.668   1.209
  171HISE     N 1689   5.684   6.553   1.353
  171HISE     H 1690   5.759   6.561   1.419
  171HISE    CA 1691   5.668   6.416   1.303
  171HISE    CB 1692   5.797   6.339   1.273
  171HISE    CG 1693   5.857   6.392   1.143
  171HISE   ND1 1694   5.963   6.471   1.124
  171HISE   CD2 1695   5.808   6.375   1.020
  171HISE   HD2 1696   5.716   6.323   0.995
  171HISE   CE1 1697   5.983   6.504   0.997
  171HISE   HE1 1698   6.053   6.574   0.953
  171HISE   NE2 1699   5.884   6.441   0.933
  171HISE   HE2 1700   5.862   6.439   0.836
  171HISE     C 1701   5.574   6.324   1.381
  171HISE     O 1702   5.553   6.338   1.501
  172LEU      N 1703   5.498   6.241   1.310
  172LEU      H 1704   5.485   6.257   1.212
  172LEU     CA 1705   5.411   6.142   1.376
  172LEU     CB 1706   5.278   6.132   1.301
  172LEU     CG 1707   5.152   6.081   1.370
  172LEU    CD1 1708   5.165   5.933   1.406
  172LEU    CD2 1709   5.128   6.154   1.503
  172LEU      C 1710   5.481   6.007   1.389
  172LEU      O 1711   5.506   5.930   1.296
  173TYR      N 1712   5.507   5.982   1.517
  173TYR      H 1713   5.458   6.033   1.587
  173TYR     CA 1714   5.573   5.862   1.570
  173TYR     CB 1715   5.695   5.900   1.654
  173TYR     CG 1716   5.794   5.979   1.568
  173TYR    CD1 1717   5.878   5.912   1.480
  173TYR    HD1 1718   5.864   5.806   1.457
  173TYR    CD2 1719   5.828   6.111   1.596
  173TYR    HD2 1720   5.764   6.169   1.662
  173TYR    CE1 1721   5.991   5.971   1.425
  173TYR    HE1 1722   6.047   5.918   1.348
  173TYR    CE2 1723   5.936   6.175   1.538
  173TYR    HE2 1724   5.952   6.278   1.570
  173TYR     CZ 1725   6.021   6.103   1.455
  173TYR     OH 1726   6.120   6.161   1.382
  173TYR     HH 1727   6.097   6.258   1.391
  173TYR      C 1728   5.475   5.763   1.632
  173TYR      O 1729   5.370   5.790   1.689
  174GLU      N 1730   5.486   5.646   1.569
  174GLU      H 1731   5.501   5.650   1.470
  174GLU     CA 1732   5.439   5.512   1.608
  174GLU     CB 1733   5.399   5.434   1.483
  174GLU     CG 1734   5.317   5.306   1.501
  174GLU     CD 1735   5.303   5.223   1.373
  174GLU    OE1 1736   5.219   5.267   1.291
  174GLU    OE2 1737   5.357   5.110   1.365
  174GLU      C 1738   5.548   5.439   1.688
  174GLU      O 1739   5.653   5.412   1.631
  175LEU      N 1740   5.515   5.401   1.811
  175LEU      H 1741   5.422   5.422   1.842
  175LEU     CA 1742   5.605   5.316   1.890
  175LEU     CB 1743   5.641   5.389   2.020
  175LEU     CG 1744   5.756   5.488   2.005
  175LEU    CD1 1745   5.716   5.613   1.926
  175LEU    CD2 1746   5.822   5.517   2.140
  175LEU      C 1747   5.532   5.193   1.943
  175LEU      O 1748   5.436   5.195   2.020
  176ASP      N 1749   5.612   5.087   1.939
  176ASP      H 1750   5.688   5.082   1.874
  176ASP     CA 1751   5.569   4.959   1.996
  176ASP     CB 1752   5.508   4.884   1.877
  176ASP     CG 1753   5.490   4.734   1.899
  176ASP    OD1 1754   5.572   4.652   1.852
  176ASP    OD2 1755   5.385   4.699   1.957
  176ASP      C 1756   5.695   4.876   2.023
  176ASP      O 1757   5.790   4.874   1.945
  177GLY      N 1758   5.706   4.831   2.148
  177GLY      H 1759   5.631   4.833   2.213
  177GLY     CA 1760   5.829   4.766   2.197
  177GLY      C 1761   5.878   4.634   2.137
  177GLY      O 1762   5.999   4.612   2.146
  178ARG      N 1763   5.781   4.559   2.086
  178ARG      H 1764   5.690   4.577   2.123
  178ARG     CA 1765   5.808   4.437   2.008
  178ARG     CB 1766   5.669   4.380   1.980
  178ARG     CG 1767   5.584   4.344   2.101
  178ARG     CD 1768   5.627   4.214   2.169
  178ARG     NE 1769   5.586   4.102   2.083
  178ARG     HE 1770   5.644   4.084   2.004
  178ARG     CZ 1771   5.466   4.043   2.096
  178ARG    NH1 1772   5.365   4.109   2.155
  178ARG   HH11 1773   5.386   4.202   2.185
  178ARG   HH12 1774   5.289   4.065   2.203
  178ARG    NH2 1775   5.460   3.909   2.092
  178ARG   HH21 1776   5.538   3.860   2.052
  178ARG   HH22 1777   5.369   3.869   2.102
  178ARG      C 1778   5.893   4.466   1.884
  178ARG      O 1779   5.977   4.385   1.846
  179MET      N 1780   5.862   4.575   1.815
  179MET      H 1781   5.773   4.619   1.829
  179MET     CA 1782   5.927   4.623   1.692
  179MET     CB 1783   5.856   4.735   1.614
  179MET     CG 1784   5.732   4.670   1.553
  179MET     SD 1785   5.772   4.555   1.417
  179MET     CE 1786   5.606   4.496   1.393
  179MET      C 1787   6.077   4.647   1.710
  179MET      O 1788   6.117   4.686   1.820
  180PRO      N 1789   6.149   4.640   1.599
  180PRO     CA 1790   6.290   4.682   1.606
  180PRO     CB 1791   6.356   4.624   1.481
  180PRO     CG 1792   6.243   4.601   1.381
  180PRO     CD 1793   6.125   4.569   1.473
  180PRO      C 1794   6.310   4.833   1.613
  180PRO      O 1795   6.402   4.876   1.681
  181PHE      N 1796   6.224   4.914   1.551
  181PHE      H 1797   6.134   4.881   1.522
  181PHE     CA 1798   6.252   5.057   1.537
  181PHE     CB 1799   6.324   5.093   1.406
  181PHE     CG 1800   6.466   5.037   1.388
  181PHE    CD1 1801   6.488   4.918   1.321
  181PHE    HD1 1802   6.409   4.876   1.259
  181PHE    CD2 1803   6.572   5.110   1.442
  181PHE    HD2 1804   6.554   5.210   1.481
  181PHE    CE1 1805   6.616   4.863   1.323
  181PHE    HE1 1806   6.632   4.775   1.260
  181PHE    CE2 1807   6.701   5.059   1.432
  181PHE    HE2 1808   6.782   5.106   1.488
  181PHE     CZ 1809   6.721   4.931   1.383
  181PHE     HZ 1810   6.810   4.870   1.400
  181PHE      C 1811   6.115   5.125   1.531
  181PHE      O 1812   6.027   5.051   1.488
  182PRO      N 1813   6.103   5.245   1.587
  182PRO     CA 1814   5.981   5.325   1.570
  182PRO     CB 1815   6.013   5.465   1.623
  182PRO     CG 1816   6.121   5.435   1.728
  182PRO     CD 1817   6.199   5.315   1.674
  182PRO      C 1818   5.952   5.346   1.421
  182PRO      O 1819   6.038   5.337   1.333
  183VAL      N 1820   5.830   5.390   1.392
  183VAL      H 1821   5.756   5.391   1.459
  183VAL     CA 1822   5.801   5.427   1.253
  183VAL     CB 1823   5.680   5.349   1.201
  183VAL    CG1 1824   5.674   5.349   1.048
  183VAL    CG2 1825   5.699   5.203   1.240
  183VAL      C 1826   5.756   5.573   1.239
  183VAL      O 1827   5.645   5.597   1.287
  184ASN      N 1828   5.824   5.642   1.149
  184ASN      H 1829   5.881   5.593   1.084
  184ASN     CA 1830   5.785   5.780   1.113
  184ASN     CB 1831   5.898   5.857   1.046
  184ASN     CG 1832   5.874   6.008   1.042
  184ASN    OD1 1833   5.771   6.062   1.001
  184ASN    ND2 1834   5.977   6.087   1.074
  184ASN   HD21 1835   6.066   6.049   1.098
  184ASN   HD22 1836   5.977   6.186   1.059
  184ASN      C 1837   5.676   5.784   1.006
  184ASN      O 1838   5.703   5.743   0.893
  185HISE     N 1839   5.558   5.833   1.040
  185HISE     H 1840   5.544   5.862   1.135
  185HISE    CA 1841   5.444   5.853   0.949
  185HISE    CB 1842   5.317   5.814   1.024
  185HISE    CG 1843   5.303   5.662   1.033
  185HISE   ND1 1844   5.304   5.574   0.933
  185HISE   CD2 1845   5.303   5.601   1.151
  185HISE   HD2 1846   5.284   5.647   1.248
  185HISE   CE1 1847   5.307   5.455   0.991
  185HISE   HE1 1848   5.300   5.360   0.937
  185HISE   NE2 1849   5.300   5.471   1.123
  185HISE   HE2 1850   5.271   5.393   1.179
  185HISE     C 1851   5.434   5.988   0.878
  185HISE     O 1852   5.334   5.995   0.807
  186GLY      N 1853   5.550   6.050   0.863
  186GLY      H 1854   5.637   6.015   0.897
  186GLY     CA 1855   5.544   6.187   0.809
  186GLY      C 1856   5.473   6.296   0.889
  186GLY      O 1857   5.454   6.289   1.011
  187ALA      N 1858   5.486   6.419   0.842
  187ALA      H 1859   5.539   6.435   0.759
  187ALA     CA 1860   5.452   6.546   0.909
  187ALA     CB 1861   5.479   6.674   0.829
  187ALA      C 1862   5.310   6.552   0.965
  187ALA      O 1863   5.218   6.538   0.885
  188SER      N 1864   5.306   6.597   1.090
  188SER      H 1865   5.394   6.618   1.132
  188SER     CA 1866   5.181   6.612   1.167
  188SER     CB 1867   5.146   6.480   1.236
  188SER     OG 1868   5.059   6.485   1.350
  188SER     HG 1869   4.975   6.521   1.310
  188SER      C 1870   5.184   6.724   1.271
  188SER      O 1871   5.283   6.752   1.338
  189SER      N 1872   5.080   6.806   1.260
  189SER      H 1873   5.033   6.810   1.172
  189SER     CA 1874   5.051   6.908   1.362
  189SER     CB 1875   4.937   6.997   1.312
  189SER     OG 1876   4.919   7.117   1.388
  189SER     HG 1877   4.860   7.178   1.336
  189SER      C 1878   5.021   6.853   1.502
  189SER      O 1879   4.944   6.759   1.521
  190GLU      N 1880   5.077   6.924   1.599
  190GLU      H 1881   5.128   7.007   1.578
  190GLU     CA 1882   5.054   6.902   1.743
  190GLU     CB 1883   5.145   6.994   1.824
  190GLU     CG 1884   5.143   6.968   1.974
  190GLU     CD 1885   5.217   7.069   2.062
  190GLU    OE1 1886   5.340   7.072   2.088
  190GLU    OE2 1887   5.153   7.160   2.118
  190GLU      C 1888   4.907   6.931   1.775
  190GLU      O 1889   4.845   6.872   1.863
  191ASP      N 1890   4.850   7.036   1.717
  191ASP      H 1891   4.898   7.095   1.652
  191ASP     CA 1892   4.706   7.066   1.729
  191ASP     CB 1893   4.693   7.193   1.645
  191ASP     CG 1894   4.554   7.256   1.634
  191ASP    OD1 1895   4.542   7.367   1.689
  191ASP    OD2 1896   4.461   7.193   1.577
  191ASP      C 1897   4.610   6.959   1.677
  191ASP      O 1898   4.536   6.909   1.762
  192THR      N 1899   4.652   6.892   1.570
  192THR      H 1900   4.725   6.927   1.511
  192THR     CA 1901   4.573   6.783   1.512
  192THR     CB 1902   4.569   6.788   1.359
  192THR    OG1 1903   4.704   6.804   1.315
  192THR    HG1 1904   4.751   6.716   1.312
  192THR    CG2 1905   4.470   6.892   1.306
  192THR      C 1906   4.619   6.641   1.548
  192THR      O 1907   4.559   6.550   1.491
  193LEU      N 1908   4.684   6.620   1.662
  193LEU      H 1909   4.676   6.688   1.734
  193LEU     CA 1910   4.742   6.489   1.695
  193LEU     CB 1911   4.850   6.497   1.803
  193LEU     CG 1912   4.806   6.481   1.949
  193LEU    CD1 1913   4.932   6.484   2.036
  193LEU    CD2 1914   4.726   6.601   2.000
  193LEU      C 1915   4.658   6.362   1.714
  193LEU      O 1916   4.717   6.254   1.717
  194LEU      N 1917   4.532   6.380   1.752
  194LEU      H 1918   4.510   6.465   1.799
  194LEU     CA 1919   4.425   6.279   1.759
  194LEU     CB 1920   4.320   6.331   1.858
  194LEU     CG 1921   4.366   6.322   2.003
  194LEU    CD1 1922   4.264   6.390   2.095
  194LEU    CD2 1923   4.375   6.174   2.040
  194LEU      C 1924   4.362   6.247   1.624
  194LEU      O 1925   4.339   6.128   1.602
  195LYS      N 1926   4.375   6.338   1.528
  195LYS      H 1927   4.453   6.398   1.544
  195LYS     CA 1928   4.319   6.317   1.394
  195LYS     CB 1929   4.283   6.456   1.341
  195LYS     CG 1930   4.239   6.463   1.195
  195LYS     CD 1931   4.171   6.597   1.167
  195LYS     CE 1932   4.155   6.631   1.019
  195LYS     NZ 1933   4.264   6.631   0.920
  195LYS    HZ1 1934   4.309   6.542   0.913
  195LYS    HZ2 1935   4.209   6.663   0.843
  195LYS    HZ3 1936   4.332   6.698   0.947
  195LYS      C 1937   4.427   6.249   1.309
  195LYS      O 1938   4.394   6.149   1.246
  196ASP      N 1939   4.552   6.293   1.316
  196ASP      H 1940   4.561   6.386   1.352
  196ASP     CA 1941   4.669   6.230   1.254
  196ASP     CB 1942   4.792   6.317   1.283
  196ASP     CG 1943   4.786   6.445   1.199
  196ASP    OD1 1944   4.818   6.550   1.258
  196ASP    OD2 1945   4.752   6.433   1.079
  196ASP      C 1946   4.697   6.082   1.283
  196ASP      O 1947   4.675   5.988   1.207
  197ALA      N 1948   4.710   6.065   1.415
  197ALA      H 1949   4.708   6.145   1.475
  197ALA     CA 1950   4.715   5.934   1.480
  197ALA     CB 1951   4.754   5.960   1.625
  197ALA      C 1952   4.594   5.840   1.478
  197ALA      O 1953   4.610   5.734   1.419
  198ALA      N 1954   4.473   5.895   1.480
  198ALA      H 1955   4.448   5.981   1.525
  198ALA     CA 1956   4.354   5.814   1.449
  198ALA     CB 1957   4.222   5.884   1.480
  198ALA      C 1958   4.341   5.765   1.304
  198ALA      O 1959   4.288   5.656   1.285
  199LYS      N 1960   4.397   5.844   1.213
  199LYS      H 1961   4.415   5.940   1.233
  199LYS     CA 1962   4.408   5.806   1.071
  199LYS     CB 1963   4.465   5.921   0.988
  199LYS     CG 1964   4.442   5.917   0.837
  199LYS     CD 1965   4.528   6.023   0.768
  199LYS     CE 1966   4.674   5.978   0.759
  199LYS     NZ 1967   4.755   6.076   0.686
  199LYS    HZ1 1968   4.838   6.037   0.647
  199LYS    HZ2 1969   4.694   6.137   0.635
  199LYS    HZ3 1970   4.796   6.136   0.755
  199LYS      C 1971   4.488   5.678   1.046
  199LYS      O 1972   4.425   5.586   0.993
  200VAL      N 1973   4.600   5.668   1.118
  200VAL      H 1974   4.618   5.739   1.186
  200VAL     CA 1975   4.694   5.556   1.112
  200VAL     CB 1976   4.832   5.600   1.160
  200VAL    CG1 1977   4.946   5.497   1.159
  200VAL    CG2 1978   4.886   5.721   1.083
  200VAL      C 1979   4.625   5.439   1.183
  200VAL      O 1980   4.612   5.331   1.126
  201CYS      N 1981   4.554   5.462   1.293
  201CYS      H 1982   4.572   5.551   1.336
  201CYS     CA 1983   4.485   5.356   1.367
  201CYS     CB 1984   4.428   5.414   1.497
  201CYS     SG 1985   4.554   5.499   1.598
  201CYS     HG 1986   4.650   5.407   1.604
  201CYS      C 1987   4.373   5.281   1.295
  201CYS      O 1988   4.361   5.159   1.290
  202ARG      N 1989   4.288   5.369   1.241
  202ARG      H 1990   4.286   5.467   1.257
  202ARG     CA 1991   4.184   5.332   1.144
  202ARG     CB 1992   4.116   5.460   1.094
  202ARG     CG 1993   4.014   5.516   1.193
  202ARG     CD 1994   3.900   5.580   1.112
  202ARG     NE 1995   3.954   5.698   1.042
  202ARG     HE 1996   4.003   5.678   0.957
  202ARG     CZ 1997   3.953   5.825   1.083
  202ARG    NH1 1998   3.905   5.864   1.202
  202ARG   HH11 1999   3.871   5.792   1.262
  202ARG   HH12 2000   3.917   5.956   1.239
  202ARG    NH2 2001   3.997   5.926   1.006
  202ARG   HH21 2002   4.011   5.905   0.909
  202ARG   HH22 2003   4.026   6.017   1.036
  202ARG      C 2004   4.227   5.242   1.028
  202ARG      O 2005   4.201   5.123   1.045
  203GLU      N 2006   4.325   5.280   0.946
  203GLU      H 2007   4.352   5.376   0.948
  203GLU     CA 2008   4.382   5.189   0.846
  203GLU     CB 2009   4.475   5.258   0.746
  203GLU     CG 2010   4.596   5.335   0.799
  203GLU     CD 2011   4.696   5.361   0.686
  203GLU    OE1 2012   4.669   5.449   0.602
  203GLU    OE2 2013   4.810   5.315   0.708
  203GLU      C 2014   4.447   5.063   0.903
  203GLU      O 2015   4.443   4.963   0.831
  204PHE      N 2016   4.493   5.063   1.028
  204PHE      H 2017   4.507   5.143   1.086
  204PHE     CA 2018   4.537   4.936   1.088
  204PHE     CB 2019   4.634   4.977   1.198
  204PHE     CG 2020   4.764   4.897   1.197
  204PHE    CD1 2021   4.879   4.953   1.144
  204PHE    HD1 2022   4.873   5.053   1.099
  204PHE    CD2 2023   4.769   4.773   1.261
  204PHE    HD2 2024   4.681   4.734   1.312
  204PHE    CE1 2025   5.000   4.887   1.159
  204PHE    HE1 2026   5.094   4.942   1.166
  204PHE    CE2 2027   4.888   4.704   1.283
  204PHE    HE2 2028   4.904   4.603   1.321
  204PHE     CZ 2029   4.998   4.765   1.224
  204PHE     HZ 2030   5.097   4.719   1.228
  204PHE      C 2031   4.433   4.831   1.129
  204PHE      O 2032   4.449   4.719   1.081
  205THR      N 2033   4.329   4.872   1.201
  205THR      H 2034   4.325   4.962   1.245
  205THR     CA 2035   4.204   4.796   1.215
  205THR     CB 2036   4.123   4.848   1.333
  205THR    OG1 2037   4.013   4.764   1.370
  205THR    HG1 2038   3.954   4.814   1.433
  205THR    CG2 2039   4.079   4.994   1.319
  205THR      C 2040   4.128   4.769   1.085
  205THR      O 2041   4.077   4.660   1.061
  206GLU      N 2042   4.122   4.866   0.993
  206GLU      H 2043   4.147   4.960   1.015
  206GLU     CA 2044   4.030   4.853   0.880
  206GLU     CB 2045   4.010   4.980   0.797
  206GLU     CG 2046   3.925   5.081   0.874
  206GLU     CD 2047   3.837   5.187   0.806
  206GLU    OE1 2048   3.804   5.290   0.869
  206GLU    OE2 2049   3.785   5.163   0.695
  206GLU      C 2050   4.075   4.741   0.786
  206GLU      O 2051   3.998   4.690   0.705
  207ARG      N 2052   4.206   4.721   0.772
  207ARG      H 2053   4.269   4.789   0.809
  207ARG     CA 2054   4.258   4.619   0.680
  207ARG     CB 2055   4.410   4.629   0.675
  207ARG     CG 2056   4.440   4.743   0.577
  207ARG     CD 2057   4.592   4.755   0.567
  207ARG     NE 2058   4.663   4.777   0.694
  207ARG     HE 2059   4.660   4.704   0.762
  207ARG     CZ 2060   4.743   4.873   0.741
  207ARG    NH1 2061   4.768   4.980   0.663
  207ARG   HH11 2062   4.713   5.000   0.582
  207ARG   HH12 2063   4.826   5.055   0.693
  207ARG    NH2 2064   4.833   4.846   0.836
  207ARG   HH21 2065   4.825   4.753   0.872
  207ARG   HH22 2066   4.897   4.912   0.875
  207ARG      C 2067   4.230   4.478   0.735
  207ARG      O 2068   4.211   4.385   0.657
  208GLU      N 2069   4.219   4.459   0.866
  208GLU      H 2070   4.227   4.530   0.936
  208GLU     CA 2071   4.186   4.329   0.926
  208GLU     CB 2072   4.250   4.314   1.064
  208GLU     CG 2073   4.403   4.319   1.052
  208GLU     CD 2074   4.469   4.211   0.966
  208GLU    OE1 2075   4.509   4.240   0.851
  208GLU    OE2 2076   4.509   4.105   1.019
  208GLU      C 2077   4.035   4.305   0.930
  208GLU      O 2078   3.973   4.304   1.036
  209GLN      N 2079   3.979   4.276   0.813
  209GLN      H 2080   4.038   4.271   0.733
  209GLN     CA 2081   3.835   4.281   0.781
  209GLN     CB 2082   3.807   4.291   0.631
  209GLN     CG 2083   3.832   4.436   0.589
  209GLN     CD 2084   3.838   4.452   0.437
  209GLN    OE1 2085   3.947   4.455   0.380
  209GLN    NE2 2086   3.722   4.439   0.372
  209GLN   HE21 2087   3.639   4.420   0.424
  209GLN   HE22 2088   3.725   4.426   0.273
  209GLN      C 2089   3.736   4.186   0.848
  209GLN      O 2090   3.617   4.172   0.820
  210GLY      N 2091   3.793   4.111   0.942
  210GLY      H 2092   3.893   4.110   0.942
  210GLY     CA 2093   3.732   4.003   1.021
  210GLY      C 2094   3.752   4.006   1.173
  210GLY      O 2095   3.723   3.913   1.248
  211GLU      N 2096   3.838   4.101   1.205
  211GLU      H 2097   3.884   4.157   1.136
  211GLU     CA 2098   3.879   4.122   1.345
  211GLU     CB 2099   4.024   4.168   1.362
  211GLU     CG 2100   4.088   4.129   1.496
  211GLU     CD 2101   4.053   3.995   1.559
  211GLU    OE1 2102   3.972   4.000   1.654
  211GLU    OE2 2103   4.095   3.887   1.511
  211GLU      C 2104   3.785   4.202   1.435
  211GLU      O 2105   3.726   4.301   1.393
  212VAL      N 2106   3.736   4.130   1.536
  212VAL      H 2107   3.768   4.036   1.547
  212VAL     CA 2108   3.631   4.177   1.627
  212VAL     CB 2109   3.524   4.073   1.662
  212VAL    CG1 2110   3.449   4.018   1.541
  212VAL    CG2 2111   3.574   3.955   1.745
  212VAL      C 2112   3.689   4.235   1.756
  212VAL      O 2113   3.634   4.342   1.783
  213ARG      N 2114   3.806   4.184   1.794
  213ARG      H 2115   3.854   4.114   1.741
  213ARG     CA 2116   3.869   4.241   1.914
  213ARG     CB 2117   3.959   4.139   1.984
  213ARG     CG 2118   3.903   4.005   2.032
  213ARG     CD 2119   4.015   3.904   2.053
  213ARG     NE 2120   4.049   3.853   1.919
  213ARG     HE 2121   4.043   3.921   1.845
  213ARG     CZ 2122   4.049   3.723   1.887
  213ARG    NH1 2123   4.028   3.626   1.976
  213ARG   HH11 2124   4.023   3.644   2.074
  213ARG   HH12 2125   4.023   3.529   1.950
  213ARG    NH2 2126   4.042   3.691   1.757
  213ARG   HH21 2127   4.042   3.763   1.687
  213ARG   HH22 2128   4.029   3.600   1.718
  213ARG      C 2129   3.948   4.370   1.893
  213ARG      O 2130   4.043   4.369   1.815
  214PHE      N 2131   3.925   4.467   1.981
  214PHE      H 2132   3.834   4.476   2.020
  214PHE     CA 2133   4.014   4.584   1.996
  214PHE     CB 2134   4.008   4.679   1.877
  214PHE     CG 2135   3.864   4.699   1.827
  214PHE    CD1 2136   3.769   4.778   1.890
  214PHE    HD1 2137   3.781   4.800   1.996
  214PHE    CD2 2138   3.827   4.632   1.711
  214PHE    HD2 2139   3.888   4.549   1.674
  214PHE    CE1 2140   3.652   4.814   1.825
  214PHE    HE1 2141   3.602   4.897   1.875
  214PHE    CE2 2142   3.702   4.650   1.655
  214PHE    HE2 2143   3.669   4.586   1.573
  214PHE     CZ 2144   3.616   4.745   1.709
  214PHE     HZ 2145   3.527   4.771   1.652
  214PHE      C 2146   3.976   4.662   2.122
  214PHE      O 2147   3.874   4.636   2.186
  215SER      N 2148   4.069   4.746   2.168
  215SER      H 2149   4.158   4.721   2.131
  215SER     CA 2150   4.055   4.853   2.268
  215SER     CB 2151   4.075   4.800   2.410
  215SER     OG 2152   4.036   4.892   2.513
  215SER     HG 2153   3.937   4.900   2.501
  215SER      C 2154   4.148   4.970   2.237
  215SER      O 2155   4.246   4.968   2.162
  216ALA      N 2156   4.105   5.088   2.280
  216ALA      H 2157   4.007   5.102   2.267
  216ALA     CA 2158   4.174   5.218   2.268
  216ALA     CB 2159   4.146   5.275   2.129
  216ALA      C 2160   4.154   5.324   2.376
  216ALA      O 2161   4.048   5.339   2.438
  217VAL      N 2162   4.258   5.406   2.385
  217VAL      H 2163   4.333   5.404   2.318
  217VAL     CA 2164   4.284   5.495   2.499
  217VAL     CB 2165   4.322   5.410   2.620
  217VAL    CG1 2166   4.464   5.351   2.613
  217VAL    CG2 2167   4.283   5.476   2.752
  217VAL      C 2168   4.370   5.619   2.470
  217VAL      O 2169   4.458   5.618   2.385
  218ALA      N 2170   4.308   5.731   2.507
  218ALA      H 2171   4.221   5.733   2.556
  218ALA     CA 2172   4.376   5.861   2.499
  218ALA     CB 2173   4.289   5.965   2.429
  218ALA      C 2174   4.426   5.918   2.632
  218ALA      O 2175   4.369   5.880   2.735
  219LEU      N 2176   4.541   5.984   2.624
  219LEU      H 2177   4.601   5.990   2.544
  219LEU     CA 2178   4.592   6.057   2.740
  219LEU     CB 2179   4.744   6.036   2.743
  219LEU     CG 2180   4.797   5.972   2.871
  219LEU    CD1 2181   4.920   5.892   2.828
  219LEU    CD2 2182   4.828   6.068   2.985
  219LEU      C 2183   4.554   6.205   2.726
  219LEU      O 2184   4.597   6.269   2.630
  220CYS      N 2185   4.482   6.253   2.827
  220CYS      H 2186   4.474   6.191   2.905
  220CYS     CA 2187   4.420   6.386   2.838
  220CYS     CB 2188   4.274   6.375   2.794
  220CYS     SG 2189   4.247   6.321   2.622
  220CYS     HG 2190   4.244   6.441   2.565
  220CYS      C 2191   4.428   6.442   2.980
  220CYS     O1 2192   4.459   6.374   3.080
  220CYS     O2 2193   4.395   6.562   2.992
   6.93286   6.93286   4.90227   0.00000   0.00000   0.00000   0.00000   3.46643   3.46643
