# Supplementary material for: Is There a Functional Role for the Knotted Topology in Protein UCH-L1?
Source: J Chem Inf Model. 2024 Jul 24;64(17):6827–37. doi: 10.1021/acs.jcim.4c00880 (PMC11388461; doi:10.1021/acs.jcim.4c00880)
Supplement: Supplementary file 2 — ci4c00880_si_002.zip [file ci4c00880_si_002.zip › UCH-L1_files/APO/APO_delta221/REP_2/traj_final.gro]

Protein in water t= 500000.00000 step= 5000000
 2193
    1MET      N    1   4.284   4.825   4.426
    1MET     H1    2   4.328   4.872   4.502
    1MET     H2    3   4.241   4.901   4.377
    1MET     H3    4   4.213   4.763   4.459
    1MET     CA    5   4.373   4.762   4.328
    1MET     CB    6   4.342   4.823   4.191
    1MET     CG    7   4.211   4.774   4.130
    1MET     SD    8   4.066   4.828   4.228
    1MET     CE    9   3.944   4.732   4.140
    1MET      C   10   4.517   4.803   4.362
    1MET      O   11   4.551   4.913   4.406
    2GLN      N   12   4.607   4.713   4.323
    2GLN      H   13   4.591   4.617   4.304
    2GLN     CA   14   4.749   4.752   4.311
    2GLN     CB   15   4.829   4.622   4.304
    2GLN     CG   16   4.860   4.571   4.445
    2GLN     CD   17   4.910   4.426   4.452
    2GLN    OE1   18   4.850   4.327   4.412
    2GLN    NE2   19   5.020   4.407   4.523
    2GLN   HE21   20   5.077   4.475   4.569
    2GLN   HE22   21   5.042   4.310   4.535
    2GLN      C   22   4.786   4.844   4.195
    2GLN      O   23   4.726   4.836   4.088
    3LEU      N   24   4.866   4.948   4.218
    3LEU      H   25   4.927   4.943   4.296
    3LEU     CA   26   4.901   5.051   4.118
    3LEU     CB   27   4.921   5.186   4.187
    3LEU     CG   28   4.811   5.285   4.152
    3LEU    CD1   29   4.668   5.239   4.182
    3LEU    CD2   30   4.849   5.413   4.227
    3LEU      C   31   5.012   5.013   4.020
    3LEU      O   32   4.984   5.022   3.900
    4LYS      N   33   5.115   4.947   4.073
    4LYS      H   34   5.107   4.913   4.166
    4LYS     CA   35   5.219   4.892   3.984
    4LYS     CB   36   5.343   4.855   4.066
    4LYS     CG   37   5.429   4.970   4.119
    4LYS     CD   38   5.560   4.920   4.179
    4LYS     CE   39   5.648   4.821   4.103
    4LYS     NZ   40   5.749   4.773   4.198
    4LYS    HZ1   41   5.800   4.848   4.240
    4LYS    HZ2   42   5.705   4.727   4.275
    4LYS    HZ3   43   5.812   4.708   4.155
    4LYS      C   44   5.177   4.772   3.899
    4LYS      O   45   5.104   4.690   3.954
    5PRO      N   46   5.224   4.775   3.774
    5PRO     CA   47   5.190   4.668   3.678
    5PRO     CB   48   5.190   4.738   3.542
    5PRO     CG   49   5.311   4.828   3.562
    5PRO     CD   50   5.307   4.875   3.707
    5PRO      C   51   5.283   4.548   3.675
    5PRO      O   52   5.368   4.533   3.764
    6MET      N   53   5.239   4.448   3.600
    6MET      H   54   5.147   4.457   3.561
    6MET     CA   55   5.312   4.323   3.576
    6MET     CB   56   5.225   4.236   3.484
    6MET     CG   57   5.221   4.269   3.336
    6MET     SD   58   5.118   4.413   3.296
    6MET     CE   59   5.191   4.467   3.142
    6MET      C   60   5.450   4.331   3.512
    6MET      O   61   5.482   4.415   3.428
    7GLU      N   62   5.529   4.231   3.546
    7GLU      H   63   5.500   4.163   3.614
    7GLU     CA   64   5.669   4.210   3.506
    7GLU     CB   65   5.717   4.081   3.572
    7GLU     CG   66   5.864   4.043   3.550
    7GLU     CD   67   5.951   4.167   3.578
    7GLU    OE1   68   6.034   4.203   3.491
    7GLU    OE2   69   5.964   4.203   3.697
    7GLU      C   70   5.676   4.186   3.355
    7GLU      O   71   5.582   4.130   3.298
    8ILE      N   72   5.777   4.243   3.290
    8ILE      H   73   5.861   4.272   3.337
    8ILE     CA   74   5.783   4.243   3.142
    8ILE     CB   75   5.857   4.366   3.090
    8ILE    CG1   76   6.000   4.359   3.146
    8ILE    CG2   77   5.798   4.496   3.146
    8ILE     CD   78   6.102   4.455   3.082
    8ILE      C   79   5.816   4.114   3.069
    8ILE      O   80   5.902   4.106   2.982
    9ASN      N   81   5.742   4.010   3.108
    9ASN      H   82   5.669   4.017   3.175
    9ASN     CA   83   5.746   3.879   3.043
    9ASN     CB   84   5.733   3.779   3.158
    9ASN     CG   85   5.695   3.634   3.129
    9ASN    OD1   86   5.582   3.588   3.138
    9ASN    ND2   87   5.798   3.552   3.109
    9ASN   HD21   88   5.892   3.584   3.120
    9ASN   HD22   89   5.781   3.454   3.100
    9ASN      C   90   5.627   3.873   2.947
    9ASN      O   91   5.522   3.919   2.991
   10PRO      N   92   5.649   3.807   2.834
   10PRO     CA   93   5.548   3.790   2.727
   10PRO     CB   94   5.617   3.698   2.625
   10PRO     CG   95   5.767   3.727   2.637
   10PRO     CD   96   5.781   3.766   2.784
   10PRO      C   97   5.420   3.724   2.780
   10PRO      O   98   5.313   3.781   2.760
   11GLU      N   99   5.425   3.621   2.863
   11GLU      H  100   5.501   3.557   2.855
   11GLU     CA  101   5.304   3.560   2.921
   11GLU     CB  102   5.328   3.444   3.016
   11GLU     CG  103   5.319   3.314   2.935
   11GLU     CD  104   5.336   3.196   3.030
   11GLU    OE1  105   5.230   3.136   3.060
   11GLU    OE2  106   5.455   3.165   3.053
   11GLU      C  107   5.228   3.664   3.006
   11GLU      O  108   5.105   3.658   3.003
   12MET      N  109   5.302   3.747   3.079
   12MET      H  110   5.401   3.743   3.069
   12MET     CA  111   5.248   3.848   3.171
   12MET     CB  112   5.357   3.902   3.264
   12MET     CG  113   5.412   3.803   3.365
   12MET     SD  114   5.277   3.746   3.477
   12MET     CE  115   5.363   3.730   3.633
   12MET      C  116   5.163   3.952   3.099
   12MET      O  117   5.043   3.930   3.120
   13LEU      N  118   5.220   3.999   2.989
   13LEU      H  119   5.319   3.999   2.976
   13LEU     CA  120   5.153   4.071   2.879
   13LEU     CB  121   5.250   4.106   2.766
   13LEU     CG  122   5.375   4.188   2.797
   13LEU    CD1  123   5.434   4.215   2.658
   13LEU    CD2  124   5.371   4.318   2.878
   13LEU      C  125   5.035   3.999   2.815
   13LEU      O  126   4.926   4.056   2.809
   14ASN      N  127   5.050   3.880   2.758
   14ASN      H  128   5.139   3.849   2.726
   14ASN     CA  129   4.937   3.801   2.706
   14ASN     CB  130   4.993   3.670   2.651
   14ASN     CG  131   5.082   3.677   2.528
   14ASN    OD1  132   5.112   3.777   2.465
   14ASN    ND2  133   5.130   3.558   2.493
   14ASN   HD21  134   5.102   3.474   2.539
   14ASN   HD22  135   5.202   3.553   2.424
   14ASN      C  136   4.815   3.769   2.793
   14ASN      O  137   4.702   3.762   2.743
   15LYS      N  138   4.839   3.740   2.921
   15LYS      H  139   4.933   3.722   2.951
   15LYS     CA  140   4.741   3.735   3.030
   15LYS     CB  141   4.807   3.680   3.157
   15LYS     CG  142   4.821   3.526   3.148
   15LYS     CD  143   4.866   3.471   3.283
   15LYS     CE  144   4.997   3.545   3.312
   15LYS     NZ  145   5.069   3.498   3.432
   15LYS    HZ1  146   5.008   3.496   3.512
   15LYS    HZ2  147   5.109   3.408   3.415
   15LYS    HZ3  148   5.145   3.557   3.461
   15LYS      C  149   4.666   3.864   3.063
   15LYS      O  150   4.545   3.847   3.070
   16VAL      N  151   4.726   3.980   3.043
   16VAL      H  152   4.821   3.991   3.072
   16VAL     CA  153   4.656   4.111   3.043
   16VAL     CB  154   4.740   4.238   3.050
   16VAL    CG1  155   4.640   4.347   3.088
   16VAL    CG2  156   4.866   4.253   3.135
   16VAL      C  157   4.560   4.120   2.924
   16VAL      O  158   4.438   4.130   2.937
   17LEU      N  159   4.609   4.076   2.808
   17LEU      H  160   4.697   4.028   2.814
   17LEU     CA  161   4.538   4.090   2.680
   17LEU     CB  162   4.646   4.059   2.576
   17LEU     CG  163   4.615   4.128   2.443
   17LEU    CD1  164   4.676   4.269   2.441
   17LEU    CD2  165   4.681   4.042   2.335
   17LEU      C  166   4.419   3.994   2.670
   17LEU      O  167   4.307   4.033   2.636
   18SER      N  168   4.443   3.871   2.712
   18SER      H  169   4.538   3.842   2.719
   18SER     CA  170   4.339   3.768   2.720
   18SER     CB  171   4.404   3.638   2.770
   18SER     OG  172   4.316   3.529   2.745
   18SER     HG  173   4.336   3.487   2.656
   18SER      C  174   4.225   3.806   2.815
   18SER      O  175   4.113   3.783   2.768
   19ARG      N  176   4.240   3.892   2.915
   19ARG      H  177   4.327   3.933   2.942
   19ARG     CA  178   4.129   3.958   2.985
   19ARG     CB  179   4.182   4.029   3.111
   19ARG     CG  180   4.244   3.927   3.207
   19ARG     CD  181   4.138   3.871   3.303
   19ARG     NE  182   4.221   3.807   3.405
   19ARG     HE  183   4.314   3.845   3.407
   19ARG     CZ  184   4.196   3.697   3.480
   19ARG    NH1  185   4.072   3.648   3.477
   19ARG   HH11  186   4.002   3.688   3.418
   19ARG   HH12  187   4.047   3.568   3.533
   19ARG    NH2  188   4.286   3.651   3.567
   19ARG   HH21  189   4.383   3.670   3.556
   19ARG   HH22  190   4.259   3.593   3.645
   19ARG      C  191   4.055   4.064   2.905
   19ARG      O  192   3.945   4.109   2.936
   20LEU      N  193   4.117   4.125   2.803
   20LEU      H  194   4.188   4.081   2.749
   20LEU     CA  195   4.056   4.236   2.730
   20LEU     CB  196   4.160   4.328   2.663
   20LEU     CG  197   4.249   4.403   2.762
   20LEU    CD1  198   4.345   4.498   2.693
   20LEU    CD2  199   4.162   4.490   2.854
   20LEU      C  200   3.937   4.220   2.636
   20LEU      O  201   3.867   4.316   2.609
   21GLY      N  202   3.908   4.095   2.595
   21GLY      H  203   3.948   4.019   2.648
   21GLY     CA  204   3.804   4.054   2.500
   21GLY      C  205   3.838   4.071   2.352
   21GLY      O  206   3.755   4.132   2.286
   22VAL      N  207   3.955   4.024   2.311
   22VAL      H  208   4.022   3.989   2.375
   22VAL     CA  209   4.013   4.026   2.176
   22VAL     CB  210   4.127   4.127   2.163
   22VAL    CG1  211   4.091   4.273   2.190
   22VAL    CG2  212   4.246   4.082   2.249
   22VAL      C  213   4.043   3.882   2.128
   22VAL      O  214   4.065   3.802   2.219
   23ALA      N  215   4.052   3.860   1.999
   23ALA      H  216   4.033   3.932   1.933
   23ALA     CA  217   4.069   3.726   1.940
   23ALA     CB  218   4.058   3.740   1.788
   23ALA      C  219   4.198   3.650   1.972
   23ALA      O  220   4.298   3.713   2.005
   24GLY      N  221   4.178   3.520   1.993
   24GLY      H  222   4.087   3.481   2.007
   24GLY     CA  223   4.274   3.417   2.036
   24GLY      C  224   4.404   3.414   1.956
   24GLY      O  225   4.496   3.367   2.022
   25GLN      N  226   4.414   3.453   1.829
   25GLN      H  227   4.334   3.441   1.770
   25GLN     CA  228   4.542   3.478   1.762
   25GLN     CB  229   4.533   3.507   1.612
   25GLN     CG  230   4.445   3.619   1.558
   25GLN     CD  231   4.296   3.586   1.545
   25GLN    OE1  232   4.232   3.510   1.615
   25GLN    NE2  233   4.227   3.643   1.446
   25GLN   HE21  234   4.265   3.698   1.372
   25GLN   HE22  235   4.137   3.601   1.434
   25GLN      C  236   4.645   3.565   1.835
   25GLN      O  237   4.763   3.532   1.845
   26TRP      N  238   4.598   3.681   1.880
   26TRP      H  239   4.499   3.697   1.884
   26TRP     CA  240   4.683   3.792   1.924
   26TRP     CB  241   4.601   3.920   1.937
   26TRP     CG  242   4.615   4.005   1.809
   26TRP    CD1  243   4.724   4.064   1.763
   26TRP    HD1  244   4.818   4.062   1.818
   26TRP    CD2  245   4.524   4.003   1.706
   26TRP    NE1  246   4.707   4.104   1.637
   26TRP    HE1  247   4.776   4.148   1.578
   26TRP    CE2  248   4.588   4.062   1.596
   26TRP    CE3  249   4.394   3.954   1.694
   26TRP    HE3  250   4.340   3.919   1.782
   26TRP    CZ2  251   4.528   4.062   1.470
   26TRP    HZ2  252   4.583   4.108   1.388
   26TRP    CZ3  253   4.332   3.956   1.569
   26TRP    HZ3  254   4.226   3.934   1.569
   26TRP    CH2  255   4.401   4.007   1.461
   26TRP    HH2  256   4.357   3.987   1.362
   26TRP      C  257   4.770   3.766   2.046
   26TRP      O  258   4.724   3.733   2.157
   27ARG      N  259   4.899   3.752   2.018
   27ARG      H  260   4.932   3.737   1.924
   27ARG     CA  261   5.002   3.724   2.118
   27ARG     CB  262   5.046   3.577   2.117
   27ARG     CG  263   4.935   3.481   2.164
   27ARG     CD  264   4.869   3.519   2.296
   27ARG     NE  265   4.761   3.428   2.337
   27ARG     HE  266   4.787   3.336   2.365
   27ARG     CZ  267   4.632   3.461   2.355
   27ARG    NH1  268   4.578   3.580   2.328
   27ARG   HH11  269   4.640   3.638   2.275
   27ARG   HH12  270   4.489   3.608   2.364
   27ARG    NH2  271   4.547   3.358   2.375
   27ARG   HH21  272   4.559   3.259   2.382
   27ARG   HH22  273   4.460   3.375   2.421
   27ARG      C  274   5.124   3.809   2.088
   27ARG      O  275   5.178   3.809   1.977
   28PHE      N  276   5.199   3.813   2.197
   28PHE      H  277   5.159   3.785   2.285
   28PHE     CA  278   5.327   3.887   2.203
   28PHE     CB  279   5.356   3.954   2.337
   28PHE     CG  280   5.292   4.092   2.332
   28PHE    CD1  281   5.183   4.111   2.417
   28PHE    HD1  282   5.166   4.038   2.496
   28PHE    CD2  283   5.340   4.203   2.263
   28PHE    HD2  284   5.434   4.206   2.207
   28PHE    CE1  285   5.114   4.232   2.423
   28PHE    HE1  286   5.007   4.227   2.437
   28PHE    CE2  287   5.268   4.321   2.273
   28PHE    HE2  288   5.309   4.410   2.222
   28PHE     CZ  289   5.153   4.342   2.348
   28PHE     HZ  290   5.104   4.437   2.368
   28PHE      C  291   5.448   3.821   2.135
   28PHE      O  292   5.482   3.709   2.170
   29VAL      N  293   5.522   3.895   2.053
   29VAL      H  294   5.482   3.980   2.020
   29VAL     CA  295   5.645   3.852   1.987
   29VAL     CB  296   5.614   3.809   1.844
   29VAL    CG1  297   5.549   3.914   1.752
   29VAL    CG2  298   5.730   3.743   1.767
   29VAL      C  299   5.757   3.956   1.987
   29VAL      O  300   5.729   4.073   1.967
   30ASP      N  301   5.863   3.907   2.052
   30ASP      H  302   5.868   3.819   2.101
   30ASP     CA  303   5.987   3.985   2.056
   30ASP     CB  304   6.080   3.956   2.174
   30ASP     CG  305   6.225   4.005   2.179
   30ASP    OD1  306   6.293   4.012   2.074
   30ASP    OD2  307   6.269   4.050   2.286
   30ASP      C  308   6.061   3.987   1.921
   30ASP      O  309   6.096   3.886   1.862
   31VAL      N  310   6.061   4.114   1.880
   31VAL      H  311   6.038   4.191   1.938
   31VAL     CA  312   6.109   4.151   1.746
   31VAL     CB  313   6.016   4.246   1.671
   31VAL    CG1  314   5.884   4.175   1.635
   31VAL    CG2  315   5.991   4.385   1.730
   31VAL      C  316   6.258   4.184   1.733
   31VAL      O  317   6.292   4.234   1.625
   32LEU      N  318   6.343   4.154   1.829
   32LEU      H  319   6.307   4.104   1.910
   32LEU     CA  320   6.479   4.205   1.852
   32LEU     CB  321   6.579   4.154   1.747
   32LEU     CG  322   6.607   4.005   1.724
   32LEU    CD1  323   6.665   3.940   1.851
   32LEU    CD2  324   6.492   3.931   1.657
   32LEU      C  325   6.497   4.352   1.891
   32LEU      O  326   6.399   4.425   1.894
   33GLY      N  327   6.596   4.363   1.980
   33GLY      H  328   6.608   4.283   2.039
   33GLY     CA  329   6.625   4.500   2.019
   33GLY      C  330   6.670   4.595   1.908
   33GLY      O  331   6.755   4.566   1.824
   34LEU      N  332   6.662   4.722   1.944
   34LEU      H  333   6.652   4.736   2.043
   34LEU     CA  334   6.668   4.849   1.868
   34LEU     CB  335   6.599   4.956   1.951
   34LEU     CG  336   6.447   4.953   1.941
   34LEU    CD1  337   6.390   5.033   2.059
   34LEU    CD2  338   6.378   4.991   1.811
   34LEU      C  339   6.805   4.889   1.812
   34LEU      O  340   6.863   4.996   1.832
   35GLU      N  341   6.837   4.793   1.724
   35GLU      H  342   6.794   4.703   1.714
   35GLU     CA  343   6.955   4.809   1.638
   35GLU     CB  344   7.053   4.703   1.688
   35GLU     CG  345   7.200   4.706   1.648
   35GLU     CD  346   7.220   4.651   1.506
   35GLU    OE1  347   7.157   4.552   1.464
   35GLU    OE2  348   7.302   4.720   1.440
   35GLU      C  349   6.908   4.791   1.493
   35GLU      O  350   6.815   4.717   1.460
   36GLU      N  351   6.968   4.878   1.414
   36GLU      H  352   7.024   4.942   1.470
   36GLU     CA  353   6.952   4.890   1.270
   36GLU     CB  354   7.056   4.991   1.220
   36GLU     CG  355   7.067   5.024   1.072
   36GLU     CD  356   7.165   5.137   1.040
   36GLU    OE1  357   7.117   5.251   1.020
   36GLU    OE2  358   7.281   5.095   1.019
   36GLU      C  359   6.948   4.766   1.180
   36GLU      O  360   6.876   4.767   1.079
   37GLU      N  361   7.035   4.668   1.201
   37GLU      H  362   7.115   4.670   1.262
   37GLU     CA  363   7.033   4.533   1.142
   37GLU     CB  364   7.171   4.477   1.111
   37GLU     CG  365   7.282   4.576   1.075
   37GLU     CD  366   7.399   4.507   1.003
   37GLU    OE1  367   7.507   4.500   1.065
   37GLU    OE2  368   7.371   4.477   0.885
   37GLU      C  369   6.943   4.430   1.211
   37GLU      O  370   6.833   4.418   1.157
   38SER      N  371   6.954   4.413   1.342
   38SER      H  372   7.010   4.479   1.394
   38SER     CA  373   6.898   4.309   1.428
   38SER     CB  374   6.907   4.339   1.578
   38SER     OG  375   7.046   4.347   1.612
   38SER     HG  376   7.089   4.424   1.566
   38SER      C  377   6.751   4.266   1.420
   38SER      O  378   6.718   4.153   1.454
   39LEU      N  379   6.670   4.368   1.391
   39LEU      H  380   6.705   4.451   1.349
   39LEU     CA  381   6.524   4.356   1.400
   39LEU     CB  382   6.451   4.486   1.369
   39LEU     CG  383   6.493   4.590   1.476
   39LEU    CD1  384   6.513   4.734   1.428
   39LEU    CD2  385   6.383   4.585   1.582
   39LEU      C  386   6.451   4.250   1.316
   39LEU      O  387   6.498   4.217   1.207
   40GLY      N  388   6.349   4.187   1.372
   40GLY      H  389   6.329   4.208   1.469
   40GLY     CA  390   6.276   4.076   1.309
   40GLY      C  391   6.187   4.113   1.191
   40GLY      O  392   6.139   4.224   1.178
   41SER      N  393   6.115   4.005   1.160
   41SER      H  394   6.116   3.934   1.229
   41SER     CA  395   6.017   4.007   1.050
   41SER     CB  396   5.973   3.868   1.004
   41SER     OG  397   6.077   3.798   0.934
   41SER     HG  398   6.031   3.717   0.901
   41SER      C  399   5.896   4.090   1.095
   41SER      O  400   5.850   4.085   1.210
   42VAL      N  401   5.823   4.153   1.003
   42VAL      H  402   5.839   4.144   0.905
   42VAL     CA  403   5.708   4.239   1.033
   42VAL     CB  404   5.651   4.286   0.898
   42VAL    CG1  405   5.757   4.373   0.832
   42VAL    CG2  406   5.623   4.175   0.798
   42VAL      C  407   5.593   4.168   1.106
   42VAL      O  408   5.574   4.048   1.091
   43PRO      N  409   5.544   4.227   1.214
   43PRO     CA  410   5.424   4.182   1.287
   43PRO     CB  411   5.443   4.233   1.431
   43PRO     CG  412   5.539   4.351   1.421
   43PRO     CD  413   5.628   4.307   1.305
   43PRO      C  414   5.291   4.224   1.226
   43PRO      O  415   5.283   4.266   1.111
   44ALA      N  416   5.181   4.203   1.299
   44ALA      H  417   5.191   4.175   1.394
   44ALA     CA  418   5.046   4.215   1.241
   44ALA     CB  419   5.003   4.073   1.201
   44ALA      C  420   4.943   4.281   1.333
   44ALA      O  421   4.888   4.222   1.425
   45PRO      N  422   4.921   4.411   1.313
   45PRO     CA  423   4.994   4.500   1.221
   45PRO     CB  424   4.906   4.625   1.206
   45PRO     CG  425   4.824   4.630   1.333
   45PRO     CD  426   4.826   4.490   1.394
   45PRO      C  427   5.133   4.536   1.275
   45PRO      O  428   5.172   4.515   1.388
   46ALA      N  429   5.217   4.585   1.184
   46ALA      H  430   5.195   4.614   1.091
   46ALA     CA  431   5.346   4.646   1.220
   46ALA     CB  432   5.428   4.663   1.092
   46ALA      C  433   5.334   4.769   1.312
   46ALA      O  434   5.395   4.769   1.420
   47CYS      N  435   5.235   4.849   1.276
   47CYS      H  436   5.191   4.842   1.188
   47CYS     CA  437   5.200   4.970   1.352
   47CYS     CB  438   5.116   5.074   1.279
   47CYS     SG  439   4.963   5.007   1.204
   47CYS     HG  440   5.026   4.976   1.092
   47CYS      C  441   5.137   4.942   1.490
   47CYS      O  442   5.067   5.023   1.550
   48ALA      N  443   5.164   4.825   1.546
   48ALA      H  444   5.205   4.750   1.492
   48ALA     CA  445   5.137   4.790   1.686
   48ALA     CB  446   5.052   4.663   1.681
   48ALA      C  447   5.265   4.767   1.766
   48ALA      O  448   5.272   4.681   1.854
   49LEU      N  449   5.371   4.840   1.729
   49LEU      H  450   5.364   4.898   1.648
   49LEU     CA  451   5.502   4.828   1.795
   49LEU     CB  452   5.607   4.889   1.701
   49LEU     CG  453   5.748   4.835   1.727
   49LEU    CD1  454   5.751   4.686   1.697
   49LEU    CD2  455   5.839   4.896   1.618
   49LEU      C  456   5.521   4.892   1.933
   49LEU      O  457   5.478   5.005   1.950
   50LEU      N  458   5.572   4.818   2.030
   50LEU      H  459   5.585   4.720   2.015
   50LEU     CA  460   5.588   4.880   2.163
   50LEU     CB  461   5.497   4.816   2.268
   50LEU     CG  462   5.349   4.854   2.270
   50LEU    CD1  463   5.272   4.747   2.347
   50LEU    CD2  464   5.336   4.988   2.342
   50LEU      C  465   5.731   4.878   2.217
   50LEU      O  466   5.780   4.771   2.253
   51LEU      N  467   5.795   4.995   2.220
   51LEU      H  468   5.753   5.083   2.204
   51LEU     CA  469   5.938   5.005   2.253
   51LEU     CB  470   6.009   5.121   2.184
   51LEU     CG  471   5.976   5.130   2.035
   51LEU    CD1  472   6.055   5.253   1.990
   51LEU    CD2  473   6.035   5.016   1.953
   51LEU      C  474   5.957   5.028   2.404
   51LEU      O  475   5.901   5.125   2.454
   52LEU      N  476   6.043   4.948   2.467
   52LEU      H  477   6.103   4.892   2.410
   52LEU     CA  478   6.059   4.956   2.613
   52LEU     CB  479   6.064   4.814   2.671
   52LEU     CG  480   5.926   4.748   2.669
   52LEU    CD1  481   5.953   4.597   2.660
   52LEU    CD2  482   5.855   4.772   2.802
   52LEU      C  483   6.184   5.033   2.654
   52LEU      O  484   6.300   4.991   2.651
   53PHE      N  485   6.154   5.144   2.719
   53PHE      H  486   6.062   5.184   2.720
   53PHE     CA  487   6.259   5.229   2.778
   53PHE     CB  488   6.241   5.370   2.722
   53PHE     CG  489   6.295   5.382   2.579
   53PHE    CD1  490   6.423   5.434   2.561
   53PHE    HD1  491   6.497   5.441   2.640
   53PHE    CD2  492   6.214   5.370   2.467
   53PHE    HD2  493   6.118   5.319   2.474
   53PHE    CE1  494   6.475   5.475   2.438
   53PHE    HE1  495   6.576   5.513   2.426
   53PHE    CE2  496   6.265   5.410   2.344
   53PHE    HE2  497   6.198   5.413   2.258
   53PHE     CZ  498   6.395   5.453   2.326
   53PHE     HZ  499   6.439   5.423   2.230
   53PHE      C  500   6.255   5.240   2.931
   53PHE      O  501   6.163   5.302   2.982
   54PRO      N  502   6.359   5.194   2.998
   54PRO     CA  503   6.382   5.229   3.140
   54PRO     CB  504   6.508   5.153   3.180
   54PRO     CG  505   6.585   5.118   3.053
   54PRO     CD  506   6.467   5.104   2.957
   54PRO      C  507   6.402   5.380   3.152
   54PRO      O  508   6.479   5.441   3.077
   55LEU      N  509   6.307   5.434   3.227
   55LEU      H  510   6.231   5.380   3.264
   55LEU     CA  511   6.293   5.581   3.234
   55LEU     CB  512   6.143   5.609   3.227
   55LEU     CG  513   6.102   5.749   3.181
   55LEU    CD1  514   6.106   5.758   3.028
   55LEU    CD2  515   5.958   5.769   3.227
   55LEU      C  516   6.379   5.651   3.340
   55LEU      O  517   6.333   5.690   3.448
   56THR      N  518   6.510   5.650   3.320
   56THR      H  519   6.551   5.594   3.249
   56THR     CA  520   6.611   5.713   3.407
   56THR     CB  521   6.744   5.643   3.378
   56THR    OG1  522   6.763   5.632   3.236
   56THR    HG1  523   6.782   5.723   3.199
   56THR    CG2  524   6.735   5.506   3.445
   56THR      C  525   6.601   5.863   3.378
   56THR      O  526   6.506   5.909   3.315
   57ALA      N  527   6.700   5.944   3.414
   57ALA      H  528   6.793   5.907   3.412
   57ALA     CA  529   6.695   6.089   3.437
   57ALA     CB  530   6.811   6.127   3.530
   57ALA      C  531   6.700   6.175   3.311
   57ALA      O  532   6.614   6.261   3.293
   58GLN      N  533   6.794   6.148   3.220
   58GLN      H  534   6.855   6.068   3.220
   58GLN     CA  535   6.809   6.226   3.096
   58GLN     CB  536   6.951   6.217   3.042
   58GLN     CG  537   6.974   6.328   2.938
   58GLN     CD  538   7.114   6.325   2.878
   58GLN    OE1  539   7.186   6.225   2.878
   58GLN    NE2  540   7.178   6.440   2.861
   58GLN   HE21  541   7.138   6.527   2.890
   58GLN   HE22  542   7.272   6.435   2.826
   58GLN      C  543   6.699   6.192   2.997
   58GLN      O  544   6.638   6.288   2.951
   59HISE     N  545   6.666   6.063   2.995
   59HISE     H  546   6.711   5.989   3.046
   59HISE    CA  547   6.548   6.014   2.923
   59HISE    CB  548   6.507   5.869   2.949
   59HISE    CG  549   6.597   5.774   2.870
   59HISE   ND1  550   6.610   5.755   2.739
   59HISE   CD2  551   6.663   5.678   2.934
   59HISE   HD2  552   6.668   5.664   3.042
   59HISE   CE1  553   6.695   5.653   2.727
   59HISE   HE1  554   6.713   5.599   2.635
   59HISE   NE2  555   6.733   5.607   2.845
   59HISE   HE2  556   6.807   5.544   2.872
   59HISE     C  557   6.421   6.087   2.967
   59HISE     O  558   6.349   6.142   2.883
   60GLU      N  559   6.394   6.096   3.096
   60GLU      H  560   6.471   6.079   3.159
   60GLU     CA  561   6.281   6.173   3.152
   60GLU     CB  562   6.271   6.158   3.304
   60GLU     CG  563   6.129   6.203   3.337
   60GLU     CD  564   6.075   6.195   3.480
   60GLU    OE1  565   6.056   6.092   3.549
   60GLU    OE2  566   6.039   6.307   3.522
   60GLU      C  567   6.279   6.318   3.106
   60GLU      O  568   6.195   6.368   3.030
   61ASN      N  569   6.391   6.387   3.128
   61ASN      H  570   6.471   6.334   3.158
   61ASN     CA  571   6.410   6.529   3.098
   61ASN     CB  572   6.539   6.586   3.158
   61ASN     CG  573   6.531   6.617   3.307
   61ASN    OD1  574   6.503   6.728   3.352
   61ASN    ND2  575   6.539   6.514   3.391
   61ASN   HD21  576   6.551   6.418   3.365
   61ASN   HD22  577   6.530   6.541   3.487
   61ASN      C  578   6.409   6.566   2.950
   61ASN      O  579   6.366   6.677   2.919
   62PHE      N  580   6.439   6.468   2.865
   62PHE      H  581   6.505   6.393   2.878
   62PHE     CA  582   6.421   6.482   2.720
   62PHE     CB  583   6.526   6.392   2.655
   62PHE     CG  584   6.649   6.476   2.618
   62PHE    CD1  585   6.756   6.487   2.707
   62PHE    HD1  586   6.735   6.454   2.809
   62PHE    CD2  587   6.660   6.529   2.492
   62PHE    HD2  588   6.580   6.518   2.418
   62PHE    CE1  589   6.874   6.550   2.670
   62PHE    HE1  590   6.945   6.566   2.752
   62PHE    CE2  591   6.776   6.596   2.456
   62PHE    HE2  592   6.774   6.621   2.350
   62PHE     CZ  593   6.882   6.611   2.546
   62PHE     HZ  594   6.966   6.679   2.530
   62PHE      C  595   6.281   6.444   2.674
   62PHE      O  596   6.225   6.509   2.586
   63ARG      N  597   6.218   6.342   2.730
   63ARG      H  598   6.271   6.269   2.775
   63ARG     CA  599   6.080   6.302   2.703
   63ARG     CB  600   6.037   6.173   2.773
   63ARG     CG  601   6.095   6.036   2.739
   63ARG     CD  602   6.061   6.000   2.594
   63ARG     NE  603   6.130   5.876   2.555
   63ARG     HE  604   6.192   5.836   2.622
   63ARG     CZ  605   6.150   5.838   2.428
   63ARG    NH1  606   6.110   5.911   2.322
   63ARG   HH11  607   6.078   6.006   2.316
   63ARG   HH12  608   6.093   5.860   2.239
   63ARG    NH2  609   6.225   5.731   2.395
   63ARG   HH21  610   6.272   5.671   2.459
   63ARG   HH22  611   6.221   5.704   2.298
   63ARG      C  612   5.978   6.411   2.737
   63ARG      O  613   5.894   6.453   2.658
   64LYS      N  614   6.010   6.483   2.844
   64LYS      H  615   6.071   6.439   2.911
   64LYS     CA  616   5.939   6.605   2.883
   64LYS     CB  617   5.957   6.632   3.033
   64LYS     CG  618   5.899   6.520   3.120
   64LYS     CD  619   5.938   6.518   3.267
   64LYS     CE  620   5.883   6.640   3.342
   64LYS     NZ  621   5.747   6.623   3.395
   64LYS    HZ1  622   5.686   6.645   3.318
   64LYS    HZ2  623   5.731   6.526   3.411
   64LYS    HZ3  624   5.725   6.684   3.470
   64LYS      C  625   5.961   6.733   2.802
   64LYS      O  626   5.863   6.794   2.761
   65LYS      N  627   6.080   6.760   2.748
   65LYS      H  628   6.162   6.712   2.779
   65LYS     CA  629   6.094   6.868   2.650
   65LYS     CB  630   6.235   6.926   2.651
   65LYS     CG  631   6.350   6.834   2.609
   65LYS     CD  632   6.445   6.933   2.542
   65LYS     CE  633   6.555   6.871   2.456
   65LYS     NZ  634   6.647   6.971   2.398
   65LYS    HZ1  635   6.641   7.050   2.460
   65LYS    HZ2  636   6.740   6.938   2.408
   65LYS    HZ3  637   6.621   6.999   2.306
   65LYS      C  638   6.042   6.826   2.512
   65LYS      O  639   5.972   6.910   2.454
   66GLN      N  640   6.030   6.699   2.474
   66GLN      H  641   6.061   6.624   2.532
   66GLN     CA  642   5.987   6.650   2.342
   66GLN     CB  643   6.007   6.499   2.336
   66GLN     CG  644   5.964   6.443   2.200
   66GLN     CD  645   6.002   6.296   2.178
   66GLN    OE1  646   6.102   6.266   2.112
   66GLN    NE2  647   5.922   6.209   2.237
   66GLN   HE21  648   5.844   6.236   2.296
   66GLN   HE22  649   5.930   6.115   2.206
   66GLN      C  650   5.846   6.695   2.301
   66GLN      O  651   5.836   6.758   2.196
   67ILE      N  652   5.752   6.655   2.385
   67ILE      H  653   5.779   6.607   2.469
   67ILE     CA  654   5.611   6.691   2.364
   67ILE     CB  655   5.508   6.629   2.457
   67ILE    CG1  656   5.555   6.639   2.602
   67ILE    CG2  657   5.509   6.479   2.424
   67ILE     CD  658   5.492   6.767   2.658
   67ILE      C  659   5.578   6.839   2.337
   67ILE      O  660   5.489   6.887   2.268
   68GLU      N  661   5.661   6.926   2.394
   68GLU      H  662   5.729   6.886   2.454
   68GLU     CA  663   5.658   7.072   2.378
   68GLU     CB  664   5.688   7.146   2.510
   68GLU     CG  665   5.581   7.118   2.615
   68GLU     CD  666   5.575   7.216   2.733
   68GLU    OE1  667   5.681   7.241   2.794
   68GLU    OE2  668   5.458   7.254   2.759
   68GLU      C  669   5.748   7.117   2.263
   68GLU      O  670   5.710   7.197   2.180
   69GLU      N  671   5.864   7.054   2.242
   69GLU      H  672   5.901   6.989   2.308
   69GLU     CA  673   5.959   7.091   2.137
   69GLU     CB  674   6.096   7.053   2.191
   69GLU     CG  675   6.212   7.114   2.112
   69GLU     CD  676   6.339   7.069   2.186
   69GLU    OE1  677   6.375   6.949   2.196
   69GLU    OE2  678   6.412   7.157   2.236
   69GLU      C  679   5.940   7.036   1.995
   69GLU      O  680   5.912   7.121   1.911
   70LEU      N  681   5.899   6.910   1.986
   70LEU      H  682   5.874   6.849   2.062
   70LEU     CA  683   5.879   6.847   1.855
   70LEU     CB  684   5.940   6.707   1.859
   70LEU     CG  685   6.088   6.690   1.825
   70LEU    CD1  686   6.175   6.756   1.931
   70LEU    CD2  687   6.123   6.541   1.819
   70LEU      C  688   5.734   6.852   1.803
   70LEU      O  689   5.638   6.879   1.875
   71LYS      N  690   5.732   6.838   1.671
   71LYS      H  691   5.802   6.785   1.625
   71LYS     CA  692   5.609   6.861   1.595
   71LYS     CB  693   5.635   6.893   1.447
   71LYS     CG  694   5.719   6.794   1.365
   71LYS     CD  695   5.789   6.853   1.244
   71LYS     CE  696   5.906   6.949   1.272
   71LYS     NZ  697   5.979   7.023   1.168
   71LYS    HZ1  698   6.003   6.976   1.083
   71LYS    HZ2  699   5.930   7.107   1.142
   71LYS    HZ3  700   6.070   7.044   1.204
   71LYS      C  701   5.503   6.751   1.602
   71LYS      O  702   5.533   6.637   1.638
   72GLY      N  703   5.376   6.784   1.586
   72GLY      H  704   5.349   6.878   1.563
   72GLY     CA  705   5.271   6.684   1.565
   72GLY      C  706   5.136   6.757   1.571
   72GLY      O  707   5.124   6.857   1.641
   73GLN      N  708   5.035   6.699   1.506
   73GLN      H  709   5.053   6.613   1.458
   73GLN     CA  710   4.895   6.743   1.499
   73GLN     CB  711   4.834   6.753   1.359
   73GLN     CG  712   4.854   6.896   1.309
   73GLN     CD  713   4.797   6.921   1.168
   73GLN    OE1  714   4.806   6.845   1.072
   73GLN    NE2  715   4.720   7.029   1.162
   73GLN   HE21  716   4.696   7.080   1.246
   73GLN   HE22  717   4.679   7.060   1.076
   73GLN      C  718   4.807   6.655   1.588
   73GLN      O  719   4.788   6.537   1.559
   74GLU      N  720   4.726   6.717   1.671
   74GLU      H  721   4.718   6.817   1.668
   74GLU     CA  722   4.629   6.653   1.762
   74GLU     CB  723   4.600   6.734   1.888
   74GLU     CG  724   4.544   6.875   1.867
   74GLU     CD  725   4.601   6.962   1.755
   74GLU    OE1  726   4.708   7.019   1.786
   74GLU    OE2  727   4.553   6.948   1.641
   74GLU      C  728   4.503   6.605   1.688
   74GLU      O  729   4.440   6.508   1.730
   75VAL      N  730   4.465   6.675   1.582
   75VAL      H  731   4.483   6.773   1.589
   75VAL     CA  732   4.353   6.637   1.494
   75VAL     CB  733   4.285   6.750   1.418
   75VAL    CG1  734   4.225   6.834   1.530
   75VAL    CG2  735   4.360   6.828   1.309
   75VAL      C  736   4.385   6.526   1.395
   75VAL      O  737   4.296   6.472   1.329
   76SER      N  738   4.507   6.474   1.405
   76SER      H  739   4.573   6.491   1.479
   76SER     CA  740   4.551   6.360   1.322
   76SER     CB  741   4.697   6.319   1.336
   76SER     OG  742   4.789   6.412   1.279
   76SER     HG  743   4.763   6.446   1.188
   76SER      C  744   4.456   6.240   1.322
   76SER      O  745   4.402   6.206   1.428
   77PRO      N  746   4.430   6.177   1.207
   77PRO     CA  747   4.357   6.050   1.197
   77PRO     CB  748   4.350   6.028   1.046
   77PRO     CG  749   4.336   6.170   0.990
   77PRO     CD  750   4.430   6.250   1.080
   77PRO      C  751   4.432   5.934   1.263
   77PRO      O  752   4.545   5.957   1.305
   78LYS      N  753   4.355   5.830   1.296
   78LYS      H  754   4.257   5.847   1.286
   78LYS     CA  755   4.409   5.707   1.355
   78LYS     CB  756   4.500   5.636   1.254
   78LYS     CG  757   4.528   5.492   1.298
   78LYS     CD  758   4.652   5.425   1.237
   78LYS     CE  759   4.649   5.278   1.273
   78LYS     NZ  760   4.771   5.207   1.233
   78LYS    HZ1  761   4.773   5.111   1.263
   78LYS    HZ2  762   4.790   5.205   1.135
   78LYS    HZ3  763   4.848   5.247   1.283
   78LYS      C  764   4.467   5.711   1.497
   78LYS      O  765   4.423   5.622   1.572
   79VAL      N  766   4.541   5.814   1.536
   79VAL      H  767   4.554   5.887   1.470
   79VAL     CA  768   4.599   5.832   1.671
   79VAL     CB  769   4.706   5.941   1.671
   79VAL    CG1  770   4.834   5.904   1.596
   79VAL    CG2  771   4.669   6.071   1.599
   79VAL      C  772   4.486   5.843   1.773
   79VAL      O  773   4.417   5.942   1.799
   80TYR      N  774   4.465   5.734   1.847
   80TYR      H  775   4.514   5.653   1.816
   80TYR     CA  776   4.386   5.730   1.970
   80TYR     CB  777   4.349   5.583   1.995
   80TYR     CG  778   4.285   5.542   2.128
   80TYR    CD1  779   4.366   5.508   2.236
   80TYR    HD1  780   4.473   5.500   2.219
   80TYR    CD2  781   4.149   5.564   2.147
   80TYR    HD2  782   4.082   5.568   2.061
   80TYR    CE1  783   4.308   5.500   2.362
   80TYR    HE1  784   4.374   5.486   2.447
   80TYR    CE2  785   4.089   5.542   2.270
   80TYR    HE2  786   3.983   5.550   2.291
   80TYR     CZ  787   4.170   5.509   2.378
   80TYR     OH  788   4.132   5.536   2.506
   80TYR     HH  789   4.211   5.549   2.566
   80TYR      C  790   4.456   5.793   2.091
   80TYR      O  791   4.574   5.765   2.111
   81PHE      N  792   4.392   5.882   2.166
   81PHE      H  793   4.315   5.930   2.125
   81PHE     CA  794   4.433   5.947   2.291
   81PHE     CB  795   4.384   6.091   2.312
   81PHE     CG  796   4.426   6.170   2.188
   81PHE    CD1  797   4.340   6.182   2.079
   81PHE    HD1  798   4.232   6.186   2.089
   81PHE    CD2  799   4.559   6.209   2.177
   81PHE    HD2  800   4.627   6.209   2.263
   81PHE    CE1  801   4.388   6.218   1.954
   81PHE    HE1  802   4.342   6.184   1.861
   81PHE    CE2  803   4.602   6.254   2.053
   81PHE    HE2  804   4.709   6.274   2.046
   81PHE     CZ  805   4.520   6.258   1.941
   81PHE     HZ  806   4.548   6.320   1.855
   81PHE      C  807   4.410   5.867   2.419
   81PHE      O  808   4.300   5.815   2.434
   82MET      N  809   4.507   5.860   2.510
   82MET      H  810   4.585   5.922   2.500
   82MET     CA  811   4.493   5.790   2.638
   82MET     CB  812   4.539   5.645   2.621
   82MET     CG  813   4.503   5.552   2.737
   82MET     SD  814   4.323   5.532   2.762
   82MET     CE  815   4.331   5.434   2.911
   82MET      C  816   4.582   5.859   2.742
   82MET      O  817   4.654   5.947   2.697
   83LYS      N  818   4.549   5.849   2.871
   83LYS      H  819   4.468   5.797   2.895
   83LYS     CA  820   4.645   5.894   2.973
   83LYS     CB  821   4.601   6.036   3.010
   83LYS     CG  822   4.719   6.109   3.076
   83LYS     CD  823   4.682   6.258   3.081
   83LYS     CE  824   4.803   6.317   3.153
   83LYS     NZ  825   4.776   6.458   3.184
   83LYS    HZ1  826   4.861   6.489   3.226
   83LYS    HZ2  827   4.753   6.512   3.102
   83LYS    HZ3  828   4.710   6.470   3.258
   83LYS      C  829   4.661   5.798   3.090
   83LYS      O  830   4.571   5.720   3.121
   84GLN      N  831   4.787   5.793   3.135
   84GLN      H  832   4.867   5.819   3.082
   84GLN     CA  833   4.821   5.736   3.266
   84GLN     CB  834   4.972   5.712   3.265
   84GLN     CG  835   5.017   5.607   3.366
   84GLN     CD  836   5.162   5.622   3.412
   84GLN    OE1  837   5.254   5.568   3.352
   84GLN    NE2  838   5.176   5.702   3.519
   84GLN   HE21  839   5.101   5.752   3.562
   84GLN   HE22  840   5.268   5.709   3.557
   84GLN      C  841   4.799   5.843   3.372
   84GLN      O  842   4.833   5.958   3.348
   85THR      N  843   4.725   5.810   3.478
   85THR      H  844   4.664   5.731   3.482
   85THR     CA  845   4.720   5.885   3.606
   85THR     CB  846   4.592   5.831   3.668
   85THR    OG1  847   4.552   5.912   3.779
   85THR    HG1  848   4.453   5.928   3.780
   85THR    CG2  849   4.599   5.682   3.701
   85THR      C  850   4.847   5.875   3.691
   85THR      O  851   4.950   5.829   3.641
   86ILE      N  852   4.836   5.893   3.822
   86ILE      H  853   4.745   5.922   3.850
   86ILE     CA  854   4.935   5.881   3.930
   86ILE     CB  855   4.869   5.943   4.053
   86ILE    CG1  856   4.976   5.962   4.161
   86ILE    CG2  857   4.736   5.875   4.088
   86ILE     CD  858   4.928   6.074   4.254
   86ILE      C  859   4.961   5.731   3.938
   86ILE      O  860   4.869   5.650   3.935
   87GLY      N  861   5.076   5.689   3.990
   87GLY      H  862   5.139   5.756   4.029
   87GLY     CA  863   5.114   5.547   4.001
   87GLY      C  864   5.146   5.487   3.864
   87GLY      O  865   5.058   5.474   3.780
   88ASN      N  866   5.270   5.442   3.845
   88ASN      H  867   5.327   5.418   3.924
   88ASN     CA  868   5.312   5.401   3.711
   88ASN     CB  869   5.465   5.408   3.707
   88ASN     CG  870   5.497   5.557   3.700
   88ASN    OD1  871   5.437   5.645   3.639
   88ASN    ND2  872   5.610   5.593   3.760
   88ASN   HD21  873   5.650   5.531   3.827
   88ASN   HD22  874   5.650   5.685   3.758
   88ASN      C  875   5.264   5.271   3.648
   88ASN      O  876   5.344   5.181   3.622
   89SER      N  877   5.136   5.266   3.613
   89SER      H  878   5.081   5.350   3.622
   89SER     CA  879   5.072   5.154   3.543
   89SER     CB  880   4.920   5.156   3.556
   89SER     OG  881   4.887   5.184   3.693
   89SER     HG  882   4.947   5.125   3.746
   89SER      C  883   5.106   5.146   3.394
   89SER      O  884   5.033   5.088   3.312
   90CYS      N  885   5.221   5.200   3.355
   90CYS      H  886   5.302   5.215   3.411
   90CYS     CA  887   5.256   5.222   3.214
   90CYS     CB  888   5.393   5.291   3.217
   90CYS     SG  889   5.514   5.215   3.331
   90CYS     HG  890   5.573   5.132   3.246
   90CYS      C  891   5.249   5.099   3.125
   90CYS      O  892   5.216   5.111   3.008
   91GLY      N  893   5.269   4.979   3.181
   91GLY      H  894   5.337   4.970   3.253
   91GLY     CA  895   5.257   4.849   3.113
   91GLY      C  896   5.120   4.814   3.055
   91GLY      O  897   5.102   4.840   2.936
   92THR      N  898   5.017   4.797   3.136
   92THR      H  899   5.039   4.779   3.233
   92THR     CA  900   4.874   4.786   3.103
   92THR     CB  901   4.790   4.774   3.231
   92THR    OG1  902   4.828   4.873   3.326
   92THR    HG1  903   4.787   4.845   3.412
   92THR    CG2  904   4.803   4.641   3.304
   92THR      C  905   4.830   4.910   3.023
   92THR      O  906   4.767   4.889   2.921
   93ILE      N  907   4.880   5.030   3.053
   93ILE      H  908   4.909   5.042   3.148
   93ILE     CA  909   4.856   5.149   2.970
   93ILE     CB  910   4.892   5.281   3.039
   93ILE    CG1  911   4.794   5.321   3.148
   93ILE    CG2  912   4.891   5.397   2.940
   93ILE     CD  913   4.645   5.325   3.114
   93ILE      C  914   4.909   5.142   2.827
   93ILE      O  915   4.824   5.151   2.739
   94GLY      N  916   5.035   5.108   2.799
   94GLY      H  917   5.100   5.092   2.875
   94GLY     CA  918   5.079   5.081   2.661
   94GLY      C  919   4.990   4.982   2.588
   94GLY      O  920   4.959   4.993   2.470
   95LEU      N  921   4.956   4.875   2.659
   95LEU      H  922   4.986   4.866   2.753
   95LEU     CA  923   4.867   4.772   2.602
   95LEU     CB  924   4.866   4.654   2.700
   95LEU     CG  925   4.952   4.536   2.648
   95LEU    CD1  926   5.103   4.562   2.646
   95LEU    CD2  927   4.922   4.415   2.737
   95LEU      C  928   4.724   4.809   2.565
   95LEU      O  929   4.691   4.791   2.447
   96ILE      N  930   4.674   4.896   2.653
   96ILE      H  931   4.708   4.901   2.746
   96ILE     CA  932   4.547   4.963   2.620
   96ILE     CB  933   4.498   5.022   2.753
   96ILE    CG1  934   4.459   4.899   2.836
   96ILE    CG2  935   4.378   5.116   2.738
   96ILE     CD  936   4.470   4.931   2.984
   96ILE      C  937   4.556   5.050   2.495
   96ILE      O  938   4.495   5.019   2.394
   97HISE     N  939   4.657   5.137   2.493
   97HISE     H  940   4.711   5.144   2.578
   97HISE    CA  941   4.684   5.229   2.382
   97HISE    CB  942   4.810   5.306   2.424
   97HISE    CG  943   4.824   5.450   2.375
   97HISE   ND1  944   4.724   5.522   2.325
   97HISE   CD2  945   4.920   5.532   2.416
   97HISE   HD2  946   5.021   5.509   2.450
   97HISE   CE1  947   4.756   5.651   2.332
   97HISE   HE1  948   4.690   5.736   2.314
   97HISE   NE2  949   4.877   5.654   2.385
   97HISE   HE2  950   4.931   5.739   2.391
   97HISE     C  951   4.703   5.165   2.245
   97HISE     O  952   4.633   5.201   2.148
   98ALA      N  953   4.797   5.071   2.237
   98ALA      H  954   4.865   5.050   2.306
   98ALA     CA  955   4.835   5.000   2.114
   98ALA     CB  956   4.947   4.901   2.145
   98ALA      C  957   4.727   4.913   2.051
   98ALA      O  958   4.725   4.908   1.928
   99VAL      N  959   4.636   4.857   2.130
   99VAL      H  960   4.652   4.849   2.227
   99VAL     CA  961   4.517   4.791   2.074
   99VAL     CB  962   4.486   4.666   2.157
   99VAL    CG1  963   4.614   4.585   2.179
   99VAL    CG2  964   4.431   4.699   2.296
   99VAL      C  965   4.402   4.878   2.025
   99VAL      O  966   4.348   4.859   1.916
  100ALA      N  967   4.384   4.979   2.109
  100ALA      H  968   4.395   4.975   2.207
  100ALA     CA  969   4.293   5.092   2.082
  100ALA     CB  970   4.282   5.172   2.211
  100ALA      C  971   4.330   5.179   1.961
  100ALA      O  972   4.244   5.215   1.882
  101ASN      N  973   4.458   5.208   1.938
  101ASN      H  974   4.521   5.210   2.016
  101ASN     CA  975   4.520   5.248   1.812
  101ASN     CB  976   4.668   5.285   1.828
  101ASN     CG  977   4.689   5.427   1.881
  101ASN    OD1  978   4.731   5.516   1.806
  101ASN    ND2  979   4.686   5.451   2.012
  101ASN   HD21  980   4.673   5.385   2.084
  101ASN   HD22  981   4.697   5.549   2.036
  101ASN      C  982   4.516   5.166   1.683
  101ASN      O  983   4.527   5.212   1.569
  102ASN      N  984   4.481   5.040   1.703
  102ASN      H  985   4.466   4.997   1.793
  102ASN     CA  986   4.473   4.939   1.595
  102ASN     CB  987   4.592   4.844   1.601
  102ASN     CG  988   4.720   4.908   1.545
  102ASN    OD1  989   4.738   4.932   1.425
  102ASN    ND2  990   4.815   4.938   1.632
  102ASN   HD21  991   4.805   4.916   1.730
  102ASN   HD22  992   4.899   4.972   1.591
  102ASN      C  993   4.339   4.866   1.589
  102ASN      O  994   4.336   4.753   1.540
  103GLN      N  995   4.230   4.932   1.628
  103GLN      H  996   4.237   5.019   1.674
  103GLN     CA  997   4.096   4.871   1.622
  103GLN     CB  998   3.979   4.964   1.652
  103GLN     CG  999   3.996   5.031   1.789
  103GLN     CD 1000   3.871   5.113   1.822
  103GLN    OE1 1001   3.762   5.081   1.775
  103GLN    NE2 1002   3.895   5.238   1.862
  103GLN   HE21 1003   3.980   5.291   1.867
  103GLN   HE22 1004   3.820   5.300   1.885
  103GLN      C 1005   4.047   4.795   1.497
  103GLN      O 1006   3.988   4.688   1.509
  104ASP      N 1007   4.087   4.850   1.382
  104ASP      H 1008   4.150   4.927   1.381
  104ASP     CA 1009   4.063   4.793   1.249
  104ASP     CB 1010   4.103   4.892   1.141
  104ASP     CG 1011   4.246   4.946   1.141
  104ASP    OD1 1012   4.327   4.887   1.066
  104ASP    OD2 1013   4.274   5.038   1.220
  104ASP      C 1014   4.135   4.658   1.234
  104ASP      O 1015   4.063   4.564   1.200
  105LYS      N 1016   4.268   4.656   1.233
  105LYS      H 1017   4.319   4.741   1.217
  105LYS     CA 1018   4.341   4.531   1.213
  105LYS     CB 1019   4.489   4.557   1.187
  105LYS     CG 1020   4.501   4.635   1.056
  105LYS     CD 1021   4.437   4.554   0.944
  105LYS     CE 1022   4.451   4.618   0.805
  105LYS     NZ 1023   4.387   4.750   0.806
  105LYS    HZ1 1024   4.310   4.750   0.872
  105LYS    HZ2 1025   4.453   4.823   0.825
  105LYS    HZ3 1026   4.341   4.772   0.720
  105LYS      C 1027   4.324   4.420   1.319
  105LYS      O 1028   4.366   4.307   1.293
  106LEU      N 1029   4.282   4.453   1.441
  106LEU      H 1030   4.280   4.549   1.470
  106LEU     CA 1031   4.255   4.354   1.546
  106LEU     CB 1032   4.220   4.432   1.673
  106LEU     CG 1033   4.315   4.411   1.790
  106LEU    CD1 1034   4.448   4.479   1.756
  106LEU    CD2 1035   4.253   4.456   1.923
  106LEU      C 1036   4.131   4.273   1.509
  106LEU      O 1037   4.054   4.321   1.424
  107GLY      N 1038   4.083   4.186   1.596
  107GLY      H 1039   4.125   4.181   1.688
  107GLY     CA 1040   3.974   4.089   1.579
  107GLY      C 1041   3.903   4.088   1.714
  107GLY      O 1042   3.941   4.019   1.809
  108PHE      N 1043   3.794   4.161   1.730
  108PHE      H 1044   3.769   4.231   1.663
  108PHE     CA 1045   3.710   4.168   1.851
  108PHE     CB 1046   3.643   4.306   1.865
  108PHE     CG 1047   3.744   4.417   1.894
  108PHE    CD1 1048   3.774   4.432   2.029
  108PHE    HD1 1049   3.735   4.368   2.109
  108PHE    CD2 1050   3.807   4.493   1.796
  108PHE    HD2 1051   3.783   4.490   1.691
  108PHE    CE1 1052   3.874   4.522   2.065
  108PHE    HE1 1053   3.918   4.515   2.164
  108PHE    CE2 1054   3.908   4.581   1.834
  108PHE    HE2 1055   3.957   4.639   1.756
  108PHE     CZ 1056   3.941   4.595   1.967
  108PHE     HZ 1057   4.000   4.680   2.005
  108PHE      C 1058   3.616   4.050   1.872
  108PHE      O 1059   3.601   3.973   1.778
  109GLU      N 1060   3.576   4.033   1.999
  109GLU      H 1061   3.626   4.080   2.071
  109GLU     CA 1062   3.497   3.918   2.043
  109GLU     CB 1063   3.591   3.833   2.131
  109GLU     CG 1064   3.687   3.730   2.072
  109GLU     CD 1065   3.632   3.598   2.018
  109GLU    OE1 1066   3.657   3.577   1.897
  109GLU    OE2 1067   3.579   3.526   2.105
  109GLU      C 1068   3.368   3.960   2.114
  109GLU      O 1069   3.364   4.061   2.184
  110ASP      N 1070   3.269   3.872   2.102
  110ASP      H 1071   3.273   3.796   2.036
  110ASP     CA 1072   3.142   3.897   2.173
  110ASP     CB 1073   3.047   3.780   2.148
  110ASP     CG 1074   2.904   3.812   2.193
  110ASP    OD1 1075   2.855   3.921   2.158
  110ASP    OD2 1076   2.834   3.737   2.265
  110ASP      C 1077   3.166   3.904   2.324
  110ASP      O 1078   3.251   3.835   2.381
  111GLY      N 1079   3.088   3.987   2.391
  111GLY      H 1080   2.992   3.989   2.362
  111GLY     CA 1081   3.102   4.030   2.531
  111GLY      C 1082   3.230   4.109   2.559
  111GLY      O 1083   3.284   4.088   2.668
  112SER      N 1084   3.293   4.177   2.465
  112SER      H 1085   3.253   4.182   2.373
  112SER     CA 1086   3.420   4.250   2.480
  112SER     CB 1087   3.481   4.292   2.345
  112SER     OG 1088   3.600   4.365   2.378
  112SER     HG 1089   3.669   4.295   2.398
  112SER      C 1090   3.406   4.373   2.569
  112SER      O 1091   3.345   4.477   2.542
  113VAL      N 1092   3.464   4.354   2.688
  113VAL      H 1093   3.500   4.265   2.716
  113VAL     CA 1094   3.476   4.465   2.783
  113VAL     CB 1095   3.524   4.437   2.924
  113VAL    CG1 1096   3.443   4.324   2.990
  113VAL    CG2 1097   3.672   4.398   2.919
  113VAL      C 1098   3.553   4.583   2.723
  113VAL      O 1099   3.515   4.698   2.743
  114LEU      N 1100   3.663   4.562   2.651
  114LEU      H 1101   3.690   4.469   2.628
  114LEU     CA 1102   3.744   4.665   2.585
  114LEU     CB 1103   3.884   4.611   2.555
  114LEU     CG 1104   3.968   4.724   2.493
  114LEU    CD1 1105   4.017   4.814   2.607
  114LEU    CD2 1106   4.082   4.667   2.408
  114LEU      C 1107   3.661   4.743   2.483
  114LEU      O 1108   3.660   4.866   2.485
  115LYS      N 1109   3.576   4.681   2.401
  115LYS      H 1110   3.572   4.581   2.401
  115LYS     CA 1111   3.479   4.759   2.322
  115LYS     CB 1112   3.401   4.675   2.220
  115LYS     CG 1113   3.483   4.644   2.095
  115LYS     CD 1114   3.478   4.764   1.999
  115LYS     CE 1115   3.562   4.741   1.872
  115LYS     NZ 1116   3.563   4.861   1.789
  115LYS    HZ1 1117   3.571   4.856   1.690
  115LYS    HZ2 1118   3.478   4.913   1.799
  115LYS    HZ3 1119   3.635   4.924   1.821
  115LYS      C 1120   3.388   4.858   2.396
  115LYS      O 1121   3.359   4.965   2.344
  116GLN      N 1122   3.335   4.809   2.508
  116GLN      H 1123   3.301   4.715   2.513
  116GLN     CA 1124   3.266   4.898   2.602
  116GLN     CB 1125   3.184   4.826   2.710
  116GLN     CG 1126   3.039   4.795   2.671
  116GLN     CD 1127   3.015   4.672   2.584
  116GLN    OE1 1128   2.960   4.688   2.475
  116GLN    NE2 1129   3.017   4.552   2.641
  116GLN   HE21 1130   3.038   4.547   2.738
  116GLN   HE22 1131   3.011   4.467   2.588
  116GLN      C 1132   3.348   5.005   2.671
  116GLN      O 1133   3.313   5.123   2.661
  117PHE      N 1134   3.475   4.970   2.686
  117PHE      H 1135   3.491   4.872   2.701
  117PHE     CA 1136   3.582   5.059   2.733
  117PHE     CB 1137   3.702   4.990   2.795
  117PHE     CG 1138   3.807   5.088   2.847
  117PHE    CD1 1139   3.919   5.118   2.770
  117PHE    HD1 1140   3.903   5.102   2.664
  117PHE    CD2 1141   3.799   5.133   2.977
  117PHE    HD2 1142   3.754   5.071   3.056
  117PHE    CE1 1143   4.015   5.205   2.822
  117PHE    HE1 1144   4.102   5.226   2.759
  117PHE    CE2 1145   3.899   5.214   3.031
  117PHE    HE2 1146   3.897   5.247   3.135
  117PHE     CZ 1147   4.007   5.248   2.952
  117PHE     HZ 1148   4.091   5.306   2.994
  117PHE      C 1149   3.614   5.165   2.627
  117PHE      O 1150   3.606   5.284   2.658
  118LEU      N 1151   3.636   5.128   2.500
  118LEU      H 1152   3.661   5.033   2.477
  118LEU     CA 1153   3.659   5.217   2.387
  118LEU     CB 1154   3.699   5.137   2.263
  118LEU     CG 1155   3.845   5.092   2.253
  118LEU    CD1 1156   3.857   4.986   2.145
  118LEU    CD2 1157   3.924   5.219   2.217
  118LEU      C 1158   3.538   5.305   2.352
  118LEU      O 1159   3.534   5.427   2.345
  119SER      N 1160   3.423   5.239   2.365
  119SER      H 1161   3.423   5.142   2.341
  119SER     CA 1162   3.294   5.309   2.368
  119SER     CB 1163   3.170   5.234   2.416
  119SER     OG 1164   3.046   5.305   2.403
  119SER     HG 1165   2.975   5.240   2.431
  119SER      C 1166   3.289   5.424   2.467
  119SER      O 1167   3.256   5.535   2.426
  120GLU      N 1168   3.338   5.401   2.590
  120GLU      H 1169   3.385   5.319   2.621
  120GLU     CA 1170   3.344   5.512   2.687
  120GLU     CB 1171   3.356   5.463   2.832
  120GLU     CG 1172   3.308   5.580   2.917
  120GLU     CD 1173   3.308   5.557   3.069
  120GLU    OE1 1174   3.218   5.618   3.128
  120GLU    OE2 1175   3.395   5.485   3.122
  120GLU      C 1176   3.455   5.612   2.653
  120GLU      O 1177   3.428   5.728   2.621
  121THR      N 1178   3.578   5.564   2.637
  121THR      H 1179   3.598   5.466   2.637
  121THR     CA 1180   3.698   5.645   2.615
  121THR     CB 1181   3.832   5.575   2.641
  121THR    OG1 1182   3.876   5.523   2.516
  121THR    HG1 1183   3.976   5.529   2.512
  121THR    CG2 1184   3.825   5.473   2.756
  121THR      C 1185   3.704   5.738   2.493
  121THR      O 1186   3.729   5.856   2.516
  122GLU      N 1187   3.665   5.683   2.380
  122GLU      H 1188   3.663   5.583   2.382
  122GLU     CA 1189   3.676   5.765   2.258
  122GLU     CB 1190   3.657   5.688   2.127
  122GLU     CG 1191   3.775   5.594   2.101
  122GLU     CD 1192   3.781   5.536   1.960
  122GLU    OE1 1193   3.693   5.450   1.938
  122GLU    OE2 1194   3.840   5.600   1.871
  122GLU      C 1195   3.587   5.889   2.260
  122GLU      O 1196   3.624   5.994   2.207
  123LYS      N 1197   3.487   5.886   2.348
  123LYS      H 1198   3.466   5.802   2.397
  123LYS     CA 1199   3.388   5.992   2.371
  123LYS     CB 1200   3.252   5.937   2.414
  123LYS     CG 1201   3.176   5.896   2.289
  123LYS     CD 1202   3.051   5.811   2.315
  123LYS     CE 1203   2.985   5.792   2.178
  123LYS     NZ 1204   2.877   5.697   2.148
  123LYS    HZ1 1205   2.874   5.701   2.048
  123LYS    HZ2 1206   2.887   5.608   2.191
  123LYS    HZ3 1207   2.790   5.738   2.174
  123LYS      C 1208   3.424   6.114   2.456
  123LYS      O 1209   3.349   6.210   2.470
  124MET      N 1210   3.541   6.099   2.516
  124MET      H 1211   3.615   6.036   2.490
  124MET     CA 1212   3.591   6.190   2.621
  124MET     CB 1213   3.605   6.116   2.755
  124MET     CG 1214   3.477   6.110   2.837
  124MET     SD 1215   3.484   6.022   2.997
  124MET     CE 1216   3.546   5.867   2.936
  124MET      C 1217   3.721   6.266   2.594
  124MET      O 1218   3.799   6.206   2.521
  125SER      N 1219   3.752   6.375   2.661
  125SER      H 1220   3.673   6.417   2.706
  125SER     CA 1221   3.885   6.438   2.653
  125SER     CB 1222   3.872   6.568   2.733
  125SER     OG 1223   3.895   6.546   2.872
  125SER     HG 1224   3.859   6.626   2.919
  125SER      C 1225   4.000   6.356   2.713
  125SER      O 1226   3.969   6.258   2.780
  126PRO      N 1227   4.127   6.384   2.683
  126PRO     CA 1228   4.241   6.309   2.737
  126PRO     CB 1229   4.362   6.377   2.671
  126PRO     CG 1230   4.316   6.415   2.529
  126PRO     CD 1231   4.171   6.452   2.561
  126PRO      C 1232   4.253   6.278   2.885
  126PRO      O 1233   4.264   6.165   2.934
  127GLU      N 1234   4.230   6.383   2.964
  127GLU      H 1235   4.225   6.477   2.931
  127GLU     CA 1236   4.220   6.380   3.111
  127GLU     CB 1237   4.208   6.521   3.168
  127GLU     CG 1238   4.341   6.594   3.182
  127GLU     CD 1239   4.334   6.727   3.259
  127GLU    OE1 1240   4.344   6.718   3.384
  127GLU    OE2 1241   4.315   6.835   3.201
  127GLU      C 1242   4.106   6.294   3.166
  127GLU      O 1243   4.136   6.208   3.247
  128ASP      N 1244   3.985   6.305   3.111
  128ASP      H 1245   3.954   6.379   3.052
  128ASP     CA 1246   3.873   6.214   3.139
  128ASP     CB 1247   3.756   6.274   3.060
  128ASP     CG 1248   3.683   6.392   3.123
  128ASP    OD1 1249   3.565   6.406   3.082
  128ASP    OD2 1250   3.752   6.477   3.184
  128ASP      C 1251   3.889   6.066   3.103
  128ASP      O 1252   3.838   5.971   3.164
  129ARG      N 1253   3.963   6.042   2.996
  129ARG      H 1254   3.976   6.114   2.928
  129ARG     CA 1255   4.001   5.904   2.958
  129ARG     CB 1256   4.076   5.899   2.826
  129ARG     CG 1257   3.993   5.959   2.712
  129ARG     CD 1258   4.057   5.929   2.577
  129ARG     NE 1259   3.988   5.995   2.464
  129ARG     HE 1260   3.902   6.034   2.497
  129ARG     CZ 1261   3.999   5.977   2.332
  129ARG    NH1 1262   4.078   5.882   2.280
  129ARG   HH11 1263   4.131   5.834   2.350
  129ARG   HH12 1264   4.082   5.848   2.186
  129ARG    NH2 1265   3.957   6.071   2.246
  129ARG   HH21 1266   3.938   6.164   2.279
  129ARG   HH22 1267   3.958   6.059   2.147
  129ARG      C 1268   4.077   5.825   3.065
  129ARG      O 1269   4.046   5.709   3.092
  130ALA      N 1270   4.162   5.901   3.134
  130ALA      H 1271   4.204   5.986   3.101
  130ALA     CA 1272   4.234   5.847   3.251
  130ALA     CB 1273   4.355   5.936   3.278
  130ALA      C 1274   4.146   5.814   3.371
  130ALA      O 1275   4.159   5.708   3.431
  131LYS      N 1276   4.039   5.890   3.394
  131LYS      H 1277   4.025   5.978   3.349
  131LYS     CA 1278   3.933   5.863   3.493
  131LYS     CB 1279   3.839   5.983   3.496
  131LYS     CG 1280   3.864   6.103   3.588
  131LYS     CD 1281   3.856   6.081   3.739
  131LYS     CE 1282   3.945   6.171   3.824
  131LYS     NZ 1283   4.088   6.157   3.793
  131LYS    HZ1 1284   4.107   6.172   3.695
  131LYS    HZ2 1285   4.139   6.223   3.849
  131LYS    HZ3 1286   4.124   6.074   3.834
  131LYS      C 1287   3.857   5.735   3.455
  131LYS      O 1288   3.812   5.655   3.536
  132CYS      N 1289   3.826   5.724   3.326
  132CYS      H 1290   3.824   5.801   3.263
  132CYS     CA 1291   3.761   5.604   3.272
  132CYS     CB 1292   3.735   5.621   3.122
  132CYS     SG 1293   3.651   5.486   3.031
  132CYS     HG 1294   3.527   5.501   3.077
  132CYS      C 1295   3.849   5.482   3.299
  132CYS      O 1296   3.801   5.378   3.346
  133PHE      N 1297   3.981   5.492   3.285
  133PHE      H 1298   4.011   5.544   3.205
  133PHE     CA 1299   4.077   5.392   3.335
  133PHE     CB 1300   4.218   5.408   3.279
  133PHE     CG 1301   4.322   5.302   3.318
  133PHE    CD1 1302   4.407   5.323   3.425
  133PHE    HD1 1303   4.407   5.417   3.480
  133PHE    CD2 1304   4.329   5.182   3.250
  133PHE    HD2 1305   4.261   5.168   3.166
  133PHE    CE1 1306   4.513   5.234   3.447
  133PHE    HE1 1307   4.576   5.239   3.536
  133PHE    CE2 1308   4.421   5.083   3.282
  133PHE    HE2 1309   4.408   4.979   3.251
  133PHE     CZ 1310   4.518   5.116   3.376
  133PHE     HZ 1311   4.601   5.045   3.385
  133PHE      C 1312   4.081   5.368   3.486
  133PHE      O 1313   4.080   5.251   3.520
  134GLU      N 1314   4.100   5.476   3.562
  134GLU      H 1315   4.129   5.562   3.519
  134GLU     CA 1316   4.095   5.477   3.710
  134GLU     CB 1317   4.106   5.616   3.771
  134GLU     CG 1318   4.243   5.684   3.776
  134GLU     CD 1319   4.229   5.827   3.828
  134GLU    OE1 1320   4.155   5.846   3.927
  134GLU    OE2 1321   4.289   5.921   3.770
  134GLU      C 1322   3.968   5.413   3.766
  134GLU      O 1323   3.970   5.361   3.878
  135LYS      N 1324   3.854   5.436   3.703
  135LYS      H 1325   3.842   5.511   3.637
  135LYS     CA 1326   3.730   5.373   3.751
  135LYS     CB 1327   3.617   5.477   3.747
  135LYS     CG 1328   3.635   5.604   3.830
  135LYS     CD 1329   3.510   5.691   3.814
  135LYS     CE 1330   3.502   5.751   3.674
  135LYS     NZ 1331   3.373   5.718   3.613
  135LYS    HZ1 1332   3.374   5.716   3.513
  135LYS    HZ2 1333   3.352   5.624   3.640
  135LYS    HZ3 1334   3.300   5.784   3.632
  135LYS      C 1335   3.676   5.243   3.691
  135LYS      O 1336   3.618   5.174   3.774
  136ASN      N 1337   3.715   5.201   3.570
  136ASN      H 1338   3.752   5.266   3.504
  136ASN     CA 1339   3.670   5.071   3.517
  136ASN     CB 1340   3.719   5.054   3.374
  136ASN     CG 1341   3.670   4.936   3.290
  136ASN    OD1 1342   3.693   4.818   3.317
  136ASN    ND2 1343   3.604   4.950   3.174
  136ASN   HD21 1344   3.587   5.043   3.144
  136ASN   HD22 1345   3.558   4.873   3.131
  136ASN      C 1346   3.713   4.946   3.593
  136ASN      O 1347   3.830   4.911   3.602
  137GLU      N 1348   3.609   4.890   3.655
  137GLU      H 1349   3.520   4.934   3.641
  137GLU     CA 1350   3.615   4.780   3.752
  137GLU     CB 1351   3.469   4.741   3.779
  137GLU     CG 1352   3.395   4.856   3.848
  137GLU     CD 1353   3.243   4.846   3.860
  137GLU    OE1 1354   3.185   4.915   3.774
  137GLU    OE2 1355   3.189   4.782   3.954
  137GLU      C 1356   3.684   4.658   3.691
  137GLU      O 1357   3.765   4.587   3.750
  138ALA      N 1358   3.646   4.625   3.567
  138ALA      H 1359   3.587   4.686   3.515
  138ALA     CA 1360   3.689   4.512   3.483
  138ALA     CB 1361   3.612   4.519   3.351
  138ALA      C 1362   3.839   4.509   3.455
  138ALA      O 1363   3.915   4.431   3.513
  139ILE      N 1364   3.882   4.622   3.399
  139ILE      H 1365   3.821   4.694   3.365
  139ILE     CA 1366   4.023   4.644   3.365
  139ILE     CB 1367   4.028   4.748   3.253
  139ILE    CG1 1368   3.979   4.691   3.120
  139ILE    CG2 1369   4.169   4.800   3.225
  139ILE     CD 1370   3.972   4.772   2.990
  139ILE      C 1371   4.113   4.665   3.488
  139ILE      O 1372   4.218   4.601   3.490
  140GLN      N 1373   4.076   4.748   3.585
  140GLN      H 1374   4.002   4.814   3.568
  140GLN     CA 1375   4.135   4.760   3.719
  140GLN     CB 1376   4.067   4.856   3.815
  140GLN     CG 1377   4.065   5.008   3.795
  140GLN     CD 1378   4.209   5.062   3.802
  140GLN    OE1 1379   4.267   5.067   3.910
  140GLN    NE2 1380   4.267   5.118   3.697
  140GLN   HE21 1381   4.217   5.134   3.612
  140GLN   HE22 1382   4.365   5.130   3.683
  140GLN      C 1383   4.155   4.627   3.792
  140GLN      O 1384   4.258   4.599   3.853
  141ALA      N 1385   4.054   4.541   3.783
  141ALA      H 1386   3.958   4.564   3.765
  141ALA     CA 1387   4.055   4.408   3.845
  141ALA     CB 1388   3.910   4.364   3.860
  141ALA      C 1389   4.142   4.306   3.770
  141ALA      O 1390   4.216   4.231   3.833
  142ALA      N 1391   4.153   4.325   3.639
  142ALA      H 1392   4.101   4.399   3.599
  142ALA     CA 1393   4.253   4.257   3.554
  142ALA     CB 1394   4.242   4.286   3.404
  142ALA      C 1395   4.397   4.297   3.587
  142ALA      O 1396   4.476   4.210   3.624
  143HISE     N 1397   4.413   4.429   3.600
  143HISE     H 1398   4.349   4.490   3.555
  143HISE    CA 1399   4.535   4.500   3.640
  143HISE    CB 1400   4.490   4.646   3.632
  143HISE    CG 1401   4.604   4.746   3.653
  143HISE   ND1 1402   4.731   4.740   3.612
  143HISE   CD2 1403   4.594   4.839   3.747
  143HISE   HD2 1404   4.505   4.878   3.797
  143HISE   CE1 1405   4.797   4.833   3.678
  143HISE   HE1 1406   4.903   4.858   3.675
  143HISE   NE2 1407   4.715   4.891   3.766
  143HISE   HE2 1408   4.741   4.960   3.833
  143HISE     C 1409   4.588   4.448   3.773
  143HISE     O 1410   4.701   4.400   3.773
  144ASP      N 1411   4.502   4.447   3.875
  144ASP      H 1412   4.420   4.504   3.865
  144ASP     CA 1413   4.524   4.398   4.011
  144ASP     CB 1414   4.413   4.444   4.106
  144ASP     CG 1415   4.441   4.389   4.246
  144ASP    OD1 1416   4.367   4.299   4.289
  144ASP    OD2 1417   4.520   4.454   4.318
  144ASP      C 1418   4.559   4.249   4.026
  144ASP      O 1419   4.661   4.224   4.089
  145ALA      N 1420   4.500   4.165   3.941
  145ALA      H 1421   4.418   4.202   3.898
  145ALA     CA 1422   4.534   4.023   3.921
  145ALA     CB 1423   4.434   3.954   3.828
  145ALA      C 1424   4.672   4.002   3.860
  145ALA      O 1425   4.740   3.909   3.903
  146VAL      N 1426   4.715   4.080   3.760
  146VAL      H 1427   4.662   4.154   3.720
  146VAL     CA 1428   4.852   4.059   3.712
  146VAL     CB 1429   4.871   4.071   3.560
  146VAL    CG1 1430   4.916   3.939   3.500
  146VAL    CG2 1431   4.745   4.115   3.484
  146VAL      C 1432   4.956   4.116   3.808
  146VAL      O 1433   5.059   4.050   3.812
  147ALA      N 1434   4.914   4.225   3.873
  147ALA      H 1435   4.836   4.280   3.845
  147ALA     CA 1436   4.991   4.285   3.984
  147ALA     CB 1437   4.916   4.407   4.038
  147ALA      C 1438   5.020   4.185   4.096
  147ALA      O 1439   5.136   4.160   4.127
  148GLN      N 1440   4.919   4.106   4.134
  148GLN      H 1441   4.825   4.123   4.106
  148GLN     CA 1442   4.919   3.992   4.227
  148GLN     CB 1443   4.778   3.960   4.278
  148GLN     CG 1444   4.761   4.019   4.418
  148GLN     CD 1445   4.615   4.064   4.427
  148GLN    OE1 1446   4.523   3.984   4.446
  148GLN    NE2 1447   4.595   4.195   4.426
  148GLN   HE21 1448   4.670   4.259   4.407
  148GLN   HE22 1449   4.502   4.229   4.419
  148GLN      C 1450   4.993   3.868   4.176
  148GLN      O 1451   5.071   3.813   4.253
  149GLU      N 1452   4.977   3.831   4.050
  149GLU      H 1453   4.906   3.880   3.998
  149GLU     CA 1454   5.052   3.724   3.981
  149GLU     CB 1455   4.997   3.694   3.842
  149GLU     CG 1456   4.882   3.593   3.839
  149GLU     CD 1457   4.883   3.520   3.705
  149GLU    OE1 1458   4.813   3.571   3.614
  149GLU    OE2 1459   4.960   3.424   3.688
  149GLU      C 1460   5.203   3.745   3.970
  149GLU      O 1461   5.289   3.658   3.963
  150GLY      N 1462   5.240   3.866   3.929
  150GLY      H 1463   5.167   3.928   3.899
  150GLY     CA 1464   5.376   3.920   3.919
  150GLY      C 1465   5.388   4.062   3.866
  150GLY      O 1466   5.418   4.085   3.749
  151GLN      N 1467   5.372   4.152   3.963
  151GLN      H 1468   5.314   4.138   4.043
  151GLN     CA 1469   5.421   4.291   3.962
  151GLN     CB 1470   5.379   4.342   4.100
  151GLN     CG 1471   5.392   4.494   4.110
  151GLN     CD 1472   5.306   4.534   4.230
  151GLN    OE1 1473   5.339   4.496   4.342
  151GLN    NE2 1474   5.186   4.590   4.218
  151GLN   HE21 1475   5.147   4.599   4.126
  151GLN   HE22 1476   5.144   4.629   4.300
  151GLN      C 1477   5.570   4.315   3.939
  151GLN      O 1478   5.650   4.243   3.998
  152CYS      N 1479   5.602   4.419   3.862
  152CYS      H 1480   5.534   4.483   3.827
  152CYS     CA 1481   5.742   4.452   3.829
  152CYS     CB 1482   5.767   4.554   3.719
  152CYS     SG 1483   5.667   4.708   3.723
  152CYS     HG 1484   5.727   4.769   3.622
  152CYS      C 1485   5.834   4.481   3.948
  152CYS      O 1486   5.816   4.572   4.028
  153ARG      N 1487   5.937   4.398   3.940
  153ARG      H 1488   5.942   4.332   3.864
  153ARG     CA 1489   6.050   4.389   4.033
  153ARG     CB 1490   6.126   4.257   4.013
  153ARG     CG 1491   6.041   4.138   4.059
  153ARG     CD 1492   6.102   4.001   4.029
  153ARG     NE 1493   6.116   3.965   3.887
  153ARG     HE 1494   6.154   4.030   3.822
  153ARG     CZ 1495   6.071   3.853   3.830
  153ARG    NH1 1496   5.984   3.773   3.893
  153ARG   HH11 1497   5.958   3.795   3.987
  153ARG   HH12 1498   5.953   3.683   3.863
  153ARG    NH2 1499   6.128   3.796   3.723
  153ARG   HH21 1500   6.201   3.836   3.667
  153ARG   HH22 1501   6.110   3.700   3.701
  153ARG      C 1502   6.143   4.510   4.049
  153ARG      O 1503   6.209   4.518   4.152
  154VAL      N 1504   6.171   4.581   3.940
  154VAL      H 1505   6.170   4.536   3.851
  154VAL     CA 1506   6.211   4.723   3.936
  154VAL     CB 1507   6.258   4.769   3.798
  154VAL    CG1 1508   6.398   4.720   3.760
  154VAL    CG2 1509   6.150   4.740   3.694
  154VAL      C 1510   6.115   4.825   3.997
  154VAL      O 1511   5.994   4.811   4.015
  155ASP      N 1512   6.178   4.931   4.046
  155ASP      H 1513   6.277   4.943   4.031
  155ASP     CA 1514   6.125   5.050   4.114
  155ASP     CB 1515   6.248   5.127   4.163
  155ASP     CG 1516   6.206   5.269   4.203
  155ASP    OD1 1517   6.163   5.284   4.319
  155ASP    OD2 1518   6.211   5.354   4.112
  155ASP      C 1519   6.021   5.124   4.030
  155ASP      O 1520   6.024   5.125   3.907
  156ASP      N 1521   5.926   5.178   4.106
  156ASP      H 1522   5.918   5.168   4.205
  156ASP     CA 1523   5.817   5.261   4.053
  156ASP     CB 1524   5.731   5.329   4.161
  156ASP     CG 1525   5.666   5.236   4.264
  156ASP    OD1 1526   5.742   5.169   4.338
  156ASP    OD2 1527   5.542   5.241   4.278
  156ASP      C 1528   5.847   5.377   3.958
  156ASP      O 1529   5.756   5.410   3.882
  157LYS      N 1530   5.950   5.456   3.988
  157LYS      H 1531   6.003   5.444   4.071
  157LYS     CA 1532   5.994   5.563   3.897
  157LYS     CB 1533   6.076   5.667   3.973
  157LYS     CG 1534   6.063   5.806   3.912
  157LYS     CD 1535   6.178   5.887   3.973
  157LYS     CE 1536   6.176   6.021   3.899
  157LYS     NZ 1537   6.280   6.108   3.956
  157LYS    HZ1 1538   6.279   6.112   4.056
  157LYS    HZ2 1539   6.374   6.089   3.927
  157LYS    HZ3 1540   6.259   6.202   3.928
  157LYS      C 1541   6.076   5.518   3.776
  157LYS      O 1542   6.045   5.563   3.666
  158VAL      N 1543   6.152   5.411   3.795
  158VAL      H 1544   6.159   5.369   3.885
  158VAL     CA 1545   6.235   5.354   3.687
  158VAL     CB 1546   6.382   5.350   3.729
  158VAL    CG1 1547   6.418   5.496   3.756
  158VAL    CG2 1548   6.424   5.270   3.852
  158VAL      C 1549   6.191   5.219   3.633
  158VAL      O 1550   6.265   5.159   3.554
  159ASN      N 1551   6.064   5.182   3.653
  159ASN      H 1552   6.023   5.199   3.743
  159ASN     CA 1553   6.001   5.073   3.580
  159ASN     CB 1554   5.853   5.082   3.616
  159ASN     CG 1555   5.759   4.977   3.557
  159ASN    OD1 1556   5.785   4.861   3.527
  159ASN    ND2 1557   5.636   5.026   3.548
  159ASN   HD21 1558   5.625   5.116   3.591
  159ASN   HD22 1559   5.562   4.986   3.494
  159ASN      C 1560   6.004   5.107   3.430
  159ASN      O 1561   6.006   5.222   3.390
  160PHE      N 1562   6.008   5.000   3.351
  160PHE      H 1563   6.022   4.908   3.388
  160PHE     CA 1564   5.985   5.009   3.206
  160PHE     CB 1565   5.989   4.861   3.165
  160PHE     CG 1566   6.135   4.816   3.149
  160PHE    CD1 1567   6.215   4.783   3.258
  160PHE    HD1 1568   6.180   4.795   3.359
  160PHE    CD2 1569   6.186   4.828   3.021
  160PHE    HD2 1570   6.126   4.847   2.931
  160PHE    CE1 1571   6.350   4.765   3.234
  160PHE    HE1 1572   6.411   4.724   3.315
  160PHE    CE2 1573   6.322   4.809   3.002
  160PHE    HE2 1574   6.371   4.838   2.909
  160PHE     CZ 1575   6.406   4.773   3.107
  160PHE     HZ 1576   6.508   4.740   3.085
  160PHE      C 1577   5.870   5.083   3.138
  160PHE      O 1578   5.760   5.030   3.151
  161HISE     N 1579   5.903   5.201   3.085
  161HISE     H 1580   5.995   5.232   3.109
  161HISE    CA 1581   5.813   5.290   3.010
  161HISE    CB 1582   5.839   5.438   3.043
  161HISE    CG 1583   5.736   5.539   2.991
  161HISE   ND1 1584   5.606   5.510   2.991
  161HISE   CD2 1585   5.756   5.645   2.914
  161HISE   HD2 1586   5.852   5.694   2.897
  161HISE   CE1 1587   5.548   5.603   2.917
  161HISE   HE1 1588   5.444   5.601   2.884
  161HISE   NE2 1589   5.638   5.687   2.868
  161HISE   HE2 1590   5.620   5.764   2.806
  161HISE     C 1591   5.798   5.267   2.861
  161HISE     O 1592   5.895   5.276   2.785
  162PHE      N 1593   5.670   5.274   2.828
  162PHE      H 1594   5.601   5.326   2.878
  162PHE     CA 1595   5.617   5.231   2.697
  162PHE     CB 1596   5.494   5.146   2.728
  162PHE     CG 1597   5.514   4.995   2.745
  162PHE    CD1 1598   5.502   4.906   2.638
  162PHE    HD1 1599   5.472   4.953   2.544
  162PHE    CD2 1600   5.529   4.944   2.873
  162PHE    HD2 1601   5.529   5.003   2.964
  162PHE    CE1 1602   5.502   4.769   2.657
  162PHE    HE1 1603   5.502   4.700   2.572
  162PHE    CE2 1604   5.529   4.807   2.898
  162PHE    HE2 1605   5.528   4.765   2.997
  162PHE     CZ 1606   5.517   4.724   2.786
  162PHE     HZ 1607   5.522   4.618   2.809
  162PHE      C 1608   5.602   5.345   2.597
  162PHE      O 1609   5.510   5.427   2.604
  163ILE      N 1610   5.670   5.326   2.484
  163ILE      H 1611   5.720   5.245   2.456
  163ILE     CA 1612   5.664   5.427   2.378
  163ILE     CB 1613   5.800   5.495   2.357
  163ILE    CG1 1614   5.888   5.526   2.477
  163ILE    CG2 1615   5.787   5.620   2.270
  163ILE     CD 1616   5.832   5.633   2.572
  163ILE      C 1617   5.624   5.352   2.252
  163ILE      O 1618   5.668   5.243   2.214
  164LEU      N 1619   5.516   5.406   2.194
  164LEU      H 1620   5.508   5.505   2.202
  164LEU     CA 1621   5.446   5.339   2.084
  164LEU     CB 1622   5.301   5.328   2.132
  164LEU     CG 1623   5.193   5.309   2.026
  164LEU    CD1 1624   5.192   5.177   1.946
  164LEU    CD2 1625   5.059   5.332   2.098
  164LEU      C 1626   5.464   5.416   1.953
  164LEU      O 1627   5.437   5.535   1.943
  165PHE      N 1628   5.473   5.333   1.849
  165PHE      H 1629   5.491   5.238   1.877
  165PHE     CA 1630   5.489   5.361   1.706
  165PHE     CB 1631   5.613   5.293   1.648
  165PHE     CG 1632   5.722   5.399   1.640
  165PHE    CD1 1633   5.823   5.415   1.734
  165PHE    HD1 1634   5.840   5.342   1.813
  165PHE    CD2 1635   5.724   5.482   1.527
  165PHE    HD2 1636   5.660   5.468   1.441
  165PHE    CE1 1637   5.927   5.507   1.721
  165PHE    HE1 1638   5.989   5.537   1.806
  165PHE    CE2 1639   5.824   5.578   1.516
  165PHE    HE2 1640   5.832   5.642   1.428
  165PHE     CZ 1641   5.927   5.587   1.609
  165PHE     HZ 1642   6.020   5.643   1.595
  165PHE      C 1643   5.370   5.312   1.622
  165PHE      O 1644   5.341   5.198   1.594
  166ASN      N 1645   5.323   5.417   1.555
  166ASN      H 1646   5.363   5.509   1.559
  166ASN     CA 1647   5.203   5.411   1.469
  166ASN     CB 1648   5.087   5.475   1.545
  166ASN     CG 1649   4.947   5.436   1.497
  166ASN    OD1 1650   4.927   5.372   1.394
  166ASN    ND2 1651   4.842   5.466   1.572
  166ASN   HD21 1652   4.835   5.501   1.665
  166ASN   HD22 1653   4.761   5.470   1.515
  166ASN      C 1654   5.226   5.475   1.332
  166ASN      O 1655   5.307   5.567   1.318
  167ASN      N 1656   5.143   5.439   1.234
  167ASN      H 1657   5.066   5.377   1.250
  167ASN     CA 1658   5.156   5.486   1.095
  167ASN     CB 1659   5.222   5.373   1.016
  167ASN     CG 1660   5.262   5.424   0.876
  167ASN    OD1 1661   5.189   5.498   0.811
  167ASN    ND2 1662   5.390   5.409   0.845
  167ASN   HD21 1663   5.450   5.373   0.918
  167ASN   HD22 1664   5.434   5.467   0.778
  167ASN      C 1665   5.017   5.534   1.053
  167ASN      O 1666   4.921   5.462   1.030
  168VAL      N 1667   5.030   5.663   1.020
  168VAL      H 1668   5.104   5.723   1.050
  168VAL     CA 1669   4.917   5.743   0.971
  168VAL     CB 1670   4.890   5.861   1.065
  168VAL    CG1 1671   4.743   5.902   1.049
  168VAL    CG2 1672   4.908   5.832   1.214
  168VAL      C 1673   4.926   5.783   0.825
  168VAL      O 1674   4.979   5.891   0.799
  169ASP      N 1675   4.881   5.695   0.735
  169ASP      H 1676   4.843   5.612   0.775
  169ASP     CA 1677   4.903   5.704   0.590
  169ASP     CB 1678   4.789   5.779   0.522
  169ASP     CG 1679   4.676   5.688   0.474
  169ASP    OD1 1680   4.589   5.732   0.395
  169ASP    OD2 1681   4.649   5.585   0.538
  169ASP      C 1682   5.045   5.741   0.549
  169ASP      O 1683   5.055   5.824   0.458
  170GLY      N 1684   5.149   5.687   0.612
  170GLY      H 1685   5.144   5.622   0.688
  170GLY     CA 1686   5.289   5.721   0.583
  170GLY      C 1687   5.352   5.783   0.707
  170GLY      O 1688   5.469   5.760   0.740
  171HISE     N 1689   5.271   5.860   0.780
  171HISE     H 1690   5.171   5.856   0.783
  171HISE    CA 1691   5.324   5.933   0.895
  171HISE    CB 1692   5.246   6.062   0.924
  171HISE    CG 1693   5.307   6.176   0.842
  171HISE   ND1 1694   5.393   6.265   0.891
  171HISE   CD2 1695   5.306   6.182   0.709
  171HISE   HD2 1696   5.230   6.135   0.648
  171HISE   CE1 1697   5.442   6.332   0.787
  171HISE   HE1 1698   5.521   6.408   0.791
  171HISE   NE2 1699   5.395   6.276   0.676
  171HISE   HE2 1700   5.417   6.307   0.584
  171HISE     C 1701   5.347   5.852   1.023
  171HISE     O 1702   5.255   5.806   1.091
  172LEU      N 1703   5.476   5.844   1.055
  172LEU      H 1704   5.550   5.875   0.996
  172LEU     CA 1705   5.518   5.785   1.184
  172LEU     CB 1706   5.666   5.748   1.185
  172LEU     CG 1707   5.704   5.678   1.055
  172LEU    CD1 1708   5.854   5.647   1.047
  172LEU    CD2 1709   5.631   5.545   1.032
  172LEU      C 1710   5.481   5.879   1.299
  172LEU      O 1711   5.543   5.984   1.313
  173TYR      N 1712   5.401   5.824   1.389
  173TYR      H 1713   5.378   5.727   1.379
  173TYR     CA 1714   5.377   5.893   1.517
  173TYR     CB 1715   5.227   5.926   1.520
  173TYR     CG 1716   5.208   6.067   1.463
  173TYR    CD1 1717   5.209   6.178   1.546
  173TYR    HD1 1718   5.258   6.170   1.642
  173TYR    CD2 1719   5.147   6.087   1.339
  173TYR    HD2 1720   5.138   6.003   1.272
  173TYR    CE1 1721   5.153   6.301   1.513
  173TYR    HE1 1722   5.152   6.388   1.579
  173TYR    CE2 1723   5.100   6.210   1.295
  173TYR    HE2 1724   5.084   6.218   1.188
  173TYR     CZ 1725   5.098   6.315   1.385
  173TYR     OH 1726   5.051   6.439   1.352
  173TYR     HH 1727   4.958   6.422   1.321
  173TYR      C 1728   5.425   5.812   1.638
  173TYR      O 1729   5.423   5.689   1.630
  174GLU      N 1730   5.501   5.885   1.720
  174GLU      H 1731   5.531   5.978   1.700
  174GLU     CA 1732   5.535   5.846   1.857
  174GLU     CB 1733   5.674   5.904   1.885
  174GLU     CG 1734   5.765   5.791   1.936
  174GLU     CD 1735   5.895   5.849   1.990
  174GLU    OE1 1736   6.001   5.806   1.940
  174GLU    OE2 1737   5.893   5.931   2.085
  174GLU      C 1738   5.430   5.885   1.961
  174GLU      O 1739   5.420   5.999   2.007
  175LEU      N 1740   5.359   5.780   2.000
  175LEU      H 1741   5.381   5.685   1.976
  175LEU     CA 1742   5.269   5.789   2.117
  175LEU     CB 1743   5.138   5.716   2.089
  175LEU     CG 1744   5.046   5.772   1.980
  175LEU    CD1 1745   5.091   5.744   1.836
  175LEU    CD2 1746   4.919   5.688   1.986
  175LEU      C 1747   5.331   5.737   2.247
  175LEU      O 1748   5.421   5.653   2.245
  176ASP      N 1749   5.295   5.806   2.355
  176ASP      H 1750   5.237   5.887   2.354
  176ASP     CA 1751   5.341   5.788   2.493
  176ASP     CB 1752   5.391   5.920   2.553
  176ASP     CG 1753   5.481   5.896   2.674
  176ASP    OD1 1754   5.439   5.900   2.792
  176ASP    OD2 1755   5.601   5.866   2.654
  176ASP      C 1756   5.241   5.716   2.582
  176ASP      O 1757   5.127   5.763   2.574
  177GLY      N 1758   5.276   5.628   2.676
  177GLY      H 1759   5.348   5.562   2.655
  177GLY     CA 1760   5.184   5.597   2.786
  177GLY      C 1761   5.121   5.705   2.873
  177GLY      O 1762   5.008   5.698   2.921
  178ARG      N 1763   5.197   5.811   2.901
  178ARG      H 1764   5.289   5.813   2.863
  178ARG     CA 1765   5.167   5.929   2.984
  178ARG     CB 1766   5.291   5.969   3.063
  178ARG     CG 1767   5.343   5.844   3.135
  178ARG     CD 1768   5.457   5.871   3.234
  178ARG     NE 1769   5.471   5.742   3.303
  178ARG     HE 1770   5.388   5.688   3.311
  178ARG     CZ 1771   5.580   5.691   3.362
  178ARG    NH1 1772   5.688   5.771   3.365
  178ARG   HH11 1773   5.684   5.862   3.326
  178ARG   HH12 1774   5.775   5.740   3.404
  178ARG    NH2 1775   5.600   5.559   3.372
  178ARG   HH21 1776   5.526   5.493   3.359
  178ARG   HH22 1777   5.696   5.534   3.383
  178ARG      C 1778   5.107   6.048   2.911
  178ARG      O 1779   5.006   6.101   2.957
  179MET      N 1780   5.185   6.122   2.832
  179MET      H 1781   5.281   6.096   2.827
  179MET     CA 1782   5.135   6.238   2.756
  179MET     CB 1783   5.256   6.306   2.691
  179MET     CG 1784   5.362   6.331   2.798
  179MET     SD 1785   5.320   6.473   2.905
  179MET     CE 1786   5.460   6.501   3.013
  179MET      C 1787   5.046   6.195   2.638
  179MET      O 1788   5.067   6.086   2.585
  180PRO      N 1789   4.935   6.265   2.615
  180PRO     CA 1790   4.843   6.233   2.505
  180PRO     CB 1791   4.716   6.308   2.546
  180PRO     CG 1792   4.732   6.338   2.696
  180PRO     CD 1793   4.882   6.358   2.715
  180PRO      C 1794   4.896   6.279   2.368
  180PRO      O 1795   4.901   6.205   2.270
  181PHE      N 1796   4.963   6.394   2.368
  181PHE      H 1797   4.939   6.456   2.442
  181PHE     CA 1798   5.020   6.464   2.252
  181PHE     CB 1799   5.087   6.595   2.293
  181PHE     CG 1800   5.135   6.666   2.167
  181PHE    CD1 1801   5.269   6.670   2.134
  181PHE    HD1 1802   5.350   6.651   2.204
  181PHE    CD2 1803   5.043   6.712   2.074
  181PHE    HD2 1804   4.939   6.687   2.097
  181PHE    CE1 1805   5.308   6.720   2.010
  181PHE    HE1 1806   5.403   6.688   1.967
  181PHE    CE2 1807   5.080   6.773   1.954
  181PHE    HE2 1808   5.018   6.845   1.901
  181PHE     CZ 1809   5.215   6.774   1.921
  181PHE     HZ 1810   5.254   6.841   1.845
  181PHE      C 1811   5.115   6.378   2.168
  181PHE      O 1812   5.216   6.339   2.227
  182PRO      N 1813   5.077   6.343   2.045
  182PRO     CA 1814   5.162   6.262   1.957
  182PRO     CB 1815   5.060   6.204   1.859
  182PRO     CG 1816   4.962   6.318   1.832
  182PRO     CD 1817   4.956   6.382   1.970
  182PRO      C 1818   5.277   6.337   1.888
  182PRO      O 1819   5.261   6.439   1.821
  183VAL      N 1820   5.393   6.272   1.888
  183VAL      H 1821   5.397   6.178   1.921
  183VAL     CA 1822   5.515   6.325   1.825
  183VAL     CB 1823   5.632   6.289   1.917
  183VAL    CG1 1824   5.777   6.278   1.867
  183VAL    CG2 1825   5.641   6.408   2.012
  183VAL      C 1826   5.540   6.273   1.683
  183VAL      O 1827   5.534   6.152   1.663
  184ASN      N 1828   5.559   6.360   1.585
  184ASN      H 1829   5.548   6.454   1.615
  184ASN     CA 1830   5.590   6.325   1.444
  184ASN     CB 1831   5.515   6.419   1.349
  184ASN     CG 1832   5.518   6.370   1.206
  184ASN    OD1 1833   5.549   6.449   1.115
  184ASN    ND2 1834   5.465   6.250   1.181
  184ASN   HD21 1835   5.438   6.185   1.252
  184ASN   HD22 1836   5.431   6.224   1.091
  184ASN      C 1837   5.740   6.313   1.421
  184ASN      O 1838   5.825   6.399   1.444
  185HISE     N 1839   5.762   6.196   1.359
  185HISE     H 1840   5.693   6.125   1.375
  185HISE    CA 1841   5.894   6.157   1.309
  185HISE    CB 1842   5.924   6.016   1.361
  185HISE    CG 1843   5.982   6.006   1.502
  185HISE   ND1 1844   6.079   6.078   1.558
  185HISE   CD2 1845   5.949   5.914   1.592
  185HISE   HD2 1846   5.865   5.844   1.586
  185HISE   CE1 1847   6.098   6.039   1.684
  185HISE   HE1 1848   6.143   6.091   1.767
  185HISE   NE2 1849   6.018   5.935   1.704
  185HISE   HE2 1850   6.019   5.886   1.790
  185HISE     C 1851   5.923   6.168   1.160
  185HISE     O 1852   6.032   6.132   1.115
  186GLY      N 1853   5.830   6.230   1.088
  186GLY      H 1854   5.760   6.268   1.147
  186GLY     CA 1855   5.807   6.219   0.943
  186GLY      C 1856   5.728   6.103   0.881
  186GLY      O 1857   5.673   6.022   0.955
  187ALA      N 1858   5.751   6.079   0.752
  187ALA      H 1859   5.806   6.144   0.700
  187ALA     CA 1860   5.698   5.964   0.676
  187ALA     CB 1861   5.633   6.019   0.549
  187ALA      C 1862   5.787   5.844   0.643
  187ALA      O 1863   5.908   5.858   0.630
  188SER      N 1864   5.742   5.722   0.671
  188SER      H 1865   5.664   5.711   0.734
  188SER     CA 1866   5.792   5.598   0.610
  188SER     CB 1867   5.901   5.536   0.700
  188SER     OG 1868   5.985   5.444   0.629
  188SER     HG 1869   6.061   5.415   0.688
  188SER      C 1870   5.679   5.495   0.607
  188SER      O 1871   5.580   5.506   0.678
  189SER      N 1872   5.702   5.385   0.535
  189SER      H 1873   5.794   5.370   0.500
  189SER     CA 1874   5.604   5.276   0.523
  189SER     CB 1875   5.621   5.212   0.385
  189SER     OG 1876   5.750   5.151   0.387
  189SER     HG 1877   5.739   5.059   0.351
  189SER      C 1878   5.606   5.179   0.641
  189SER      O 1879   5.712   5.146   0.694
  190GLU      N 1880   5.489   5.120   0.662
  190GLU      H 1881   5.406   5.153   0.617
  190GLU     CA 1882   5.466   5.010   0.759
  190GLU     CB 1883   5.319   4.967   0.760
  190GLU     CG 1884   5.266   4.991   0.901
  190GLU     CD 1885   5.120   4.957   0.932
  190GLU    OE1 1886   5.091   4.851   0.991
  190GLU    OE2 1887   5.040   5.045   0.898
  190GLU      C 1888   5.557   4.889   0.746
  190GLU      O 1889   5.600   4.824   0.840
  191ASP      N 1890   5.579   4.850   0.621
  191ASP      H 1891   5.518   4.868   0.543
  191ASP     CA 1892   5.673   4.741   0.586
  191ASP     CB 1893   5.646   4.703   0.441
  191ASP     CG 1894   5.634   4.831   0.358
  191ASP    OD1 1895   5.745   4.880   0.328
  191ASP    OD2 1896   5.523   4.887   0.345
  191ASP      C 1897   5.822   4.767   0.609
  191ASP      O 1898   5.882   4.667   0.648
  192THR      N 1899   5.866   4.892   0.605
  192THR      H 1900   5.827   4.965   0.549
  192THR     CA 1901   6.000   4.918   0.660
  192THR     CB 1902   6.074   4.991   0.546
  192THR    OG1 1903   6.215   4.986   0.569
  192THR    HG1 1904   6.235   5.031   0.658
  192THR    CG2 1905   6.025   5.137   0.531
  192THR      C 1906   6.013   4.988   0.796
  192THR      O 1907   6.126   5.023   0.829
  193LEU      N 1908   5.903   4.996   0.871
  193LEU      H 1909   5.820   4.975   0.820
  193LEU     CA 1910   5.882   5.045   1.007
  193LEU     CB 1911   5.744   5.012   1.062
  193LEU     CG 1912   5.705   5.080   1.194
  193LEU    CD1 1913   5.641   5.217   1.181
  193LEU    CD2 1914   5.613   4.993   1.282
  193LEU      C 1915   5.991   5.010   1.109
  193LEU      O 1916   6.055   5.102   1.161
  194LEU      N 1917   6.009   4.883   1.141
  194LEU      H 1918   5.958   4.811   1.095
  194LEU     CA 1919   6.101   4.837   1.247
  194LEU     CB 1920   6.077   4.687   1.264
  194LEU     CG 1921   5.957   4.628   1.339
  194LEU    CD1 1922   5.825   4.679   1.280
  194LEU    CD2 1923   5.973   4.477   1.355
  194LEU      C 1924   6.247   4.878   1.237
  194LEU      O 1925   6.286   4.956   1.323
  195LYS      N 1926   6.302   4.870   1.115
  195LYS      H 1927   6.240   4.864   1.037
  195LYS     CA 1928   6.437   4.925   1.098
  195LYS     CB 1929   6.505   4.854   0.980
  195LYS     CG 1930   6.522   4.703   1.007
  195LYS     CD 1931   6.563   4.635   0.876
  195LYS     CE 1932   6.632   4.503   0.911
  195LYS     NZ 1933   6.697   4.430   0.801
  195LYS    HZ1 1934   6.739   4.345   0.832
  195LYS    HZ2 1935   6.625   4.411   0.734
  195LYS    HZ3 1936   6.762   4.500   0.772
  195LYS      C 1937   6.446   5.078   1.089
  195LYS      O 1938   6.553   5.135   1.105
  196ASP      N 1939   6.345   5.140   1.030
  196ASP      H 1940   6.309   5.109   0.941
  196ASP     CA 1941   6.336   5.286   1.033
  196ASP     CB 1942   6.234   5.344   0.934
  196ASP     CG 1943   6.288   5.328   0.793
  196ASP    OD1 1944   6.357   5.229   0.757
  196ASP    OD2 1945   6.244   5.404   0.704
  196ASP      C 1946   6.321   5.349   1.172
  196ASP      O 1947   6.400   5.432   1.217
  197ALA      N 1948   6.236   5.286   1.253
  197ALA      H 1949   6.185   5.208   1.217
  197ALA     CA 1950   6.208   5.321   1.394
  197ALA     CB 1951   6.108   5.226   1.457
  197ALA      C 1952   6.330   5.326   1.486
  197ALA      O 1953   6.358   5.434   1.540
  198ALA      N 1954   6.411   5.222   1.467
  198ALA      H 1955   6.377   5.147   1.412
  198ALA     CA 1956   6.551   5.210   1.510
  198ALA     CB 1957   6.622   5.083   1.464
  198ALA      C 1958   6.643   5.328   1.477
  198ALA      O 1959   6.724   5.366   1.561
  199LYS      N 1960   6.632   5.371   1.351
  199LYS      H 1961   6.571   5.332   1.282
  199LYS     CA 1962   6.707   5.488   1.300
  199LYS     CB 1963   6.692   5.495   1.148
  199LYS     CG 1964   6.741   5.372   1.072
  199LYS     CD 1965   6.760   5.392   0.922
  199LYS     CE 1966   6.810   5.262   0.858
  199LYS     NZ 1967   6.843   5.281   0.715
  199LYS    HZ1 1968   6.870   5.375   0.691
  199LYS    HZ2 1969   6.910   5.210   0.691
  199LYS    HZ3 1970   6.759   5.281   0.660
  199LYS      C 1971   6.656   5.623   1.352
  199LYS      O 1972   6.739   5.701   1.400
  200VAL      N 1973   6.525   5.646   1.355
  200VAL      H 1974   6.460   5.581   1.316
  200VAL     CA 1975   6.469   5.769   1.414
  200VAL     CB 1976   6.327   5.801   1.368
  200VAL    CG1 1977   6.310   5.804   1.216
  200VAL    CG2 1978   6.214   5.710   1.415
  200VAL      C 1979   6.476   5.774   1.566
  200VAL      O 1980   6.491   5.882   1.624
  201CYS      N 1981   6.486   5.658   1.632
  201CYS      H 1982   6.471   5.571   1.586
  201CYS     CA 1983   6.512   5.667   1.776
  201CYS     CB 1984   6.458   5.534   1.831
  201CYS     SG 1985   6.275   5.537   1.836
  201CYS     HG 1986   6.264   5.518   1.704
  201CYS      C 1987   6.654   5.685   1.826
  201CYS      O 1988   6.666   5.723   1.944
  202ARG      N 1989   6.752   5.702   1.739
  202ARG      H 1990   6.731   5.719   1.641
  202ARG     CA 1991   6.893   5.725   1.772
  202ARG     CB 1992   6.966   5.771   1.645
  202ARG     CG 1993   7.032   5.645   1.592
  202ARG     CD 1994   7.085   5.655   1.447
  202ARG     NE 1995   7.178   5.542   1.434
  202ARG     HE 1996   7.250   5.553   1.503
  202ARG     CZ 1997   7.180   5.431   1.359
  202ARG    NH1 1998   7.071   5.387   1.295
  202ARG   HH11 1999   6.979   5.427   1.303
  202ARG   HH12 2000   7.093   5.333   1.214
  202ARG    NH2 2001   7.300   5.373   1.345
  202ARG   HH21 2002   7.375   5.406   1.402
  202ARG   HH22 2003   7.327   5.324   1.263
  202ARG      C 2004   6.923   5.810   1.895
  202ARG      O 2005   6.974   5.749   1.990
  203GLU      N 2006   6.875   5.933   1.905
  203GLU      H 2007   6.841   5.972   1.821
  203GLU     CA 2008   6.882   6.017   2.026
  203GLU     CB 2009   6.789   6.137   2.007
  203GLU     CG 2010   6.878   6.242   1.943
  203GLU     CD 2011   6.809   6.376   1.918
  203GLU    OE1 2012   6.807   6.435   1.808
  203GLU    OE2 2013   6.792   6.443   2.023
  203GLU      C 2014   6.860   5.950   2.163
  203GLU      O 2015   6.926   5.982   2.260
  204PHE      N 2016   6.755   5.869   2.161
  204PHE      H 2017   6.701   5.853   2.079
  204PHE     CA 2018   6.718   5.787   2.278
  204PHE     CB 2019   6.565   5.776   2.273
  204PHE     CG 2020   6.503   5.903   2.332
  204PHE    CD1 2021   6.439   5.995   2.250
  204PHE    HD1 2022   6.433   5.963   2.145
  204PHE    CD2 2023   6.498   5.915   2.470
  204PHE    HD2 2024   6.551   5.844   2.535
  204PHE    CE1 2025   6.373   6.105   2.303
  204PHE    HE1 2026   6.332   6.174   2.229
  204PHE    CE2 2027   6.433   6.026   2.521
  204PHE    HE2 2028   6.439   6.043   2.628
  204PHE     CZ 2029   6.366   6.119   2.441
  204PHE     HZ 2030   6.320   6.207   2.484
  204PHE      C 2031   6.792   5.655   2.299
  204PHE      O 2032   6.836   5.633   2.411
  205THR      N 2033   6.832   5.588   2.191
  205THR      H 2034   6.805   5.614   2.098
  205THR     CA 2035   6.905   5.460   2.199
  205THR     CB 2036   6.889   5.366   2.079
  205THR    OG1 2037   6.896   5.456   1.967
  205THR    HG1 2038   6.903   5.394   1.888
  205THR    CG2 2039   6.745   5.314   2.085
  205THR      C 2040   7.056   5.464   2.227
  205THR      O 2041   7.116   5.368   2.276
  206GLU      N 2042   7.115   5.579   2.197
  206GLU      H 2043   7.078   5.638   2.125
  206GLU     CA 2044   7.244   5.616   2.259
  206GLU     CB 2045   7.316   5.697   2.151
  206GLU     CG 2046   7.401   5.598   2.071
  206GLU     CD 2047   7.496   5.662   1.969
  206GLU    OE1 2048   7.480   5.641   1.847
  206GLU    OE2 2049   7.599   5.722   2.006
  206GLU      C 2050   7.229   5.698   2.387
  206GLU      O 2051   7.317   5.783   2.404
  207ARG      N 2052   7.127   5.683   2.472
  207ARG      H 2053   7.049   5.625   2.447
  207ARG     CA 2054   7.115   5.762   2.595
  207ARG     CB 2055   6.997   5.857   2.571
  207ARG     CG 2056   6.962   5.957   2.681
  207ARG     CD 2057   6.850   6.049   2.628
  207ARG     NE 2058   6.910   6.137   2.528
  207ARG     HE 2059   7.010   6.143   2.516
  207ARG     CZ 2060   6.848   6.204   2.430
  207ARG    NH1 2061   6.718   6.191   2.400
  207ARG   HH11 2062   6.661   6.129   2.453
  207ARG   HH12 2063   6.671   6.252   2.337
  207ARG    NH2 2064   6.916   6.302   2.368
  207ARG   HH21 2065   7.008   6.331   2.396
  207ARG   HH22 2066   6.876   6.356   2.295
  207ARG      C 2067   7.102   5.687   2.728
  207ARG      O 2068   7.018   5.598   2.739
  208GLU      N 2069   7.182   5.734   2.822
  208GLU      H 2070   7.243   5.810   2.797
  208GLU     CA 2071   7.198   5.679   2.957
  208GLU     CB 2072   7.074   5.707   3.043
  208GLU     CG 2073   7.054   5.856   3.070
  208GLU     CD 2074   6.941   5.874   3.173
  208GLU    OE1 2075   6.821   5.873   3.136
  208GLU    OE2 2076   6.974   5.905   3.289
  208GLU      C 2077   7.243   5.533   2.970
  208GLU      O 2078   7.335   5.504   3.047
  209GLN      N 2079   7.160   5.436   2.931
  209GLN      H 2080   7.065   5.458   2.910
  209GLN     CA 2081   7.196   5.293   2.919
  209GLN     CB 2082   7.068   5.210   2.910
  209GLN     CG 2083   6.981   5.214   3.035
  209GLN     CD 2084   6.892   5.337   3.052
  209GLN    OE1 2085   6.856   5.404   2.956
  209GLN    NE2 2086   6.852   5.375   3.173
  209GLN   HE21 2087   6.863   5.319   3.254
  209GLN   HE22 2088   6.812   5.467   3.179
  209GLN      C 2089   7.297   5.267   2.809
  209GLN      O 2090   7.276   5.295   2.691
  210GLY      N 2091   7.409   5.205   2.845
  210GLY      H 2092   7.413   5.180   2.942
  210GLY     CA 2093   7.524   5.166   2.763
  210GLY      C 2094   7.482   5.085   2.640
  210GLY      O 2095   7.556   5.081   2.542
  211GLU      N 2096   7.374   5.007   2.636
  211GLU      H 2097   7.307   5.014   2.710
  211GLU     CA 2098   7.339   4.913   2.528
  211GLU     CB 2099   7.322   4.774   2.588
  211GLU     CG 2100   7.270   4.668   2.490
  211GLU     CD 2101   7.361   4.648   2.368
  211GLU    OE1 2102   7.326   4.705   2.263
  211GLU    OE2 2103   7.457   4.568   2.380
  211GLU      C 2104   7.226   4.965   2.438
  211GLU      O 2105   7.121   5.012   2.480
  212VAL      N 2106   7.270   4.998   2.316
  212VAL      H 2107   7.366   4.977   2.299
  212VAL     CA 2108   7.185   5.043   2.206
  212VAL     CB 2109   7.252   5.073   2.072
  212VAL    CG1 2110   7.345   5.194   2.079
  212VAL    CG2 2111   7.345   4.960   2.029
  212VAL      C 2112   7.060   4.960   2.178
  212VAL      O 2113   6.963   5.005   2.118
  213ARG      N 2114   7.078   4.828   2.194
  213ARG      H 2115   7.173   4.799   2.204
  213ARG     CA 2116   6.971   4.729   2.184
  213ARG     CB 2117   7.026   4.587   2.170
  213ARG     CG 2118   7.094   4.569   2.033
  213ARG     CD 2119   7.170   4.437   2.018
  213ARG     NE 2120   7.285   4.439   1.926
  213ARG     HE 2121   7.300   4.528   1.884
  213ARG     CZ 2122   7.345   4.333   1.868
  213ARG    NH1 2123   7.316   4.205   1.887
  213ARG   HH11 2124   7.232   4.194   1.941
  213ARG   HH12 2125   7.361   4.130   1.836
  213ARG    NH2 2126   7.432   4.373   1.773
  213ARG   HH21 2127   7.471   4.465   1.766
  213ARG   HH22 2128   7.454   4.311   1.697
  213ARG      C 2129   6.874   4.734   2.303
  213ARG      O 2130   6.880   4.658   2.398
  214PHE      N 2131   6.805   4.849   2.299
  214PHE      H 2132   6.831   4.927   2.245
  214PHE     CA 2133   6.689   4.861   2.388
  214PHE     CB 2134   6.639   5.005   2.377
  214PHE     CG 2135   6.703   5.104   2.474
  214PHE    CD1 2136   6.651   5.120   2.602
  214PHE    HD1 2137   6.565   5.062   2.635
  214PHE    CD2 2138   6.803   5.189   2.426
  214PHE    HD2 2139   6.853   5.170   2.332
  214PHE    CE1 2140   6.702   5.222   2.681
  214PHE    HE1 2141   6.681   5.224   2.788
  214PHE    CE2 2142   6.851   5.292   2.507
  214PHE    HE2 2143   6.927   5.361   2.470
  214PHE     CZ 2144   6.808   5.300   2.638
  214PHE     HZ 2145   6.857   5.376   2.701
  214PHE      C 2146   6.581   4.765   2.338
  214PHE      O 2147   6.562   4.755   2.217
  215SER      N 2148   6.492   4.724   2.428
  215SER      H 2149   6.510   4.747   2.523
  215SER     CA 2150   6.394   4.622   2.388
  215SER     CB 2151   6.362   4.531   2.508
  215SER     OG 2152   6.471   4.439   2.516
  215SER     HG 2153   6.519   4.424   2.431
  215SER      C 2154   6.260   4.670   2.332
  215SER      O 2155   6.215   4.785   2.328
  216ALA      N 2156   6.205   4.578   2.255
  216ALA      H 2157   6.249   4.490   2.235
  216ALA     CA 2158   6.073   4.597   2.191
  216ALA     CB 2159   6.086   4.656   2.052
  216ALA      C 2160   5.976   4.481   2.168
  216ALA      O 2161   6.024   4.382   2.112
  217VAL      N 2162   5.848   4.510   2.190
  217VAL      H 2163   5.828   4.597   2.236
  217VAL     CA 2164   5.742   4.411   2.168
  217VAL     CB 2165   5.674   4.364   2.296
  217VAL    CG1 2166   5.770   4.278   2.380
  217VAL    CG2 2167   5.620   4.486   2.368
  217VAL      C 2168   5.646   4.456   2.058
  217VAL      O 2169   5.630   4.571   2.019
  218ALA      N 2170   5.593   4.349   1.997
  218ALA      H 2171   5.649   4.267   2.005
  218ALA     CA 2172   5.480   4.366   1.905
  218ALA     CB 2173   5.540   4.398   1.767
  218ALA      C 2174   5.376   4.255   1.905
  218ALA      O 2175   5.409   4.142   1.943
  219LEU      N 2176   5.263   4.288   1.845
  219LEU      H 2177   5.233   4.384   1.851
  219LEU     CA 2178   5.155   4.189   1.826
  219LEU     CB 2179   5.023   4.266   1.836
  219LEU     CG 2180   4.998   4.304   1.982
  219LEU    CD1 2181   4.874   4.392   1.993
  219LEU    CD2 2182   4.983   4.177   2.066
  219LEU      C 2183   5.162   4.118   1.691
  219LEU      O 2184   5.181   4.182   1.588
  220CYS      N 2185   5.119   3.993   1.688
  220CYS      H 2186   5.106   3.944   1.773
  220CYS     CA 2187   5.097   3.908   1.569
  220CYS     CB 2188   5.232   3.869   1.509
  220CYS     SG 2189   5.204   3.783   1.349
  220CYS     HG 2190   5.114   3.711   1.415
  220CYS      C 2191   5.027   3.779   1.608
  220CYS     O1 2192   4.990   3.698   1.520
  220CYS     O2 2193   4.996   3.775   1.729
   6.92600   6.92600   4.89736   0.00000   0.00000   0.00000   0.00000   3.46300   3.46300
