# Supplementary material for: Is There a Functional Role for the Knotted Topology in Protein UCH-L1?
Source: J Chem Inf Model. 2024 Jul 24;64(17):6827–37. doi: 10.1021/acs.jcim.4c00880 (PMC11388461; doi:10.1021/acs.jcim.4c00880)
Supplement: Supplementary file 2 — ci4c00880_si_002.zip [file ci4c00880_si_002.zip › UCH-L1_files/APO/APO_delta221/REP_2/traj_initial.gro]

Protein in water t=   0.00000 step= 0
 2193
    1MET      N    1   6.115   3.592   3.444
    1MET     H1    2   6.057   3.660   3.490
    1MET     H2    3   6.126   3.510   3.500
    1MET     H3    4   6.206   3.634   3.439
    1MET     CA    5   6.070   3.563   3.308
    1MET     CB    6   6.043   3.415   3.279
    1MET     CG    7   6.168   3.328   3.290
    1MET     SD    8   6.249   3.333   3.454
    1MET     CE    9   6.373   3.205   3.444
    1MET      C   10   5.949   3.646   3.264
    1MET      O   11   5.961   3.697   3.153
    2GLN      N   12   5.832   3.641   3.327
    2GLN      H   13   5.817   3.582   3.407
    2GLN     CA   14   5.716   3.726   3.296
    2GLN     CB   15   5.626   3.659   3.192
    2GLN     CG   16   5.499   3.601   3.256
    2GLN     CD   17   5.389   3.570   3.154
    2GLN    OE1   18   5.401   3.520   3.042
    2GLN    NE2   19   5.279   3.642   3.172
    2GLN   HE21   20   5.280   3.710   3.245
    2GLN   HE22   21   5.212   3.644   3.097
    2GLN      C   22   5.646   3.794   3.413
    2GLN      O   23   5.630   3.728   3.516
    3LEU      N   24   5.572   3.899   3.377
    3LEU      H   25   5.594   3.939   3.288
    3LEU     CA   26   5.490   3.974   3.473
    3LEU     CB   27   5.491   4.123   3.439
    3LEU     CG   28   5.625   4.196   3.453
    3LEU    CD1   29   5.612   4.336   3.393
    3LEU    CD2   30   5.668   4.211   3.599
    3LEU      C   31   5.348   3.917   3.475
    3LEU      O   32   5.303   3.856   3.378
    4LYS      N   33   5.278   3.944   3.585
    4LYS      H   34   5.316   3.983   3.669
    4LYS     CA   35   5.136   3.905   3.594
    4LYS     CB   36   5.079   3.922   3.734
    4LYS     CG   37   5.140   3.847   3.853
    4LYS     CD   38   5.048   3.868   3.974
    4LYS     CE   39   5.108   3.838   4.111
    4LYS     NZ   40   5.192   3.717   4.114
    4LYS    HZ1   41   5.274   3.750   4.068
    4LYS    HZ2   42   5.201   3.669   4.201
    4LYS    HZ3   43   5.154   3.649   4.051
    4LYS      C   44   5.042   3.983   3.502
    4LYS      O   45   5.075   4.099   3.477
    5PRO      N   46   4.947   3.922   3.431
    5PRO     CA   47   4.840   3.989   3.355
    5PRO     CB   48   4.762   3.865   3.309
    5PRO     CG   49   4.867   3.755   3.289
    5PRO     CD   50   4.943   3.776   3.420
    5PRO      C   51   4.753   4.093   3.426
    5PRO      O   52   4.706   4.075   3.538
    6MET      N   53   4.724   4.189   3.339
    6MET      H   54   4.757   4.181   3.245
    6MET     CA   55   4.653   4.309   3.386
    6MET     CB   56   4.750   4.427   3.394
    6MET     CG   57   4.696   4.554   3.459
    6MET     SD   58   4.803   4.699   3.492
    6MET     CE   59   4.886   4.705   3.334
    6MET      C   60   4.541   4.345   3.287
    6MET      O   61   4.554   4.321   3.167
    7GLU      N   62   4.426   4.372   3.348
    7GLU      H   63   4.412   4.350   3.444
    7GLU     CA   64   4.318   4.444   3.278
    7GLU     CB   65   4.202   4.447   3.378
    7GLU     CG   66   4.064   4.441   3.312
    7GLU     CD   67   3.951   4.473   3.410
    7GLU    OE1   68   3.860   4.541   3.358
    7GLU    OE2   69   3.935   4.417   3.521
    7GLU      C   70   4.356   4.581   3.223
    7GLU      O   71   4.388   4.675   3.296
    8ILE      N   72   4.389   4.585   3.094
    8ILE      H   73   4.383   4.504   3.035
    8ILE     CA   74   4.431   4.704   3.018
    8ILE     CB   75   4.512   4.677   2.892
    8ILE    CG1   76   4.614   4.568   2.927
    8ILE    CG2   77   4.577   4.805   2.837
    8ILE     CD   78   4.720   4.605   3.031
    8ILE      C   79   4.315   4.800   2.988
    8ILE      O   80   4.243   4.803   2.888
    9ASN      N   81   4.291   4.881   3.090
    9ASN      H   82   4.345   4.863   3.172
    9ASN     CA   83   4.182   4.980   3.084
    9ASN     CB   84   4.055   4.932   3.154
    9ASN     CG   85   4.071   4.901   3.303
    9ASN    OD1   86   4.115   4.984   3.382
    9ASN    ND2   87   4.015   4.790   3.350
    9ASN   HD21   88   3.951   4.742   3.291
    9ASN   HD22   89   4.018   4.761   3.446
    9ASN      C   90   4.226   5.111   3.151
    9ASN      O   91   4.322   5.119   3.227
   10PRO      N   92   4.160   5.223   3.123
   10PRO     CA   93   4.189   5.358   3.173
   10PRO     CB   94   4.066   5.441   3.136
   10PRO     CG   95   4.055   5.388   2.993
   10PRO     CD   96   4.068   5.236   3.009
   10PRO      C   97   4.213   5.357   3.324
   10PRO      O   98   4.315   5.405   3.373
   11GLU      N   99   4.115   5.300   3.394
   11GLU      H  100   4.030   5.276   3.347
   11GLU     CA  101   4.117   5.305   3.541
   11GLU     CB  102   3.991   5.240   3.599
   11GLU     CG  103   3.988   5.259   3.750
   11GLU     CD  104   3.870   5.176   3.800
   11GLU    OE1  105   3.887   5.054   3.818
   11GLU    OE2  106   3.753   5.219   3.809
   11GLU      C  107   4.240   5.246   3.609
   11GLU      O  108   4.315   5.321   3.670
   12MET      N  109   4.278   5.126   3.565
   12MET      H  110   4.207   5.077   3.514
   12MET     CA  111   4.403   5.062   3.608
   12MET     CB  112   4.405   4.917   3.560
   12MET     CG  113   4.290   4.848   3.634
   12MET     SD  114   4.293   4.845   3.817
   12MET     CE  115   4.118   4.847   3.846
   12MET      C  116   4.535   5.131   3.572
   12MET      O  117   4.613   5.159   3.662
   13LEU      N  118   4.551   5.176   3.448
   13LEU      H  119   4.490   5.145   3.375
   13LEU     CA  120   4.661   5.266   3.410
   13LEU     CB  121   4.648   5.303   3.262
   13LEU     CG  122   4.650   5.187   3.162
   13LEU    CD1  123   4.665   5.248   3.023
   13LEU    CD2  124   4.779   5.109   3.188
   13LEU      C  125   4.664   5.398   3.487
   13LEU      O  126   4.773   5.429   3.535
   14ASN      N  127   4.551   5.461   3.519
   14ASN      H  128   4.467   5.445   3.467
   14ASN     CA  129   4.547   5.571   3.616
   14ASN     CB  130   4.405   5.629   3.620
   14ASN     CG  131   4.370   5.709   3.494
   14ASN    OD1  132   4.439   5.800   3.447
   14ASN    ND2  133   4.246   5.698   3.447
   14ASN   HD21  134   4.178   5.634   3.484
   14ASN   HD22  135   4.205   5.768   3.388
   14ASN      C  136   4.588   5.551   3.762
   14ASN      O  137   4.661   5.631   3.821
   15LYS      N  138   4.558   5.431   3.812
   15LYS      H  139   4.495   5.370   3.765
   15LYS     CA  140   4.601   5.376   3.941
   15LYS     CB  141   4.522   5.247   3.964
   15LYS     CG  142   4.376   5.273   4.001
   15LYS     CD  143   4.330   5.151   4.081
   15LYS     CE  144   4.182   5.164   4.118
   15LYS     NZ  145   4.132   5.046   4.189
   15LYS    HZ1  146   4.061   5.002   4.135
   15LYS    HZ2  147   4.204   4.976   4.195
   15LYS    HZ3  148   4.096   5.062   4.281
   15LYS      C  149   4.753   5.358   3.941
   15LYS      O  150   4.821   5.387   4.040
   16VAL      N  151   4.806   5.316   3.827
   16VAL      H  152   4.753   5.285   3.748
   16VAL     CA  153   4.951   5.301   3.813
   16VAL     CB  154   5.008   5.239   3.685
   16VAL    CG1  155   5.144   5.174   3.710
   16VAL    CG2  156   4.919   5.127   3.629
   16VAL      C  157   5.018   5.438   3.821
   16VAL      O  158   5.096   5.462   3.913
   17LEU      N  159   4.977   5.534   3.739
   17LEU      H  160   4.916   5.514   3.662
   17LEU     CA  161   5.014   5.676   3.746
   17LEU     CB  162   4.924   5.780   3.679
   17LEU     CG  163   4.943   5.782   3.527
   17LEU    CD1  164   4.843   5.882   3.468
   17LEU    CD2  165   5.084   5.822   3.484
   17LEU      C  166   5.028   5.732   3.887
   17LEU      O  167   5.116   5.812   3.918
   18SER      N  168   4.944   5.692   3.982
   18SER      H  169   4.885   5.619   3.949
   18SER     CA  170   4.948   5.724   4.126
   18SER     CB  171   4.824   5.669   4.196
   18SER     OG  172   4.810   5.688   4.337
   18SER     HG  173   4.832   5.783   4.361
   18SER      C  174   5.063   5.662   4.205
   18SER      O  175   5.134   5.734   4.275
   19ARG      N  176   5.095   5.537   4.173
   19ARG      H  177   5.050   5.494   4.094
   19ARG     CA  178   5.203   5.453   4.227
   19ARG     CB  179   5.176   5.305   4.198
   19ARG     CG  180   5.082   5.250   4.305
   19ARG     CD  181   5.088   5.097   4.302
   19ARG     NE  182   4.970   5.038   4.365
   19ARG     HE  183   4.876   5.060   4.338
   19ARG     CZ  184   4.977   4.945   4.462
   19ARG    NH1  185   5.092   4.891   4.507
   19ARG   HH11  186   5.176   4.927   4.467
   19ARG   HH12  187   5.092   4.819   4.576
   19ARG    NH2  188   4.863   4.879   4.487
   19ARG   HH21  189   4.782   4.904   4.433
   19ARG   HH22  190   4.862   4.812   4.561
   19ARG      C  191   5.339   5.487   4.166
   19ARG      O  192   5.437   5.481   4.240
   20LEU      N  193   5.341   5.528   4.040
   20LEU      H  194   5.261   5.508   3.983
   20LEU     CA  195   5.461   5.580   3.973
   20LEU     CB  196   5.444   5.547   3.824
   20LEU     CG  197   5.437   5.399   3.784
   20LEU    CD1  198   5.423   5.374   3.634
   20LEU    CD2  199   5.563   5.327   3.833
   20LEU      C  200   5.491   5.728   3.998
   20LEU      O  201   5.606   5.765   3.976
   21GLY      N  202   5.408   5.805   4.067
   21GLY      H  203   5.325   5.768   4.109
   21GLY     CA  204   5.448   5.939   4.111
   21GLY      C  205   5.444   6.052   4.007
   21GLY      O  206   5.542   6.124   3.991
   22VAL      N  207   5.346   6.039   3.918
   22VAL      H  208   5.287   5.958   3.920
   22VAL     CA  209   5.314   6.138   3.814
   22VAL     CB  210   5.283   6.070   3.681
   22VAL    CG1  211   5.283   6.173   3.568
   22VAL    CG2  212   5.376   5.951   3.655
   22VAL      C  213   5.192   6.213   3.869
   22VAL      O  214   5.101   6.153   3.926
   23ALA      N  215   5.198   6.343   3.843
   23ALA      H  216   5.282   6.387   3.811
   23ALA     CA  217   5.100   6.434   3.902
   23ALA     CB  218   5.127   6.573   3.843
   23ALA      C  219   4.956   6.403   3.862
   23ALA      O  220   4.935   6.325   3.769
   24GLY      N  221   4.862   6.451   3.943
   24GLY      H  222   4.876   6.490   4.034
   24GLY     CA  223   4.718   6.438   3.914
   24GLY      C  224   4.645   6.481   3.787
   24GLY      O  225   4.564   6.412   3.725
   25GLN      N  226   4.697   6.588   3.728
   25GLN      H  227   4.795   6.603   3.742
   25GLN     CA  228   4.651   6.673   3.617
   25GLN     CB  229   4.757   6.776   3.576
   25GLN     CG  230   4.767   6.865   3.700
   25GLN     CD  231   4.898   6.940   3.678
   25GLN    OE1  232   5.008   6.903   3.718
   25GLN    NE2  233   4.875   7.056   3.617
   25GLN   HE21  234   4.778   7.073   3.603
   25GLN   HE22  235   4.947   7.115   3.580
   25GLN      C  236   4.596   6.602   3.493
   25GLN      O  237   4.475   6.582   3.482
   26TRP      N  238   4.687   6.536   3.422
   26TRP      H  239   4.782   6.527   3.451
   26TRP     CA  240   4.661   6.461   3.298
   26TRP     CB  241   4.784   6.454   3.207
   26TRP     CG  242   4.841   6.588   3.160
   26TRP    CD1  243   4.919   6.672   3.226
   26TRP    HD1  244   4.954   6.655   3.328
   26TRP    CD2  245   4.825   6.653   3.038
   26TRP    NE1  246   4.946   6.785   3.162
   26TRP    HE1  247   4.986   6.871   3.196
   26TRP    CE2  248   4.889   6.777   3.043
   26TRP    CE3  249   4.747   6.601   2.936
   26TRP    HE3  250   4.714   6.498   2.927
   26TRP    CZ2  251   4.886   6.859   2.931
   26TRP    HZ2  252   4.941   6.953   2.932
   26TRP    CZ3  253   4.729   6.695   2.835
   26TRP    HZ3  254   4.633   6.692   2.784
   26TRP    CH2  255   4.801   6.814   2.830
   26TRP    HH2  256   4.773   6.880   2.748
   26TRP      C  257   4.618   6.319   3.335
   26TRP      O  258   4.692   6.242   3.397
   27ARG      N  259   4.501   6.276   3.287
   27ARG      H  260   4.469   6.324   3.206
   27ARG     CA  261   4.450   6.140   3.308
   27ARG     CB  262   4.320   6.153   3.387
   27ARG     CG  263   4.326   6.196   3.534
   27ARG     CD  264   4.402   6.097   3.622
   27ARG     NE  265   4.548   6.106   3.628
   27ARG     HE  266   4.589   6.150   3.548
   27ARG     CZ  267   4.627   6.062   3.727
   27ARG    NH1  268   4.566   5.993   3.825
   27ARG   HH11  269   4.467   5.981   3.821
   27ARG   HH12  270   4.608   5.992   3.916
   27ARG    NH2  271   4.759   6.074   3.709
   27ARG   HH21  272   4.794   6.102   3.620
   27ARG   HH22  273   4.819   6.074   3.789
   27ARG      C  274   4.414   6.058   3.184
   27ARG      O  275   4.379   6.107   3.076
   28PHE      N  276   4.413   5.926   3.195
   28PHE      H  277   4.468   5.875   3.261
   28PHE     CA  278   4.357   5.848   3.083
   28PHE     CB  279   4.404   5.702   3.088
   28PHE     CG  280   4.550   5.670   3.057
   28PHE    CD1  281   4.640   5.667   3.163
   28PHE    HD1  282   4.613   5.680   3.268
   28PHE    CD2  283   4.585   5.647   2.924
   28PHE    HD2  284   4.514   5.670   2.844
   28PHE    CE1  285   4.771   5.634   3.132
   28PHE    HE1  286   4.844   5.628   3.213
   28PHE    CE2  287   4.715   5.608   2.895
   28PHE    HE2  288   4.753   5.613   2.793
   28PHE     CZ  289   4.806   5.606   3.001
   28PHE     HZ  290   4.908   5.580   2.972
   28PHE      C  291   4.204   5.851   3.067
   28PHE      O  292   4.125   5.823   3.157
   29VAL      N  293   4.164   5.853   2.940
   29VAL      H  294   4.231   5.859   2.867
   29VAL     CA  295   4.023   5.854   2.899
   29VAL     CB  296   3.973   5.992   2.857
   29VAL    CG1  297   3.963   6.092   2.972
   29VAL    CG2  298   4.039   6.058   2.736
   29VAL      C  299   3.993   5.755   2.786
   29VAL      O  300   4.059   5.746   2.682
   30ASP      N  301   3.872   5.704   2.806
   30ASP      H  302   3.820   5.720   2.889
   30ASP     CA  303   3.804   5.611   2.714
   30ASP     CB  304   3.679   5.552   2.781
   30ASP     CG  305   3.709   5.484   2.914
   30ASP    OD1  306   3.721   5.557   3.015
   30ASP    OD2  307   3.700   5.360   2.926
   30ASP      C  308   3.770   5.674   2.579
   30ASP      O  309   3.714   5.784   2.573
   31VAL      N  310   3.789   5.594   2.474
   31VAL      H  311   3.859   5.523   2.469
   31VAL     CA  312   3.744   5.629   2.339
   31VAL     CB  313   3.854   5.615   2.234
   31VAL    CG1  314   3.794   5.644   2.097
   31VAL    CG2  315   3.974   5.708   2.253
   31VAL      C  316   3.620   5.544   2.308
   31VAL      O  317   3.640   5.423   2.297
   32LEU      N  318   3.501   5.602   2.318
   32LEU      H  319   3.484   5.698   2.341
   32LEU     CA  320   3.378   5.537   2.270
   32LEU     CB  321   3.243   5.593   2.316
   32LEU     CG  322   3.219   5.598   2.467
   32LEU    CD1  323   3.100   5.691   2.491
   32LEU    CD2  324   3.190   5.462   2.532
   32LEU      C  325   3.367   5.518   2.118
   32LEU      O  326   3.360   5.402   2.077
   33GLY      N  327   3.410   5.611   2.034
   33GLY      H  328   3.433   5.704   2.063
   33GLY     CA  329   3.408   5.595   1.888
   33GLY      C  330   3.523   5.673   1.824
   33GLY      O  331   3.567   5.772   1.882
   34LEU      N  332   3.574   5.611   1.718
   34LEU      H  333   3.512   5.555   1.663
   34LEU     CA  334   3.707   5.629   1.658
   34LEU     CB  335   3.760   5.497   1.602
   34LEU     CG  336   3.785   5.393   1.712
   34LEU    CD1  337   3.813   5.250   1.664
   34LEU    CD2  338   3.902   5.438   1.800
   34LEU      C  339   3.714   5.723   1.537
   34LEU      O  340   3.820   5.761   1.487
   35GLU      N  341   3.599   5.777   1.497
   35GLU      H  342   3.523   5.745   1.554
   35GLU     CA  343   3.574   5.868   1.385
   35GLU     CB  344   3.423   5.857   1.367
   35GLU     CG  345   3.358   5.719   1.352
   35GLU     CD  346   3.318   5.658   1.487
   35GLU    OE1  347   3.245   5.724   1.563
   35GLU    OE2  348   3.368   5.546   1.511
   35GLU      C  349   3.617   6.015   1.381
   35GLU      O  350   3.684   6.063   1.472
   36GLU      N  351   3.570   6.094   1.285
   36GLU      H  352   3.539   6.060   1.196
   36GLU     CA  353   3.567   6.240   1.303
   36GLU     CB  354   3.536   6.305   1.168
   36GLU     CG  355   3.643   6.292   1.060
   36GLU     CD  356   3.783   6.347   1.085
   36GLU    OE1  357   3.879   6.268   1.070
   36GLU    OE2  358   3.790   6.465   1.125
   36GLU      C  359   3.468   6.283   1.411
   36GLU      O  360   3.510   6.356   1.501
   37GLU      N  361   3.357   6.211   1.427
   37GLU      H  362   3.352   6.133   1.365
   37GLU     CA  363   3.254   6.224   1.531
   37GLU     CB  364   3.126   6.175   1.463
   37GLU     CG  365   2.995   6.180   1.540
   37GLU     CD  366   2.963   6.316   1.601
   37GLU    OE1  367   2.930   6.410   1.525
   37GLU    OE2  368   2.981   6.327   1.724
   37GLU      C  369   3.304   6.155   1.658
   37GLU      O  370   3.407   6.087   1.652
   38SER      N  371   3.225   6.154   1.765
   38SER      H  372   3.133   6.192   1.752
   38SER     CA  373   3.244   6.087   1.894
   38SER     CB  374   3.243   5.935   1.872
   38SER     OG  375   3.240   5.868   1.998
   38SER     HG  376   3.327   5.880   2.046
   38SER      C  377   3.370   6.136   1.964
   38SER      O  378   3.365   6.167   2.083
   39LEU      N  379   3.480   6.172   1.898
   39LEU      H  380   3.481   6.140   1.803
   39LEU     CA  381   3.595   6.244   1.954
   39LEU     CB  382   3.703   6.266   1.847
   39LEU     CG  383   3.793   6.147   1.812
   39LEU    CD1  384   3.899   6.173   1.705
   39LEU    CD2  385   3.853   6.090   1.940
   39LEU      C  386   3.560   6.375   2.025
   39LEU      O  387   3.632   6.396   2.123
   40GLY      N  388   3.451   6.447   2.001
   40GLY      H  389   3.385   6.416   1.933
   40GLY     CA  390   3.407   6.562   2.081
   40GLY      C  391   3.386   6.520   2.227
   40GLY      O  392   3.434   6.590   2.315
   41SER      N  393   3.360   6.392   2.254
   41SER      H  394   3.316   6.333   2.187
   41SER     CA  395   3.358   6.336   2.390
   41SER     CB  396   3.317   6.188   2.394
   41SER     OG  397   3.268   6.140   2.519
   41SER     HG  398   3.171   6.121   2.502
   41SER      C  399   3.485   6.352   2.474
   41SER      O  400   3.492   6.368   2.596
   42VAL      N  401   3.601   6.342   2.410
   42VAL      H  402   3.606   6.334   2.311
   42VAL     CA  403   3.732   6.331   2.477
   42VAL     CB  404   3.823   6.269   2.371
   42VAL    CG1  405   3.971   6.253   2.406
   42VAL    CG2  406   3.776   6.133   2.319
   42VAL      C  407   3.796   6.463   2.520
   42VAL      O  408   3.804   6.549   2.432
   43PRO      N  409   3.833   6.482   2.646
   43PRO     CA  410   3.888   6.612   2.688
   43PRO     CB  411   3.892   6.598   2.840
   43PRO     CG  412   3.883   6.450   2.878
   43PRO     CD  413   3.820   6.384   2.755
   43PRO      C  414   4.007   6.686   2.626
   43PRO      O  415   4.088   6.624   2.558
   44ALA      N  416   3.995   6.818   2.634
   44ALA      H  417   3.927   6.863   2.692
   44ALA     CA  418   4.084   6.919   2.574
   44ALA     CB  419   4.017   7.016   2.476
   44ALA      C  420   4.167   6.997   2.677
   44ALA      O  421   4.102   7.069   2.752
   45PRO      N  422   4.299   6.999   2.667
   45PRO     CA  423   4.365   6.934   2.553
   45PRO     CB  424   4.473   7.034   2.512
   45PRO     CG  425   4.518   7.078   2.652
   45PRO     CD  426   4.389   7.096   2.732
   45PRO      C  427   4.422   6.792   2.566
   45PRO      O  428   4.391   6.736   2.672
   46ALA      N  429   4.469   6.731   2.458
   46ALA      H  430   4.443   6.764   2.367
   46ALA     CA  431   4.516   6.592   2.467
   46ALA     CB  432   4.432   6.498   2.381
   46ALA      C  433   4.663   6.587   2.425
   46ALA      O  434   4.694   6.635   2.316
   47CYS      N  435   4.739   6.504   2.496
   47CYS      H  436   4.708   6.465   2.583
   47CYS     CA  437   4.881   6.491   2.462
   47CYS     CB  438   4.972   6.510   2.584
   47CYS     SG  439   4.965   6.389   2.720
   47CYS     HG  440   4.984   6.278   2.649
   47CYS      C  441   4.923   6.361   2.392
   47CYS      O  442   5.038   6.345   2.352
   48ALA      N  443   4.840   6.257   2.390
   48ALA      H  444   4.742   6.274   2.402
   48ALA     CA  445   4.879   6.119   2.359
   48ALA     CB  446   4.967   6.062   2.470
   48ALA      C  447   4.764   6.022   2.331
   48ALA      O  448   4.675   6.012   2.416
   49LEU      N  449   4.787   5.931   2.237
   49LEU      H  450   4.872   5.932   2.184
   49LEU     CA  451   4.692   5.823   2.208
   49LEU     CB  452   4.637   5.863   2.071
   49LEU     CG  453   4.504   5.803   2.024
   49LEU    CD1  454   4.390   5.838   2.120
   49LEU    CD2  455   4.477   5.839   1.878
   49LEU      C  456   4.739   5.677   2.197
   49LEU      O  457   4.846   5.652   2.142
   50LEU      N  458   4.661   5.588   2.257
   50LEU      H  459   4.585   5.613   2.317
   50LEU     CA  460   4.695   5.445   2.266
   50LEU     CB  461   4.725   5.406   2.411
   50LEU     CG  462   4.842   5.478   2.479
   50LEU    CD1  463   4.809   5.622   2.519
   50LEU    CD2  464   4.911   5.405   2.594
   50LEU      C  465   4.587   5.348   2.220
   50LEU      O  466   4.468   5.350   2.253
   51LEU      N  467   4.638   5.246   2.152
   51LEU      H  468   4.735   5.242   2.128
   51LEU     CA  469   4.559   5.138   2.090
   51LEU     CB  470   4.576   5.145   1.938
   51LEU     CG  471   4.478   5.059   1.858
   51LEU    CD1  472   4.336   5.103   1.895
   51LEU    CD2  473   4.500   5.077   1.707
   51LEU      C  474   4.593   5.001   2.147
   51LEU      O  475   4.707   4.958   2.130
   52LEU      N  476   4.489   4.923   2.174
   52LEU      H  477   4.391   4.941   2.164
   52LEU     CA  478   4.506   4.782   2.213
   52LEU     CB  479   4.449   4.755   2.353
   52LEU     CG  480   4.463   4.613   2.409
   52LEU    CD1  481   4.605   4.579   2.453
   52LEU    CD2  482   4.357   4.586   2.517
   52LEU      C  483   4.439   4.693   2.108
   52LEU      O  484   4.317   4.683   2.108
   53PHE      N  485   4.512   4.613   2.031
   53PHE      H  486   4.606   4.601   2.063
   53PHE     CA  487   4.459   4.533   1.919
   53PHE     CB  488   4.479   4.632   1.804
   53PHE     CG  489   4.409   4.585   1.677
   53PHE    CD1  490   4.270   4.590   1.682
   53PHE    HD1  491   4.218   4.604   1.777
   53PHE    CD2  492   4.477   4.547   1.561
   53PHE    HD2  493   4.585   4.535   1.554
   53PHE    CE1  494   4.200   4.553   1.569
   53PHE    HE1  495   4.091   4.541   1.574
   53PHE    CE2  496   4.407   4.500   1.451
   53PHE    HE2  497   4.456   4.440   1.374
   53PHE     CZ  498   4.268   4.509   1.456
   53PHE     HZ  499   4.207   4.471   1.374
   53PHE      C  500   4.525   4.397   1.896
   53PHE      O  501   4.638   4.375   1.939
   54PRO      N  502   4.460   4.297   1.838
   54PRO     CA  503   4.526   4.171   1.801
   54PRO     CB  504   4.419   4.063   1.820
   54PRO     CG  505   4.290   4.136   1.781
   54PRO     CD  506   4.314   4.278   1.832
   54PRO      C  507   4.574   4.182   1.656
   54PRO      O  508   4.508   4.225   1.562
   55LEU      N  509   4.703   4.151   1.639
   55LEU      H  510   4.759   4.103   1.706
   55LEU     CA  511   4.769   4.160   1.508
   55LEU     CB  512   4.893   4.250   1.518
   55LEU     CG  513   4.848   4.395   1.504
   55LEU    CD1  514   4.956   4.496   1.541
   55LEU    CD2  515   4.806   4.436   1.363
   55LEU      C  516   4.807   4.018   1.466
   55LEU      O  517   4.861   3.945   1.549
   56THR      N  518   4.782   3.979   1.342
   56THR      H  519   4.732   4.042   1.283
   56THR     CA  520   4.811   3.845   1.287
   56THR     CB  521   4.732   3.809   1.161
   56THR    OG1  522   4.779   3.888   1.051
   56THR    HG1  523   4.758   3.984   1.068
   56THR    CG2  524   4.584   3.843   1.182
   56THR      C  525   4.961   3.822   1.268
   56THR      O  526   5.038   3.915   1.243
   57ALA      N  527   4.997   3.695   1.258
   57ALA      H  528   4.939   3.615   1.273
   57ALA     CA  529   5.136   3.646   1.249
   57ALA     CB  530   5.141   3.499   1.290
   57ALA      C  531   5.197   3.680   1.113
   57ALA      O  532   5.305   3.738   1.114
   58GLN      N  533   5.125   3.669   1.002
   58GLN      H  534   5.027   3.659   1.017
   58GLN     CA  535   5.168   3.701   0.865
   58GLN     CB  536   5.061   3.678   0.758
   58GLN     CG  537   5.001   3.537   0.760
   58GLN     CD  538   4.893   3.498   0.861
   58GLN    OE1  539   4.933   3.456   0.969
   58GLN    NE2  540   4.763   3.516   0.842
   58GLN   HE21  541   4.717   3.549   0.759
   58GLN   HE22  542   4.693   3.519   0.913
   58GLN      C  543   5.220   3.845   0.855
   58GLN      O  544   5.337   3.852   0.817
   59HISE     N  545   5.145   3.949   0.891
   59HISE     H  546   5.050   3.927   0.914
   59HISE    CA  547   5.172   4.093   0.900
   59HISE    CB  548   5.047   4.158   0.958
   59HISE    CG  549   5.022   4.307   0.934
   59HISE   ND1  550   4.944   4.377   1.017
   59HISE   CD2  551   5.086   4.399   0.862
   59HISE   HD2  552   5.146   4.381   0.773
   59HISE   CE1  553   4.952   4.507   0.991
   59HISE   HE1  554   4.887   4.587   1.027
   59HISE   NE2  555   5.051   4.520   0.903
   59HISE   HE2  556   5.064   4.604   0.850
   59HISE     C  557   5.282   4.126   1.002
   59HISE     O  558   5.375   4.192   0.956
   60GLU      N  559   5.281   4.062   1.118
   60GLU      H  560   5.203   4.014   1.159
   60GLU     CA  561   5.384   4.076   1.221
   60GLU     CB  562   5.347   3.986   1.339
   60GLU     CG  563   5.424   4.035   1.462
   60GLU     CD  564   5.399   3.932   1.573
   60GLU    OE1  565   5.470   3.829   1.572
   60GLU    OE2  566   5.325   3.968   1.666
   60GLU      C  567   5.526   4.049   1.171
   60GLU      O  568   5.604   4.144   1.175
   61ASN      N  569   5.548   3.933   1.110
   61ASN      H  570   5.486   3.855   1.122
   61ASN     CA  571   5.676   3.898   1.047
   61ASN     CB  572   5.674   3.749   1.011
   61ASN     CG  573   5.641   3.657   1.128
   61ASN    OD1  574   5.693   3.657   1.240
   61ASN    ND2  575   5.583   3.545   1.086
   61ASN   HD21  576   5.565   3.530   0.989
   61ASN   HD22  577   5.555   3.475   1.152
   61ASN      C  578   5.721   3.986   0.931
   61ASN      O  579   5.837   4.025   0.917
   62PHE      N  580   5.627   4.010   0.840
   62PHE      H  581   5.556   3.941   0.824
   62PHE     CA  582   5.642   4.098   0.723
   62PHE     CB  583   5.518   4.095   0.633
   62PHE     CG  584   5.517   4.204   0.525
   62PHE    CD1  585   5.488   4.336   0.557
   62PHE    HD1  586   5.433   4.361   0.647
   62PHE    CD2  587   5.545   4.170   0.393
   62PHE    HD2  588   5.586   4.072   0.371
   62PHE    CE1  589   5.477   4.433   0.457
   62PHE    HE1  590   5.422   4.522   0.486
   62PHE    CE2  591   5.530   4.261   0.289
   62PHE    HE2  592   5.533   4.230   0.185
   62PHE     CZ  593   5.494   4.390   0.326
   62PHE     HZ  594   5.471   4.467   0.252
   62PHE      C  595   5.677   4.239   0.769
   62PHE      O  596   5.773   4.299   0.720
   63ARG      N  597   5.598   4.297   0.859
   63ARG      H  598   5.523   4.245   0.899
   63ARG     CA  599   5.617   4.433   0.911
   63ARG     CB  600   5.493   4.486   0.982
   63ARG     CG  601   5.485   4.639   0.972
   63ARG     CD  602   5.351   4.693   1.022
   63ARG     NE  603   5.349   4.840   1.016
   63ARG     HE  604   5.340   4.887   0.928
   63ARG     CZ  605   5.352   4.926   1.119
   63ARG    NH1  606   5.342   4.890   1.248
   63ARG   HH11  607   5.339   4.796   1.283
   63ARG   HH12  608   5.339   4.972   1.305
   63ARG    NH2  609   5.413   5.043   1.097
   63ARG   HH21  610   5.440   5.061   1.002
   63ARG   HH22  611   5.425   5.102   1.176
   63ARG      C  612   5.742   4.464   0.995
   63ARG      O  613   5.807   4.567   0.976
   64LYS      N  614   5.779   4.362   1.071
   64LYS      H  615   5.717   4.285   1.089
   64LYS     CA  616   5.915   4.345   1.125
   64LYS     CB  617   5.929   4.217   1.209
   64LYS     CG  618   5.873   4.207   1.351
   64LYS     CD  619   5.896   4.068   1.409
   64LYS     CE  620   5.869   4.074   1.559
   64LYS     NZ  621   5.866   3.938   1.614
   64LYS    HZ1  622   5.958   3.904   1.633
   64LYS    HZ2  623   5.810   3.931   1.697
   64LYS    HZ3  624   5.832   3.869   1.550
   64LYS      C  625   6.026   4.348   1.019
   64LYS      O  626   6.093   4.450   1.030
   65LYS      N  627   6.027   4.268   0.913
   65LYS      H  628   5.968   4.188   0.901
   65LYS     CA  629   6.125   4.300   0.808
   65LYS     CB  630   6.126   4.183   0.710
   65LYS     CG  631   6.191   4.059   0.770
   65LYS     CD  632   6.175   3.936   0.680
   65LYS     CE  633   6.172   3.808   0.763
   65LYS     NZ  634   6.106   3.706   0.680
   65LYS    HZ1  635   6.011   3.732   0.663
   65LYS    HZ2  636   6.153   3.689   0.593
   65LYS    HZ3  637   6.107   3.619   0.730
   65LYS      C  638   6.115   4.434   0.735
   65LYS      O  639   6.218   4.489   0.698
   66GLN      N  640   5.993   4.478   0.705
   66GLN      H  641   5.919   4.412   0.700
   66GLN     CA  642   5.957   4.611   0.652
   66GLN     CB  643   5.806   4.634   0.649
   66GLN     CG  644   5.781   4.763   0.570
   66GLN     CD  645   5.634   4.779   0.531
   66GLN    OE1  646   5.556   4.844   0.600
   66GLN    NE2  647   5.597   4.741   0.409
   66GLN   HE21  648   5.660   4.708   0.338
   66GLN   HE22  649   5.499   4.739   0.389
   66GLN      C  650   6.024   4.717   0.740
   66GLN      O  651   6.106   4.791   0.685
   67ILE      N  652   6.000   4.726   0.870
   67ILE      H  653   5.933   4.668   0.916
   67ILE     CA  654   6.063   4.822   0.962
   67ILE     CB  655   5.984   4.821   1.093
   67ILE    CG1  656   5.863   4.913   1.072
   67ILE    CG2  657   6.061   4.877   1.213
   67ILE     CD  658   5.779   4.907   1.200
   67ILE      C  659   6.213   4.799   0.978
   67ILE      O  660   6.283   4.900   0.983
   68GLU      N  661   6.268   4.678   0.985
   68GLU      H  662   6.217   4.593   0.994
   68GLU     CA  663   6.412   4.657   1.005
   68GLU     CB  664   6.409   4.507   1.035
   68GLU     CG  665   6.546   4.449   1.071
   68GLU     CD  666   6.599   4.476   1.212
   68GLU    OE1  667   6.556   4.407   1.307
   68GLU    OE2  668   6.700   4.547   1.230
   68GLU      C  669   6.499   4.695   0.885
   68GLU      O  670   6.605   4.753   0.907
   69GLU      N  671   6.429   4.701   0.772
   69GLU      H  672   6.339   4.662   0.752
   69GLU     CA  673   6.493   4.753   0.650
   69GLU     CB  674   6.419   4.712   0.522
   69GLU     CG  675   6.442   4.567   0.480
   69GLU     CD  676   6.405   4.524   0.338
   69GLU    OE1  677   6.285   4.497   0.315
   69GLU    OE2  678   6.493   4.519   0.249
   69GLU      C  679   6.503   4.905   0.652
   69GLU      O  680   6.604   4.956   0.604
   70LEU      N  681   6.406   4.974   0.711
   70LEU      H  682   6.331   4.930   0.759
   70LEU     CA  683   6.416   5.121   0.719
   70LEU     CB  684   6.277   5.174   0.756
   70LEU     CG  685   6.175   5.171   0.642
   70LEU    CD1  686   6.042   5.227   0.692
   70LEU    CD2  687   6.224   5.258   0.526
   70LEU      C  688   6.520   5.173   0.819
   70LEU      O  689   6.563   5.287   0.802
   71LYS      N  690   6.566   5.085   0.908
   71LYS      H  691   6.560   4.987   0.890
   71LYS     CA  692   6.672   5.113   1.006
   71LYS     CB  693   6.803   5.124   0.927
   71LYS     CG  694   6.872   4.991   0.895
   71LYS     CD  695   6.870   4.882   1.002
   71LYS     CE  696   6.962   4.765   0.970
   71LYS     NZ  697   6.913   4.642   1.034
   71LYS    HZ1  698   6.941   4.565   0.976
   71LYS    HZ2  699   6.943   4.639   1.129
   71LYS    HZ3  700   6.813   4.650   1.036
   71LYS      C  701   6.652   5.232   1.099
   71LYS      O  702   6.745   5.285   1.160
   72GLY      N  703   6.534   5.293   1.108
   72GLY      H  704   6.448   5.245   1.090
   72GLY     CA  705   6.514   5.413   1.191
   72GLY      C  706   6.564   5.549   1.144
   72GLY      O  707   6.565   5.646   1.220
   73GLN      N  708   6.565   5.550   1.011
   73GLN      H  709   6.502   5.491   0.959
   73GLN     CA  710   6.624   5.660   0.934
   73GLN     CB  711   6.641   5.618   0.788
   73GLN     CG  712   6.704   5.722   0.694
   73GLN     CD  713   6.752   5.660   0.563
   73GLN    OE1  714   6.864   5.610   0.555
   73GLN    NE2  715   6.666   5.621   0.469
   73GLN   HE21  716   6.567   5.612   0.479
   73GLN   HE22  717   6.707   5.613   0.378
   73GLN      C  718   6.547   5.792   0.944
   73GLN      O  719   6.599   5.893   0.992
   74GLU      N  720   6.416   5.779   0.928
   74GLU      H  721   6.373   5.697   0.890
   74GLU     CA  722   6.318   5.889   0.932
   74GLU     CB  723   6.188   5.821   0.891
   74GLU     CG  724   6.182   5.827   0.738
   74GLU     CD  725   6.100   5.720   0.667
   74GLU    OE1  726   5.983   5.750   0.634
   74GLU    OE2  727   6.152   5.606   0.658
   74GLU      C  728   6.294   5.937   1.075
   74GLU      O  729   6.224   6.038   1.082
   75VAL      N  730   6.357   5.886   1.180
   75VAL      H  731   6.448   5.844   1.175
   75VAL     CA  732   6.322   5.919   1.319
   75VAL     CB  733   6.293   5.793   1.401
   75VAL    CG1  734   6.241   5.829   1.540
   75VAL    CG2  735   6.204   5.690   1.331
   75VAL      C  736   6.430   6.009   1.381
   75VAL      O  737   6.551   6.006   1.364
   76SER      N  738   6.372   6.107   1.449
   76SER      H  739   6.275   6.127   1.439
   76SER     CA  740   6.449   6.196   1.538
   76SER     CB  741   6.360   6.305   1.600
   76SER     OG  742   6.436   6.381   1.694
   76SER     HG  743   6.473   6.464   1.653
   76SER      C  744   6.516   6.116   1.649
   76SER      O  745   6.480   6.005   1.690
   77PRO      N  746   6.633   6.166   1.687
   77PRO     CA  747   6.697   6.123   1.812
   77PRO     CB  748   6.842   6.169   1.799
   77PRO     CG  749   6.832   6.291   1.708
   77PRO     CD  750   6.734   6.235   1.605
   77PRO      C  751   6.624   6.165   1.940
   77PRO      O  752   6.634   6.093   2.039
   78LYS      N  753   6.536   6.264   1.935
   78LYS      H  754   6.522   6.314   1.849
   78LYS     CA  755   6.465   6.315   2.054
   78LYS     CB  756   6.406   6.453   2.026
   78LYS     CG  757   6.505   6.570   2.022
   78LYS     CD  758   6.439   6.703   1.985
   78LYS     CE  759   6.386   6.721   1.843
   78LYS     NZ  760   6.367   6.865   1.822
   78LYS    HZ1  761   6.353   6.884   1.725
   78LYS    HZ2  762   6.293   6.894   1.882
   78LYS    HZ3  763   6.452   6.911   1.847
   78LYS      C  764   6.359   6.224   2.116
   78LYS      O  765   6.345   6.208   2.237
   79VAL      N  766   6.300   6.142   2.029
   79VAL      H  767   6.333   6.109   1.941
   79VAL     CA  768   6.188   6.055   2.068
   79VAL     CB  769   6.126   6.003   1.939
   79VAL    CG1  770   5.999   5.919   1.957
   79VAL    CG2  771   6.100   6.114   1.836
   79VAL      C  772   6.252   5.944   2.151
   79VAL      O  773   6.322   5.858   2.097
   80TYR      N  774   6.206   5.932   2.276
   80TYR      H  775   6.148   6.005   2.310
   80TYR     CA  776   6.233   5.818   2.365
   80TYR     CB  777   6.204   5.858   2.510
   80TYR     CG  778   6.233   5.764   2.627
   80TYR    CD1  779   6.136   5.669   2.657
   80TYR    HD1  780   6.054   5.656   2.586
   80TYR    CD2  781   6.343   5.780   2.711
   80TYR    HD2  782   6.422   5.844   2.672
   80TYR    CE1  783   6.134   5.596   2.775
   80TYR    HE1  784   6.050   5.531   2.800
   80TYR    CE2  785   6.351   5.702   2.825
   80TYR    HE2  786   6.437   5.704   2.892
   80TYR     CZ  787   6.247   5.614   2.854
   80TYR     OH  788   6.240   5.555   2.976
   80TYR     HH  789   6.310   5.595   3.036
   80TYR      C  790   6.154   5.696   2.318
   80TYR      O  791   6.031   5.700   2.313
   81PHE      N  792   6.236   5.594   2.292
   81PHE      H  793   6.334   5.613   2.286
   81PHE     CA  794   6.205   5.455   2.257
   81PHE     CB  795   6.246   5.436   2.111
   81PHE     CG  796   6.188   5.305   2.060
   81PHE    CD1  797   6.051   5.294   2.035
   81PHE    HD1  798   6.001   5.390   2.026
   81PHE    CD2  799   6.266   5.193   2.032
   81PHE    HD2  800   6.375   5.193   2.039
   81PHE    CE1  801   5.998   5.171   1.998
   81PHE    HE1  802   5.892   5.174   1.972
   81PHE    CE2  803   6.215   5.070   1.993
   81PHE    HE2  804   6.276   4.984   1.965
   81PHE     CZ  805   6.078   5.060   1.975
   81PHE     HZ  806   6.033   4.974   1.925
   81PHE      C  807   6.279   5.352   2.342
   81PHE      O  808   6.400   5.368   2.362
   82MET      N  809   6.198   5.268   2.406
   82MET      H  810   6.102   5.293   2.416
   82MET     CA  811   6.239   5.144   2.474
   82MET     CB  812   6.214   5.161   2.624
   82MET     CG  813   6.070   5.188   2.668
   82MET     SD  814   6.059   5.185   2.851
   82MET     CE  815   6.109   5.018   2.888
   82MET      C  816   6.171   5.018   2.420
   82MET      O  817   6.051   5.020   2.394
   83LYS      N  818   6.257   4.919   2.399
   83LYS      H  819   6.349   4.929   2.437
   83LYS     CA  820   6.204   4.788   2.358
   83LYS     CB  821   6.321   4.704   2.304
   83LYS     CG  822   6.360   4.770   2.172
   83LYS     CD  823   6.479   4.691   2.115
   83LYS     CE  824   6.514   4.749   1.978
   83LYS     NZ  825   6.635   4.678   1.932
   83LYS    HZ1  826   6.612   4.583   1.913
   83LYS    HZ2  827   6.664   4.721   1.846
   83LYS    HZ3  828   6.710   4.694   1.997
   83LYS      C  829   6.126   4.716   2.468
   83LYS      O  830   6.157   4.714   2.587
   84GLN      N  831   6.036   4.630   2.422
   84GLN      H  832   5.999   4.633   2.329
   84GLN     CA  833   5.961   4.538   2.510
   84GLN     CB  834   5.820   4.526   2.453
   84GLN     CG  835   5.740   4.442   2.554
   84GLN     CD  836   5.611   4.379   2.501
   84GLN    OE1  837   5.528   4.435   2.429
   84GLN    NE2  838   5.596   4.251   2.533
   84GLN   HE21  839   5.668   4.201   2.580
   84GLN   HE22  840   5.510   4.207   2.507
   84GLN      C  841   6.029   4.401   2.500
   84GLN      O  842   6.063   4.345   2.396
   85THR      N  843   6.063   4.352   2.619
   85THR      H  844   6.034   4.397   2.704
   85THR     CA  845   6.142   4.229   2.632
   85THR     CB  846   6.285   4.258   2.679
   85THR    OG1  847   6.284   4.336   2.799
   85THR    HG1  848   6.382   4.347   2.814
   85THR    CG2  849   6.364   4.335   2.573
   85THR      C  850   6.085   4.111   2.712
   85THR      O  851   6.147   4.005   2.708
   86ILE      N  852   6.004   4.139   2.813
   86ILE      H  853   5.994   4.237   2.833
   86ILE     CA  854   5.954   4.048   2.917
   86ILE     CB  855   5.994   4.100   3.055
   86ILE    CG1  856   6.145   4.087   3.075
   86ILE    CG2  857   5.925   4.022   3.167
   86ILE     CD  858   6.212   3.950   3.062
   86ILE      C  859   5.802   4.032   2.902
   86ILE      O  860   5.739   4.134   2.877
   87GLY      N  861   5.745   3.914   2.924
   87GLY      H  862   5.806   3.848   2.969
   87GLY     CA  863   5.606   3.878   2.895
   87GLY      C  864   5.497   3.959   2.967
   87GLY      O  865   5.494   3.991   3.085
   88ASN      N  866   5.387   3.976   2.894
   88ASN      H  867   5.392   3.936   2.802
   88ASN     CA  868   5.268   4.055   2.927
   88ASN     CB  869   5.174   3.998   3.033
   88ASN     CG  870   5.092   3.883   2.973
   88ASN    OD1  871   5.140   3.770   2.972
   88ASN    ND2  872   4.980   3.903   2.903
   88ASN   HD21  873   4.939   3.993   2.887
   88ASN   HD22  874   4.948   3.817   2.864
   88ASN      C  875   5.280   4.206   2.948
   88ASN      O  876   5.185   4.276   2.985
   89SER      N  877   5.398   4.263   2.928
   89SER      H  878   5.471   4.221   2.874
   89SER     CA  879   5.431   4.401   2.967
   89SER     CB  880   5.581   4.409   2.997
   89SER     OG  881   5.654   4.374   2.880
   89SER     HG  882   5.671   4.276   2.873
   89SER      C  883   5.390   4.521   2.881
   89SER      O  884   5.444   4.631   2.891
   90CYS      N  885   5.279   4.505   2.809
   90CYS      H  886   5.229   4.424   2.839
   90CYS     CA  887   5.227   4.590   2.701
   90CYS     CB  888   5.121   4.519   2.616
   90CYS     SG  889   4.996   4.448   2.729
   90CYS     HG  890   4.913   4.409   2.632
   90CYS      C  891   5.181   4.728   2.749
   90CYS      O  892   5.237   4.831   2.712
   91GLY      N  893   5.096   4.720   2.851
   91GLY      H  894   5.051   4.632   2.865
   91GLY     CA  895   5.040   4.831   2.931
   91GLY      C  896   5.154   4.908   2.998
   91GLY      O  897   5.167   5.027   2.969
   92THR      N  898   5.246   4.829   3.052
   92THR      H  899   5.228   4.731   3.044
   92THR     CA  900   5.357   4.885   3.130
   92THR     CB  901   5.435   4.775   3.203
   92THR    OG1  902   5.336   4.679   3.242
   92THR    HG1  903   5.298   4.695   3.333
   92THR    CG2  904   5.524   4.824   3.318
   92THR      C  905   5.453   4.963   3.040
   92THR      O  906   5.473   5.084   3.056
   93ILE      N  907   5.472   4.913   2.918
   93ILE      H  908   5.455   4.817   2.895
   93ILE     CA  909   5.548   4.979   2.811
   93ILE     CB  910   5.590   4.875   2.708
   93ILE    CG1  911   5.681   4.767   2.768
   93ILE    CG2  912   5.625   4.923   2.567
   93ILE     CD  913   5.800   4.834   2.837
   93ILE      C  914   5.474   5.099   2.752
   93ILE      O  915   5.535   5.205   2.771
   94GLY      N  916   5.348   5.091   2.710
   94GLY      H  917   5.304   5.001   2.706
   94GLY     CA  918   5.258   5.199   2.668
   94GLY      C  919   5.262   5.319   2.762
   94GLY      O  920   5.279   5.431   2.714
   95LEU      N  921   5.240   5.302   2.892
   95LEU      H  922   5.207   5.215   2.929
   95LEU     CA  923   5.242   5.403   2.998
   95LEU     CB  924   5.210   5.352   3.139
   95LEU     CG  925   5.101   5.429   3.215
   95LEU    CD1  926   5.031   5.349   3.325
   95LEU    CD2  927   5.176   5.549   3.273
   95LEU      C  928   5.380   5.469   3.006
   95LEU      O  929   5.389   5.591   2.989
   96ILE      N  930   5.489   5.400   3.037
   96ILE      H  931   5.482   5.320   3.097
   96ILE     CA  932   5.623   5.460   3.024
   96ILE     CB  933   5.738   5.362   3.045
   96ILE    CG1  934   5.714   5.268   3.163
   96ILE    CG2  935   5.872   5.435   3.061
   96ILE     CD  936   5.771   5.130   3.130
   96ILE      C  937   5.645   5.540   2.895
   96ILE      O  938   5.682   5.657   2.908
   97HISE     N  939   5.625   5.480   2.778
   97HISE     H  940   5.585   5.389   2.777
   97HISE    CA  941   5.635   5.545   2.646
   97HISE    CB  942   5.587   5.436   2.550
   97HISE    CG  943   5.690   5.350   2.477
   97HISE   ND1  944   5.714   5.344   2.346
   97HISE   CD2  945   5.757   5.248   2.530
   97HISE   HD2  946   5.751   5.209   2.631
   97HISE   CE1  947   5.786   5.238   2.312
   97HISE   HE1  948   5.787   5.182   2.218
   97HISE   NE2  949   5.821   5.188   2.430
   97HISE   HE2  950   5.871   5.102   2.441
   97HISE     C  951   5.557   5.675   2.623
   97HISE     O  952   5.620   5.772   2.582
   98ALA      N  953   5.431   5.671   2.665
   98ALA      H  954   5.366   5.596   2.653
   98ALA     CA  955   5.351   5.793   2.682
   98ALA     CB  956   5.207   5.752   2.711
   98ALA      C  957   5.398   5.899   2.782
   98ALA      O  958   5.402   6.015   2.740
   99VAL      N  959   5.446   5.863   2.901
   99VAL      H  960   5.459   5.769   2.931
   99VAL     CA  961   5.482   5.969   2.996
   99VAL     CB  962   5.495   5.897   3.131
   99VAL    CG1  963   5.537   5.976   3.255
   99VAL    CG2  964   5.361   5.830   3.163
   99VAL      C  965   5.615   6.034   2.957
   99VAL      O  966   5.626   6.156   2.956
  100ALA      N  967   5.702   5.954   2.896
  100ALA      H  968   5.680   5.857   2.881
  100ALA     CA  969   5.839   5.997   2.868
  100ALA     CB  970   5.913   5.874   2.816
  100ALA      C  971   5.855   6.114   2.771
  100ALA      O  972   5.916   6.218   2.795
  101ASN      N  973   5.777   6.090   2.666
  101ASN      H  974   5.736   5.999   2.657
  101ASN     CA  975   5.778   6.186   2.554
  101ASN     CB  976   5.748   6.113   2.423
  101ASN     CG  977   5.852   6.011   2.379
  101ASN    OD1  978   5.962   6.044   2.335
  101ASN    ND2  979   5.826   5.881   2.391
  101ASN   HD21  980   5.735   5.850   2.418
  101ASN   HD22  981   5.892   5.818   2.349
  101ASN      C  982   5.682   6.304   2.571
  101ASN      O  983   5.675   6.395   2.487
  102ASN      N  984   5.636   6.321   2.695
  102ASN      H  985   5.678   6.275   2.773
  102ASN     CA  986   5.552   6.433   2.738
  102ASN     CB  987   5.401   6.408   2.726
  102ASN     CG  988   5.346   6.419   2.583
  102ASN    OD1  989   5.343   6.523   2.518
  102ASN    ND2  990   5.314   6.303   2.527
  102ASN   HD21  991   5.323   6.213   2.569
  102ASN   HD22  992   5.254   6.302   2.447
  102ASN      C  993   5.594   6.505   2.866
  102ASN      O  994   5.518   6.588   2.915
  103GLN      N  995   5.722   6.495   2.903
  103GLN      H  996   5.798   6.472   2.843
  103GLN     CA  997   5.764   6.540   3.036
  103GLN     CB  998   5.908   6.494   3.055
  103GLN     CG  999   5.912   6.348   3.100
  103GLN     CD 1000   6.059   6.306   3.108
  103GLN    OE1 1001   6.142   6.359   3.181
  103GLN    NE2 1002   6.107   6.217   3.021
  103GLN   HE21 1003   6.052   6.172   2.951
  103GLN   HE22 1004   6.205   6.197   3.020
  103GLN      C 1005   5.772   6.691   3.057
  103GLN      O 1006   5.761   6.729   3.174
  104ASP      N 1007   5.745   6.760   2.947
  104ASP      H 1008   5.742   6.712   2.859
  104ASP     CA 1009   5.727   6.906   2.950
  104ASP     CB 1010   5.739   6.966   2.810
  104ASP     CG 1011   5.634   6.925   2.706
  104ASP    OD1 1012   5.571   7.017   2.650
  104ASP    OD2 1013   5.631   6.805   2.672
  104ASP      C 1014   5.589   6.938   3.008
  104ASP      O 1015   5.563   7.035   3.080
  105LYS      N 1016   5.490   6.861   2.965
  105LYS      H 1017   5.503   6.772   2.922
  105LYS     CA 1018   5.353   6.874   3.016
  105LYS     CB 1019   5.256   6.831   2.905
  105LYS     CG 1020   5.285   6.882   2.764
  105LYS     CD 1021   5.195   6.805   2.668
  105LYS     CE 1022   5.228   6.832   2.521
  105LYS     NZ 1023   5.372   6.811   2.500
  105LYS    HZ1 1024   5.392   6.863   2.417
  105LYS    HZ2 1025   5.429   6.847   2.574
  105LYS    HZ3 1026   5.393   6.713   2.498
  105LYS      C 1027   5.333   6.815   3.155
  105LYS      O 1028   5.268   6.875   3.241
  106LEU      N 1029   5.372   6.688   3.166
  106LEU      H 1030   5.415   6.649   3.085
  106LEU     CA 1031   5.363   6.607   3.289
  106LEU     CB 1032   5.352   6.456   3.266
  106LEU     CG 1033   5.220   6.404   3.209
  106LEU    CD1 1034   5.198   6.447   3.063
  106LEU    CD2 1035   5.241   6.253   3.208
  106LEU      C 1036   5.465   6.630   3.400
  106LEU      O 1037   5.587   6.629   3.381
  107GLY      N 1038   5.412   6.657   3.519
  107GLY      H 1039   5.312   6.648   3.521
  107GLY     CA 1040   5.493   6.684   3.638
  107GLY      C 1041   5.508   6.570   3.739
  107GLY      O 1042   5.417   6.487   3.744
  108PHE      N 1043   5.607   6.583   3.827
  108PHE      H 1044   5.669   6.661   3.829
  108PHE     CA 1045   5.634   6.468   3.915
  108PHE     CB 1046   5.755   6.386   3.869
  108PHE     CG 1047   5.750   6.350   3.721
  108PHE    CD1 1048   5.706   6.221   3.692
  108PHE    HD1 1049   5.676   6.156   3.774
  108PHE    CD2 1050   5.786   6.438   3.619
  108PHE    HD2 1051   5.850   6.525   3.632
  108PHE    CE1 1052   5.691   6.177   3.561
  108PHE    HE1 1053   5.628   6.094   3.529
  108PHE    CE2 1054   5.782   6.388   3.489
  108PHE    HE2 1055   5.830   6.440   3.407
  108PHE     CZ 1056   5.733   6.261   3.459
  108PHE     HZ 1057   5.700   6.229   3.360
  108PHE      C 1058   5.660   6.511   4.059
  108PHE      O 1059   5.742   6.599   4.083
  109GLU      N 1060   5.610   6.430   4.152
  109GLU      H 1061   5.566   6.347   4.117
  109GLU     CA 1062   5.631   6.443   4.297
  109GLU     CB 1063   5.512   6.378   4.367
  109GLU     CG 1064   5.487   6.229   4.346
  109GLU     CD 1065   5.363   6.187   4.426
  109GLU    OE1 1066   5.265   6.150   4.357
  109GLU    OE2 1067   5.371   6.178   4.550
  109GLU      C 1068   5.764   6.396   4.357
  109GLU      O 1069   5.832   6.318   4.290
  110ASP      N 1070   5.796   6.449   4.475
  110ASP      H 1071   5.734   6.502   4.533
  110ASP     CA 1072   5.914   6.404   4.550
  110ASP     CB 1073   5.919   6.477   4.684
  110ASP     CG 1074   6.035   6.578   4.679
  110ASP    OD1 1075   6.147   6.536   4.714
  110ASP    OD2 1076   6.012   6.688   4.625
  110ASP      C 1077   5.919   6.253   4.576
  110ASP      O 1078   5.831   6.189   4.634
  111GLY      N 1079   6.032   6.202   4.530
  111GLY      H 1080   6.109   6.260   4.505
  111GLY     CA 1081   6.069   6.059   4.527
  111GLY      C 1082   5.991   5.965   4.435
  111GLY      O 1083   5.975   5.848   4.469
  112SER      N 1084   5.967   6.013   4.313
  112SER      H 1085   6.018   6.098   4.299
  112SER     CA 1086   5.888   5.947   4.208
  112SER     CB 1087   5.857   6.052   4.101
  112SER     OG 1088   5.773   5.990   4.003
  112SER     HG 1089   5.676   6.010   4.019
  112SER      C 1090   5.957   5.827   4.144
  112SER      O 1091   6.077   5.832   4.115
  113VAL      N 1092   5.883   5.717   4.135
  113VAL      H 1093   5.793   5.722   4.178
  113VAL     CA 1094   5.939   5.594   4.078
  113VAL     CB 1095   5.840   5.478   4.085
  113VAL    CG1 1096   5.928   5.356   4.055
  113VAL    CG2 1097   5.786   5.463   4.227
  113VAL      C 1098   5.962   5.619   3.929
  113VAL      O 1099   6.071   5.593   3.878
  114LEU      N 1100   5.873   5.698   3.869
  114LEU      H 1101   5.798   5.752   3.907
  114LEU     CA 1102   5.892   5.719   3.725
  114LEU     CB 1103   5.764   5.743   3.646
  114LEU     CG 1104   5.752   5.676   3.509
  114LEU    CD1 1105   5.787   5.527   3.515
  114LEU    CD2 1106   5.610   5.691   3.453
  114LEU      C 1107   5.997   5.827   3.699
  114LEU      O 1108   6.068   5.823   3.598
  115LYS      N 1109   6.015   5.918   3.795
  115LYS      H 1110   5.932   5.944   3.844
  115LYS     CA 1111   6.124   6.016   3.783
  115LYS     CB 1112   6.105   6.134   3.879
  115LYS     CG 1113   6.186   6.256   3.834
  115LYS     CD 1114   6.154   6.312   3.696
  115LYS     CE 1115   6.230   6.439   3.658
  115LYS     NZ 1116   6.376   6.428   3.651
  115LYS    HZ1 1117   6.420   6.351   3.604
  115LYS    HZ2 1118   6.402   6.510   3.599
  115LYS    HZ3 1119   6.417   6.441   3.741
  115LYS      C 1120   6.260   5.950   3.802
  115LYS      O 1121   6.341   5.973   3.712
  116GLN      N 1122   6.265   5.847   3.886
  116GLN      H 1123   6.202   5.843   3.964
  116GLN     CA 1124   6.386   5.764   3.880
  116GLN     CB 1125   6.380   5.662   3.994
  116GLN     CG 1126   6.515   5.598   4.025
  116GLN     CD 1127   6.529   5.465   3.950
  116GLN    OE1 1128   6.484   5.355   3.982
  116GLN    NE2 1129   6.585   5.472   3.829
  116GLN   HE21 1130   6.615   5.557   3.786
  116GLN   HE22 1131   6.630   5.390   3.795
  116GLN      C 1132   6.399   5.693   3.745
  116GLN      O 1133   6.497   5.713   3.674
  117PHE      N 1134   6.293   5.625   3.701
  117PHE      H 1135   6.207   5.625   3.752
  117PHE     CA 1136   6.297   5.547   3.577
  117PHE     CB 1137   6.167   5.471   3.549
  117PHE     CG 1138   6.194   5.367   3.439
  117PHE    CD1 1139   6.253   5.247   3.477
  117PHE    HD1 1140   6.268   5.221   3.582
  117PHE    CD2 1141   6.145   5.387   3.311
  117PHE    HD2 1142   6.117   5.488   3.280
  117PHE    CE1 1143   6.269   5.146   3.383
  117PHE    HE1 1144   6.331   5.060   3.410
  117PHE    CE2 1145   6.161   5.286   3.217
  117PHE    HE2 1146   6.154   5.307   3.110
  117PHE     CZ 1147   6.227   5.170   3.253
  117PHE     HZ 1148   6.234   5.092   3.176
  117PHE      C 1149   6.328   5.629   3.451
  117PHE      O 1150   6.430   5.601   3.389
  118LEU      N 1151   6.265   5.745   3.437
  118LEU      H 1152   6.195   5.771   3.503
  118LEU     CA 1153   6.302   5.842   3.332
  118LEU     CB 1154   6.188   5.937   3.293
  118LEU     CG 1155   6.061   5.862   3.254
  118LEU    CD1 1156   5.956   5.972   3.236
  118LEU    CD2 1157   6.076   5.781   3.126
  118LEU      C 1158   6.438   5.912   3.345
  118LEU      O 1159   6.516   5.904   3.250
  119SER      N 1160   6.472   5.954   3.466
  119SER      H 1161   6.407   5.965   3.542
  119SER     CA 1162   6.604   6.013   3.490
  119SER     CB 1163   6.625   6.064   3.633
  119SER     OG 1164   6.564   6.189   3.664
  119SER     HG 1165   6.629   6.225   3.731
  119SER      C 1166   6.721   5.920   3.454
  119SER      O 1167   6.817   5.975   3.400
  120GLU      N 1168   6.703   5.792   3.486
  120GLU      H 1169   6.630   5.760   3.546
  120GLU     CA 1170   6.803   5.690   3.454
  120GLU     CB 1171   6.770   5.567   3.539
  120GLU     CG 1172   6.882   5.463   3.541
  120GLU     CD 1173   6.837   5.322   3.580
  120GLU    OE1 1174   6.784   5.298   3.690
  120GLU    OE2 1175   6.880   5.226   3.513
  120GLU      C 1176   6.822   5.661   3.305
  120GLU      O 1177   6.933   5.650   3.253
  121THR      N 1178   6.716   5.681   3.228
  121THR      H 1179   6.649   5.748   3.260
  121THR     CA 1180   6.704   5.624   3.093
  121THR     CB 1181   6.583   5.531   3.095
  121THR    OG1 1182   6.454   5.588   3.123
  121THR    HG1 1183   6.433   5.589   3.221
  121THR    CG2 1184   6.618   5.406   3.177
  121THR      C 1185   6.694   5.722   2.976
  121THR      O 1186   6.690   5.681   2.860
  122GLU      N 1187   6.742   5.845   2.995
  122GLU      H 1188   6.761   5.871   3.089
  122GLU     CA 1189   6.731   5.949   2.892
  122GLU     CB 1190   6.767   6.080   2.963
  122GLU     CG 1191   6.749   6.209   2.884
  122GLU     CD 1192   6.811   6.330   2.954
  122GLU    OE1 1193   6.808   6.334   3.079
  122GLU    OE2 1194   6.851   6.423   2.880
  122GLU      C 1195   6.840   5.941   2.784
  122GLU      O 1196   6.807   5.945   2.666
  123LYS      N 1197   6.966   5.920   2.821
  123LYS      H 1198   6.995   5.913   2.917
  123LYS     CA 1199   7.078   5.898   2.729
  123LYS     CB 1200   7.193   5.995   2.755
  123LYS     CG 1201   7.142   6.137   2.734
  123LYS     CD 1202   7.217   6.256   2.794
  123LYS     CE 1203   7.357   6.269   2.733
  123LYS     NZ 1204   7.370   6.329   2.599
  123LYS    HZ1 1205   7.463   6.327   2.564
  123LYS    HZ2 1206   7.313   6.276   2.536
  123LYS    HZ3 1207   7.341   6.425   2.600
  123LYS      C 1208   7.135   5.756   2.734
  123LYS      O 1209   7.236   5.726   2.798
  124MET      N 1210   7.075   5.668   2.656
  124MET      H 1211   6.987   5.688   2.612
  124MET     CA 1212   7.108   5.526   2.636
  124MET     CB 1213   7.092   5.443   2.764
  124MET     CG 1214   6.961   5.460   2.841
  124MET     SD 1215   6.918   5.314   2.943
  124MET     CE 1216   7.071   5.294   3.032
  124MET      C 1217   7.024   5.452   2.532
  124MET      O 1218   6.918   5.502   2.495
  125SER      N 1219   7.079   5.350   2.466
  125SER      H 1220   7.172   5.317   2.477
  125SER     CA 1221   7.006   5.276   2.362
  125SER     CB 1222   7.101   5.166   2.313
  125SER     OG 1223   7.125   5.067   2.413
  125SER     HG 1224   7.208   5.084   2.466
  125SER      C 1225   6.875   5.213   2.409
  125SER      O 1226   6.853   5.182   2.526
  126PRO      N 1227   6.783   5.193   2.315
  126PRO     CA 1228   6.662   5.114   2.343
  126PRO     CB 1229   6.588   5.113   2.209
  126PRO     CG 1230   6.625   5.247   2.146
  126PRO     CD 1231   6.771   5.265   2.188
  126PRO      C 1232   6.671   4.974   2.405
  126PRO      O 1233   6.569   4.920   2.447
  127GLU      N 1234   6.776   4.902   2.367
  127GLU      H 1235   6.840   4.924   2.293
  127GLU     CA 1236   6.809   4.774   2.430
  127GLU     CB 1237   6.916   4.703   2.347
  127GLU     CG 1238   6.863   4.687   2.204
  127GLU     CD 1239   6.926   4.770   2.092
  127GLU    OE1 1240   6.861   4.875   2.073
  127GLU    OE2 1241   7.026   4.726   2.031
  127GLU      C 1242   6.854   4.783   2.576
  127GLU      O 1243   6.800   4.721   2.667
  128ASP      N 1244   6.937   4.884   2.598
  128ASP      H 1245   6.988   4.928   2.524
  128ASP     CA 1246   6.977   4.921   2.735
  128ASP     CB 1247   7.098   5.014   2.729
  128ASP     CG 1248   7.226   4.957   2.668
  128ASP    OD1 1249   7.245   4.834   2.672
  128ASP    OD2 1250   7.302   5.042   2.615
  128ASP      C 1251   6.867   4.971   2.829
  128ASP      O 1252   6.849   4.915   2.937
  129ARG      N 1253   6.782   5.052   2.768
  129ARG      H 1254   6.800   5.101   2.682
  129ARG     CA 1255   6.654   5.089   2.830
  129ARG     CB 1256   6.576   5.185   2.740
  129ARG     CG 1257   6.649   5.317   2.714
  129ARG     CD 1258   6.557   5.402   2.627
  129ARG     NE 1259   6.616   5.537   2.620
  129ARG     HE 1260   6.650   5.573   2.707
  129ARG     CZ 1261   6.624   5.609   2.508
  129ARG    NH1 1262   6.608   5.557   2.385
  129ARG   HH11 1263   6.596   5.458   2.379
  129ARG   HH12 1264   6.592   5.613   2.304
  129ARG    NH2 1265   6.663   5.737   2.519
  129ARG   HH21 1266   6.681   5.775   2.610
  129ARG   HH22 1267   6.681   5.791   2.437
  129ARG      C 1268   6.566   4.972   2.874
  129ARG      O 1269   6.543   4.958   2.994
  130ALA      N 1270   6.563   4.868   2.792
  130ALA      H 1271   6.612   4.866   2.704
  130ALA     CA 1272   6.490   4.742   2.813
  130ALA     CB 1273   6.455   4.660   2.689
  130ALA      C 1274   6.562   4.658   2.919
  130ALA      O 1275   6.504   4.604   3.014
  131LYS      N 1276   6.694   4.666   2.929
  131LYS      H 1277   6.745   4.733   2.875
  131LYS     CA 1278   6.771   4.605   3.038
  131LYS     CB 1279   6.916   4.615   2.990
  131LYS     CG 1280   6.966   4.510   2.890
  131LYS     CD 1281   6.972   4.368   2.947
  131LYS     CE 1282   6.974   4.260   2.838
  131LYS     NZ 1283   7.103   4.262   2.768
  131LYS    HZ1 1284   7.173   4.247   2.837
  131LYS    HZ2 1285   7.106   4.187   2.703
  131LYS    HZ3 1286   7.118   4.344   2.712
  131LYS      C 1287   6.750   4.678   3.171
  131LYS      O 1288   6.728   4.607   3.269
  132CYS      N 1289   6.731   4.810   3.171
  132CYS      H 1290   6.770   4.862   3.095
  132CYS     CA 1291   6.681   4.888   3.285
  132CYS     CB 1292   6.707   5.036   3.257
  132CYS     SG 1293   6.886   5.072   3.267
  132CYS     HG 1294   6.891   5.122   3.390
  132CYS      C 1295   6.541   4.855   3.337
  132CYS      O 1296   6.519   4.851   3.458
  133PHE      N 1297   6.456   4.819   3.241
  133PHE      H 1298   6.472   4.854   3.149
  133PHE     CA 1299   6.323   4.769   3.279
  133PHE     CB 1300   6.245   4.748   3.149
  133PHE     CG 1301   6.097   4.717   3.173
  133PHE    CD1 1302   6.017   4.824   3.213
  133PHE    HD1 1303   6.061   4.923   3.204
  133PHE    CD2 1304   6.063   4.583   3.185
  133PHE    HD2 1305   6.123   4.508   3.132
  133PHE    CE1 1306   5.888   4.798   3.258
  133PHE    HE1 1307   5.839   4.870   3.324
  133PHE    CE2 1308   5.937   4.558   3.237
  133PHE    HE2 1309   5.908   4.455   3.258
  133PHE     CZ 1310   5.854   4.664   3.271
  133PHE     HZ 1311   5.750   4.644   3.295
  133PHE      C 1312   6.330   4.631   3.344
  133PHE      O 1313   6.306   4.622   3.465
  134GLU      N 1314   6.401   4.538   3.282
  134GLU      H 1315   6.430   4.544   3.186
  134GLU     CA 1316   6.427   4.403   3.335
  134GLU     CB 1317   6.527   4.332   3.244
  134GLU     CG 1318   6.458   4.310   3.110
  134GLU     CD 1319   6.555   4.243   3.012
  134GLU    OE1 1320   6.623   4.149   3.058
  134GLU    OE2 1321   6.547   4.262   2.889
  134GLU      C 1322   6.487   4.389   3.475
  134GLU      O 1323   6.428   4.326   3.563
  135LYS      N 1324   6.579   4.482   3.499
  135LYS      H 1325   6.618   4.530   3.420
  135LYS     CA 1326   6.641   4.509   3.629
  135LYS     CB 1327   6.785   4.556   3.608
  135LYS     CG 1328   6.879   4.442   3.570
  135LYS     CD 1329   7.016   4.510   3.564
  135LYS     CE 1330   7.037   4.624   3.464
  135LYS     NZ 1331   7.184   4.626   3.454
  135LYS    HZ1 1332   7.212   4.533   3.431
  135LYS    HZ2 1333   7.213   4.690   3.383
  135LYS    HZ3 1334   7.224   4.664   3.537
  135LYS      C 1335   6.572   4.581   3.745
  135LYS      O 1336   6.617   4.563   3.857
  136ASN      N 1337   6.483   4.673   3.705
  136ASN      H 1338   6.487   4.702   3.610
  136ASN     CA 1339   6.416   4.758   3.804
  136ASN     CB 1340   6.340   4.870   3.733
  136ASN     CG 1341   6.307   4.979   3.834
  136ASN    OD1 1342   6.219   4.967   3.919
  136ASN    ND2 1343   6.375   5.093   3.821
  136ASN   HD21 1344   6.448   5.092   3.753
  136ASN   HD22 1345   6.349   5.170   3.879
  136ASN      C 1346   6.312   4.674   3.879
  136ASN      O 1347   6.197   4.654   3.841
  137GLU      N 1348   6.356   4.661   4.004
  137GLU      H 1349   6.451   4.669   4.034
  137GLU     CA 1350   6.279   4.598   4.112
  137GLU     CB 1351   6.368   4.588   4.236
  137GLU     CG 1352   6.486   4.490   4.242
  137GLU     CD 1353   6.448   4.342   4.245
  137GLU    OE1 1354   6.507   4.276   4.157
  137GLU    OE2 1355   6.376   4.301   4.338
  137GLU      C 1356   6.143   4.655   4.152
  137GLU      O 1357   6.050   4.585   4.193
  138ALA      N 1358   6.136   4.787   4.167
  138ALA      H 1359   6.221   4.829   4.198
  138ALA     CA 1360   6.017   4.866   4.202
  138ALA     CB 1361   6.058   5.011   4.226
  138ALA      C 1362   5.908   4.861   4.095
  138ALA      O 1363   5.791   4.834   4.123
  139ILE      N 1364   5.948   4.860   3.968
  139ILE      H 1365   6.044   4.875   3.944
  139ILE     CA 1366   5.849   4.867   3.860
  139ILE     CB 1367   5.920   4.938   3.744
  139ILE    CG1 1368   5.909   5.090   3.754
  139ILE    CG2 1369   5.870   4.881   3.612
  139ILE     CD 1370   6.045   5.153   3.787
  139ILE      C 1371   5.785   4.730   3.838
  139ILE      O 1372   5.663   4.732   3.820
  140GLN      N 1373   5.861   4.622   3.854
  140GLN      H 1374   5.956   4.631   3.884
  140GLN     CA 1375   5.807   4.486   3.845
  140GLN     CB 1376   5.931   4.397   3.858
  140GLN     CG 1377   5.995   4.398   3.720
  140GLN     CD 1378   6.122   4.312   3.730
  140GLN    OE1 1379   6.135   4.194   3.698
  140GLN    NE2 1380   6.226   4.393   3.745
  140GLN   HE21 1381   6.222   4.490   3.768
  140GLN   HE22 1382   6.304   4.344   3.706
  140GLN      C 1383   5.707   4.449   3.955
  140GLN      O 1384   5.589   4.434   3.926
  141ALA      N 1385   5.748   4.492   4.074
  141ALA      H 1386   5.843   4.518   4.089
  141ALA     CA 1387   5.664   4.487   4.195
  141ALA     CB 1388   5.739   4.519   4.324
  141ALA      C 1389   5.540   4.575   4.181
  141ALA      O 1390   5.433   4.528   4.218
  142ALA      N 1391   5.555   4.704   4.153
  142ALA      H 1392   5.644   4.747   4.141
  142ALA     CA 1393   5.436   4.790   4.141
  142ALA     CB 1394   5.475   4.937   4.123
  142ALA      C 1395   5.349   4.748   4.023
  142ALA      O 1396   5.227   4.762   4.033
  143HISE     N 1397   5.406   4.685   3.921
  143HISE     H 1398   5.504   4.681   3.900
  143HISE    CA 1399   5.320   4.635   3.812
  143HISE    CB 1400   5.387   4.602   3.679
  143HISE    CG 1401   5.299   4.517   3.587
  143HISE   ND1 1402   5.200   4.569   3.515
  143HISE   CD2 1403   5.295   4.384   3.582
  143HISE   HD2 1404   5.363   4.307   3.618
  143HISE   CE1 1405   5.124   4.467   3.474
  143HISE   HE1 1406   5.048   4.465   3.396
  143HISE   NE2 1407   5.183   4.356   3.516
  143HISE   HE2 1408   5.147   4.266   3.491
  143HISE     C 1409   5.235   4.516   3.859
  143HISE     O 1410   5.114   4.533   3.869
  144ASP      N 1411   5.306   4.413   3.906
  144ASP      H 1412   5.402   4.400   3.883
  144ASP     CA 1413   5.240   4.300   3.973
  144ASP     CB 1414   5.345   4.202   4.025
  144ASP     CG 1415   5.399   4.099   3.926
  144ASP    OD1 1416   5.476   4.012   3.971
  144ASP    OD2 1417   5.372   4.098   3.804
  144ASP      C 1418   5.144   4.335   4.087
  144ASP      O 1419   5.046   4.264   4.106
  145ALA      N 1420   5.173   4.433   4.172
  145ALA      H 1421   5.264   4.476   4.170
  145ALA     CA 1422   5.070   4.494   4.257
  145ALA     CB 1423   5.129   4.598   4.352
  145ALA      C 1424   4.938   4.544   4.198
  145ALA      O 1425   4.835   4.479   4.220
  146VAL      N 1426   4.943   4.638   4.105
  146VAL      H 1427   5.031   4.677   4.076
  146VAL     CA 1428   4.833   4.700   4.030
  146VAL     CB 1429   4.876   4.815   3.938
  146VAL    CG1 1430   4.756   4.868   3.858
  146VAL    CG2 1431   4.954   4.928   4.004
  146VAL      C 1432   4.757   4.595   3.949
  146VAL      O 1433   4.635   4.580   3.950
  147ALA      N 1434   4.824   4.493   3.895
  147ALA      H 1435   4.924   4.494   3.890
  147ALA     CA 1436   4.776   4.376   3.820
  147ALA     CB 1437   4.898   4.303   3.764
  147ALA      C 1438   4.681   4.284   3.896
  147ALA      O 1439   4.578   4.241   3.842
  148GLN      N 1440   4.702   4.278   4.027
  148GLN      H 1441   4.785   4.324   4.058
  148GLN     CA 1442   4.608   4.212   4.119
  148GLN     CB 1443   4.680   4.155   4.242
  148GLN     CG 1444   4.799   4.064   4.209
  148GLN     CD 1445   4.881   4.065   4.338
  148GLN    OE1 1446   4.852   3.981   4.424
  148GLN    NE2 1447   4.988   4.144   4.340
  148GLN   HE21 1448   5.015   4.193   4.257
  148GLN   HE22 1449   5.062   4.136   4.407
  148GLN      C 1450   4.485   4.293   4.160
  148GLN      O 1451   4.403   4.238   4.232
  149GLU      N 1452   4.459   4.414   4.112
  149GLU      H 1453   4.519   4.465   4.049
  149GLU     CA 1454   4.340   4.493   4.147
  149GLU     CB 1455   4.373   4.642   4.139
  149GLU     CG 1456   4.482   4.676   4.241
  149GLU     CD 1457   4.475   4.822   4.285
  149GLU    OE1 1458   4.362   4.874   4.297
  149GLU    OE2 1459   4.574   4.897   4.298
  149GLU      C 1460   4.219   4.458   4.061
  149GLU      O 1461   4.107   4.427   4.102
  150GLY      N 1462   4.246   4.455   3.931
  150GLY      H 1463   4.325   4.499   3.888
  150GLY     CA 1464   4.148   4.427   3.824
  150GLY      C 1465   4.074   4.293   3.819
  150GLY      O 1466   4.131   4.185   3.832
  151GLN      N 1467   3.942   4.308   3.821
  151GLN      H 1468   3.903   4.391   3.781
  151GLN     CA 1469   3.842   4.204   3.847
  151GLN     CB 1470   3.705   4.255   3.893
  151GLN     CG 1471   3.640   4.360   3.804
  151GLN     CD 1472   3.520   4.417   3.880
  151GLN    OE1 1473   3.414   4.371   3.838
  151GLN    NE2 1474   3.540   4.524   3.956
  151GLN   HE21 1475   3.628   4.572   3.964
  151GLN   HE22 1476   3.461   4.578   3.984
  151GLN      C 1477   3.816   4.103   3.734
  151GLN      O 1478   3.782   3.987   3.755
  152CYS      N 1479   3.859   4.140   3.614
  152CYS      H 1480   3.881   4.236   3.594
  152CYS     CA 1481   3.855   4.046   3.501
  152CYS     CB 1482   3.800   4.123   3.381
  152CYS     SG 1483   3.642   4.210   3.409
  152CYS     HG 1484   3.674   4.302   3.318
  152CYS      C 1485   3.991   3.985   3.468
  152CYS      O 1486   4.092   4.045   3.507
  153ARG      N 1487   3.997   3.875   3.394
  153ARG      H 1488   3.918   3.815   3.385
  153ARG     CA 1489   4.128   3.825   3.350
  153ARG     CB 1490   4.165   3.724   3.459
  153ARG     CG 1491   4.299   3.651   3.452
  153ARG     CD 1492   4.418   3.745   3.467
  153ARG     NE 1493   4.417   3.816   3.596
  153ARG     HE 1494   4.439   3.754   3.671
  153ARG     CZ 1495   4.404   3.943   3.635
  153ARG    NH1 1496   4.415   4.047   3.551
  153ARG   HH11 1497   4.432   4.032   3.454
  153ARG   HH12 1498   4.410   4.144   3.576
  153ARG    NH2 1499   4.418   3.974   3.765
  153ARG   HH21 1500   4.424   3.902   3.833
  153ARG   HH22 1501   4.448   4.061   3.804
  153ARG      C 1502   4.132   3.768   3.208
  153ARG      O 1503   4.160   3.847   3.119
  154VAL      N 1504   4.096   3.641   3.195
  154VAL      H 1505   4.058   3.584   3.268
  154VAL     CA 1506   4.103   3.559   3.073
  154VAL     CB 1507   3.982   3.565   2.979
  154VAL    CG1 1508   3.970   3.466   2.863
  154VAL    CG2 1509   3.854   3.548   3.060
  154VAL      C 1510   4.237   3.559   2.998
  154VAL      O 1511   4.264   3.636   2.906
  155ASP      N 1512   4.320   3.459   3.029
  155ASP      H 1513   4.324   3.390   3.101
  155ASP     CA 1514   4.437   3.440   2.942
  155ASP     CB 1515   4.557   3.396   3.026
  155ASP     CG 1516   4.692   3.421   2.959
  155ASP    OD1 1517   4.697   3.455   2.839
  155ASP    OD2 1518   4.788   3.414   3.038
  155ASP      C 1519   4.419   3.355   2.816
  155ASP      O 1520   4.473   3.244   2.812
  156ASP      N 1521   4.345   3.409   2.720
  156ASP      H 1522   4.309   3.503   2.723
  156ASP     CA 1523   4.319   3.343   2.592
  156ASP     CB 1524   4.194   3.408   2.533
  156ASP     CG 1525   4.195   3.561   2.530
  156ASP    OD1 1526   4.308   3.611   2.514
  156ASP    OD2 1527   4.095   3.626   2.570
  156ASP      C 1528   4.433   3.327   2.491
  156ASP      O 1529   4.407   3.263   2.389
  157LYS      N 1530   4.552   3.379   2.519
  157LYS      H 1531   4.566   3.426   2.606
  157LYS     CA 1532   4.675   3.369   2.439
  157LYS     CB 1533   4.720   3.224   2.417
  157LYS     CG 1534   4.745   3.148   2.547
  157LYS     CD 1535   4.875   3.192   2.616
  157LYS     CE 1536   4.893   3.105   2.740
  157LYS     NZ 1537   4.810   3.158   2.849
  157LYS    HZ1 1538   4.791   3.256   2.844
  157LYS    HZ2 1539   4.721   3.112   2.850
  157LYS    HZ3 1540   4.860   3.142   2.934
  157LYS      C 1541   4.684   3.443   2.306
  157LYS      O 1542   4.772   3.406   2.229
  158VAL      N 1543   4.587   3.530   2.277
  158VAL      H 1544   4.512   3.550   2.340
  158VAL     CA 1545   4.571   3.593   2.146
  158VAL     CB 1546   4.429   3.647   2.129
  158VAL    CG1 1547   4.405   3.698   1.987
  158VAL    CG2 1548   4.315   3.559   2.183
  158VAL      C 1549   4.673   3.705   2.134
  158VAL      O 1550   4.713   3.781   2.222
  159ASN      N 1551   4.738   3.707   2.018
  159ASN      H 1552   4.712   3.635   1.953
  159ASN     CA 1553   4.849   3.795   1.980
  159ASN     CB 1554   4.908   3.743   1.848
  159ASN     CG 1555   5.052   3.793   1.836
  159ASN    OD1 1556   5.130   3.824   1.926
  159ASN    ND2 1557   5.078   3.819   1.708
  159ASN   HD21 1558   5.012   3.814   1.633
  159ASN   HD22 1559   5.169   3.855   1.688
  159ASN      C 1560   4.812   3.943   1.972
  159ASN      O 1561   4.819   4.010   1.869
  160PHE      N 1562   4.801   4.006   2.089
  160PHE      H 1563   4.784   3.936   2.158
  160PHE     CA 1564   4.768   4.148   2.112
  160PHE     CB 1565   4.681   4.160   2.237
  160PHE     CG 1566   4.530   4.160   2.213
  160PHE    CD1 1567   4.457   4.278   2.214
  160PHE    HD1 1568   4.501   4.373   2.185
  160PHE    CD2 1569   4.460   4.040   2.223
  160PHE    HD2 1570   4.523   3.951   2.217
  160PHE    CE1 1571   4.318   4.274   2.224
  160PHE    HE1 1572   4.265   4.366   2.247
  160PHE    CE2 1573   4.322   4.031   2.238
  160PHE    HE2 1574   4.271   3.937   2.260
  160PHE     CZ 1575   4.253   4.151   2.232
  160PHE     HZ 1576   4.145   4.157   2.248
  160PHE      C 1577   4.889   4.240   2.126
  160PHE      O 1578   5.001   4.198   2.155
  161HISE     N 1579   4.860   4.366   2.097
  161HISE     H 1580   4.763   4.387   2.080
  161HISE    CA 1581   4.966   4.468   2.095
  161HISE    CB 1582   4.998   4.482   1.946
  161HISE    CG 1583   5.089   4.369   1.897
  161HISE   ND1 1584   5.214   4.377   1.851
  161HISE   CD2 1585   5.051   4.248   1.860
  161HISE   HD2 1586   4.948   4.213   1.870
  161HISE   CE1 1587   5.247   4.263   1.791
  161HISE   HE1 1588   5.329   4.240   1.723
  161HISE   NE2 1589   5.146   4.177   1.799
  161HISE   HE2 1590   5.137   4.078   1.786
  161HISE     C 1591   4.914   4.605   2.137
  161HISE     O 1592   4.795   4.624   2.162
  162PHE      N 1593   5.001   4.691   2.189
  162PHE      H 1594   5.099   4.673   2.185
  162PHE     CA 1595   4.954   4.815   2.252
  162PHE     CB 1596   4.967   4.792   2.402
  162PHE     CG 1597   4.898   4.898   2.487
  162PHE    CD1 1598   4.764   4.931   2.470
  162PHE    HD1 1599   4.704   4.893   2.387
  162PHE    CD2 1600   4.976   4.962   2.583
  162PHE    HD2 1601   5.083   4.959   2.564
  162PHE    CE1 1602   4.700   5.024   2.550
  162PHE    HE1 1603   4.599   5.058   2.526
  162PHE    CE2 1604   4.916   5.059   2.663
  162PHE    HE2 1605   4.981   5.130   2.714
  162PHE     CZ 1606   4.781   5.085   2.645
  162PHE     HZ 1607   4.741   5.166   2.706
  162PHE      C 1608   5.048   4.924   2.201
  162PHE      O 1609   5.163   4.939   2.243
  163ILE      N 1610   4.992   5.010   2.116
  163ILE      H 1611   4.892   5.011   2.112
  163ILE     CA 1612   5.064   5.099   2.024
  163ILE     CB 1613   5.033   5.073   1.876
  163ILE    CG1 1614   5.033   4.923   1.844
  163ILE    CG2 1615   5.126   5.155   1.787
  163ILE     CD 1616   4.938   4.902   1.727
  163ILE      C 1617   5.028   5.242   2.065
  163ILE      O 1618   4.915   5.273   2.103
  164LEU      N 1619   5.134   5.322   2.072
  164LEU      H 1620   5.228   5.294   2.051
  164LEU     CA 1621   5.121   5.467   2.090
  164LEU     CB 1622   5.238   5.495   2.185
  164LEU     CG 1623   5.246   5.642   2.229
  164LEU    CD1 1624   5.131   5.671   2.326
  164LEU    CD2 1625   5.382   5.667   2.295
  164LEU      C 1626   5.132   5.549   1.961
  164LEU      O 1627   5.217   5.523   1.877
  165PHE      N 1628   5.048   5.651   1.947
  165PHE      H 1629   4.966   5.654   2.005
  165PHE     CA 1630   5.040   5.752   1.840
  165PHE     CB 1631   4.926   5.736   1.740
  165PHE     CG 1632   4.890   5.587   1.730
  165PHE    CD1 1633   4.794   5.542   1.819
  165PHE    HD1 1634   4.732   5.608   1.880
  165PHE    CD2 1635   4.946   5.501   1.636
  165PHE    HD2 1636   5.015   5.541   1.563
  165PHE    CE1 1637   4.749   5.411   1.806
  165PHE    HE1 1638   4.687   5.370   1.885
  165PHE    CE2 1639   4.897   5.371   1.626
  165PHE    HE2 1640   4.941   5.305   1.551
  165PHE     CZ 1641   4.793   5.324   1.706
  165PHE     HZ 1642   4.761   5.220   1.709
  165PHE      C 1643   5.038   5.894   1.897
  165PHE      O 1644   4.936   5.930   1.956
  166ASN      N 1645   5.154   5.959   1.893
  166ASN      H 1646   5.239   5.919   1.858
  166ASN     CA 1647   5.165   6.097   1.941
  166ASN     CB 1648   5.216   6.109   2.085
  166ASN     CG 1649   5.354   6.048   2.112
  166ASN    OD1 1650   5.379   5.932   2.080
  166ASN    ND2 1651   5.448   6.124   2.168
  166ASN   HD21 1652   5.438   6.221   2.190
  166ASN   HD22 1653   5.535   6.078   2.186
  166ASN      C 1654   5.247   6.191   1.852
  166ASN      O 1655   5.299   6.145   1.750
  167ASN      N 1656   5.263   6.318   1.888
  167ASN      H 1657   5.233   6.359   1.974
  167ASN     CA 1658   5.335   6.409   1.798
  167ASN     CB 1659   5.242   6.523   1.756
  167ASN     CG 1660   5.299   6.632   1.664
  167ASN    OD1 1661   5.405   6.691   1.680
  167ASN    ND2 1662   5.216   6.680   1.572
  167ASN   HD21 1663   5.123   6.644   1.562
  167ASN   HD22 1664   5.253   6.746   1.507
  167ASN      C 1665   5.461   6.455   1.870
  167ASN      O 1666   5.454   6.519   1.975
  168VAL      N 1667   5.579   6.434   1.812
  168VAL      H 1668   5.578   6.402   1.717
  168VAL     CA 1669   5.709   6.484   1.860
  168VAL     CB 1670   5.798   6.377   1.923
  168VAL    CG1 1671   5.940   6.416   1.965
  168VAL    CG2 1672   5.733   6.317   2.048
  168VAL      C 1673   5.777   6.549   1.740
  168VAL      O 1674   5.773   6.496   1.629
  169ASP      N 1675   5.842   6.664   1.758
  169ASP      H 1676   5.813   6.714   1.840
  169ASP     CA 1677   5.922   6.739   1.660
  169ASP     CB 1678   6.065   6.686   1.652
  169ASP     CG 1679   6.162   6.759   1.560
  169ASP    OD1 1680   6.150   6.884   1.564
  169ASP    OD2 1681   6.252   6.696   1.500
  169ASP      C 1682   5.845   6.765   1.531
  169ASP      O 1683   5.904   6.770   1.423
  170GLY      N 1684   5.713   6.783   1.538
  170GLY      H 1685   5.677   6.771   1.630
  170GLY     CA 1686   5.621   6.803   1.425
  170GLY      C 1687   5.574   6.684   1.341
  170GLY      O 1688   5.508   6.715   1.242
  171HISE     N 1689   5.655   6.578   1.347
  171HISE     H 1690   5.753   6.594   1.350
  171HISE    CA 1691   5.621   6.449   1.285
  171HISE    CB 1692   5.755   6.381   1.256
  171HISE    CG 1693   5.836   6.442   1.141
  171HISE   ND1 1694   5.948   6.510   1.166
  171HISE   CD2 1695   5.803   6.468   1.015
  171HISE   HD2 1696   5.723   6.417   0.961
  171HISE   CE1 1697   5.980   6.581   1.059
  171HISE   HE1 1698   6.050   6.664   1.065
  171HISE   NE2 1699   5.888   6.557   0.965
  171HISE   HE2 1700   5.864   6.604   0.880
  171HISE     C 1701   5.537   6.359   1.376
  171HISE     O 1702   5.542   6.369   1.499
  172LEU      N 1703   5.447   6.285   1.312
  172LEU      H 1704   5.453   6.272   1.213
  172LEU     CA 1705   5.357   6.188   1.376
  172LEU     CB 1706   5.228   6.171   1.295
  172LEU     CG 1707   5.101   6.127   1.367
  172LEU    CD1 1708   5.125   5.989   1.430
  172LEU    CD2 1709   5.031   6.229   1.457
  172LEU      C 1710   5.433   6.056   1.386
  172LEU      O 1711   5.455   5.987   1.287
  173TYR      N 1712   5.454   6.020   1.512
  173TYR      H 1713   5.428   6.082   1.587
  173TYR     CA 1714   5.539   5.909   1.557
  173TYR     CB 1715   5.655   5.955   1.645
  173TYR     CG 1716   5.753   6.027   1.552
  173TYR    CD1 1717   5.847   5.948   1.486
  173TYR    HD1 1718   5.797   5.862   1.441
  173TYR    CD2 1719   5.769   6.164   1.572
  173TYR    HD2 1720   5.694   6.223   1.625
  173TYR    CE1 1721   5.964   6.008   1.441
  173TYR    HE1 1722   6.019   5.962   1.360
  173TYR    CE2 1723   5.890   6.219   1.532
  173TYR    HE2 1724   5.893   6.327   1.521
  173TYR     CZ 1725   5.986   6.144   1.464
  173TYR     OH 1726   6.091   6.212   1.411
  173TYR     HH 1727   6.075   6.308   1.432
  173TYR      C 1728   5.465   5.800   1.634
  173TYR      O 1729   5.431   5.821   1.751
  174GLU      N 1730   5.463   5.686   1.565
  174GLU      H 1731   5.486   5.687   1.468
  174GLU     CA 1732   5.412   5.555   1.608
  174GLU     CB 1733   5.362   5.468   1.492
  174GLU     CG 1734   5.288   5.342   1.539
  174GLU     CD 1735   5.256   5.256   1.417
  174GLU    OE1 1736   5.146   5.267   1.359
  174GLU    OE2 1737   5.336   5.161   1.401
  174GLU      C 1738   5.520   5.482   1.687
  174GLU      O 1739   5.613   5.418   1.638
  175LEU      N 1740   5.491   5.482   1.817
  175LEU      H 1741   5.417   5.529   1.866
  175LEU     CA 1742   5.572   5.401   1.908
  175LEU     CB 1743   5.612   5.476   2.035
  175LEU     CG 1744   5.748   5.545   2.032
  175LEU    CD1 1745   5.754   5.650   1.921
  175LEU    CD2 1746   5.766   5.617   2.166
  175LEU      C 1747   5.502   5.271   1.947
  175LEU      O 1748   5.402   5.276   2.019
  176ASP      N 1749   5.570   5.159   1.922
  176ASP      H 1750   5.653   5.164   1.867
  176ASP     CA 1751   5.540   5.022   1.964
  176ASP     CB 1752   5.468   4.946   1.852
  176ASP     CG 1753   5.476   4.796   1.880
  176ASP    OD1 1754   5.498   4.715   1.787
  176ASP    OD2 1755   5.460   4.746   1.993
  176ASP      C 1756   5.665   4.951   2.016
  176ASP      O 1757   5.761   4.930   1.942
  177GLY      N 1758   5.655   4.899   2.138
  177GLY      H 1759   5.570   4.893   2.191
  177GLY     CA 1760   5.765   4.834   2.210
  177GLY      C 1761   5.814   4.700   2.154
  177GLY      O 1762   5.933   4.672   2.168
  178ARG      N 1763   5.722   4.632   2.087
  178ARG      H 1764   5.634   4.671   2.060
  178ARG     CA 1765   5.742   4.505   2.015
  178ARG     CB 1766   5.618   4.429   1.970
  178ARG     CG 1767   5.520   4.388   2.080
  178ARG     CD 1768   5.552   4.252   2.142
  178ARG     NE 1769   5.508   4.143   2.054
  178ARG     HE 1770   5.553   4.144   1.965
  178ARG     CZ 1771   5.382   4.096   2.057
  178ARG    NH1 1772   5.283   4.159   2.121
  178ARG   HH11 1773   5.307   4.240   2.174
  178ARG   HH12 1774   5.189   4.125   2.124
  178ARG    NH2 1775   5.351   3.974   2.009
  178ARG   HH21 1776   5.419   3.915   1.966
  178ARG   HH22 1777   5.258   3.944   2.028
  178ARG      C 1778   5.824   4.514   1.886
  178ARG      O 1779   5.905   4.426   1.860
  179MET      N 1780   5.827   4.635   1.829
  179MET      H 1781   5.777   4.712   1.868
  179MET     CA 1782   5.907   4.662   1.709
  179MET     CB 1783   5.837   4.774   1.631
  179MET     CG 1784   5.724   4.720   1.544
  179MET     SD 1785   5.772   4.592   1.422
  179MET     CE 1786   5.613   4.582   1.344
  179MET      C 1787   6.052   4.705   1.734
  179MET      O 1788   6.085   4.767   1.835
  180PRO      N 1789   6.137   4.671   1.638
  180PRO     CA 1790   6.278   4.711   1.650
  180PRO     CB 1791   6.347   4.630   1.539
  180PRO     CG 1792   6.239   4.615   1.431
  180PRO     CD 1793   6.114   4.592   1.516
  180PRO      C 1794   6.307   4.861   1.645
  180PRO      O 1795   6.388   4.909   1.724
  181PHE      N 1796   6.227   4.937   1.570
  181PHE      H 1797   6.138   4.907   1.536
  181PHE     CA 1798   6.242   5.080   1.543
  181PHE     CB 1799   6.325   5.101   1.416
  181PHE     CG 1800   6.468   5.047   1.423
  181PHE    CD1 1801   6.497   4.941   1.337
  181PHE    HD1 1802   6.428   4.898   1.265
  181PHE    CD2 1803   6.574   5.116   1.480
  181PHE    HD2 1804   6.567   5.210   1.534
  181PHE    CE1 1805   6.627   4.895   1.321
  181PHE    HE1 1806   6.645   4.801   1.270
  181PHE    CE2 1807   6.704   5.070   1.460
  181PHE    HE2 1808   6.781   5.130   1.507
  181PHE     CZ 1809   6.735   4.959   1.382
  181PHE     HZ 1810   6.836   4.918   1.375
  181PHE      C 1811   6.109   5.153   1.525
  181PHE      O 1812   6.028   5.094   1.455
  182PRO      N 1813   6.089   5.277   1.570
  182PRO     CA 1814   5.965   5.353   1.552
  182PRO     CB 1815   5.969   5.471   1.648
  182PRO     CG 1816   6.120   5.492   1.653
  182PRO     CD 1817   6.188   5.355   1.646
  182PRO      C 1818   5.933   5.397   1.409
  182PRO      O 1819   6.019   5.402   1.321
  183VAL      N 1820   5.806   5.426   1.383
  183VAL      H 1821   5.736   5.416   1.453
  183VAL     CA 1822   5.767   5.454   1.244
  183VAL     CB 1823   5.636   5.388   1.200
  183VAL    CG1 1824   5.617   5.403   1.048
  183VAL    CG2 1825   5.629   5.240   1.236
  183VAL      C 1826   5.752   5.605   1.226
  183VAL      O 1827   5.706   5.668   1.321
  184ASN      N 1828   5.782   5.671   1.114
  184ASN      H 1829   5.827   5.619   1.042
  184ASN     CA 1830   5.744   5.812   1.100
  184ASN     CB 1831   5.863   5.903   1.070
  184ASN     CG 1832   5.840   6.053   1.092
  184ASN    OD1 1833   5.730   6.098   1.059
  184ASN    ND2 1834   5.950   6.125   1.112
  184ASN   HD21 1835   6.041   6.083   1.119
  184ASN   HD22 1836   5.946   6.225   1.111
  184ASN      C 1837   5.633   5.835   0.997
  184ASN      O 1838   5.655   5.818   0.877
  185HISE     N 1839   5.517   5.878   1.045
  185HISE     H 1840   5.510   5.901   1.142
  185HISE    CA 1841   5.400   5.893   0.958
  185HISE    CB 1842   5.271   5.852   1.030
  185HISE    CG 1843   5.260   5.707   1.079
  185HISE   ND1 1844   5.326   5.606   1.023
  185HISE   CD2 1845   5.182   5.657   1.174
  185HISE   HD2 1846   5.129   5.717   1.248
  185HISE   CE1 1847   5.292   5.495   1.088
  185HISE   HE1 1848   5.320   5.392   1.067
  185HISE   NE2 1849   5.199   5.525   1.179
  185HISE   HE2 1850   5.170   5.462   1.250
  185HISE     C 1851   5.383   6.035   0.903
  185HISE     O 1852   5.276   6.074   0.858
  186GLY      N 1853   5.496   6.104   0.891
  186GLY      H 1854   5.569   6.081   0.956
  186GLY     CA 1855   5.499   6.235   0.825
  186GLY      C 1856   5.451   6.350   0.914
  186GLY      O 1857   5.441   6.337   1.036
  187ALA      N 1858   5.438   6.467   0.854
  187ALA      H 1859   5.475   6.479   0.762
  187ALA     CA 1860   5.398   6.586   0.931
  187ALA     CB 1861   5.408   6.706   0.837
  187ALA      C 1862   5.258   6.585   0.993
  187ALA      O 1863   5.167   6.525   0.937
  188SER      N 1864   5.253   6.655   1.106
  188SER      H 1865   5.340   6.686   1.145
  188SER     CA 1866   5.131   6.682   1.184
  188SER     CB 1867   5.116   6.568   1.285
  188SER     OG 1868   5.004   6.587   1.372
  188SER     HG 1869   4.922   6.585   1.314
  188SER      C 1870   5.137   6.809   1.269
  188SER      O 1871   5.237   6.839   1.335
  189SER      N 1872   5.023   6.874   1.286
  189SER      H 1873   4.948   6.857   1.222
  189SER     CA 1874   5.004   6.980   1.387
  189SER     CB 1875   4.895   7.077   1.340
  189SER     OG 1876   4.895   7.195   1.421
  189SER     HG 1877   4.837   7.265   1.379
  189SER      C 1878   4.965   6.935   1.528
  189SER      O 1879   4.890   6.838   1.541
  190GLU      N 1880   5.024   6.999   1.629
  190GLU      H 1881   5.107   7.054   1.621
  190GLU     CA 1882   4.983   6.964   1.766
  190GLU     CB 1883   5.070   7.042   1.865
  190GLU     CG 1884   5.077   6.982   2.006
  190GLU     CD 1885   5.117   7.079   2.117
  190GLU    OE1 1886   5.182   7.027   2.211
  190GLU    OE2 1887   5.073   7.195   2.129
  190GLU      C 1888   4.836   6.987   1.802
  190GLU      O 1889   4.785   6.910   1.884
  191ASP      N 1890   4.773   7.076   1.727
  191ASP      H 1891   4.819   7.139   1.665
  191ASP     CA 1892   4.627   7.088   1.739
  191ASP     CB 1893   4.591   7.218   1.667
  191ASP     CG 1894   4.449   7.266   1.698
  191ASP    OD1 1895   4.424   7.271   1.820
  191ASP    OD2 1896   4.374   7.287   1.600
  191ASP      C 1897   4.557   6.967   1.676
  191ASP      O 1898   4.471   6.911   1.743
  192THR      N 1899   4.608   6.908   1.568
  192THR      H 1900   4.671   6.953   1.505
  192THR     CA 1901   4.538   6.799   1.499
  192THR     CB 1902   4.521   6.816   1.348
  192THR    OG1 1903   4.650   6.830   1.288
  192THR    HG1 1904   4.701   6.746   1.303
  192THR    CG2 1905   4.435   6.942   1.328
  192THR      C 1906   4.586   6.655   1.524
  192THR      O 1907   4.544   6.561   1.457
  193LEU      N 1908   4.650   6.645   1.639
  193LEU      H 1909   4.666   6.720   1.703
  193LEU     CA 1910   4.716   6.522   1.685
  193LEU     CB 1911   4.816   6.550   1.797
  193LEU     CG 1912   4.764   6.525   1.939
  193LEU    CD1 1913   4.883   6.528   2.035
  193LEU    CD2 1914   4.676   6.641   1.986
  193LEU      C 1915   4.624   6.402   1.711
  193LEU      O 1916   4.665   6.291   1.676
  194LEU      N 1917   4.497   6.420   1.747
  194LEU      H 1918   4.472   6.517   1.741
  194LEU     CA 1919   4.388   6.322   1.743
  194LEU     CB 1920   4.279   6.370   1.839
  194LEU     CG 1921   4.313   6.347   1.986
  194LEU    CD1 1922   4.192   6.382   2.072
  194LEU    CD2 1923   4.339   6.197   2.000
  194LEU      C 1924   4.350   6.271   1.604
  194LEU      O 1925   4.364   6.155   1.564
  195LYS      N 1926   4.313   6.369   1.522
  195LYS      H 1927   4.307   6.462   1.557
  195LYS     CA 1928   4.276   6.359   1.380
  195LYS     CB 1929   4.236   6.499   1.333
  195LYS     CG 1930   4.165   6.498   1.198
  195LYS     CD 1931   4.097   6.631   1.163
  195LYS     CE 1932   4.072   6.634   1.012
  195LYS     NZ 1933   4.014   6.521   0.939
  195LYS    HZ1 1934   3.930   6.487   0.980
  195LYS    HZ2 1935   4.000   6.563   0.849
  195LYS    HZ3 1936   4.076   6.445   0.919
  195LYS      C 1937   4.384   6.288   1.298
  195LYS      O 1938   4.357   6.189   1.230
  196ASP      N 1939   4.506   6.341   1.302
  196ASP      H 1940   4.524   6.430   1.344
  196ASP     CA 1941   4.623   6.284   1.233
  196ASP     CB 1942   4.743   6.374   1.260
  196ASP     CG 1943   4.747   6.496   1.168
  196ASP    OD1 1944   4.766   6.601   1.233
  196ASP    OD2 1945   4.723   6.493   1.045
  196ASP      C 1946   4.652   6.137   1.264
  196ASP      O 1947   4.691   6.063   1.173
  197ALA      N 1948   4.656   6.109   1.394
  197ALA      H 1949   4.656   6.186   1.458
  197ALA     CA 1950   4.657   5.977   1.457
  197ALA     CB 1951   4.665   5.959   1.609
  197ALA      C 1952   4.544   5.884   1.411
  197ALA      O 1953   4.574   5.782   1.349
  198ALA      N 1954   4.422   5.934   1.429
  198ALA      H 1955   4.414   6.020   1.479
  198ALA     CA 1956   4.298   5.860   1.400
  198ALA     CB 1957   4.175   5.946   1.430
  198ALA      C 1958   4.280   5.818   1.254
  198ALA      O 1959   4.213   5.719   1.223
  199LYS      N 1960   4.350   5.886   1.164
  199LYS      H 1961   4.379   5.979   1.185
  199LYS     CA 1962   4.349   5.853   1.021
  199LYS     CB 1963   4.425   5.964   0.948
  199LYS     CG 1964   4.439   5.947   0.797
  199LYS     CD 1965   4.527   6.059   0.741
  199LYS     CE 1966   4.674   6.018   0.753
  199LYS     NZ 1967   4.747   6.073   0.638
  199LYS    HZ1 1968   4.742   6.173   0.635
  199LYS    HZ2 1969   4.845   6.054   0.643
  199LYS    HZ3 1970   4.710   6.026   0.558
  199LYS      C 1971   4.430   5.725   1.002
  199LYS      O 1972   4.371   5.624   0.963
  200VAL      N 1973   4.553   5.728   1.053
  200VAL      H 1974   4.596   5.814   1.083
  200VAL     CA 1975   4.646   5.615   1.055
  200VAL     CB 1976   4.793   5.653   1.076
  200VAL    CG1 1977   4.885   5.557   1.001
  200VAL    CG2 1978   4.821   5.803   1.058
  200VAL      C 1979   4.594   5.497   1.136
  200VAL      O 1980   4.597   5.385   1.085
  201CYS      N 1981   4.533   5.526   1.251
  201CYS      H 1982   4.544   5.617   1.290
  201CYS     CA 1983   4.466   5.429   1.340
  201CYS     CB 1984   4.426   5.506   1.466
  201CYS     SG 1985   4.560   5.549   1.582
  201CYS     HG 1986   4.618   5.430   1.594
  201CYS      C 1987   4.341   5.370   1.274
  201CYS      O 1988   4.329   5.248   1.282
  202ARG      N 1989   4.250   5.449   1.217
  202ARG      H 1990   4.255   5.548   1.226
  202ARG     CA 1991   4.143   5.390   1.135
  202ARG     CB 1992   4.036   5.484   1.079
  202ARG     CG 1993   3.937   5.522   1.190
  202ARG     CD 1994   3.822   5.604   1.131
  202ARG     NE 1995   3.880   5.708   1.045
  202ARG     HE 1996   3.896   5.691   0.948
  202ARG     CZ 1997   3.905   5.831   1.092
  202ARG    NH1 1998   3.900   5.857   1.223
  202ARG   HH11 1999   3.888   5.791   1.298
  202ARG   HH12 2000   3.911   5.949   1.260
  202ARG    NH2 2001   3.928   5.940   1.017
  202ARG   HH21 2002   3.927   5.929   0.918
  202ARG   HH22 2003   3.987   6.014   1.049
  202ARG      C 2004   4.192   5.299   1.022
  202ARG      O 2005   4.155   5.182   1.016
  203GLU      N 2006   4.279   5.345   0.932
  203GLU      H 2007   4.300   5.442   0.918
  203GLU     CA 2008   4.348   5.261   0.833
  203GLU     CB 2009   4.460   5.350   0.777
  203GLU     CG 2010   4.508   5.312   0.637
  203GLU     CD 2011   4.634   5.386   0.590
  203GLU    OE1 2012   4.625   5.442   0.479
  203GLU    OE2 2013   4.741   5.385   0.655
  203GLU      C 2014   4.404   5.129   0.886
  203GLU      O 2015   4.370   5.025   0.829
  204PHE      N 2016   4.456   5.128   1.008
  204PHE      H 2017   4.457   5.211   1.064
  204PHE     CA 2018   4.493   5.002   1.075
  204PHE     CB 2019   4.579   5.041   1.195
  204PHE     CG 2020   4.719   4.980   1.201
  204PHE    CD1 2021   4.829   5.061   1.221
  204PHE    HD1 2022   4.827   5.168   1.199
  204PHE    CD2 2023   4.738   4.842   1.201
  204PHE    HD2 2024   4.651   4.776   1.200
  204PHE    CE1 2025   4.956   5.010   1.246
  204PHE    HE1 2026   5.045   5.072   1.245
  204PHE    CE2 2027   4.864   4.789   1.224
  204PHE    HE2 2028   4.875   4.681   1.230
  204PHE     CZ 2029   4.972   4.872   1.253
  204PHE     HZ 2030   5.067   4.829   1.284
  204PHE      C 2031   4.383   4.900   1.100
  204PHE      O 2032   4.407   4.784   1.068
  205THR      N 2033   4.277   4.940   1.170
  205THR      H 2034   4.260   5.038   1.164
  205THR     CA 2035   4.160   4.854   1.196
  205THR     CB 2036   4.090   4.893   1.326
  205THR    OG1 2037   3.962   4.834   1.352
  205THR    HG1 2038   3.967   4.737   1.327
  205THR    CG2 2039   4.087   5.042   1.360
  205THR      C 2040   4.061   4.836   1.081
  205THR      O 2041   4.007   4.726   1.071
  206GLU      N 2042   4.051   4.928   0.985
  206GLU      H 2043   4.103   5.013   0.987
  206GLU     CA 2044   3.967   4.920   0.865
  206GLU     CB 2045   3.948   5.053   0.792
  206GLU     CG 2046   3.831   5.138   0.842
  206GLU     CD 2047   3.805   5.266   0.762
  206GLU    OE1 2048   3.736   5.359   0.810
  206GLU    OE2 2049   3.858   5.278   0.650
  206GLU      C 2050   4.022   4.822   0.760
  206GLU      O 2051   3.949   4.780   0.670
  207ARG      N 2052   4.154   4.807   0.764
  207ARG      H 2053   4.214   4.887   0.772
  207ARG     CA 2054   4.222   4.693   0.701
  207ARG     CB 2055   4.375   4.705   0.704
  207ARG     CG 2056   4.450   4.806   0.616
  207ARG     CD 2057   4.602   4.798   0.621
  207ARG     NE 2058   4.657   4.833   0.753
  207ARG     HE 2059   4.629   4.773   0.828
  207ARG     CZ 2060   4.737   4.934   0.788
  207ARG    NH1 2061   4.758   5.031   0.698
  207ARG   HH11 2062   4.713   5.031   0.609
  207ARG   HH12 2063   4.809   5.113   0.726
  207ARG    NH2 2064   4.800   4.935   0.907
  207ARG   HH21 2065   4.784   4.863   0.974
  207ARG   HH22 2066   4.842   5.019   0.940
  207ARG      C 2067   4.184   4.553   0.750
  207ARG      O 2068   4.135   4.473   0.672
  208GLU      N 2069   4.189   4.527   0.880
  208GLU      H 2070   4.220   4.598   0.944
  208GLU     CA 2071   4.140   4.400   0.936
  208GLU     CB 2072   4.208   4.356   1.066
  208GLU     CG 2073   4.359   4.376   1.054
  208GLU     CD 2074   4.444   4.274   0.979
  208GLU    OE1 2075   4.532   4.316   0.900
  208GLU    OE2 2076   4.431   4.157   1.021
  208GLU      C 2077   3.989   4.388   0.954
  208GLU      O 2078   3.930   4.377   1.061
  209GLN      N 2079   3.928   4.383   0.835
  209GLN      H 2080   3.987   4.393   0.755
  209GLN     CA 2081   3.782   4.372   0.824
  209GLN     CB 2082   3.728   4.376   0.681
  209GLN     CG 2083   3.755   4.512   0.616
  209GLN     CD 2084   3.752   4.492   0.464
  209GLN    OE1 2085   3.842   4.439   0.400
  209GLN    NE2 2086   3.640   4.531   0.404
  209GLN   HE21 2087   3.561   4.567   0.453
  209GLN   HE22 2088   3.635   4.519   0.305
  209GLN      C 2089   3.715   4.248   0.884
  209GLN      O 2090   3.593   4.241   0.900
  210GLY      N 2091   3.799   4.145   0.888
  210GLY      H 2092   3.881   4.131   0.832
  210GLY     CA 2093   3.766   4.021   0.960
  210GLY      C 2094   3.742   4.038   1.110
  210GLY      O 2095   3.641   3.996   1.166
  211GLU      N 2096   3.849   4.088   1.173
  211GLU      H 2097   3.919   4.145   1.131
  211GLU     CA 2098   3.861   4.103   1.319
  211GLU     CB 2099   4.008   4.135   1.348
  211GLU     CG 2100   4.042   4.156   1.496
  211GLU     CD 2101   4.006   4.029   1.574
  211GLU    OE1 2102   3.904   4.018   1.645
  211GLU    OE2 2103   4.092   3.943   1.601
  211GLU      C 2104   3.763   4.204   1.378
  211GLU      O 2105   3.724   4.303   1.315
  212VAL      N 2106   3.728   4.193   1.506
  212VAL      H 2107   3.797   4.142   1.557
  212VAL     CA 2108   3.637   4.275   1.587
  212VAL     CB 2109   3.512   4.189   1.606
  212VAL    CG1 2110   3.422   4.175   1.483
  212VAL    CG2 2111   3.537   4.053   1.673
  212VAL      C 2112   3.685   4.319   1.725
  212VAL      O 2113   3.637   4.413   1.788
  213ARG      N 2114   3.781   4.243   1.776
  213ARG      H 2115   3.810   4.158   1.732
  213ARG     CA 2116   3.849   4.277   1.902
  213ARG     CB 2117   3.936   4.160   1.950
  213ARG     CG 2118   3.853   4.051   2.018
  213ARG     CD 2119   3.953   3.936   2.017
  213ARG     NE 2120   3.965   3.855   1.895
  213ARG     HE 2121   3.963   3.900   1.806
  213ARG     CZ 2122   4.003   3.726   1.899
  213ARG    NH1 2123   4.025   3.659   2.013
  213ARG   HH11 2124   4.004   3.711   2.095
  213ARG   HH12 2125   4.055   3.564   2.025
  213ARG    NH2 2126   4.026   3.669   1.780
  213ARG   HH21 2127   4.013   3.719   1.694
  213ARG   HH22 2128   4.080   3.586   1.768
  213ARG      C 2129   3.935   4.403   1.889
  213ARG      O 2130   4.026   4.409   1.808
  214PHE      N 2131   3.914   4.492   1.986
  214PHE      H 2132   3.840   4.484   2.053
  214PHE     CA 2133   3.980   4.623   1.997
  214PHE     CB 2134   3.971   4.714   1.874
  214PHE     CG 2135   3.828   4.724   1.822
  214PHE    CD1 2136   3.741   4.823   1.867
  214PHE    HD1 2137   3.760   4.871   1.963
  214PHE    CD2 2138   3.794   4.663   1.702
  214PHE    HD2 2139   3.862   4.596   1.649
  214PHE    CE1 2140   3.620   4.857   1.807
  214PHE    HE1 2141   3.541   4.896   1.870
  214PHE    CE2 2142   3.677   4.699   1.638
  214PHE    HE2 2143   3.658   4.648   1.543
  214PHE     CZ 2144   3.588   4.794   1.687
  214PHE     HZ 2145   3.498   4.830   1.637
  214PHE      C 2146   3.953   4.711   2.119
  214PHE      O 2147   3.846   4.700   2.178
  215SER      N 2148   4.046   4.794   2.165
  215SER      H 2149   4.140   4.792   2.132
  215SER     CA 2150   4.020   4.883   2.279
  215SER     CB 2151   4.053   4.826   2.417
  215SER     OG 2152   4.017   4.920   2.518
  215SER     HG 2153   3.971   4.864   2.587
  215SER      C 2154   4.115   5.001   2.264
  215SER      O 2155   4.234   4.991   2.232
  216ALA      N 2156   4.070   5.118   2.309
  216ALA      H 2157   4.004   5.123   2.384
  216ALA     CA 2158   4.143   5.236   2.261
  216ALA     CB 2159   4.099   5.271   2.119
  216ALA      C 2160   4.125   5.355   2.356
  216ALA      O 2161   4.010   5.378   2.393
  217VAL      N 2162   4.230   5.428   2.389
  217VAL      H 2163   4.306   5.440   2.324
  217VAL     CA 2164   4.246   5.515   2.507
  217VAL     CB 2165   4.287   5.429   2.627
  217VAL    CG1 2166   4.431   5.379   2.619
  217VAL    CG2 2167   4.267   5.504   2.759
  217VAL      C 2168   4.337   5.633   2.471
  217VAL      O 2169   4.413   5.624   2.375
  218ALA      N 2170   4.296   5.750   2.519
  218ALA      H 2171   4.212   5.761   2.573
  218ALA     CA 2172   4.374   5.874   2.510
  218ALA     CB 2173   4.288   5.976   2.435
  218ALA      C 2174   4.418   5.939   2.641
  218ALA      O 2175   4.360   5.910   2.746
  219LEU      N 2176   4.526   6.016   2.643
  219LEU      H 2177   4.597   6.017   2.572
  219LEU     CA 2178   4.574   6.093   2.759
  219LEU     CB 2179   4.725   6.081   2.781
  219LEU     CG 2180   4.761   5.990   2.899
  219LEU    CD1 2181   4.907   5.944   2.885
  219LEU    CD2 2182   4.739   6.059   3.034
  219LEU      C 2183   4.540   6.242   2.755
  219LEU      O 2184   4.587   6.311   2.665
  220CYS      N 2185   4.477   6.284   2.864
  220CYS      H 2186   4.460   6.219   2.939
  220CYS     CA 2187   4.404   6.411   2.873
  220CYS     CB 2188   4.259   6.388   2.833
  220CYS     SG 2189   4.222   6.356   2.657
  220CYS     HG 2190   4.328   6.426   2.619
  220CYS      C 2191   4.397   6.463   3.017
  220CYS     O1 2192   4.329   6.398   3.100
  220CYS     O2 2193   4.454   6.571   3.045
   6.92823   6.92823   4.89899   0.00000   0.00000   0.00000   0.00000   3.46411   3.46411
