# Supplementary material for: Is There a Functional Role for the Knotted Topology in Protein UCH-L1?
Source: J Chem Inf Model. 2024 Jul 24;64(17):6827–37. doi: 10.1021/acs.jcim.4c00880 (PMC11388461; doi:10.1021/acs.jcim.4c00880)
Supplement: Supplementary file 2 — ci4c00880_si_002.zip [file ci4c00880_si_002.zip › UCH-L1_files/APO/APO_delta221/REP_3/traj_final.gro]

Protein in water t= 500000.00000 step= 5000000
 2193
    1MET      N    1   6.458   3.122   1.617
    1MET     H1    2   6.370   3.083   1.642
    1MET     H2    3   6.475   3.123   1.519
    1MET     H3    4   6.520   3.048   1.646
    1MET     CA    5   6.497   3.250   1.678
    1MET     CB    6   6.373   3.339   1.689
    1MET     CG    7   6.365   3.437   1.572
    1MET     SD    8   6.351   3.340   1.417
    1MET     CE    9   6.403   3.468   1.304
    1MET      C   10   6.558   3.222   1.816
    1MET      O   11   6.552   3.114   1.873
    2GLN      N   12   6.594   3.335   1.876
    2GLN      H   13   6.584   3.421   1.825
    2GLN     CA   14   6.629   3.357   2.017
    2GLN     CB   15   6.722   3.477   2.038
    2GLN     CG   16   6.866   3.444   1.998
    2GLN     CD   17   6.929   3.577   1.955
    2GLN    OE1   18   7.024   3.619   2.020
    2GLN    NE2   19   6.885   3.634   1.843
    2GLN   HE21   20   6.817   3.581   1.793
    2GLN   HE22   21   6.894   3.730   1.817
    2GLN      C   22   6.510   3.354   2.114
    2GLN      O   23   6.430   3.447   2.113
    3LEU      N   24   6.525   3.263   2.210
    3LEU      H   25   6.590   3.187   2.200
    3LEU     CA   26   6.430   3.227   2.315
    3LEU     CB   27   6.462   3.092   2.380
    3LEU     CG   28   6.420   2.969   2.300
    3LEU    CD1   29   6.470   2.849   2.381
    3LEU    CD2   30   6.269   2.964   2.276
    3LEU      C   31   6.416   3.336   2.422
    3LEU      O   32   6.308   3.350   2.479
    4LYS      N   33   6.512   3.427   2.429
    4LYS      H   34   6.607   3.395   2.432
    4LYS     CA   35   6.491   3.539   2.523
    4LYS     CB   36   6.611   3.542   2.618
    4LYS     CG   37   6.602   3.442   2.733
    4LYS     CD   38   6.724   3.412   2.820
    4LYS     CE   39   6.797   3.539   2.865
    4LYS     NZ   40   6.923   3.502   2.930
    4LYS    HZ1   41   6.986   3.468   2.861
    4LYS    HZ2   42   6.968   3.575   2.981
    4LYS    HZ3   43   6.901   3.428   2.995
    4LYS      C   44   6.472   3.675   2.455
    4LYS      O   45   6.543   3.696   2.357
    5PRO      N   46   6.360   3.742   2.482
    5PRO     CA   47   6.315   3.867   2.419
    5PRO     CB   48   6.168   3.881   2.459
    5PRO     CG   49   6.127   3.736   2.482
    5PRO     CD   50   6.249   3.680   2.557
    5PRO      C   51   6.407   3.988   2.434
    5PRO      O   52   6.484   3.999   2.529
    6MET      N   53   6.409   4.068   2.328
    6MET      H   54   6.371   4.035   2.241
    6MET     CA   55   6.502   4.182   2.323
    6MET     CB   56   6.506   4.261   2.192
    6MET     CG   57   6.374   4.297   2.123
    6MET     SD   58   6.266   4.413   2.215
    6MET     CE   59   6.343   4.565   2.164
    6MET      C   60   6.477   4.281   2.437
    6MET      O   61   6.368   4.298   2.492
    7GLU      N   62   6.589   4.340   2.479
    7GLU      H   63   6.677   4.302   2.451
    7GLU     CA   64   6.605   4.438   2.588
    7GLU     CB   65   6.752   4.472   2.609
    7GLU     CG   66   6.794   4.409   2.742
    7GLU     CD   67   6.743   4.464   2.875
    7GLU    OE1   68   6.741   4.587   2.895
    7GLU    OE2   69   6.693   4.386   2.959
    7GLU      C   70   6.517   4.562   2.571
    7GLU      O   71   6.528   4.626   2.466
    8ILE      N   72   6.491   4.620   2.688
    8ILE      H   73   6.535   4.593   2.773
    8ILE     CA   74   6.401   4.736   2.700
    8ILE     CB   75   6.309   4.709   2.820
    8ILE    CG1   76   6.392   4.703   2.948
    8ILE    CG2   77   6.213   4.594   2.789
    8ILE     CD   78   6.320   4.648   3.072
    8ILE      C   79   6.443   4.882   2.683
    8ILE      O   80   6.363   4.971   2.711
    9ASN      N   81   6.571   4.899   2.653
    9ASN      H   82   6.629   4.818   2.661
    9ASN     CA   83   6.639   5.026   2.623
    9ASN     CB   84   6.786   4.982   2.625
    9ASN     CG   85   6.887   5.090   2.588
    9ASN    OD1   86   6.926   5.101   2.471
    9ASN    ND2   87   6.929   5.173   2.683
    9ASN   HD21   88   6.909   5.167   2.781
    9ASN   HD22   89   6.989   5.248   2.654
    9ASN      C   90   6.593   5.093   2.494
    9ASN      O   91   6.595   5.030   2.388
   10PRO      N   92   6.559   5.221   2.504
   10PRO     CA   93   6.521   5.311   2.394
   10PRO     CB   94   6.538   5.452   2.449
   10PRO     CG   95   6.508   5.433   2.598
   10PRO     CD   96   6.564   5.295   2.631
   10PRO      C   97   6.601   5.279   2.268
   10PRO      O   98   6.549   5.259   2.158
   11GLU      N   99   6.733   5.293   2.281
   11GLU      H  100   6.780   5.316   2.366
   11GLU     CA  101   6.827   5.252   2.176
   11GLU     CB  102   6.977   5.267   2.204
   11GLU     CG  103   7.050   5.311   2.077
   11GLU     CD  104   7.197   5.338   2.108
   11GLU    OE1  105   7.279   5.256   2.061
   11GLU    OE2  106   7.219   5.442   2.173
   11GLU      C  107   6.811   5.114   2.110
   11GLU      O  108   6.804   5.107   1.988
   12MET      N  109   6.784   5.015   2.195
   12MET      H  110   6.780   5.034   2.293
   12MET     CA  111   6.754   4.886   2.131
   12MET     CB  112   6.742   4.781   2.242
   12MET     CG  113   6.875   4.755   2.315
   12MET     SD  114   7.015   4.726   2.201
   12MET     CE  115   7.118   4.632   2.311
   12MET      C  116   6.627   4.881   2.045
   12MET      O  117   6.631   4.858   1.924
   13LEU      N  118   6.523   4.943   2.098
   13LEU      H  119   6.533   4.972   2.194
   13LEU     CA  120   6.399   4.979   2.028
   13LEU     CB  121   6.294   5.049   2.114
   13LEU     CG  122   6.214   4.965   2.213
   13LEU    CD1  123   6.299   4.912   2.329
   13LEU    CD2  124   6.091   5.046   2.257
   13LEU      C  125   6.410   5.061   1.899
   13LEU      O  126   6.334   5.041   1.804
   14ASN      N  127   6.486   5.169   1.912
   14ASN      H  128   6.482   5.213   2.001
   14ASN     CA  129   6.532   5.255   1.802
   14ASN     CB  130   6.616   5.369   1.858
   14ASN     CG  131   6.694   5.470   1.773
   14ASN    OD1  132   6.813   5.458   1.744
   14ASN    ND2  133   6.621   5.574   1.734
   14ASN   HD21  134   6.527   5.587   1.765
   14ASN   HD22  135   6.667   5.656   1.702
   14ASN      C  136   6.600   5.184   1.684
   14ASN      O  137   6.572   5.207   1.567
   15LYS      N  138   6.673   5.078   1.717
   15LYS      H  139   6.696   5.063   1.813
   15LYS     CA  140   6.745   4.993   1.621
   15LYS     CB  141   6.843   4.896   1.687
   15LYS     CG  142   6.951   4.957   1.777
   15LYS     CD  143   7.042   4.847   1.833
   15LYS     CE  144   7.164   4.894   1.911
   15LYS     NZ  145   7.244   4.792   1.980
   15LYS    HZ1  146   7.322   4.842   2.017
   15LYS    HZ2  147   7.193   4.753   2.057
   15LYS    HZ3  148   7.274   4.713   1.927
   15LYS      C  149   6.645   4.910   1.542
   15LYS      O  150   6.658   4.893   1.421
   16VAL      N  151   6.549   4.845   1.608
   16VAL      H  152   6.552   4.837   1.708
   16VAL     CA  153   6.429   4.786   1.547
   16VAL     CB  154   6.324   4.743   1.649
   16VAL    CG1  155   6.236   4.645   1.570
   16VAL    CG2  156   6.383   4.665   1.767
   16VAL      C  157   6.354   4.883   1.456
   16VAL      O  158   6.339   4.857   1.337
   17LEU      N  159   6.317   5.002   1.504
   17LEU      H  160   6.314   5.011   1.604
   17LEU     CA  161   6.269   5.113   1.421
   17LEU     CB  162   6.257   5.225   1.525
   17LEU     CG  163   6.225   5.369   1.485
   17LEU    CD1  164   6.075   5.385   1.461
   17LEU    CD2  165   6.256   5.455   1.608
   17LEU      C  166   6.346   5.142   1.292
   17LEU      O  167   6.285   5.146   1.186
   18SER      N  168   6.479   5.144   1.298
   18SER      H  169   6.520   5.135   1.388
   18SER     CA  170   6.560   5.163   1.177
   18SER     CB  171   6.689   5.244   1.195
   18SER     OG  172   6.770   5.178   1.293
   18SER     HG  173   6.828   5.250   1.331
   18SER      C  174   6.591   5.041   1.090
   18SER      O  175   6.603   5.057   0.969
   19ARG      N  176   6.586   4.921   1.147
   19ARG      H  177   6.612   4.906   1.243
   19ARG     CA  178   6.555   4.796   1.077
   19ARG     CB  179   6.583   4.673   1.164
   19ARG     CG  180   6.732   4.658   1.195
   19ARG     CD  181   6.778   4.574   1.314
   19ARG     NE  182   6.925   4.568   1.327
   19ARG     HE  183   6.970   4.615   1.403
   19ARG     CZ  184   7.008   4.486   1.261
   19ARG    NH1  185   6.962   4.397   1.172
   19ARG   HH11  186   6.863   4.399   1.160
   19ARG   HH12  187   7.012   4.326   1.123
   19ARG    NH2  188   7.136   4.492   1.298
   19ARG   HH21  189   7.166   4.562   1.362
   19ARG   HH22  190   7.194   4.413   1.276
   19ARG      C  191   6.423   4.801   1.001
   19ARG      O  192   6.432   4.800   0.878
   20LEU      N  193   6.323   4.857   1.069
   20LEU      H  194   6.329   4.901   1.159
   20LEU     CA  195   6.186   4.848   1.017
   20LEU     CB  196   6.084   4.831   1.130
   20LEU     CG  197   6.079   4.697   1.204
   20LEU    CD1  198   5.963   4.691   1.304
   20LEU    CD2  199   6.030   4.583   1.114
   20LEU      C  200   6.129   4.960   0.930
   20LEU      O  201   6.009   4.990   0.935
   21GLY      N  202   6.218   5.018   0.850
   21GLY      H  203   6.311   4.984   0.835
   21GLY     CA  204   6.185   5.125   0.754
   21GLY      C  205   6.155   5.262   0.815
   21GLY      O  206   6.215   5.358   0.766
   22VAL      N  207   6.087   5.276   0.928
   22VAL      H  208   6.102   5.209   1.001
   22VAL     CA  209   6.030   5.400   0.983
   22VAL     CB  210   5.903   5.364   1.060
   22VAL    CG1  211   5.770   5.367   0.984
   22VAL    CG2  212   5.918   5.256   1.167
   22VAL      C  213   6.131   5.478   1.066
   22VAL      O  214   6.096   5.543   1.165
   23ALA      N  215   6.247   5.492   1.002
   23ALA      H  216   6.253   5.459   0.908
   23ALA     CA  217   6.375   5.550   1.043
   23ALA     CB  218   6.463   5.510   0.924
   23ALA      C  219   6.374   5.699   1.076
   23ALA      O  220   6.468   5.778   1.069
   24GLY      N  221   6.264   5.731   1.144
   24GLY      H  222   6.198   5.660   1.168
   24GLY     CA  223   6.243   5.867   1.198
   24GLY      C  224   6.118   5.879   1.286
   24GLY      O  225   6.107   5.807   1.385
   25GLN      N  226   6.051   5.989   1.254
   25GLN      H  227   6.093   6.048   1.185
   25GLN     CA  228   5.920   6.037   1.300
   25GLN     CB  229   5.805   5.970   1.224
   25GLN     CG  230   5.810   5.998   1.074
   25GLN     CD  231   5.777   6.144   1.041
   25GLN    OE1  232   5.666   6.196   1.049
   25GLN    NE2  233   5.879   6.208   0.986
   25GLN   HE21  234   5.971   6.170   0.970
   25GLN   HE22  235   5.868   6.305   0.965
   25GLN      C  236   5.900   6.040   1.452
   25GLN      O  237   5.875   6.147   1.507
   26TRP      N  238   5.903   5.921   1.512
   26TRP      H  239   5.929   5.836   1.467
   26TRP     CA  240   5.878   5.891   1.654
   26TRP     CB  241   5.793   5.764   1.665
   26TRP     CG  242   5.653   5.757   1.604
   26TRP    CD1  243   5.549   5.812   1.666
   26TRP    HD1  244   5.543   5.848   1.768
   26TRP    CD2  245   5.605   5.744   1.474
   26TRP    NE1  246   5.445   5.837   1.586
   26TRP    HE1  247   5.365   5.894   1.604
   26TRP    CE2  248   5.476   5.793   1.464
   26TRP    CE3  249   5.658   5.690   1.358
   26TRP    HE3  250   5.765   5.667   1.361
   26TRP    CZ2  251   5.397   5.780   1.350
   26TRP    HZ2  252   5.289   5.787   1.358
   26TRP    CZ3  253   5.586   5.680   1.239
   26TRP    HZ3  254   5.639   5.654   1.147
   26TRP    CH2  255   5.452   5.717   1.239
   26TRP    HH2  256   5.394   5.697   1.149
   26TRP      C  257   6.000   5.867   1.742
   26TRP      O  258   6.002   5.900   1.861
   27ARG      N  259   6.110   5.832   1.676
   27ARG      H  260   6.115   5.811   1.579
   27ARG     CA  261   6.247   5.847   1.729
   27ARG     CB  262   6.302   5.988   1.748
   27ARG     CG  263   6.451   6.007   1.719
   27ARG     CD  264   6.487   6.156   1.725
   27ARG     NE  265   6.405   6.231   1.628
   27ARG     HE  266   6.350   6.182   1.560
   27ARG     CZ  267   6.386   6.363   1.636
   27ARG    NH1  268   6.430   6.442   1.735
   27ARG   HH11  269   6.475   6.398   1.813
   27ARG   HH12  270   6.415   6.541   1.731
   27ARG    NH2  271   6.336   6.428   1.530
   27ARG   HH21  272   6.338   6.382   1.442
   27ARG   HH22  273   6.307   6.523   1.543
   27ARG      C  274   6.282   5.749   1.841
   27ARG      O  275   6.382   5.678   1.831
   28PHE      N  276   6.199   5.726   1.943
   28PHE      H  277   6.115   5.775   1.967
   28PHE     CA  278   6.229   5.644   2.061
   28PHE     CB  279   6.215   5.494   2.033
   28PHE     CG  280   6.070   5.457   2.003
   28PHE    CD1  281   5.991   5.400   2.103
   28PHE    HD1  282   6.028   5.377   2.203
   28PHE    CD2  283   6.010   5.470   1.878
   28PHE    HD2  284   6.081   5.501   1.801
   28PHE    CE1  285   5.866   5.347   2.071
   28PHE    HE1  286   5.799   5.310   2.149
   28PHE    CE2  287   5.885   5.419   1.846
   28PHE    HE2  288   5.849   5.434   1.744
   28PHE     CZ  289   5.810   5.356   1.945
   28PHE     HZ  290   5.717   5.304   1.922
   28PHE      C  291   6.364   5.672   2.128
   28PHE      O  292   6.468   5.609   2.107
   29VAL      N  293   6.362   5.791   2.186
   29VAL      H  294   6.276   5.824   2.225
   29VAL     CA  295   6.482   5.844   2.253
   29VAL     CB  296   6.518   5.991   2.230
   29VAL    CG1  297   6.556   6.005   2.082
   29VAL    CG2  298   6.402   6.086   2.264
   29VAL      C  299   6.498   5.808   2.400
   29VAL      O  300   6.399   5.801   2.473
   30ASP      N  301   6.624   5.797   2.441
   30ASP      H  302   6.699   5.809   2.376
   30ASP     CA  303   6.652   5.773   2.583
   30ASP     CB  304   6.802   5.746   2.602
   30ASP     CG  305   6.812   5.685   2.742
   30ASP    OD1  306   6.785   5.565   2.761
   30ASP    OD2  307   6.862   5.757   2.832
   30ASP      C  308   6.608   5.887   2.673
   30ASP      O  309   6.646   6.001   2.648
   31VAL      N  310   6.543   5.844   2.781
   31VAL      H  311   6.518   5.747   2.787
   31VAL     CA  312   6.501   5.940   2.885
   31VAL     CB  313   6.422   5.871   2.995
   31VAL    CG1  314   6.501   5.774   3.083
   31VAL    CG2  315   6.338   5.971   3.075
   31VAL      C  316   6.608   6.024   2.954
   31VAL      O  317   6.572   6.130   3.004
   32LEU      N  318   6.726   5.965   2.976
   32LEU      H  319   6.771   5.905   2.910
   32LEU     CA  320   6.821   6.032   3.066
   32LEU     CB  321   6.880   6.167   3.026
   32LEU     CG  322   6.984   6.172   2.914
   32LEU    CD1  323   6.994   6.318   2.871
   32LEU    CD2  324   7.121   6.107   2.931
   32LEU      C  325   6.785   6.031   3.214
   32LEU      O  326   6.838   5.944   3.284
   33GLY      N  327   6.674   6.094   3.252
   33GLY      H  328   6.618   6.141   3.184
   33GLY     CA  329   6.639   6.097   3.394
   33GLY      C  330   6.490   6.113   3.425
   33GLY      O  331   6.420   6.195   3.365
   34LEU      N  332   6.443   6.042   3.527
   34LEU      H  333   6.508   5.987   3.580
   34LEU     CA  334   6.302   6.054   3.565
   34LEU     CB  335   6.245   5.920   3.613
   34LEU     CG  336   6.204   5.824   3.501
   34LEU    CD1  337   6.163   5.698   3.578
   34LEU    CD2  338   6.090   5.887   3.422
   34LEU      C  339   6.267   6.169   3.660
   34LEU      O  340   6.253   6.160   3.781
   35GLU      N  341   6.272   6.289   3.602
   35GLU      H  342   6.276   6.300   3.503
   35GLU     CA  343   6.279   6.421   3.668
   35GLU     CB  344   6.425   6.447   3.705
   35GLU     CG  345   6.442   6.562   3.805
   35GLU     CD  346   6.458   6.702   3.747
   35GLU    OE1  347   6.374   6.793   3.762
   35GLU    OE2  348   6.561   6.729   3.681
   35GLU      C  349   6.246   6.528   3.564
   35GLU      O  350   6.296   6.520   3.452
   36GLU      N  351   6.160   6.622   3.602
   36GLU      H  352   6.118   6.612   3.692
   36GLU     CA  353   6.103   6.734   3.525
   36GLU     CB  354   6.033   6.838   3.612
   36GLU     CG  355   5.894   6.796   3.660
   36GLU     CD  356   5.850   6.863   3.791
   36GLU    OE1  357   5.854   6.784   3.888
   36GLU    OE2  358   5.819   6.984   3.800
   36GLU      C  359   6.198   6.803   3.427
   36GLU      O  360   6.174   6.799   3.306
   37GLU      N  361   6.314   6.847   3.473
   37GLU      H  362   6.338   6.845   3.570
   37GLU     CA  363   6.414   6.905   3.383
   37GLU     CB  364   6.481   7.009   3.473
   37GLU     CG  365   6.428   7.152   3.454
   37GLU     CD  366   6.497   7.252   3.548
   37GLU    OE1  367   6.549   7.202   3.650
   37GLU    OE2  368   6.513   7.372   3.519
   37GLU      C  369   6.519   6.809   3.326
   37GLU      O  370   6.558   6.833   3.212
   38SER      N  371   6.550   6.706   3.404
   38SER      H  372   6.529   6.691   3.500
   38SER     CA  373   6.639   6.599   3.356
   38SER     CB  374   6.672   6.504   3.471
   38SER     OG  375   6.751   6.564   3.575
   38SER     HG  376   6.696   6.633   3.622
   38SER      C  377   6.604   6.512   3.235
   38SER      O  378   6.695   6.453   3.177
   39LEU      N  379   6.474   6.509   3.211
   39LEU      H  380   6.406   6.516   3.284
   39LEU     CA  381   6.419   6.449   3.088
   39LEU     CB  382   6.269   6.476   3.074
   39LEU     CG  383   6.163   6.417   3.167
   39LEU    CD1  384   6.038   6.504   3.170
   39LEU    CD2  385   6.119   6.278   3.122
   39LEU      C  386   6.495   6.478   2.959
   39LEU      O  387   6.515   6.595   2.928
   40GLY      N  388   6.514   6.378   2.874
   40GLY      H  389   6.515   6.283   2.906
   40GLY     CA  390   6.600   6.397   2.756
   40GLY      C  391   6.546   6.488   2.646
   40GLY      O  392   6.431   6.531   2.658
   41SER      N  393   6.643   6.534   2.568
   41SER      H  394   6.735   6.498   2.581
   41SER     CA  395   6.612   6.628   2.459
   41SER     CB  396   6.741   6.669   2.388
   41SER     OG  397   6.824   6.563   2.338
   41SER     HG  398   6.835   6.495   2.410
   41SER      C  399   6.498   6.604   2.360
   41SER      O  400   6.526   6.545   2.255
   42VAL      N  401   6.374   6.611   2.405
   42VAL      H  402   6.342   6.587   2.497
   42VAL     CA  403   6.260   6.593   2.314
   42VAL     CB  404   6.169   6.480   2.362
   42VAL    CG1  405   6.045   6.450   2.278
   42VAL    CG2  406   6.248   6.351   2.385
   42VAL      C  407   6.192   6.728   2.290
   42VAL      O  408   6.108   6.768   2.371
   43PRO      N  409   6.204   6.781   2.169
   43PRO     CA  410   6.138   6.906   2.125
   43PRO     CB  411   6.164   6.912   1.975
   43PRO     CG  412   6.289   6.828   1.950
   43PRO     CD  413   6.295   6.729   2.066
   43PRO      C  414   5.989   6.923   2.154
   43PRO      O  415   5.910   6.832   2.127
   44ALA      N  416   5.947   7.037   2.207
   44ALA      H  417   6.006   7.086   2.272
   44ALA     CA  418   5.805   7.057   2.239
   44ALA     CB  419   5.788   7.177   2.332
   44ALA      C  420   5.717   7.089   2.117
   44ALA      O  421   5.741   7.187   2.047
   45PRO      N  422   5.600   7.027   2.115
   45PRO     CA  423   5.551   6.910   2.191
   45PRO     CB  424   5.399   6.926   2.196
   45PRO     CG  425   5.369   6.976   2.054
   45PRO     CD  426   5.496   7.052   2.015
   45PRO      C  427   5.591   6.772   2.139
   45PRO      O  428   5.591   6.750   2.018
   46ALA      N  429   5.602   6.679   2.234
   46ALA      H  430   5.607   6.716   2.327
   46ALA     CA  431   5.612   6.534   2.216
   46ALA     CB  432   5.651   6.475   2.352
   46ALA      C  433   5.483   6.458   2.182
   46ALA      O  434   5.377   6.516   2.202
   47CYS      N  435   5.499   6.331   2.145
   47CYS      H  436   5.577   6.305   2.087
   47CYS     CA  437   5.381   6.248   2.117
   47CYS     CB  438   5.382   6.174   1.983
   47CYS     SG  439   5.519   6.057   1.952
   47CYS     HG  440   5.610   6.151   1.931
   47CYS      C  441   5.348   6.150   2.229
   47CYS      O  442   5.232   6.135   2.269
   48ALA      N  443   5.453   6.088   2.281
   48ALA      H  444   5.547   6.110   2.253
   48ALA     CA  445   5.433   5.989   2.388
   48ALA     CB  446   5.382   5.859   2.326
   48ALA      C  447   5.555   5.954   2.473
   48ALA      O  448   5.668   5.993   2.443
   49LEU      N  449   5.525   5.896   2.589
   49LEU      H  450   5.429   5.882   2.615
   49LEU     CA  451   5.620   5.828   2.677
   49LEU     CB  452   5.636   5.926   2.794
   49LEU     CG  453   5.764   5.903   2.874
   49LEU    CD1  454   5.787   6.031   2.955
   49LEU    CD2  455   5.773   5.777   2.961
   49LEU      C  456   5.581   5.686   2.719
   49LEU      O  457   5.468   5.650   2.751
   50LEU      N  458   5.678   5.599   2.690
   50LEU      H  459   5.771   5.631   2.674
   50LEU     CA  460   5.666   5.453   2.698
   50LEU     CB  461   5.732   5.392   2.574
   50LEU     CG  462   5.700   5.244   2.552
   50LEU    CD1  463   5.548   5.228   2.550
   50LEU    CD2  464   5.767   5.195   2.423
   50LEU      C  465   5.740   5.410   2.825
   50LEU      O  466   5.862   5.393   2.821
   51LEU      N  467   5.670   5.381   2.934
   51LEU      H  468   5.570   5.383   2.936
   51LEU     CA  469   5.733   5.340   3.060
   51LEU     CB  470   5.667   5.416   3.175
   51LEU     CG  471   5.738   5.405   3.310
   51LEU    CD1  472   5.884   5.451   3.300
   51LEU    CD2  473   5.660   5.480   3.418
   51LEU      C  474   5.733   5.188   3.077
   51LEU      O  475   5.630   5.121   3.087
   52LEU      N  476   5.851   5.131   3.052
   52LEU      H  477   5.934   5.188   3.053
   52LEU     CA  478   5.880   4.987   3.056
   52LEU     CB  479   5.979   4.952   2.944
   52LEU     CG  480   5.915   4.939   2.806
   52LEU    CD1  481   6.018   4.992   2.706
   52LEU    CD2  482   5.888   4.791   2.780
   52LEU      C  483   5.930   4.950   3.195
   52LEU      O  484   6.020   5.013   3.251
   53PHE      N  485   5.866   4.846   3.248
   53PHE      H  486   5.796   4.792   3.202
   53PHE     CA  487   5.886   4.800   3.386
   53PHE     CB  488   5.829   4.905   3.481
   53PHE     CG  489   5.678   4.920   3.504
   53PHE    CD1  490   5.616   5.026   3.438
   53PHE    HD1  491   5.676   5.079   3.363
   53PHE    CD2  492   5.617   4.838   3.597
   53PHE    HD2  493   5.665   4.795   3.685
   53PHE    CE1  494   5.480   5.047   3.456
   53PHE    HE1  495   5.423   5.123   3.403
   53PHE    CE2  496   5.480   4.858   3.612
   53PHE    HE2  497   5.425   4.809   3.692
   53PHE     CZ  498   5.416   4.963   3.547
   53PHE     HZ  499   5.311   4.990   3.559
   53PHE      C  500   5.841   4.657   3.416
   53PHE      O  501   5.735   4.618   3.366
   54PRO      N  502   5.905   4.588   3.510
   54PRO     CA  503   5.851   4.472   3.582
   54PRO     CB  504   5.958   4.440   3.687
   54PRO     CG  505   6.089   4.468   3.612
   54PRO     CD  506   6.052   4.588   3.525
   54PRO      C  507   5.717   4.492   3.652
   54PRO      O  508   5.701   4.576   3.740
   55LEU      N  509   5.606   4.431   3.611
   55LEU      H  510   5.617   4.349   3.555
   55LEU     CA  511   5.476   4.450   3.678
   55LEU     CB  512   5.366   4.399   3.585
   55LEU     CG  513   5.224   4.430   3.635
   55LEU    CD1  514   5.193   4.579   3.620
   55LEU    CD2  515   5.123   4.364   3.540
   55LEU      C  516   5.473   4.366   3.806
   55LEU      O  517   5.457   4.245   3.810
   56THR      N  518   5.510   4.444   3.908
   56THR      H  519   5.538   4.539   3.894
   56THR     CA  520   5.500   4.398   4.047
   56THR     CB  521   5.569   4.481   4.156
   56THR    OG1  522   5.480   4.586   4.194
   56THR    HG1  523   5.478   4.662   4.130
   56THR    CG2  524   5.707   4.533   4.115
   56THR      C  525   5.358   4.371   4.098
   56THR      O  526   5.255   4.410   4.043
   57ALA      N  527   5.358   4.302   4.212
   57ALA      H  528   5.433   4.258   4.261
   57ALA     CA  529   5.230   4.283   4.283
   57ALA     CB  530   5.266   4.213   4.415
   57ALA      C  531   5.156   4.409   4.328
   57ALA      O  532   5.034   4.412   4.330
   58GLN      N  533   5.234   4.515   4.351
   58GLN      H  534   5.333   4.506   4.355
   58GLN     CA  535   5.191   4.650   4.390
   58GLN     CB  536   5.301   4.734   4.456
   58GLN     CG  537   5.348   4.674   4.589
   58GLN     CD  538   5.442   4.773   4.658
   58GLN    OE1  539   5.561   4.778   4.627
   58GLN    NE2  540   5.377   4.862   4.732
   58GLN   HE21  541   5.278   4.872   4.737
   58GLN   HE22  542   5.441   4.928   4.772
   58GLN      C  543   5.122   4.722   4.274
   58GLN      O  544   5.015   4.781   4.292
   59HISE     N  545   5.186   4.715   4.158
   59HISE     H  546   5.263   4.651   4.152
   59HISE    CA  547   5.138   4.770   4.031
   59HISE    CB  548   5.252   4.747   3.931
   59HISE    CG  549   5.373   4.832   3.968
   59HISE   ND1  550   5.494   4.777   3.980
   59HISE   CD2  551   5.391   4.964   3.960
   59HISE   HD2  552   5.314   5.038   3.981
   59HISE   CE1  553   5.583   4.875   3.981
   59HISE   HE1  554   5.689   4.872   4.007
   59HISE   NE2  555   5.521   4.992   3.965
   59HISE   HE2  556   5.565   5.080   3.980
   59HISE     C  557   5.009   4.709   3.977
   59HISE     O  558   4.909   4.780   3.981
   60GLU      N  559   5.007   4.576   3.984
   60GLU      H  560   5.085   4.528   4.026
   60GLU     CA  561   4.892   4.492   3.946
   60GLU     CB  562   4.928   4.346   3.921
   60GLU     CG  563   4.816   4.274   3.846
   60GLU     CD  564   4.860   4.129   3.828
   60GLU    OE1  565   4.929   4.073   3.916
   60GLU    OE2  566   4.849   4.078   3.714
   60GLU      C  567   4.763   4.500   4.028
   60GLU      O  568   4.658   4.523   3.968
   61ASN      N  569   4.783   4.526   4.157
   61ASN      H  570   4.873   4.510   4.197
   61ASN     CA  571   4.675   4.571   4.245
   61ASN     CB  572   4.727   4.552   4.388
   61ASN     CG  573   4.604   4.565   4.477
   61ASN    OD1  574   4.596   4.643   4.573
   61ASN    ND2  575   4.510   4.474   4.454
   61ASN   HD21  576   4.536   4.402   4.390
   61ASN   HD22  577   4.425   4.464   4.506
   61ASN      C  578   4.603   4.702   4.214
   61ASN      O  579   4.481   4.710   4.202
   62PHE      N  580   4.692   4.799   4.192
   62PHE      H  581   4.791   4.789   4.202
   62PHE     CA  582   4.643   4.932   4.155
   62PHE     CB  583   4.765   5.024   4.144
   62PHE     CG  584   4.719   5.169   4.149
   62PHE    CD1  585   4.690   5.239   4.032
   62PHE    HD1  586   4.697   5.195   3.933
   62PHE    CD2  587   4.723   5.232   4.273
   62PHE    HD2  588   4.774   5.181   4.356
   62PHE    CE1  589   4.661   5.375   4.040
   62PHE    HE1  590   4.660   5.442   3.955
   62PHE    CE2  591   4.680   5.363   4.282
   62PHE    HE2  592   4.666   5.408   4.381
   62PHE     CZ  593   4.654   5.434   4.166
   62PHE     HZ  594   4.631   5.540   4.175
   62PHE      C  595   4.562   4.932   4.026
   62PHE      O  596   4.444   4.965   4.034
   63ARG      N  597   4.614   4.862   3.925
   63ARG      H  598   4.702   4.818   3.943
   63ARG     CA  599   4.539   4.829   3.803
   63ARG     CB  600   4.629   4.785   3.687
   63ARG     CG  601   4.695   4.903   3.616
   63ARG     CD  602   4.589   5.003   3.568
   63ARG     NE  603   4.638   5.117   3.489
   63ARG     HE  604   4.699   5.180   3.536
   63ARG     CZ  605   4.571   5.173   3.388
   63ARG    NH1  606   4.454   5.125   3.343
   63ARG   HH11  607   4.406   5.049   3.386
   63ARG   HH12  608   4.418   5.179   3.267
   63ARG    NH2  609   4.609   5.286   3.327
   63ARG   HH21  610   4.685   5.338   3.366
   63ARG   HH22  611   4.570   5.318   3.241
   63ARG      C  612   4.413   4.744   3.814
   63ARG      O  613   4.308   4.798   3.779
   64LYS      N  614   4.423   4.635   3.889
   64LYS      H  615   4.508   4.605   3.931
   64LYS     CA  616   4.303   4.558   3.926
   64LYS     CB  617   4.324   4.418   3.983
   64LYS     CG  618   4.393   4.327   3.881
   64LYS     CD  619   4.294   4.282   3.774
   64LYS     CE  620   4.382   4.189   3.690
   64LYS     NZ  621   4.393   4.051   3.741
   64LYS    HZ1  622   4.441   4.055   3.828
   64LYS    HZ2  623   4.302   4.008   3.748
   64LYS    HZ3  624   4.454   3.999   3.682
   64LYS      C  625   4.195   4.639   3.997
   64LYS      O  626   4.082   4.645   3.948
   65LYS      N  627   4.230   4.723   4.094
   65LYS      H  628   4.317   4.730   4.142
   65LYS     CA  629   4.127   4.804   4.160
   65LYS     CB  630   4.183   4.843   4.297
   65LYS     CG  631   4.197   4.718   4.384
   65LYS     CD  632   4.240   4.754   4.526
   65LYS     CE  633   4.355   4.849   4.562
   65LYS     NZ  634   4.328   4.903   4.696
   65LYS    HZ1  635   4.370   4.834   4.755
   65LYS    HZ2  636   4.368   4.993   4.714
   65LYS    HZ3  637   4.232   4.915   4.720
   65LYS      C  638   4.081   4.925   4.078
   65LYS      O  639   3.960   4.941   4.064
   66GLN      N  640   4.170   4.983   3.997
   66GLN      H  641   4.264   4.954   3.982
   66GLN     CA  642   4.137   5.107   3.926
   66GLN     CB  643   4.262   5.169   3.863
   66GLN     CG  644   4.243   5.313   3.816
   66GLN     CD  645   4.370   5.365   3.747
   66GLN    OE1  646   4.436   5.311   3.659
   66GLN    NE2  647   4.405   5.479   3.806
   66GLN   HE21  648   4.365   5.517   3.889
   66GLN   HE22  649   4.468   5.539   3.756
   66GLN      C  650   4.039   5.082   3.811
   66GLN      O  651   3.934   5.147   3.814
   67ILE      N  652   4.048   4.961   3.758
   67ILE      H  653   4.131   4.906   3.770
   67ILE     CA  654   3.948   4.905   3.666
   67ILE     CB  655   4.005   4.815   3.557
   67ILE    CG1  656   4.056   4.678   3.602
   67ILE    CG2  657   4.109   4.895   3.478
   67ILE     CD  658   4.063   4.582   3.483
   67ILE      C  659   3.816   4.846   3.715
   67ILE      O  660   3.722   4.813   3.643
   68GLU      N  661   3.810   4.814   3.845
   68GLU      H  662   3.897   4.797   3.891
   68GLU     CA  663   3.686   4.798   3.922
   68GLU     CB  664   3.700   4.715   4.050
   68GLU     CG  665   3.751   4.571   4.038
   68GLU     CD  666   3.650   4.472   3.979
   68GLU    OE1  667   3.627   4.460   3.857
   68GLU    OE2  668   3.576   4.412   4.061
   68GLU      C  669   3.616   4.927   3.966
   68GLU      O  670   3.498   4.950   3.941
   69GLU      N  671   3.698   5.024   4.005
   69GLU      H  672   3.792   5.004   4.033
   69GLU     CA  673   3.651   5.159   4.038
   69GLU     CB  674   3.772   5.240   4.085
   69GLU     CG  675   3.732   5.383   4.124
   69GLU     CD  676   3.835   5.449   4.215
   69GLU    OE1  677   3.863   5.569   4.194
   69GLU    OE2  678   3.837   5.406   4.333
   69GLU      C  679   3.574   5.220   3.920
   69GLU      O  680   3.469   5.279   3.946
   70LEU      N  681   3.648   5.249   3.813
   70LEU      H  682   3.729   5.190   3.813
   70LEU     CA  683   3.600   5.316   3.692
   70LEU     CB  684   3.726   5.340   3.608
   70LEU     CG  685   3.784   5.481   3.621
   70LEU    CD1  686   3.835   5.504   3.764
   70LEU    CD2  687   3.895   5.494   3.517
   70LEU      C  688   3.491   5.233   3.624
   70LEU      O  689   3.486   5.110   3.626
   71LYS      N  690   3.400   5.311   3.568
   71LYS      H  691   3.409   5.410   3.567
   71LYS     CA  692   3.264   5.265   3.532
   71LYS     CB  693   3.164   5.275   3.647
   71LYS     CG  694   3.183   5.178   3.765
   71LYS     CD  695   3.167   5.034   3.715
   71LYS     CE  696   3.173   4.933   3.829
   71LYS     NZ  697   3.235   4.805   3.791
   71LYS    HZ1  698   3.229   4.745   3.870
   71LYS    HZ2  699   3.184   4.769   3.712
   71LYS    HZ3  700   3.330   4.826   3.770
   71LYS      C  701   3.225   5.326   3.397
   71LYS      O  702   3.283   5.423   3.349
   72GLY      N  703   3.141   5.244   3.334
   72GLY      H  704   3.110   5.156   3.369
   72GLY     CA  705   3.096   5.273   3.197
   72GLY      C  706   3.182   5.224   3.080
   72GLY      O  707   3.260   5.131   3.100
   73GLN      N  708   3.166   5.283   2.962
   73GLN      H  709   3.088   5.345   2.953
   73GLN     CA  710   3.254   5.260   2.847
   73GLN     CB  711   3.162   5.260   2.724
   73GLN     CG  712   3.083   5.130   2.705
   73GLN     CD  713   2.986   5.134   2.586
   73GLN    OE1  714   2.868   5.161   2.607
   73GLN    NE2  715   3.039   5.081   2.477
   73GLN   HE21  716   3.136   5.057   2.468
   73GLN   HE22  717   2.988   5.079   2.390
   73GLN      C  718   3.366   5.362   2.828
   73GLN      O  719   3.371   5.476   2.875
   74GLU      N  720   3.459   5.304   2.753
   74GLU      H  721   3.452   5.208   2.727
   74GLU     CA  722   3.592   5.364   2.734
   74GLU     CB  723   3.696   5.256   2.705
   74GLU     CG  724   3.677   5.136   2.797
   74GLU     CD  725   3.748   5.007   2.759
   74GLU    OE1  726   3.687   4.929   2.682
   74GLU    OE2  727   3.844   4.968   2.828
   74GLU      C  728   3.602   5.472   2.626
   74GLU      O  729   3.697   5.470   2.549
   75VAL      N  730   3.488   5.541   2.620
   75VAL      H  731   3.426   5.551   2.698
   75VAL     CA  732   3.463   5.642   2.516
   75VAL     CB  733   3.324   5.701   2.542
   75VAL    CG1  734   3.307   5.756   2.684
   75VAL    CG2  735   3.288   5.807   2.438
   75VAL      C  736   3.570   5.750   2.537
   75VAL      O  737   3.593   5.808   2.643
   76SER      N  738   3.662   5.751   2.441
   76SER      H  739   3.644   5.703   2.355
   76SER     CA  740   3.792   5.820   2.435
   76SER     CB  741   3.898   5.758   2.525
   76SER     OG  742   3.877   5.812   2.656
   76SER     HG  743   3.777   5.802   2.661
   76SER      C  744   3.866   5.827   2.301
   76SER      O  745   3.879   5.720   2.241
   77PRO      N  746   3.921   5.941   2.260
   77PRO     CA  747   3.988   5.935   2.130
   77PRO     CB  748   3.974   6.079   2.080
   77PRO     CG  749   3.973   6.159   2.210
   77PRO     CD  750   3.892   6.076   2.310
   77PRO      C  751   4.133   5.886   2.134
   77PRO      O  752   4.182   5.846   2.239
   78LYS      N  753   4.189   5.870   2.014
   78LYS      H  754   4.139   5.901   1.933
   78LYS     CA  755   4.327   5.826   1.987
   78LYS     CB  756   4.421   5.939   2.029
   78LYS     CG  757   4.534   5.967   1.930
   78LYS     CD  758   4.642   6.053   1.995
   78LYS     CE  759   4.770   6.061   1.911
   78LYS     NZ  760   4.878   6.126   1.986
   78LYS    HZ1  761   4.837   6.190   2.052
   78LYS    HZ2  762   4.933   6.055   2.030
   78LYS    HZ3  763   4.941   6.177   1.929
   78LYS      C  764   4.370   5.684   2.023
   78LYS      O  765   4.457   5.626   1.958
   79VAL      N  766   4.311   5.624   2.126
   79VAL      H  767   4.248   5.684   2.176
   79VAL     CA  768   4.339   5.486   2.170
   79VAL     CB  769   4.286   5.453   2.309
   79VAL    CG1  770   4.357   5.548   2.405
   79VAL    CG2  771   4.137   5.486   2.324
   79VAL      C  772   4.300   5.376   2.071
   79VAL      O  773   4.186   5.347   2.035
   80TYR      N  774   4.408   5.310   2.031
   80TYR      H  775   4.503   5.336   2.049
   80TYR     CA  776   4.405   5.183   1.957
   80TYR     CB  777   4.498   5.206   1.837
   80TYR     CG  778   4.511   5.085   1.744
   80TYR    CD1  779   4.421   5.053   1.644
   80TYR    HD1  780   4.332   5.115   1.646
   80TYR    CD2  781   4.624   5.005   1.760
   80TYR    HD2  782   4.692   5.023   1.843
   80TYR    CE1  783   4.442   4.942   1.563
   80TYR    HE1  784   4.375   4.919   1.480
   80TYR    CE2  785   4.642   4.893   1.679
   80TYR    HE2  786   4.745   4.861   1.670
   80TYR     CZ  787   4.547   4.854   1.586
   80TYR     OH  788   4.559   4.738   1.516
   80TYR     HH  789   4.647   4.692   1.522
   80TYR      C  790   4.457   5.077   2.054
   80TYR      O  791   4.578   5.061   2.065
   81PHE      N  792   4.360   5.020   2.126
   81PHE      H  793   4.264   5.030   2.101
   81PHE     CA  794   4.384   4.915   2.226
   81PHE     CB  795   4.257   4.882   2.305
   81PHE     CG  796   4.291   4.825   2.443
   81PHE    CD1  797   4.307   4.920   2.544
   81PHE    HD1  798   4.289   5.025   2.521
   81PHE    CD2  799   4.323   4.692   2.464
   81PHE    HD2  800   4.290   4.617   2.392
   81PHE    CE1  801   4.370   4.887   2.663
   81PHE    HE1  802   4.422   4.975   2.703
   81PHE    CE2  803   4.382   4.663   2.586
   81PHE    HE2  804   4.406   4.558   2.604
   81PHE     CZ  805   4.407   4.755   2.687
   81PHE     HZ  806   4.407   4.730   2.793
   81PHE      C  807   4.440   4.785   2.169
   81PHE      O  808   4.411   4.747   2.056
   82MET      N  809   4.536   4.735   2.246
   82MET      H  810   4.565   4.790   2.324
   82MET     CA  811   4.623   4.619   2.219
   82MET     CB  812   4.750   4.650   2.140
   82MET     CG  813   4.733   4.717   2.004
   82MET     SD  814   4.887   4.801   1.954
   82MET     CE  815   4.940   4.660   1.859
   82MET      C  816   4.676   4.551   2.345
   82MET      O  817   4.749   4.607   2.427
   83LYS      N  818   4.636   4.425   2.357
   83LYS      H  819   4.614   4.368   2.277
   83LYS     CA  820   4.647   4.345   2.479
   83LYS     CB  821   4.523   4.261   2.510
   83LYS     CG  822   4.530   4.208   2.653
   83LYS     CD  823   4.395   4.151   2.697
   83LYS     CE  824   4.288   4.258   2.716
   83LYS     NZ  825   4.157   4.196   2.744
   83LYS    HZ1  826   4.170   4.103   2.780
   83LYS    HZ2  827   4.108   4.251   2.812
   83LYS    HZ3  828   4.103   4.193   2.660
   83LYS      C  829   4.763   4.244   2.476
   83LYS      O  830   4.777   4.162   2.386
   84GLN      N  831   4.864   4.274   2.558
   84GLN      H  832   4.880   4.360   2.605
   84GLN     CA  833   4.978   4.181   2.564
   84GLN     CB  834   5.098   4.268   2.601
   84GLN     CG  835   5.234   4.199   2.614
   84GLN     CD  836   5.269   4.136   2.748
   84GLN    OE1  837   5.235   4.020   2.772
   84GLN    NE2  838   5.391   4.160   2.795
   84GLN   HE21  839   5.466   4.207   2.748
   84GLN   HE22  840   5.424   4.120   2.880
   84GLN      C  841   4.955   4.060   2.654
   84GLN      O  842   4.974   4.058   2.776
   85THR      N  843   4.959   3.948   2.582
   85THR      H  844   4.993   3.958   2.488
   85THR     CA  845   4.925   3.816   2.635
   85THR     CB  846   4.850   3.728   2.534
   85THR    OG1  847   4.912   3.733   2.406
   85THR    HG1  848   4.947   3.642   2.384
   85THR    CG2  849   4.709   3.784   2.515
   85THR      C  850   5.047   3.733   2.673
   85THR      O  851   5.051   3.655   2.768
   86ILE      N  852   5.152   3.754   2.594
   86ILE      H  853   5.148   3.815   2.514
   86ILE     CA  854   5.276   3.676   2.607
   86ILE     CB  855   5.358   3.720   2.486
   86ILE    CG1  856   5.488   3.644   2.457
   86ILE    CG2  857   5.385   3.871   2.490
   86ILE     CD  858   5.446   3.502   2.418
   86ILE      C  859   5.353   3.675   2.739
   86ILE      O  860   5.413   3.571   2.769
   87GLY      N  861   5.345   3.779   2.822
   87GLY      H  862   5.304   3.862   2.786
   87GLY     CA  863   5.426   3.788   2.944
   87GLY      C  864   5.567   3.846   2.928
   87GLY      O  865   5.586   3.964   2.956
   88ASN      N  866   5.662   3.763   2.889
   88ASN      H  867   5.643   3.667   2.868
   88ASN     CA  868   5.808   3.778   2.880
   88ASN     CB  869   5.878   3.642   2.871
   88ASN     CG  870   5.859   3.553   2.747
   88ASN    OD1  871   5.789   3.582   2.651
   88ASN    ND2  872   5.935   3.444   2.746
   88ASN   HD21  873   5.988   3.416   2.826
   88ASN   HD22  874   5.911   3.361   2.695
   88ASN      C  875   5.871   3.878   2.783
   88ASN      O  876   5.986   3.920   2.792
   89SER      N  877   5.781   3.922   2.695
   89SER      H  878   5.690   3.881   2.690
   89SER     CA  879   5.814   4.008   2.581
   89SER     CB  880   5.751   3.946   2.456
   89SER     OG  881   5.793   4.009   2.334
   89SER     HG  882   5.749   3.962   2.258
   89SER      C  883   5.740   4.138   2.607
   89SER      O  884   5.629   4.138   2.660
   90CYS      N  885   5.817   4.243   2.583
   90CYS      H  886   5.916   4.238   2.568
   90CYS     CA  887   5.756   4.377   2.584
   90CYS     CB  888   5.756   4.434   2.726
   90CYS     SG  889   5.922   4.444   2.802
   90CYS     HG  890   5.948   4.314   2.792
   90CYS      C  891   5.793   4.487   2.484
   90CYS      O  892   5.704   4.558   2.436
   91GLY      N  893   5.919   4.494   2.445
   91GLY      H  894   5.980   4.416   2.462
   91GLY     CA  895   5.981   4.600   2.364
   91GLY      C  896   5.939   4.617   2.218
   91GLY      O  897   5.899   4.730   2.191
   92THR      N  898   5.944   4.510   2.140
   92THR      H  899   5.943   4.419   2.183
   92THR     CA  900   5.892   4.511   2.003
   92THR     CB  901   5.939   4.395   1.915
   92THR    OG1  902   5.924   4.269   1.981
   92THR    HG1  903   6.005   4.214   1.966
   92THR    CG2  904   6.080   4.428   1.864
   92THR      C  905   5.741   4.527   1.989
   92THR      O  906   5.701   4.589   1.890
   93ILE      N  907   5.665   4.483   2.089
   93ILE      H  908   5.690   4.397   2.135
   93ILE     CA  909   5.524   4.522   2.106
   93ILE     CB  910   5.457   4.425   2.203
   93ILE    CG1  911   5.511   4.283   2.181
   93ILE    CG2  912   5.310   4.441   2.162
   93ILE     CD  913   5.426   4.177   2.251
   93ILE      C  914   5.504   4.667   2.152
   93ILE      O  915   5.442   4.750   2.086
   94GLY      N  916   5.573   4.708   2.258
   94GLY      H  917   5.605   4.635   2.319
   94GLY     CA  918   5.592   4.848   2.301
   94GLY      C  919   5.607   4.945   2.184
   94GLY      O  920   5.519   5.030   2.166
   95LEU      N  921   5.719   4.929   2.115
   95LEU      H  922   5.796   4.871   2.141
   95LEU     CA  923   5.742   4.997   1.987
   95LEU     CB  924   5.854   4.923   1.914
   95LEU     CG  925   5.902   4.985   1.783
   95LEU    CD1  926   6.020   5.081   1.804
   95LEU    CD2  927   5.947   4.878   1.683
   95LEU      C  928   5.622   5.015   1.894
   95LEU      O  929   5.564   5.123   1.887
   96ILE      N  930   5.566   4.901   1.853
   96ILE      H  931   5.595   4.816   1.896
   96ILE     CA  932   5.452   4.907   1.760
   96ILE     CB  933   5.437   4.769   1.697
   96ILE    CG1  934   5.565   4.724   1.625
   96ILE    CG2  935   5.312   4.752   1.611
   96ILE     CD  936   5.562   4.578   1.581
   96ILE      C  937   5.325   4.975   1.813
   96ILE      O  938   5.259   5.059   1.752
   97HISE     N  939   5.306   4.946   1.941
   97HISE     H  940   5.371   4.890   1.993
   97HISE    CA  941   5.198   5.010   2.017
   97HISE    CB  942   5.197   4.958   2.160
   97HISE    CG  943   5.077   5.004   2.242
   97HISE   ND1  944   5.065   5.121   2.306
   97HISE   CD2  945   4.984   4.928   2.300
   97HISE   HD2  946   4.975   4.821   2.281
   97HISE   CE1  947   4.966   5.114   2.394
   97HISE   HE1  948   4.921   5.201   2.442
   97HISE   NE2  949   4.915   4.991   2.394
   97HISE   HE2  950   4.842   4.958   2.454
   97HISE     C  951   5.201   5.163   2.015
   97HISE     O  952   5.112   5.231   1.963
   98ALA      N  953   5.316   5.214   2.059
   98ALA      H  954   5.377   5.159   2.116
   98ALA     CA  955   5.356   5.355   2.060
   98ALA     CB  956   5.486   5.382   2.136
   98ALA      C  957   5.357   5.423   1.923
   98ALA      O  958   5.345   5.545   1.916
   99VAL      N  959   5.382   5.351   1.814
   99VAL      H  960   5.418   5.258   1.821
   99VAL     CA  961   5.372   5.406   1.678
   99VAL     CB  962   5.454   5.326   1.577
   99VAL    CG1  963   5.443   5.384   1.437
   99VAL    CG2  964   5.602   5.327   1.617
   99VAL      C  965   5.226   5.407   1.633
   99VAL      O  966   5.179   5.508   1.579
  100ALA      N  967   5.154   5.298   1.660
  100ALA      H  968   5.195   5.209   1.677
  100ALA     CA  969   5.016   5.275   1.616
  100ALA     CB  970   4.989   5.127   1.646
  100ALA      C  971   4.908   5.367   1.675
  100ALA      O  972   4.822   5.417   1.604
  101ASN      N  973   4.933   5.389   1.804
  101ASN      H  974   5.009   5.342   1.849
  101ASN     CA  975   4.867   5.494   1.882
  101ASN     CB  976   4.876   5.469   2.032
  101ASN     CG  977   4.776   5.362   2.078
  101ASN    OD1  978   4.667   5.404   2.116
  101ASN    ND2  979   4.823   5.244   2.116
  101ASN   HD21  980   4.919   5.226   2.134
  101ASN   HD22  981   4.758   5.170   2.137
  101ASN      C  982   4.917   5.637   1.859
  101ASN      O  983   4.889   5.737   1.926
  102ASN      N  984   4.994   5.653   1.752
  102ASN      H  985   5.046   5.579   1.709
  102ASN     CA  986   5.037   5.785   1.703
  102ASN     CB  987   5.173   5.812   1.767
  102ASN     CG  988   5.164   5.857   1.913
  102ASN    OD1  989   5.120   5.968   1.942
  102ASN    ND2  990   5.233   5.791   2.005
  102ASN   HD21  991   5.282   5.706   1.986
  102ASN   HD22  992   5.257   5.832   2.093
  102ASN      C  993   5.031   5.804   1.551
  102ASN      O  994   5.123   5.864   1.495
  103GLN      N  995   4.928   5.757   1.481
  103GLN      H  996   4.842   5.739   1.528
  103GLN     CA  997   4.933   5.743   1.335
  103GLN     CB  998   4.821   5.652   1.286
  103GLN     CG  999   4.866   5.507   1.310
  103GLN     CD 1000   4.765   5.411   1.247
  103GLN    OE1 1001   4.781   5.380   1.129
  103GLN    NE2 1002   4.679   5.353   1.330
  103GLN   HE21 1003   4.672   5.369   1.428
  103GLN   HE22 1004   4.615   5.283   1.296
  103GLN      C 1005   4.933   5.872   1.252
  103GLN      O 1006   4.954   5.873   1.131
  104ASP      N 1007   4.923   5.986   1.320
  104ASP      H 1008   4.913   5.990   1.420
  104ASP     CA 1009   4.920   6.124   1.270
  104ASP     CB 1010   4.862   6.217   1.377
  104ASP     CG 1011   4.938   6.214   1.510
  104ASP    OD1 1012   4.901   6.136   1.599
  104ASP    OD2 1013   5.018   6.307   1.536
  104ASP      C 1014   5.044   6.177   1.197
  104ASP      O 1015   5.032   6.283   1.135
  105LYS      N 1016   5.161   6.114   1.207
  105LYS      H 1017   5.156   6.041   1.275
  105LYS     CA 1018   5.284   6.151   1.137
  105LYS     CB 1019   5.407   6.122   1.224
  105LYS     CG 1020   5.421   6.199   1.356
  105LYS     CD 1021   5.560   6.187   1.418
  105LYS     CE 1022   5.576   6.206   1.569
  105LYS     NZ 1023   5.520   6.327   1.633
  105LYS    HZ1 1024   5.421   6.324   1.622
  105LYS    HZ2 1025   5.548   6.328   1.729
  105LYS    HZ3 1026   5.550   6.412   1.590
  105LYS      C 1027   5.306   6.097   0.996
  105LYS      O 1028   5.209   6.084   0.921
  106LEU      N 1029   5.430   6.093   0.947
  106LEU      H 1030   5.506   6.130   1.001
  106LEU     CA 1031   5.460   6.024   0.821
  106LEU     CB 1032   5.568   6.109   0.752
  106LEU     CG 1033   5.547   6.255   0.712
  106LEU    CD1 1034   5.675   6.320   0.659
  106LEU    CD2 1035   5.434   6.281   0.613
  106LEU      C 1036   5.512   5.882   0.843
  106LEU      O 1037   5.433   5.794   0.875
  107GLY      N 1038   5.636   5.856   0.803
  107GLY      H 1039   5.697   5.927   0.768
  107GLY     CA 1040   5.694   5.721   0.796
  107GLY      C 1041   5.640   5.600   0.718
  107GLY      O 1042   5.724   5.531   0.661
  108PHE      N 1043   5.510   5.577   0.728
  108PHE      H 1044   5.453   5.643   0.778
  108PHE     CA 1045   5.440   5.461   0.671
  108PHE     CB 1046   5.289   5.469   0.697
  108PHE     CG 1047   5.254   5.468   0.846
  108PHE    CD1 1048   5.262   5.358   0.931
  108PHE    HD1 1049   5.291   5.262   0.889
  108PHE    CD2 1050   5.204   5.583   0.905
  108PHE    HD2 1051   5.165   5.659   0.837
  108PHE    CE1 1052   5.236   5.365   1.067
  108PHE    HE1 1053   5.280   5.287   1.129
  108PHE    CE2 1054   5.169   5.592   1.039
  108PHE    HE2 1055   5.129   5.689   1.069
  108PHE     CZ 1056   5.191   5.484   1.123
  108PHE     HZ 1057   5.174   5.492   1.231
  108PHE      C 1058   5.456   5.447   0.520
  108PHE      O 1059   5.463   5.335   0.471
  109GLU      N 1060   5.492   5.554   0.448
  109GLU      H 1061   5.464   5.644   0.482
  109GLU     CA 1062   5.535   5.538   0.308
  109GLU     CB 1063   5.556   5.674   0.241
  109GLU     CG 1064   5.590   5.674   0.092
  109GLU     CD 1065   5.588   5.814   0.031
  109GLU    OE1 1066   5.664   5.895   0.089
  109GLU    OE2 1067   5.522   5.838  -0.072
  109GLU      C 1068   5.661   5.454   0.290
  109GLU      O 1069   5.660   5.365   0.205
  110ASP      N 1070   5.768   5.484   0.364
  110ASP      H 1071   5.770   5.579   0.396
  110ASP     CA 1072   5.896   5.413   0.376
  110ASP     CB 1073   6.001   5.508   0.435
  110ASP     CG 1074   6.030   5.636   0.358
  110ASP    OD1 1075   6.104   5.631   0.257
  110ASP    OD2 1076   5.979   5.740   0.404
  110ASP      C 1077   5.887   5.281   0.452
  110ASP      O 1078   5.936   5.173   0.417
  111GLY      N 1079   5.821   5.287   0.567
  111GLY      H 1080   5.800   5.374   0.611
  111GLY     CA 1081   5.773   5.175   0.650
  111GLY      C 1082   5.667   5.083   0.589
  111GLY      O 1083   5.564   5.050   0.647
  112SER      N 1084   5.702   5.027   0.474
  112SER      H 1085   5.791   5.053   0.436
  112SER     CA 1086   5.632   4.932   0.385
  112SER     CB 1087   5.712   4.894   0.260
  112SER     OG 1088   5.841   4.846   0.298
  112SER     HG 1089   5.874   4.769   0.244
  112SER      C 1090   5.581   4.804   0.451
  112SER      O 1091   5.460   4.801   0.473
  113VAL      N 1092   5.668   4.713   0.492
  113VAL      H 1093   5.764   4.711   0.465
  113VAL     CA 1094   5.620   4.600   0.573
  113VAL     CB 1095   5.722   4.486   0.576
  113VAL    CG1 1096   5.747   4.413   0.444
  113VAL    CG2 1097   5.858   4.533   0.628
  113VAL      C 1098   5.558   4.628   0.710
  113VAL      O 1099   5.455   4.564   0.730
  114LEU      N 1100   5.588   4.738   0.779
  114LEU      H 1101   5.677   4.782   0.766
  114LEU     CA 1102   5.512   4.786   0.895
  114LEU     CB 1103   5.602   4.896   0.953
  114LEU     CG 1104   5.559   4.927   1.097
  114LEU    CD1 1105   5.603   4.814   1.191
  114LEU    CD2 1106   5.625   5.054   1.151
  114LEU      C 1107   5.369   4.834   0.871
  114LEU      O 1108   5.282   4.803   0.952
  115LYS      N 1109   5.350   4.914   0.766
  115LYS      H 1110   5.425   4.963   0.722
  115LYS     CA 1111   5.215   4.952   0.724
  115LYS     CB 1112   5.228   5.060   0.616
  115LYS     CG 1113   5.093   5.110   0.564
  115LYS     CD 1114   4.998   5.180   0.662
  115LYS     CE 1115   4.866   5.188   0.585
  115LYS     NZ 1116   4.750   5.254   0.647
  115LYS    HZ1 1117   4.774   5.351   0.658
  115LYS    HZ2 1118   4.659   5.254   0.607
  115LYS    HZ3 1119   4.736   5.227   0.742
  115LYS      C 1120   5.130   4.836   0.669
  115LYS      O 1121   5.015   4.826   0.711
  116GLN      N 1122   5.187   4.737   0.600
  116GLN      H 1123   5.278   4.755   0.562
  116GLN     CA 1124   5.119   4.614   0.558
  116GLN     CB 1125   5.201   4.530   0.460
  116GLN     CG 1126   5.240   4.597   0.328
  116GLN     CD 1127   5.293   4.485   0.239
  116GLN    OE1 1128   5.363   4.394   0.284
  116GLN    NE2 1129   5.259   4.492   0.110
  116GLN   HE21 1130   5.192   4.554   0.070
  116GLN   HE22 1131   5.318   4.452   0.040
  116GLN      C 1132   5.086   4.518   0.672
  116GLN      O 1133   4.982   4.452   0.667
  117PHE      N 1134   5.172   4.528   0.773
  117PHE      H 1135   5.268   4.554   0.764
  117PHE     CA 1136   5.149   4.481   0.910
  117PHE     CB 1137   5.272   4.482   1.001
  117PHE     CG 1138   5.266   4.436   1.147
  117PHE    CD1 1139   5.276   4.303   1.187
  117PHE    HD1 1140   5.324   4.232   1.120
  117PHE    CD2 1141   5.225   4.533   1.238
  117PHE    HD2 1142   5.234   4.638   1.213
  117PHE    CE1 1143   5.246   4.268   1.318
  117PHE    HE1 1144   5.223   4.165   1.347
  117PHE    CE2 1145   5.194   4.496   1.369
  117PHE    HE2 1146   5.106   4.545   1.412
  117PHE     CZ 1147   5.211   4.365   1.411
  117PHE     HZ 1148   5.163   4.336   1.505
  117PHE      C 1149   5.030   4.537   0.989
  117PHE      O 1150   4.929   4.469   1.008
  118LEU      N 1151   5.017   4.669   0.979
  118LEU      H 1152   5.086   4.724   0.932
  118LEU     CA 1153   4.905   4.746   1.037
  118LEU     CB 1154   4.947   4.889   1.070
  118LEU     CG 1155   4.988   4.902   1.217
  118LEU    CD1 1156   5.043   5.037   1.265
  118LEU    CD2 1157   4.896   4.834   1.319
  118LEU      C 1158   4.770   4.736   0.967
  118LEU      O 1159   4.675   4.697   1.035
  119SER      N 1160   4.778   4.730   0.834
  119SER      H 1161   4.863   4.745   0.784
  119SER     CA 1162   4.654   4.709   0.757
  119SER     CB 1163   4.673   4.732   0.607
  119SER     OG 1164   4.776   4.657   0.542
  119SER     HG 1165   4.794   4.700   0.454
  119SER      C 1166   4.607   4.563   0.763
  119SER      O 1167   4.489   4.543   0.790
  120GLU      N 1168   4.699   4.466   0.761
  120GLU      H 1169   4.789   4.480   0.720
  120GLU     CA 1170   4.674   4.325   0.794
  120GLU     CB 1171   4.796   4.236   0.768
  120GLU     CG 1172   4.807   4.091   0.812
  120GLU     CD 1173   4.908   4.006   0.735
  120GLU    OE1 1174   4.863   3.930   0.647
  120GLU    OE2 1175   5.031   4.016   0.758
  120GLU      C 1176   4.618   4.294   0.933
  120GLU      O 1177   4.515   4.229   0.948
  121THR      N 1178   4.681   4.350   1.035
  121THR      H 1179   4.764   4.404   1.018
  121THR     CA 1180   4.648   4.334   1.177
  121THR     CB 1181   4.768   4.345   1.272
  121THR    OG1 1182   4.827   4.476   1.260
  121THR    HG1 1183   4.894   4.472   1.187
  121THR    CG2 1184   4.864   4.232   1.237
  121THR      C 1185   4.538   4.418   1.242
  121THR      O 1186   4.499   4.380   1.352
  122GLU      N 1187   4.482   4.515   1.169
  122GLU      H 1188   4.546   4.566   1.111
  122GLU     CA 1189   4.362   4.591   1.207
  122GLU     CB 1190   4.336   4.695   1.098
  122GLU     CG 1191   4.230   4.800   1.128
  122GLU     CD 1192   4.186   4.875   1.003
  122GLU    OE1 1193   4.114   4.807   0.926
  122GLU    OE2 1194   4.221   4.994   0.987
  122GLU      C 1195   4.238   4.506   1.233
  122GLU      O 1196   4.193   4.506   1.348
  123LYS      N 1197   4.194   4.424   1.138
  123LYS      H 1198   4.228   4.441   1.046
  123LYS     CA 1199   4.078   4.334   1.151
  123LYS     CB 1200   4.063   4.279   1.009
  123LYS     CG 1201   4.185   4.208   0.951
  123LYS     CD 1202   4.151   4.074   0.885
  123LYS     CE 1203   4.268   4.020   0.801
  123LYS     NZ 1204   4.287   4.074   0.666
  123LYS    HZ1 1205   4.205   4.055   0.612
  123LYS    HZ2 1206   4.300   4.172   0.650
  123LYS    HZ3 1207   4.367   4.030   0.627
  123LYS      C 1208   4.081   4.223   1.257
  123LYS      O 1209   3.981   4.151   1.259
  124MET      N 1210   4.181   4.206   1.342
  124MET      H 1211   4.251   4.276   1.355
  124MET     CA 1212   4.186   4.102   1.446
  124MET     CB 1213   4.321   4.031   1.438
  124MET     CG 1214   4.375   3.991   1.300
  124MET     SD 1215   4.523   3.884   1.312
  124MET     CE 1216   4.605   3.918   1.158
  124MET      C 1217   4.175   4.156   1.589
  124MET      O 1218   4.185   4.275   1.616
  125SER      N 1219   4.156   4.058   1.677
  125SER      H 1220   4.138   3.965   1.644
  125SER     CA 1221   4.138   4.074   1.822
  125SER     CB 1222   4.101   3.937   1.879
  125SER     OG 1223   4.218   3.858   1.899
  125SER     HG 1224   4.193   3.799   1.975
  125SER      C 1225   4.259   4.140   1.890
  125SER      O 1226   4.372   4.146   1.842
  126PRO      N 1227   4.228   4.209   2.000
  126PRO     CA 1228   4.331   4.289   2.066
  126PRO     CB 1229   4.262   4.360   2.183
  126PRO     CG 1230   4.113   4.361   2.149
  126PRO     CD 1231   4.097   4.238   2.059
  126PRO      C 1232   4.453   4.206   2.109
  126PRO      O 1233   4.562   4.263   2.105
  127GLU      N 1234   4.432   4.083   2.156
  127GLU      H 1235   4.351   4.063   2.210
  127GLU     CA 1236   4.522   3.967   2.158
  127GLU     CB 1237   4.442   3.841   2.192
  127GLU     CG 1238   4.347   3.833   2.312
  127GLU     CD 1239   4.212   3.889   2.269
  127GLU    OE1 1240   4.174   4.002   2.306
  127GLU    OE2 1241   4.148   3.827   2.180
  127GLU      C 1242   4.597   3.951   2.026
  127GLU      O 1243   4.719   3.963   2.022
  128ASP      N 1244   4.528   3.912   1.919
  128ASP      H 1245   4.433   3.882   1.919
  128ASP     CA 1246   4.594   3.895   1.789
  128ASP     CB 1247   4.512   3.813   1.690
  128ASP     CG 1248   4.492   3.663   1.715
  128ASP    OD1 1249   4.390   3.607   1.669
  128ASP    OD2 1250   4.592   3.593   1.738
  128ASP      C 1251   4.671   4.015   1.732
  128ASP      O 1252   4.782   3.993   1.683
  129ARG      N 1253   4.617   4.135   1.750
  129ARG      H 1254   4.518   4.140   1.767
  129ARG     CA 1255   4.686   4.256   1.704
  129ARG     CB 1256   4.611   4.384   1.740
  129ARG     CG 1257   4.490   4.418   1.652
  129ARG     CD 1258   4.407   4.524   1.725
  129ARG     NE 1259   4.303   4.588   1.643
  129ARG     HE 1260   4.278   4.542   1.558
  129ARG     CZ 1261   4.223   4.689   1.680
  129ARG    NH1 1262   4.248   4.750   1.797
  129ARG   HH11 1263   4.335   4.745   1.845
  129ARG   HH12 1264   4.174   4.807   1.832
  129ARG    NH2 1265   4.104   4.700   1.619
  129ARG   HH21 1266   4.075   4.628   1.555
  129ARG   HH22 1267   4.055   4.787   1.615
  129ARG      C 1268   4.824   4.281   1.764
  129ARG      O 1269   4.901   4.356   1.704
  130ALA      N 1270   4.837   4.239   1.890
  130ALA      H 1271   4.767   4.189   1.941
  130ALA     CA 1272   4.970   4.241   1.952
  130ALA     CB 1273   4.942   4.278   2.098
  130ALA      C 1274   5.069   4.126   1.933
  130ALA      O 1275   5.184   4.142   1.973
  131LYS      N 1276   5.028   4.018   1.867
  131LYS      H 1277   4.938   4.014   1.823
  131LYS     CA 1278   5.108   3.898   1.837
  131LYS     CB 1279   5.014   3.779   1.817
  131LYS     CG 1280   4.946   3.726   1.943
  131LYS     CD 1281   4.866   3.602   1.901
  131LYS     CE 1282   4.774   3.576   2.020
  131LYS     NZ 1283   4.672   3.471   2.002
  131LYS    HZ1 1284   4.626   3.469   2.091
  131LYS    HZ2 1285   4.607   3.493   1.931
  131LYS    HZ3 1286   4.709   3.380   1.982
  131LYS      C 1287   5.229   3.903   1.744
  131LYS      O 1288   5.228   3.835   1.642
  132CYS      N 1289   5.318   3.999   1.770
  132CYS      H 1290   5.304   4.067   1.841
  132CYS     CA 1291   5.403   4.048   1.660
  132CYS     CB 1292   5.474   4.179   1.696
  132CYS     SG 1293   5.374   4.304   1.784
  132CYS     HG 1294   5.467   4.394   1.817
  132CYS      C 1295   5.517   3.956   1.614
  132CYS      O 1296   5.522   3.927   1.495
  133PHE      N 1297   5.584   3.890   1.708
  133PHE      H 1298   5.584   3.929   1.800
  133PHE     CA 1299   5.679   3.779   1.690
  133PHE     CB 1300   5.751   3.732   1.817
  133PHE     CG 1301   5.845   3.621   1.770
  133PHE    CD1 1302   5.801   3.493   1.803
  133PHE    HD1 1303   5.694   3.472   1.807
  133PHE    CD2 1304   5.978   3.651   1.745
  133PHE    HD2 1305   6.000   3.743   1.690
  133PHE    CE1 1306   5.893   3.389   1.813
  133PHE    HE1 1307   5.853   3.288   1.817
  133PHE    CE2 1308   6.067   3.545   1.751
  133PHE    HE2 1309   6.165   3.560   1.706
  133PHE     CZ 1310   6.026   3.416   1.782
  133PHE     HZ 1311   6.099   3.338   1.759
  133PHE      C 1312   5.614   3.669   1.606
  133PHE      O 1313   5.665   3.628   1.502
  134GLU      N 1314   5.503   3.616   1.655
  134GLU      H 1315   5.467   3.650   1.742
  134GLU     CA 1316   5.427   3.512   1.584
  134GLU     CB 1317   5.310   3.472   1.673
  134GLU     CG 1318   5.344   3.404   1.807
  134GLU     CD 1319   5.403   3.489   1.919
  134GLU    OE1 1320   5.355   3.602   1.943
  134GLU    OE2 1321   5.502   3.446   1.981
  134GLU      C 1322   5.362   3.532   1.447
  134GLU      O 1323   5.340   3.430   1.381
  135LYS      N 1324   5.310   3.652   1.426
  135LYS      H 1325   5.323   3.720   1.498
  135LYS     CA 1326   5.248   3.686   1.297
  135LYS     CB 1327   5.118   3.766   1.311
  135LYS     CG 1328   5.021   3.683   1.396
  135LYS     CD 1329   4.882   3.739   1.425
  135LYS     CE 1330   4.799   3.643   1.510
  135LYS     NZ 1331   4.758   3.518   1.445
  135LYS    HZ1 1332   4.712   3.454   1.506
  135LYS    HZ2 1333   4.712   3.543   1.359
  135LYS    HZ3 1334   4.836   3.462   1.417
  135LYS      C 1335   5.346   3.735   1.191
  135LYS      O 1336   5.319   3.702   1.076
  136ASN      N 1337   5.452   3.806   1.228
  136ASN      H 1338   5.485   3.820   1.322
  136ASN     CA 1339   5.534   3.866   1.122
  136ASN     CB 1340   5.506   4.016   1.120
  136ASN     CG 1341   5.587   4.094   1.017
  136ASN    OD1 1342   5.691   4.157   1.033
  136ASN    ND2 1343   5.519   4.113   0.904
  136ASN   HD21 1344   5.423   4.086   0.895
  136ASN   HD22 1345   5.572   4.148   0.827
  136ASN      C 1346   5.682   3.827   1.114
  136ASN      O 1347   5.757   3.865   1.203
  137GLU      N 1348   5.731   3.811   0.991
  137GLU      H 1349   5.666   3.795   0.917
  137GLU     CA 1350   5.868   3.774   0.952
  137GLU     CB 1351   5.879   3.740   0.803
  137GLU     CG 1352   5.777   3.630   0.772
  137GLU     CD 1353   5.631   3.670   0.750
  137GLU    OE1 1354   5.598   3.789   0.729
  137GLU    OE2 1355   5.541   3.584   0.744
  137GLU      C 1356   5.966   3.888   0.978
  137GLU      O 1357   6.065   3.869   1.048
  138ALA      N 1358   5.947   4.001   0.911
  138ALA      H 1359   5.881   4.014   0.838
  138ALA     CA 1360   6.039   4.114   0.930
  138ALA     CB 1361   5.986   4.221   0.835
  138ALA      C 1362   6.065   4.169   1.070
  138ALA      O 1363   6.181   4.195   1.103
  139ILE      N 1364   5.957   4.158   1.147
  139ILE      H 1365   5.862   4.152   1.116
  139ILE     CA 1366   5.955   4.188   1.291
  139ILE     CB 1367   5.816   4.227   1.342
  139ILE    CG1 1368   5.772   4.356   1.273
  139ILE    CG2 1369   5.813   4.242   1.494
  139ILE     CD 1370   5.622   4.352   1.244
  139ILE      C 1371   6.015   4.067   1.364
  139ILE      O 1372   6.112   4.095   1.433
  140GLN      N 1373   5.986   3.942   1.327
  140GLN      H 1374   5.911   3.922   1.264
  140GLN     CA 1375   6.056   3.829   1.390
  140GLN     CB 1376   6.019   3.702   1.313
  140GLN     CG 1377   6.019   3.573   1.396
  140GLN     CD 1378   5.944   3.463   1.321
  140GLN    OE1 1379   5.992   3.351   1.305
  140GLN    NE2 1380   5.811   3.468   1.328
  140GLN   HE21 1381   5.772   3.534   1.393
  140GLN   HE22 1382   5.759   3.398   1.279
  140GLN      C 1383   6.208   3.841   1.378
  140GLN      O 1384   6.277   3.848   1.480
  141ALA      N 1385   6.253   3.867   1.256
  141ALA      H 1386   6.189   3.863   1.179
  141ALA     CA 1387   6.395   3.891   1.227
  141ALA     CB 1388   6.417   3.918   1.078
  141ALA      C 1389   6.460   4.013   1.292
  141ALA      O 1390   6.557   3.987   1.362
  142ALA      N 1391   6.393   4.128   1.299
  142ALA      H 1392   6.313   4.140   1.240
  142ALA     CA 1393   6.445   4.240   1.379
  142ALA     CB 1394   6.376   4.372   1.345
  142ALA      C 1395   6.449   4.229   1.531
  142ALA      O 1396   6.552   4.240   1.597
  143HISE     N 1397   6.349   4.163   1.589
  143HISE     H 1398   6.283   4.112   1.534
  143HISE    CA 1399   6.336   4.132   1.732
  143HISE    CB 1400   6.201   4.063   1.752
  143HISE    CG 1401   6.182   4.010   1.894
  143HISE   ND1 1402   6.126   4.080   1.992
  143HISE   CD2 1403   6.177   3.882   1.929
  143HISE   HD2 1404   6.238   3.808   1.876
  143HISE   CE1 1405   6.094   3.994   2.089
  143HISE   HE1 1406   6.081   4.028   2.191
  143HISE   NE2 1407   6.121   3.870   2.049
  143HISE   HE2 1408   6.095   3.784   2.094
  143HISE     C 1409   6.456   4.045   1.772
  143HISE     O 1410   6.520   4.069   1.874
  144ASP      N 1411   6.490   3.951   1.684
  144ASP      H 1412   6.422   3.932   1.614
  144ASP     CA 1413   6.605   3.859   1.688
  144ASP     CB 1414   6.575   3.748   1.587
  144ASP     CG 1415   6.659   3.623   1.611
  144ASP    OD1 1416   6.628   3.552   1.709
  144ASP    OD2 1417   6.758   3.589   1.541
  144ASP      C 1418   6.741   3.925   1.664
  144ASP      O 1419   6.836   3.910   1.741
  145ALA      N 1420   6.750   4.007   1.560
  145ALA      H 1421   6.674   4.016   1.495
  145ALA     CA 1422   6.862   4.096   1.523
  145ALA     CB 1423   6.831   4.183   1.401
  145ALA      C 1424   6.904   4.185   1.640
  145ALA      O 1425   7.024   4.192   1.668
  146VAL      N 1426   6.813   4.242   1.719
  146VAL      H 1427   6.717   4.247   1.693
  146VAL     CA 1428   6.847   4.303   1.848
  146VAL     CB 1429   6.741   4.408   1.881
  146VAL    CG1 1430   6.773   4.491   2.005
  146VAL    CG2 1431   6.706   4.509   1.771
  146VAL      C 1432   6.880   4.208   1.963
  146VAL      O 1433   6.987   4.226   2.022
  147ALA      N 1434   6.808   4.096   1.970
  147ALA      H 1435   6.720   4.087   1.924
  147ALA     CA 1436   6.829   3.998   2.078
  147ALA     CB 1437   6.716   3.896   2.060
  147ALA      C 1438   6.969   3.938   2.071
  147ALA      O 1439   7.029   3.905   2.174
  148GLN      N 1440   7.030   3.936   1.953
  148GLN      H 1441   6.985   3.968   1.870
  148GLN     CA 1442   7.173   3.910   1.932
  148GLN     CB 1443   7.212   3.938   1.786
  148GLN     CG 1444   7.348   3.894   1.733
  148GLN     CD 1445   7.336   3.748   1.689
  148GLN    OE1 1446   7.230   3.697   1.655
  148GLN    NE2 1447   7.452   3.692   1.653
  148GLN   HE21 1448   7.533   3.744   1.626
  148GLN   HE22 1449   7.456   3.593   1.639
  148GLN      C 1450   7.259   3.996   2.024
  148GLN      O 1451   7.330   3.947   2.111
  149GLU      N 1452   7.250   4.129   2.013
  149GLU      H 1453   7.168   4.167   1.972
  149GLU     CA 1454   7.336   4.212   2.099
  149GLU     CB 1455   7.390   4.338   2.031
  149GLU     CG 1456   7.296   4.426   1.948
  149GLU     CD 1457   7.358   4.531   1.857
  149GLU    OE1 1458   7.296   4.580   1.760
  149GLU    OE2 1459   7.478   4.561   1.874
  149GLU      C 1460   7.272   4.252   2.233
  149GLU      O 1461   7.341   4.325   2.305
  150GLY      N 1462   7.163   4.190   2.275
  150GLY      H 1463   7.133   4.104   2.233
  150GLY     CA 1464   7.092   4.237   2.395
  150GLY      C 1465   6.958   4.176   2.436
  150GLY      O 1466   6.848   4.225   2.410
  151GLN      N 1467   6.974   4.058   2.495
  151GLN      H 1468   7.064   4.034   2.532
  151GLN     CA 1469   6.870   3.971   2.552
  151GLN     CB 1470   6.903   3.822   2.546
  151GLN     CG 1471   6.902   3.761   2.405
  151GLN     CD 1472   6.944   3.616   2.426
  151GLN    OE1 1473   6.917   3.548   2.526
  151GLN    NE2 1474   7.017   3.550   2.336
  151GLN   HE21 1475   7.055   3.589   2.252
  151GLN   HE22 1476   7.046   3.458   2.361
  151GLN      C 1477   6.825   4.014   2.692
  151GLN      O 1478   6.912   4.017   2.780
  152CYS      N 1479   6.695   4.006   2.717
  152CYS      H 1480   6.627   3.992   2.645
  152CYS     CA 1481   6.639   4.064   2.840
  152CYS     CB 1482   6.502   4.127   2.813
  152CYS     SG 1483   6.449   4.243   2.944
  152CYS     HG 1484   6.554   4.321   2.920
  152CYS      C 1485   6.633   3.969   2.959
  152CYS      O 1486   6.622   3.847   2.946
  153ARG      N 1487   6.634   4.036   3.074
  153ARG      H 1488   6.643   4.135   3.066
  153ARG     CA 1489   6.637   3.979   3.209
  153ARG     CB 1490   6.677   4.093   3.304
  153ARG     CG 1491   6.823   4.132   3.281
  153ARG     CD 1492   6.867   4.232   3.389
  153ARG     NE 1493   6.834   4.372   3.362
  153ARG     HE 1494   6.785   4.396   3.278
  153ARG     CZ 1495   6.874   4.470   3.446
  153ARG    NH1 1496   6.950   4.447   3.553
  153ARG   HH11 1497   6.986   4.354   3.569
  153ARG   HH12 1498   6.977   4.521   3.615
  153ARG    NH2 1499   6.823   4.592   3.423
  153ARG   HH21 1500   6.775   4.605   3.337
  153ARG   HH22 1501   6.870   4.666   3.471
  153ARG      C 1502   6.501   3.915   3.240
  153ARG      O 1503   6.427   3.952   3.331
  154VAL      N 1504   6.454   3.832   3.148
  154VAL      H 1505   6.506   3.810   3.065
  154VAL     CA 1506   6.323   3.765   3.158
  154VAL     CB 1507   6.275   3.700   3.028
  154VAL    CG1 1508   6.258   3.792   2.907
  154VAL    CG2 1509   6.377   3.597   2.981
  154VAL      C 1510   6.301   3.674   3.279
  154VAL      O 1511   6.343   3.559   3.270
  155ASP      N 1512   6.275   3.736   3.394
  155ASP      H 1513   6.308   3.830   3.398
  155ASP     CA 1514   6.233   3.674   3.521
  155ASP     CB 1515   6.246   3.779   3.631
  155ASP     CG 1516   6.242   3.716   3.771
  155ASP    OD1 1517   6.346   3.660   3.811
  155ASP    OD2 1518   6.143   3.742   3.842
  155ASP      C 1519   6.101   3.597   3.529
  155ASP      O 1520   5.998   3.663   3.516
  156ASP      N 1521   6.106   3.478   3.588
  156ASP      H 1522   6.193   3.441   3.622
  156ASP     CA 1523   5.992   3.390   3.615
  156ASP     CB 1524   6.053   3.255   3.653
  156ASP     CG 1525   6.136   3.195   3.539
  156ASP    OD1 1526   6.229   3.121   3.577
  156ASP    OD2 1527   6.088   3.190   3.423
  156ASP      C 1528   5.880   3.430   3.712
  156ASP      O 1529   5.769   3.382   3.693
  157LYS      N 1530   5.906   3.523   3.803
  157LYS      H 1531   5.980   3.590   3.790
  157LYS     CA 1532   5.810   3.561   3.907
  157LYS     CB 1533   5.884   3.576   4.040
  157LYS     CG 1534   5.970   3.455   4.077
  157LYS     CD 1535   6.071   3.488   4.187
  157LYS     CE 1536   6.141   3.356   4.224
  157LYS     NZ 1537   6.243   3.384   4.325
  157LYS    HZ1 1538   6.324   3.424   4.281
  157LYS    HZ2 1539   6.208   3.458   4.382
  157LYS    HZ3 1540   6.277   3.303   4.374
  157LYS      C 1541   5.755   3.697   3.865
  157LYS      O 1542   5.638   3.717   3.897
  158VAL      N 1543   5.832   3.790   3.808
  158VAL      H 1544   5.931   3.781   3.807
  158VAL     CA 1545   5.785   3.919   3.757
  158VAL     CB 1546   5.872   4.034   3.810
  158VAL    CG1 1547   5.822   4.074   3.949
  158VAL    CG2 1548   6.023   4.012   3.813
  158VAL      C 1549   5.781   3.934   3.605
  158VAL      O 1550   5.883   3.946   3.538
  159ASN      N 1551   5.658   3.953   3.556
  159ASN      H 1552   5.578   3.939   3.613
  159ASN     CA 1553   5.629   3.963   3.413
  159ASN     CB 1554   5.494   3.925   3.351
  159ASN     CG 1555   5.458   3.777   3.364
  159ASN    OD1 1556   5.519   3.690   3.303
  159ASN    ND2 1557   5.341   3.746   3.419
  159ASN   HD21 1558   5.284   3.809   3.473
  159ASN   HD22 1559   5.297   3.661   3.391
  159ASN      C 1560   5.669   4.104   3.369
  159ASN      O 1561   5.614   4.199   3.424
  160PHE      N 1562   5.713   4.110   3.243
  160PHE      H 1563   5.692   4.045   3.171
  160PHE     CA 1564   5.739   4.243   3.186
  160PHE     CB 1565   5.848   4.235   3.079
  160PHE     CG 1566   5.987   4.247   3.144
  160PHE    CD1 1567   6.026   4.374   3.184
  160PHE    HD1 1568   5.959   4.459   3.171
  160PHE    CD2 1569   6.073   4.140   3.162
  160PHE    HD2 1570   6.037   4.042   3.131
  160PHE    CE1 1571   6.156   4.394   3.231
  160PHE    HE1 1572   6.196   4.490   3.265
  160PHE    CE2 1573   6.201   4.160   3.211
  160PHE    HE2 1574   6.275   4.081   3.197
  160PHE     CZ 1575   6.244   4.288   3.245
  160PHE     HZ 1576   6.350   4.309   3.257
  160PHE      C 1577   5.616   4.314   3.129
  160PHE      O 1578   5.535   4.251   3.062
  161HISE     N 1579   5.601   4.440   3.169
  161HISE     H 1580   5.667   4.477   3.235
  161HISE    CA 1581   5.493   4.532   3.129
  161HISE    CB 1582   5.417   4.569   3.256
  161HISE    CG 1583   5.269   4.592   3.229
  161HISE   ND1 1584   5.198   4.510   3.151
  161HISE   CD2 1585   5.195   4.698   3.260
  161HISE   HD2 1586   5.219   4.773   3.334
  161HISE   CE1 1587   5.083   4.572   3.129
  161HISE   HE1 1588   5.003   4.522   3.073
  161HISE   NE2 1589   5.079   4.687   3.196
  161HISE   HE2 1590   5.003   4.752   3.201
  161HISE     C 1591   5.543   4.661   3.063
  161HISE     O 1592   5.647   4.712   3.106
  162PHE      N 1593   5.442   4.720   3.000
  162PHE      H 1594   5.346   4.693   3.010
  162PHE     CA 1595   5.449   4.855   2.941
  162PHE     CB 1596   5.509   4.851   2.800
  162PHE     CG 1597   5.411   4.792   2.698
  162PHE    CD1 1598   5.400   4.656   2.672
  162PHE    HD1 1599   5.486   4.593   2.693
  162PHE    CD2 1600   5.330   4.885   2.636
  162PHE    HD2 1601   5.357   4.989   2.656
  162PHE    CE1 1602   5.300   4.614   2.585
  162PHE    HE1 1603   5.286   4.506   2.581
  162PHE    CE2 1604   5.229   4.844   2.550
  162PHE    HE2 1605   5.175   4.921   2.495
  162PHE     CZ 1606   5.219   4.708   2.521
  162PHE     HZ 1607   5.177   4.680   2.424
  162PHE      C 1608   5.320   4.936   2.953
  162PHE      O 1609   5.210   4.888   2.979
  163ILE      N 1610   5.338   5.067   2.960
  163ILE      H 1611   5.426   5.097   2.998
  163ILE     CA 1612   5.233   5.170   2.964
  163ILE     CB 1613   5.197   5.192   3.111
  163ILE    CG1 1614   5.095   5.304   3.133
  163ILE    CG2 1615   5.325   5.234   3.185
  163ILE     CD 1616   5.032   5.284   3.271
  163ILE      C 1617   5.266   5.296   2.884
  163ILE      O 1618   5.379   5.345   2.889
  164LEU      N 1619   5.172   5.337   2.799
  164LEU      H 1620   5.087   5.286   2.791
  164LEU     CA 1621   5.180   5.452   2.708
  164LEU     CB 1622   5.135   5.407   2.569
  164LEU     CG 1623   5.159   5.515   2.463
  164LEU    CD1 1624   5.309   5.535   2.447
  164LEU    CD2 1625   5.087   5.464   2.338
  164LEU      C 1626   5.103   5.574   2.759
  164LEU      O 1627   4.981   5.563   2.766
  165PHE      N 1628   5.185   5.668   2.805
  165PHE      H 1629   5.280   5.657   2.834
  165PHE     CA 1630   5.136   5.805   2.826
  165PHE     CB 1631   5.228   5.894   2.909
  165PHE     CG 1632   5.247   5.850   3.054
  165PHE    CD1 1633   5.337   5.746   3.073
  165PHE    HD1 1634   5.411   5.733   2.994
  165PHE    CD2 1635   5.146   5.872   3.146
  165PHE    HD2 1636   5.057   5.931   3.122
  165PHE    CE1 1637   5.331   5.659   3.182
  165PHE    HE1 1638   5.402   5.576   3.193
  165PHE    CE2 1639   5.143   5.784   3.254
  165PHE    HE2 1640   5.074   5.791   3.338
  165PHE     CZ 1641   5.231   5.679   3.276
  165PHE     HZ 1642   5.210   5.607   3.355
  165PHE      C 1643   5.120   5.883   2.695
  165PHE      O 1644   5.219   5.923   2.634
  166ASN      N 1645   5.004   5.863   2.634
  166ASN      H 1646   4.931   5.806   2.673
  166ASN     CA 1647   4.972   5.919   2.502
  166ASN     CB 1648   4.883   5.819   2.428
  166ASN     CG 1649   4.882   5.845   2.277
  166ASN    OD1 1650   4.878   5.957   2.226
  166ASN    ND2 1651   4.856   5.745   2.194
  166ASN   HD21 1652   4.831   5.650   2.211
  166ASN   HD22 1653   4.864   5.775   2.100
  166ASN      C 1654   4.922   6.063   2.510
  166ASN      O 1655   4.820   6.084   2.575
  167ASN      N 1656   4.980   6.143   2.420
  167ASN      H 1657   5.067   6.116   2.378
  167ASN     CA 1658   4.933   6.281   2.407
  167ASN     CB 1659   5.038   6.381   2.360
  167ASN     CG 1660   5.001   6.522   2.314
  167ASN    OD1 1661   4.912   6.591   2.364
  167ASN    ND2 1662   5.070   6.561   2.207
  167ASN   HD21 1663   5.158   6.517   2.192
  167ASN   HD22 1664   5.039   6.639   2.152
  167ASN      C 1665   4.807   6.286   2.320
  167ASN      O 1666   4.798   6.266   2.199
  168VAL      N 1667   4.696   6.293   2.392
  168VAL      H 1668   4.694   6.296   2.492
  168VAL     CA 1669   4.567   6.301   2.322
  168VAL     CB 1670   4.465   6.204   2.382
  168VAL    CG1 1671   4.333   6.203   2.305
  168VAL    CG2 1672   4.520   6.061   2.384
  168VAL      C 1673   4.507   6.442   2.322
  168VAL      O 1674   4.421   6.490   2.395
  169ASP      N 1675   4.582   6.520   2.244
  169ASP      H 1676   4.653   6.481   2.187
  169ASP     CA 1677   4.559   6.664   2.226
  169ASP     CB 1678   4.446   6.704   2.131
  169ASP     CG 1679   4.501   6.755   1.997
  169ASP    OD1 1680   4.550   6.870   1.995
  169ASP    OD2 1681   4.503   6.673   1.903
  169ASP      C 1682   4.567   6.752   2.351
  169ASP      O 1683   4.466   6.804   2.399
  170GLY      N 1684   4.671   6.728   2.430
  170GLY      H 1685   4.747   6.668   2.403
  170GLY     CA 1686   4.697   6.799   2.556
  170GLY      C 1687   4.663   6.698   2.666
  170GLY      O 1688   4.717   6.711   2.776
  171HISE     N 1689   4.557   6.620   2.649
  171HISE     H 1690   4.513   6.607   2.560
  171HISE    CA 1691   4.513   6.521   2.748
  171HISE    CB 1692   4.367   6.475   2.738
  171HISE    CG 1693   4.261   6.585   2.749
  171HISE   ND1 1694   4.188   6.595   2.860
  171HISE   CD2 1695   4.221   6.679   2.663
  171HISE   HD2 1696   4.269   6.704   2.568
  171HISE   CE1 1697   4.105   6.697   2.840
  171HISE   HE1 1698   4.029   6.733   2.909
  171HISE   NE2 1699   4.130   6.755   2.723
  171HISE   HE2 1700   4.104   6.848   2.696
  171HISE     C 1701   4.611   6.405   2.762
  171HISE     O 1702   4.649   6.344   2.661
  172LEU      N 1703   4.660   6.392   2.885
  172LEU      H 1704   4.653   6.469   2.948
  172LEU     CA 1705   4.750   6.286   2.932
  172LEU     CB 1706   4.841   6.340   3.042
  172LEU     CG 1707   4.963   6.249   3.056
  172LEU    CD1 1708   5.053   6.271   2.933
  172LEU    CD2 1709   5.050   6.283   3.177
  172LEU      C 1710   4.675   6.158   2.967
  172LEU      O 1711   4.605   6.150   3.068
  173TYR      N 1712   4.681   6.063   2.874
  173TYR      H 1713   4.723   6.080   2.785
  173TYR     CA 1714   4.608   5.936   2.869
  173TYR     CB 1715   4.550   5.920   2.728
  173TYR     CG 1716   4.405   5.967   2.719
  173TYR    CD1 1717   4.322   5.894   2.635
  173TYR    HD1 1718   4.358   5.805   2.583
  173TYR    CD2 1719   4.348   6.075   2.786
  173TYR    HD2 1720   4.416   6.145   2.834
  173TYR    CE1 1721   4.190   5.929   2.608
  173TYR    HE1 1722   4.143   5.878   2.524
  173TYR    CE2 1723   4.215   6.104   2.759
  173TYR    HE2 1724   4.165   6.178   2.821
  173TYR     CZ 1725   4.129   6.035   2.674
  173TYR     OH 1726   3.994   6.038   2.693
  173TYR     HH 1727   3.950   5.948   2.692
  173TYR      C 1728   4.689   5.810   2.900
  173TYR      O 1729   4.785   5.780   2.828
  174GLU      N 1730   4.653   5.753   3.015
  174GLU      H 1731   4.574   5.790   3.064
  174GLU     CA 1732   4.723   5.638   3.074
  174GLU     CB 1733   4.721   5.650   3.226
  174GLU     CG 1734   4.821   5.554   3.291
  174GLU     CD 1735   4.825   5.578   3.442
  174GLU    OE1 1736   4.904   5.667   3.480
  174GLU    OE2 1737   4.759   5.492   3.505
  174GLU      C 1738   4.669   5.508   3.015
  174GLU      O 1739   4.591   5.437   3.080
  175LEU      N 1740   4.730   5.469   2.904
  175LEU      H 1741   4.799   5.527   2.860
  175LEU     CA 1742   4.695   5.343   2.837
  175LEU     CB 1743   4.698   5.367   2.686
  175LEU     CG 1744   4.640   5.261   2.593
  175LEU    CD1 1745   4.494   5.241   2.633
  175LEU    CD2 1746   4.645   5.318   2.451
  175LEU      C 1747   4.794   5.233   2.878
  175LEU      O 1748   4.916   5.232   2.859
  176ASP      N 1749   4.730   5.131   2.934
  176ASP      H 1750   4.631   5.125   2.925
  176ASP     CA 1751   4.800   5.013   2.986
  176ASP     CB 1752   4.725   4.961   3.109
  176ASP     CG 1753   4.792   4.849   3.189
  176ASP    OD1 1754   4.783   4.736   3.137
  176ASP    OD2 1755   4.873   4.873   3.281
  176ASP      C 1756   4.813   4.906   2.878
  176ASP      O 1757   4.754   4.903   2.770
  177GLY      N 1758   4.921   4.830   2.895
  177GLY      H 1759   4.980   4.851   2.972
  177GLY     CA 1760   4.962   4.711   2.820
  177GLY      C 1761   4.872   4.588   2.811
  177GLY      O 1762   4.869   4.526   2.705
  178ARG      N 1763   4.788   4.567   2.913
  178ARG      H 1764   4.791   4.638   2.983
  178ARG     CA 1765   4.697   4.451   2.912
  178ARG     CB 1766   4.755   4.327   2.981
  178ARG     CG 1767   4.797   4.346   3.127
  178ARG     CD 1768   4.894   4.235   3.168
  178ARG     NE 1769   4.819   4.118   3.214
  178ARG     HE 1770   4.719   4.122   3.215
  178ARG     CZ 1771   4.870   4.009   3.274
  178ARG    NH1 1772   5.001   3.996   3.299
  178ARG   HH11 1773   5.057   4.070   3.262
  178ARG   HH12 1774   5.035   3.946   3.378
  178ARG    NH2 1775   4.792   3.904   3.300
  178ARG   HH21 1776   4.693   3.901   3.286
  178ARG   HH22 1777   4.846   3.820   3.313
  178ARG      C 1778   4.561   4.480   2.976
  178ARG      O 1779   4.464   4.420   2.931
  179MET      N 1780   4.556   4.584   3.059
  179MET      H 1781   4.636   4.635   3.089
  179MET     CA 1782   4.435   4.630   3.129
  179MET     CB 1783   4.478   4.655   3.273
  179MET     CG 1784   4.516   4.534   3.359
  179MET     SD 1785   4.381   4.419   3.405
  179MET     CE 1786   4.441   4.274   3.321
  179MET      C 1787   4.353   4.745   3.069
  179MET      O 1788   4.404   4.853   3.041
  180PRO      N 1789   4.221   4.726   3.066
  180PRO     CA 1790   4.125   4.827   3.021
  180PRO     CB 1791   3.991   4.755   3.033
  180PRO     CG 1792   4.009   4.607   3.068
  180PRO     CD 1793   4.161   4.593   3.084
  180PRO      C 1794   4.118   4.961   3.096
  180PRO      O 1795   4.203   4.985   3.182
  181PHE      N 1796   4.044   5.056   3.042
  181PHE      H 1797   3.980   5.031   2.969
  181PHE     CA 1798   4.034   5.198   3.080
  181PHE     CB 1799   4.004   5.219   3.228
  181PHE     CG 1800   3.852   5.205   3.239
  181PHE    CD1 1801   3.800   5.080   3.269
  181PHE    HD1 1802   3.858   4.990   3.287
  181PHE    CD2 1803   3.768   5.315   3.221
  181PHE    HD2 1804   3.807   5.415   3.233
  181PHE    CE1 1805   3.661   5.074   3.278
  181PHE    HE1 1806   3.618   4.976   3.301
  181PHE    CE2 1807   3.629   5.306   3.226
  181PHE    HE2 1808   3.563   5.386   3.192
  181PHE     CZ 1809   3.576   5.181   3.257
  181PHE     HZ 1810   3.469   5.165   3.263
  181PHE      C 1811   4.147   5.295   3.044
  181PHE      O 1812   4.261   5.269   3.082
  182PRO      N 1813   4.116   5.380   2.946
  182PRO     CA 1814   4.191   5.501   2.910
  182PRO     CB 1815   4.138   5.547   2.774
  182PRO     CG 1816   4.115   5.407   2.717
  182PRO     CD 1817   4.044   5.330   2.828
  182PRO      C 1818   4.185   5.612   3.015
  182PRO      O 1819   4.146   5.724   2.981
  183VAL      N 1820   4.263   5.588   3.120
  183VAL      H 1821   4.346   5.532   3.122
  183VAL     CA 1822   4.258   5.681   3.234
  183VAL     CB 1823   4.328   5.617   3.354
  183VAL    CG1 1824   4.288   5.678   3.489
  183VAL    CG2 1825   4.309   5.466   3.363
  183VAL      C 1826   4.326   5.814   3.203
  183VAL      O 1827   4.447   5.829   3.187
  184ASN      N 1828   4.243   5.915   3.176
  184ASN      H 1829   4.143   5.905   3.169
  184ASN     CA 1830   4.290   6.054   3.178
  184ASN     CB 1831   4.179   6.150   3.135
  184ASN     CG 1832   4.227   6.278   3.066
  184ASN    OD1 1833   4.348   6.294   3.058
  184ASN    ND2 1834   4.141   6.380   3.056
  184ASN   HD21 1835   4.059   6.384   3.113
  184ASN   HD22 1836   4.163   6.453   2.992
  184ASN      C 1837   4.338   6.098   3.316
  184ASN      O 1838   4.298   6.046   3.419
  185HISE     N 1839   4.454   6.163   3.311
  185HISE     H 1840   4.516   6.153   3.232
  185HISE    CA 1841   4.496   6.254   3.418
  185HISE    CB 1842   4.649   6.250   3.424
  185HISE    CG 1843   4.704   6.120   3.485
  185HISE   ND1 1844   4.733   6.106   3.613
  185HISE   CD2 1845   4.737   6.012   3.415
  185HISE   HD2 1846   4.673   5.973   3.336
  185HISE   CE1 1847   4.794   5.988   3.620
  185HISE   HE1 1848   4.815   5.936   3.713
  185HISE   NE2 1849   4.792   5.927   3.502
  185HISE   HE2 1850   4.836   5.838   3.487
  185HISE     C 1851   4.433   6.394   3.412
  185HISE     O 1852   4.420   6.455   3.518
  186GLY      N 1853   4.420   6.439   3.288
  186GLY      H 1854   4.417   6.381   3.207
  186GLY     CA 1855   4.391   6.582   3.269
  186GLY      C 1856   4.474   6.645   3.157
  186GLY      O 1857   4.594   6.619   3.143
  187ALA      N 1858   4.428   6.764   3.121
  187ALA      H 1859   4.339   6.798   3.153
  187ALA     CA 1860   4.477   6.853   3.015
  187ALA     CB 1861   4.365   6.920   2.935
  187ALA      C 1862   4.597   6.946   3.030
  187ALA      O 1863   4.597   7.040   3.109
  188SER      N 1864   4.707   6.896   2.974
  188SER      H 1865   4.725   6.806   2.934
  188SER     CA 1866   4.831   6.976   2.971
  188SER     CB 1867   4.941   6.889   3.031
  188SER     OG 1868   5.030   6.978   3.098
  188SER     HG 1869   5.068   6.933   3.179
  188SER      C 1870   4.885   7.043   2.845
  188SER      O 1871   4.872   6.996   2.732
  189SER      N 1872   4.955   7.154   2.869
  189SER      H 1873   4.990   7.173   2.960
  189SER     CA 1874   5.019   7.231   2.761
  189SER     CB 1875   5.063   7.360   2.829
  189SER     OG 1876   5.186   7.351   2.902
  189SER     HG 1877   5.184   7.272   2.962
  189SER      C 1878   5.138   7.172   2.684
  189SER      O 1879   5.203   7.084   2.741
  190GLU      N 1880   5.189   7.236   2.579
  190GLU      H 1881   5.142   7.320   2.551
  190GLU     CA 1882   5.303   7.186   2.501
  190GLU     CB 1883   5.318   7.276   2.379
  190GLU     CG 1884   5.194   7.316   2.298
  190GLU     CD 1885   5.161   7.455   2.354
  190GLU    OE1 1886   5.076   7.469   2.444
  190GLU    OE2 1887   5.212   7.551   2.292
  190GLU      C 1888   5.444   7.173   2.561
  190GLU      O 1889   5.522   7.095   2.506
  191ASP      N 1890   5.472   7.250   2.665
  191ASP      H 1891   5.438   7.344   2.679
  191ASP     CA 1892   5.588   7.240   2.755
  191ASP     CB 1893   5.658   7.375   2.771
  191ASP     CG 1894   5.560   7.482   2.819
  191ASP    OD1 1895   5.500   7.549   2.732
  191ASP    OD2 1896   5.549   7.504   2.942
  191ASP      C 1897   5.563   7.173   2.890
  191ASP      O 1898   5.656   7.115   2.945
  192THR      N 1899   5.441   7.177   2.943
  192THR      H 1900   5.378   7.250   2.921
  192THR     CA 1901   5.423   7.104   3.070
  192THR     CB 1902   5.311   7.159   3.159
  192THR    OG1 1903   5.196   7.177   3.077
  192THR    HG1 1904   5.136   7.097   3.085
  192THR    CG2 1905   5.358   7.281   3.238
  192THR      C 1906   5.415   6.954   3.044
  192THR      O 1907   5.474   6.875   3.118
  193LEU      N 1908   5.360   6.906   2.933
  193LEU      H 1909   5.302   6.964   2.876
  193LEU     CA 1910   5.341   6.765   2.896
  193LEU     CB 1911   5.320   6.766   2.744
  193LEU     CG 1912   5.270   6.630   2.697
  193LEU    CD1 1913   5.129   6.602   2.751
  193LEU    CD2 1914   5.269   6.628   2.544
  193LEU      C 1915   5.441   6.656   2.936
  193LEU      O 1916   5.404   6.565   3.010
  194LEU      N 1917   5.569   6.679   2.910
  194LEU      H 1918   5.598   6.717   2.823
  194LEU     CA 1919   5.668   6.587   2.969
  194LEU     CB 1920   5.804   6.594   2.901
  194LEU     CG 1921   5.814   6.518   2.768
  194LEU    CD1 1922   5.949   6.543   2.702
  194LEU    CD2 1923   5.801   6.366   2.784
  194LEU      C 1924   5.693   6.584   3.120
  194LEU      O 1925   5.720   6.480   3.179
  195LYS      N 1926   5.678   6.698   3.186
  195LYS      H 1927   5.622   6.770   3.145
  195LYS     CA 1928   5.683   6.717   3.332
  195LYS     CB 1929   5.675   6.869   3.353
  195LYS     CG 1930   5.789   6.953   3.293
  195LYS     CD 1931   5.797   7.101   3.328
  195LYS     CE 1932   5.913   7.167   3.253
  195LYS     NZ 1933   5.909   7.173   3.106
  195LYS    HZ1 1934   5.851   7.098   3.076
  195LYS    HZ2 1935   5.872   7.264   3.087
  195LYS    HZ3 1936   5.999   7.170   3.063
  195LYS      C 1937   5.563   6.655   3.402
  195LYS      O 1938   5.588   6.594   3.506
  196ASP      N 1939   5.445   6.653   3.341
  196ASP      H 1940   5.427   6.722   3.271
  196ASP     CA 1941   5.327   6.585   3.395
  196ASP     CB 1942   5.204   6.614   3.308
  196ASP     CG 1943   5.142   6.752   3.331
  196ASP    OD1 1944   5.023   6.765   3.364
  196ASP    OD2 1945   5.213   6.853   3.310
  196ASP      C 1946   5.339   6.432   3.400
  196ASP      O 1947   5.327   6.373   3.507
  197ALA      N 1948   5.390   6.388   3.285
  197ALA      H 1949   5.389   6.456   3.212
  197ALA     CA 1950   5.436   6.250   3.267
  197ALA     CB 1951   5.459   6.214   3.120
  197ALA      C 1952   5.546   6.208   3.365
  197ALA      O 1953   5.525   6.100   3.420
  198ALA      N 1954   5.634   6.302   3.395
  198ALA      H 1955   5.631   6.393   3.354
  198ALA     CA 1956   5.739   6.268   3.493
  198ALA     CB 1957   5.843   6.380   3.499
  198ALA      C 1958   5.682   6.237   3.631
  198ALA      O 1959   5.729   6.137   3.686
  199LYS      N 1960   5.583   6.318   3.669
  199LYS      H 1961   5.558   6.402   3.621
  199LYS     CA 1962   5.536   6.295   3.807
  199LYS     CB 1963   5.457   6.412   3.866
  199LYS     CG 1964   5.546   6.533   3.895
  199LYS     CD 1965   5.452   6.654   3.893
  199LYS     CE 1966   5.526   6.786   3.914
  199LYS     NZ 1967   5.434   6.901   3.909
  199LYS    HZ1 1968   5.373   6.889   3.831
  199LYS    HZ2 1969   5.387   6.916   3.996
  199LYS    HZ3 1970   5.490   6.982   3.894
  199LYS      C 1971   5.462   6.162   3.824
  199LYS      O 1972   5.472   6.100   3.929
  200VAL      N 1973   5.388   6.122   3.721
  200VAL      H 1974   5.366   6.184   3.646
  200VAL     CA 1975   5.317   5.993   3.714
  200VAL     CB 1976   5.206   6.004   3.610
  200VAL    CG1 1977   5.129   5.871   3.610
  200VAL    CG2 1978   5.108   6.108   3.665
  200VAL      C 1979   5.404   5.867   3.709
  200VAL      O 1980   5.389   5.774   3.787
  201CYS      N 1981   5.504   5.886   3.624
  201CYS      H 1982   5.500   5.969   3.569
  201CYS     CA 1983   5.619   5.795   3.610
  201CYS     CB 1984   5.717   5.839   3.500
  201CYS     SG 1985   5.657   5.851   3.328
  201CYS     HG 1986   5.599   5.968   3.356
  201CYS      C 1987   5.701   5.769   3.736
  201CYS      O 1988   5.744   5.655   3.754
  202ARG      N 1989   5.716   5.875   3.815
  202ARG      H 1990   5.706   5.967   3.777
  202ARG     CA 1991   5.784   5.869   3.946
  202ARG     CB 1992   5.802   6.011   3.999
  202ARG     CG 1993   5.927   6.067   3.930
  202ARG     CD 1994   5.951   6.217   3.952
  202ARG     NE 1995   6.001   6.243   4.088
  202ARG     HE 1996   5.936   6.232   4.163
  202ARG     CZ 1997   6.117   6.303   4.114
  202ARG    NH1 1998   6.211   6.315   4.019
  202ARG   HH11 1999   6.195   6.285   3.925
  202ARG   HH12 2000   6.302   6.350   4.043
  202ARG    NH2 2001   6.157   6.309   4.242
  202ARG   HH21 2002   6.099   6.260   4.308
  202ARG   HH22 2003   6.233   6.367   4.270
  202ARG      C 2004   5.720   5.781   4.053
  202ARG      O 2005   5.786   5.714   4.133
  203GLU      N 2006   5.588   5.793   4.066
  203GLU      H 2007   5.543   5.881   4.050
  203GLU     CA 2008   5.511   5.710   4.160
  203GLU     CB 2009   5.362   5.745   4.156
  203GLU     CG 2010   5.323   5.885   4.203
  203GLU     CD 2011   5.176   5.908   4.167
  203GLU    OE1 2012   5.152   5.911   4.045
  203GLU    OE2 2013   5.100   5.949   4.258
  203GLU      C 2014   5.520   5.561   4.130
  203GLU      O 2015   5.540   5.471   4.211
  204PHE      N 2016   5.496   5.533   4.002
  204PHE      H 2017   5.464   5.607   3.943
  204PHE     CA 2018   5.512   5.400   3.942
  204PHE     CB 2019   5.482   5.396   3.792
  204PHE     CG 2020   5.332   5.375   3.769
  204PHE    CD1 2021   5.251   5.482   3.735
  204PHE    HD1 2022   5.257   5.567   3.804
  204PHE    CD2 2023   5.289   5.245   3.744
  204PHE    HD2 2024   5.350   5.161   3.778
  204PHE    CE1 2025   5.134   5.456   3.665
  204PHE    HE1 2026   5.071   5.543   3.645
  204PHE    CE2 2027   5.168   5.224   3.680
  204PHE    HE2 2028   5.128   5.125   3.661
  204PHE     CZ 2029   5.086   5.329   3.637
  204PHE     HZ 2030   4.993   5.321   3.582
  204PHE      C 2031   5.649   5.335   3.965
  204PHE      O 2032   5.659   5.214   3.983
  205THR      N 2033   5.755   5.414   3.946
  205THR      H 2034   5.739   5.504   3.906
  205THR     CA 2035   5.891   5.367   3.973
  205THR     CB 2036   5.999   5.434   3.887
  205THR    OG1 2037   5.980   5.575   3.894
  205THR    HG1 2038   5.907   5.605   3.832
  205THR    CG2 2039   5.989   5.387   3.741
  205THR      C 2040   5.939   5.357   4.118
  205THR      O 2041   5.985   5.252   4.161
  206GLU      N 2042   5.911   5.460   4.197
  206GLU      H 2043   5.883   5.547   4.156
  206GLU     CA 2044   5.933   5.449   4.342
  206GLU     CB 2045   5.990   5.579   4.398
  206GLU     CG 2046   6.118   5.623   4.326
  206GLU     CD 2047   6.189   5.751   4.370
  206GLU    OE1 2048   6.220   5.760   4.490
  206GLU    OE2 2049   6.239   5.821   4.279
  206GLU      C 2050   5.818   5.393   4.426
  206GLU      O 2051   5.733   5.460   4.483
  207ARG      N 2052   5.811   5.260   4.421
  207ARG      H 2053   5.876   5.210   4.365
  207ARG     CA 2054   5.726   5.166   4.497
  207ARG     CB 2055   5.638   5.086   4.400
  207ARG     CG 2056   5.523   5.165   4.338
  207ARG     CD 2057   5.440   5.213   4.457
  207ARG     NE 2058   5.339   5.314   4.423
  207ARG     HE 2059   5.281   5.284   4.346
  207ARG     CZ 2060   5.330   5.436   4.476
  207ARG    NH1 2061   5.431   5.487   4.548
  207ARG   HH11 2062   5.511   5.430   4.566
  207ARG   HH12 2063   5.422   5.581   4.581
  207ARG    NH2 2064   5.229   5.517   4.440
  207ARG   HH21 2065   5.160   5.488   4.375
  207ARG   HH22 2066   5.203   5.590   4.503
  207ARG      C 2067   5.825   5.077   4.573
  207ARG      O 2068   5.924   5.030   4.517
  208GLU      N 2069   5.776   5.034   4.688
  208GLU      H 2070   5.679   5.051   4.708
  208GLU     CA 2071   5.834   4.958   4.800
  208GLU     CB 2072   5.731   4.928   4.910
  208GLU     CG 2073   5.660   5.047   4.975
  208GLU     CD 2074   5.535   5.098   4.902
  208GLU    OE1 2075   5.421   5.069   4.944
  208GLU    OE2 2076   5.553   5.164   4.798
  208GLU      C 2077   5.899   4.826   4.758
  208GLU      O 2078   5.999   4.787   4.819
  209GLN      N 2079   5.849   4.764   4.652
  209GLN      H 2080   5.760   4.796   4.620
  209GLN     CA 2081   5.906   4.654   4.573
  209GLN     CB 2082   5.792   4.577   4.506
  209GLN     CG 2083   5.722   4.467   4.586
  209GLN     CD 2084   5.633   4.379   4.497
  209GLN    OE1 2085   5.510   4.384   4.492
  209GLN    NE2 2086   5.700   4.291   4.425
  209GLN   HE21 2087   5.800   4.282   4.423
  209GLN   HE22 2088   5.651   4.225   4.368
  209GLN      C 2089   6.013   4.695   4.471
  209GLN      O 2090   5.980   4.721   4.355
  210GLY      N 2091   6.130   4.646   4.510
  210GLY      H 2092   6.131   4.578   4.583
  210GLY     CA 2093   6.259   4.669   4.444
  210GLY      C 2094   6.264   4.629   4.296
  210GLY      O 2095   6.347   4.688   4.227
  211GLU      N 2096   6.201   4.515   4.274
  211GLU      H 2097   6.153   4.464   4.346
  211GLU     CA 2098   6.208   4.439   4.148
  211GLU     CB 2099   6.094   4.337   4.156
  211GLU     CG 2100   6.119   4.241   4.273
  211GLU     CD 2101   6.014   4.244   4.383
  211GLU    OE1 2102   5.930   4.151   4.392
  211GLU    OE2 2103   6.021   4.339   4.464
  211GLU      C 2104   6.183   4.522   4.022
  211GLU      O 2105   6.235   4.483   3.917
  212VAL      N 2106   6.125   4.640   4.038
  212VAL      H 2107   6.098   4.677   4.127
  212VAL     CA 2108   6.132   4.742   3.932
  212VAL     CB 2109   6.043   4.862   3.964
  212VAL    CG1 2110   6.094   4.946   4.082
  212VAL    CG2 2111   6.016   4.950   3.842
  212VAL      C 2112   6.268   4.780   3.873
  212VAL      O 2113   6.344   4.866   3.917
  213ARG      N 2114   6.307   4.700   3.774
  213ARG      H 2115   6.283   4.604   3.793
  213ARG     CA 2116   6.409   4.725   3.672
  213ARG     CB 2117   6.469   4.594   3.622
  213ARG     CG 2118   6.527   4.492   3.720
  213ARG     CD 2119   6.563   4.363   3.646
  213ARG     NE 2120   6.645   4.283   3.739
  213ARG     HE 2121   6.742   4.307   3.745
  213ARG     CZ 2122   6.605   4.173   3.803
  213ARG    NH1 2123   6.497   4.097   3.776
  213ARG   HH11 2124   6.437   4.120   3.699
  213ARG   HH12 2125   6.479   4.022   3.839
  213ARG    NH2 2126   6.670   4.136   3.915
  213ARG   HH21 2127   6.751   4.187   3.944
  213ARG   HH22 2128   6.639   4.055   3.964
  213ARG      C 2129   6.359   4.818   3.562
  213ARG      O 2130   6.296   4.769   3.468
  214PHE      N 2131   6.336   4.945   3.593
  214PHE      H 2132   6.370   4.985   3.678
  214PHE     CA 2133   6.258   5.030   3.502
  214PHE     CB 2134   6.203   5.156   3.568
  214PHE     CG 2135   6.309   5.245   3.635
  214PHE    CD1 2136   6.361   5.352   3.563
  214PHE    HD1 2137   6.376   5.338   3.456
  214PHE    CD2 2138   6.318   5.240   3.773
  214PHE    HD2 2139   6.271   5.158   3.828
  214PHE    CE1 2140   6.422   5.456   3.632
  214PHE    HE1 2141   6.480   5.527   3.572
  214PHE    CE2 2142   6.375   5.347   3.841
  214PHE    HE2 2143   6.379   5.337   3.949
  214PHE     CZ 2144   6.426   5.456   3.771
  214PHE     HZ 2145   6.487   5.533   3.818
  214PHE      C 2146   6.346   5.070   3.382
  214PHE      O 2147   6.467   5.081   3.396
  215SER      N 2148   6.280   5.107   3.273
  215SER      H 2149   6.186   5.080   3.250
  215SER     CA 2150   6.342   5.174   3.158
  215SER     CB 2151   6.384   5.068   3.056
  215SER     OG 2152   6.467   5.126   2.954
  215SER     HG 2153   6.438   5.094   2.864
  215SER      C 2154   6.240   5.265   3.089
  215SER      O 2155   6.129   5.222   3.057
  216ALA      N 2156   6.277   5.389   3.056
  216ALA      H 2157   6.362   5.428   3.093
  216ALA     CA 2158   6.180   5.491   3.014
  216ALA     CB 2159   6.157   5.607   3.112
  216ALA      C 2160   6.216   5.544   2.875
  216ALA      O 2161   6.327   5.590   2.852
  217VAL      N 2162   6.125   5.521   2.781
  217VAL      H 2163   6.060   5.445   2.793
  217VAL     CA 2164   6.136   5.566   2.641
  217VAL     CB 2165   6.090   5.454   2.547
  217VAL    CG1 2166   6.120   5.498   2.404
  217VAL    CG2 2167   6.159   5.318   2.561
  217VAL      C 2168   6.050   5.691   2.629
  217VAL      O 2169   5.928   5.696   2.620
  218ALA      N 2170   6.119   5.798   2.588
  218ALA      H 2171   6.219   5.802   2.588
  218ALA     CA 2172   6.059   5.920   2.533
  218ALA     CB 2173   6.158   6.035   2.552
  218ALA      C 2174   6.032   5.909   2.383
  218ALA      O 2175   6.121   5.878   2.304
  219LEU      N 2176   5.914   5.953   2.340
  219LEU      H 2177   5.834   5.974   2.398
  219LEU     CA 2178   5.887   5.973   2.197
  219LEU     CB 2179   5.772   5.883   2.150
  219LEU     CG 2180   5.803   5.734   2.135
  219LEU    CD1 2181   5.775   5.658   2.265
  219LEU    CD2 2182   5.699   5.684   2.034
  219LEU      C 2183   5.851   6.111   2.144
  219LEU      O 2184   5.749   6.166   2.186
  220CYS      N 2185   5.902   6.136   2.024
  220CYS      H 2186   5.942   6.050   1.992
  220CYS     CA 2187   5.923   6.267   1.962
  220CYS     CB 2188   6.006   6.254   1.834
  220CYS     SG 2189   6.085   6.412   1.788
  220CYS     HG 2190   5.971   6.477   1.809
  220CYS      C 2191   5.788   6.333   1.929
  220CYS     O1 2192   5.688   6.260   1.914
  220CYS     O2 2193   5.794   6.450   1.885
   6.93370   6.93370   4.90284   0.00000   0.00000   0.00000   0.00000   3.46682   3.46682
