# Supplementary material for: Is There a Functional Role for the Knotted Topology in Protein UCH-L1?
Source: J Chem Inf Model. 2024 Jul 24;64(17):6827–37. doi: 10.1021/acs.jcim.4c00880 (PMC11388461; doi:10.1021/acs.jcim.4c00880)
Supplement: Supplementary file 2 — ci4c00880_si_002.zip [file ci4c00880_si_002.zip › UCH-L1_files/APO/APO_delta221/REP_3/traj_initial.gro]

Protein in water t=   0.00000 step= 0
 2193
    1MET      N    1   6.102   3.529   3.406
    1MET     H1    2   6.126   3.626   3.408
    1MET     H2    3   6.037   3.509   3.479
    1MET     H3    4   6.178   3.468   3.428
    1MET     CA    5   6.049   3.486   3.275
    1MET     CB    6   5.997   3.342   3.273
    1MET     CG    7   6.115   3.246   3.268
    1MET     SD    8   6.215   3.262   3.420
    1MET     CE    9   6.356   3.198   3.333
    1MET      C   10   5.940   3.587   3.241
    1MET      O   11   5.961   3.663   3.146
    2GLN      N   12   5.822   3.590   3.303
    2GLN      H   13   5.800   3.543   3.389
    2GLN     CA   14   5.712   3.682   3.273
    2GLN     CB   15   5.609   3.626   3.174
    2GLN     CG   16   5.504   3.530   3.229
    2GLN     CD   17   5.388   3.541   3.129
    2GLN    OE1   18   5.377   3.468   3.031
    2GLN    NE2   19   5.292   3.629   3.153
    2GLN   HE21   20   5.294   3.686   3.235
    2GLN   HE22   21   5.222   3.657   3.087
    2GLN      C   22   5.636   3.740   3.392
    2GLN      O   23   5.637   3.689   3.504
    3LEU      N   24   5.597   3.865   3.368
    3LEU      H   25   5.600   3.907   3.277
    3LEU     CA   26   5.498   3.933   3.453
    3LEU     CB   27   5.485   4.078   3.407
    3LEU     CG   28   5.603   4.169   3.442
    3LEU    CD1   29   5.581   4.308   3.382
    3LEU    CD2   30   5.616   4.174   3.594
    3LEU      C   31   5.358   3.878   3.477
    3LEU      O   32   5.314   3.795   3.397
    4LYS      N   33   5.291   3.917   3.585
    4LYS      H   34   5.319   3.983   3.655
    4LYS     CA   35   5.149   3.883   3.597
    4LYS     CB   36   5.086   3.919   3.732
    4LYS     CG   37   5.131   3.817   3.836
    4LYS     CD   38   5.066   3.839   3.973
    4LYS     CE   39   5.105   3.736   4.079
    4LYS     NZ   40   5.245   3.757   4.118
    4LYS    HZ1   41   5.262   3.798   4.208
    4LYS    HZ2   42   5.289   3.667   4.116
    4LYS    HZ3   43   5.294   3.809   4.048
    4LYS      C   44   5.064   3.945   3.487
    4LYS      O   45   5.078   4.063   3.456
    5PRO      N   46   4.962   3.874   3.438
    5PRO     CA   47   4.861   3.929   3.348
    5PRO     CB   48   4.768   3.811   3.319
    5PRO     CG   49   4.861   3.689   3.321
    5PRO     CD   50   4.951   3.727   3.439
    5PRO      C   51   4.772   4.031   3.419
    5PRO      O   52   4.727   4.015   3.532
    6MET      N   53   4.739   4.141   3.351
    6MET      H   54   4.794   4.166   3.271
    6MET     CA   55   4.655   4.252   3.397
    6MET     CB   56   4.757   4.364   3.416
    6MET     CG   57   4.706   4.496   3.474
    6MET     SD   58   4.836   4.605   3.543
    6MET     CE   59   4.890   4.686   3.394
    6MET      C   60   4.547   4.280   3.292
    6MET      O   61   4.579   4.310   3.177
    7GLU      N   62   4.430   4.319   3.340
    7GLU      H   63   4.416   4.308   3.439
    7GLU     CA   64   4.313   4.372   3.268
    7GLU     CB   65   4.202   4.385   3.372
    7GLU     CG   66   4.074   4.447   3.316
    7GLU     CD   67   3.957   4.455   3.415
    7GLU    OE1   68   3.863   4.527   3.376
    7GLU    OE2   69   3.952   4.379   3.514
    7GLU      C   70   4.348   4.509   3.208
    7GLU      O   71   4.387   4.599   3.282
    8ILE      N   72   4.366   4.518   3.077
    8ILE      H   73   4.369   4.446   3.008
    8ILE     CA   74   4.395   4.650   3.019
    8ILE     CB   75   4.480   4.638   2.892
    8ILE    CG1   76   4.618   4.579   2.926
    8ILE    CG2   77   4.497   4.763   2.807
    8ILE     CD   78   4.706   4.668   3.014
    8ILE      C   79   4.278   4.748   3.005
    8ILE      O   80   4.196   4.736   2.914
    9ASN      N   81   4.259   4.820   3.115
    9ASN      H   82   4.335   4.819   3.181
    9ASN     CA   83   4.139   4.904   3.128
    9ASN     CB   84   4.036   4.838   3.220
    9ASN     CG   85   4.022   4.868   3.369
    9ASN    OD1   86   4.072   4.963   3.430
    9ASN    ND2   87   3.961   4.778   3.445
    9ASN   HD21   88   3.935   4.695   3.395
    9ASN   HD22   89   3.931   4.803   3.537
    9ASN      C   90   4.186   5.037   3.186
    9ASN      O   91   4.284   5.038   3.261
   10PRO      N   92   4.125   5.148   3.145
   10PRO     CA   93   4.168   5.281   3.192
   10PRO     CB   94   4.073   5.382   3.128
   10PRO     CG   95   4.032   5.308   3.000
   10PRO     CD   96   4.023   5.161   3.040
   10PRO      C   97   4.174   5.302   3.343
   10PRO      O   98   4.276   5.358   3.384
   11GLU      N   99   4.095   5.236   3.426
   11GLU      H  100   4.036   5.165   3.388
   11GLU     CA  101   4.097   5.252   3.572
   11GLU     CB  102   3.974   5.185   3.633
   11GLU     CG  103   3.944   5.235   3.775
   11GLU     CD  104   3.831   5.148   3.832
   11GLU    OE1  105   3.858   5.057   3.912
   11GLU    OE2  106   3.718   5.189   3.796
   11GLU      C  107   4.223   5.194   3.636
   11GLU      O  108   4.292   5.251   3.721
   12MET      N  109   4.264   5.078   3.585
   12MET      H  110   4.200   5.030   3.525
   12MET     CA  111   4.384   5.013   3.640
   12MET     CB  112   4.393   4.865   3.601
   12MET     CG  113   4.277   4.788   3.664
   12MET     SD  114   4.265   4.776   3.846
   12MET     CE  115   4.103   4.839   3.886
   12MET      C  116   4.515   5.078   3.598
   12MET      O  117   4.601   5.107   3.682
   13LEU      N  118   4.514   5.129   3.475
   13LEU      H  119   4.441   5.105   3.411
   13LEU     CA  120   4.623   5.213   3.422
   13LEU     CB  121   4.601   5.217   3.271
   13LEU     CG  122   4.638   5.083   3.206
   13LEU    CD1  123   4.594   5.065   3.061
   13LEU    CD2  124   4.791   5.072   3.209
   13LEU      C  125   4.637   5.343   3.501
   13LEU      O  126   4.751   5.387   3.519
   14ASN      N  127   4.526   5.409   3.530
   14ASN      H  128   4.441   5.397   3.478
   14ASN     CA  129   4.525   5.527   3.618
   14ASN     CB  130   4.393   5.605   3.626
   14ASN     CG  131   4.337   5.652   3.492
   14ASN    OD1  132   4.408   5.699   3.403
   14ASN    ND2  133   4.204   5.650   3.485
   14ASN   HD21  134   4.155   5.626   3.569
   14ASN   HD22  135   4.164   5.673   3.396
   14ASN      C  136   4.561   5.504   3.765
   14ASN      O  137   4.608   5.591   3.838
   15LYS      N  138   4.535   5.384   3.816
   15LYS      H  139   4.466   5.326   3.772
   15LYS     CA  140   4.592   5.344   3.945
   15LYS     CB  141   4.501   5.238   4.005
   15LYS     CG  142   4.359   5.279   4.045
   15LYS     CD  143   4.260   5.173   4.094
   15LYS     CE  144   4.119   5.227   4.118
   15LYS     NZ  145   4.019   5.130   4.165
   15LYS    HZ1  146   3.977   5.169   4.247
   15LYS    HZ2  147   3.953   5.109   4.093
   15LYS    HZ3  148   4.063   5.044   4.193
   15LYS      C  149   4.741   5.309   3.942
   15LYS      O  150   4.816   5.351   4.030
   16VAL      N  151   4.788   5.260   3.828
   16VAL      H  152   4.723   5.210   3.770
   16VAL     CA  153   4.931   5.241   3.801
   16VAL     CB  154   4.951   5.172   3.666
   16VAL    CG1  155   5.099   5.155   3.631
   16VAL    CG2  156   4.893   5.030   3.670
   16VAL      C  157   5.004   5.376   3.800
   16VAL      O  158   5.097   5.388   3.880
   17LEU      N  159   4.950   5.486   3.750
   17LEU      H  160   4.896   5.462   3.669
   17LEU     CA  161   5.003   5.623   3.750
   17LEU     CB  162   4.906   5.717   3.677
   17LEU     CG  163   4.925   5.697   3.527
   17LEU    CD1  164   4.814   5.785   3.467
   17LEU    CD2  165   5.061   5.737   3.468
   17LEU      C  166   5.026   5.682   3.889
   17LEU      O  167   5.136   5.727   3.918
   18SER      N  168   4.927   5.654   3.974
   18SER      H  169   4.836   5.629   3.941
   18SER     CA  170   4.922   5.695   4.115
   18SER     CB  171   4.788   5.655   4.177
   18SER     OG  172   4.782   5.665   4.319
   18SER     HG  173   4.793   5.764   4.333
   18SER      C  174   5.035   5.627   4.192
   18SER      O  175   5.120   5.693   4.252
   19ARG      N  176   5.052   5.496   4.182
   19ARG      H  177   4.995   5.441   4.120
   19ARG     CA  178   5.171   5.429   4.237
   19ARG     CB  179   5.175   5.276   4.228
   19ARG     CG  180   5.061   5.208   4.304
   19ARG     CD  181   5.060   5.055   4.289
   19ARG     NE  182   4.950   5.015   4.378
   19ARG     HE  183   4.859   5.022   4.337
   19ARG     CZ  184   4.962   4.955   4.497
   19ARG    NH1  185   5.081   4.945   4.558
   19ARG   HH11  186   5.165   4.965   4.507
   19ARG   HH12  187   5.097   4.879   4.632
   19ARG    NH2  188   4.854   4.906   4.559
   19ARG   HH21  189   4.766   4.905   4.512
   19ARG   HH22  190   4.865   4.856   4.645
   19ARG      C  191   5.302   5.482   4.179
   19ARG      O  192   5.394   5.485   4.261
   20LEU      N  193   5.311   5.509   4.049
   20LEU      H  194   5.234   5.504   3.985
   20LEU     CA  195   5.433   5.564   3.990
   20LEU     CB  196   5.416   5.549   3.839
   20LEU     CG  197   5.457   5.404   3.812
   20LEU    CD1  198   5.406   5.383   3.669
   20LEU    CD2  199   5.603   5.363   3.831
   20LEU      C  200   5.471   5.706   4.033
   20LEU      O  201   5.577   5.760   4.004
   21GLY      N  202   5.375   5.767   4.102
   21GLY      H  203   5.299   5.721   4.148
   21GLY     CA  204   5.385   5.905   4.154
   21GLY      C  205   5.394   6.013   4.046
   21GLY      O  206   5.455   6.118   4.061
   22VAL      N  207   5.316   5.985   3.942
   22VAL      H  208   5.273   5.895   3.935
   22VAL     CA  209   5.283   6.074   3.830
   22VAL     CB  210   5.259   5.998   3.699
   22VAL    CG1  211   5.247   6.077   3.568
   22VAL    CG2  212   5.369   5.895   3.670
   22VAL      C  213   5.158   6.150   3.874
   22VAL      O  214   5.057   6.085   3.899
   23ALA      N  215   5.154   6.280   3.845
   23ALA      H  216   5.230   6.324   3.796
   23ALA     CA  217   5.045   6.371   3.882
   23ALA     CB  218   5.094   6.516   3.877
   23ALA      C  219   4.910   6.354   3.810
   23ALA      O  220   4.910   6.324   3.691
   24GLY      N  221   4.821   6.355   3.909
   24GLY      H  222   4.832   6.373   4.007
   24GLY     CA  223   4.679   6.333   3.879
   24GLY      C  224   4.630   6.416   3.761
   24GLY      O  225   4.536   6.374   3.693
   25GLN      N  226   4.679   6.537   3.736
   25GLN      H  227   4.726   6.586   3.809
   25GLN     CA  228   4.649   6.617   3.616
   25GLN     CB  229   4.746   6.736   3.614
   25GLN     CG  230   4.725   6.821   3.740
   25GLN     CD  231   4.811   6.949   3.740
   25GLN    OE1  232   4.882   6.981   3.834
   25GLN    NE2  233   4.793   7.042   3.646
   25GLN   HE21  234   4.739   7.024   3.564
   25GLN   HE22  235   4.830   7.130   3.674
   25GLN      C  236   4.640   6.554   3.477
   25GLN      O  237   4.589   6.620   3.386
   26TRP      N  238   4.710   6.444   3.453
   26TRP      H  239   4.793   6.423   3.505
   26TRP     CA  240   4.693   6.371   3.327
   26TRP     CB  241   4.818   6.380   3.240
   26TRP     CG  242   4.855   6.523   3.200
   26TRP    CD1  243   4.935   6.608   3.263
   26TRP    HD1  244   4.995   6.594   3.354
   26TRP    CD2  245   4.801   6.590   3.090
   26TRP    NE1  246   4.933   6.723   3.197
   26TRP    HE1  247   4.966   6.809   3.236
   26TRP    CE2  248   4.850   6.720   3.093
   26TRP    CE3  249   4.723   6.551   2.982
   26TRP    HE3  250   4.669   6.457   2.990
   26TRP    CZ2  251   4.836   6.809   2.987
   26TRP    HZ2  252   4.857   6.914   3.006
   26TRP    CZ3  253   4.698   6.642   2.880
   26TRP    HZ3  254   4.626   6.618   2.802
   26TRP    CH2  255   4.758   6.767   2.880
   26TRP    HH2  256   4.724   6.840   2.806
   26TRP      C  257   4.652   6.225   3.351
   26TRP      O  258   4.709   6.166   3.442
   27ARG      N  259   4.545   6.182   3.285
   27ARG      H  260   4.506   6.246   3.218
   27ARG     CA  261   4.476   6.055   3.310
   27ARG     CB  262   4.354   6.075   3.399
   27ARG     CG  263   4.386   6.106   3.545
   27ARG     CD  264   4.447   5.985   3.615
   27ARG     NE  265   4.577   6.011   3.679
   27ARG     HE  266   4.659   6.022   3.623
   27ARG     CZ  267   4.594   5.986   3.810
   27ARG    NH1  268   4.508   5.923   3.891
   27ARG   HH11  269   4.427   5.878   3.853
   27ARG   HH12  270   4.521   5.929   3.990
   27ARG    NH2  271   4.717   6.013   3.856
   27ARG   HH21  272   4.788   6.046   3.794
   27ARG   HH22  273   4.741   6.014   3.953
   27ARG      C  274   4.429   5.991   3.179
   27ARG      O  275   4.430   6.049   3.070
   28PHE      N  276   4.405   5.861   3.190
   28PHE      H  277   4.443   5.809   3.266
   28PHE     CA  278   4.368   5.778   3.074
   28PHE     CB  279   4.420   5.634   3.084
   28PHE     CG  280   4.571   5.622   3.060
   28PHE    CD1  281   4.645   5.592   3.174
   28PHE    HD1  282   4.589   5.565   3.264
   28PHE    CD2  283   4.623   5.629   2.931
   28PHE    HD2  284   4.570   5.681   2.852
   28PHE    CE1  285   4.781   5.573   3.155
   28PHE    HE1  286   4.842   5.594   3.243
   28PHE    CE2  287   4.760   5.608   2.919
   28PHE    HE2  288   4.804   5.622   2.820
   28PHE     CZ  289   4.840   5.587   3.030
   28PHE     HZ  290   4.939   5.545   3.010
   28PHE      C  291   4.216   5.769   3.063
   28PHE      O  292   4.153   5.716   3.155
   29VAL      N  293   4.160   5.801   2.947
   29VAL      H  294   4.223   5.828   2.875
   29VAL     CA  295   4.016   5.809   2.920
   29VAL     CB  296   3.964   5.953   2.914
   29VAL    CG1  297   3.975   6.026   3.048
   29VAL    CG2  298   4.036   6.025   2.800
   29VAL      C  299   3.970   5.725   2.800
   29VAL      O  300   4.040   5.706   2.701
   30ASP      N  301   3.854   5.662   2.816
   30ASP      H  302   3.816   5.661   2.908
   30ASP     CA  303   3.783   5.563   2.733
   30ASP     CB  304   3.661   5.524   2.818
   30ASP     CG  305   3.689   5.470   2.959
   30ASP    OD1  306   3.719   5.560   3.040
   30ASP    OD2  307   3.681   5.349   2.988
   30ASP      C  308   3.745   5.618   2.596
   30ASP      O  309   3.648   5.693   2.585
   31VAL      N  310   3.798   5.558   2.489
   31VAL      H  311   3.874   5.493   2.493
   31VAL     CA  312   3.752   5.604   2.357
   31VAL     CB  313   3.866   5.586   2.257
   31VAL    CG1  314   3.821   5.647   2.124
   31VAL    CG2  315   3.991   5.670   2.283
   31VAL      C  316   3.633   5.515   2.320
   31VAL      O  317   3.648   5.416   2.249
   32LEU      N  318   3.514   5.570   2.344
   32LEU      H  319   3.508   5.659   2.388
   32LEU     CA  320   3.388   5.508   2.302
   32LEU     CB  321   3.271   5.576   2.373
   32LEU     CG  322   3.243   5.544   2.520
   32LEU    CD1  323   3.159   5.657   2.579
   32LEU    CD2  324   3.153   5.422   2.539
   32LEU      C  325   3.361   5.495   2.152
   32LEU      O  326   3.306   5.397   2.104
   33GLY      N  327   3.414   5.587   2.071
   33GLY      H  328   3.464   5.666   2.105
   33GLY     CA  329   3.397   5.593   1.925
   33GLY      C  330   3.516   5.658   1.853
   33GLY      O  331   3.567   5.761   1.895
   34LEU      N  332   3.564   5.593   1.747
   34LEU      H  333   3.511   5.517   1.711
   34LEU     CA  334   3.691   5.618   1.677
   34LEU     CB  335   3.744   5.488   1.617
   34LEU     CG  336   3.787   5.385   1.722
   34LEU    CD1  337   3.801   5.247   1.657
   34LEU    CD2  338   3.916   5.418   1.797
   34LEU      C  339   3.684   5.718   1.562
   34LEU      O  340   3.785   5.738   1.494
   35GLU      N  341   3.564   5.749   1.514
   35GLU      H  342   3.485   5.704   1.556
   35GLU     CA  343   3.534   5.844   1.406
   35GLU     CB  344   3.392   5.820   1.354
   35GLU     CG  345   3.361   5.672   1.330
   35GLU     CD  346   3.336   5.576   1.447
   35GLU    OE1  347   3.310   5.615   1.563
   35GLU    OE2  348   3.341   5.454   1.424
   35GLU      C  349   3.560   5.994   1.420
   35GLU      O  350   3.636   6.034   1.508
   36GLU      N  351   3.515   6.066   1.317
   36GLU      H  352   3.472   6.021   1.238
   36GLU     CA  353   3.521   6.212   1.324
   36GLU     CB  354   3.492   6.263   1.183
   36GLU     CG  355   3.599   6.263   1.074
   36GLU     CD  356   3.716   6.354   1.112
   36GLU    OE1  357   3.830   6.319   1.073
   36GLU    OE2  358   3.703   6.453   1.188
   36GLU      C  359   3.425   6.266   1.430
   36GLU      O  360   3.447   6.372   1.489
   37GLU      N  361   3.312   6.196   1.434
   37GLU      H  362   3.279   6.148   1.353
   37GLU     CA  363   3.212   6.206   1.541
   37GLU     CB  364   3.085   6.176   1.462
   37GLU     CG  365   2.969   6.173   1.562
   37GLU     CD  366   2.935   6.307   1.627
   37GLU    OE1  367   2.873   6.395   1.565
   37GLU    OE2  368   2.986   6.328   1.739
   37GLU      C  369   3.254   6.113   1.655
   37GLU      O  370   3.337   6.024   1.637
   38SER      N  371   3.193   6.135   1.771
   38SER      H  372   3.112   6.193   1.765
   38SER     CA  373   3.213   6.078   1.905
   38SER     CB  374   3.198   5.926   1.910
   38SER     OG  375   3.179   5.897   2.049
   38SER     HG  376   3.140   5.805   2.057
   38SER      C  377   3.345   6.117   1.973
   38SER      O  378   3.335   6.123   2.095
   39LEU      N  379   3.451   6.142   1.897
   39LEU      H  380   3.451   6.123   1.799
   39LEU     CA  381   3.575   6.186   1.963
   39LEU     CB  382   3.693   6.185   1.866
   39LEU     CG  383   3.775   6.058   1.839
   39LEU    CD1  384   3.868   6.085   1.721
   39LEU    CD2  385   3.855   6.017   1.963
   39LEU      C  386   3.570   6.319   2.039
   39LEU      O  387   3.634   6.337   2.142
   40GLY      N  388   3.483   6.416   2.011
   40GLY      H  389   3.445   6.423   1.919
   40GLY     CA  390   3.441   6.529   2.095
   40GLY      C  391   3.397   6.494   2.237
   40GLY      O  392   3.421   6.575   2.327
   41SER      N  393   3.362   6.368   2.259
   41SER      H  394   3.355   6.298   2.188
   41SER     CA  395   3.338   6.308   2.391
   41SER     CB  396   3.272   6.170   2.389
   41SER     OG  397   3.298   6.098   2.510
   41SER     HG  398   3.253   6.148   2.584
   41SER      C  399   3.467   6.304   2.474
   41SER      O  400   3.463   6.349   2.588
   42VAL      N  401   3.583   6.286   2.410
   42VAL      H  402   3.590   6.309   2.313
   42VAL     CA  403   3.716   6.274   2.472
   42VAL     CB  404   3.799   6.182   2.383
   42VAL    CG1  405   3.948   6.193   2.418
   42VAL    CG2  406   3.764   6.034   2.398
   42VAL      C  407   3.764   6.415   2.506
   42VAL      O  408   3.762   6.497   2.415
   43PRO      N  409   3.823   6.442   2.623
   43PRO     CA  410   3.867   6.574   2.670
   43PRO     CB  411   3.906   6.549   2.815
   43PRO     CG  412   3.826   6.426   2.858
   43PRO     CD  413   3.831   6.342   2.730
   43PRO      C  414   3.988   6.635   2.599
   43PRO      O  415   4.067   6.552   2.553
   44ALA      N  416   3.994   6.768   2.593
   44ALA      H  417   3.931   6.820   2.650
   44ALA     CA  418   4.096   6.842   2.517
   44ALA     CB  419   4.034   6.922   2.403
   44ALA      C  420   4.181   6.932   2.607
   44ALA      O  421   4.116   7.004   2.682
   45PRO      N  422   4.311   6.948   2.581
   45PRO     CA  423   4.396   6.883   2.479
   45PRO     CB  424   4.513   6.977   2.445
   45PRO     CG  425   4.534   7.034   2.585
   45PRO     CD  426   4.394   7.051   2.644
   45PRO      C  427   4.446   6.746   2.526
   45PRO      O  428   4.463   6.724   2.646
   46ALA      N  429   4.487   6.673   2.422
   46ALA      H  430   4.478   6.702   2.327
   46ALA     CA  431   4.528   6.532   2.434
   46ALA     CB  432   4.437   6.449   2.344
   46ALA      C  433   4.676   6.518   2.398
   46ALA      O  434   4.715   6.573   2.295
   47CYS      N  435   4.745   6.428   2.467
   47CYS      H  436   4.705   6.360   2.529
   47CYS     CA  437   4.892   6.417   2.456
   47CYS     CB  438   4.962   6.451   2.587
   47CYS     SG  439   4.923   6.339   2.727
   47CYS     HG  440   4.795   6.370   2.744
   47CYS      C  441   4.946   6.284   2.403
   47CYS      O  442   5.058   6.275   2.354
   48ALA      N  443   4.857   6.189   2.378
   48ALA      H  444   4.769   6.215   2.339
   48ALA     CA  445   4.889   6.047   2.354
   48ALA     CB  446   4.981   5.986   2.460
   48ALA      C  447   4.766   5.961   2.324
   48ALA      O  448   4.666   5.966   2.396
   49LEU      N  449   4.762   5.892   2.210
   49LEU      H  450   4.822   5.904   2.131
   49LEU     CA  451   4.662   5.787   2.188
   49LEU     CB  452   4.595   5.803   2.051
   49LEU     CG  453   4.466   5.727   2.019
   49LEU    CD1  454   4.356   5.750   2.124
   49LEU    CD2  455   4.418   5.758   1.877
   49LEU      C  456   4.735   5.653   2.198
   49LEU      O  457   4.838   5.625   2.138
   50LEU      N  458   4.658   5.563   2.258
   50LEU      H  459   4.593   5.589   2.329
   50LEU     CA  460   4.688   5.419   2.258
   50LEU     CB  461   4.723   5.367   2.397
   50LEU     CG  462   4.809   5.453   2.490
   50LEU    CD1  463   4.719   5.547   2.572
   50LEU    CD2  464   4.907   5.373   2.576
   50LEU      C  465   4.574   5.330   2.207
   50LEU      O  466   4.454   5.355   2.220
   51LEU      N  467   4.619   5.211   2.167
   51LEU      H  468   4.716   5.193   2.183
   51LEU     CA  469   4.537   5.102   2.113
   51LEU     CB  470   4.544   5.133   1.963
   51LEU     CG  471   4.462   5.049   1.865
   51LEU    CD1  472   4.312   5.056   1.897
   51LEU    CD2  473   4.489   5.097   1.723
   51LEU      C  474   4.585   4.959   2.142
   51LEU      O  475   4.704   4.930   2.138
   52LEU      N  476   4.481   4.885   2.178
   52LEU      H  477   4.389   4.925   2.180
   52LEU     CA  478   4.496   4.741   2.204
   52LEU     CB  479   4.439   4.717   2.344
   52LEU     CG  480   4.484   4.578   2.391
   52LEU    CD1  481   4.627   4.574   2.444
   52LEU    CD2  482   4.400   4.512   2.501
   52LEU      C  483   4.428   4.653   2.099
   52LEU      O  484   4.310   4.673   2.069
   53PHE      N  485   4.506   4.569   2.031
   53PHE      H  486   4.602   4.556   2.055
   53PHE     CA  487   4.456   4.489   1.918
   53PHE     CB  488   4.469   4.589   1.803
   53PHE     CG  489   4.397   4.542   1.677
   53PHE    CD1  490   4.259   4.554   1.670
   53PHE    HD1  491   4.194   4.594   1.748
   53PHE    CD2  492   4.476   4.484   1.578
   53PHE    HD2  493   4.576   4.449   1.604
   53PHE    CE1  494   4.196   4.513   1.553
   53PHE    HE1  495   4.090   4.530   1.536
   53PHE    CE2  496   4.411   4.447   1.461
   53PHE    HE2  497   4.467   4.426   1.370
   53PHE     CZ  498   4.274   4.461   1.450
   53PHE     HZ  499   4.223   4.418   1.364
   53PHE      C  500   4.547   4.369   1.889
   53PHE      O  501   4.666   4.376   1.918
   54PRO      N  502   4.488   4.254   1.858
   54PRO     CA  503   4.564   4.131   1.831
   54PRO     CB  504   4.465   4.014   1.842
   54PRO     CG  505   4.331   4.071   1.888
   54PRO     CD  506   4.347   4.223   1.885
   54PRO      C  507   4.620   4.132   1.689
   54PRO      O  508   4.554   4.181   1.598
   55LEU      N  509   4.726   4.055   1.664
   55LEU      H  510   4.755   4.005   1.745
   55LEU     CA  511   4.796   4.040   1.536
   55LEU     CB  512   4.924   4.123   1.517
   55LEU     CG  513   4.913   4.275   1.524
   55LEU    CD1  514   5.048   4.347   1.522
   55LEU    CD2  515   4.827   4.330   1.410
   55LEU      C  516   4.827   3.898   1.487
   55LEU      O  517   4.850   3.801   1.558
   56THR      N  518   4.827   3.886   1.354
   56THR      H  519   4.795   3.957   1.291
   56THR     CA  520   4.852   3.758   1.287
   56THR     CB  521   4.774   3.739   1.156
   56THR    OG1  522   4.807   3.844   1.064
   56THR    HG1  523   4.764   3.931   1.090
   56THR    CG2  524   4.628   3.734   1.199
   56THR      C  525   5.002   3.738   1.265
   56THR      O  526   5.073   3.829   1.223
   57ALA      N  527   5.034   3.609   1.253
   57ALA      H  528   4.963   3.539   1.262
   57ALA     CA  529   5.174   3.566   1.239
   57ALA     CB  530   5.181   3.415   1.260
   57ALA      C  531   5.237   3.604   1.105
   57ALA      O  532   5.353   3.646   1.096
   58GLN      N  533   5.152   3.592   1.004
   58GLN      H  534   5.069   3.537   1.013
   58GLN     CA  535   5.192   3.643   0.872
   58GLN     CB  536   5.075   3.618   0.777
   58GLN     CG  537   5.006   3.481   0.777
   58GLN     CD  538   4.911   3.437   0.888
   58GLN    OE1  539   4.946   3.410   1.003
   58GLN    NE2  540   4.781   3.454   0.865
   58GLN   HE21  541   4.749   3.484   0.775
   58GLN   HE22  542   4.713   3.444   0.937
   58GLN      C  543   5.237   3.789   0.868
   58GLN      O  544   5.341   3.825   0.813
   59HISE     N  545   5.146   3.874   0.916
   59HISE     H  546   5.052   3.851   0.941
   59HISE    CA  547   5.173   4.017   0.930
   59HISE    CB  548   5.039   4.080   0.970
   59HISE    CG  549   5.015   4.230   0.985
   59HISE   ND1  550   4.939   4.288   1.077
   59HISE   CD2  551   5.075   4.331   0.922
   59HISE   HD2  552   5.141   4.320   0.836
   59HISE   CE1  553   4.935   4.421   1.064
   59HISE   HE1  554   4.898   4.496   1.134
   59HISE   NE2  555   5.022   4.445   0.967
   59HISE   HE2  556   5.043   4.532   0.922
   59HISE     C  557   5.281   4.053   1.033
   59HISE     O  558   5.365   4.138   1.005
   60GLU      N  559   5.289   3.988   1.149
   60GLU      H  560   5.216   3.926   1.177
   60GLU     CA  561   5.396   4.013   1.247
   60GLU     CB  562   5.370   3.930   1.373
   60GLU     CG  563   5.425   3.994   1.500
   60GLU     CD  564   5.446   3.882   1.602
   60GLU    OE1  565   5.554   3.820   1.599
   60GLU    OE2  566   5.360   3.856   1.689
   60GLU      C  567   5.537   3.985   1.194
   60GLU      O  568   5.633   4.060   1.204
   61ASN      N  569   5.543   3.879   1.114
   61ASN      H  570   5.471   3.810   1.106
   61ASN     CA  571   5.669   3.838   1.050
   61ASN     CB  572   5.665   3.690   1.012
   61ASN     CG  573   5.667   3.594   1.130
   61ASN    OD1  574   5.734   3.603   1.233
   61ASN    ND2  575   5.617   3.474   1.104
   61ASN   HD21  576   5.573   3.465   1.014
   61ASN   HD22  577   5.638   3.399   1.167
   61ASN      C  578   5.714   3.930   0.936
   61ASN      O  579   5.819   3.994   0.939
   62PHE      N  580   5.624   3.953   0.840
   62PHE      H  581   5.560   3.881   0.814
   62PHE     CA  582   5.650   4.062   0.746
   62PHE     CB  583   5.539   4.064   0.640
   62PHE     CG  584   5.568   4.164   0.528
   62PHE    CD1  585   5.504   4.288   0.536
   62PHE    HD1  586   5.442   4.315   0.622
   62PHE    CD2  587   5.636   4.118   0.416
   62PHE    HD2  588   5.700   4.030   0.418
   62PHE    CE1  589   5.520   4.366   0.422
   62PHE    HE1  590   5.471   4.462   0.409
   62PHE    CE2  591   5.644   4.195   0.301
   62PHE    HE2  592   5.670   4.149   0.205
   62PHE     CZ  593   5.589   4.322   0.310
   62PHE     HZ  594   5.611   4.394   0.231
   62PHE      C  595   5.684   4.198   0.806
   62PHE      O  596   5.790   4.252   0.772
   63ARG      N  597   5.607   4.245   0.904
   63ARG      H  598   5.519   4.203   0.925
   63ARG     CA  599   5.621   4.386   0.944
   63ARG     CB  600   5.485   4.433   0.996
   63ARG     CG  601   5.482   4.586   0.998
   63ARG     CD  602   5.348   4.643   1.045
   63ARG     NE  603   5.359   4.789   1.034
   63ARG     HE  604   5.387   4.820   0.943
   63ARG     CZ  605   5.325   4.880   1.126
   63ARG    NH1  606   5.290   4.837   1.248
   63ARG   HH11  607   5.270   4.740   1.259
   63ARG   HH12  608   5.279   4.907   1.318
   63ARG    NH2  609   5.319   5.011   1.095
   63ARG   HH21  610   5.333   5.029   0.998
   63ARG   HH22  611   5.314   5.080   1.167
   63ARG      C  612   5.738   4.410   1.040
   63ARG      O  613   5.800   4.515   1.024
   64LYS      N  614   5.779   4.311   1.119
   64LYS      H  615   5.720   4.237   1.152
   64LYS     CA  616   5.910   4.316   1.184
   64LYS     CB  617   5.931   4.197   1.277
   64LYS     CG  618   5.855   4.231   1.405
   64LYS     CD  619   5.821   4.116   1.499
   64LYS     CE  620   5.944   4.042   1.553
   64LYS     NZ  621   5.889   3.963   1.664
   64LYS    HZ1  622   5.870   3.870   1.631
   64LYS    HZ2  623   5.951   3.957   1.742
   64LYS    HZ3  624   5.811   4.013   1.701
   64LYS      C  625   6.030   4.322   1.088
   64LYS      O  626   6.126   4.395   1.112
   65LYS      N  627   6.018   4.248   0.978
   65LYS      H  628   5.941   4.186   0.966
   65LYS     CA  629   6.110   4.257   0.864
   65LYS     CB  630   6.088   4.155   0.752
   65LYS     CG  631   6.121   4.016   0.808
   65LYS     CD  632   6.094   3.914   0.698
   65LYS     CE  633   6.142   3.774   0.739
   65LYS     NZ  634   6.140   3.673   0.633
   65LYS    HZ1  635   6.213   3.701   0.570
   65LYS    HZ2  636   6.151   3.583   0.676
   65LYS    HZ3  637   6.051   3.666   0.588
   65LYS      C  638   6.120   4.397   0.804
   65LYS      O  639   6.230   4.453   0.802
   66GLN      N  640   6.003   4.439   0.759
   66GLN      H  641   5.928   4.372   0.758
   66GLN     CA  642   5.985   4.570   0.694
   66GLN     CB  643   5.833   4.575   0.673
   66GLN     CG  644   5.790   4.704   0.602
   66GLN     CD  645   5.639   4.713   0.578
   66GLN    OE1  646   5.554   4.690   0.663
   66GLN    NE2  647   5.622   4.703   0.446
   66GLN   HE21  648   5.706   4.712   0.392
   66GLN   HE22  649   5.538   4.732   0.400
   66GLN      C  650   6.033   4.686   0.781
   66GLN      O  651   6.124   4.757   0.739
   67ILE      N  652   6.009   4.678   0.911
   67ILE      H  653   5.948   4.609   0.949
   67ILE     CA  654   6.061   4.779   1.005
   67ILE     CB  655   5.963   4.803   1.120
   67ILE    CG1  656   5.819   4.833   1.079
   67ILE    CG2  657   6.020   4.909   1.214
   67ILE     CD  658   5.730   4.795   1.198
   67ILE      C  659   6.208   4.768   1.044
   67ILE      O  660   6.283   4.865   1.042
   68GLU      N  661   6.259   4.645   1.034
   68GLU      H  662   6.208   4.561   1.053
   68GLU     CA  663   6.404   4.621   1.042
   68GLU     CB  664   6.421   4.473   1.075
   68GLU     CG  665   6.568   4.431   1.089
   68GLU     CD  666   6.607   4.438   1.237
   68GLU    OE1  667   6.527   4.391   1.320
   68GLU    OE2  668   6.715   4.495   1.263
   68GLU      C  669   6.487   4.667   0.923
   68GLU      O  670   6.571   4.756   0.937
   69GLU      N  671   6.437   4.642   0.802
   69GLU      H  672   6.351   4.591   0.795
   69GLU     CA  673   6.495   4.686   0.674
   69GLU     CB  674   6.411   4.632   0.558
   69GLU     CG  675   6.412   4.480   0.537
   69GLU     CD  676   6.354   4.442   0.400
   69GLU    OE1  677   6.243   4.488   0.367
   69GLU    OE2  678   6.427   4.383   0.318
   69GLU      C  679   6.509   4.837   0.660
   69GLU      O  680   6.602   4.883   0.595
   70LEU      N  681   6.415   4.908   0.723
   70LEU      H  682   6.331   4.873   0.764
   70LEU     CA  683   6.427   5.055   0.720
   70LEU     CB  684   6.287   5.114   0.740
   70LEU     CG  685   6.186   5.077   0.631
   70LEU    CD1  686   6.043   5.105   0.675
   70LEU    CD2  687   6.212   5.165   0.508
   70LEU      C  688   6.525   5.116   0.820
   70LEU      O  689   6.522   5.238   0.828
   71LYS      N  690   6.573   5.045   0.922
   71LYS      H  691   6.537   4.953   0.937
   71LYS     CA  692   6.686   5.077   1.012
   71LYS     CB  693   6.817   5.066   0.934
   71LYS     CG  694   6.865   4.923   0.910
   71LYS     CD  695   6.905   4.844   1.034
   71LYS     CE  696   6.932   4.701   0.988
   71LYS     NZ  697   6.989   4.613   1.092
   71LYS    HZ1  698   7.066   4.658   1.137
   71LYS    HZ2  699   6.921   4.581   1.158
   71LYS    HZ3  700   7.017   4.524   1.056
   71LYS      C  701   6.682   5.205   1.096
   71LYS      O  702   6.782   5.239   1.159
   72GLY      N  703   6.559   5.244   1.129
   72GLY      H  704   6.474   5.201   1.100
   72GLY     CA  705   6.543   5.358   1.220
   72GLY      C  706   6.582   5.498   1.173
   72GLY      O  707   6.593   5.591   1.252
   73GLN      N  708   6.599   5.513   1.042
   73GLN      H  709   6.547   5.456   0.979
   73GLN     CA  710   6.650   5.632   0.972
   73GLN     CB  711   6.662   5.573   0.832
   73GLN     CG  712   6.705   5.692   0.745
   73GLN     CD  713   6.768   5.642   0.614
   73GLN    OE1  714   6.854   5.710   0.558
   73GLN    NE2  715   6.708   5.539   0.556
   73GLN   HE21  716   6.627   5.499   0.600
   73GLN   HE22  717   6.727   5.541   0.458
   73GLN      C  718   6.560   5.754   0.996
   73GLN      O  719   6.607   5.862   1.030
   74GLU      N  720   6.432   5.737   0.966
   74GLU      H  721   6.408   5.644   0.936
   74GLU     CA  722   6.328   5.841   0.972
   74GLU     CB  723   6.208   5.790   0.892
   74GLU     CG  724   6.215   5.770   0.741
   74GLU     CD  725   6.127   5.651   0.703
   74GLU    OE1  726   6.010   5.647   0.748
   74GLU    OE2  727   6.172   5.565   0.625
   74GLU      C  728   6.273   5.865   1.113
   74GLU      O  729   6.173   5.929   1.143
   75VAL      N  730   6.352   5.819   1.210
   75VAL      H  731   6.449   5.798   1.197
   75VAL     CA  732   6.312   5.838   1.350
   75VAL     CB  733   6.289   5.711   1.432
   75VAL    CG1  734   6.210   5.739   1.560
   75VAL    CG2  735   6.211   5.607   1.352
   75VAL      C  736   6.414   5.926   1.422
   75VAL      O  737   6.532   5.891   1.420
   76SER      N  738   6.366   6.038   1.474
   76SER      H  739   6.272   6.063   1.450
   76SER     CA  740   6.444   6.137   1.550
   76SER     CB  741   6.354   6.257   1.579
   76SER     OG  742   6.408   6.342   1.680
   76SER     HG  743   6.406   6.432   1.636
   76SER      C  744   6.504   6.079   1.678
   76SER      O  745   6.424   6.027   1.756
   77PRO      N  746   6.628   6.115   1.706
   77PRO     CA  747   6.691   6.072   1.831
   77PRO     CB  748   6.827   6.142   1.825
   77PRO     CG  749   6.860   6.152   1.676
   77PRO     CD  750   6.723   6.189   1.620
   77PRO      C  751   6.628   6.120   1.962
   77PRO      O  752   6.642   6.045   2.058
   78LYS      N  753   6.544   6.223   1.960
   78LYS      H  754   6.521   6.266   1.872
   78LYS     CA  755   6.478   6.278   2.079
   78LYS     CB  756   6.427   6.420   2.052
   78LYS     CG  757   6.539   6.509   1.999
   78LYS     CD  758   6.493   6.655   2.002
   78LYS     CE  759   6.389   6.685   1.895
   78LYS     NZ  760   6.316   6.812   1.906
   78LYS    HZ1  761   6.248   6.827   1.835
   78LYS    HZ2  762   6.270   6.823   1.994
   78LYS    HZ3  763   6.380   6.889   1.906
   78LYS      C  764   6.368   6.187   2.135
   78LYS      O  765   6.356   6.169   2.256
   79VAL      N  766   6.311   6.105   2.047
   79VAL      H  767   6.339   6.096   1.952
   79VAL     CA  768   6.203   6.015   2.091
   79VAL     CB  769   6.124   5.966   1.970
   79VAL    CG1  770   5.982   5.914   1.995
   79VAL    CG2  771   6.110   6.077   1.866
   79VAL      C  772   6.256   5.891   2.163
   79VAL      O  773   6.337   5.820   2.104
   80TYR      N  774   6.212   5.884   2.289
   80TYR      H  775   6.150   5.952   2.329
   80TYR     CA  776   6.257   5.772   2.372
   80TYR     CB  777   6.210   5.808   2.513
   80TYR     CG  778   6.234   5.712   2.630
   80TYR    CD1  779   6.145   5.607   2.652
   80TYR    HD1  780   6.049   5.610   2.602
   80TYR    CD2  781   6.333   5.739   2.723
   80TYR    HD2  782   6.401   5.821   2.702
   80TYR    CE1  783   6.153   5.527   2.766
   80TYR    HE1  784   6.072   5.459   2.790
   80TYR    CE2  785   6.343   5.660   2.837
   80TYR    HE2  786   6.414   5.693   2.913
   80TYR     CZ  787   6.258   5.552   2.854
   80TYR     OH  788   6.275   5.482   2.970
   80TYR     HH  789   6.353   5.503   3.029
   80TYR      C  790   6.194   5.643   2.319
   80TYR      O  791   6.072   5.634   2.305
   81PHE      N  792   6.276   5.557   2.258
   81PHE      H  793   6.360   5.589   2.214
   81PHE     CA  794   6.237   5.418   2.231
   81PHE     CB  795   6.242   5.385   2.081
   81PHE     CG  796   6.187   5.245   2.054
   81PHE    CD1  797   6.052   5.213   2.059
   81PHE    HD1  798   5.980   5.292   2.080
   81PHE    CD2  799   6.268   5.151   1.992
   81PHE    HD2  800   6.369   5.186   1.968
   81PHE    CE1  801   6.004   5.086   2.028
   81PHE    HE1  802   5.898   5.068   2.042
   81PHE    CE2  803   6.220   5.027   1.953
   81PHE    HE2  804   6.275   4.961   1.885
   81PHE     CZ  805   6.091   4.986   1.984
   81PHE     HZ  806   6.044   4.891   1.960
   81PHE      C  807   6.295   5.308   2.320
   81PHE      O  808   6.415   5.310   2.345
   82MET      N  809   6.205   5.232   2.381
   82MET      H  810   6.118   5.279   2.400
   82MET     CA  811   6.237   5.108   2.453
   82MET     CB  812   6.235   5.115   2.606
   82MET     CG  813   6.100   5.146   2.671
   82MET     SD  814   6.083   5.136   2.853
   82MET     CE  815   6.133   4.967   2.875
   82MET      C  816   6.157   4.987   2.403
   82MET      O  817   6.036   4.976   2.385
   83LYS      N  818   6.230   4.876   2.408
   83LYS      H  819   6.321   4.868   2.449
   83LYS     CA  820   6.193   4.742   2.359
   83LYS     CB  821   6.317   4.671   2.303
   83LYS     CG  822   6.357   4.717   2.163
   83LYS     CD  823   6.472   4.633   2.108
   83LYS     CE  824   6.510   4.661   1.962
   83LYS     NZ  825   6.639   4.598   1.934
   83LYS    HZ1  826   6.662   4.607   1.837
   83LYS    HZ2  827   6.705   4.652   1.987
   83LYS    HZ3  828   6.644   4.502   1.962
   83LYS      C  829   6.113   4.651   2.452
   83LYS      O  830   6.149   4.655   2.570
   84GLN      N  831   6.014   4.571   2.413
   84GLN      H  832   5.978   4.564   2.320
   84GLN     CA  833   5.946   4.483   2.510
   84GLN     CB  834   5.798   4.477   2.471
   84GLN     CG  835   5.730   4.423   2.597
   84GLN     CD  836   5.593   4.361   2.565
   84GLN    OE1  837   5.521   4.413   2.480
   84GLN    NE2  838   5.558   4.246   2.621
   84GLN   HE21  839   5.630   4.190   2.663
   84GLN   HE22  840   5.461   4.221   2.622
   84GLN      C  841   5.990   4.338   2.492
   84GLN      O  842   5.970   4.269   2.392
   85THR      N  843   6.081   4.310   2.584
   85THR      H  844   6.112   4.364   2.663
   85THR     CA  845   6.146   4.178   2.582
   85THR     CB  846   6.289   4.177   2.636
   85THR    OG1  847   6.287   4.242   2.763
   85THR    HG1  848   6.350   4.191   2.822
   85THR    CG2  849   6.389   4.249   2.546
   85THR      C  850   6.070   4.068   2.656
   85THR      O  851   6.039   3.968   2.590
   86ILE      N  852   6.030   4.098   2.779
   86ILE      H  853   6.020   4.195   2.802
   86ILE     CA  854   5.953   4.013   2.871
   86ILE     CB  855   5.956   4.076   3.010
   86ILE    CG1  856   6.094   4.104   3.072
   86ILE    CG2  857   5.868   4.015   3.119
   86ILE     CD  858   6.181   3.978   3.069
   86ILE      C  859   5.809   3.997   2.820
   86ILE      O  860   5.763   4.068   2.731
   87GLY      N  861   5.745   3.890   2.864
   87GLY      H  862   5.797   3.818   2.910
   87GLY     CA  863   5.606   3.852   2.834
   87GLY      C  864   5.502   3.914   2.928
   87GLY      O  865   5.524   3.953   3.042
   88ASN      N  866   5.387   3.939   2.865
   88ASN      H  867   5.372   3.896   2.776
   88ASN     CA  868   5.272   4.010   2.922
   88ASN     CB  869   5.180   3.943   3.025
   88ASN     CG  870   5.091   3.836   2.961
   88ASN    OD1  871   5.090   3.720   3.003
   88ASN    ND2  872   4.990   3.876   2.884
   88ASN   HD21  873   4.963   3.972   2.889
   88ASN   HD22  874   4.932   3.810   2.836
   88ASN      C  875   5.291   4.153   2.974
   88ASN      O  876   5.187   4.216   2.992
   89SER      N  877   5.399   4.219   2.932
   89SER      H  878   5.476   4.169   2.893
   89SER     CA  879   5.424   4.358   2.974
   89SER     CB  880   5.572   4.364   3.010
   89SER     OG  881   5.655   4.305   2.910
   89SER     HG  882   5.742   4.354   2.900
   89SER      C  883   5.384   4.465   2.872
   89SER      O  884   5.440   4.574   2.875
   90CYS      N  885   5.281   4.432   2.794
   90CYS      H  886   5.228   4.348   2.803
   90CYS     CA  887   5.223   4.530   2.701
   90CYS     CB  888   5.126   4.468   2.601
   90CYS     SG  889   4.969   4.417   2.680
   90CYS     HG  890   4.889   4.388   2.578
   90CYS      C  891   5.180   4.665   2.759
   90CYS      O  892   5.251   4.763   2.736
   91GLY      N  893   5.103   4.666   2.868
   91GLY      H  894   5.084   4.576   2.907
   91GLY     CA  895   5.052   4.788   2.933
   91GLY      C  896   5.153   4.860   3.023
   91GLY      O  897   5.134   4.974   3.067
   92THR      N  898   5.244   4.779   3.075
   92THR      H  899   5.228   4.681   3.088
   92THR     CA  900   5.356   4.832   3.156
   92THR     CB  901   5.429   4.713   3.219
   92THR    OG1  902   5.347   4.599   3.243
   92THR    HG1  903   5.307   4.586   3.334
   92THR    CG2  904   5.503   4.748   3.348
   92THR      C  905   5.459   4.917   3.082
   92THR      O  906   5.468   5.038   3.102
   93ILE      N  907   5.483   4.862   2.963
   93ILE      H  908   5.448   4.780   2.919
   93ILE     CA  909   5.562   4.931   2.860
   93ILE     CB  910   5.603   4.823   2.760
   93ILE    CG1  911   5.706   4.724   2.816
   93ILE    CG2  912   5.656   4.879   2.628
   93ILE     CD  913   5.834   4.797   2.855
   93ILE      C  914   5.491   5.045   2.787
   93ILE      O  915   5.549   5.153   2.788
   94GLY      N  916   5.364   5.021   2.756
   94GLY      H  917   5.324   4.929   2.758
   94GLY     CA  918   5.290   5.137   2.705
   94GLY      C  919   5.295   5.256   2.801
   94GLY      O  920   5.339   5.361   2.754
   95LEU      N  921   5.278   5.236   2.931
   95LEU      H  922   5.255   5.146   2.969
   95LEU     CA  923   5.284   5.353   3.019
   95LEU     CB  924   5.224   5.307   3.152
   95LEU     CG  925   5.172   5.429   3.228
   95LEU    CD1  926   5.048   5.382   3.305
   95LEU    CD2  927   5.279   5.478   3.325
   95LEU      C  928   5.422   5.419   3.027
   95LEU      O  929   5.427   5.541   3.029
   96ILE      N  930   5.535   5.349   3.026
   96ILE      H  931   5.535   5.250   3.044
   96ILE     CA  932   5.666   5.416   3.027
   96ILE     CB  933   5.768   5.303   3.039
   96ILE    CG1  934   5.759   5.210   3.160
   96ILE    CG2  935   5.907   5.363   3.061
   96ILE     CD  936   5.837   5.080   3.138
   96ILE      C  937   5.685   5.491   2.895
   96ILE      O  938   5.742   5.599   2.906
   97HISE     N  939   5.629   5.437   2.786
   97HISE     H  940   5.577   5.353   2.801
   97HISE    CA  941   5.633   5.508   2.658
   97HISE    CB  942   5.611   5.416   2.537
   97HISE    CG  943   5.711   5.313   2.486
   97HISE   ND1  944   5.760   5.307   2.362
   97HISE   CD2  945   5.742   5.195   2.538
   97HISE   HD2  946   5.731   5.169   2.643
   97HISE   CE1  947   5.818   5.189   2.338
   97HISE   HE1  948   5.863   5.154   2.246
   97HISE   NE2  949   5.807   5.118   2.450
   97HISE   HE2  950   5.855   5.033   2.472
   97HISE     C  951   5.551   5.637   2.653
   97HISE     O  952   5.611   5.742   2.633
   98ALA      N  953   5.430   5.625   2.707
   98ALA      H  954   5.402   5.533   2.734
   98ALA     CA  955   5.330   5.732   2.721
   98ALA     CB  956   5.198   5.673   2.769
   98ALA      C  957   5.371   5.851   2.807
   98ALA      O  958   5.346   5.967   2.774
   99VAL      N  959   5.429   5.816   2.921
   99VAL      H  960   5.399   5.732   2.966
   99VAL     CA  961   5.491   5.915   3.010
   99VAL     CB  962   5.515   5.857   3.149
   99VAL    CG1  963   5.576   5.960   3.245
   99VAL    CG2  964   5.390   5.799   3.215
   99VAL      C  965   5.615   5.985   2.954
   99VAL      O  966   5.615   6.106   2.933
  100ALA      N  967   5.711   5.904   2.910
  100ALA      H  968   5.698   5.805   2.915
  100ALA     CA  969   5.848   5.940   2.869
  100ALA     CB  970   5.918   5.820   2.806
  100ALA      C  971   5.879   6.059   2.778
  100ALA      O  972   5.977   6.131   2.795
  101ASN      N  973   5.794   6.071   2.676
  101ASN      H  974   5.744   5.998   2.629
  101ASN     CA  975   5.807   6.178   2.576
  101ASN     CB  976   5.784   6.127   2.434
  101ASN     CG  977   5.894   6.029   2.393
  101ASN    OD1  978   6.012   6.056   2.413
  101ASN    ND2  979   5.856   5.927   2.316
  101ASN   HD21  980   5.760   5.918   2.290
  101ASN   HD22  981   5.924   5.857   2.296
  101ASN      C  982   5.734   6.309   2.608
  101ASN      O  983   5.787   6.413   2.569
  102ASN      N  984   5.641   6.300   2.702
  102ASN      H  985   5.592   6.215   2.722
  102ASN     CA  986   5.577   6.427   2.742
  102ASN     CB  987   5.427   6.413   2.715
  102ASN     CG  988   5.388   6.421   2.568
  102ASN    OD1  989   5.441   6.488   2.479
  102ASN    ND2  990   5.290   6.336   2.536
  102ASN   HD21  991   5.250   6.267   2.596
  102ASN   HD22  992   5.267   6.334   2.439
  102ASN      C  993   5.606   6.498   2.874
  102ASN      O  994   5.520   6.551   2.945
  103GLN      N  995   5.728   6.488   2.927
  103GLN      H  996   5.792   6.433   2.873
  103GLN     CA  997   5.772   6.539   3.057
  103GLN     CB  998   5.900   6.469   3.104
  103GLN     CG  999   5.896   6.316   3.112
  103GLN     CD 1000   6.037   6.264   3.139
  103GLN    OE1 1001   6.086   6.272   3.251
  103GLN    NE2 1002   6.106   6.208   3.040
  103GLN   HE21 1003   6.062   6.179   2.955
  103GLN   HE22 1004   6.205   6.208   3.054
  103GLN      C 1005   5.772   6.691   3.077
  103GLN      O 1006   5.805   6.741   3.184
  104ASP      N 1007   5.745   6.763   2.969
  104ASP      H 1008   5.719   6.721   2.882
  104ASP     CA 1009   5.720   6.908   2.965
  104ASP     CB 1010   5.727   6.959   2.821
  104ASP     CG 1011   5.650   6.870   2.722
  104ASP    OD1 1012   5.590   6.929   2.630
  104ASP    OD2 1013   5.652   6.745   2.727
  104ASP      C 1014   5.583   6.928   3.029
  104ASP      O 1015   5.562   7.021   3.108
  105LYS      N 1016   5.491   6.849   2.975
  105LYS      H 1017   5.514   6.785   2.901
  105LYS     CA 1018   5.349   6.863   3.011
  105LYS     CB 1019   5.254   6.818   2.899
  105LYS     CG 1020   5.287   6.865   2.758
  105LYS     CD 1021   5.184   6.807   2.661
  105LYS     CE 1022   5.233   6.829   2.518
  105LYS     NZ 1023   5.366   6.777   2.483
  105LYS    HZ1 1024   5.369   6.677   2.483
  105LYS    HZ2 1025   5.422   6.817   2.411
  105LYS    HZ3 1026   5.432   6.801   2.555
  105LYS      C 1027   5.312   6.781   3.135
  105LYS      O 1028   5.253   6.835   3.227
  106LEU      N 1029   5.371   6.662   3.149
  106LEU      H 1030   5.437   6.625   3.084
  106LEU     CA 1031   5.355   6.572   3.264
  106LEU     CB 1032   5.387   6.425   3.237
  106LEU     CG 1033   5.272   6.350   3.170
  106LEU    CD1 1034   5.253   6.380   3.022
  106LEU    CD2 1035   5.287   6.198   3.181
  106LEU      C 1036   5.432   6.616   3.388
  106LEU      O 1037   5.540   6.670   3.365
  107GLY      N 1038   5.399   6.558   3.503
  107GLY      H 1039   5.317   6.501   3.514
  107GLY     CA 1040   5.452   6.597   3.635
  107GLY      C 1041   5.461   6.498   3.751
  107GLY      O 1042   5.360   6.427   3.758
  108PHE      N 1043   5.567   6.501   3.831
  108PHE      H 1044   5.624   6.582   3.841
  108PHE     CA 1045   5.597   6.386   3.917
  108PHE     CB 1046   5.735   6.336   3.876
  108PHE     CG 1047   5.733   6.254   3.747
  108PHE    CD1 1048   5.707   6.118   3.758
  108PHE    HD1 1049   5.671   6.076   3.852
  108PHE    CD2 1050   5.778   6.311   3.628
  108PHE    HD2 1051   5.800   6.417   3.623
  108PHE    CE1 1052   5.716   6.035   3.647
  108PHE    HE1 1053   5.690   5.930   3.652
  108PHE    CE2 1054   5.803   6.228   3.519
  108PHE    HE2 1055   5.852   6.279   3.436
  108PHE     CZ 1056   5.770   6.093   3.532
  108PHE     HZ 1057   5.770   6.035   3.440
  108PHE      C 1058   5.611   6.438   4.061
  108PHE      O 1059   5.644   6.556   4.066
  109GLU      N 1060   5.596   6.352   4.161
  109GLU      H 1061   5.564   6.259   4.145
  109GLU     CA 1062   5.631   6.392   4.298
  109GLU     CB 1063   5.518   6.354   4.394
  109GLU     CG 1064   5.490   6.204   4.383
  109GLU     CD 1065   5.390   6.145   4.482
  109GLU    OE1 1066   5.284   6.207   4.503
  109GLU    OE2 1067   5.425   6.045   4.548
  109GLU      C 1068   5.768   6.350   4.351
  109GLU      O 1069   5.834   6.261   4.299
  110ASP      N 1070   5.789   6.392   4.476
  110ASP      H 1071   5.742   6.475   4.505
  110ASP     CA 1072   5.910   6.365   4.555
  110ASP     CB 1073   5.901   6.439   4.689
  110ASP     CG 1074   5.879   6.589   4.671
  110ASP    OD1 1075   5.974   6.666   4.645
  110ASP    OD2 1076   5.760   6.626   4.679
  110ASP      C 1077   5.930   6.215   4.577
  110ASP      O 1078   5.847   6.144   4.634
  111GLY      N 1079   6.043   6.166   4.528
  111GLY      H 1080   6.124   6.221   4.507
  111GLY     CA 1081   6.070   6.022   4.528
  111GLY      C 1082   5.989   5.935   4.432
  111GLY      O 1083   5.977   5.815   4.457
  112SER      N 1084   5.968   5.976   4.307
  112SER      H 1085   5.980   6.074   4.292
  112SER     CA 1086   5.898   5.887   4.213
  112SER     CB 1087   5.844   5.971   4.097
  112SER     OG 1088   5.808   5.889   3.986
  112SER     HG 1089   5.712   5.862   3.990
  112SER      C 1090   5.987   5.773   4.162
  112SER      O 1091   6.089   5.797   4.097
  113VAL      N 1092   5.915   5.662   4.153
  113VAL      H 1093   5.826   5.656   4.199
  113VAL     CA 1094   5.966   5.537   4.094
  113VAL     CB 1095   5.874   5.420   4.130
  113VAL    CG1 1096   5.931   5.291   4.072
  113VAL    CG2 1097   5.838   5.398   4.277
  113VAL      C 1098   5.986   5.554   3.943
  113VAL      O 1099   6.092   5.523   3.888
  114LEU      N 1100   5.895   5.622   3.875
  114LEU      H 1101   5.837   5.683   3.928
  114LEU     CA 1102   5.907   5.634   3.729
  114LEU     CB 1103   5.767   5.664   3.673
  114LEU     CG 1104   5.761   5.624   3.525
  114LEU    CD1 1105   5.791   5.477   3.494
  114LEU    CD2 1106   5.622   5.669   3.479
  114LEU      C 1107   6.006   5.744   3.692
  114LEU      O 1108   6.086   5.712   3.604
  115LYS      N 1109   6.013   5.853   3.768
  115LYS      H 1110   5.938   5.890   3.822
  115LYS     CA 1111   6.113   5.960   3.753
  115LYS     CB 1112   6.093   6.081   3.844
  115LYS     CG 1113   6.194   6.195   3.830
  115LYS     CD 1114   6.179   6.259   3.692
  115LYS     CE 1115   6.284   6.363   3.654
  115LYS     NZ 1116   6.420   6.316   3.624
  115LYS    HZ1 1117   6.423   6.295   3.526
  115LYS    HZ2 1118   6.485   6.391   3.638
  115LYS    HZ3 1119   6.438   6.238   3.684
  115LYS      C 1120   6.253   5.907   3.785
  115LYS      O 1121   6.348   5.935   3.712
  116GLN      N 1122   6.264   5.807   3.872
  116GLN      H 1123   6.211   5.827   3.954
  116GLN     CA 1124   6.378   5.715   3.889
  116GLN     CB 1125   6.360   5.616   4.004
  116GLN     CG 1126   6.493   5.570   4.065
  116GLN     CD 1127   6.546   5.441   4.001
  116GLN    OE1 1128   6.473   5.342   3.998
  116GLN    NE2 1129   6.649   5.452   3.917
  116GLN   HE21 1130   6.703   5.533   3.895
  116GLN   HE22 1131   6.658   5.375   3.854
  116GLN      C 1132   6.423   5.641   3.763
  116GLN      O 1133   6.537   5.660   3.721
  117PHE      N 1134   6.324   5.574   3.704
  117PHE      H 1135   6.232   5.564   3.741
  117PHE     CA 1136   6.351   5.487   3.589
  117PHE     CB 1137   6.225   5.410   3.549
  117PHE     CG 1138   6.256   5.311   3.436
  117PHE    CD1 1139   6.356   5.214   3.441
  117PHE    HD1 1140   6.446   5.213   3.502
  117PHE    CD2 1141   6.170   5.320   3.327
  117PHE    HD2 1142   6.101   5.404   3.319
  117PHE    CE1 1143   6.362   5.116   3.343
  117PHE    HE1 1144   6.454   5.057   3.341
  117PHE    CE2 1145   6.167   5.219   3.232
  117PHE    HE2 1146   6.089   5.219   3.155
  117PHE     CZ 1147   6.269   5.125   3.240
  117PHE     HZ 1148   6.265   5.042   3.170
  117PHE      C 1149   6.391   5.575   3.470
  117PHE      O 1150   6.489   5.543   3.403
  118LEU      N 1151   6.319   5.686   3.455
  118LEU      H 1152   6.230   5.684   3.500
  118LEU     CA 1153   6.352   5.789   3.355
  118LEU     CB 1154   6.240   5.892   3.346
  118LEU     CG 1155   6.113   5.833   3.284
  118LEU    CD1 1156   5.996   5.931   3.286
  118LEU    CD2 1157   6.125   5.785   3.139
  118LEU      C 1158   6.483   5.867   3.369
  118LEU      O 1159   6.555   5.871   3.270
  119SER      N 1160   6.528   5.898   3.490
  119SER      H 1161   6.462   5.925   3.560
  119SER     CA 1162   6.663   5.950   3.517
  119SER     CB 1163   6.677   5.992   3.663
  119SER     OG 1164   6.589   6.101   3.694
  119SER     HG 1165   6.586   6.106   3.794
  119SER      C 1166   6.770   5.850   3.474
  119SER      O 1167   6.878   5.897   3.437
  120GLU      N 1168   6.757   5.725   3.516
  120GLU      H 1169   6.699   5.696   3.593
  120GLU     CA 1170   6.847   5.617   3.471
  120GLU     CB 1171   6.780   5.497   3.537
  120GLU     CG 1172   6.861   5.367   3.536
  120GLU     CD 1173   6.809   5.244   3.611
  120GLU    OE1 1174   6.740   5.255   3.714
  120GLU    OE2 1175   6.836   5.133   3.559
  120GLU      C 1176   6.851   5.603   3.319
  120GLU      O 1177   6.955   5.577   3.259
  121THR      N 1178   6.731   5.581   3.267
  121THR      H 1179   6.648   5.568   3.321
  121THR     CA 1180   6.707   5.538   3.128
  121THR     CB 1181   6.599   5.431   3.110
  121THR    OG1 1182   6.475   5.489   3.151
  121THR    HG1 1183   6.461   5.495   3.250
  121THR    CG2 1184   6.633   5.305   3.188
  121THR      C 1185   6.702   5.648   3.022
  121THR      O 1186   6.668   5.624   2.907
  122GLU      N 1187   6.753   5.768   3.050
  122GLU      H 1188   6.801   5.780   3.137
  122GLU     CA 1189   6.758   5.878   2.953
  122GLU     CB 1190   6.780   6.015   3.018
  122GLU     CG 1191   6.739   6.136   2.933
  122GLU     CD 1192   6.786   6.275   2.976
  122GLU    OE1 1193   6.807   6.294   3.098
  122GLU    OE2 1194   6.804   6.362   2.888
  122GLU      C 1195   6.867   5.859   2.847
  122GLU      O 1196   6.840   5.850   2.728
  123LYS      N 1197   6.994   5.861   2.891
  123LYS      H 1198   7.014   5.870   2.989
  123LYS     CA 1199   7.104   5.848   2.795
  123LYS     CB 1200   7.220   5.946   2.810
  123LYS     CG 1201   7.150   6.082   2.810
  123LYS     CD 1202   7.246   6.198   2.838
  123LYS     CE 1203   7.342   6.216   2.721
  123LYS     NZ 1204   7.428   6.335   2.727
  123LYS    HZ1 1205   7.390   6.420   2.763
  123LYS    HZ2 1206   7.509   6.319   2.783
  123LYS    HZ3 1207   7.463   6.357   2.636
  123LYS      C 1208   7.148   5.703   2.775
  123LYS      O 1209   7.263   5.668   2.802
  124MET      N 1210   7.058   5.624   2.716
  124MET      H 1211   6.961   5.647   2.702
  124MET     CA 1212   7.084   5.484   2.680
  124MET     CB 1213   7.102   5.386   2.795
  124MET     CG 1214   6.977   5.377   2.884
  124MET     SD 1215   6.988   5.237   3.001
  124MET     CE 1216   7.075   5.305   3.140
  124MET      C 1217   7.005   5.423   2.564
  124MET      O 1218   6.890   5.465   2.545
  125SER      N 1219   7.047   5.316   2.497
  125SER      H 1220   7.132   5.272   2.527
  125SER     CA 1221   6.987   5.239   2.387
  125SER     CB 1222   7.085   5.131   2.341
  125SER     OG 1223   7.076   5.018   2.428
  125SER     HG 1224   7.166   5.010   2.471
  125SER      C 1225   6.850   5.179   2.422
  125SER      O 1226   6.832   5.150   2.540
  126PRO      N 1227   6.768   5.148   2.322
  126PRO     CA 1228   6.649   5.063   2.338
  126PRO     CB 1229   6.590   5.047   2.197
  126PRO     CG 1230   6.636   5.177   2.132
  126PRO     CD 1231   6.776   5.206   2.187
  126PRO      C 1232   6.668   4.923   2.397
  126PRO      O 1233   6.578   4.881   2.470
  127GLU      N 1234   6.782   4.861   2.370
  127GLU      H 1235   6.823   4.875   2.280
  127GLU     CA 1236   6.835   4.737   2.428
  127GLU     CB 1237   6.959   4.683   2.356
  127GLU     CG 1238   6.918   4.623   2.221
  127GLU     CD 1239   6.907   4.727   2.109
  127GLU    OE1 1240   6.804   4.796   2.090
  127GLU    OE2 1241   7.002   4.726   2.027
  127GLU      C 1242   6.870   4.740   2.577
  127GLU      O 1243   6.797   4.683   2.658
  128ASP      N 1244   6.946   4.844   2.608
  128ASP      H 1245   6.976   4.913   2.542
  128ASP     CA 1246   6.995   4.866   2.746
  128ASP     CB 1247   7.112   4.963   2.753
  128ASP     CG 1248   7.238   4.908   2.686
  128ASP    OD1 1249   7.303   4.817   2.741
  128ASP    OD2 1250   7.284   4.974   2.590
  128ASP      C 1251   6.889   4.919   2.844
  128ASP      O 1252   6.876   4.865   2.954
  129ARG      N 1253   6.801   5.006   2.796
  129ARG      H 1254   6.829   5.070   2.725
  129ARG     CA 1255   6.665   5.035   2.844
  129ARG     CB 1256   6.600   5.121   2.735
  129ARG     CG 1257   6.643   5.267   2.744
  129ARG     CD 1258   6.534   5.337   2.663
  129ARG     NE 1259   6.580   5.477   2.669
  129ARG     HE 1260   6.597   5.516   2.760
  129ARG     CZ 1261   6.606   5.562   2.569
  129ARG    NH1 1262   6.597   5.518   2.443
  129ARG   HH11 1263   6.568   5.425   2.420
  129ARG   HH12 1264   6.609   5.576   2.363
  129ARG    NH2 1265   6.655   5.684   2.597
  129ARG   HH21 1266   6.691   5.699   2.689
  129ARG   HH22 1267   6.653   5.760   2.532
  129ARG      C 1268   6.581   4.914   2.886
  129ARG      O 1269   6.534   4.895   2.998
  130ALA      N 1270   6.561   4.823   2.790
  130ALA      H 1271   6.571   4.834   2.692
  130ALA     CA 1272   6.504   4.692   2.825
  130ALA     CB 1273   6.490   4.600   2.703
  130ALA      C 1274   6.585   4.609   2.925
  130ALA      O 1275   6.529   4.545   3.014
  131LYS      N 1276   6.717   4.600   2.916
  131LYS      H 1277   6.771   4.599   2.832
  131LYS     CA 1278   6.801   4.529   3.014
  131LYS     CB 1279   6.946   4.540   2.967
  131LYS     CG 1280   7.013   4.448   2.863
  131LYS     CD 1281   6.988   4.300   2.892
  131LYS     CE 1282   7.055   4.221   2.779
  131LYS     NZ 1283   7.065   4.080   2.820
  131LYS    HZ1 1284   6.990   4.036   2.869
  131LYS    HZ2 1285   7.088   4.026   2.739
  131LYS    HZ3 1286   7.146   4.085   2.879
  131LYS      C 1287   6.797   4.586   3.156
  131LYS      O 1288   6.758   4.507   3.241
  132CYS      N 1289   6.788   4.718   3.171
  132CYS      H 1290   6.802   4.777   3.092
  132CYS     CA 1291   6.752   4.789   3.295
  132CYS     CB 1292   6.759   4.941   3.282
  132CYS     SG 1293   6.926   5.005   3.322
  132CYS     HG 1294   6.886   5.053   3.439
  132CYS      C 1295   6.609   4.764   3.342
  132CYS      O 1296   6.580   4.760   3.462
  133PHE      N 1297   6.513   4.764   3.250
  133PHE      H 1298   6.531   4.784   3.154
  133PHE     CA 1299   6.374   4.726   3.282
  133PHE     CB 1300   6.287   4.727   3.156
  133PHE     CG 1301   6.140   4.706   3.191
  133PHE    CD1 1302   6.066   4.801   3.261
  133PHE    HD1 1303   6.122   4.882   3.309
  133PHE    CD2 1304   6.083   4.584   3.158
  133PHE    HD2 1305   6.124   4.508   3.092
  133PHE    CE1 1306   5.932   4.775   3.289
  133PHE    HE1 1307   5.880   4.847   3.352
  133PHE    CE2 1308   5.948   4.560   3.181
  133PHE    HE2 1309   5.905   4.460   3.180
  133PHE     CZ 1310   5.873   4.657   3.247
  133PHE     HZ 1311   5.768   4.642   3.272
  133PHE      C 1312   6.362   4.585   3.341
  133PHE      O 1313   6.314   4.574   3.453
  134GLU      N 1314   6.428   4.486   3.281
  134GLU      H 1315   6.482   4.506   3.199
  134GLU     CA 1316   6.423   4.349   3.332
  134GLU     CB 1317   6.508   4.261   3.240
  134GLU     CG 1318   6.465   4.261   3.093
  134GLU     CD 1319   6.553   4.177   3.001
  134GLU    OE1 1320   6.676   4.184   3.026
  134GLU    OE2 1321   6.505   4.112   2.906
  134GLU      C 1322   6.481   4.341   3.474
  134GLU      O 1323   6.468   4.251   3.557
  135LYS      N 1324   6.593   4.411   3.484
  135LYS      H 1325   6.646   4.435   3.402
  135LYS     CA 1326   6.664   4.435   3.611
  135LYS     CB 1327   6.800   4.504   3.595
  135LYS     CG 1328   6.897   4.401   3.537
  135LYS     CD 1329   7.025   4.471   3.489
  135LYS     CE 1330   7.119   4.522   3.598
  135LYS     NZ 1331   7.244   4.579   3.546
  135LYS    HZ1 1332   7.225   4.663   3.494
  135LYS    HZ2 1333   7.310   4.598   3.618
  135LYS    HZ3 1334   7.283   4.525   3.472
  135LYS      C 1335   6.586   4.513   3.717
  135LYS      O 1336   6.598   4.483   3.836
  136ASN      N 1337   6.493   4.602   3.686
  136ASN      H 1338   6.438   4.593   3.603
  136ASN     CA 1339   6.430   4.689   3.786
  136ASN     CB 1340   6.354   4.800   3.713
  136ASN     CG 1341   6.292   4.911   3.797
  136ASN    OD1 1342   6.197   4.891   3.873
  136ASN    ND2 1343   6.329   5.037   3.774
  136ASN   HD21 1344   6.409   5.051   3.715
  136ASN   HD22 1345   6.285   5.115   3.818
  136ASN      C 1346   6.324   4.616   3.869
  136ASN      O 1347   6.240   4.552   3.807
  137GLU      N 1348   6.348   4.590   3.997
  137GLU      H 1349   6.440   4.595   4.036
  137GLU     CA 1350   6.258   4.520   4.091
  137GLU     CB 1351   6.340   4.481   4.214
  137GLU     CG 1352   6.462   4.390   4.195
  137GLU     CD 1353   6.428   4.243   4.167
  137GLU    OE1 1354   6.504   4.172   4.097
  137GLU    OE2 1355   6.323   4.187   4.205
  137GLU      C 1356   6.137   4.602   4.134
  137GLU      O 1357   6.030   4.545   4.156
  138ALA      N 1358   6.162   4.730   4.162
  138ALA      H 1359   6.252   4.773   4.164
  138ALA     CA 1360   6.057   4.826   4.196
  138ALA     CB 1361   6.118   4.966   4.201
  138ALA      C 1362   5.935   4.826   4.103
  138ALA      O 1363   5.825   4.847   4.154
  139ILE      N 1364   5.946   4.826   3.971
  139ILE      H 1365   6.031   4.834   3.919
  139ILE     CA 1366   5.838   4.811   3.872
  139ILE     CB 1367   5.884   4.860   3.735
  139ILE    CG1 1368   5.910   5.011   3.742
  139ILE    CG2 1369   5.785   4.818   3.626
  139ILE     CD 1370   5.981   5.083   3.627
  139ILE      C 1371   5.770   4.674   3.866
  139ILE      O 1372   5.648   4.663   3.870
  140GLN      N 1373   5.845   4.565   3.883
  140GLN      H 1374   5.940   4.565   3.912
  140GLN     CA 1375   5.798   4.425   3.884
  140GLN     CB 1376   5.912   4.324   3.877
  140GLN     CG 1377   5.978   4.315   3.739
  140GLN     CD 1378   6.090   4.213   3.719
  140GLN    OE1 1379   6.068   4.092   3.726
  140GLN    NE2 1380   6.215   4.257   3.732
  140GLN   HE21 1381   6.231   4.356   3.734
  140GLN   HE22 1382   6.288   4.194   3.758
  140GLN      C 1383   5.693   4.409   3.995
  140GLN      O 1384   5.576   4.400   3.959
  141ALA      N 1385   5.733   4.447   4.116
  141ALA      H 1386   5.830   4.444   4.142
  141ALA     CA 1387   5.647   4.458   4.234
  141ALA     CB 1388   5.730   4.532   4.339
  141ALA      C 1389   5.508   4.518   4.209
  141ALA      O 1390   5.402   4.456   4.213
  142ALA      N 1391   5.517   4.643   4.166
  142ALA      H 1392   5.607   4.682   4.147
  142ALA     CA 1393   5.403   4.732   4.139
  142ALA     CB 1394   5.458   4.874   4.131
  142ALA      C 1395   5.315   4.685   4.023
  142ALA      O 1396   5.193   4.692   4.038
  143HISE     N 1397   5.373   4.634   3.915
  143HISE     H 1398   5.468   4.612   3.894
  143HISE    CA 1399   5.290   4.577   3.807
  143HISE    CB 1400   5.377   4.533   3.689
  143HISE    CG 1401   5.288   4.473   3.580
  143HISE   ND1 1402   5.231   4.545   3.483
  143HISE   CD2 1403   5.264   4.345   3.554
  143HISE   HD2 1404   5.280   4.263   3.624
  143HISE   CE1 1405   5.171   4.460   3.400
  143HISE   HE1 1406   5.116   4.492   3.312
  143HISE   NE2 1407   5.182   4.337   3.449
  143HISE   HE2 1408   5.146   4.253   3.408
  143HISE     C 1409   5.201   4.462   3.855
  143HISE     O 1410   5.079   4.471   3.870
  144ASP      N 1411   5.262   4.357   3.908
  144ASP      H 1412   5.360   4.345   3.891
  144ASP     CA 1413   5.194   4.248   3.979
  144ASP     CB 1414   5.304   4.155   4.031
  144ASP     CG 1415   5.364   4.057   3.930
  144ASP    OD1 1416   5.415   3.955   3.980
  144ASP    OD2 1417   5.369   4.071   3.806
  144ASP      C 1418   5.117   4.282   4.106
  144ASP      O 1419   5.040   4.195   4.148
  145ALA      N 1420   5.140   4.399   4.164
  145ALA      H 1421   5.231   4.433   4.186
  145ALA     CA 1422   5.037   4.450   4.256
  145ALA     CB 1423   5.098   4.562   4.339
  145ALA      C 1424   4.903   4.488   4.192
  145ALA      O 1425   4.796   4.438   4.230
  146VAL      N 1426   4.914   4.578   4.096
  146VAL      H 1427   5.001   4.615   4.064
  146VAL     CA 1428   4.797   4.624   4.019
  146VAL     CB 1429   4.830   4.747   3.933
  146VAL    CG1 1430   4.712   4.825   3.875
  146VAL    CG2 1431   4.906   4.849   4.018
  146VAL      C 1432   4.719   4.515   3.945
  146VAL      O 1433   4.596   4.516   3.953
  147ALA      N 1434   4.790   4.415   3.894
  147ALA      H 1435   4.885   4.435   3.869
  147ALA     CA 1436   4.738   4.296   3.825
  147ALA     CB 1437   4.851   4.201   3.782
  147ALA      C 1438   4.636   4.216   3.907
  147ALA      O 1439   4.527   4.186   3.860
  148GLN      N 1440   4.662   4.209   4.037
  148GLN      H 1441   4.751   4.239   4.070
  148GLN     CA 1442   4.575   4.153   4.142
  148GLN     CB 1443   4.656   4.133   4.271
  148GLN     CG 1444   4.731   4.001   4.252
  148GLN     CD 1445   4.831   3.982   4.366
  148GLN    OE1 1446   4.812   3.894   4.450
  148GLN    NE2 1447   4.952   4.034   4.349
  148GLN   HE21 1448   4.980   4.089   4.271
  148GLN   HE22 1449   5.015   4.036   4.427
  148GLN      C 1450   4.448   4.231   4.178
  148GLN      O 1451   4.347   4.165   4.201
  149GLU      N 1452   4.456   4.363   4.159
  149GLU      H 1453   4.540   4.400   4.120
  149GLU     CA 1454   4.336   4.447   4.174
  149GLU     CB 1455   4.377   4.594   4.185
  149GLU     CG 1456   4.439   4.617   4.323
  149GLU     CD 1457   4.432   4.760   4.377
  149GLU    OE1 1458   4.322   4.818   4.383
  149GLU    OE2 1459   4.542   4.813   4.405
  149GLU      C 1460   4.226   4.438   4.068
  149GLU      O 1461   4.109   4.440   4.106
  150GLY      N 1462   4.270   4.437   3.943
  150GLY      H 1463   4.368   4.447   3.925
  150GLY     CA 1464   4.184   4.407   3.827
  150GLY      C 1465   4.118   4.269   3.827
  150GLY      O 1466   4.181   4.164   3.840
  151GLN      N 1467   3.987   4.278   3.808
  151GLN      H 1468   3.940   4.365   3.791
  151GLN     CA 1469   3.888   4.174   3.838
  151GLN     CB 1470   3.758   4.234   3.892
  151GLN     CG 1471   3.688   4.333   3.798
  151GLN     CD 1472   3.551   4.388   3.840
  151GLN    OE1 1473   3.445   4.336   3.808
  151GLN    NE2 1474   3.561   4.501   3.910
  151GLN   HE21 1475   3.650   4.542   3.928
  151GLN   HE22 1476   3.475   4.552   3.914
  151GLN      C 1477   3.865   4.064   3.734
  151GLN      O 1478   3.810   3.961   3.772
  152CYS      N 1479   3.886   4.107   3.609
  152CYS      H 1480   3.906   4.203   3.590
  152CYS     CA 1481   3.879   4.023   3.489
  152CYS     CB 1482   3.855   4.101   3.360
  152CYS     SG 1483   3.719   4.220   3.386
  152CYS     HG 1484   3.807   4.310   3.428
  152CYS      C 1485   4.006   3.939   3.472
  152CYS      O 1486   4.107   3.984   3.525
  153ARG      N 1487   3.996   3.816   3.423
  153ARG      H 1488   3.925   3.752   3.452
  153ARG     CA 1489   4.120   3.746   3.385
  153ARG     CB 1490   4.155   3.647   3.495
  153ARG     CG 1491   4.304   3.612   3.497
  153ARG     CD 1492   4.388   3.735   3.530
  153ARG     NE 1493   4.364   3.779   3.668
  153ARG     HE 1494   4.282   3.733   3.703
  153ARG     CZ 1495   4.410   3.886   3.734
  153ARG    NH1 1496   4.482   3.978   3.668
  153ARG   HH11 1497   4.512   3.965   3.574
  153ARG   HH12 1498   4.507   4.058   3.722
  153ARG    NH2 1499   4.382   3.915   3.862
  153ARG   HH21 1500   4.324   3.854   3.915
  153ARG   HH22 1501   4.403   4.003   3.904
  153ARG      C 1502   4.114   3.685   3.245
  153ARG      O 1503   4.182   3.747   3.163
  154VAL      N 1504   4.076   3.558   3.236
  154VAL      H 1505   4.079   3.506   3.322
  154VAL     CA 1506   4.057   3.485   3.110
  154VAL     CB 1507   3.919   3.491   3.044
  154VAL    CG1 1508   3.897   3.379   2.942
  154VAL    CG2 1509   3.802   3.497   3.143
  154VAL      C 1510   4.173   3.493   3.011
  154VAL      O 1511   4.166   3.560   2.907
  155ASP      N 1512   4.282   3.421   3.034
  155ASP      H 1513   4.280   3.363   3.116
  155ASP     CA 1514   4.399   3.415   2.945
  155ASP     CB 1515   4.512   3.371   3.038
  155ASP     CG 1516   4.653   3.393   2.983
  155ASP    OD1 1517   4.678   3.383   2.861
  155ASP    OD2 1518   4.744   3.404   3.068
  155ASP      C 1519   4.384   3.322   2.824
  155ASP      O 1520   4.409   3.201   2.824
  156ASP      N 1521   4.326   3.373   2.716
  156ASP      H 1522   4.259   3.447   2.723
  156ASP     CA 1523   4.297   3.322   2.581
  156ASP     CB 1524   4.200   3.416   2.510
  156ASP     CG 1525   4.242   3.562   2.492
  156ASP    OD1 1526   4.363   3.588   2.474
  156ASP    OD2 1527   4.154   3.644   2.528
  156ASP      C 1528   4.416   3.303   2.488
  156ASP      O 1529   4.406   3.214   2.403
  157LYS      N 1530   4.536   3.336   2.536
  157LYS      H 1531   4.551   3.370   2.629
  157LYS     CA 1532   4.658   3.319   2.457
  157LYS     CB 1533   4.706   3.173   2.461
  157LYS     CG 1534   4.751   3.121   2.597
  157LYS     CD 1535   4.869   3.196   2.658
  157LYS     CE 1536   4.929   3.148   2.791
  157LYS     NZ 1537   4.831   3.125   2.898
  157LYS    HZ1 1538   4.878   3.106   2.984
  157LYS    HZ2 1539   4.770   3.204   2.894
  157LYS    HZ3 1540   4.769   3.049   2.881
  157LYS      C 1541   4.670   3.383   2.319
  157LYS      O 1542   4.771   3.360   2.252
  158VAL      N 1543   4.576   3.468   2.279
  158VAL      H 1544   4.506   3.491   2.347
  158VAL     CA 1545   4.565   3.546   2.155
  158VAL     CB 1546   4.427   3.609   2.140
  158VAL    CG1 1547   4.401   3.685   2.010
  158VAL    CG2 1548   4.324   3.501   2.175
  158VAL      C 1549   4.675   3.653   2.155
  158VAL      O 1550   4.710   3.713   2.256
  159ASN      N 1551   4.741   3.664   2.040
  159ASN      H 1552   4.741   3.586   1.978
  159ASN     CA 1553   4.860   3.749   2.022
  159ASN     CB 1554   4.944   3.705   1.902
  159ASN     CG 1555   5.076   3.778   1.879
  159ASN    OD1 1556   5.143   3.835   1.964
  159ASN    ND2 1557   5.104   3.795   1.750
  159ASN   HD21 1558   5.045   3.770   1.673
  159ASN   HD22 1559   5.196   3.825   1.726
  159ASN      C 1560   4.832   3.899   2.012
  159ASN      O 1561   4.814   3.963   1.908
  160PHE      N 1562   4.781   3.945   2.126
  160PHE      H 1563   4.790   3.881   2.203
  160PHE     CA 1564   4.760   4.087   2.156
  160PHE     CB 1565   4.694   4.111   2.292
  160PHE     CG 1566   4.543   4.085   2.281
  160PHE    CD1 1567   4.452   4.185   2.248
  160PHE    HD1 1568   4.501   4.282   2.243
  160PHE    CD2 1569   4.493   3.963   2.325
  160PHE    HD2 1570   4.556   3.875   2.334
  160PHE    CE1 1571   4.314   4.177   2.260
  160PHE    HE1 1572   4.259   4.269   2.239
  160PHE    CE2 1573   4.355   3.954   2.339
  160PHE    HE2 1574   4.322   3.861   2.386
  160PHE     CZ 1575   4.266   4.055   2.305
  160PHE     HZ 1576   4.160   4.040   2.327
  160PHE      C 1577   4.884   4.176   2.155
  160PHE      O 1578   4.992   4.119   2.166
  161HISE     N 1579   4.871   4.297   2.101
  161HISE     H 1580   4.802   4.311   2.030
  161HISE    CA 1581   4.971   4.405   2.104
  161HISE    CB 1582   5.047   4.421   1.972
  161HISE    CG 1583   5.114   4.293   1.921
  161HISE   ND1 1584   5.245   4.269   1.911
  161HISE   CD2 1585   5.048   4.188   1.873
  161HISE   HD2 1586   4.946   4.153   1.888
  161HISE   CE1 1587   5.260   4.152   1.849
  161HISE   HE1 1588   5.357   4.111   1.819
  161HISE   NE2 1589   5.139   4.105   1.824
  161HISE   HE2 1590   5.126   4.010   1.795
  161HISE     C 1591   4.922   4.545   2.139
  161HISE     O 1592   4.800   4.563   2.135
  162PHE      N 1593   5.004   4.628   2.203
  162PHE      H 1594   5.099   4.608   2.227
  162PHE     CA 1595   4.968   4.765   2.245
  162PHE     CB 1596   4.956   4.765   2.397
  162PHE     CG 1597   4.892   4.886   2.467
  162PHE    CD1 1598   4.759   4.922   2.482
  162PHE    HD1 1599   4.689   4.868   2.418
  162PHE    CD2 1600   4.986   4.938   2.555
  162PHE    HD2 1601   5.090   4.931   2.522
  162PHE    CE1 1602   4.726   5.002   2.590
  162PHE    HE1 1603   4.619   5.012   2.608
  162PHE    CE2 1604   4.948   5.020   2.661
  162PHE    HE2 1605   5.026   5.056   2.728
  162PHE     CZ 1606   4.815   5.051   2.685
  162PHE     HZ 1607   4.782   5.113   2.768
  162PHE      C 1608   5.060   4.870   2.181
  162PHE      O 1609   5.165   4.898   2.240
  163ILE      N 1610   5.002   4.957   2.099
  163ILE      H 1611   4.905   4.978   2.109
  163ILE     CA 1612   5.076   5.067   2.035
  163ILE     CB 1613   5.041   5.073   1.886
  163ILE    CG1 1614   5.030   4.933   1.825
  163ILE    CG2 1615   5.146   5.150   1.806
  163ILE     CD 1616   4.973   4.931   1.683
  163ILE      C 1617   5.045   5.205   2.093
  163ILE      O 1618   4.934   5.221   2.143
  164LEU      N 1619   5.144   5.294   2.093
  164LEU      H 1620   5.234   5.264   2.061
  164LEU     CA 1621   5.148   5.437   2.126
  164LEU     CB 1622   5.269   5.474   2.213
  164LEU     CG 1623   5.255   5.618   2.264
  164LEU    CD1 1624   5.147   5.648   2.367
  164LEU    CD2 1625   5.388   5.660   2.328
  164LEU      C 1626   5.143   5.510   1.992
  164LEU      O 1627   5.227   5.481   1.907
  165PHE      N 1628   5.056   5.609   1.980
  165PHE      H 1629   4.983   5.619   2.048
  165PHE     CA 1630   5.039   5.708   1.873
  165PHE     CB 1631   4.917   5.672   1.788
  165PHE     CG 1632   4.916   5.532   1.725
  165PHE    CD1 1633   4.839   5.430   1.779
  165PHE    HD1 1634   4.805   5.432   1.883
  165PHE    CD2 1635   4.968   5.510   1.599
  165PHE    HD2 1636   5.051   5.575   1.570
  165PHE    CE1 1637   4.819   5.314   1.705
  165PHE    HE1 1638   4.778   5.231   1.763
  165PHE    CE2 1639   4.944   5.393   1.528
  165PHE    HE2 1640   4.978   5.389   1.425
  165PHE     CZ 1641   4.863   5.289   1.576
  165PHE     HZ 1642   4.817   5.215   1.511
  165PHE      C 1643   5.039   5.854   1.918
  165PHE      O 1644   4.936   5.905   1.961
  166ASN      N 1645   5.149   5.923   1.888
  166ASN      H 1646   5.224   5.876   1.840
  166ASN     CA 1647   5.171   6.065   1.919
  166ASN     CB 1648   5.176   6.080   2.071
  166ASN     CG 1649   5.304   6.024   2.133
  166ASN    OD1 1650   5.329   5.903   2.134
  166ASN    ND2 1651   5.377   6.113   2.199
  166ASN   HD21 1652   5.361   6.212   2.195
  166ASN   HD22 1653   5.451   6.074   2.254
  166ASN      C 1654   5.270   6.150   1.840
  166ASN      O 1655   5.352   6.098   1.765
  167ASN      N 1656   5.237   6.278   1.823
  167ASN      H 1657   5.149   6.311   1.857
  167ASN     CA 1658   5.314   6.386   1.761
  167ASN     CB 1659   5.215   6.502   1.750
  167ASN     CG 1660   5.269   6.624   1.675
  167ASN    OD1 1661   5.358   6.697   1.719
  167ASN    ND2 1662   5.238   6.635   1.546
  167ASN   HD21 1663   5.169   6.579   1.500
  167ASN   HD22 1664   5.294   6.699   1.493
  167ASN      C 1665   5.433   6.422   1.850
  167ASN      O 1666   5.419   6.476   1.959
  168VAL      N 1667   5.551   6.384   1.802
  168VAL      H 1668   5.572   6.324   1.724
  168VAL     CA 1669   5.673   6.428   1.870
  168VAL     CB 1670   5.743   6.313   1.943
  168VAL    CG1 1671   5.853   6.368   2.035
  168VAL    CG2 1672   5.648   6.226   2.026
  168VAL      C 1673   5.753   6.497   1.760
  168VAL      O 1674   5.777   6.446   1.650
  169ASP      N 1675   5.793   6.617   1.803
  169ASP      H 1676   5.764   6.651   1.892
  169ASP     CA 1677   5.872   6.710   1.722
  169ASP     CB 1678   6.022   6.678   1.725
  169ASP     CG 1679   6.100   6.795   1.663
  169ASP    OD1 1680   6.088   6.906   1.719
  169ASP    OD2 1681   6.189   6.773   1.579
  169ASP      C 1682   5.816   6.732   1.581
  169ASP      O 1683   5.887   6.724   1.481
  170GLY      N 1684   5.685   6.755   1.576
  170GLY      H 1685   5.638   6.777   1.662
  170GLY     CA 1686   5.606   6.769   1.453
  170GLY      C 1687   5.569   6.656   1.357
  170GLY      O 1688   5.497   6.671   1.258
  171HISE     N 1689   5.622   6.539   1.393
  171HISE     H 1690   5.705   6.529   1.448
  171HISE    CA 1691   5.597   6.413   1.321
  171HISE    CB 1692   5.729   6.348   1.282
  171HISE    CG 1693   5.807   6.412   1.167
  171HISE   ND1 1694   5.890   6.516   1.176
  171HISE   CD2 1695   5.794   6.378   1.039
  171HISE   HD2 1696   5.768   6.276   1.013
  171HISE   CE1 1697   5.927   6.545   1.052
  171HISE   HE1 1698   5.986   6.634   1.028
  171HISE   NE2 1699   5.862   6.467   0.966
  171HISE   HE2 1700   5.871   6.470   0.867
  171HISE     C 1701   5.508   6.319   1.403
  171HISE     O 1702   5.513   6.323   1.526
  172LEU      N 1703   5.426   6.244   1.329
  172LEU      H 1704   5.443   6.247   1.231
  172LEU     CA 1705   5.343   6.137   1.385
  172LEU     CB 1706   5.215   6.119   1.303
  172LEU     CG 1707   5.094   6.059   1.374
  172LEU    CD1 1708   5.108   5.921   1.438
  172LEU    CD2 1709   5.038   6.158   1.476
  172LEU      C 1710   5.421   6.006   1.397
  172LEU      O 1711   5.449   5.929   1.305
  173TYR      N 1712   5.467   5.985   1.520
  173TYR      H 1713   5.438   6.041   1.597
  173TYR     CA 1714   5.540   5.865   1.563
  173TYR     CB 1715   5.634   5.903   1.678
  173TYR     CG 1716   5.760   5.969   1.621
  173TYR    CD1 1717   5.841   5.894   1.537
  173TYR    HD1 1718   5.829   5.787   1.520
  173TYR    CD2 1719   5.788   6.105   1.620
  173TYR    HD2 1720   5.723   6.171   1.677
  173TYR    CE1 1721   5.946   5.945   1.461
  173TYR    HE1 1722   5.992   5.880   1.386
  173TYR    CE2 1723   5.900   6.162   1.561
  173TYR    HE2 1724   5.913   6.270   1.559
  173TYR     CZ 1725   5.976   6.080   1.478
  173TYR     OH 1726   6.105   6.118   1.456
  173TYR     HH 1727   6.108   6.191   1.387
  173TYR      C 1728   5.442   5.756   1.607
  173TYR      O 1729   5.342   5.780   1.674
  174GLU      N 1730   5.469   5.634   1.559
  174GLU      H 1731   5.542   5.628   1.491
  174GLU     CA 1732   5.400   5.510   1.597
  174GLU     CB 1733   5.357   5.440   1.468
  174GLU     CG 1734   5.259   5.326   1.494
  174GLU     CD 1735   5.250   5.214   1.390
  174GLU    OE1 1736   5.179   5.235   1.289
  174GLU    OE2 1737   5.329   5.117   1.394
  174GLU      C 1738   5.499   5.426   1.677
  174GLU      O 1739   5.614   5.411   1.636
  175LEU      N 1740   5.471   5.397   1.803
  175LEU      H 1741   5.412   5.457   1.857
  175LEU     CA 1742   5.572   5.330   1.886
  175LEU     CB 1743   5.621   5.395   2.016
  175LEU     CG 1744   5.710   5.518   1.998
  175LEU    CD1 1745   5.629   5.637   1.946
  175LEU    CD2 1746   5.776   5.559   2.130
  175LEU      C 1747   5.510   5.199   1.936
  175LEU      O 1748   5.417   5.198   2.017
  176ASP      N 1749   5.577   5.091   1.898
  176ASP      H 1750   5.631   5.103   1.815
  176ASP     CA 1751   5.543   4.955   1.941
  176ASP     CB 1752   5.477   4.869   1.834
  176ASP     CG 1753   5.441   4.724   1.871
  176ASP    OD1 1754   5.531   4.640   1.848
  176ASP    OD2 1755   5.331   4.689   1.917
  176ASP      C 1756   5.671   4.886   1.991
  176ASP      O 1757   5.763   4.870   1.912
  177GLY      N 1758   5.668   4.847   2.118
  177GLY      H 1759   5.589   4.863   2.178
  177GLY     CA 1760   5.784   4.784   2.182
  177GLY      C 1761   5.824   4.644   2.135
  177GLY      O 1762   5.938   4.602   2.152
  178ARG      N 1763   5.728   4.565   2.087
  178ARG      H 1764   5.632   4.588   2.105
  178ARG     CA 1765   5.749   4.434   2.025
  178ARG     CB 1766   5.623   4.348   2.007
  178ARG     CG 1767   5.572   4.299   2.143
  178ARG     CD 1768   5.629   4.160   2.171
  178ARG     NE 1769   5.547   4.087   2.074
  178ARG     HE 1770   5.596   4.064   1.990
  178ARG     CZ 1771   5.433   4.022   2.099
  178ARG    NH1 1772   5.375   4.022   2.220
  178ARG   HH11 1773   5.408   4.087   2.288
  178ARG   HH12 1774   5.299   3.958   2.235
  178ARG    NH2 1775   5.410   3.912   2.026
  178ARG   HH21 1776   5.482   3.881   1.964
  178ARG   HH22 1777   5.316   3.879   2.027
  178ARG      C 1778   5.819   4.428   1.889
  178ARG      O 1779   5.919   4.356   1.878
  179MET      N 1780   5.797   4.530   1.807
  179MET      H 1781   5.716   4.587   1.823
  179MET     CA 1782   5.868   4.573   1.686
  179MET     CB 1783   5.795   4.696   1.632
  179MET     CG 1784   5.661   4.648   1.576
  179MET     SD 1785   5.669   4.529   1.437
  179MET     CE 1786   5.498   4.516   1.391
  179MET      C 1787   6.012   4.620   1.708
  179MET      O 1788   6.032   4.694   1.804
  180PRO      N 1789   6.107   4.586   1.621
  180PRO     CA 1790   6.247   4.629   1.631
  180PRO     CB 1791   6.320   4.556   1.518
  180PRO     CG 1792   6.212   4.523   1.415
  180PRO     CD 1793   6.087   4.502   1.502
  180PRO      C 1794   6.279   4.778   1.637
  180PRO      O 1795   6.375   4.823   1.700
  181PHE      N 1796   6.191   4.861   1.582
  181PHE      H 1797   6.115   4.823   1.530
  181PHE     CA 1798   6.207   5.005   1.562
  181PHE     CB 1799   6.289   5.043   1.438
  181PHE     CG 1800   6.431   4.988   1.427
  181PHE    CD1 1801   6.466   4.872   1.358
  181PHE    HD1 1802   6.392   4.818   1.299
  181PHE    CD2 1803   6.531   5.072   1.475
  181PHE    HD2 1804   6.496   5.169   1.510
  181PHE    CE1 1805   6.601   4.842   1.348
  181PHE    HE1 1806   6.622   4.746   1.300
  181PHE    CE2 1807   6.666   5.043   1.466
  181PHE    HE2 1808   6.747   5.096   1.516
  181PHE     CZ 1809   6.700   4.928   1.395
  181PHE     HZ 1810   6.801   4.888   1.393
  181PHE      C 1811   6.072   5.076   1.558
  181PHE      O 1812   5.975   5.014   1.513
  182PRO      N 1813   6.057   5.201   1.602
  182PRO     CA 1814   5.930   5.273   1.582
  182PRO     CB 1815   5.930   5.394   1.675
  182PRO     CG 1816   6.080   5.420   1.693
  182PRO     CD 1817   6.152   5.286   1.674
  182PRO      C 1818   5.905   5.313   1.437
  182PRO      O 1819   5.997   5.335   1.358
  183VAL      N 1820   5.779   5.353   1.416
  183VAL      H 1821   5.708   5.368   1.485
  183VAL     CA 1822   5.732   5.391   1.282
  183VAL     CB 1823   5.616   5.303   1.234
  183VAL    CG1 1824   5.571   5.324   1.089
  183VAL    CG2 1825   5.635   5.153   1.255
  183VAL      C 1826   5.704   5.541   1.271
  183VAL      O 1827   5.636   5.600   1.355
  184ASN      N 1828   5.736   5.600   1.156
  184ASN      H 1829   5.784   5.549   1.085
  184ASN     CA 1830   5.706   5.739   1.121
  184ASN     CB 1831   5.836   5.811   1.081
  184ASN     CG 1832   5.812   5.962   1.083
  184ASN    OD1 1833   5.705   6.011   1.047
  184ASN    ND2 1834   5.904   6.039   1.141
  184ASN   HD21 1835   5.983   5.992   1.180
  184ASN   HD22 1836   5.887   6.133   1.172
  184ASN      C 1837   5.607   5.747   1.004
  184ASN      O 1838   5.621   5.689   0.897
  185HISE     N 1839   5.495   5.808   1.042
  185HISE     H 1840   5.490   5.861   1.127
  185HISE    CA 1841   5.384   5.828   0.948
  185HISE    CB 1842   5.258   5.809   1.033
  185HISE    CG 1843   5.225   5.660   1.051
  185HISE   ND1 1844   5.229   5.568   0.956
  185HISE   CD2 1845   5.220   5.597   1.168
  185HISE   HD2 1846   5.233   5.644   1.265
  185HISE   CE1 1847   5.220   5.445   1.006
  185HISE   HE1 1848   5.169   5.365   0.953
  185HISE   NE2 1849   5.220   5.468   1.137
  185HISE   HE2 1850   5.204   5.391   1.200
  185HISE     C 1851   5.393   5.955   0.862
  185HISE     O 1852   5.317   5.973   0.768
  186GLY      N 1853   5.496   6.035   0.889
  186GLY      H 1854   5.566   6.000   0.952
  186GLY     CA 1855   5.523   6.168   0.832
  186GLY      C 1856   5.483   6.289   0.916
  186GLY      O 1857   5.486   6.280   1.039
  187ALA      N 1858   5.477   6.408   0.857
  187ALA      H 1859   5.536   6.431   0.779
  187ALA     CA 1860   5.431   6.529   0.926
  187ALA     CB 1861   5.429   6.635   0.816
  187ALA      C 1862   5.291   6.531   0.987
  187ALA      O 1863   5.201   6.462   0.939
  188SER      N 1864   5.274   6.616   1.088
  188SER      H 1865   5.354   6.651   1.137
  188SER     CA 1866   5.148   6.631   1.163
  188SER     CB 1867   5.148   6.510   1.257
  188SER     OG 1868   5.055   6.533   1.362
  188SER     HG 1869   4.964   6.536   1.320
  188SER      C 1870   5.145   6.760   1.244
  188SER      O 1871   5.251   6.804   1.288
  189SER      N 1872   5.028   6.815   1.276
  189SER      H 1873   4.941   6.776   1.246
  189SER     CA 1874   5.007   6.925   1.372
  189SER     CB 1875   4.895   7.017   1.322
  189SER     OG 1876   4.846   7.098   1.430
  189SER     HG 1877   4.874   7.192   1.415
  189SER      C 1878   4.972   6.875   1.512
  189SER      O 1879   4.883   6.792   1.528
  190GLU      N 1880   5.017   6.951   1.613
  190GLU      H 1881   5.070   7.033   1.593
  190GLU     CA 1882   4.973   6.929   1.751
  190GLU     CB 1883   5.048   7.034   1.835
  190GLU     CG 1884   5.037   6.988   1.980
  190GLU     CD 1885   5.128   7.073   2.069
  190GLU    OE1 1886   5.252   7.055   2.062
  190GLU    OE2 1887   5.071   7.159   2.139
  190GLU      C 1888   4.822   6.947   1.770
  190GLU      O 1889   4.766   6.852   1.827
  191ASP      N 1890   4.765   7.039   1.693
  191ASP      H 1891   4.809   7.076   1.612
  191ASP     CA 1892   4.622   7.070   1.712
  191ASP     CB 1893   4.584   7.196   1.634
  191ASP     CG 1894   4.467   7.277   1.690
  191ASP    OD1 1895   4.482   7.333   1.801
  191ASP    OD2 1896   4.362   7.274   1.623
  191ASP      C 1897   4.535   6.956   1.657
  191ASP      O 1898   4.426   6.926   1.706
  192THR      N 1899   4.597   6.864   1.583
  192THR      H 1900   4.692   6.889   1.563
  192THR     CA 1901   4.524   6.751   1.524
  192THR     CB 1902   4.513   6.764   1.372
  192THR    OG1 1903   4.638   6.784   1.305
  192THR    HG1 1904   4.683   6.695   1.301
  192THR    CG2 1905   4.409   6.863   1.319
  192THR      C 1906   4.582   6.612   1.548
  192THR      O 1907   4.545   6.513   1.485
  193LEU      N 1908   4.650   6.598   1.662
  193LEU      H 1909   4.662   6.671   1.729
  193LEU     CA 1910   4.714   6.469   1.691
  193LEU     CB 1911   4.840   6.477   1.778
  193LEU     CG 1912   4.820   6.462   1.929
  193LEU    CD1 1913   4.959   6.448   1.990
  193LEU    CD2 1914   4.761   6.589   1.991
  193LEU      C 1915   4.625   6.347   1.717
  193LEU      O 1916   4.656   6.244   1.657
  194LEU      N 1917   4.502   6.374   1.759
  194LEU      H 1918   4.469   6.463   1.789
  194LEU     CA 1919   4.404   6.264   1.763
  194LEU     CB 1920   4.273   6.297   1.833
  194LEU     CG 1921   4.274   6.293   1.986
  194LEU    CD1 1922   4.140   6.345   2.040
  194LEU    CD2 1923   4.292   6.149   2.035
  194LEU      C 1924   4.357   6.211   1.627
  194LEU      O 1925   4.372   6.093   1.597
  195LYS      N 1926   4.310   6.308   1.549
  195LYS      H 1927   4.274   6.387   1.598
  195LYS     CA 1928   4.272   6.294   1.408
  195LYS     CB 1929   4.229   6.427   1.345
  195LYS     CG 1930   4.156   6.427   1.210
  195LYS     CD 1931   4.120   6.569   1.167
  195LYS     CE 1932   4.062   6.569   1.026
  195LYS     NZ 1933   4.152   6.522   0.920
  195LYS    HZ1 1934   4.238   6.573   0.918
  195LYS    HZ2 1935   4.174   6.425   0.932
  195LYS    HZ3 1936   4.107   6.526   0.831
  195LYS      C 1937   4.393   6.245   1.328
  195LYS      O 1938   4.379   6.144   1.260
  196ASP      N 1939   4.511   6.306   1.336
  196ASP      H 1940   4.519   6.387   1.394
  196ASP     CA 1941   4.628   6.265   1.257
  196ASP     CB 1942   4.754   6.345   1.289
  196ASP     CG 1943   4.747   6.480   1.217
  196ASP    OD1 1944   4.798   6.576   1.279
  196ASP    OD2 1945   4.684   6.504   1.111
  196ASP      C 1946   4.661   6.117   1.282
  196ASP      O 1947   4.660   6.039   1.187
  197ALA      N 1948   4.650   6.070   1.406
  197ALA      H 1949   4.616   6.139   1.470
  197ALA     CA 1950   4.676   5.932   1.448
  197ALA     CB 1951   4.722   5.943   1.593
  197ALA      C 1952   4.562   5.836   1.411
  197ALA      O 1953   4.587   5.742   1.335
  198ALA      N 1954   4.438   5.868   1.447
  198ALA      H 1955   4.415   5.962   1.470
  198ALA     CA 1956   4.316   5.794   1.413
  198ALA     CB 1957   4.199   5.891   1.433
  198ALA      C 1958   4.303   5.746   1.269
  198ALA      O 1959   4.258   5.636   1.239
  199LYS      N 1960   4.364   5.827   1.182
  199LYS      H 1961   4.394   5.918   1.211
  199LYS     CA 1962   4.372   5.808   1.036
  199LYS     CB 1963   4.452   5.928   0.984
  199LYS     CG 1964   4.433   5.952   0.834
  199LYS     CD 1965   4.521   6.071   0.796
  199LYS     CE 1966   4.668   6.027   0.793
  199LYS     NZ 1967   4.764   6.131   0.756
  199LYS    HZ1 1968   4.855   6.092   0.773
  199LYS    HZ2 1969   4.758   6.170   0.664
  199LYS    HZ3 1970   4.763   6.207   0.821
  199LYS      C 1971   4.446   5.679   1.003
  199LYS      O 1972   4.398   5.578   0.950
  200VAL      N 1973   4.560   5.670   1.072
  200VAL      H 1974   4.587   5.737   1.141
  200VAL     CA 1975   4.645   5.551   1.071
  200VAL     CB 1976   4.791   5.585   1.101
  200VAL    CG1 1977   4.887   5.466   1.089
  200VAL    CG2 1978   4.842   5.703   1.019
  200VAL      C 1979   4.591   5.437   1.159
  200VAL      O 1980   4.598   5.322   1.118
  201CYS      N 1981   4.542   5.471   1.278
  201CYS      H 1982   4.572   5.550   1.331
  201CYS     CA 1983   4.477   5.366   1.358
  201CYS     CB 1984   4.434   5.410   1.498
  201CYS     SG 1985   4.558   5.512   1.585
  201CYS     HG 1986   4.468   5.534   1.680
  201CYS      C 1987   4.357   5.297   1.293
  201CYS      O 1988   4.356   5.174   1.286
  202ARG      N 1989   4.257   5.369   1.244
  202ARG      H 1990   4.251   5.469   1.235
  202ARG     CA 1991   4.149   5.310   1.163
  202ARG     CB 1992   4.051   5.420   1.122
  202ARG     CG 1993   3.965   5.471   1.238
  202ARG     CD 1994   3.838   5.539   1.187
  202ARG     NE 1995   3.864   5.639   1.083
  202ARG     HE 1996   3.844   5.606   0.991
  202ARG     CZ 1997   3.898   5.767   1.105
  202ARG    NH1 1998   3.901   5.813   1.231
  202ARG   HH11 1999   3.891   5.757   1.313
  202ARG   HH12 2000   3.911   5.912   1.238
  202ARG    NH2 2001   3.939   5.848   1.007
  202ARG   HH21 2002   3.939   5.818   0.911
  202ARG   HH22 2003   3.948   5.947   1.021
  202ARG      C 2004   4.207   5.228   1.048
  202ARG      O 2005   4.142   5.126   1.024
  203GLU      N 2006   4.313   5.279   0.986
  203GLU      H 2007   4.334   5.370   1.022
  203GLU     CA 2008   4.388   5.214   0.878
  203GLU     CB 2009   4.512   5.289   0.828
  203GLU     CG 2010   4.532   5.275   0.677
  203GLU     CD 2011   4.655   5.337   0.610
  203GLU    OE1 2012   4.620   5.437   0.545
  203GLU    OE2 2013   4.766   5.301   0.654
  203GLU      C 2014   4.440   5.073   0.907
  203GLU      O 2015   4.438   4.979   0.827
  204PHE      N 2016   4.463   5.055   1.037
  204PHE      H 2017   4.486   5.126   1.104
  204PHE     CA 2018   4.490   4.925   1.099
  204PHE     CB 2019   4.561   4.946   1.233
  204PHE     CG 2020   4.712   4.925   1.221
  204PHE    CD1 2021   4.792   5.036   1.242
  204PHE    HD1 2022   4.760   5.139   1.228
  204PHE    CD2 2023   4.759   4.797   1.249
  204PHE    HD2 2024   4.696   4.709   1.231
  204PHE    CE1 2025   4.923   5.022   1.286
  204PHE    HE1 2026   4.975   5.112   1.320
  204PHE    CE2 2027   4.891   4.779   1.288
  204PHE    HE2 2028   4.934   4.679   1.297
  204PHE     CZ 2029   4.971   4.892   1.301
  204PHE     HZ 2030   5.077   4.872   1.315
  204PHE      C 2031   4.370   4.832   1.116
  204PHE      O 2032   4.356   4.737   1.039
  205THR      N 2033   4.270   4.869   1.196
  205THR      H 2034   4.275   4.941   1.265
  205THR     CA 2035   4.157   4.776   1.207
  205THR     CB 2036   4.068   4.821   1.323
  205THR    OG1 2037   3.945   4.750   1.336
  205THR    HG1 2038   3.956   4.651   1.326
  205THR    CG2 2039   4.033   4.970   1.311
  205THR      C 2040   4.066   4.757   1.086
  205THR      O 2041   4.012   4.648   1.067
  206GLU      N 2042   4.051   4.855   0.996
  206GLU      H 2043   4.088   4.946   1.014
  206GLU     CA 2044   3.972   4.837   0.874
  206GLU     CB 2045   3.937   4.971   0.809
  206GLU     CG 2046   3.847   5.049   0.904
  206GLU     CD 2047   3.819   5.195   0.868
  206GLU    OE1 2048   3.700   5.231   0.856
  206GLU    OE2 2049   3.903   5.263   0.804
  206GLU      C 2050   4.025   4.737   0.771
  206GLU      O 2051   3.950   4.693   0.684
  207ARG      N 2052   4.157   4.717   0.762
  207ARG      H 2053   4.224   4.777   0.805
  207ARG     CA 2054   4.217   4.606   0.687
  207ARG     CB 2055   4.369   4.625   0.680
  207ARG     CG 2056   4.421   4.751   0.611
  207ARG     CD 2057   4.573   4.750   0.603
  207ARG     NE 2058   4.638   4.773   0.733
  207ARG     HE 2059   4.636   4.716   0.815
  207ARG     CZ 2060   4.716   4.878   0.763
  207ARG    NH1 2061   4.754   4.967   0.670
  207ARG   HH11 2062   4.727   4.966   0.574
  207ARG   HH12 2063   4.800   5.044   0.713
  207ARG    NH2 2064   4.758   4.891   0.889
  207ARG   HH21 2065   4.739   4.809   0.942
  207ARG   HH22 2066   4.795   4.974   0.931
  207ARG      C 2067   4.175   4.472   0.748
  207ARG      O 2068   4.127   4.383   0.678
  208GLU      N 2069   4.174   4.465   0.881
  208GLU      H 2070   4.139   4.548   0.925
  208GLU     CA 2071   4.159   4.340   0.957
  208GLU     CB 2072   4.225   4.334   1.095
  208GLU     CG 2073   4.372   4.375   1.091
  208GLU     CD 2074   4.467   4.294   1.003
  208GLU    OE1 2075   4.510   4.360   0.905
  208GLU    OE2 2076   4.495   4.179   1.040
  208GLU      C 2077   4.009   4.321   0.976
  208GLU      O 2078   3.949   4.312   1.083
  209GLN      N 2079   3.938   4.304   0.865
  209GLN      H 2080   3.983   4.315   0.776
  209GLN     CA 2081   3.792   4.294   0.854
  209GLN     CB 2082   3.748   4.284   0.708
  209GLN     CG 2083   3.797   4.404   0.626
  209GLN     CD 2084   3.750   4.400   0.480
  209GLN    OE1 2085   3.820   4.375   0.382
  209GLN    NE2 2086   3.624   4.438   0.460
  209GLN   HE21 2087   3.571   4.461   0.542
  209GLN   HE22 2088   3.591   4.428   0.366
  209GLN      C 2089   3.725   4.178   0.929
  209GLN      O 2090   3.623   4.205   0.993
  210GLY      N 2091   3.791   4.063   0.938
  210GLY      H 2092   3.873   4.035   0.888
  210GLY     CA 2093   3.743   3.944   1.010
  210GLY      C 2094   3.752   3.956   1.162
  210GLY      O 2095   3.681   3.891   1.239
  211GLU      N 2096   3.838   4.048   1.207
  211GLU      H 2097   3.877   4.122   1.152
  211GLU     CA 2098   3.847   4.074   1.351
  211GLU     CB 2099   3.983   4.135   1.386
  211GLU     CG 2100   4.028   4.125   1.532
  211GLU     CD 2101   4.024   3.982   1.585
  211GLU    OE1 2102   3.913   3.957   1.637
  211GLU    OE2 2103   4.121   3.902   1.581
  211GLU      C 2104   3.740   4.154   1.424
  211GLU      O 2105   3.709   4.272   1.405
  212VAL      N 2106   3.692   4.088   1.530
  212VAL      H 2107   3.728   3.998   1.553
  212VAL     CA 2108   3.597   4.154   1.621
  212VAL     CB 2109   3.487   4.060   1.672
  212VAL    CG1 2110   3.409   3.993   1.559
  212VAL    CG2 2111   3.544   3.946   1.757
  212VAL      C 2112   3.660   4.234   1.735
  212VAL      O 2113   3.607   4.337   1.776
  213ARG      N 2114   3.771   4.187   1.792
  213ARG      H 2115   3.828   4.118   1.749
  213ARG     CA 2116   3.840   4.238   1.912
  213ARG     CB 2117   3.935   4.126   1.955
  213ARG     CG 2118   3.848   4.008   1.998
  213ARG     CD 2119   3.934   3.884   2.025
  213ARG     NE 2120   3.975   3.809   1.905
  213ARG     HE 2121   3.932   3.836   1.819
  213ARG     CZ 2122   4.035   3.690   1.894
  213ARG    NH1 2123   4.061   3.616   2.003
  213ARG   HH11 2124   4.061   3.656   2.095
  213ARG   HH12 2125   4.094   3.523   1.988
  213ARG    NH2 2126   4.084   3.656   1.774
  213ARG   HH21 2127   4.078   3.725   1.702
  213ARG   HH22 2128   4.155   3.585   1.767
  213ARG      C 2129   3.922   4.366   1.890
  213ARG      O 2130   3.998   4.385   1.795
  214PHE      N 2131   3.905   4.451   1.990
  214PHE      H 2132   3.833   4.430   2.056
  214PHE     CA 2133   3.967   4.584   2.006
  214PHE     CB 2134   3.970   4.670   1.879
  214PHE     CG 2135   3.849   4.718   1.798
  214PHE    CD1 2136   3.800   4.840   1.842
  214PHE    HD1 2137   3.862   4.900   1.909
  214PHE    CD2 2138   3.778   4.645   1.704
  214PHE    HD2 2139   3.808   4.545   1.672
  214PHE    CE1 2140   3.676   4.886   1.799
  214PHE    HE1 2141   3.623   4.971   1.841
  214PHE    CE2 2142   3.654   4.691   1.660
  214PHE    HE2 2143   3.599   4.634   1.585
  214PHE     CZ 2144   3.604   4.811   1.707
  214PHE     HZ 2145   3.500   4.843   1.697
  214PHE      C 2146   3.927   4.667   2.128
  214PHE      O 2147   3.807   4.674   2.157
  215SER      N 2148   4.017   4.755   2.170
  215SER      H 2149   4.111   4.745   2.138
  215SER     CA 2150   4.001   4.854   2.277
  215SER     CB 2151   4.025   4.799   2.418
  215SER     OG 2152   3.954   4.882   2.510
  215SER     HG 2153   3.960   4.834   2.598
  215SER      C 2154   4.102   4.968   2.261
  215SER      O 2155   4.206   4.951   2.197
  216ALA      N 2156   4.061   5.091   2.291
  216ALA      H 2157   3.968   5.113   2.319
  216ALA     CA 2158   4.141   5.211   2.265
  216ALA     CB 2159   4.087   5.274   2.137
  216ALA      C 2160   4.130   5.309   2.382
  216ALA      O 2161   4.025   5.312   2.446
  217VAL      N 2162   4.236   5.387   2.397
  217VAL      H 2163   4.311   5.399   2.332
  217VAL     CA 2164   4.247   5.480   2.511
  217VAL     CB 2165   4.286   5.406   2.639
  217VAL    CG1 2166   4.411   5.324   2.609
  217VAL    CG2 2167   4.299   5.484   2.769
  217VAL      C 2168   4.328   5.609   2.491
  217VAL      O 2169   4.424   5.608   2.414
  218ALA      N 2170   4.277   5.722   2.540
  218ALA      H 2171   4.190   5.726   2.589
  218ALA     CA 2172   4.346   5.850   2.519
  218ALA     CB 2173   4.238   5.947   2.471
  218ALA      C 2174   4.414   5.898   2.647
  218ALA      O 2175   4.392   5.826   2.744
  219LEU      N 2176   4.516   5.983   2.639
  219LEU      H 2177   4.562   5.994   2.551
  219LEU     CA 2178   4.576   6.048   2.757
  219LEU     CB 2179   4.726   6.022   2.751
  219LEU     CG 2180   4.814   5.996   2.873
  219LEU    CD1 2181   4.962   5.980   2.838
  219LEU    CD2 2182   4.788   6.111   2.971
  219LEU      C 2183   4.542   6.197   2.758
  219LEU      O 2184   4.592   6.276   2.678
  220CYS      N 2185   4.475   6.238   2.865
  220CYS      H 2186   4.452   6.178   2.942
  220CYS     CA 2187   4.418   6.373   2.864
  220CYS     CB 2188   4.276   6.365   2.807
  220CYS     SG 2189   4.268   6.313   2.632
  220CYS     HG 2190   4.149   6.369   2.615
  220CYS      C 2191   4.408   6.427   3.006
  220CYS     O1 2192   4.431   6.358   3.108
  220CYS     O2 2193   4.358   6.541   3.014
   6.92121   6.92121   4.89403   0.00000   0.00000   0.00000   0.00000   3.46060   3.46060
