# Supplementary material for: Is There a Functional Role for the Knotted Topology in Protein UCH-L1?
Source: J Chem Inf Model. 2024 Jul 24;64(17):6827–37. doi: 10.1021/acs.jcim.4c00880 (PMC11388461; doi:10.1021/acs.jcim.4c00880)
Supplement: Supplementary file 2 — ci4c00880_si_002.zip [file ci4c00880_si_002.zip › UCH-L1_files/APO/APO_delta221/REP_4/traj_final.gro]

Protein in water t= 500000.00000 step= 5000000
 2193
    1MET      N    1   3.028   5.831   1.865
    1MET     H1    2   3.003   5.734   1.868
    1MET     H2    3   2.938   5.872   1.877
    1MET     H3    4   3.060   5.853   1.773
    1MET     CA    5   3.119   5.861   1.977
    1MET     CB    6   3.168   5.733   2.044
    1MET     CG    7   3.079   5.712   2.166
    1MET     SD    8   2.902   5.682   2.127
    1MET     CE    9   2.873   5.607   2.285
    1MET      C   10   3.237   5.944   1.924
    1MET      O   11   3.269   5.941   1.805
    2GLN      N   12   3.286   6.032   2.010
    2GLN      H   13   3.255   6.039   2.105
    2GLN     CA   14   3.393   6.130   1.986
    2GLN     CB   15   3.385   6.242   2.090
    2GLN     CG   16   3.256   6.323   2.078
    2GLN     CD   17   3.245   6.429   2.188
    2GLN    OE1   18   3.321   6.450   2.282
    2GLN    NE2   19   3.127   6.491   2.197
    2GLN   HE21   20   3.054   6.476   2.130
    2GLN   HE22   21   3.114   6.563   2.264
    2GLN      C   22   3.532   6.068   1.978
    2GLN      O   23   3.627   6.090   2.053
    3LEU      N   24   3.553   6.004   1.863
    3LEU      H   25   3.488   6.010   1.787
    3LEU     CA   26   3.666   5.912   1.841
    3LEU     CB   27   3.640   5.814   1.726
    3LEU     CG   28   3.518   5.723   1.734
    3LEU    CD1   29   3.515   5.653   1.598
    3LEU    CD2   30   3.528   5.609   1.835
    3LEU      C   31   3.808   5.965   1.821
    3LEU      O   32   3.902   5.896   1.781
    4LYS      N   33   3.826   6.087   1.871
    4LYS      H   34   3.749   6.131   1.917
    4LYS     CA   35   3.944   6.175   1.863
    4LYS     CB   36   3.915   6.300   1.947
    4LYS     CG   37   3.809   6.388   1.881
    4LYS     CD   38   3.807   6.529   1.940
    4LYS     CE   39   3.715   6.628   1.870
    4LYS     NZ   40   3.730   6.645   1.725
    4LYS    HZ1   41   3.719   6.557   1.680
    4LYS    HZ2   42   3.659   6.706   1.687
    4LYS    HZ3   43   3.818   6.681   1.696
    4LYS      C   44   4.071   6.112   1.920
    4LYS      O   45   4.067   6.049   2.026
    5PRO      N   46   4.185   6.125   1.853
    5PRO     CA   47   4.311   6.077   1.911
    5PRO     CB   48   4.414   6.104   1.802
    5PRO     CG   49   4.329   6.116   1.675
    5PRO     CD   50   4.205   6.191   1.723
    5PRO      C   51   4.357   6.152   2.036
    5PRO      O   52   4.349   6.275   2.037
    6MET      N   53   4.426   6.091   2.132
    6MET      H   54   4.446   5.993   2.128
    6MET     CA   55   4.482   6.163   2.247
    6MET     CB   56   4.384   6.140   2.363
    6MET     CG   57   4.395   6.254   2.464
    6MET     SD   58   4.356   6.421   2.400
    6MET     CE   59   4.179   6.405   2.398
    6MET      C   60   4.615   6.094   2.273
    6MET      O   61   4.633   5.972   2.262
    7GLU      N   62   4.713   6.176   2.311
    7GLU      H   63   4.706   6.275   2.305
    7GLU     CA   64   4.845   6.126   2.352
    7GLU     CB   65   4.939   6.247   2.355
    7GLU     CG   66   4.968   6.300   2.214
    7GLU     CD   67   5.018   6.444   2.222
    7GLU    OE1   68   5.139   6.466   2.244
    7GLU    OE2   69   4.926   6.528   2.213
    7GLU      C   70   4.837   6.054   2.487
    7GLU      O   71   4.738   6.079   2.554
    8ILE      N   72   4.946   5.987   2.526
    8ILE      H   73   5.029   5.987   2.471
    8ILE     CA   74   4.956   5.906   2.648
    8ILE     CB   75   5.051   5.788   2.628
    8ILE    CG1   76   5.195   5.834   2.603
    8ILE    CG2   77   4.994   5.682   2.534
    8ILE     CD   78   5.289   5.716   2.627
    8ILE      C   79   4.987   5.988   2.774
    8ILE      O   80   5.054   5.945   2.868
    9ASN      N   81   4.919   6.102   2.781
    9ASN      H   82   4.851   6.122   2.711
    9ASN     CA   83   4.920   6.206   2.885
    9ASN     CB   84   4.831   6.321   2.840
    9ASN     CG   85   4.820   6.437   2.939
    9ASN    OD1   86   4.718   6.452   3.007
    9ASN    ND2   87   4.917   6.525   2.957
    9ASN   HD21   88   4.988   6.528   2.886
    9ASN   HD22   89   4.904   6.594   3.029
    9ASN      C   90   4.877   6.167   3.026
    9ASN      O   91   4.777   6.098   3.047
   10PRO      N   92   4.958   6.193   3.128
   10PRO     CA   93   4.938   6.166   3.272
   10PRO     CB   94   5.062   6.221   3.342
   10PRO     CG   95   5.169   6.217   3.234
   10PRO     CD   96   5.093   6.246   3.104
   10PRO      C   97   4.812   6.220   3.340
   10PRO      O   98   4.730   6.139   3.382
   11GLU      N   99   4.784   6.350   3.333
   11GLU      H  100   4.852   6.419   3.307
   11GLU     CA  101   4.653   6.406   3.367
   11GLU     CB  102   4.657   6.552   3.322
   11GLU     CG  103   4.769   6.637   3.384
   11GLU     CD  104   4.888   6.639   3.288
   11GLU    OE1  105   4.885   6.719   3.191
   11GLU    OE2  106   4.977   6.551   3.291
   11GLU      C  107   4.527   6.349   3.303
   11GLU      O  108   4.431   6.319   3.374
   12MET      N  109   4.546   6.302   3.180
   12MET      H  110   4.627   6.338   3.133
   12MET     CA  111   4.444   6.227   3.106
   12MET     CB  112   4.473   6.209   2.957
   12MET     CG  113   4.358   6.136   2.888
   12MET     SD  114   4.381   5.955   2.875
   12MET     CE  115   4.506   5.928   2.751
   12MET      C  116   4.420   6.090   3.170
   12MET      O  117   4.315   6.068   3.231
   13LEU      N  118   4.519   6.002   3.168
   13LEU      H  119   4.602   6.017   3.114
   13LEU     CA  120   4.506   5.876   3.242
   13LEU     CB  121   4.643   5.808   3.253
   13LEU     CG  122   4.661   5.748   3.114
   13LEU    CD1  123   4.807   5.749   3.069
   13LEU    CD2  124   4.612   5.603   3.116
   13LEU      C  125   4.439   5.873   3.379
   13LEU      O  126   4.344   5.795   3.392
   14ASN      N  127   4.487   5.961   3.467
   14ASN      H  128   4.575   6.005   3.448
   14ASN     CA  129   4.419   5.980   3.596
   14ASN     CB  130   4.485   6.076   3.695
   14ASN     CG  131   4.633   6.047   3.719
   14ASN    OD1  132   4.667   5.929   3.721
   14ASN    ND2  133   4.717   6.149   3.739
   14ASN   HD21  134   4.687   6.242   3.757
   14ASN   HD22  135   4.811   6.121   3.761
   14ASN      C  136   4.271   6.019   3.589
   14ASN      O  137   4.196   5.957   3.665
   15LYS      N  138   4.249   6.116   3.501
   15LYS      H  139   4.322   6.157   3.447
   15LYS     CA  140   4.108   6.156   3.488
   15LYS     CB  141   4.100   6.289   3.414
   15LYS     CG  142   4.159   6.400   3.502
   15LYS     CD  143   4.130   6.535   3.438
   15LYS     CE  144   4.202   6.553   3.304
   15LYS     NZ  145   4.179   6.680   3.234
   15LYS    HZ1  146   4.200   6.763   3.285
   15LYS    HZ2  147   4.233   6.672   3.150
   15LYS    HZ3  148   4.084   6.681   3.202
   15LYS      C  149   4.015   6.052   3.425
   15LYS      O  150   3.914   6.028   3.492
   16VAL      N  151   4.065   5.978   3.327
   16VAL      H  152   4.159   5.995   3.297
   16VAL     CA  153   3.995   5.859   3.276
   16VAL     CB  154   4.071   5.822   3.148
   16VAL    CG1  155   4.024   5.690   3.088
   16VAL    CG2  156   4.047   5.936   3.048
   16VAL      C  157   3.973   5.745   3.375
   16VAL      O  158   3.861   5.696   3.387
   17LEU      N  159   4.078   5.712   3.449
   17LEU      H  160   4.169   5.717   3.410
   17LEU     CA  161   4.067   5.622   3.565
   17LEU     CB  162   4.204   5.572   3.613
   17LEU     CG  163   4.268   5.472   3.516
   17LEU    CD1  164   4.409   5.434   3.562
   17LEU    CD2  165   4.173   5.354   3.499
   17LEU      C  166   3.969   5.667   3.673
   17LEU      O  167   3.883   5.593   3.720
   18SER      N  168   3.973   5.794   3.714
   18SER      H  169   4.055   5.848   3.696
   18SER     CA  170   3.874   5.855   3.803
   18SER     CB  171   3.911   6.001   3.831
   18SER     OG  172   4.017   6.005   3.927
   18SER     HG  173   4.061   6.092   3.902
   18SER      C  174   3.730   5.852   3.752
   18SER      O  175   3.634   5.844   3.829
   19ARG      N  176   3.717   5.856   3.619
   19ARG      H  177   3.792   5.880   3.558
   19ARG     CA  178   3.587   5.856   3.550
   19ARG     CB  179   3.597   5.904   3.405
   19ARG     CG  180   3.467   5.912   3.325
   19ARG     CD  181   3.500   5.976   3.190
   19ARG     NE  182   3.375   5.973   3.113
   19ARG     HE  183   3.306   5.910   3.147
   19ARG     CZ  184   3.329   6.052   3.015
   19ARG    NH1  185   3.379   6.173   2.985
   19ARG   HH11  186   3.442   6.226   3.042
   19ARG   HH12  187   3.339   6.211   2.901
   19ARG    NH2  188   3.238   6.011   2.925
   19ARG   HH21  189   3.208   5.916   2.919
   19ARG   HH22  190   3.209   6.066   2.847
   19ARG      C  191   3.517   5.721   3.556
   19ARG      O  192   3.410   5.711   3.618
   20LEU      N  193   3.600   5.624   3.519
   20LEU      H  194   3.698   5.638   3.504
   20LEU     CA  195   3.545   5.489   3.497
   20LEU     CB  196   3.632   5.411   3.399
   20LEU     CG  197   3.605   5.439   3.251
   20LEU    CD1  198   3.715   5.370   3.170
   20LEU    CD2  199   3.464   5.402   3.205
   20LEU      C  200   3.534   5.414   3.629
   20LEU      O  201   3.600   5.446   3.729
   21GLY      N  202   3.455   5.307   3.628
   21GLY      H  203   3.409   5.268   3.548
   21GLY     CA  204   3.442   5.222   3.747
   21GLY      C  205   3.560   5.126   3.761
   21GLY      O  206   3.555   5.018   3.704
   22VAL      N  207   3.662   5.166   3.836
   22VAL      H  208   3.655   5.253   3.885
   22VAL     CA  209   3.784   5.085   3.854
   22VAL     CB  210   3.906   5.162   3.804
   22VAL    CG1  211   3.901   5.184   3.652
   22VAL    CG2  212   3.925   5.289   3.886
   22VAL      C  213   3.810   5.036   3.996
   22VAL      O  214   3.775   5.111   4.087
   23ALA      N  215   3.865   4.916   4.011
   23ALA      H  216   3.896   4.863   3.932
   23ALA     CA  217   3.894   4.854   4.142
   23ALA     CB  218   3.909   4.703   4.127
   23ALA      C  219   4.016   4.900   4.222
   23ALA      O  220   4.023   4.869   4.341
   24GLY      N  221   4.107   4.965   4.150
   24GLY      H  222   4.113   4.941   4.053
   24GLY     CA  223   4.208   5.049   4.215
   24GLY      C  224   4.275   5.145   4.117
   24GLY      O  225   4.325   5.083   4.023
   25GLN      N  226   4.270   5.275   4.145
   25GLN      H  227   4.228   5.317   4.225
   25GLN     CA  228   4.338   5.370   4.055
   25GLN     CB  229   4.254   5.493   4.019
   25GLN     CG  230   4.230   5.586   4.138
   25GLN     CD  231   4.137   5.702   4.107
   25GLN    OE1  232   4.024   5.706   4.155
   25GLN    NE2  233   4.180   5.784   4.011
   25GLN   HE21  234   4.263   5.783   3.955
   25GLN   HE22  235   4.112   5.854   3.988
   25GLN      C  236   4.475   5.411   4.108
   25GLN      O  237   4.498   5.405   4.228
   26TRP      N  238   4.556   5.474   4.022
   26TRP      H  239   4.547   5.459   3.924
   26TRP     CA  240   4.690   5.518   4.065
   26TRP     CB  241   4.779   5.396   4.039
   26TRP     CG  242   4.919   5.425   4.093
   26TRP    CD1  243   5.022   5.459   4.015
   26TRP    HD1  244   5.030   5.478   3.908
   26TRP    CD2  245   4.965   5.391   4.219
   26TRP    NE1  246   5.130   5.461   4.092
   26TRP    HE1  247   5.222   5.495   4.072
   26TRP    CE2  248   5.100   5.421   4.216
   26TRP    CE3  249   4.901   5.359   4.339
   26TRP    HE3  250   4.795   5.336   4.333
   26TRP    CZ2  251   5.175   5.418   4.333
   26TRP    HZ2  252   5.275   5.460   4.339
   26TRP    CZ3  253   4.976   5.357   4.456
   26TRP    HZ3  254   4.928   5.367   4.553
   26TRP    CH2  255   5.113   5.382   4.452
   26TRP    HH2  256   5.154   5.376   4.553
   26TRP      C  257   4.737   5.636   3.981
   26TRP      O  258   4.708   5.648   3.861
   27ARG      N  259   4.808   5.730   4.043
   27ARG      H  260   4.817   5.721   4.142
   27ARG     CA  261   4.859   5.855   3.986
   27ARG     CB  262   4.902   5.961   4.088
   27ARG     CG  263   4.865   6.101   4.039
   27ARG     CD  264   4.881   6.202   4.153
   27ARG     NE  265   4.856   6.339   4.107
   27ARG     HE  266   4.770   6.356   4.058
   27ARG     CZ  267   4.931   6.450   4.119
   27ARG    NH1  268   5.054   6.454   4.171
   27ARG   HH11  269   5.086   6.362   4.189
   27ARG   HH12  270   5.113   6.532   4.194
   27ARG    NH2  271   4.872   6.563   4.078
   27ARG   HH21  272   4.782   6.552   4.037
   27ARG   HH22  273   4.920   6.651   4.090
   27ARG      C  274   4.970   5.821   3.886
   27ARG      O  275   5.083   5.791   3.924
   28PHE      N  276   4.934   5.839   3.759
   28PHE      H  277   4.841   5.862   3.731
   28PHE     CA  278   5.035   5.824   3.652
   28PHE     CB  279   4.978   5.817   3.510
   28PHE     CG  280   4.945   5.671   3.477
   28PHE    CD1  281   4.830   5.606   3.521
   28PHE    HD1  282   4.779   5.639   3.611
   28PHE    CD2  283   5.017   5.603   3.380
   28PHE    HD2  284   5.091   5.655   3.320
   28PHE    CE1  285   4.794   5.480   3.474
   28PHE    HE1  286   4.704   5.429   3.508
   28PHE    CE2  287   4.985   5.475   3.335
   28PHE    HE2  288   5.043   5.422   3.260
   28PHE     CZ  289   4.871   5.410   3.382
   28PHE     HZ  290   4.840   5.314   3.341
   28PHE      C  291   5.140   5.935   3.654
   28PHE      O  292   5.112   6.054   3.647
   29VAL      N  293   5.267   5.898   3.641
   29VAL      H  294   5.290   5.804   3.616
   29VAL     CA  295   5.374   5.998   3.658
   29VAL     CB  296   5.444   5.973   3.791
   29VAL    CG1  297   5.340   5.984   3.903
   29VAL    CG2  298   5.498   5.834   3.821
   29VAL      C  299   5.473   5.997   3.541
   29VAL      O  300   5.534   5.895   3.508
   30ASP      N  301   5.481   6.115   3.482
   30ASP      H  302   5.415   6.188   3.502
   30ASP     CA  303   5.560   6.136   3.360
   30ASP     CB  304   5.516   6.263   3.287
   30ASP     CG  305   5.491   6.382   3.380
   30ASP    OD1  306   5.595   6.442   3.414
   30ASP    OD2  307   5.372   6.411   3.404
   30ASP      C  308   5.713   6.126   3.367
   30ASP      O  309   5.772   6.185   3.457
   31VAL      N  310   5.775   6.070   3.263
   31VAL      H  311   5.721   6.049   3.182
   31VAL     CA  312   5.921   6.062   3.246
   31VAL     CB  313   5.953   5.962   3.134
   31VAL    CG1  314   6.099   5.976   3.092
   31VAL    CG2  315   5.904   5.828   3.188
   31VAL      C  316   5.966   6.199   3.197
   31VAL      O  317   5.913   6.267   3.109
   32LEU      N  318   6.068   6.246   3.268
   32LEU      H  319   6.133   6.186   3.314
   32LEU     CA  320   6.127   6.378   3.241
   32LEU     CB  321   6.120   6.451   3.376
   32LEU     CG  322   5.976   6.492   3.407
   32LEU    CD1  323   5.974   6.504   3.559
   32LEU    CD2  324   5.942   6.632   3.355
   32LEU      C  325   6.267   6.382   3.178
   32LEU      O  326   6.343   6.285   3.177
   33GLY      N  327   6.299   6.492   3.111
   33GLY      H  328   6.249   6.575   3.136
   33GLY     CA  329   6.422   6.502   3.032
   33GLY      C  330   6.409   6.438   2.893
   33GLY      O  331   6.509   6.378   2.853
   34LEU      N  332   6.305   6.471   2.818
   34LEU      H  333   6.244   6.543   2.852
   34LEU     CA  334   6.266   6.406   2.692
   34LEU     CB  335   6.116   6.423   2.671
   34LEU     CG  336   6.034   6.368   2.788
   34LEU    CD1  337   5.887   6.393   2.753
   34LEU    CD2  338   6.045   6.216   2.806
   34LEU      C  339   6.346   6.438   2.565
   34LEU      O  340   6.301   6.508   2.474
   35GLU      N  341   6.474   6.403   2.575
   35GLU      H  342   6.514   6.407   2.667
   35GLU     CA  343   6.577   6.391   2.471
   35GLU     CB  344   6.662   6.515   2.500
   35GLU     CG  345   6.781   6.529   2.405
   35GLU     CD  346   6.900   6.433   2.406
   35GLU    OE1  347   6.946   6.398   2.295
   35GLU    OE2  348   6.953   6.402   2.515
   35GLU      C  349   6.639   6.254   2.498
   35GLU      O  350   6.651   6.210   2.612
   36GLU      N  351   6.671   6.183   2.390
   36GLU      H  352   6.661   6.233   2.304
   36GLU     CA  353   6.732   6.049   2.379
   36GLU     CB  354   6.775   6.024   2.235
   36GLU     CG  355   6.660   6.016   2.134
   36GLU     CD  356   6.646   6.146   2.055
   36GLU    OE1  357   6.711   6.160   1.949
   36GLU    OE2  358   6.587   6.237   2.118
   36GLU      C  359   6.846   6.006   2.471
   36GLU      O  360   6.893   5.893   2.478
   37GLU      N  361   6.908   6.101   2.541
   37GLU      H  362   6.896   6.197   2.514
   37GLU     CA  363   7.007   6.080   2.647
   37GLU     CB  364   7.145   6.138   2.617
   37GLU     CG  365   7.254   6.084   2.710
   37GLU     CD  366   7.304   5.949   2.659
   37GLU    OE1  367   7.371   5.957   2.555
   37GLU    OE2  368   7.316   5.854   2.740
   37GLU      C  369   6.956   6.125   2.785
   37GLU      O  370   6.961   6.047   2.880
   38SER      N  371   6.914   6.251   2.782
   38SER      H  372   6.915   6.300   2.695
   38SER     CA  373   6.877   6.327   2.903
   38SER     CB  374   6.849   6.467   2.850
   38SER     OG  375   6.965   6.520   2.784
   38SER     HG  376   6.950   6.509   2.686
   38SER      C  377   6.762   6.264   2.982
   38SER      O  378   6.728   6.316   3.088
   39LEU      N  379   6.687   6.172   2.921
   39LEU      H  380   6.681   6.179   2.821
   39LEU     CA  381   6.589   6.083   2.984
   39LEU     CB  382   6.589   5.958   2.896
   39LEU     CG  383   6.450   5.897   2.880
   39LEU    CD1  384   6.366   5.990   2.792
   39LEU    CD2  385   6.472   5.769   2.798
   39LEU      C  386   6.611   6.039   3.129
   39LEU      O  387   6.723   6.007   3.166
   40GLY      N  388   6.512   6.076   3.210
   40GLY      H  389   6.435   6.134   3.181
   40GLY     CA  390   6.522   6.040   3.352
   40GLY      C  391   6.405   6.085   3.440
   40GLY      O  392   6.291   6.091   3.395
   41SER      N  393   6.439   6.110   3.566
   41SER      H  394   6.536   6.118   3.589
   41SER     CA  395   6.337   6.126   3.670
   41SER     CB  396   6.284   6.269   3.660
   41SER     OG  397   6.388   6.363   3.691
   41SER     HG  398   6.429   6.422   3.621
   41SER      C  399   6.227   6.021   3.682
   41SER      O  400   6.122   6.054   3.736
   42VAL      N  401   6.247   5.902   3.626
   42VAL      H  402   6.340   5.881   3.593
   42VAL     CA  403   6.148   5.794   3.637
   42VAL     CB  404   6.170   5.686   3.531
   42VAL    CG1  405   6.055   5.587   3.516
   42VAL    CG2  406   6.212   5.737   3.393
   42VAL      C  407   6.173   5.738   3.777
   42VAL      O  408   6.280   5.684   3.802
   43PRO      N  409   6.074   5.736   3.866
   43PRO     CA  410   6.088   5.694   4.006
   43PRO     CB  411   5.954   5.727   4.072
   43PRO     CG  412   5.853   5.751   3.960
   43PRO     CD  413   5.940   5.793   3.842
   43PRO      C  414   6.105   5.542   4.016
   43PRO      O  415   6.084   5.468   3.920
   44ALA      N  416   6.173   5.512   4.126
   44ALA      H  417   6.208   5.578   4.192
   44ALA     CA  418   6.203   5.371   4.155
   44ALA     CB  419   6.354   5.374   4.184
   44ALA      C  420   6.130   5.303   4.271
   44ALA      O  421   6.074   5.370   4.358
   45PRO      N  422   6.090   5.178   4.249
   45PRO     CA  423   6.083   5.113   4.118
   45PRO     CB  424   6.150   4.977   4.140
   45PRO     CG  425   6.122   4.941   4.286
   45PRO     CD  426   6.092   5.075   4.354
   45PRO      C  427   5.950   5.108   4.043
   45PRO      O  428   5.860   5.029   4.072
   46ALA      N  429   5.947   5.197   3.944
   46ALA      H  430   6.017   5.267   3.935
   46ALA     CA  431   5.847   5.192   3.837
   46ALA     CB  432   5.884   5.310   3.746
   46ALA      C  433   5.815   5.068   3.752
   46ALA      O  434   5.906   5.007   3.695
   47CYS      N  435   5.690   5.026   3.764
   47CYS      H  436   5.613   5.084   3.791
   47CYS     CA  437   5.652   4.896   3.706
   47CYS     CB  438   5.555   4.805   3.781
   47CYS     SG  439   5.414   4.908   3.837
   47CYS     HG  440   5.381   4.827   3.937
   47CYS      C  441   5.614   4.886   3.558
   47CYS      O  442   5.639   4.787   3.490
   48ALA      N  443   5.518   4.970   3.521
   48ALA      H  444   5.458   5.007   3.593
   48ALA     CA  445   5.497   4.984   3.377
   48ALA     CB  446   5.347   5.008   3.353
   48ALA      C  447   5.570   5.107   3.323
   48ALA      O  448   5.603   5.200   3.396
   49LEU      N  449   5.618   5.087   3.201
   49LEU      H  450   5.641   4.999   3.159
   49LEU     CA  451   5.668   5.199   3.120
   49LEU     CB  452   5.821   5.200   3.118
   49LEU     CG  453   5.887   5.321   3.051
   49LEU    CD1  454   5.859   5.444   3.137
   49LEU    CD2  455   6.040   5.313   3.044
   49LEU      C  456   5.598   5.212   2.984
   49LEU      O  457   5.637   5.152   2.884
   50LEU      N  458   5.523   5.321   2.971
   50LEU      H  459   5.519   5.393   3.040
   50LEU     CA  460   5.451   5.352   2.847
   50LEU     CB  461   5.306   5.393   2.877
   50LEU     CG  462   5.209   5.300   2.948
   50LEU    CD1  463   5.243   5.299   3.097
   50LEU    CD2  464   5.067   5.352   2.924
   50LEU      C  465   5.521   5.464   2.771
   50LEU      O  466   5.550   5.568   2.831
   51LEU      N  467   5.543   5.439   2.642
   51LEU      H  468   5.518   5.350   2.603
   51LEU     CA  469   5.617   5.529   2.553
   51LEU     CB  470   5.761   5.482   2.528
   51LEU     CG  471   5.861   5.486   2.644
   51LEU    CD1  472   5.940   5.357   2.621
   51LEU    CD2  473   5.952   5.609   2.631
   51LEU      C  474   5.542   5.532   2.420
   51LEU      O  475   5.477   5.434   2.386
   52LEU      N  476   5.557   5.641   2.346
   52LEU      H  477   5.600   5.724   2.380
   52LEU     CA  478   5.485   5.660   2.219
   52LEU     CB  479   5.351   5.724   2.255
   52LEU     CG  480   5.262   5.761   2.137
   52LEU    CD1  481   5.207   5.634   2.073
   52LEU    CD2  482   5.145   5.850   2.181
   52LEU      C  483   5.573   5.742   2.124
   52LEU      O  484   5.600   5.857   2.159
   53PHE      N  485   5.572   5.699   1.998
   53PHE      H  486   5.535   5.609   1.975
   53PHE     CA  487   5.643   5.772   1.893
   53PHE     CB  488   5.739   5.683   1.813
   53PHE     CG  489   5.850   5.645   1.911
   53PHE    CD1  490   5.837   5.539   1.999
   53PHE    HD1  491   5.814   5.443   1.951
   53PHE    CD2  492   5.947   5.739   1.943
   53PHE    HD2  493   5.967   5.822   1.875
   53PHE    CE1  494   5.907   5.537   2.119
   53PHE    HE1  495   5.868   5.479   2.202
   53PHE    CE2  496   6.021   5.738   2.060
   53PHE    HE2  497   6.094   5.815   2.086
   53PHE     CZ  498   6.006   5.631   2.148
   53PHE     HZ  499   6.072   5.619   2.233
   53PHE      C  500   5.536   5.814   1.792
   53PHE      O  501   5.458   5.727   1.755
   54PRO      N  502   5.521   5.945   1.773
   54PRO     CA  503   5.458   5.998   1.651
   54PRO     CB  504   5.420   6.141   1.692
   54PRO     CG  505   5.516   6.176   1.806
   54PRO     CD  506   5.543   6.044   1.879
   54PRO      C  507   5.560   5.982   1.538
   54PRO      O  508   5.662   6.049   1.527
   55LEU      N  509   5.526   5.902   1.436
   55LEU      H  510   5.435   5.863   1.438
   55LEU     CA  511   5.614   5.875   1.321
   55LEU     CB  512   5.651   5.727   1.324
   55LEU     CG  513   5.740   5.683   1.440
   55LEU    CD1  514   5.742   5.531   1.460
   55LEU    CD2  515   5.885   5.732   1.434
   55LEU      C  516   5.541   5.896   1.188
   55LEU      O  517   5.419   5.891   1.196
   56THR      N  518   5.616   5.925   1.082
   56THR      H  519   5.715   5.918   1.083
   56THR     CA  520   5.555   5.946   0.950
   56THR     CB  521   5.616   6.053   0.860
   56THR    OG1  522   5.747   6.012   0.820
   56THR    HG1  523   5.802   6.016   0.903
   56THR    CG2  524   5.619   6.186   0.936
   56THR      C  525   5.532   5.820   0.866
   56THR      O  526   5.418   5.798   0.825
   57ALA      N  527   5.636   5.738   0.863
   57ALA      H  528   5.721   5.782   0.894
   57ALA     CA  529   5.635   5.600   0.812
   57ALA     CB  530   5.780   5.554   0.791
   57ALA      C  531   5.564   5.499   0.903
   57ALA      O  532   5.525   5.535   1.014
   58GLN      N  533   5.530   5.385   0.843
   58GLN      H  534   5.514   5.392   0.744
   58GLN     CA  535   5.507   5.259   0.915
   58GLN     CB  536   5.403   5.182   0.835
   58GLN     CG  537   5.275   5.135   0.906
   58GLN     CD  538   5.298   5.021   1.005
   58GLN    OE1  539   5.376   5.022   1.100
   58GLN    NE2  540   5.220   4.918   0.976
   58GLN   HE21  541   5.166   4.923   0.892
   58GLN   HE22  542   5.230   4.829   1.021
   58GLN      C  543   5.638   5.182   0.932
   58GLN      O  544   5.703   5.132   0.840
   59HISE     N  545   5.663   5.152   1.059
   59HISE     H  546   5.605   5.187   1.133
   59HISE    CA  547   5.790   5.089   1.096
   59HISE    CB  548   5.864   5.173   1.200
   59HISE    CG  549   5.922   5.303   1.144
   59HISE   ND1  550   6.050   5.328   1.121
   59HISE   CD2  551   5.864   5.423   1.137
   59HISE   HD2  552   5.760   5.446   1.156
   59HISE   CE1  553   6.071   5.456   1.090
   59HISE   HE1  554   6.163   5.503   1.055
   59HISE   NE2  555   5.952   5.515   1.097
   59HISE   HE2  556   5.936   5.613   1.087
   59HISE     C  557   5.774   4.941   1.132
   59HISE     O  558   5.865   4.883   1.190
   60GLU      N  559   5.664   4.877   1.091
   60GLU      H  560   5.596   4.934   1.045
   60GLU     CA  561   5.631   4.737   1.121
   60GLU     CB  562   5.492   4.717   1.060
   60GLU     CG  563   5.427   4.582   1.090
   60GLU     CD  564   5.283   4.587   1.039
   60GLU    OE1  565   5.244   4.509   0.950
   60GLU    OE2  566   5.210   4.671   1.096
   60GLU      C  567   5.733   4.641   1.060
   60GLU      O  568   5.791   4.554   1.124
   61ASN      N  569   5.767   4.661   0.933
   61ASN      H  570   5.713   4.725   0.878
   61ASN     CA  571   5.875   4.589   0.864
   61ASN     CB  572   5.876   4.632   0.717
   61ASN     CG  573   5.911   4.777   0.684
   61ASN    OD1  574   5.939   4.862   0.769
   61ASN    ND2  575   5.868   4.813   0.564
   61ASN   HD21  576   5.816   4.741   0.517
   61ASN   HD22  577   5.883   4.908   0.538
   61ASN      C  578   6.010   4.599   0.935
   61ASN      O  579   6.083   4.499   0.939
   62PHE      N  580   6.051   4.714   0.987
   62PHE      H  581   6.010   4.800   0.958
   62PHE     CA  582   6.169   4.720   1.076
   62PHE     CB  583   6.198   4.867   1.105
   62PHE     CG  584   6.349   4.888   1.114
   62PHE    CD1  585   6.430   4.914   1.004
   62PHE    HD1  586   6.387   4.897   0.905
   62PHE    CD2  587   6.417   4.869   1.234
   62PHE    HD2  588   6.365   4.819   1.315
   62PHE    CE1  589   6.568   4.921   1.017
   62PHE    HE1  590   6.631   4.929   0.928
   62PHE    CE2  591   6.554   4.889   1.249
   62PHE    HE2  592   6.606   4.871   1.343
   62PHE     CZ  593   6.635   4.914   1.139
   62PHE     HZ  594   6.743   4.918   1.153
   62PHE      C  595   6.146   4.653   1.211
   62PHE      O  596   6.217   4.563   1.257
   63ARG      N  597   6.034   4.683   1.275
   63ARG      H  598   5.957   4.722   1.224
   63ARG     CA  599   6.002   4.629   1.408
   63ARG     CB  600   5.890   4.697   1.488
   63ARG     CG  601   5.913   4.840   1.535
   63ARG     CD  602   6.028   4.837   1.636
   63ARG     NE  603   5.982   4.767   1.757
   63ARG     HE  604   5.883   4.757   1.768
   63ARG     CZ  605   6.060   4.717   1.853
   63ARG    NH1  606   6.188   4.755   1.867
   63ARG   HH11  607   6.234   4.818   1.805
   63ARG   HH12  608   6.236   4.725   1.950
   63ARG    NH2  609   6.003   4.675   1.967
   63ARG   HH21  610   5.903   4.673   1.970
   63ARG   HH22  611   6.055   4.653   2.050
   63ARG      C  612   5.994   4.476   1.417
   63ARG      O  613   6.052   4.417   1.507
   64LYS      N  614   5.939   4.412   1.314
   64LYS      H  615   5.889   4.465   1.246
   64LYS     CA  616   5.927   4.266   1.295
   64LYS     CB  617   5.859   4.249   1.160
   64LYS     CG  618   5.706   4.247   1.157
   64LYS     CD  619   5.637   4.239   1.021
   64LYS     CE  620   5.490   4.208   1.050
   64LYS     NZ  621   5.409   4.182   0.930
   64LYS    HZ1  622   5.315   4.157   0.951
   64LYS    HZ2  623   5.406   4.263   0.871
   64LYS    HZ3  624   5.447   4.103   0.882
   64LYS      C  625   6.066   4.201   1.292
   64LYS      O  626   6.086   4.114   1.377
   65LYS      N  627   6.156   4.264   1.218
   65LYS      H  628   6.133   4.344   1.163
   65LYS     CA  629   6.294   4.219   1.191
   65LYS     CB  630   6.357   4.303   1.080
   65LYS     CG  631   6.425   4.222   0.970
   65LYS     CD  632   6.468   4.319   0.859
   65LYS     CE  633   6.352   4.397   0.796
   65LYS     NZ  634   6.248   4.317   0.729
   65LYS    HZ1  635   6.294   4.248   0.673
   65LYS    HZ2  636   6.190   4.266   0.793
   65LYS    HZ3  637   6.185   4.369   0.671
   65LYS      C  638   6.385   4.216   1.315
   65LYS      O  639   6.435   4.114   1.361
   66GLN      N  640   6.361   4.318   1.396
   66GLN      H  641   6.307   4.397   1.365
   66GLN     CA  642   6.426   4.325   1.527
   66GLN     CB  643   6.407   4.463   1.589
   66GLN     CG  644   6.467   4.573   1.501
   66GLN     CD  645   6.460   4.704   1.581
   66GLN    OE1  646   6.367   4.784   1.588
   66GLN    NE2  647   6.565   4.734   1.655
   66GLN   HE21  648   6.653   4.687   1.671
   66GLN   HE22  649   6.571   4.826   1.694
   66GLN      C  650   6.383   4.220   1.630
   66GLN      O  651   6.461   4.198   1.723
   67ILE      N  652   6.253   4.194   1.627
   67ILE      H  653   6.193   4.225   1.553
   67ILE     CA  654   6.197   4.096   1.722
   67ILE     CB  655   6.057   4.146   1.756
   67ILE    CG1  656   6.066   4.282   1.825
   67ILE    CG2  657   5.991   4.045   1.851
   67ILE     CD  658   5.924   4.338   1.842
   67ILE      C  659   6.199   3.949   1.681
   67ILE      O  660   6.275   3.880   1.748
   68GLU      N  661   6.148   3.920   1.561
   68GLU      H  662   6.119   3.984   1.490
   68GLU     CA  663   6.138   3.784   1.507
   68GLU     CB  664   6.058   3.784   1.376
   68GLU     CG  665   5.912   3.805   1.417
   68GLU     CD  666   5.829   3.799   1.289
   68GLU    OE1  667   5.800   3.686   1.243
   68GLU    OE2  668   5.786   3.905   1.238
   68GLU      C  669   6.276   3.720   1.494
   68GLU      O  670   6.369   3.784   1.445
   69GLU      N  671   6.307   3.616   1.571
   69GLU      H  672   6.232   3.558   1.601
   69GLU     CA  673   6.437   3.552   1.595
   69GLU     CB  674   6.501   3.504   1.465
   69GLU     CG  675   6.406   3.401   1.403
   69GLU     CD  676   6.446   3.349   1.264
   69GLU    OE1  677   6.424   3.230   1.233
   69GLU    OE2  678   6.486   3.431   1.179
   69GLU      C  679   6.548   3.624   1.673
   69GLU      O  680   6.631   3.557   1.734
   70LEU      N  681   6.547   3.757   1.675
   70LEU      H  682   6.478   3.814   1.630
   70LEU     CA  683   6.652   3.838   1.738
   70LEU     CB  684   6.671   3.969   1.663
   70LEU     CG  685   6.727   3.949   1.522
   70LEU    CD1  686   6.743   4.090   1.464
   70LEU    CD2  687   6.840   3.847   1.503
   70LEU      C  688   6.633   3.856   1.889
   70LEU      O  689   6.731   3.875   1.960
   71LYS      N  690   6.506   3.862   1.928
   71LYS      H  691   6.429   3.861   1.865
   71LYS     CA  692   6.464   3.874   2.069
   71LYS     CB  693   6.402   4.013   2.082
   71LYS     CG  694   6.505   4.127   2.073
   71LYS     CD  695   6.476   4.245   2.165
   71LYS     CE  696   6.479   4.194   2.309
   71LYS     NZ  697   6.492   4.300   2.410
   71LYS    HZ1  698   6.556   4.366   2.371
   71LYS    HZ2  699   6.404   4.345   2.424
   71LYS    HZ3  700   6.533   4.262   2.493
   71LYS      C  701   6.359   3.771   2.111
   71LYS      O  702   6.308   3.703   2.023
   72GLY      N  703   6.334   3.760   2.241
   72GLY      H  704   6.386   3.802   2.315
   72GLY     CA  705   6.263   3.644   2.297
   72GLY      C  706   6.110   3.645   2.307
   72GLY      O  707   6.059   3.651   2.419
   73GLN      N  708   6.048   3.605   2.197
   73GLN      H  709   6.102   3.597   2.114
   73GLN     CA  710   5.903   3.581   2.190
   73GLN     CB  711   5.849   3.552   2.050
   73GLN     CG  712   5.845   3.672   1.955
   73GLN     CD  713   5.764   3.630   1.832
   73GLN    OE1  714   5.642   3.641   1.817
   73GLN    NE2  715   5.839   3.587   1.732
   73GLN   HE21  716   5.938   3.588   1.745
   73GLN   HE22  717   5.796   3.562   1.645
   73GLN      C  718   5.854   3.477   2.291
   73GLN      O  719   5.895   3.361   2.277
   74GLU      N  720   5.770   3.522   2.383
   74GLU      H  721   5.732   3.615   2.375
   74GLU     CA  722   5.714   3.446   2.495
   74GLU     CB  723   5.805   3.465   2.617
   74GLU     CG  724   5.769   3.363   2.725
   74GLU     CD  725   5.855   3.385   2.850
   74GLU    OE1  726   5.815   3.419   2.964
   74GLU    OE2  727   5.978   3.370   2.838
   74GLU      C  728   5.569   3.488   2.521
   74GLU      O  729   5.535   3.561   2.614
   75VAL      N  730   5.492   3.405   2.450
   75VAL      H  731   5.523   3.320   2.409
   75VAL     CA  732   5.347   3.426   2.453
   75VAL     CB  733   5.289   3.379   2.320
   75VAL    CG1  734   5.162   3.463   2.298
   75VAL    CG2  735   5.368   3.403   2.191
   75VAL      C  736   5.265   3.388   2.577
   75VAL      O  737   5.174   3.306   2.583
   76SER      N  738   5.292   3.464   2.683
   76SER      H  739   5.366   3.530   2.691
   76SER     CA  740   5.229   3.436   2.813
   76SER     CB  741   5.302   3.505   2.929
   76SER     OG  742   5.242   3.468   3.053
   76SER     HG  743   5.265   3.371   3.067
   76SER      C  744   5.080   3.467   2.819
   76SER      O  745   5.045   3.583   2.798
   77PRO      N  746   5.002   3.371   2.867
   77PRO     CA  747   4.859   3.397   2.888
   77PRO     CB  748   4.813   3.267   2.954
   77PRO     CG  749   4.911   3.156   2.915
   77PRO     CD  750   5.039   3.229   2.873
   77PRO      C  751   4.837   3.516   2.982
   77PRO      O  752   4.741   3.589   2.957
   78LYS      N  753   4.924   3.525   3.081
   78LYS      H  754   4.988   3.450   3.099
   78LYS     CA  755   4.932   3.627   3.187
   78LYS     CB  756   5.031   3.576   3.292
   78LYS     CG  757   5.025   3.654   3.424
   78LYS     CD  758   5.124   3.613   3.532
   78LYS     CE  759   5.086   3.478   3.593
   78LYS     NZ  760   5.190   3.434   3.688
   78LYS    HZ1  761   5.274   3.409   3.641
   78LYS    HZ2  762   5.198   3.514   3.747
   78LYS    HZ3  763   5.148   3.354   3.731
   78LYS      C  764   4.949   3.773   3.142
   78LYS      O  765   4.923   3.867   3.215
   79VAL      N  766   4.996   3.790   3.018
   79VAL      H  767   4.986   3.718   2.949
   79VAL     CA  768   5.033   3.925   2.973
   79VAL     CB  769   5.183   3.930   2.942
   79VAL    CG1  770   5.237   4.068   2.904
   79VAL    CG2  771   5.263   3.876   3.061
   79VAL      C  772   4.957   3.948   2.843
   79VAL      O  773   4.973   3.883   2.739
   80TYR      N  774   4.874   4.052   2.850
   80TYR      H  775   4.871   4.117   2.926
   80TYR     CA  776   4.783   4.095   2.743
   80TYR     CB  777   4.680   4.195   2.795
   80TYR     CG  778   4.579   4.234   2.687
   80TYR    CD1  779   4.457   4.168   2.674
   80TYR    HD1  780   4.426   4.088   2.740
   80TYR    CD2  781   4.597   4.346   2.607
   80TYR    HD2  782   4.689   4.403   2.621
   80TYR    CE1  783   4.364   4.212   2.581
   80TYR    HE1  784   4.286   4.140   2.555
   80TYR    CE2  785   4.504   4.395   2.516
   80TYR    HE2  786   4.527   4.491   2.471
   80TYR     CZ  787   4.384   4.326   2.505
   80TYR     OH  788   4.282   4.373   2.428
   80TYR     HH  789   4.201   4.316   2.441
   80TYR      C  790   4.863   4.167   2.634
   80TYR      O  791   4.937   4.262   2.660
   81PHE      N  792   4.821   4.152   2.509
   81PHE      H  793   4.728   4.121   2.490
   81PHE     CA  794   4.888   4.207   2.390
   81PHE     CB  795   4.996   4.113   2.338
   81PHE     CG  796   4.952   3.974   2.292
   81PHE    CD1  797   4.922   3.943   2.160
   81PHE    HD1  798   4.901   4.022   2.088
   81PHE    CD2  799   4.949   3.878   2.393
   81PHE    HD2  800   4.937   3.920   2.493
   81PHE    CE1  801   4.872   3.816   2.132
   81PHE    HE1  802   4.819   3.803   2.037
   81PHE    CE2  803   4.909   3.749   2.361
   81PHE    HE2  804   4.897   3.676   2.442
   81PHE     CZ  805   4.874   3.718   2.230
   81PHE     HZ  806   4.819   3.626   2.212
   81PHE      C  807   4.789   4.246   2.280
   81PHE      O  808   4.675   4.200   2.282
   82MET      N  809   4.826   4.339   2.193
   82MET      H  810   4.912   4.390   2.203
   82MET     CA  811   4.736   4.390   2.088
   82MET     CB  812   4.641   4.483   2.163
   82MET     CG  813   4.490   4.468   2.143
   82MET     SD  814   4.438   4.473   1.967
   82MET     CE  815   4.282   4.554   1.990
   82MET      C  816   4.803   4.454   1.966
   82MET      O  817   4.913   4.507   1.982
   83LYS      N  818   4.731   4.454   1.854
   83LYS      H  819   4.631   4.446   1.856
   83LYS     CA  820   4.778   4.505   1.725
   83LYS     CB  821   4.744   4.406   1.613
   83LYS     CG  822   4.783   4.453   1.473
   83LYS     CD  823   4.922   4.408   1.429
   83LYS     CE  824   4.985   4.490   1.316
   83LYS     NZ  825   5.077   4.408   1.235
   83LYS    HZ1  826   5.022   4.341   1.186
   83LYS    HZ2  827   5.117   4.467   1.164
   83LYS    HZ3  828   5.143   4.364   1.295
   83LYS      C  829   4.720   4.641   1.686
   83LYS      O  830   4.599   4.656   1.671
   84GLN      N  831   4.803   4.740   1.655
   84GLN      H  832   4.903   4.732   1.659
   84GLN     CA  833   4.748   4.864   1.597
   84GLN     CB  834   4.838   4.987   1.608
   84GLN     CG  835   4.891   5.006   1.751
   84GLN     CD  836   4.980   5.129   1.771
   84GLN    OE1  837   5.103   5.120   1.767
   84GLN    NE2  838   4.919   5.247   1.778
   84GLN   HE21  839   4.820   5.257   1.791
   84GLN   HE22  840   4.972   5.321   1.736
   84GLN      C  841   4.713   4.835   1.451
   84GLN      O  842   4.801   4.787   1.379
   85THR      N  843   4.588   4.860   1.414
   85THR      H  844   4.519   4.861   1.486
   85THR     CA  845   4.552   4.866   1.271
   85THR     CB  846   4.428   4.792   1.218
   85THR    OG1  847   4.324   4.808   1.315
   85THR    HG1  848   4.232   4.790   1.280
   85THR    CG2  849   4.481   4.652   1.187
   85THR      C  850   4.542   5.008   1.215
   85THR      O  851   4.610   5.046   1.120
   86ILE      N  852   4.461   5.089   1.282
   86ILE      H  853   4.388   5.050   1.338
   86ILE     CA  854   4.459   5.235   1.265
   86ILE     CB  855   4.319   5.291   1.291
   86ILE    CG1  856   4.253   5.231   1.415
   86ILE    CG2  857   4.227   5.290   1.169
   86ILE     CD  858   4.197   5.338   1.510
   86ILE      C  859   4.568   5.305   1.348
   86ILE      O  860   4.573   5.287   1.469
   87GLY      N  861   4.652   5.386   1.285
   87GLY      H  862   4.628   5.440   1.204
   87GLY     CA  863   4.761   5.453   1.357
   87GLY      C  864   4.724   5.540   1.478
   87GLY      O  865   4.784   5.529   1.584
   88ASN      N  866   4.602   5.591   1.472
   88ASN      H  867   4.556   5.600   1.384
   88ASN     CA  868   4.562   5.687   1.576
   88ASN     CB  869   4.478   5.795   1.509
   88ASN     CG  870   4.357   5.737   1.435
   88ASN    OD1  871   4.355   5.689   1.322
   88ASN    ND2  872   4.238   5.740   1.494
   88ASN   HD21  873   4.218   5.770   1.588
   88ASN   HD22  874   4.156   5.754   1.438
   88ASN      C  875   4.498   5.625   1.701
   88ASN      O  876   4.443   5.696   1.785
   89SER      N  877   4.539   5.503   1.734
   89SER      H  878   4.601   5.449   1.677
   89SER     CA  879   4.495   5.422   1.848
   89SER     CB  880   4.534   5.276   1.827
   89SER     OG  881   4.650   5.264   1.744
   89SER     HG  882   4.610   5.257   1.653
   89SER      C  883   4.557   5.461   1.983
   89SER      O  884   4.540   5.389   2.081
   90CYS      N  885   4.637   5.567   1.982
   90CYS      H  886   4.645   5.619   1.897
   90CYS     CA  887   4.733   5.604   2.087
   90CYS     CB  888   4.832   5.714   2.052
   90CYS     SG  889   4.744   5.867   2.004
   90CYS     HG  890   4.717   5.906   2.129
   90CYS      C  891   4.693   5.605   2.235
   90CYS      O  892   4.742   5.529   2.318
   91GLY      N  893   4.583   5.668   2.277
   91GLY      H  894   4.534   5.727   2.213
   91GLY     CA  895   4.541   5.665   2.418
   91GLY      C  896   4.479   5.536   2.472
   91GLY      O  897   4.524   5.469   2.565
   92THR      N  898   4.374   5.496   2.401
   92THR      H  899   4.334   5.541   2.322
   92THR     CA  900   4.298   5.375   2.437
   92THR     CB  901   4.167   5.361   2.358
   92THR    OG1  902   4.191   5.396   2.222
   92THR    HG1  903   4.107   5.428   2.177
   92THR    CG2  904   4.056   5.421   2.444
   92THR      C  905   4.379   5.246   2.438
   92THR      O  906   4.370   5.176   2.538
   93ILE      N  907   4.467   5.230   2.340
   93ILE      H  908   4.454   5.276   2.252
   93ILE     CA  909   4.560   5.117   2.355
   93ILE     CB  910   4.640   5.090   2.228
   93ILE    CG1  911   4.673   4.943   2.201
   93ILE    CG2  912   4.767   5.175   2.222
   93ILE     CD  913   4.545   4.861   2.186
   93ILE      C  914   4.651   5.120   2.478
   93ILE      O  915   4.637   5.026   2.556
   94GLY      N  916   4.700   5.238   2.517
   94GLY      H  917   4.696   5.322   2.463
   94GLY     CA  918   4.774   5.256   2.643
   94GLY      C  919   4.694   5.225   2.770
   94GLY      O  920   4.732   5.142   2.852
   95LEU      N  921   4.576   5.287   2.773
   95LEU      H  922   4.564   5.369   2.717
   95LEU     CA  923   4.472   5.277   2.875
   95LEU     CB  924   4.355   5.363   2.827
   95LEU     CG  925   4.240   5.346   2.927
   95LEU    CD1  926   4.267   5.454   3.033
   95LEU    CD2  927   4.103   5.345   2.860
   95LEU      C  928   4.438   5.131   2.910
   95LEU      O  929   4.473   5.086   3.019
   96ILE      N  930   4.401   5.062   2.803
   96ILE      H  931   4.393   5.105   2.713
   96ILE     CA  932   4.366   4.922   2.827
   96ILE     CB  933   4.286   4.854   2.715
   96ILE    CG1  934   4.256   4.712   2.762
   96ILE    CG2  935   4.355   4.848   2.579
   96ILE     CD  936   4.119   4.718   2.829
   96ILE      C  937   4.491   4.846   2.873
   96ILE      O  938   4.485   4.789   2.982
   97HISE     N  939   4.599   4.851   2.796
   97HISE     H  940   4.600   4.896   2.706
   97HISE    CA  941   4.725   4.781   2.824
   97HISE    CB  942   4.830   4.824   2.721
   97HISE    CG  943   4.866   4.712   2.624
   97HISE   ND1  944   4.931   4.601   2.656
   97HISE   CD2  945   4.883   4.741   2.495
   97HISE   HD2  946   4.845   4.828   2.441
   97HISE   CE1  947   4.994   4.560   2.546
   97HISE   HE1  948   5.037   4.460   2.533
   97HISE   NE2  949   4.957   4.641   2.448
   97HISE   HE2  950   4.972   4.631   2.349
   97HISE     C  951   4.785   4.803   2.963
   97HISE     O  952   4.787   4.710   3.044
   98ALA      N  953   4.801   4.929   3.001
   98ALA      H  954   4.747   5.004   2.962
   98ALA     CA  955   4.853   4.952   3.137
   98ALA     CB  956   4.879   5.099   3.166
   98ALA      C  957   4.765   4.913   3.256
   98ALA      O  958   4.823   4.865   3.353
   99VAL      N  959   4.633   4.914   3.235
   99VAL      H  960   4.587   4.929   3.148
   99VAL     CA  961   4.545   4.864   3.342
   99VAL     CB  962   4.419   4.950   3.352
   99VAL    CG1  963   4.458   5.097   3.373
   99VAL    CG2  964   4.315   4.928   3.242
   99VAL      C  965   4.519   4.714   3.347
   99VAL      O  966   4.485   4.651   3.448
  100ALA      N  967   4.524   4.645   3.234
  100ALA      H  968   4.523   4.689   3.144
  100ALA     CA  969   4.520   4.498   3.229
  100ALA     CB  970   4.475   4.455   3.089
  100ALA      C  971   4.654   4.434   3.266
  100ALA      O  972   4.653   4.334   3.337
  101ASN      N  973   4.767   4.498   3.238
  101ASN      H  974   4.766   4.581   3.181
  101ASN     CA  975   4.896   4.432   3.257
  101ASN     CB  976   4.987   4.466   3.139
  101ASN     CG  977   4.959   4.375   3.019
  101ASN    OD1  978   4.960   4.253   3.036
  101ASN    ND2  979   4.953   4.422   2.895
  101ASN   HD21  980   4.954   4.517   2.865
  101ASN   HD22  981   4.943   4.365   2.813
  101ASN      C  982   4.967   4.429   3.393
  101ASN      O  983   5.036   4.331   3.419
  102ASN      N  984   4.965   4.548   3.452
  102ASN      H  985   4.959   4.638   3.410
  102ASN     CA  986   5.000   4.560   3.594
  102ASN     CB  987   4.991   4.709   3.629
  102ASN     CG  988   5.051   4.749   3.764
  102ASN    OD1  989   4.981   4.756   3.865
  102ASN    ND2  990   5.184   4.743   3.767
  102ASN   HD21  991   5.240   4.698   3.697
  102ASN   HD22  992   5.229   4.795   3.840
  102ASN      C  993   4.922   4.472   3.692
  102ASN      O  994   4.800   4.455   3.682
  103GLN      N  995   4.984   4.435   3.803
  103GLN      H  996   5.083   4.441   3.814
  103GLN     CA  997   4.918   4.373   3.919
  103GLN     CB  998   4.907   4.226   3.878
  103GLN     CG  999   4.800   4.158   3.963
  103GLN     CD 1000   4.823   4.007   3.965
  103GLN    OE1 1001   4.797   3.937   4.063
  103GLN    NE2 1002   4.850   3.952   3.846
  103GLN   HE21 1003   4.859   4.013   3.767
  103GLN   HE22 1004   4.876   3.856   3.845
  103GLN      C 1005   5.003   4.395   4.045
  103GLN      O 1006   5.005   4.308   4.131
  104ASP      N 1007   5.060   4.514   4.060
  104ASP      H 1008   5.094   4.562   3.979
  104ASP     CA 1009   5.115   4.568   4.185
  104ASP     CB 1010   5.268   4.571   4.170
  104ASP     CG 1011   5.316   4.660   4.056
  104ASP    OD1 1012   5.301   4.784   4.055
  104ASP    OD2 1013   5.395   4.607   3.974
  104ASP      C 1014   5.057   4.701   4.231
  104ASP      O 1015   5.044   4.728   4.351
  105LYS      N 1016   5.013   4.787   4.139
  105LYS      H 1017   5.034   4.778   4.042
  105LYS     CA 1018   4.967   4.922   4.173
  105LYS     CB 1019   5.068   5.018   4.111
  105LYS     CG 1020   5.178   5.052   4.211
  105LYS     CD 1021   5.312   5.070   4.140
  105LYS     CE 1022   5.424   5.096   4.242
  105LYS     NZ 1023   5.452   4.980   4.327
  105LYS    HZ1 1024   5.526   4.924   4.290
  105LYS    HZ2 1025   5.476   5.005   4.421
  105LYS    HZ3 1026   5.370   4.924   4.334
  105LYS      C 1027   4.825   4.961   4.129
  105LYS      O 1028   4.756   5.037   4.196
  106LEU      N 1029   4.791   4.907   4.012
  106LEU      H 1030   4.863   4.862   3.959
  106LEU     CA 1031   4.659   4.923   3.950
  106LEU     CB 1032   4.675   4.943   3.799
  106LEU     CG 1033   4.702   5.089   3.761
  106LEU    CD1 1034   4.747   5.105   3.616
  106LEU    CD2 1035   4.587   5.187   3.787
  106LEU      C 1036   4.563   4.808   3.981
  106LEU      O 1037   4.607   4.702   4.026
  107GLY      N 1038   4.434   4.831   3.959
  107GLY      H 1039   4.412   4.929   3.955
  107GLY     CA 1040   4.316   4.745   3.977
  107GLY      C 1041   4.199   4.764   3.880
  107GLY      O 1042   4.126   4.863   3.882
  108PHE      N 1043   4.188   4.661   3.797
  108PHE      H 1044   4.226   4.570   3.812
  108PHE     CA 1045   4.109   4.660   3.673
  108PHE     CB 1046   4.136   4.524   3.609
  108PHE     CG 1047   4.081   4.492   3.469
  108PHE    CD1 1048   3.977   4.403   3.449
  108PHE    HD1 1049   3.920   4.364   3.533
  108PHE    CD2 1050   4.129   4.571   3.365
  108PHE    HD2 1051   4.226   4.619   3.370
  108PHE    CE1 1052   3.914   4.404   3.325
  108PHE    HE1 1053   3.827   4.339   3.309
  108PHE    CE2 1054   4.065   4.573   3.241
  108PHE    HE2 1055   4.125   4.621   3.164
  108PHE     CZ 1056   3.956   4.489   3.224
  108PHE     HZ 1057   3.909   4.506   3.127
  108PHE      C 1058   3.961   4.697   3.683
  108PHE      O 1059   3.900   4.680   3.788
  109GLU      N 1060   3.904   4.735   3.569
  109GLU      H 1061   3.950   4.707   3.484
  109GLU     CA 1062   3.764   4.780   3.558
  109GLU     CB 1063   3.737   4.830   3.416
  109GLU     CG 1064   3.616   4.921   3.394
  109GLU     CD 1065   3.501   4.838   3.336
  109GLU    OE1 1066   3.388   4.891   3.349
  109GLU    OE2 1067   3.529   4.733   3.275
  109GLU      C 1068   3.662   4.674   3.598
  109GLU      O 1069   3.676   4.554   3.573
  110ASP      N 1070   3.544   4.720   3.640
  110ASP      H 1071   3.537   4.817   3.662
  110ASP     CA 1072   3.423   4.652   3.687
  110ASP     CB 1073   3.332   4.768   3.725
  110ASP     CG 1074   3.192   4.748   3.782
  110ASP    OD1 1075   3.179   4.763   3.906
  110ASP    OD2 1076   3.097   4.714   3.708
  110ASP      C 1077   3.362   4.559   3.582
  110ASP      O 1078   3.344   4.440   3.608
  111GLY      N 1079   3.334   4.607   3.461
  111GLY      H 1080   3.399   4.671   3.419
  111GLY     CA 1081   3.270   4.522   3.360
  111GLY      C 1082   3.208   4.592   3.238
  111GLY      O 1083   3.233   4.551   3.126
  112SER      N 1084   3.139   4.704   3.263
  112SER      H 1085   3.144   4.750   3.352
  112SER     CA 1086   3.048   4.769   3.168
  112SER     CB 1087   2.969   4.886   3.228
  112SER     OG 1088   2.914   4.844   3.353
  112SER     HG 1089   2.988   4.846   3.420
  112SER      C 1090   3.113   4.819   3.039
  112SER      O 1091   3.044   4.826   2.937
  113VAL      N 1092   3.243   4.847   3.040
  113VAL      H 1093   3.290   4.803   3.116
  113VAL     CA 1094   3.321   4.875   2.918
  113VAL     CB 1095   3.338   5.027   2.907
  113VAL    CG1 1096   3.444   5.062   2.802
  113VAL    CG2 1097   3.208   5.091   2.859
  113VAL      C 1098   3.446   4.789   2.898
  113VAL      O 1099   3.453   4.694   2.820
  114LEU      N 1100   3.549   4.822   2.974
  114LEU      H 1101   3.537   4.884   3.052
  114LEU     CA 1102   3.684   4.764   2.962
  114LEU     CB 1103   3.787   4.835   3.049
  114LEU     CG 1104   3.807   4.978   3.000
  114LEU    CD1 1105   3.896   5.060   3.093
  114LEU    CD2 1106   3.835   4.993   2.851
  114LEU      C 1107   3.705   4.612   2.964
  114LEU      O 1108   3.783   4.569   2.879
  115LYS      N 1109   3.630   4.547   3.053
  115LYS      H 1110   3.589   4.597   3.129
  115LYS     CA 1111   3.616   4.402   3.071
  115LYS     CB 1112   3.554   4.370   3.206
  115LYS     CG 1113   3.593   4.230   3.251
  115LYS     CD 1114   3.544   4.192   3.391
  115LYS     CE 1115   3.524   4.043   3.421
  115LYS     NZ 1116   3.475   3.988   3.549
  115LYS    HZ1 1117   3.442   3.894   3.538
  115LYS    HZ2 1118   3.547   3.983   3.618
  115LYS    HZ3 1119   3.401   4.048   3.580
  115LYS      C 1120   3.536   4.333   2.960
  115LYS      O 1121   3.587   4.235   2.908
  116GLN      N 1122   3.425   4.398   2.924
  116GLN      H 1123   3.383   4.474   2.974
  116GLN     CA 1124   3.342   4.365   2.807
  116GLN     CB 1125   3.225   4.464   2.805
  116GLN     CG 1126   3.150   4.465   2.672
  116GLN     CD 1127   3.005   4.514   2.682
  116GLN    OE1 1128   2.933   4.496   2.781
  116GLN    NE2 1129   2.953   4.548   2.565
  116GLN   HE21 1130   3.013   4.551   2.485
  116GLN   HE22 1131   2.854   4.557   2.558
  116GLN      C 1132   3.426   4.361   2.679
  116GLN      O 1133   3.429   4.254   2.618
  117PHE      N 1134   3.518   4.457   2.666
  117PHE      H 1135   3.516   4.536   2.727
  117PHE     CA 1136   3.632   4.463   2.574
  117PHE     CB 1137   3.698   4.601   2.571
  117PHE     CG 1138   3.800   4.628   2.460
  117PHE    CD1 1139   3.924   4.662   2.513
  117PHE    HD1 1140   3.945   4.682   2.618
  117PHE    CD2 1141   3.770   4.597   2.328
  117PHE    HD2 1142   3.668   4.570   2.299
  117PHE    CE1 1143   4.030   4.670   2.422
  117PHE    HE1 1144   4.133   4.660   2.456
  117PHE    CE2 1145   3.875   4.611   2.239
  117PHE    HE2 1146   3.866   4.610   2.130
  117PHE     CZ 1147   3.999   4.647   2.289
  117PHE     HZ 1148   4.079   4.663   2.216
  117PHE      C 1149   3.740   4.358   2.598
  117PHE      O 1150   3.783   4.292   2.503
  118LEU      N 1151   3.792   4.355   2.720
  118LEU      H 1152   3.788   4.439   2.774
  118LEU     CA 1153   3.887   4.251   2.763
  118LEU     CB 1154   3.930   4.271   2.908
  118LEU     CG 1155   4.079   4.240   2.919
  118LEU    CD1 1156   4.163   4.355   2.862
  118LEU    CD2 1157   4.132   4.205   3.058
  118LEU      C 1158   3.862   4.107   2.720
  118LEU      O 1159   3.940   4.064   2.635
  119SER      N 1160   3.741   4.067   2.760
  119SER      H 1161   3.670   4.127   2.796
  119SER     CA 1162   3.689   3.932   2.735
  119SER     CB 1163   3.554   3.910   2.804
  119SER     OG 1164   3.462   3.815   2.748
  119SER     HG 1165   3.445   3.745   2.817
  119SER      C 1166   3.676   3.896   2.587
  119SER      O 1167   3.749   3.809   2.542
  120GLU      N 1168   3.609   3.981   2.510
  120GLU      H 1169   3.529   4.032   2.543
  120GLU     CA 1170   3.606   3.971   2.363
  120GLU     CB 1171   3.527   4.083   2.295
  120GLU     CG 1172   3.503   4.078   2.144
  120GLU     CD 1173   3.398   4.171   2.082
  120GLU    OE1 1174   3.284   4.176   2.132
  120GLU    OE2 1175   3.437   4.255   1.998
  120GLU      C 1176   3.743   3.960   2.296
  120GLU      O 1177   3.780   3.864   2.229
  121THR      N 1178   3.830   4.058   2.316
  121THR      H 1179   3.803   4.144   2.360
  121THR     CA 1180   3.969   4.047   2.268
  121THR     CB 1181   4.047   4.177   2.287
  121THR    OG1 1182   4.079   4.205   2.424
  121THR    HG1 1183   4.000   4.189   2.482
  121THR    CG2 1184   3.985   4.300   2.220
  121THR      C 1185   4.048   3.922   2.308
  121THR      O 1186   4.128   3.885   2.223
  122GLU      N 1187   4.044   3.880   2.434
  122GLU      H 1188   4.015   3.939   2.510
  122GLU     CA 1189   4.111   3.754   2.467
  122GLU     CB 1190   4.083   3.706   2.609
  122GLU     CG 1191   4.159   3.793   2.710
  122GLU     CD 1192   4.305   3.749   2.726
  122GLU    OE1 1193   4.401   3.814   2.678
  122GLU    OE2 1194   4.327   3.646   2.793
  122GLU      C 1195   4.091   3.638   2.369
  122GLU      O 1196   4.182   3.579   2.310
  123LYS      N 1197   3.965   3.604   2.344
  123LYS      H 1198   3.898   3.655   2.398
  123LYS     CA 1199   3.903   3.504   2.256
  123LYS     CB 1200   3.753   3.532   2.266
  123LYS     CG 1201   3.685   3.518   2.402
  123LYS     CD 1202   3.535   3.545   2.389
  123LYS     CE 1203   3.475   3.565   2.528
  123LYS     NZ 1204   3.328   3.559   2.528
  123LYS    HZ1 1205   3.286   3.583   2.615
  123LYS    HZ2 1206   3.291   3.620   2.458
  123LYS    HZ3 1207   3.307   3.464   2.505
  123LYS      C 1208   3.940   3.503   2.107
  123LYS      O 1209   3.883   3.432   2.024
  124MET      N 1210   4.037   3.587   2.072
  124MET      H 1211   4.106   3.623   2.134
  124MET     CA 1212   4.068   3.621   1.932
  124MET     CB 1213   4.020   3.765   1.906
  124MET     CG 1214   3.869   3.785   1.889
  124MET     SD 1215   3.819   3.951   1.829
  124MET     CE 1216   3.644   3.921   1.841
  124MET      C 1217   4.214   3.621   1.887
  124MET      O 1218   4.304   3.658   1.962
  125SER      N 1219   4.228   3.599   1.757
  125SER      H 1220   4.155   3.555   1.703
  125SER     CA 1221   4.356   3.622   1.689
  125SER     CB 1222   4.345   3.577   1.544
  125SER     OG 1223   4.470   3.576   1.474
  125SER     HG 1224   4.521   3.494   1.501
  125SER      C 1225   4.409   3.766   1.690
  125SER      O 1226   4.329   3.859   1.704
  126PRO      N 1227   4.539   3.791   1.688
  126PRO     CA 1228   4.593   3.927   1.675
  126PRO     CB 1229   4.745   3.916   1.660
  126PRO     CG 1230   4.761   3.797   1.756
  126PRO     CD 1231   4.649   3.699   1.721
  126PRO      C 1232   4.516   4.014   1.576
  126PRO      O 1233   4.471   4.113   1.635
  127GLU      N 1234   4.513   3.976   1.449
  127GLU      H 1235   4.583   3.913   1.415
  127GLU     CA 1236   4.432   4.046   1.348
  127GLU     CB 1237   4.446   3.956   1.225
  127GLU     CG 1238   4.356   3.990   1.106
  127GLU     CD 1239   4.360   3.879   1.001
  127GLU    OE1 1240   4.395   3.918   0.887
  127GLU    OE2 1241   4.296   3.773   1.015
  127GLU      C 1242   4.286   4.076   1.383
  127GLU      O 1243   4.243   4.191   1.380
  128ASP      N 1244   4.209   3.979   1.432
  128ASP      H 1245   4.240   3.889   1.402
  128ASP     CA 1246   4.080   3.982   1.502
  128ASP     CB 1247   4.045   3.841   1.550
  128ASP     CG 1248   4.016   3.752   1.428
  128ASP    OD1 1249   3.908   3.755   1.366
  128ASP    OD2 1250   4.115   3.694   1.378
  128ASP      C 1251   4.068   4.078   1.620
  128ASP      O 1252   3.981   4.165   1.619
  129ARG      N 1253   4.169   4.081   1.707
  129ARG      H 1254   4.233   4.004   1.708
  129ARG     CA 1255   4.177   4.175   1.819
  129ARG     CB 1256   4.296   4.149   1.911
  129ARG     CG 1257   4.288   4.017   1.989
  129ARG     CD 1258   4.410   3.991   2.077
  129ARG     NE 1259   4.404   3.861   2.143
  129ARG     HE 1260   4.355   3.789   2.094
  129ARG     CZ 1261   4.485   3.839   2.248
  129ARG    NH1 1262   4.586   3.922   2.276
  129ARG   HH11 1263   4.593   4.006   2.222
  129ARG   HH12 1264   4.655   3.900   2.345
  129ARG    NH2 1265   4.467   3.730   2.323
  129ARG   HH21 1266   4.396   3.662   2.301
  129ARG   HH22 1267   4.517   3.720   2.409
  129ARG      C 1268   4.197   4.318   1.765
  129ARG      O 1269   4.114   4.406   1.787
  130ALA      N 1270   4.276   4.343   1.662
  130ALA      H 1271   4.344   4.278   1.626
  130ALA     CA 1272   4.292   4.472   1.593
  130ALA     CB 1273   4.401   4.463   1.486
  130ALA      C 1274   4.161   4.518   1.529
  130ALA      O 1275   4.098   4.614   1.574
  131LYS      N 1276   4.103   4.428   1.451
  131LYS      H 1277   4.127   4.331   1.447
  131LYS     CA 1278   3.978   4.456   1.377
  131LYS     CB 1279   3.948   4.338   1.284
  131LYS     CG 1280   4.054   4.323   1.174
  131LYS     CD 1281   4.028   4.191   1.099
  131LYS     CE 1282   3.911   4.211   1.004
  131LYS     NZ 1283   3.849   4.079   0.983
  131LYS    HZ1 1284   3.770   4.080   0.923
  131LYS    HZ2 1285   3.919   4.013   0.956
  131LYS    HZ3 1286   3.807   4.050   1.068
  131LYS      C 1287   3.856   4.481   1.466
  131LYS      O 1288   3.767   4.559   1.432
  132CYS      N 1289   3.846   4.412   1.579
  132CYS      H 1290   3.929   4.362   1.605
  132CYS     CA 1291   3.747   4.437   1.685
  132CYS     CB 1292   3.746   4.328   1.792
  132CYS     SG 1293   3.682   4.374   1.957
  132CYS     HG 1294   3.559   4.327   1.939
  132CYS      C 1295   3.748   4.578   1.744
  132CYS      O 1296   3.648   4.647   1.720
  133PHE      N 1297   3.866   4.636   1.768
  133PHE      H 1298   3.949   4.582   1.753
  133PHE     CA 1299   3.884   4.777   1.803
  133PHE     CB 1300   4.035   4.794   1.822
  133PHE     CG 1301   4.100   4.919   1.883
  133PHE    CD1 1302   4.116   5.028   1.798
  133PHE    HD1 1303   4.113   5.019   1.690
  133PHE    CD2 1304   4.138   4.927   2.016
  133PHE    HD2 1305   4.162   4.839   2.076
  133PHE    CE1 1306   4.170   5.144   1.851
  133PHE    HE1 1307   4.173   5.227   1.779
  133PHE    CE2 1308   4.193   5.044   2.068
  133PHE    HE2 1309   4.255   5.043   2.158
  133PHE     CZ 1310   4.206   5.154   1.985
  133PHE     HZ 1311   4.258   5.242   2.023
  133PHE      C 1312   3.811   4.870   1.705
  133PHE      O 1313   3.730   4.956   1.737
  134GLU      N 1314   3.833   4.845   1.577
  134GLU      H 1315   3.882   4.762   1.549
  134GLU     CA 1316   3.772   4.932   1.475
  134GLU     CB 1317   3.842   4.898   1.343
  134GLU     CG 1318   3.989   4.937   1.330
  134GLU     CD 1319   4.051   4.888   1.198
  134GLU    OE1 1320   4.076   4.766   1.191
  134GLU    OE2 1321   4.067   4.962   1.098
  134GLU      C 1322   3.621   4.914   1.454
  134GLU      O 1323   3.554   4.993   1.388
  135LYS      N 1324   3.557   4.817   1.518
  135LYS      H 1325   3.612   4.752   1.570
  135LYS     CA 1326   3.415   4.777   1.517
  135LYS     CB 1327   3.403   4.641   1.449
  135LYS     CG 1328   3.438   4.641   1.300
  135LYS     CD 1329   3.460   4.496   1.257
  135LYS     CE 1330   3.554   4.491   1.136
  135LYS     NZ 1331   3.513   4.565   1.016
  135LYS    HZ1 1332   3.414   4.573   1.006
  135LYS    HZ2 1333   3.563   4.652   1.020
  135LYS    HZ3 1334   3.554   4.523   0.935
  135LYS      C 1335   3.341   4.771   1.651
  135LYS      O 1336   3.221   4.798   1.661
  136ASN      N 1337   3.406   4.748   1.765
  136ASN      H 1338   3.505   4.735   1.765
  136ASN     CA 1339   3.347   4.734   1.899
  136ASN     CB 1340   3.463   4.676   1.980
  136ASN     CG 1341   3.447   4.658   2.131
  136ASN    OD1 1342   3.441   4.752   2.209
  136ASN    ND2 1343   3.425   4.534   2.175
  136ASN   HD21 1344   3.427   4.455   2.113
  136ASN   HD22 1345   3.410   4.517   2.272
  136ASN      C 1346   3.288   4.859   1.964
  136ASN      O 1347   3.339   4.970   1.966
  137GLU      N 1348   3.176   4.840   2.034
  137GLU      H 1349   3.157   4.744   2.053
  137GLU     CA 1350   3.089   4.935   2.105
  137GLU     CB 1351   2.951   4.870   2.124
  137GLU     CG 1352   2.938   4.771   2.240
  137GLU     CD 1353   3.011   4.640   2.209
  137GLU    OE1 1354   3.005   4.583   2.099
  137GLU    OE2 1355   3.095   4.602   2.294
  137GLU      C 1356   3.141   5.001   2.232
  137GLU      O 1357   3.172   5.120   2.223
  138ALA      N 1358   3.191   4.917   2.323
  138ALA      H 1359   3.169   4.819   2.317
  138ALA     CA 1360   3.274   4.956   2.437
  138ALA     CB 1361   3.299   4.828   2.519
  138ALA      C 1362   3.402   5.035   2.412
  138ALA      O 1363   3.404   5.150   2.456
  139ILE      N 1364   3.480   4.998   2.311
  139ILE      H 1365   3.468   4.913   2.260
  139ILE     CA 1366   3.602   5.076   2.282
  139ILE     CB 1367   3.703   4.997   2.200
  139ILE    CG1 1368   3.846   5.052   2.209
  139ILE    CG2 1369   3.659   4.998   2.053
  139ILE     CD 1370   3.920   5.030   2.340
  139ILE      C 1371   3.567   5.211   2.219
  139ILE      O 1372   3.637   5.305   2.257
  140GLN      N 1373   3.447   5.218   2.161
  140GLN      H 1374   3.390   5.139   2.139
  140GLN     CA 1375   3.396   5.350   2.122
  140GLN     CB 1376   3.270   5.351   2.035
  140GLN     CG 1377   3.293   5.286   1.898
  140GLN     CD 1378   3.176   5.281   1.800
  140GLN    OE1 1379   3.057   5.297   1.827
  140GLN    NE2 1380   3.205   5.277   1.670
  140GLN   HE21 1381   3.295   5.271   1.628
  140GLN   HE22 1382   3.127   5.262   1.609
  140GLN      C 1383   3.358   5.437   2.242
  140GLN      O 1384   3.409   5.549   2.247
  141ALA      N 1385   3.294   5.381   2.344
  141ALA      H 1386   3.264   5.286   2.354
  141ALA     CA 1387   3.265   5.451   2.470
  141ALA     CB 1388   3.157   5.374   2.546
  141ALA      C 1389   3.391   5.475   2.554
  141ALA      O 1390   3.405   5.592   2.591
  142ALA      N 1391   3.492   5.389   2.560
  142ALA      H 1392   3.476   5.295   2.529
  142ALA     CA 1393   3.629   5.429   2.597
  142ALA     CB 1394   3.730   5.314   2.606
  142ALA      C 1395   3.689   5.544   2.518
  142ALA      O 1396   3.728   5.643   2.580
  143HISE     N 1397   3.700   5.540   2.385
  143HISE     H 1398   3.684   5.455   2.335
  143HISE    CA 1399   3.746   5.649   2.297
  143HISE    CB 1400   3.744   5.620   2.147
  143HISE    CG 1401   3.847   5.518   2.098
  143HISE   ND1 1402   3.973   5.541   2.062
  143HISE   CD2 1403   3.811   5.409   2.032
  143HISE   HD2 1404   3.715   5.357   2.038
  143HISE   CE1 1405   4.014   5.440   1.986
  143HISE   HE1 1406   4.117   5.424   1.953
  143HISE   NE2 1407   3.910   5.363   1.956
  143HISE   HE2 1408   3.899   5.286   1.892
  143HISE     C 1409   3.680   5.786   2.315
  143HISE     O 1410   3.751   5.874   2.365
  144ASP      N 1411   3.549   5.787   2.335
  144ASP      H 1412   3.504   5.699   2.327
  144ASP     CA 1413   3.465   5.906   2.360
  144ASP     CB 1414   3.320   5.860   2.345
  144ASP     CG 1415   3.212   5.965   2.372
  144ASP    OD1 1416   3.156   5.973   2.483
  144ASP    OD2 1417   3.185   6.043   2.278
  144ASP      C 1418   3.504   5.967   2.495
  144ASP      O 1419   3.550   6.080   2.506
  145ALA      N 1420   3.527   5.877   2.590
  145ALA      H 1421   3.517   5.778   2.581
  145ALA     CA 1422   3.582   5.908   2.723
  145ALA     CB 1423   3.568   5.794   2.823
  145ALA      C 1424   3.724   5.963   2.739
  145ALA      O 1425   3.739   6.076   2.786
  146VAL      N 1426   3.815   5.918   2.654
  146VAL      H 1427   3.797   5.836   2.599
  146VAL     CA 1428   3.954   5.964   2.641
  146VAL     CB 1429   4.045   5.867   2.565
  146VAL    CG1 1430   4.173   5.933   2.512
  146VAL    CG2 1431   4.075   5.740   2.644
  146VAL      C 1432   3.952   6.108   2.590
  146VAL      O 1433   3.982   6.193   2.673
  147ALA      N 1434   3.875   6.132   2.484
  147ALA      H 1435   3.842   6.051   2.434
  147ALA     CA 1436   3.855   6.262   2.420
  147ALA     CB 1437   3.764   6.228   2.302
  147ALA      C 1438   3.794   6.371   2.507
  147ALA      O 1439   3.841   6.485   2.499
  148GLN      N 1440   3.704   6.328   2.595
  148GLN      H 1441   3.654   6.247   2.565
  148GLN     CA 1442   3.634   6.419   2.688
  148GLN     CB 1443   3.498   6.373   2.740
  148GLN     CG 1444   3.391   6.394   2.634
  148GLN     CD 1445   3.295   6.277   2.611
  148GLN    OE1 1446   3.252   6.208   2.704
  148GLN    NE2 1447   3.265   6.247   2.485
  148GLN   HE21 1448   3.321   6.304   2.425
  148GLN   HE22 1449   3.212   6.167   2.457
  148GLN      C 1450   3.721   6.467   2.805
  148GLN      O 1451   3.733   6.587   2.826
  149GLU      N 1452   3.787   6.375   2.875
  149GLU      H 1453   3.777   6.277   2.860
  149GLU     CA 1454   3.884   6.415   2.978
  149GLU     CB 1455   3.874   6.316   3.094
  149GLU     CG 1456   3.731   6.275   3.129
  149GLU     CD 1457   3.631   6.367   3.199
  149GLU    OE1 1458   3.533   6.417   3.142
  149GLU    OE2 1459   3.666   6.402   3.314
  149GLU      C 1460   4.029   6.441   2.939
  149GLU      O 1461   4.116   6.477   3.018
  150GLY      N 1462   4.068   6.432   2.812
  150GLY      H 1463   4.019   6.374   2.746
  150GLY     CA 1464   4.194   6.482   2.754
  150GLY      C 1465   4.195   6.632   2.725
  150GLY      O 1466   4.103   6.709   2.754
  151GLN      N 1467   4.315   6.673   2.684
  151GLN      H 1468   4.394   6.613   2.699
  151GLN     CA 1469   4.346   6.809   2.638
  151GLN     CB 1470   4.454   6.878   2.721
  151GLN     CG 1471   4.427   6.875   2.872
  151GLN     CD 1472   4.436   6.741   2.945
  151GLN    OE1 1473   4.337   6.698   3.004
  151GLN    NE2 1474   4.557   6.714   2.993
  151GLN   HE21 1475   4.616   6.794   2.999
  151GLN   HE22 1476   4.592   6.622   3.014
  151GLN      C 1477   4.373   6.815   2.487
  151GLN      O 1478   4.282   6.860   2.418
  152CYS      N 1479   4.474   6.747   2.433
  152CYS      H 1480   4.513   6.671   2.485
  152CYS     CA 1481   4.537   6.768   2.302
  152CYS     CB 1482   4.666   6.688   2.285
  152CYS     SG 1483   4.662   6.505   2.272
  152CYS     HG 1484   4.793   6.504   2.251
  152CYS      C 1485   4.453   6.754   2.175
  152CYS      O 1486   4.476   6.829   2.080
  153ARG      N 1487   4.366   6.654   2.173
  153ARG      H 1488   4.364   6.604   2.260
  153ARG     CA 1489   4.275   6.620   2.063
  153ARG     CB 1490   4.144   6.698   2.077
  153ARG     CG 1491   4.071   6.661   2.206
  153ARG     CD 1492   3.967   6.763   2.254
  153ARG     NE 1493   3.911   6.727   2.385
  153ARG     HE 1494   3.884   6.631   2.390
  153ARG     CZ 1495   3.911   6.806   2.493
  153ARG    NH1 1496   3.973   6.925   2.501
  153ARG   HH11 1497   4.015   6.957   2.416
  153ARG   HH12 1498   3.974   6.986   2.580
  153ARG    NH2 1499   3.832   6.774   2.597
  153ARG   HH21 1500   3.772   6.695   2.596
  153ARG   HH22 1501   3.814   6.840   2.670
  153ARG      C 1502   4.348   6.626   1.928
  153ARG      O 1503   4.353   6.731   1.865
  154VAL      N 1504   4.432   6.525   1.911
  154VAL      H 1505   4.440   6.436   1.956
  154VAL     CA 1506   4.530   6.537   1.802
  154VAL     CB 1507   4.661   6.463   1.827
  154VAL    CG1 1508   4.745   6.543   1.927
  154VAL    CG2 1509   4.656   6.326   1.895
  154VAL      C 1510   4.493   6.508   1.656
  154VAL      O 1511   4.390   6.447   1.631
  155ASP      N 1512   4.562   6.579   1.567
  155ASP      H 1513   4.612   6.662   1.590
  155ASP     CA 1514   4.559   6.543   1.424
  155ASP     CB 1515   4.643   6.640   1.340
  155ASP     CG 1516   4.572   6.676   1.209
  155ASP    OD1 1517   4.536   6.794   1.187
  155ASP    OD2 1518   4.559   6.585   1.124
  155ASP      C 1519   4.618   6.405   1.394
  155ASP      O 1520   4.731   6.362   1.416
  156ASP      N 1521   4.525   6.329   1.336
  156ASP      H 1522   4.428   6.350   1.322
  156ASP     CA 1523   4.560   6.199   1.278
  156ASP     CB 1524   4.444   6.098   1.278
  156ASP     CG 1525   4.312   6.144   1.215
  156ASP    OD1 1526   4.277   6.264   1.224
  156ASP    OD2 1527   4.240   6.053   1.169
  156ASP      C 1528   4.630   6.197   1.142
  156ASP      O 1529   4.612   6.112   1.055
  157LYS      N 1530   4.719   6.294   1.124
  157LYS      H 1531   4.709   6.380   1.173
  157LYS     CA 1532   4.818   6.306   1.016
  157LYS     CB 1533   4.870   6.449   1.004
  157LYS     CG 1534   4.783   6.524   0.903
  157LYS     CD 1535   4.824   6.671   0.898
  157LYS     CE 1536   4.733   6.763   0.817
  157LYS     NZ 1537   4.592   6.761   0.861
  157LYS    HZ1 1538   4.552   6.679   0.820
  157LYS    HZ2 1539   4.569   6.762   0.958
  157LYS    HZ3 1540   4.537   6.833   0.818
  157LYS      C 1541   4.934   6.206   1.025
  157LYS      O 1542   4.950   6.139   0.922
  158VAL      N 1543   4.997   6.190   1.141
  158VAL      H 1544   4.977   6.267   1.202
  158VAL     CA 1545   5.104   6.097   1.179
  158VAL     CB 1546   5.176   6.152   1.302
  158VAL    CG1 1547   5.218   6.295   1.265
  158VAL    CG2 1548   5.086   6.157   1.425
  158VAL      C 1549   5.050   5.955   1.198
  158VAL      O 1550   4.932   5.927   1.223
  159ASN      N 1551   5.150   5.868   1.213
  159ASN      H 1552   5.248   5.888   1.210
  159ASN     CA 1553   5.128   5.730   1.259
  159ASN     CB 1554   5.186   5.632   1.156
  159ASN     CG 1555   5.187   5.487   1.205
  159ASN    OD1 1556   5.113   5.446   1.294
  159ASN    ND2 1557   5.298   5.424   1.166
  159ASN   HD21 1558   5.364   5.466   1.104
  159ASN   HD22 1559   5.315   5.335   1.207
  159ASN      C 1560   5.191   5.719   1.398
  159ASN      O 1561   5.310   5.736   1.424
  160PHE      N 1562   5.102   5.710   1.497
  160PHE      H 1563   5.005   5.716   1.474
  160PHE     CA 1564   5.143   5.692   1.637
  160PHE     CB 1565   5.048   5.733   1.749
  160PHE     CG 1566   5.006   5.879   1.768
  160PHE    CD1 1567   4.895   5.922   1.697
  160PHE    HD1 1568   4.828   5.856   1.641
  160PHE    CD2 1569   5.085   5.961   1.847
  160PHE    HD2 1570   5.173   5.916   1.894
  160PHE    CE1 1571   4.867   6.058   1.700
  160PHE    HE1 1572   4.783   6.094   1.641
  160PHE    CE2 1573   5.059   6.098   1.849
  160PHE    HE2 1574   5.130   6.174   1.880
  160PHE     CZ 1575   4.950   6.142   1.774
  160PHE     HZ 1576   4.940   6.249   1.759
  160PHE      C 1577   5.178   5.547   1.672
  160PHE      O 1578   5.089   5.462   1.671
  161HISE     N 1579   5.302   5.518   1.711
  161HISE     H 1580   5.381   5.580   1.714
  161HISE    CA 1581   5.356   5.385   1.741
  161HISE    CB 1582   5.503   5.366   1.705
  161HISE    CG 1583   5.542   5.221   1.678
  161HISE   ND1 1584   5.546   5.167   1.556
  161HISE   CD2 1585   5.575   5.126   1.765
  161HISE   HD2 1586   5.563   5.127   1.873
  161HISE   CE1 1587   5.591   5.043   1.565
  161HISE   HE1 1588   5.615   4.972   1.485
  161HISE   NE2 1589   5.612   5.020   1.694
  161HISE   HE2 1590   5.663   4.943   1.733
  161HISE     C 1591   5.362   5.371   1.893
  161HISE     O 1592   5.430   5.442   1.967
  162PHE      N 1593   5.279   5.276   1.935
  162PHE      H 1594   5.205   5.237   1.880
  162PHE     CA 1595   5.277   5.247   2.080
  162PHE     CB 1596   5.131   5.239   2.124
  162PHE     CG 1597   5.111   5.245   2.275
  162PHE    CD1 1598   5.072   5.124   2.333
  162PHE    HD1 1599   5.056   5.041   2.265
  162PHE    CD2 1600   5.164   5.352   2.346
  162PHE    HD2 1601   5.164   5.450   2.298
  162PHE    CE1 1602   5.080   5.122   2.472
  162PHE    HE1 1603   5.027   5.042   2.525
  162PHE    CE2 1604   5.169   5.341   2.485
  162PHE    HE2 1605   5.224   5.420   2.536
  162PHE     CZ 1606   5.119   5.230   2.550
  162PHE     HZ 1607   5.126   5.231   2.659
  162PHE      C 1608   5.370   5.134   2.125
  162PHE      O 1609   5.363   5.022   2.075
  163ILE      N 1610   5.419   5.158   2.246
  163ILE      H 1611   5.400   5.246   2.290
  163ILE     CA 1612   5.513   5.074   2.322
  163ILE     CB 1613   5.655   5.115   2.284
  163ILE    CG1 1614   5.690   5.046   2.152
  163ILE    CG2 1615   5.760   5.094   2.394
  163ILE     CD 1616   5.788   5.129   2.068
  163ILE      C 1617   5.484   5.074   2.472
  163ILE      O 1618   5.477   5.182   2.530
  164LEU      N 1619   5.491   4.954   2.530
  164LEU      H 1620   5.484   4.874   2.470
  164LEU     CA 1621   5.495   4.931   2.675
  164LEU     CB 1622   5.351   4.916   2.723
  164LEU     CG 1623   5.321   4.849   2.857
  164LEU    CD1 1624   5.340   4.953   2.968
  164LEU    CD2 1625   5.190   4.770   2.869
  164LEU      C 1626   5.589   4.814   2.709
  164LEU      O 1627   5.604   4.714   2.640
  165PHE      N 1628   5.682   4.848   2.798
  165PHE      H 1629   5.693   4.945   2.819
  165PHE     CA 1630   5.765   4.761   2.882
  165PHE     CB 1631   5.907   4.818   2.888
  165PHE     CG 1632   5.966   4.881   2.762
  165PHE    CD1 1633   6.032   5.002   2.782
  165PHE    HD1 1634   6.028   5.042   2.883
  165PHE    CD2 1635   5.968   4.823   2.636
  165PHE    HD2 1636   5.936   4.720   2.621
  165PHE    CE1 1637   6.099   5.064   2.677
  165PHE    HE1 1638   6.124   5.170   2.679
  165PHE    CE2 1639   6.040   4.878   2.530
  165PHE    HE2 1640   6.003   4.853   2.430
  165PHE     CZ 1641   6.105   4.998   2.555
  165PHE     HZ 1642   6.153   5.045   2.469
  165PHE      C 1643   5.703   4.742   3.021
  165PHE      O 1644   5.692   4.836   3.099
  166ASN      N 1645   5.646   4.623   3.038
  166ASN      H 1646   5.639   4.555   2.965
  166ASN     CA 1647   5.571   4.588   3.159
  166ASN     CB 1648   5.431   4.547   3.112
  166ASN     CG 1649   5.339   4.513   3.230
  166ASN    OD1 1650   5.325   4.594   3.321
  166ASN    ND2 1651   5.284   4.392   3.227
  166ASN   HD21 1652   5.313   4.325   3.159
  166ASN   HD22 1653   5.211   4.366   3.291
  166ASN      C 1654   5.629   4.482   3.253
  166ASN      O 1655   5.667   4.374   3.210
  167ASN      N 1656   5.641   4.512   3.382
  167ASN      H 1657   5.621   4.607   3.405
  167ASN     CA 1658   5.680   4.419   3.490
  167ASN     CB 1659   5.739   4.504   3.602
  167ASN     CG 1660   5.820   4.422   3.703
  167ASN    OD1 1661   5.775   4.319   3.753
  167ASN    ND2 1662   5.918   4.496   3.753
  167ASN   HD21 1663   5.931   4.590   3.725
  167ASN   HD22 1664   5.973   4.454   3.826
  167ASN      C 1665   5.563   4.325   3.522
  167ASN      O 1666   5.470   4.358   3.595
  168VAL      N 1667   5.604   4.201   3.497
  168VAL      H 1668   5.695   4.189   3.458
  168VAL     CA 1669   5.510   4.090   3.519
  168VAL     CB 1670   5.473   4.023   3.386
  168VAL    CG1 1671   5.357   3.927   3.415
  168VAL    CG2 1672   5.443   4.118   3.270
  168VAL      C 1673   5.592   3.991   3.602
  168VAL      O 1674   5.668   3.907   3.554
  169ASP      N 1675   5.590   4.026   3.730
  169ASP      H 1676   5.517   4.083   3.767
  169ASP     CA 1677   5.664   3.963   3.841
  169ASP     CB 1678   5.611   3.821   3.861
  169ASP     CG 1679   5.573   3.785   4.005
  169ASP    OD1 1680   5.486   3.854   4.064
  169ASP    OD2 1681   5.639   3.697   4.063
  169ASP      C 1682   5.816   3.960   3.838
  169ASP      O 1683   5.883   3.860   3.864
  170GLY      N 1684   5.866   4.082   3.817
  170GLY      H 1685   5.814   4.163   3.791
  170GLY     CA 1686   6.007   4.109   3.786
  170GLY      C 1687   6.048   4.077   3.642
  170GLY      O 1688   6.158   4.123   3.613
  171HISE     N 1689   5.986   3.985   3.569
  171HISE     H 1690   5.921   3.919   3.608
  171HISE    CA 1691   6.003   3.987   3.423
  171HISE    CB 1692   5.972   3.852   3.357
  171HISE    CG 1693   6.085   3.750   3.354
  171HISE   ND1 1694   6.058   3.623   3.324
  171HISE   CD2 1695   6.214   3.763   3.384
  171HISE   HD2 1696   6.265   3.848   3.430
  171HISE   CE1 1697   6.172   3.556   3.337
  171HISE   HE1 1698   6.180   3.458   3.290
  171HISE   NE2 1699   6.266   3.641   3.377
  171HISE   HE2 1700   6.356   3.612   3.410
  171HISE     C 1701   5.958   4.114   3.351
  171HISE     O 1702   5.860   4.178   3.390
  172LEU      N 1703   6.040   4.148   3.252
  172LEU      H 1704   6.131   4.112   3.231
  172LEU     CA 1705   6.008   4.265   3.170
  172LEU     CB 1706   6.131   4.352   3.145
  172LEU     CG 1707   6.126   4.491   3.082
  172LEU    CD1 1708   6.075   4.480   2.938
  172LEU    CD2 1709   6.017   4.571   3.154
  172LEU      C 1710   5.961   4.207   3.037
  172LEU      O 1711   6.039   4.144   2.966
  173TYR      N 1712   5.832   4.233   3.015
  173TYR      H 1713   5.773   4.266   3.088
  173TYR     CA 1714   5.754   4.204   2.893
  173TYR     CB 1715   5.622   4.146   2.943
  173TYR     CG 1716   5.642   3.997   2.971
  173TYR    CD1 1717   5.618   3.896   2.879
  173TYR    HD1 1718   5.612   3.924   2.774
  173TYR    CD2 1719   5.682   3.961   3.099
  173TYR    HD2 1720   5.710   4.030   3.179
  173TYR    CE1 1721   5.632   3.762   2.915
  173TYR    HE1 1722   5.612   3.686   2.840
  173TYR    CE2 1723   5.690   3.828   3.138
  173TYR    HE2 1724   5.703   3.806   3.244
  173TYR     CZ 1725   5.667   3.728   3.045
  173TYR     OH 1726   5.660   3.598   3.086
  173TYR     HH 1727   5.696   3.539   3.014
  173TYR      C 1728   5.734   4.318   2.793
  173TYR      O 1729   5.703   4.431   2.830
  174GLU      N 1730   5.822   4.312   2.693
  174GLU      H 1731   5.877   4.229   2.684
  174GLU     CA 1732   5.816   4.414   2.587
  174GLU     CB 1733   5.938   4.408   2.495
  174GLU     CG 1734   6.072   4.456   2.551
  174GLU     CD 1735   6.192   4.450   2.457
  174GLU    OE1 1736   6.287   4.524   2.489
  174GLU    OE2 1737   6.195   4.375   2.357
  174GLU      C 1738   5.695   4.393   2.496
  174GLU      O 1739   5.672   4.286   2.440
  175LEU      N 1740   5.608   4.493   2.492
  175LEU      H 1741   5.617   4.572   2.553
  175LEU     CA 1742   5.493   4.498   2.401
  175LEU     CB 1743   5.365   4.484   2.484
  175LEU     CG 1744   5.352   4.355   2.567
  175LEU    CD1 1745   5.288   4.400   2.698
  175LEU    CD2 1746   5.277   4.239   2.503
  175LEU      C 1747   5.484   4.611   2.298
  175LEU      O 1748   5.467   4.726   2.336
  176ASP      N 1749   5.516   4.575   2.174
  176ASP      H 1750   5.546   4.484   2.144
  176ASP     CA 1751   5.504   4.677   2.069
  176ASP     CB 1752   5.600   4.629   1.959
  176ASP     CG 1753   5.627   4.724   1.842
  176ASP    OD1 1754   5.566   4.700   1.736
  176ASP    OD2 1755   5.713   4.813   1.861
  176ASP      C 1756   5.360   4.674   2.017
  176ASP      O 1757   5.296   4.570   2.032
  177GLY      N 1758   5.312   4.785   1.961
  177GLY      H 1759   5.357   4.871   1.981
  177GLY     CA 1760   5.172   4.778   1.916
  177GLY      C 1761   5.170   4.728   1.771
  177GLY      O 1762   5.073   4.681   1.713
  178ARG      N 1763   5.278   4.749   1.696
  178ARG      H 1764   5.364   4.783   1.735
  178ARG     CA 1765   5.283   4.694   1.560
  178ARG     CB 1766   5.365   4.774   1.458
  178ARG     CG 1767   5.298   4.907   1.423
  178ARG     CD 1768   5.159   4.884   1.362
  178ARG     NE 1769   5.114   5.014   1.312
  178ARG     HE 1770   5.168   5.087   1.355
  178ARG     CZ 1771   5.012   5.040   1.230
  178ARG    NH1 1772   4.927   4.945   1.188
  178ARG   HH11 1773   4.934   4.851   1.222
  178ARG   HH12 1774   4.849   4.969   1.130
  178ARG    NH2 1775   4.992   5.169   1.197
  178ARG   HH21 1776   5.051   5.244   1.226
  178ARG   HH22 1777   4.927   5.201   1.129
  178ARG      C 1778   5.304   4.543   1.547
  178ARG      O 1779   5.254   4.481   1.453
  179MET      N 1780   5.398   4.499   1.629
  179MET      H 1781   5.466   4.564   1.664
  179MET     CA 1782   5.436   4.359   1.654
  179MET     CB 1783   5.588   4.343   1.649
  179MET     CG 1784   5.622   4.205   1.591
  179MET     SD 1785   5.558   4.059   1.681
  179MET     CE 1786   5.655   3.926   1.615
  179MET      C 1787   5.370   4.313   1.784
  179MET      O 1788   5.437   4.299   1.886
  180PRO      N 1789   5.249   4.258   1.772
  180PRO     CA 1790   5.171   4.230   1.893
  180PRO     CB 1791   5.030   4.182   1.855
  180PRO     CG 1792   5.071   4.114   1.725
  180PRO     CD 1793   5.191   4.183   1.660
  180PRO      C 1794   5.230   4.145   2.006
  180PRO      O 1795   5.206   4.183   2.121
  181PHE      N 1796   5.321   4.053   1.977
  181PHE      H 1797   5.380   4.059   1.896
  181PHE     CA 1798   5.359   3.941   2.064
  181PHE     CB 1799   5.419   3.826   1.984
  181PHE     CG 1800   5.322   3.766   1.882
  181PHE    CD1 1801   5.202   3.719   1.934
  181PHE    HD1 1802   5.197   3.666   2.029
  181PHE    CD2 1803   5.350   3.761   1.746
  181PHE    HD2 1804   5.453   3.765   1.711
  181PHE    CE1 1805   5.093   3.694   1.850
  181PHE    HE1 1806   4.998   3.656   1.887
  181PHE    CE2 1807   5.241   3.731   1.664
  181PHE    HE2 1808   5.264   3.725   1.558
  181PHE     CZ 1809   5.114   3.704   1.713
  181PHE     HZ 1810   5.035   3.718   1.640
  181PHE      C 1811   5.450   3.970   2.184
  181PHE      O 1812   5.549   4.042   2.171
  182PRO      N 1813   5.419   3.906   2.296
  182PRO     CA 1814   5.490   3.938   2.421
  182PRO     CB 1815   5.411   3.865   2.530
  182PRO     CG 1816   5.270   3.857   2.471
  182PRO     CD 1817   5.298   3.827   2.323
  182PRO      C 1818   5.632   3.884   2.404
  182PRO      O 1819   5.662   3.769   2.372
  183VAL      N 1820   5.720   3.973   2.448
  183VAL      H 1821   5.705   4.060   2.495
  183VAL     CA 1822   5.865   3.946   2.439
  183VAL     CB 1823   5.939   4.034   2.338
  183VAL    CG1 1824   6.091   4.014   2.338
  183VAL    CG2 1825   5.869   4.038   2.202
  183VAL      C 1826   5.924   3.957   2.580
  183VAL      O 1827   5.897   4.059   2.644
  184ASN      N 1828   5.975   3.848   2.636
  184ASN      H 1829   6.000   3.768   2.583
  184ASN     CA 1830   6.049   3.856   2.763
  184ASN     CB 1831   6.071   3.714   2.817
  184ASN     CG 1832   6.097   3.718   2.967
  184ASN    OD1 1833   6.180   3.793   3.017
  184ASN    ND2 1834   6.026   3.628   3.036
  184ASN   HD21 1835   5.978   3.558   2.983
  184ASN   HD22 1836   6.039   3.616   3.134
  184ASN      C 1837   6.186   3.917   2.736
  184ASN      O 1838   6.256   3.863   2.650
  185HISE     N 1839   6.230   4.009   2.821
  185HISE     H 1840   6.162   4.043   2.885
  185HISE    CA 1841   6.361   4.076   2.818
  185HISE    CB 1842   6.339   4.217   2.762
  185HISE    CG 1843   6.459   4.308   2.735
  185HISE   ND1 1844   6.579   4.276   2.688
  185HISE   CD2 1845   6.459   4.438   2.765
  185HISE   HD2 1846   6.392   4.491   2.832
  185HISE   CE1 1847   6.648   4.389   2.678
  185HISE   HE1 1848   6.751   4.408   2.646
  185HISE   NE2 1849   6.576   4.489   2.729
  185HISE   HE2 1850   6.593   4.587   2.723
  185HISE     C 1851   6.429   4.080   2.955
  185HISE     O 1852   6.478   4.183   3.001
  186GLY      N 1853   6.410   3.968   3.023
  186GLY      H 1854   6.359   3.888   2.990
  186GLY     CA 1855   6.478   3.949   3.152
  186GLY      C 1856   6.413   4.012   3.275
  186GLY      O 1857   6.298   4.053   3.262
  187ALA      N 1858   6.496   4.015   3.379
  187ALA      H 1859   6.591   3.987   3.369
  187ALA     CA 1860   6.466   4.080   3.508
  187ALA     CB 1861   6.548   4.024   3.624
  187ALA      C 1862   6.482   4.232   3.502
  187ALA      O 1863   6.588   4.280   3.462
  188SER      N 1864   6.372   4.301   3.531
  188SER      H 1865   6.289   4.264   3.572
  188SER     CA 1866   6.358   4.446   3.514
  188SER     CB 1867   6.208   4.476   3.515
  188SER     OG 1868   6.176   4.608   3.471
  188SER     HG 1869   6.228   4.635   3.389
  188SER      C 1870   6.412   4.527   3.632
  188SER      O 1871   6.374   4.520   3.749
  189SER      N 1872   6.499   4.619   3.592
  189SER      H 1873   6.520   4.636   3.496
  189SER     CA 1874   6.559   4.723   3.676
  189SER     CB 1875   6.710   4.702   3.694
  189SER     OG 1876   6.782   4.730   3.574
  189SER     HG 1877   6.873   4.764   3.597
  189SER      C 1878   6.523   4.863   3.625
  189SER      O 1879   6.517   4.888   3.505
  190GLU      N 1880   6.502   4.953   3.722
  190GLU      H 1881   6.522   4.926   3.816
  190GLU     CA 1882   6.457   5.089   3.691
  190GLU     CB 1883   6.424   5.171   3.815
  190GLU     CG 1884   6.538   5.198   3.913
  190GLU     CD 1885   6.568   5.087   4.015
  190GLU    OE1 1886   6.496   5.086   4.117
  190GLU    OE2 1887   6.642   4.990   3.988
  190GLU      C 1888   6.555   5.173   3.609
  190GLU      O 1889   6.521   5.267   3.537
  191ASP      N 1890   6.683   5.140   3.618
  191ASP      H 1891   6.715   5.074   3.687
  191ASP     CA 1892   6.790   5.187   3.528
  191ASP     CB 1893   6.927   5.163   3.590
  191ASP     CG 1894   6.962   5.019   3.627
  191ASP    OD1 1895   7.015   4.943   3.543
  191ASP    OD2 1896   6.923   4.975   3.737
  191ASP      C 1897   6.788   5.141   3.382
  191ASP      O 1898   6.800   5.216   3.285
  192THR      N 1899   6.781   5.009   3.366
  192THR      H 1900   6.809   4.949   3.442
  192THR     CA 1901   6.773   4.940   3.237
  192THR     CB 1902   6.779   4.787   3.238
  192THR    OG1 1903   6.694   4.725   3.335
  192THR    HG1 1904   6.735   4.732   3.427
  192THR    CG2 1905   6.923   4.738   3.246
  192THR      C 1906   6.652   4.983   3.154
  192THR      O 1907   6.662   4.990   3.032
  193LEU      N 1908   6.540   5.020   3.217
  193LEU      H 1909   6.516   4.982   3.306
  193LEU     CA 1910   6.431   5.084   3.142
  193LEU     CB 1911   6.311   5.104   3.236
  193LEU     CG 1912   6.224   4.983   3.273
  193LEU    CD1 1913   6.133   5.031   3.385
  193LEU    CD2 1914   6.137   4.934   3.158
  193LEU      C 1915   6.472   5.214   3.074
  193LEU      O 1916   6.431   5.238   2.960
  194LEU      N 1917   6.570   5.288   3.127
  194LEU      H 1918   6.611   5.270   3.217
  194LEU     CA 1919   6.614   5.413   3.064
  194LEU     CB 1920   6.704   5.493   3.159
  194LEU     CG 1921   6.628   5.575   3.264
  194LEU    CD1 1922   6.741   5.632   3.350
  194LEU    CD2 1923   6.555   5.697   3.207
  194LEU      C 1924   6.685   5.378   2.933
  194LEU      O 1925   6.635   5.418   2.828
  195LYS      N 1926   6.805   5.321   2.930
  195LYS      H 1927   6.867   5.323   3.008
  195LYS     CA 1928   6.875   5.278   2.808
  195LYS     CB 1929   7.001   5.195   2.832
  195LYS     CG 1930   7.106   5.204   2.721
  195LYS     CD 1931   7.219   5.110   2.761
  195LYS     CE 1932   7.347   5.132   2.681
  195LYS     NZ 1933   7.463   5.068   2.745
  195LYS    HZ1 1934   7.483   5.086   2.842
  195LYS    HZ2 1935   7.456   4.969   2.730
  195LYS    HZ3 1936   7.541   5.101   2.693
  195LYS      C 1937   6.788   5.198   2.711
  195LYS      O 1938   6.793   5.233   2.593
  196ASP      N 1939   6.693   5.119   2.760
  196ASP      H 1940   6.698   5.087   2.854
  196ASP     CA 1941   6.595   5.057   2.669
  196ASP     CB 1942   6.530   4.933   2.731
  196ASP     CG 1943   6.622   4.812   2.716
  196ASP    OD1 1944   6.666   4.755   2.818
  196ASP    OD2 1945   6.647   4.769   2.601
  196ASP      C 1946   6.510   5.164   2.602
  196ASP      O 1947   6.500   5.173   2.480
  197ALA      N 1948   6.454   5.259   2.678
  197ALA      H 1949   6.444   5.242   2.776
  197ALA     CA 1950   6.377   5.371   2.622
  197ALA     CB 1951   6.311   5.449   2.736
  197ALA      C 1952   6.455   5.475   2.542
  197ALA      O 1953   6.420   5.499   2.426
  198ALA      N 1954   6.574   5.503   2.595
  198ALA      H 1955   6.594   5.492   2.692
  198ALA     CA 1956   6.678   5.577   2.521
  198ALA     CB 1957   6.800   5.599   2.610
  198ALA      C 1958   6.715   5.516   2.386
  198ALA      O 1959   6.706   5.597   2.293
  199LYS      N 1960   6.741   5.386   2.388
  199LYS      H 1961   6.769   5.339   2.472
  199LYS     CA 1962   6.766   5.324   2.257
  199LYS     CB 1963   6.826   5.184   2.270
  199LYS     CG 1964   6.973   5.190   2.313
  199LYS     CD 1965   7.022   5.048   2.346
  199LYS     CE 1966   7.006   4.969   2.217
  199LYS     NZ 1967   7.001   4.828   2.258
  199LYS    HZ1 1968   6.996   4.760   2.185
  199LYS    HZ2 1969   7.075   4.790   2.314
  199LYS    HZ3 1970   6.916   4.826   2.310
  199LYS      C 1971   6.645   5.323   2.164
  199LYS      O 1972   6.668   5.330   2.043
  200VAL      N 1973   6.526   5.293   2.215
  200VAL      H 1974   6.522   5.243   2.302
  200VAL     CA 1975   6.404   5.312   2.134
  200VAL     CB 1976   6.274   5.254   2.189
  200VAL    CG1 1977   6.195   5.350   2.278
  200VAL    CG2 1978   6.197   5.191   2.072
  200VAL      C 1979   6.381   5.449   2.072
  200VAL      O 1980   6.316   5.464   1.969
  201CYS      N 1981   6.411   5.553   2.150
  201CYS      H 1982   6.403   5.530   2.247
  201CYS     CA 1983   6.396   5.693   2.107
  201CYS     CB 1984   6.408   5.781   2.231
  201CYS     SG 1985   6.292   5.736   2.366
  201CYS     HG 1986   6.368   5.633   2.404
  201CYS      C 1987   6.502   5.730   2.003
  201CYS      O 1988   6.463   5.753   1.889
  202ARG      N 1989   6.619   5.673   2.031
  202ARG      H 1990   6.632   5.617   2.113
  202ARG     CA 1991   6.735   5.689   1.943
  202ARG     CB 1992   6.857   5.632   2.016
  202ARG     CG 1993   6.937   5.746   2.079
  202ARG     CD 1994   7.082   5.734   2.127
  202ARG     NE 1995   7.170   5.692   2.017
  202ARG     HE 1996   7.118   5.668   1.935
  202ARG     CZ 1997   7.303   5.706   2.009
  202ARG    NH1 1998   7.375   5.761   2.108
  202ARG   HH11 1999   7.333   5.801   2.190
  202ARG   HH12 2000   7.473   5.743   2.108
  202ARG    NH2 2001   7.359   5.665   1.894
  202ARG   HH21 2002   7.296   5.630   1.825
  202ARG   HH22 2003   7.451   5.694   1.865
  202ARG      C 2004   6.727   5.619   1.807
  202ARG      O 2005   6.782   5.667   1.707
  203GLU      N 2006   6.674   5.497   1.804
  203GLU      H 2007   6.660   5.451   1.892
  203GLU     CA 2008   6.650   5.418   1.683
  203GLU     CB 2009   6.627   5.269   1.712
  203GLU     CG 2010   6.744   5.194   1.776
  203GLU     CD 2011   6.726   5.043   1.762
  203GLU    OE1 2012   6.612   4.993   1.751
  203GLU    OE2 2013   6.828   4.972   1.746
  203GLU      C 2014   6.552   5.487   1.587
  203GLU      O 2015   6.596   5.552   1.493
  204PHE      N 2016   6.439   5.522   1.648
  204PHE      H 2017   6.421   5.512   1.745
  204PHE     CA 2018   6.331   5.587   1.571
  204PHE     CB 2019   6.194   5.597   1.637
  204PHE     CG 2020   6.115   5.466   1.645
  204PHE    CD1 2021   6.067   5.408   1.528
  204PHE    HD1 2022   6.091   5.462   1.437
  204PHE    CD2 2023   6.073   5.416   1.768
  204PHE    HD2 2024   6.112   5.458   1.861
  204PHE    CE1 2025   5.982   5.298   1.540
  204PHE    HE1 2026   5.958   5.245   1.448
  204PHE    CE2 2027   5.986   5.308   1.776
  204PHE    HE2 2028   5.965   5.261   1.872
  204PHE     CZ 2029   5.942   5.243   1.661
  204PHE     HZ 2030   5.922   5.136   1.673
  204PHE      C 2031   6.358   5.730   1.525
  204PHE      O 2032   6.338   5.762   1.408
  205THR      N 2033   6.413   5.811   1.614
  205THR      H 2034   6.447   5.767   1.697
  205THR     CA 2035   6.457   5.948   1.582
  205THR     CB 2036   6.501   6.042   1.694
  205THR    OG1 2037   6.622   5.989   1.748
  205THR    HG1 2038   6.653   6.047   1.824
  205THR    CG2 2039   6.398   6.074   1.803
  205THR      C 2040   6.555   5.968   1.466
  205THR      O 2041   6.525   6.038   1.369
  206GLU      N 2042   6.656   5.882   1.464
  206GLU      H 2043   6.658   5.820   1.543
  206GLU     CA 2044   6.765   5.867   1.366
  206GLU     CB 2045   6.872   5.769   1.414
  206GLU     CG 2046   7.004   5.774   1.337
  206GLU     CD 2047   7.105   5.670   1.386
  206GLU    OE1 2048   7.163   5.693   1.495
  206GLU    OE2 2049   7.141   5.580   1.307
  206GLU      C 2050   6.710   5.821   1.231
  206GLU      O 2051   6.723   5.885   1.128
  207ARG      N 2052   6.624   5.720   1.239
  207ARG      H 2053   6.620   5.662   1.321
  207ARG     CA 2054   6.563   5.653   1.123
  207ARG     CB 2055   6.491   5.527   1.170
  207ARG     CG 2056   6.511   5.409   1.075
  207ARG     CD 2057   6.418   5.304   1.136
  207ARG     NE 2058   6.465   5.249   1.264
  207ARG     HE 2059   6.564   5.242   1.277
  207ARG     CZ 2060   6.393   5.187   1.358
  207ARG    NH1 2061   6.265   5.153   1.339
  207ARG   HH11 2062   6.218   5.184   1.256
  207ARG   HH12 2063   6.218   5.092   1.403
  207ARG    NH2 2064   6.456   5.115   1.453
  207ARG   HH21 2065   6.555   5.098   1.449
  207ARG   HH22 2066   6.404   5.091   1.535
  207ARG      C 2067   6.468   5.739   1.039
  207ARG      O 2068   6.442   5.705   0.924
  208GLU      N 2069   6.403   5.838   1.098
  208GLU      H 2070   6.392   5.848   1.197
  208GLU     CA 2071   6.316   5.931   1.023
  208GLU     CB 2072   6.192   5.961   1.107
  208GLU     CG 2073   6.096   5.842   1.112
  208GLU     CD 2074   5.961   5.871   1.045
  208GLU    OE1 2075   5.890   5.770   1.024
  208GLU    OE2 2076   5.922   5.983   1.006
  208GLU      C 2077   6.398   6.057   0.998
  208GLU      O 2078   6.509   6.084   1.044
  209GLN      N 2079   6.364   6.125   0.889
  209GLN      H 2080   6.295   6.088   0.827
  209GLN     CA 2081   6.412   6.262   0.864
  209GLN     CB 2082   6.373   6.309   0.723
  209GLN     CG 2083   6.463   6.256   0.612
  209GLN     CD 2084   6.425   6.309   0.474
  209GLN    OE1 2085   6.322   6.274   0.416
  209GLN    NE2 2086   6.506   6.403   0.425
  209GLN   HE21 2087   6.585   6.433   0.478
  209GLN   HE22 2088   6.475   6.457   0.347
  209GLN      C 2089   6.379   6.370   0.966
  209GLN      O 2090   6.460   6.440   1.027
  210GLY      N 2091   6.250   6.397   0.985
  210GLY      H 2092   6.173   6.354   0.940
  210GLY     CA 2093   6.203   6.496   1.084
  210GLY      C 2094   6.207   6.443   1.227
  210GLY      O 2095   6.158   6.332   1.248
  211GLU      N 2096   6.279   6.509   1.317
  211GLU      H 2097   6.317   6.600   1.303
  211GLU     CA 2098   6.273   6.461   1.456
  211GLU     CB 2099   6.354   6.551   1.549
  211GLU     CG 2100   6.315   6.699   1.548
  211GLU     CD 2101   6.341   6.767   1.413
  211GLU    OE1 2102   6.250   6.827   1.352
  211GLU    OE2 2103   6.453   6.748   1.360
  211GLU      C 2104   6.136   6.434   1.518
  211GLU      O 2105   6.035   6.498   1.488
  212VAL      N 2106   6.136   6.335   1.607
  212VAL      H 2107   6.218   6.279   1.614
  212VAL     CA 2108   6.013   6.291   1.676
  212VAL     CB 2109   6.016   6.138   1.689
  212VAL    CG1 2110   5.910   6.074   1.779
  212VAL    CG2 2111   6.005   6.073   1.552
  212VAL      C 2112   5.999   6.364   1.810
  212VAL      O 2113   6.076   6.332   1.900
  213ARG      N 2114   5.881   6.423   1.824
  213ARG      H 2115   5.818   6.415   1.747
  213ARG     CA 2116   5.828   6.478   1.950
  213ARG     CB 2117   5.751   6.609   1.936
  213ARG     CG 2118   5.795   6.714   1.834
  213ARG     CD 2119   5.722   6.848   1.830
  213ARG     NE 2120   5.761   6.939   1.722
  213ARG     HE 2121   5.748   6.901   1.631
  213ARG     CZ 2122   5.803   7.065   1.743
  213ARG    NH1 2123   5.825   7.122   1.862
  213ARG   HH11 2124   5.808   7.067   1.944
  213ARG   HH12 2125   5.841   7.220   1.865
  213ARG    NH2 2126   5.823   7.142   1.635
  213ARG   HH21 2127   5.821   7.115   1.539
  213ARG   HH22 2128   5.839   7.238   1.658
  213ARG      C 2129   5.756   6.377   2.040
  213ARG      O 2130   5.634   6.368   2.047
  214PHE      N 2131   5.843   6.284   2.081
  214PHE      H 2132   5.939   6.300   2.060
  214PHE     CA 2133   5.798   6.166   2.156
  214PHE     CB 2134   5.908   6.059   2.151
  214PHE     CG 2135   6.049   6.102   2.190
  214PHE    CD1 2136   6.078   6.129   2.323
  214PHE    HD1 2137   5.997   6.115   2.396
  214PHE    CD2 2138   6.151   6.107   2.095
  214PHE    HD2 2139   6.126   6.094   1.990
  214PHE    CE1 2140   6.204   6.164   2.367
  214PHE    HE1 2141   6.229   6.207   2.465
  214PHE    CE2 2142   6.278   6.143   2.139
  214PHE    HE2 2143   6.363   6.103   2.082
  214PHE     CZ 2144   6.305   6.172   2.272
  214PHE     HZ 2145   6.406   6.191   2.309
  214PHE      C 2146   5.741   6.179   2.297
  214PHE      O 2147   5.780   6.262   2.378
  215SER      N 2148   5.661   6.079   2.333
  215SER      H 2149   5.650   5.999   2.274
  215SER     CA 2150   5.573   6.097   2.449
  215SER     CB 2151   5.424   6.109   2.415
  215SER     OG 2152   5.349   6.157   2.526
  215SER     HG 2153   5.298   6.234   2.488
  215SER      C 2154   5.585   5.970   2.534
  215SER      O 2155   5.607   5.863   2.478
  216ALA      N 2156   5.586   5.987   2.666
  216ALA      H 2157   5.555   6.073   2.707
  216ALA     CA 2158   5.613   5.884   2.767
  216ALA     CB 2159   5.765   5.874   2.786
  216ALA      C 2160   5.560   5.902   2.910
  216ALA      O 2161   5.570   6.015   2.955
  217VAL      N 2162   5.520   5.793   2.976
  217VAL      H 2163   5.532   5.704   2.934
  217VAL     CA 2164   5.479   5.794   3.117
  217VAL     CB 2165   5.329   5.823   3.104
  217VAL    CG1 2166   5.248   5.710   3.040
  217VAL    CG2 2167   5.268   5.865   3.238
  217VAL      C 2168   5.510   5.661   3.186
  217VAL      O 2169   5.527   5.555   3.127
  218ALA      N 2170   5.538   5.680   3.315
  218ALA      H 2171   5.556   5.775   3.341
  218ALA     CA 2172   5.575   5.569   3.404
  218ALA     CB 2173   5.698   5.611   3.485
  218ALA      C 2174   5.463   5.541   3.505
  218ALA      O 2175   5.396   5.633   3.552
  219LEU      N 2176   5.477   5.423   3.566
  219LEU      H 2177   5.549   5.359   3.539
  219LEU     CA 2178   5.381   5.388   3.672
  219LEU     CB 2179   5.293   5.277   3.616
  219LEU     CG 2180   5.166   5.236   3.692
  219LEU    CD1 2181   5.064   5.343   3.654
  219LEU    CD2 2182   5.112   5.094   3.675
  219LEU      C 2183   5.440   5.349   3.808
  219LEU      O 2184   5.485   5.236   3.828
  220CYS      N 2185   5.435   5.446   3.899
  220CYS      H 2186   5.395   5.534   3.874
  220CYS     CA 2187   5.494   5.432   4.033
  220CYS     CB 2188   5.645   5.453   4.039
  220CYS     SG 2189   5.722   5.377   4.186
  220CYS     HG 2190   5.651   5.450   4.272
  220CYS      C 2191   5.432   5.537   4.124
  220CYS     O1 2192   5.466   5.550   4.244
  220CYS     O2 2193   5.357   5.625   4.077
   6.92981   6.92981   4.90008   0.00000   0.00000   0.00000   0.00000   3.46486   3.46486
