# Supplementary material for: Is There a Functional Role for the Knotted Topology in Protein UCH-L1?
Source: J Chem Inf Model. 2024 Jul 24;64(17):6827–37. doi: 10.1021/acs.jcim.4c00880 (PMC11388461; doi:10.1021/acs.jcim.4c00880)
Supplement: Supplementary file 2 — ci4c00880_si_002.zip [file ci4c00880_si_002.zip › UCH-L1_files/APO/APO_delta221/REP_4/traj_initial.gro]

Protein in water t=   0.00000 step= 0
 2193
    1MET      N    1   6.115   3.506   3.365
    1MET     H1    2   6.114   3.430   3.430
    1MET     H2    3   6.211   3.521   3.341
    1MET     H3    4   6.077   3.588   3.408
    1MET     CA    5   6.039   3.463   3.247
    1MET     CB    6   5.997   3.316   3.258
    1MET     CG    7   6.100   3.204   3.272
    1MET     SD    8   6.221   3.237   3.405
    1MET     CE    9   6.329   3.100   3.370
    1MET      C   10   5.920   3.558   3.233
    1MET      O   11   5.926   3.664   3.171
    2GLN      N   12   5.807   3.528   3.296
    2GLN      H   13   5.791   3.445   3.349
    2GLN     CA   14   5.690   3.617   3.285
    2GLN     CB   15   5.598   3.583   3.168
    2GLN     CG   16   5.512   3.456   3.175
    2GLN     CD   17   5.387   3.467   3.087
    2GLN    OE1   18   5.374   3.440   2.968
    2GLN    NE2   19   5.287   3.535   3.142
    2GLN   HE21   20   5.310   3.573   3.231
    2GLN   HE22   21   5.194   3.545   3.108
    2GLN      C   22   5.602   3.655   3.405
    2GLN      O   23   5.605   3.589   3.508
    3LEU      N   24   5.556   3.780   3.401
    3LEU      H   25   5.594   3.848   3.339
    3LEU     CA   26   5.455   3.853   3.479
    3LEU     CB   27   5.433   3.988   3.411
    3LEU     CG   28   5.557   4.078   3.408
    3LEU    CD1   29   5.535   4.199   3.317
    3LEU    CD2   30   5.601   4.118   3.549
    3LEU      C   31   5.315   3.793   3.479
    3LEU      O   32   5.287   3.693   3.412
    4LYS      N   33   5.238   3.837   3.578
    4LYS      H   34   5.279   3.886   3.655
    4LYS     CA   35   5.093   3.816   3.585
    4LYS     CB   36   5.054   3.850   3.729
    4LYS     CG   37   5.095   3.735   3.821
    4LYS     CD   38   5.054   3.760   3.966
    4LYS     CE   39   5.106   3.637   4.041
    4LYS     NZ   40   5.253   3.630   4.049
    4LYS    HZ1   41   5.284   3.575   3.971
    4LYS    HZ2   42   5.291   3.722   4.046
    4LYS    HZ3   43   5.287   3.580   4.129
    4LYS      C   44   5.013   3.893   3.480
    4LYS      O   45   5.029   4.014   3.467
    5PRO      N   46   4.923   3.828   3.406
    5PRO     CA   47   4.827   3.886   3.311
    5PRO     CB   48   4.745   3.770   3.255
    5PRO     CG   49   4.836   3.647   3.261
    5PRO     CD   50   4.916   3.683   3.386
    5PRO      C   51   4.733   3.986   3.378
    5PRO      O   52   4.687   3.951   3.487
    6MET      N   53   4.718   4.098   3.309
    6MET      H   54   4.756   4.112   3.217
    6MET     CA   55   4.637   4.210   3.358
    6MET     CB   56   4.720   4.337   3.376
    6MET     CG   57   4.657   4.463   3.434
    6MET     SD   58   4.800   4.568   3.480
    6MET     CE   59   4.829   4.625   3.314
    6MET      C   60   4.504   4.242   3.288
    6MET      O   61   4.509   4.238   3.165
    7GLU      N   62   4.388   4.271   3.345
    7GLU      H   63   4.365   4.246   3.439
    7GLU     CA   64   4.274   4.320   3.266
    7GLU     CB   65   4.167   4.328   3.375
    7GLU     CG   66   4.038   4.393   3.325
    7GLU     CD   67   3.916   4.368   3.414
    7GLU    OE1   68   3.808   4.366   3.351
    7GLU    OE2   69   3.924   4.376   3.538
    7GLU      C   70   4.311   4.458   3.211
    7GLU      O   71   4.324   4.556   3.284
    8ILE      N   72   4.328   4.466   3.079
    8ILE      H   73   4.296   4.397   3.015
    8ILE     CA   74   4.369   4.592   3.016
    8ILE     CB   75   4.450   4.564   2.889
    8ILE    CG1   76   4.559   4.459   2.911
    8ILE    CG2   77   4.522   4.689   2.838
    8ILE     CD   78   4.659   4.488   3.023
    8ILE      C   79   4.245   4.678   2.995
    8ILE      O   80   4.192   4.682   2.884
    9ASN      N   81   4.252   4.790   3.067
    9ASN      H   82   4.334   4.812   3.120
    9ASN     CA   83   4.146   4.892   3.078
    9ASN     CB   84   4.023   4.834   3.147
    9ASN     CG   85   4.023   4.822   3.300
    9ASN    OD1   86   4.044   4.912   3.381
    9ASN    ND2   87   3.951   4.717   3.339
    9ASN   HD21   88   3.905   4.668   3.266
    9ASN   HD22   89   3.950   4.691   3.436
    9ASN      C   90   4.193   5.022   3.143
    9ASN      O   91   4.286   5.023   3.223
   10PRO      N   92   4.145   5.138   3.100
   10PRO     CA   93   4.178   5.268   3.160
   10PRO     CB   94   4.077   5.359   3.090
   10PRO     CG   95   4.089   5.307   2.946
   10PRO     CD   96   4.084   5.156   2.967
   10PRO      C   97   4.186   5.276   3.313
   10PRO      O   98   4.274   5.341   3.367
   11GLU      N   99   4.079   5.236   3.381
   11GLU      H  100   3.993   5.211   3.337
   11GLU     CA  101   4.071   5.235   3.528
   11GLU     CB  102   3.946   5.168   3.585
   11GLU     CG  103   3.929   5.172   3.737
   11GLU     CD  104   3.808   5.087   3.780
   11GLU    OE1  105   3.844   4.995   3.857
   11GLU    OE2  106   3.695   5.129   3.747
   11GLU      C  107   4.193   5.166   3.590
   11GLU      O  108   4.270   5.228   3.664
   12MET      N  109   4.223   5.042   3.553
   12MET      H  110   4.150   4.992   3.507
   12MET     CA  111   4.349   4.973   3.584
   12MET     CB  112   4.361   4.828   3.537
   12MET     CG  113   4.249   4.739   3.593
   12MET     SD  114   4.236   4.741   3.775
   12MET     CE  115   4.067   4.797   3.781
   12MET      C  116   4.481   5.042   3.548
   12MET      O  117   4.572   5.050   3.630
   13LEU      N  118   4.493   5.100   3.429
   13LEU      H  119   4.426   5.085   3.357
   13LEU     CA  120   4.602   5.194   3.397
   13LEU     CB  121   4.592   5.236   3.251
   13LEU     CG  122   4.604   5.112   3.162
   13LEU    CD1  123   4.594   5.158   3.016
   13LEU    CD2  124   4.736   5.039   3.186
   13LEU      C  125   4.608   5.322   3.480
   13LEU      O  126   4.719   5.358   3.519
   14ASN      N  127   4.494   5.377   3.521
   14ASN      H  128   4.411   5.352   3.471
   14ASN     CA  129   4.502   5.494   3.610
   14ASN     CB  130   4.365   5.562   3.618
   14ASN     CG  131   4.313   5.616   3.484
   14ASN    OD1  132   4.387   5.669   3.402
   14ASN    ND2  133   4.180   5.616   3.475
   14ASN   HD21  134   4.127   5.582   3.552
   14ASN   HD22  135   4.155   5.648   3.384
   14ASN      C  136   4.559   5.464   3.749
   14ASN      O  137   4.609   5.554   3.817
   15LYS      N  138   4.523   5.347   3.800
   15LYS      H  139   4.445   5.299   3.759
   15LYS     CA  140   4.569   5.291   3.928
   15LYS     CB  141   4.487   5.168   3.967
   15LYS     CG  142   4.350   5.212   4.019
   15LYS     CD  143   4.269   5.086   4.050
   15LYS     CE  144   4.132   5.136   4.098
   15LYS     NZ  145   4.046   5.028   4.149
   15LYS    HZ1  146   3.982   5.075   4.209
   15LYS    HZ2  147   3.988   4.981   4.083
   15LYS    HZ3  148   4.092   4.959   4.205
   15LYS      C  149   4.718   5.259   3.921
   15LYS      O  150   4.789   5.298   4.014
   16VAL      N  151   4.775   5.233   3.804
   16VAL      H  152   4.710   5.212   3.731
   16VAL     CA  153   4.920   5.216   3.783
   16VAL     CB  154   4.944   5.149   3.647
   16VAL    CG1  155   5.091   5.146   3.603
   16VAL    CG2  156   4.891   5.007   3.630
   16VAL      C  157   5.000   5.345   3.798
   16VAL      O  158   5.095   5.355   3.875
   17LEU      N  159   4.940   5.449   3.741
   17LEU      H  160   4.853   5.436   3.693
   17LEU     CA  161   4.987   5.588   3.751
   17LEU     CB  162   4.892   5.674   3.668
   17LEU     CG  163   4.914   5.658   3.517
   17LEU    CD1  164   4.802   5.725   3.438
   17LEU    CD2  165   5.055   5.703   3.478
   17LEU      C  166   4.997   5.638   3.895
   17LEU      O  167   5.089   5.713   3.926
   18SER      N  168   4.904   5.596   3.981
   18SER      H  169   4.831   5.535   3.950
   18SER     CA  170   4.918   5.619   4.125
   18SER     CB  171   4.792   5.572   4.198
   18SER     OG  172   4.787   5.575   4.341
   18SER     HG  173   4.806   5.482   4.373
   18SER      C  174   5.044   5.559   4.190
   18SER      O  175   5.137   5.634   4.218
   19ARG      N  176   5.051   5.426   4.187
   19ARG      H  177   4.972   5.367   4.169
   19ARG     CA  178   5.162   5.359   4.257
   19ARG     CB  179   5.160   5.209   4.225
   19ARG     CG  180   5.066   5.135   4.321
   19ARG     CD  181   5.054   4.991   4.272
   19ARG     NE  182   4.954   4.912   4.346
   19ARG     HE  183   4.860   4.944   4.335
   19ARG     CZ  184   4.990   4.827   4.442
   19ARG    NH1  185   5.119   4.817   4.477
   19ARG   HH11  186   5.192   4.880   4.452
   19ARG   HH12  187   5.147   4.758   4.553
   19ARG    NH2  188   4.895   4.807   4.535
   19ARG   HH21  189   4.803   4.845   4.532
   19ARG   HH22  190   4.913   4.761   4.622
   19ARG      C  191   5.298   5.406   4.206
   19ARG      O  192   5.378   5.461   4.283
   20LEU      N  193   5.309   5.429   4.076
   20LEU      H  194   5.231   5.409   4.016
   20LEU     CA  195   5.432   5.467   4.005
   20LEU     CB  196   5.416   5.456   3.853
   20LEU     CG  197   5.414   5.315   3.793
   20LEU    CD1  198   5.392   5.320   3.641
   20LEU    CD2  199   5.541   5.243   3.837
   20LEU      C  200   5.480   5.607   4.042
   20LEU      O  201   5.591   5.655   4.018
   21GLY      N  202   5.379   5.676   4.093
   21GLY      H  203   5.296   5.635   4.132
   21GLY     CA  204   5.402   5.816   4.128
   21GLY      C  205   5.419   5.925   4.022
   21GLY      O  206   5.524   5.986   4.001
   22VAL      N  207   5.313   5.927   3.942
   22VAL      H  208   5.236   5.864   3.953
   22VAL     CA  209   5.282   6.024   3.836
   22VAL     CB  210   5.252   5.952   3.704
   22VAL    CG1  211   5.247   6.044   3.581
   22VAL    CG2  212   5.349   5.836   3.680
   22VAL      C  213   5.160   6.108   3.874
   22VAL      O  214   5.059   6.058   3.923
   23ALA      N  215   5.174   6.238   3.850
   23ALA      H  216   5.254   6.274   3.802
   23ALA     CA  217   5.063   6.326   3.887
   23ALA     CB  218   5.109   6.471   3.866
   23ALA      C  219   4.933   6.303   3.810
   23ALA      O  220   4.919   6.307   3.688
   24GLY      N  221   4.824   6.320   3.884
   24GLY      H  222   4.825   6.360   3.976
   24GLY     CA  223   4.690   6.285   3.834
   24GLY      C  224   4.626   6.373   3.727
   24GLY      O  225   4.516   6.339   3.684
   25GLN      N  226   4.686   6.489   3.701
   25GLN      H  227   4.748   6.522   3.772
   25GLN     CA  228   4.637   6.578   3.595
   25GLN     CB  229   4.723   6.703   3.583
   25GLN     CG  230   4.694   6.823   3.674
   25GLN     CD  231   4.785   6.941   3.639
   25GLN    OE1  232   4.878   6.970   3.713
   25GLN    NE2  233   4.751   7.011   3.531
   25GLN   HE21  234   4.677   6.973   3.476
   25GLN   HE22  235   4.791   7.102   3.515
   25GLN      C  236   4.625   6.510   3.459
   25GLN      O  237   4.557   6.556   3.367
   26TRP      N  238   4.700   6.404   3.432
   26TRP      H  239   4.793   6.408   3.469
   26TRP     CA  240   4.675   6.322   3.312
   26TRP     CB  241   4.800   6.312   3.224
   26TRP     CG  242   4.836   6.450   3.168
   26TRP    CD1  243   4.945   6.512   3.212
   26TRP    HD1  244   5.013   6.477   3.289
   26TRP    CD2  245   4.797   6.504   3.046
   26TRP    NE1  246   4.976   6.609   3.126
   26TRP    HE1  247   5.026   6.690   3.157
   26TRP    CE2  248   4.891   6.604   3.024
   26TRP    CE3  249   4.693   6.474   2.960
   26TRP    HE3  250   4.611   6.406   2.983
   26TRP    CZ2  251   4.885   6.680   2.908
   26TRP    HZ2  252   4.963   6.753   2.883
   26TRP    CZ3  253   4.680   6.559   2.851
   26TRP    HZ3  254   4.585   6.553   2.798
   26TRP    CH2  255   4.773   6.660   2.829
   26TRP    HH2  256   4.734   6.739   2.764
   26TRP      C  257   4.620   6.182   3.340
   26TRP      O  258   4.678   6.100   3.410
   27ARG      N  259   4.509   6.151   3.273
   27ARG      H  260   4.473   6.200   3.194
   27ARG     CA  261   4.435   6.028   3.305
   27ARG     CB  262   4.316   6.036   3.401
   27ARG     CG  263   4.375   6.048   3.541
   27ARG     CD  264   4.455   5.929   3.593
   27ARG     NE  265   4.578   5.968   3.664
   27ARG     HE  266   4.652   5.983   3.599
   27ARG     CZ  267   4.612   5.946   3.792
   27ARG    NH1  268   4.529   5.894   3.884
   27ARG   HH11  269   4.432   5.875   3.871
   27ARG   HH12  270   4.569   5.873   3.973
   27ARG    NH2  271   4.740   5.958   3.828
   27ARG   HH21  272   4.793   5.978   3.746
   27ARG   HH22  273   4.762   5.969   3.925
   27ARG      C  274   4.391   5.958   3.176
   27ARG      O  275   4.363   6.023   3.075
   28PHE      N  276   4.384   5.826   3.184
   28PHE      H  277   4.409   5.781   3.270
   28PHE     CA  278   4.337   5.739   3.075
   28PHE     CB  279   4.396   5.598   3.065
   28PHE     CG  280   4.548   5.597   3.050
   28PHE    CD1  281   4.631   5.587   3.161
   28PHE    HD1  282   4.599   5.603   3.264
   28PHE    CD2  283   4.604   5.596   2.922
   28PHE    HD2  284   4.544   5.613   2.833
   28PHE    CE1  285   4.767   5.572   3.141
   28PHE    HE1  286   4.820   5.554   3.235
   28PHE    CE2  287   4.737   5.559   2.905
   28PHE    HE2  288   4.771   5.519   2.809
   28PHE     CZ  289   4.822   5.549   3.015
   28PHE     HZ  290   4.927   5.521   3.005
   28PHE      C  291   4.185   5.724   3.066
   28PHE      O  292   4.127   5.686   3.168
   29VAL      N  293   4.136   5.749   2.945
   29VAL      H  294   4.195   5.783   2.872
   29VAL     CA  295   3.993   5.748   2.910
   29VAL     CB  296   3.933   5.886   2.884
   29VAL    CG1  297   3.931   5.956   3.020
   29VAL    CG2  298   4.018   5.951   2.775
   29VAL      C  299   3.961   5.650   2.797
   29VAL      O  300   4.023   5.657   2.691
   30ASP      N  301   3.841   5.593   2.801
   30ASP      H  302   3.788   5.617   2.882
   30ASP     CA  303   3.788   5.498   2.702
   30ASP     CB  304   3.675   5.423   2.774
   30ASP     CG  305   3.702   5.351   2.906
   30ASP    OD1  306   3.714   5.417   3.012
   30ASP    OD2  307   3.676   5.229   2.908
   30ASP      C  308   3.737   5.553   2.569
   30ASP      O  309   3.661   5.649   2.571
   31VAL      N  310   3.766   5.488   2.456
   31VAL      H  311   3.845   5.427   2.460
   31VAL     CA  312   3.703   5.521   2.328
   31VAL     CB  313   3.806   5.542   2.217
   31VAL    CG1  314   3.734   5.600   2.095
   31VAL    CG2  315   3.922   5.631   2.260
   31VAL      C  316   3.588   5.427   2.290
   31VAL      O  317   3.600   5.305   2.292
   32LEU      N  318   3.466   5.480   2.300
   32LEU      H  319   3.449   5.568   2.343
   32LEU     CA  320   3.345   5.413   2.250
   32LEU     CB  321   3.215   5.476   2.301
   32LEU     CG  322   3.208   5.496   2.453
   32LEU    CD1  323   3.068   5.551   2.483
   32LEU    CD2  324   3.220   5.353   2.507
   32LEU      C  325   3.348   5.413   2.097
   32LEU      O  326   3.293   5.321   2.037
   33GLY      N  327   3.400   5.515   2.029
   33GLY      H  328   3.395   5.604   2.074
   33GLY     CA  329   3.391   5.518   1.883
   33GLY      C  330   3.512   5.576   1.809
   33GLY      O  331   3.517   5.699   1.804
   34LEU      N  332   3.567   5.496   1.719
   34LEU      H  333   3.521   5.415   1.681
   34LEU     CA  334   3.685   5.527   1.638
   34LEU     CB  335   3.749   5.390   1.615
   34LEU     CG  336   3.792   5.332   1.750
   34LEU    CD1  337   3.812   5.180   1.742
   34LEU    CD2  338   3.917   5.405   1.797
   34LEU      C  339   3.677   5.611   1.510
   34LEU      O  340   3.767   5.627   1.427
   35GLU      N  341   3.554   5.654   1.485
   35GLU      H  342   3.482   5.626   1.548
   35GLU     CA  343   3.516   5.726   1.363
   35GLU     CB  344   3.364   5.738   1.362
   35GLU     CG  345   3.288   5.611   1.322
   35GLU     CD  346   3.291   5.497   1.424
   35GLU    OE1  347   3.287   5.520   1.546
   35GLU    OE2  348   3.286   5.378   1.387
   35GLU      C  349   3.571   5.869   1.367
   35GLU      O  350   3.640   5.904   1.462
   36GLU      N  351   3.539   5.955   1.270
   36GLU      H  352   3.498   5.922   1.186
   36GLU     CA  353   3.561   6.100   1.286
   36GLU     CB  354   3.536   6.161   1.148
   36GLU     CG  355   3.662   6.158   1.060
   36GLU     CD  356   3.775   6.254   1.098
   36GLU    OE1  357   3.888   6.222   1.054
   36GLU    OE2  358   3.748   6.358   1.162
   36GLU      C  359   3.460   6.158   1.384
   36GLU      O  360   3.499   6.231   1.475
   37GLU      N  361   3.332   6.119   1.381
   37GLU      H  362   3.299   6.088   1.292
   37GLU     CA  363   3.229   6.138   1.483
   37GLU     CB  364   3.094   6.118   1.413
   37GLU     CG  365   2.968   6.144   1.495
   37GLU     CD  366   2.951   6.282   1.558
   37GLU    OE1  367   2.920   6.373   1.477
   37GLU    OE2  368   2.996   6.296   1.674
   37GLU      C  369   3.245   6.047   1.605
   37GLU      O  370   3.315   5.946   1.597
   38SER      N  371   3.177   6.076   1.715
   38SER      H  372   3.114   6.153   1.708
   38SER     CA  373   3.180   6.004   1.844
   38SER     CB  374   3.151   5.854   1.842
   38SER     OG  375   3.117   5.803   1.972
   38SER     HG  376   3.077   5.712   1.961
   38SER      C  377   3.315   6.013   1.916
   38SER      O  378   3.310   6.041   2.036
   39LEU      N  379   3.425   6.032   1.845
   39LEU      H  380   3.430   6.015   1.746
   39LEU     CA  381   3.554   6.051   1.913
   39LEU     CB  382   3.669   6.051   1.812
   39LEU     CG  383   3.767   5.934   1.817
   39LEU    CD1  384   3.874   5.945   1.709
   39LEU    CD2  385   3.829   5.914   1.956
   39LEU      C  386   3.564   6.189   1.979
   39LEU      O  387   3.651   6.209   2.063
   40GLY      N  388   3.466   6.276   1.958
   40GLY      H  389   3.432   6.286   1.864
   40GLY     CA  390   3.450   6.401   2.033
   40GLY      C  391   3.436   6.386   2.185
   40GLY      O  392   3.478   6.474   2.259
   41SER      N  393   3.386   6.271   2.230
   41SER      H  394   3.355   6.198   2.169
   41SER     CA  395   3.364   6.245   2.373
   41SER     CB  396   3.297   6.108   2.382
   41SER     OG  397   3.234   6.090   2.509
   41SER     HG  398   3.183   6.004   2.519
   41SER      C  399   3.491   6.245   2.459
   41SER      O  400   3.486   6.290   2.573
   42VAL      N  401   3.597   6.213   2.385
   42VAL      H  402   3.591   6.192   2.288
   42VAL     CA  403   3.734   6.211   2.439
   42VAL     CB  404   3.806   6.114   2.345
   42VAL    CG1  405   3.953   6.095   2.381
   42VAL    CG2  406   3.743   5.974   2.350
   42VAL      C  407   3.782   6.353   2.469
   42VAL      O  408   3.786   6.433   2.375
   43PRO      N  409   3.770   6.395   2.594
   43PRO     CA  410   3.790   6.538   2.622
   43PRO     CB  411   3.771   6.550   2.773
   43PRO     CG  412   3.809   6.413   2.831
   43PRO     CD  413   3.779   6.315   2.717
   43PRO      C  414   3.920   6.593   2.563
   43PRO      O  415   4.017   6.520   2.540
   44ALA      N  416   3.926   6.724   2.543
   44ALA      H  417   3.843   6.775   2.564
   44ALA     CA  418   4.040   6.795   2.484
   44ALA     CB  419   3.995   6.885   2.368
   44ALA      C  420   4.112   6.883   2.587
   44ALA      O  421   4.039   6.905   2.684
   45PRO      N  422   4.244   6.895   2.587
   45PRO     CA  423   4.334   6.830   2.491
   45PRO     CB  424   4.456   6.921   2.474
   45PRO     CG  425   4.454   7.006   2.602
   45PRO     CD  426   4.311   7.007   2.655
   45PRO      C  427   4.388   6.695   2.539
   45PRO      O  428   4.440   6.680   2.650
   46ALA      N  429   4.403   6.602   2.445
   46ALA      H  430   4.374   6.628   2.353
   46ALA     CA  431   4.466   6.471   2.467
   46ALA     CB  432   4.400   6.362   2.383
   46ALA      C  433   4.615   6.477   2.431
   46ALA      O  434   4.664   6.556   2.350
   47CYS      N  435   4.689   6.385   2.491
   47CYS      H  436   4.649   6.326   2.562
   47CYS     CA  437   4.831   6.359   2.465
   47CYS     CB  438   4.915   6.398   2.586
   47CYS     SG  439   4.885   6.301   2.738
   47CYS     HG  440   4.834   6.403   2.807
   47CYS      C  441   4.889   6.238   2.391
   47CYS      O  442   4.978   6.258   2.308
   48ALA      N  443   4.817   6.127   2.392
   48ALA      H  444   4.731   6.118   2.443
   48ALA     CA  445   4.849   6.004   2.318
   48ALA     CB  446   4.960   5.917   2.378
   48ALA      C  447   4.721   5.921   2.299
   48ALA      O  448   4.631   5.927   2.382
   49LEU      N  449   4.728   5.839   2.194
   49LEU      H  450   4.787   5.846   2.114
   49LEU     CA  451   4.626   5.738   2.162
   49LEU     CB  452   4.566   5.753   2.023
   49LEU     CG  453   4.452   5.656   1.989
   49LEU    CD1  454   4.329   5.695   2.073
   49LEU    CD2  455   4.409   5.668   1.843
   49LEU      C  456   4.686   5.597   2.165
   49LEU      O  457   4.795   5.577   2.111
   50LEU      N  458   4.638   5.503   2.245
   50LEU      H  459   4.553   5.517   2.296
   50LEU     CA  460   4.682   5.362   2.247
   50LEU     CB  461   4.724   5.313   2.385
   50LEU     CG  462   4.833   5.383   2.466
   50LEU    CD1  463   4.801   5.517   2.531
   50LEU    CD2  464   4.875   5.285   2.577
   50LEU      C  465   4.566   5.274   2.199
   50LEU      O  466   4.452   5.281   2.245
   51LEU      N  467   4.602   5.174   2.120
   51LEU      H  468   4.699   5.178   2.095
   51LEU     CA  469   4.507   5.076   2.066
   51LEU     CB  470   4.482   5.099   1.917
   51LEU     CG  471   4.382   5.006   1.848
   51LEU    CD1  472   4.246   5.073   1.869
   51LEU    CD2  473   4.396   4.996   1.696
   51LEU      C  474   4.548   4.934   2.104
   51LEU      O  475   4.664   4.896   2.119
   52LEU      N  476   4.454   4.846   2.138
   52LEU      H  477   4.359   4.876   2.147
   52LEU     CA  478   4.467   4.702   2.163
   52LEU     CB  479   4.420   4.673   2.306
   52LEU     CG  480   4.447   4.532   2.359
   52LEU    CD1  481   4.593   4.537   2.405
   52LEU    CD2  482   4.349   4.476   2.462
   52LEU      C  483   4.414   4.614   2.051
   52LEU      O  484   4.291   4.611   2.044
   53PHE      N  485   4.502   4.534   1.991
   53PHE      H  486   4.591   4.513   2.033
   53PHE     CA  487   4.466   4.453   1.874
   53PHE     CB  488   4.500   4.547   1.757
   53PHE     CG  489   4.411   4.513   1.637
   53PHE    CD1  490   4.279   4.556   1.649
   53PHE    HD1  491   4.241   4.634   1.715
   53PHE    CD2  492   4.448   4.434   1.528
   53PHE    HD2  493   4.550   4.397   1.538
   53PHE    CE1  494   4.191   4.519   1.548
   53PHE    HE1  495   4.087   4.553   1.549
   53PHE    CE2  496   4.361   4.397   1.426
   53PHE    HE2  497   4.383   4.324   1.349
   53PHE     CZ  498   4.230   4.440   1.441
   53PHE     HZ  499   4.153   4.384   1.387
   53PHE      C  500   4.534   4.316   1.865
   53PHE      O  501   4.642   4.304   1.923
   54PRO      N  502   4.469   4.206   1.828
   54PRO     CA  503   4.540   4.082   1.794
   54PRO     CB  504   4.437   3.972   1.820
   54PRO     CG  505   4.311   4.044   1.771
   54PRO     CD  506   4.324   4.184   1.832
   54PRO      C  507   4.594   4.083   1.651
   54PRO      O  508   4.528   4.111   1.551
   55LEU      N  509   4.715   4.031   1.636
   55LEU      H  510   4.750   3.968   1.706
   55LEU     CA  511   4.779   4.019   1.504
   55LEU     CB  512   4.903   4.107   1.489
   55LEU     CG  513   4.861   4.254   1.501
   55LEU    CD1  514   4.966   4.359   1.537
   55LEU    CD2  515   4.802   4.299   1.368
   55LEU      C  516   4.800   3.873   1.464
   55LEU      O  517   4.816   3.792   1.555
   56THR      N  518   4.762   3.851   1.339
   56THR      H  519   4.710   3.917   1.284
   56THR     CA  520   4.799   3.725   1.272
   56THR     CB  521   4.725   3.689   1.143
   56THR    OG1  522   4.752   3.783   1.040
   56THR    HG1  523   4.709   3.873   1.049
   56THR    CG2  524   4.575   3.690   1.176
   56THR      C  525   4.947   3.704   1.240
   56THR      O  526   5.022   3.800   1.227
   57ALA      N  527   4.995   3.585   1.272
   57ALA      H  528   4.937   3.504   1.283
   57ALA     CA  529   5.137   3.547   1.261
   57ALA     CB  530   5.159   3.399   1.293
   57ALA      C  531   5.203   3.575   1.126
   57ALA      O  532   5.314   3.627   1.126
   58GLN      N  533   5.136   3.551   1.014
   58GLN      H  534   5.055   3.491   1.017
   58GLN     CA  535   5.180   3.592   0.880
   58GLN     CB  536   5.089   3.557   0.763
   58GLN     CG  537   5.043   3.411   0.766
   58GLN     CD  538   4.924   3.388   0.860
   58GLN    OE1  539   4.933   3.371   0.981
   58GLN    NE2  540   4.804   3.378   0.804
   58GLN   HE21  541   4.788   3.384   0.705
   58GLN   HE22  542   4.731   3.332   0.855
   58GLN      C  543   5.211   3.741   0.862
   58GLN      O  544   5.317   3.772   0.808
   59HISE     N  545   5.129   3.827   0.922
   59HISE     H  546   5.035   3.799   0.941
   59HISE    CA  547   5.142   3.973   0.918
   59HISE    CB  548   5.007   4.028   0.966
   59HISE    CG  549   4.997   4.181   0.967
   59HISE   ND1  550   4.912   4.248   1.045
   59HISE   CD2  551   5.060   4.262   0.883
   59HISE   HD2  552   5.096   4.225   0.787
   59HISE   CE1  553   4.929   4.376   1.015
   59HISE   HE1  554   4.878   4.465   1.052
   59HISE   NE2  555   5.016   4.384   0.915
   59HISE   HE2  556   5.044   4.468   0.868
   59HISE     C  557   5.256   4.025   1.006
   59HISE     O  558   5.361   4.067   0.956
   60GLU      N  559   5.249   3.976   1.129
   60GLU      H  560   5.167   3.937   1.170
   60GLU     CA  561   5.362   3.991   1.222
   60GLU     CB  562   5.327   3.899   1.339
   60GLU     CG  563   5.421   3.905   1.459
   60GLU     CD  564   5.366   3.822   1.575
   60GLU    OE1  565   5.354   3.699   1.557
   60GLU    OE2  566   5.347   3.878   1.685
   60GLU      C  567   5.503   3.963   1.168
   60GLU      O  568   5.575   4.062   1.158
   61ASN      N  569   5.523   3.840   1.122
   61ASN      H  570   5.467   3.764   1.155
   61ASN     CA  571   5.646   3.805   1.050
   61ASN     CB  572   5.644   3.661   0.998
   61ASN     CG  573   5.656   3.563   1.115
   61ASN    OD1  574   5.630   3.595   1.231
   61ASN    ND2  575   5.700   3.443   1.079
   61ASN   HD21  576   5.715   3.424   0.982
   61ASN   HD22  577   5.726   3.385   1.156
   61ASN      C  578   5.684   3.893   0.931
   61ASN      O  579   5.794   3.947   0.944
   62PHE      N  580   5.600   3.912   0.830
   62PHE      H  581   5.521   3.852   0.817
   62PHE     CA  582   5.618   4.014   0.725
   62PHE     CB  583   5.496   4.011   0.633
   62PHE     CG  584   5.486   4.110   0.517
   62PHE    CD1  585   5.444   4.239   0.548
   62PHE    HD1  586   5.420   4.259   0.653
   62PHE    CD2  587   5.543   4.085   0.393
   62PHE    HD2  588   5.578   3.987   0.359
   62PHE    CE1  589   5.440   4.337   0.450
   62PHE    HE1  590   5.417   4.437   0.488
   62PHE    CE2  591   5.555   4.190   0.303
   62PHE    HE2  592   5.618   4.166   0.217
   62PHE     CZ  593   5.498   4.315   0.326
   62PHE     HZ  594   5.501   4.398   0.256
   62PHE      C  595   5.651   4.155   0.773
   62PHE      O  596   5.764   4.196   0.749
   63ARG      N  597   5.577   4.202   0.873
   63ARG      H  598   5.507   4.146   0.916
   63ARG     CA  599   5.589   4.340   0.922
   63ARG     CB  600   5.461   4.374   0.999
   63ARG     CG  601   5.447   4.526   0.985
   63ARG     CD  602   5.317   4.578   1.048
   63ARG     NE  603   5.305   4.723   1.026
   63ARG     HE  604   5.287   4.742   0.930
   63ARG     CZ  605   5.332   4.825   1.109
   63ARG    NH1  606   5.315   4.797   1.239
   63ARG   HH11  607   5.286   4.708   1.274
   63ARG   HH12  608   5.320   4.869   1.308
   63ARG    NH2  609   5.398   4.933   1.065
   63ARG   HH21  610   5.436   4.934   0.973
   63ARG   HH22  611   5.428   5.004   1.129
   63ARG      C  612   5.711   4.362   1.012
   63ARG      O  613   5.780   4.460   0.985
   64LYS      N  614   5.759   4.264   1.088
   64LYS      H  615   5.691   4.202   1.128
   64LYS     CA  616   5.891   4.281   1.150
   64LYS     CB  617   5.921   4.167   1.248
   64LYS     CG  618   5.822   4.136   1.360
   64LYS     CD  619   5.897   4.043   1.455
   64LYS     CE  620   5.791   3.983   1.547
   64LYS     NZ  621   5.862   3.901   1.646
   64LYS    HZ1  622   5.927   3.964   1.687
   64LYS    HZ2  623   5.806   3.871   1.723
   64LYS    HZ3  624   5.909   3.824   1.604
   64LYS      C  625   6.007   4.282   1.051
   64LYS      O  626   6.109   4.347   1.070
   65LYS      N  627   5.999   4.195   0.950
   65LYS      H  628   5.941   4.115   0.964
   65LYS     CA  629   6.091   4.192   0.835
   65LYS     CB  630   6.075   4.066   0.751
   65LYS     CG  631   6.103   3.935   0.826
   65LYS     CD  632   6.139   3.823   0.727
   65LYS     CE  633   6.171   3.692   0.799
   65LYS     NZ  634   6.242   3.599   0.710
   65LYS    HZ1  635   6.183   3.572   0.634
   65LYS    HZ2  636   6.321   3.647   0.672
   65LYS    HZ3  637   6.274   3.521   0.763
   65LYS      C  638   6.092   4.323   0.755
   65LYS      O  639   6.198   4.381   0.730
   66GLN      N  640   5.971   4.371   0.729
   66GLN      H  641   5.888   4.316   0.727
   66GLN     CA  642   5.954   4.504   0.667
   66GLN     CB  643   5.806   4.521   0.636
   66GLN     CG  644   5.761   4.663   0.599
   66GLN     CD  645   5.611   4.672   0.573
   66GLN    OE1  646   5.533   4.678   0.668
   66GLN    NE2  647   5.563   4.657   0.449
   66GLN   HE21  648   5.612   4.641   0.364
   66GLN   HE22  649   5.466   4.680   0.447
   66GLN      C  650   6.009   4.625   0.743
   66GLN      O  651   6.098   4.697   0.698
   67ILE      N  652   5.967   4.638   0.868
   67ILE      H  653   5.882   4.597   0.902
   67ILE     CA  654   6.024   4.733   0.965
   67ILE     CB  655   5.932   4.746   1.086
   67ILE    CG1  656   5.799   4.815   1.055
   67ILE    CG2  657   5.986   4.825   1.206
   67ILE     CD  658   5.674   4.801   1.142
   67ILE      C  659   6.173   4.715   0.996
   67ILE      O  660   6.233   4.822   0.997
   68GLU      N  661   6.224   4.592   0.987
   68GLU      H  662   6.167   4.510   0.990
   68GLU     CA  663   6.367   4.576   1.012
   68GLU     CB  664   6.406   4.428   1.027
   68GLU     CG  665   6.554   4.413   1.062
   68GLU     CD  666   6.589   4.417   1.211
   68GLU    OE1  667   6.517   4.352   1.290
   68GLU    OE2  668   6.685   4.489   1.245
   68GLU      C  669   6.451   4.641   0.902
   68GLU      O  670   6.544   4.718   0.928
   69GLU      N  671   6.415   4.621   0.776
   69GLU      H  672   6.336   4.565   0.750
   69GLU     CA  673   6.491   4.666   0.658
   69GLU     CB  674   6.445   4.615   0.521
   69GLU     CG  675   6.456   4.463   0.509
   69GLU     CD  676   6.421   4.419   0.367
   69GLU    OE1  677   6.302   4.392   0.340
   69GLU    OE2  678   6.510   4.391   0.284
   69GLU      C  679   6.518   4.816   0.648
   69GLU      O  680   6.608   4.862   0.578
   70LEU      N  681   6.422   4.890   0.705
   70LEU      H  682   6.349   4.842   0.753
   70LEU     CA  683   6.445   5.034   0.721
   70LEU     CB  684   6.314   5.106   0.754
   70LEU     CG  685   6.209   5.085   0.644
   70LEU    CD1  686   6.075   5.134   0.699
   70LEU    CD2  687   6.245   5.172   0.522
   70LEU      C  688   6.551   5.075   0.823
   70LEU      O  689   6.588   5.193   0.822
   71LYS      N  690   6.586   4.983   0.913
   71LYS      H  691   6.564   4.886   0.915
   71LYS     CA  692   6.677   5.021   1.022
   71LYS     CB  693   6.822   5.018   0.975
   71LYS     CG  694   6.853   4.879   0.920
   71LYS     CD  695   6.850   4.769   1.027
   71LYS     CE  696   6.899   4.633   0.978
   71LYS     NZ  697   6.929   4.552   1.097
   71LYS    HZ1  698   6.845   4.542   1.150
   71LYS    HZ2  699   6.959   4.458   1.081
   71LYS    HZ3  700   6.996   4.601   1.153
   71LYS      C  701   6.663   5.149   1.105
   71LYS      O  702   6.759   5.225   1.115
   72GLY      N  703   6.539   5.190   1.129
   72GLY      H  704   6.456   5.136   1.118
   72GLY     CA  705   6.513   5.314   1.205
   72GLY      C  706   6.557   5.450   1.151
   72GLY      O  707   6.551   5.550   1.222
   73GLN      N  708   6.587   5.462   1.022
   73GLN      H  709   6.582   5.384   0.960
   73GLN     CA  710   6.625   5.589   0.958
   73GLN     CB  711   6.647   5.545   0.813
   73GLN     CG  712   6.715   5.650   0.724
   73GLN     CD  713   6.764   5.590   0.592
   73GLN    OE1  714   6.881   5.588   0.554
   73GLN    NE2  715   6.670   5.558   0.504
   73GLN   HE21  716   6.573   5.567   0.528
   73GLN   HE22  717   6.696   5.492   0.434
   73GLN      C  718   6.525   5.704   0.969
   73GLN      O  719   6.562   5.820   0.986
   74GLU      N  720   6.395   5.673   0.969
   74GLU      H  721   6.368   5.582   0.937
   74GLU     CA  722   6.288   5.772   0.980
   74GLU     CB  723   6.162   5.712   0.917
   74GLU     CG  724   6.174   5.719   0.765
   74GLU     CD  725   6.080   5.614   0.705
   74GLU    OE1  726   5.983   5.661   0.641
   74GLU    OE2  727   6.117   5.495   0.706
   74GLU      C  728   6.259   5.821   1.122
   74GLU      O  729   6.163   5.897   1.137
   75VAL      N  730   6.329   5.767   1.222
   75VAL      H  731   6.401   5.705   1.193
   75VAL     CA  732   6.304   5.783   1.366
   75VAL     CB  733   6.283   5.639   1.413
   75VAL    CG1  734   6.269   5.625   1.564
   75VAL    CG2  735   6.155   5.582   1.352
   75VAL      C  736   6.414   5.867   1.430
   75VAL      O  737   6.531   5.830   1.444
   76SER      N  738   6.369   5.986   1.468
   76SER      H  739   6.284   6.024   1.433
   76SER     CA  740   6.458   6.086   1.529
   76SER     CB  741   6.377   6.212   1.559
   76SER     OG  742   6.468   6.300   1.625
   76SER     HG  743   6.481   6.375   1.561
   76SER      C  744   6.517   6.024   1.656
   76SER      O  745   6.438   5.983   1.741
   77PRO      N  746   6.641   6.055   1.692
   77PRO     CA  747   6.706   6.012   1.817
   77PRO     CB  748   6.845   6.074   1.805
   77PRO     CG  749   6.876   6.056   1.657
   77PRO     CD  750   6.742   6.084   1.589
   77PRO      C  751   6.648   6.053   1.952
   77PRO      O  752   6.655   5.970   2.043
   78LYS      N  753   6.568   6.160   1.948
   78LYS      H  754   6.573   6.220   1.869
   78LYS     CA  755   6.493   6.208   2.065
   78LYS     CB  756   6.429   6.340   2.021
   78LYS     CG  757   6.528   6.455   2.005
   78LYS     CD  758   6.452   6.587   1.994
   78LYS     CE  759   6.370   6.584   1.865
   78LYS     NZ  760   6.309   6.713   1.832
   78LYS    HZ1  761   6.236   6.735   1.897
   78LYS    HZ2  762   6.373   6.790   1.839
   78LYS    HZ3  763   6.279   6.699   1.738
   78LYS      C  764   6.392   6.108   2.123
   78LYS      O  765   6.378   6.106   2.245
   79VAL      N  766   6.319   6.041   2.034
   79VAL      H  767   6.354   6.040   1.940
   79VAL     CA  768   6.213   5.944   2.063
   79VAL     CB  769   6.140   5.882   1.943
   79VAL    CG1  770   6.018   5.796   1.978
   79VAL    CG2  771   6.098   5.994   1.848
   79VAL      C  772   6.260   5.821   2.142
   79VAL      O  773   6.334   5.735   2.096
   80TYR      N  774   6.215   5.816   2.267
   80TYR      H  775   6.183   5.900   2.312
   80TYR     CA  776   6.251   5.709   2.361
   80TYR     CB  777   6.215   5.749   2.505
   80TYR     CG  778   6.259   5.648   2.612
   80TYR    CD1  779   6.179   5.535   2.619
   80TYR    HD1  780   6.086   5.523   2.563
   80TYR    CD2  781   6.356   5.686   2.704
   80TYR    HD2  782   6.407   5.782   2.693
   80TYR    CE1  783   6.191   5.473   2.743
   80TYR    HE1  784   6.152   5.372   2.752
   80TYR    CE2  785   6.366   5.626   2.828
   80TYR    HE2  786   6.448   5.642   2.898
   80TYR     CZ  787   6.273   5.523   2.843
   80TYR     OH  788   6.267   5.449   2.957
   80TYR     HH  789   6.355   5.451   3.004
   80TYR      C  790   6.181   5.579   2.321
   80TYR      O  791   6.058   5.572   2.316
   81PHE      N  792   6.261   5.481   2.279
   81PHE      H  793   6.356   5.499   2.255
   81PHE     CA  794   6.210   5.347   2.246
   81PHE     CB  795   6.239   5.304   2.102
   81PHE     CG  796   6.181   5.168   2.065
   81PHE    CD1  797   6.042   5.168   2.058
   81PHE    HD1  798   5.988   5.261   2.074
   81PHE    CD2  799   6.256   5.057   2.029
   81PHE    HD2  800   6.364   5.069   2.021
   81PHE    CE1  801   5.978   5.053   2.012
   81PHE    HE1  802   5.870   5.042   2.003
   81PHE    CE2  803   6.191   4.941   1.989
   81PHE    HE2  804   6.243   4.851   1.954
   81PHE     CZ  805   6.053   4.943   1.973
   81PHE     HZ  806   6.014   4.849   1.934
   81PHE      C  807   6.265   5.242   2.343
   81PHE      O  808   6.376   5.258   2.393
   82MET      N  809   6.175   5.159   2.395
   82MET      H  810   6.079   5.188   2.397
   82MET     CA  811   6.213   5.044   2.478
   82MET     CB  812   6.195   5.077   2.626
   82MET     CG  813   6.052   5.108   2.672
   82MET     SD  814   6.018   5.124   2.851
   82MET     CE  815   6.034   4.950   2.884
   82MET      C  816   6.135   4.919   2.435
   82MET      O  817   6.013   4.916   2.422
   83LYS      N  818   6.211   4.814   2.406
   83LYS      H  819   6.311   4.820   2.401
   83LYS     CA  820   6.161   4.680   2.369
   83LYS     CB  821   6.288   4.610   2.321
   83LYS     CG  822   6.325   4.637   2.175
   83LYS     CD  823   6.468   4.588   2.150
   83LYS     CE  824   6.500   4.600   2.001
   83LYS     NZ  825   6.627   4.535   1.966
   83LYS    HZ1  826   6.697   4.593   2.006
   83LYS    HZ2  827   6.629   4.439   1.996
   83LYS    HZ3  828   6.645   4.535   1.868
   83LYS      C  829   6.085   4.594   2.470
   83LYS      O  830   6.126   4.581   2.585
   84GLN      N  831   6.007   4.506   2.407
   84GLN      H  832   6.020   4.502   2.308
   84GLN     CA  833   5.928   4.409   2.483
   84GLN     CB  834   5.780   4.425   2.445
   84GLN     CG  835   5.676   4.357   2.534
   84GLN     CD  836   5.533   4.380   2.484
   84GLN    OE1  837   5.501   4.484   2.427
   84GLN    NE2  838   5.447   4.279   2.496
   84GLN   HE21  839   5.476   4.191   2.534
   84GLN   HE22  840   5.365   4.289   2.440
   84GLN      C  841   5.979   4.267   2.458
   84GLN      O  842   5.940   4.201   2.362
   85THR      N  843   6.045   4.220   2.563
   85THR      H  844   6.055   4.280   2.643
   85THR     CA  845   6.102   4.085   2.577
   85THR     CB  846   6.249   4.067   2.615
   85THR    OG1  847   6.275   4.141   2.734
   85THR    HG1  848   6.353   4.095   2.778
   85THR    CG2  849   6.339   4.101   2.497
   85THR      C  850   6.025   3.994   2.673
   85THR      O  851   6.007   3.878   2.635
   86ILE      N  852   5.976   4.043   2.786
   86ILE      H  853   6.005   4.132   2.821
   86ILE     CA  854   5.901   3.962   2.883
   86ILE     CB  855   5.909   4.028   3.021
   86ILE    CG1  856   6.052   4.017   3.075
   86ILE    CG2  857   5.822   3.995   3.142
   86ILE     CD  858   6.126   3.883   3.069
   86ILE      C  859   5.754   3.942   2.845
   86ILE      O  860   5.684   4.042   2.830
   87GLY      N  861   5.714   3.816   2.847
   87GLY      H  862   5.784   3.745   2.856
   87GLY     CA  863   5.574   3.775   2.826
   87GLY      C  864   5.466   3.843   2.910
   87GLY      O  865   5.482   3.860   3.031
   88ASN      N  866   5.350   3.864   2.848
   88ASN      H  867   5.322   3.817   2.764
   88ASN     CA  868   5.242   3.937   2.915
   88ASN     CB  869   5.176   3.862   3.032
   88ASN     CG  870   5.067   3.768   2.982
   88ASN    OD1  871   5.093   3.649   2.965
   88ASN    ND2  872   4.947   3.817   2.952
   88ASN   HD21  873   4.926   3.913   2.971
   88ASN   HD22  874   4.881   3.750   2.916
   88ASN      C  875   5.251   4.088   2.940
   88ASN      O  876   5.147   4.150   2.918
   89SER      N  877   5.371   4.144   2.930
   89SER      H  878   5.449   4.088   2.902
   89SER     CA  879   5.399   4.283   2.968
   89SER     CB  880   5.548   4.316   2.974
   89SER     OG  881   5.599   4.299   2.841
   89SER     HG  882   5.635   4.208   2.822
   89SER      C  883   5.336   4.399   2.890
   89SER      O  884   5.382   4.512   2.905
   90CYS      N  885   5.235   4.380   2.806
   90CYS      H  886   5.201   4.287   2.793
   90CYS     CA  887   5.184   4.479   2.710
   90CYS     CB  888   5.059   4.420   2.644
   90CYS     SG  889   4.931   4.374   2.766
   90CYS     HG  890   4.854   4.313   2.676
   90CYS      C  891   5.149   4.623   2.751
   90CYS      O  892   5.230   4.710   2.721
   91GLY      N  893   5.048   4.637   2.836
   91GLY      H  894   4.980   4.566   2.851
   91GLY     CA  895   5.016   4.762   2.907
   91GLY      C  896   5.129   4.822   2.992
   91GLY      O  897   5.132   4.942   3.015
   92THR      N  898   5.209   4.737   3.056
   92THR      H  899   5.213   4.640   3.031
   92THR     CA  900   5.331   4.775   3.129
   92THR     CB  901   5.388   4.647   3.189
   92THR    OG1  902   5.288   4.549   3.219
   92THR    HG1  903   5.295   4.543   3.319
   92THR    CG2  904   5.486   4.663   3.306
   92THR      C  905   5.430   4.852   3.042
   92THR      O  906   5.484   4.954   3.086
   93ILE      N  907   5.465   4.796   2.926
   93ILE      H  908   5.417   4.712   2.899
   93ILE     CA  909   5.552   4.860   2.827
   93ILE     CB  910   5.582   4.751   2.723
   93ILE    CG1  911   5.669   4.639   2.779
   93ILE    CG2  912   5.629   4.788   2.583
   93ILE     CD  913   5.811   4.678   2.822
   93ILE      C  914   5.488   4.981   2.759
   93ILE      O  915   5.534   5.092   2.786
   94GLY      N  916   5.358   4.968   2.734
   94GLY      H  917   5.314   4.878   2.733
   94GLY     CA  918   5.263   5.068   2.682
   94GLY      C  919   5.251   5.193   2.769
   94GLY      O  920   5.259   5.302   2.711
   95LEU      N  921   5.248   5.181   2.901
   95LEU      H  922   5.211   5.100   2.946
   95LEU     CA  923   5.236   5.300   2.986
   95LEU     CB  924   5.191   5.253   3.125
   95LEU     CG  925   5.144   5.369   3.213
   95LEU    CD1  926   5.023   5.323   3.294
   95LEU    CD2  927   5.245   5.407   3.321
   95LEU      C  928   5.364   5.384   2.993
   95LEU      O  929   5.349   5.497   2.948
   96ILE      N  930   5.479   5.317   3.006
   96ILE      H  931   5.480   5.217   3.005
   96ILE     CA  932   5.614   5.374   3.006
   96ILE     CB  933   5.731   5.277   3.028
   96ILE    CG1  934   5.697   5.190   3.149
   96ILE    CG2  935   5.861   5.357   3.044
   96ILE     CD  936   5.805   5.085   3.172
   96ILE      C  937   5.639   5.446   2.873
   96ILE      O  938   5.683   5.561   2.867
   97HISE     N  939   5.613   5.380   2.760
   97HISE     H  940   5.580   5.286   2.750
   97HISE    CA  941   5.619   5.442   2.627
   97HISE    CB  942   5.563   5.346   2.523
   97HISE    CG  943   5.652   5.243   2.453
   97HISE   ND1  944   5.661   5.237   2.320
   97HISE   CD2  945   5.709   5.132   2.497
   97HISE   HD2  946   5.692   5.077   2.590
   97HISE   CE1  947   5.728   5.127   2.286
   97HISE   HE1  948   5.771   5.107   2.188
   97HISE   NE2  949   5.765   5.064   2.397
   97HISE   HE2  950   5.823   4.983   2.404
   97HISE     C  951   5.543   5.575   2.624
   97HISE     O  952   5.605   5.681   2.618
   98ALA      N  953   5.418   5.569   2.669
   98ALA      H  954   5.379   5.483   2.701
   98ALA     CA  955   5.330   5.687   2.665
   98ALA     CB  956   5.193   5.635   2.707
   98ALA      C  957   5.362   5.805   2.758
   98ALA      O  958   5.332   5.919   2.724
   99VAL      N  959   5.414   5.774   2.876
   99VAL      H  960   5.399   5.680   2.907
   99VAL     CA  961   5.473   5.874   2.966
   99VAL     CB  962   5.478   5.824   3.110
   99VAL    CG1  963   5.538   5.919   3.213
   99VAL    CG2  964   5.343   5.774   3.163
   99VAL      C  965   5.610   5.928   2.923
   99VAL      O  966   5.636   6.048   2.933
  100ALA      N  967   5.691   5.846   2.857
  100ALA      H  968   5.655   5.758   2.826
  100ALA     CA  969   5.831   5.872   2.821
  100ALA     CB  970   5.905   5.753   2.758
  100ALA      C  971   5.853   5.996   2.734
  100ALA      O  972   5.913   6.090   2.786
  101ASN      N  973   5.804   6.003   2.611
  101ASN      H  974   5.734   5.935   2.587
  101ASN     CA  975   5.833   6.119   2.525
  101ASN     CB  976   5.820   6.081   2.377
  101ASN     CG  977   5.921   5.973   2.339
  101ASN    OD1  978   6.041   5.993   2.354
  101ASN    ND2  979   5.870   5.854   2.307
  101ASN   HD21  980   5.773   5.831   2.318
  101ASN   HD22  981   5.929   5.790   2.258
  101ASN      C  982   5.752   6.244   2.559
  101ASN      O  983   5.758   6.341   2.485
  102ASN      N  984   5.677   6.244   2.669
  102ASN      H  985   5.687   6.174   2.740
  102ASN     CA  986   5.584   6.355   2.696
  102ASN     CB  987   5.444   6.298   2.669
  102ASN     CG  988   5.400   6.346   2.531
  102ASN    OD1  989   5.453   6.439   2.470
  102ASN    ND2  990   5.302   6.273   2.478
  102ASN   HD21  991   5.248   6.213   2.536
  102ASN   HD22  992   5.292   6.281   2.379
  102ASN      C  993   5.603   6.405   2.839
  102ASN      O  994   5.516   6.458   2.907
  103GLN      N  995   5.732   6.411   2.872
  103GLN      H  996   5.807   6.411   2.806
  103GLN     CA  997   5.776   6.451   3.007
  103GLN     CB  998   5.911   6.403   3.060
  103GLN     CG  999   5.913   6.253   3.090
  103GLN     CD 1000   6.059   6.206   3.095
  103GLN    OE1 1001   6.142   6.241   3.178
  103GLN    NE2 1002   6.095   6.112   3.009
  103GLN   HE21 1003   6.029   6.085   2.938
  103GLN   HE22 1004   6.187   6.072   3.013
  103GLN      C 1005   5.760   6.601   3.027
  103GLN      O 1006   5.746   6.643   3.142
  104ASP      N 1007   5.747   6.679   2.920
  104ASP      H 1008   5.745   6.638   2.829
  104ASP     CA 1009   5.713   6.822   2.923
  104ASP     CB 1010   5.737   6.887   2.787
  104ASP     CG 1011   5.652   6.825   2.675
  104ASP    OD1 1012   5.607   6.898   2.584
  104ASP    OD2 1013   5.631   6.702   2.669
  104ASP      C 1014   5.573   6.854   2.977
  104ASP      O 1015   5.559   6.928   3.074
  105LYS      N 1016   5.490   6.753   2.954
  105LYS      H 1017   5.509   6.690   2.879
  105LYS     CA 1018   5.349   6.758   2.998
  105LYS     CB 1019   5.266   6.702   2.882
  105LYS     CG 1020   5.284   6.780   2.752
  105LYS     CD 1021   5.232   6.678   2.651
  105LYS     CE 1022   5.257   6.745   2.515
  105LYS     NZ 1023   5.383   6.706   2.450
  105LYS    HZ1 1024   5.376   6.750   2.361
  105LYS    HZ2 1025   5.454   6.752   2.503
  105LYS    HZ3 1026   5.390   6.606   2.444
  105LYS      C 1027   5.323   6.676   3.124
  105LYS      O 1028   5.238   6.715   3.204
  106LEU      N 1029   5.397   6.566   3.137
  106LEU      H 1030   5.451   6.528   3.062
  106LEU     CA 1031   5.384   6.475   3.251
  106LEU     CB 1032   5.363   6.329   3.211
  106LEU     CG 1033   5.231   6.288   3.145
  106LEU    CD1 1034   5.238   6.315   2.995
  106LEU    CD2 1035   5.180   6.152   3.193
  106LEU      C 1036   5.475   6.488   3.374
  106LEU      O 1037   5.597   6.506   3.371
  107GLY      N 1038   5.408   6.537   3.477
  107GLY      H 1039   5.309   6.553   3.473
  107GLY     CA 1040   5.473   6.554   3.608
  107GLY      C 1041   5.444   6.441   3.707
  107GLY      O 1042   5.361   6.352   3.692
  108PHE      N 1043   5.534   6.442   3.805
  108PHE      H 1044   5.606   6.511   3.801
  108PHE     CA 1045   5.559   6.331   3.898
  108PHE     CB 1046   5.693   6.268   3.861
  108PHE     CG 1047   5.717   6.196   3.729
  108PHE    CD1 1048   5.659   6.072   3.705
  108PHE    HD1 1049   5.622   6.010   3.787
  108PHE    CD2 1050   5.765   6.275   3.625
  108PHE    HD2 1051   5.808   6.372   3.651
  108PHE    CE1 1052   5.634   6.034   3.573
  108PHE    HE1 1053   5.604   5.931   3.556
  108PHE    CE2 1054   5.736   6.242   3.493
  108PHE    HE2 1055   5.778   6.297   3.409
  108PHE     CZ 1056   5.675   6.119   3.471
  108PHE     HZ 1057   5.683   6.071   3.373
  108PHE      C 1058   5.574   6.386   4.041
  108PHE      O 1059   5.591   6.506   4.058
  109GLU      N 1060   5.556   6.298   4.139
  109GLU      H 1061   5.507   6.214   4.117
  109GLU     CA 1062   5.587   6.325   4.280
  109GLU     CB 1063   5.481   6.271   4.377
  109GLU     CG 1064   5.466   6.120   4.360
  109GLU     CD 1065   5.353   6.062   4.445
  109GLU    OE1 1066   5.239   6.051   4.397
  109GLU    OE2 1067   5.384   6.026   4.561
  109GLU      C 1068   5.725   6.301   4.342
  109GLU      O 1069   5.809   6.239   4.277
  110ASP      N 1070   5.751   6.358   4.459
  110ASP      H 1071   5.694   6.431   4.497
  110ASP     CA 1072   5.878   6.325   4.525
  110ASP     CB 1073   5.888   6.391   4.663
  110ASP     CG 1074   5.880   6.543   4.651
  110ASP    OD1 1075   5.980   6.611   4.620
  110ASP    OD2 1076   5.771   6.598   4.678
  110ASP      C 1077   5.894   6.174   4.538
  110ASP      O 1078   5.813   6.097   4.591
  111GLY      N 1079   6.011   6.136   4.488
  111GLY      H 1080   6.073   6.196   4.438
  111GLY     CA 1081   6.058   5.997   4.503
  111GLY      C 1082   5.982   5.901   4.412
  111GLY      O 1083   5.971   5.784   4.449
  112SER      N 1084   5.934   5.953   4.300
  112SER      H 1085   5.947   6.049   4.277
  112SER     CA 1086   5.870   5.874   4.193
  112SER     CB 1087   5.847   5.959   4.067
  112SER     OG 1088   5.799   5.884   3.955
  112SER     HG 1089   5.708   5.854   3.984
  112SER      C 1090   5.944   5.751   4.140
  112SER      O 1091   6.055   5.755   4.087
  113VAL      N 1092   5.881   5.635   4.151
  113VAL      H 1093   5.815   5.632   4.226
  113VAL     CA 1094   5.924   5.510   4.087
  113VAL     CB 1095   5.827   5.396   4.119
  113VAL    CG1 1096   5.851   5.274   4.028
  113VAL    CG2 1097   5.834   5.363   4.268
  113VAL      C 1098   5.957   5.520   3.938
  113VAL      O 1099   6.058   5.483   3.880
  114LEU      N 1100   5.859   5.571   3.864
  114LEU      H 1101   5.777   5.609   3.906
  114LEU     CA 1102   5.873   5.581   3.718
  114LEU     CB 1103   5.738   5.617   3.655
  114LEU     CG 1104   5.731   5.587   3.505
  114LEU    CD1 1105   5.768   5.441   3.481
  114LEU    CD2 1106   5.599   5.613   3.433
  114LEU      C 1107   5.962   5.697   3.674
  114LEU      O 1108   6.044   5.681   3.584
  115LYS      N 1109   5.982   5.804   3.750
  115LYS      H 1110   5.916   5.830   3.821
  115LYS     CA 1111   6.086   5.904   3.723
  115LYS     CB 1112   6.065   6.031   3.806
  115LYS     CG 1113   6.167   6.140   3.776
  115LYS     CD 1114   6.137   6.191   3.635
  115LYS     CE 1115   6.228   6.310   3.605
  115LYS     NZ 1116   6.371   6.276   3.591
  115LYS    HZ1 1117   6.428   6.355   3.569
  115LYS    HZ2 1118   6.394   6.234   3.679
  115LYS    HZ3 1119   6.393   6.206   3.524
  115LYS      C 1120   6.226   5.846   3.743
  115LYS      O 1121   6.310   5.873   3.658
  116GLN      N 1122   6.244   5.757   3.841
  116GLN      H 1123   6.166   5.731   3.898
  116GLN     CA 1124   6.373   5.689   3.859
  116GLN     CB 1125   6.371   5.606   3.988
  116GLN     CG 1126   6.505   5.543   4.028
  116GLN     CD 1127   6.505   5.402   3.969
  116GLN    OE1 1128   6.407   5.328   3.961
  116GLN    NE2 1129   6.619   5.369   3.908
  116GLN   HE21 1130   6.694   5.433   3.921
  116GLN   HE22 1131   6.622   5.309   3.828
  116GLN      C 1132   6.410   5.604   3.738
  116GLN      O 1133   6.508   5.635   3.670
  117PHE      N 1134   6.316   5.521   3.693
  117PHE      H 1135   6.228   5.513   3.739
  117PHE     CA 1136   6.322   5.457   3.561
  117PHE     CB 1137   6.197   5.371   3.539
  117PHE     CG 1138   6.219   5.263   3.433
  117PHE    CD1 1139   6.313   5.162   3.451
  117PHE    HD1 1140   6.379   5.172   3.538
  117PHE    CD2 1141   6.143   5.267   3.316
  117PHE    HD2 1142   6.070   5.345   3.297
  117PHE    CE1 1143   6.328   5.074   3.345
  117PHE    HE1 1144   6.416   5.009   3.347
  117PHE    CE2 1145   6.159   5.182   3.207
  117PHE    HE2 1146   6.141   5.208   3.103
  117PHE     CZ 1147   6.258   5.086   3.226
  117PHE     HZ 1148   6.267   5.015   3.143
  117PHE      C 1149   6.358   5.541   3.438
  117PHE      O 1150   6.430   5.495   3.350
  118LEU      N 1151   6.287   5.653   3.423
  118LEU      H 1152   6.199   5.666   3.469
  118LEU     CA 1153   6.308   5.743   3.308
  118LEU     CB 1154   6.195   5.840   3.271
  118LEU     CG 1155   6.068   5.761   3.239
  118LEU    CD1 1156   5.940   5.845   3.244
  118LEU    CD2 1157   6.075   5.690   3.103
  118LEU      C 1158   6.448   5.803   3.322
  118LEU      O 1159   6.527   5.808   3.228
  119SER      N 1160   6.483   5.853   3.440
  119SER      H 1161   6.411   5.865   3.508
  119SER     CA 1162   6.620   5.898   3.469
  119SER     CB 1163   6.649   5.946   3.611
  119SER     OG 1164   6.586   6.066   3.656
  119SER     HG 1165   6.654   6.138   3.673
  119SER      C 1166   6.727   5.791   3.447
  119SER      O 1167   6.837   5.818   3.398
  120GLU      N 1168   6.708   5.664   3.482
  120GLU      H 1169   6.639   5.639   3.550
  120GLU     CA 1170   6.803   5.553   3.464
  120GLU     CB 1171   6.746   5.427   3.528
  120GLU     CG 1172   6.848   5.313   3.521
  120GLU     CD 1173   6.795   5.191   3.597
  120GLU    OE1 1174   6.725   5.204   3.699
  120GLU    OE2 1175   6.841   5.084   3.551
  120GLU      C 1176   6.824   5.526   3.315
  120GLU      O 1177   6.937   5.508   3.269
  121THR      N 1178   6.717   5.537   3.237
  121THR      H 1179   6.631   5.580   3.265
  121THR     CA 1180   6.720   5.478   3.102
  121THR     CB 1181   6.599   5.387   3.085
  121THR    OG1 1182   6.482   5.466   3.107
  121THR    HG1 1183   6.470   5.468   3.206
  121THR    CG2 1184   6.599   5.269   3.183
  121THR      C 1185   6.741   5.575   2.985
  121THR      O 1186   6.724   5.535   2.870
  122GLU      N 1187   6.784   5.697   3.015
  122GLU      H 1188   6.835   5.727   3.096
  122GLU     CA 1189   6.762   5.809   2.923
  122GLU     CB 1190   6.756   5.937   3.007
  122GLU     CG 1191   6.707   6.058   2.928
  122GLU     CD 1192   6.697   6.185   3.012
  122GLU    OE1 1193   6.588   6.212   3.066
  122GLU    OE2 1194   6.797   6.257   2.990
  122GLU      C 1195   6.861   5.821   2.807
  122GLU      O 1196   6.805   5.801   2.699
  123LYS      N 1197   6.986   5.787   2.837
  123LYS      H 1198   7.011   5.773   2.932
  123LYS     CA 1199   7.099   5.804   2.744
  123LYS     CB 1200   7.210   5.898   2.793
  123LYS     CG 1201   7.155   6.040   2.802
  123LYS     CD 1202   7.245   6.139   2.878
  123LYS     CE 1203   7.383   6.177   2.825
  123LYS     NZ 1204   7.373   6.253   2.699
  123LYS    HZ1 1205   7.329   6.194   2.631
  123LYS    HZ2 1206   7.320   6.336   2.717
  123LYS    HZ3 1207   7.466   6.274   2.668
  123LYS      C 1208   7.155   5.671   2.694
  123LYS      O 1209   7.274   5.663   2.662
  124MET      N 1210   7.067   5.577   2.661
  124MET      H 1211   6.975   5.599   2.630
  124MET     CA 1212   7.107   5.440   2.625
  124MET     CB 1213   7.121   5.344   2.743
  124MET     CG 1214   6.995   5.334   2.829
  124MET     SD 1215   6.994   5.209   2.962
  124MET     CE 1216   7.121   5.272   3.070
  124MET      C 1217   7.019   5.385   2.512
  124MET      O 1218   6.915   5.440   2.476
  125SER      N 1219   7.063   5.268   2.466
  125SER      H 1220   7.154   5.236   2.492
  125SER     CA 1221   6.996   5.179   2.370
  125SER     CB 1222   7.087   5.075   2.305
  125SER     OG 1223   7.093   4.967   2.399
  125SER     HG 1224   7.178   4.971   2.452
  125SER      C 1225   6.863   5.113   2.408
  125SER      O 1226   6.848   5.078   2.525
  126PRO      N 1227   6.772   5.081   2.317
  126PRO     CA 1228   6.650   5.003   2.342
  126PRO     CB 1229   6.595   4.981   2.201
  126PRO     CG 1230   6.632   5.109   2.124
  126PRO     CD 1231   6.766   5.148   2.186
  126PRO      C 1232   6.672   4.870   2.413
  126PRO      O 1233   6.597   4.833   2.503
  127GLU      N 1234   6.773   4.798   2.363
  127GLU      H 1235   6.818   4.821   2.277
  127GLU     CA 1236   6.811   4.669   2.423
  127GLU     CB 1237   6.929   4.616   2.342
  127GLU     CG 1238   6.880   4.583   2.201
  127GLU     CD 1239   6.918   4.678   2.087
  127GLU    OE1 1240   6.839   4.772   2.065
  127GLU    OE2 1241   7.039   4.672   2.055
  127GLU      C 1242   6.859   4.694   2.566
  127GLU      O 1243   6.817   4.615   2.651
  128ASP      N 1244   6.949   4.787   2.595
  128ASP      H 1245   6.976   4.851   2.523
  128ASP     CA 1246   6.995   4.816   2.731
  128ASP     CB 1247   7.112   4.914   2.723
  128ASP     CG 1248   7.238   4.859   2.656
  128ASP    OD1 1249   7.291   4.756   2.701
  128ASP    OD2 1250   7.287   4.942   2.576
  128ASP      C 1251   6.887   4.868   2.827
  128ASP      O 1252   6.877   4.809   2.935
  129ARG      N 1253   6.803   4.954   2.772
  129ARG      H 1254   6.837   5.027   2.713
  129ARG     CA 1255   6.676   4.996   2.833
  129ARG     CB 1256   6.590   5.082   2.740
  129ARG     CG 1257   6.651   5.222   2.737
  129ARG     CD 1258   6.568   5.319   2.653
  129ARG     NE 1259   6.630   5.452   2.648
  129ARG     HE 1260   6.670   5.482   2.734
  129ARG     CZ 1261   6.623   5.530   2.539
  129ARG    NH1 1262   6.559   5.482   2.432
  129ARG   HH11 1263   6.508   5.396   2.440
  129ARG   HH12 1264   6.581   5.512   2.339
  129ARG    NH2 1265   6.659   5.659   2.537
  129ARG   HH21 1266   6.694   5.713   2.614
  129ARG   HH22 1267   6.662   5.715   2.454
  129ARG      C 1268   6.585   4.881   2.876
  129ARG      O 1269   6.518   4.893   2.979
  130ALA      N 1270   6.572   4.783   2.787
  130ALA      H 1271   6.602   4.793   2.693
  130ALA     CA 1272   6.496   4.659   2.812
  130ALA     CB 1273   6.470   4.588   2.679
  130ALA      C 1274   6.568   4.562   2.907
  130ALA      O 1275   6.500   4.511   2.995
  131LYS      N 1276   6.701   4.560   2.900
  131LYS      H 1277   6.757   4.604   2.830
  131LYS     CA 1278   6.774   4.490   3.006
  131LYS     CB 1279   6.924   4.492   2.972
  131LYS     CG 1280   6.948   4.394   2.857
  131LYS     CD 1281   6.908   4.250   2.891
  131LYS     CE 1282   6.965   4.151   2.789
  131LYS     NZ 1283   6.895   4.148   2.660
  131LYS    HZ1 1284   6.952   4.089   2.603
  131LYS    HZ2 1285   6.803   4.110   2.672
  131LYS    HZ3 1286   6.881   4.242   2.627
  131LYS      C 1287   6.754   4.559   3.141
  131LYS      O 1288   6.748   4.490   3.242
  132CYS      N 1289   6.755   4.692   3.149
  132CYS      H 1290   6.792   4.751   3.077
  132CYS     CA 1291   6.726   4.776   3.265
  132CYS     CB 1292   6.729   4.926   3.234
  132CYS     SG 1293   6.885   5.009   3.281
  132CYS     HG 1294   6.840   5.028   3.405
  132CYS      C 1295   6.591   4.743   3.329
  132CYS      O 1296   6.572   4.752   3.450
  133PHE      N 1297   6.490   4.723   3.244
  133PHE      H 1298   6.489   4.728   3.144
  133PHE     CA 1299   6.353   4.689   3.284
  133PHE     CB 1300   6.260   4.707   3.164
  133PHE     CG 1301   6.114   4.673   3.194
  133PHE    CD1 1302   6.034   4.774   3.246
  133PHE    HD1 1303   6.082   4.861   3.290
  133PHE    CD2 1304   6.064   4.548   3.159
  133PHE    HD2 1305   6.130   4.467   3.129
  133PHE    CE1 1306   5.897   4.752   3.260
  133PHE    HE1 1307   5.841   4.821   3.324
  133PHE    CE2 1308   5.926   4.529   3.162
  133PHE    HE2 1309   5.881   4.448   3.105
  133PHE     CZ 1310   5.847   4.630   3.217
  133PHE     HZ 1311   5.742   4.643   3.190
  133PHE      C 1312   6.360   4.547   3.341
  133PHE      O 1313   6.282   4.513   3.430
  134GLU      N 1314   6.435   4.461   3.274
  134GLU      H 1315   6.466   4.482   3.181
  134GLU     CA 1316   6.454   4.326   3.329
  134GLU     CB 1317   6.506   4.221   3.231
  134GLU     CG 1318   6.414   4.203   3.111
  134GLU     CD 1319   6.484   4.097   3.026
  134GLU    OE1 1320   6.515   3.983   3.067
  134GLU    OE2 1321   6.495   4.132   2.907
  134GLU      C 1322   6.525   4.317   3.464
  134GLU      O 1323   6.500   4.221   3.537
  135LYS      N 1324   6.605   4.417   3.499
  135LYS      H 1325   6.621   4.500   3.445
  135LYS     CA 1326   6.668   4.424   3.631
  135LYS     CB 1327   6.804   4.494   3.623
  135LYS     CG 1328   6.907   4.403   3.555
  135LYS     CD 1329   7.054   4.444   3.541
  135LYS     CE 1330   7.060   4.575   3.463
  135LYS     NZ 1331   7.199   4.609   3.430
  135LYS    HZ1 1332   7.242   4.602   3.520
  135LYS    HZ2 1333   7.227   4.544   3.360
  135LYS    HZ3 1334   7.213   4.706   3.408
  135LYS      C 1335   6.582   4.485   3.742
  135LYS      O 1336   6.611   4.470   3.861
  136ASN      N 1337   6.479   4.561   3.704
  136ASN      H 1338   6.475   4.596   3.610
  136ASN     CA 1339   6.393   4.642   3.791
  136ASN     CB 1340   6.305   4.745   3.720
  136ASN     CG 1341   6.267   4.863   3.809
  136ASN    OD1 1342   6.176   4.855   3.892
  136ASN    ND2 1343   6.332   4.979   3.804
  136ASN   HD21 1344   6.406   4.985   3.737
  136ASN   HD22 1345   6.293   5.066   3.834
  136ASN      C 1346   6.293   4.563   3.876
  136ASN      O 1347   6.204   4.499   3.822
  137GLU      N 1348   6.311   4.582   4.006
  137GLU      H 1349   6.382   4.644   4.038
  137GLU     CA 1350   6.222   4.514   4.102
  137GLU     CB 1351   6.298   4.486   4.231
  137GLU     CG 1352   6.432   4.414   4.216
  137GLU     CD 1353   6.419   4.261   4.215
  137GLU    OE1 1354   6.471   4.199   4.120
  137GLU    OE2 1355   6.354   4.204   4.305
  137GLU      C 1356   6.091   4.581   4.144
  137GLU      O 1357   5.983   4.526   4.123
  138ALA      N 1358   6.097   4.713   4.154
  138ALA      H 1359   6.188   4.755   4.159
  138ALA     CA 1360   5.981   4.799   4.183
  138ALA     CB 1361   6.020   4.947   4.183
  138ALA      C 1362   5.862   4.780   4.089
  138ALA      O 1363   5.756   4.738   4.135
  139ILE      N 1364   5.897   4.783   3.961
  139ILE      H 1365   5.986   4.823   3.938
  139ILE     CA 1366   5.803   4.765   3.849
  139ILE     CB 1367   5.855   4.818   3.715
  139ILE    CG1 1368   5.903   4.963   3.724
  139ILE    CG2 1369   5.775   4.787   3.589
  139ILE     CD 1370   6.006   4.986   3.612
  139ILE      C 1371   5.736   4.628   3.832
  139ILE      O 1372   5.613   4.632   3.837
  140GLN      N 1373   5.813   4.524   3.861
  140GLN      H 1374   5.902   4.534   3.906
  140GLN     CA 1375   5.754   4.389   3.857
  140GLN     CB 1376   5.869   4.288   3.849
  140GLN     CG 1377   5.939   4.294   3.713
  140GLN     CD 1378   6.043   4.183   3.725
  140GLN    OE1 1379   6.033   4.065   3.692
  140GLN    NE2 1380   6.165   4.232   3.749
  140GLN   HE21 1381   6.177   4.329   3.768
  140GLN   HE22 1382   6.232   4.160   3.729
  140GLN      C 1383   5.667   4.362   3.979
  140GLN      O 1384   5.557   4.311   3.956
  141ALA      N 1385   5.702   4.417   4.095
  141ALA      H 1386   5.795   4.451   4.107
  141ALA     CA 1387   5.615   4.410   4.213
  141ALA     CB 1388   5.690   4.480   4.327
  141ALA      C 1389   5.484   4.487   4.192
  141ALA      O 1390   5.374   4.436   4.208
  142ALA      N 1391   5.504   4.603   4.129
  142ALA      H 1392   5.597   4.615   4.094
  142ALA     CA 1393   5.397   4.697   4.096
  142ALA     CB 1394   5.460   4.825   4.041
  142ALA      C 1395   5.298   4.646   3.991
  142ALA      O 1396   5.182   4.646   4.032
  143HISE     N 1397   5.349   4.577   3.889
  143HISE     H 1398   5.447   4.578   3.867
  143HISE    CA 1399   5.273   4.519   3.778
  143HISE    CB 1400   5.373   4.465   3.675
  143HISE    CG 1401   5.293   4.394   3.565
  143HISE   ND1 1402   5.213   4.445   3.472
  143HISE   CD2 1403   5.267   4.264   3.578
  143HISE   HD2 1404   5.341   4.197   3.622
  143HISE   CE1 1405   5.137   4.347   3.426
  143HISE   HE1 1406   5.055   4.349   3.354
  143HISE   NE2 1407   5.171   4.236   3.491
  143HISE   HE2 1408   5.132   4.145   3.479
  143HISE     C 1409   5.182   4.407   3.828
  143HISE     O 1410   5.060   4.406   3.815
  144ASP      N 1411   5.249   4.318   3.901
  144ASP      H 1412   5.347   4.300   3.890
  144ASP     CA 1413   5.180   4.205   3.964
  144ASP     CB 1414   5.284   4.118   4.035
  144ASP     CG 1415   5.335   4.002   3.951
  144ASP    OD1 1416   5.389   3.910   4.017
  144ASP    OD2 1417   5.339   4.005   3.826
  144ASP      C 1418   5.071   4.241   4.065
  144ASP      O 1419   4.963   4.184   4.058
  145ALA      N 1420   5.080   4.343   4.151
  145ALA      H 1421   5.171   4.380   4.168
  145ALA     CA 1422   4.976   4.390   4.243
  145ALA     CB 1423   5.038   4.487   4.344
  145ALA      C 1424   4.853   4.451   4.175
  145ALA      O 1425   4.738   4.426   4.210
  146VAL      N 1426   4.873   4.511   4.058
  146VAL      H 1427   4.964   4.522   4.018
  146VAL     CA 1428   4.766   4.580   3.984
  146VAL     CB 1429   4.817   4.695   3.897
  146VAL    CG1 1430   4.707   4.755   3.809
  146VAL    CG2 1431   4.879   4.803   3.987
  146VAL      C 1432   4.695   4.478   3.895
  146VAL      O 1433   4.573   4.481   3.882
  147ALA      N 1434   4.768   4.386   3.831
  147ALA      H 1435   4.865   4.398   3.813
  147ALA     CA 1436   4.710   4.264   3.772
  147ALA     CB 1437   4.830   4.176   3.739
  147ALA      C 1438   4.611   4.188   3.860
  147ALA      O 1439   4.501   4.161   3.811
  148GLN      N 1440   4.650   4.171   3.986
  148GLN      H 1441   4.743   4.198   4.010
  148GLN     CA 1442   4.574   4.113   4.097
  148GLN     CB 1443   4.670   4.096   4.215
  148GLN     CG 1444   4.753   3.968   4.201
  148GLN     CD 1445   4.862   3.958   4.308
  148GLN    OE1 1446   4.857   3.865   4.388
  148GLN    NE2 1447   4.970   4.035   4.301
  148GLN   HE21 1448   4.971   4.076   4.210
  148GLN   HE22 1449   5.033   4.060   4.374
  148GLN      C 1450   4.440   4.176   4.137
  148GLN      O 1451   4.340   4.107   4.156
  149GLU      N 1452   4.447   4.308   4.152
  149GLU      H 1453   4.528   4.365   4.160
  149GLU     CA 1454   4.323   4.387   4.164
  149GLU     CB 1455   4.365   4.527   4.209
  149GLU     CG 1456   4.452   4.532   4.335
  149GLU     CD 1457   4.476   4.674   4.387
  149GLU    OE1 1458   4.372   4.742   4.397
  149GLU    OE2 1459   4.580   4.701   4.450
  149GLU      C 1460   4.220   4.393   4.051
  149GLU      O 1461   4.102   4.390   4.085
  150GLY      N 1462   4.250   4.373   3.923
  150GLY      H 1463   4.341   4.401   3.893
  150GLY     CA 1464   4.147   4.375   3.818
  150GLY      C 1465   4.062   4.249   3.834
  150GLY      O 1466   4.114   4.138   3.818
  151GLN      N 1467   3.934   4.270   3.803
  151GLN      H 1468   3.910   4.343   3.739
  151GLN     CA 1469   3.826   4.176   3.833
  151GLN     CB 1470   3.688   4.236   3.865
  151GLN     CG 1471   3.646   4.327   3.750
  151GLN     CD 1472   3.504   4.379   3.771
  151GLN    OE1 1473   3.411   4.300   3.751
  151GLN    NE2 1474   3.486   4.502   3.818
  151GLN   HE21 1475   3.561   4.568   3.828
  151GLN   HE22 1476   3.398   4.521   3.861
  151GLN      C 1477   3.800   4.063   3.734
  151GLN      O 1478   3.728   3.968   3.763
  152CYS      N 1479   3.850   4.076   3.611
  152CYS      H 1480   3.883   4.168   3.591
  152CYS     CA 1481   3.852   3.982   3.498
  152CYS     CB 1482   3.819   4.053   3.366
  152CYS     SG 1483   3.667   4.152   3.346
  152CYS     HG 1484   3.730   4.268   3.365
  152CYS      C 1485   3.981   3.901   3.480
  152CYS      O 1486   4.086   3.953   3.515
  153ARG      N 1487   3.979   3.777   3.433
  153ARG      H 1488   3.892   3.729   3.422
  153ARG     CA 1489   4.096   3.703   3.382
  153ARG     CB 1490   4.145   3.611   3.494
  153ARG     CG 1491   4.283   3.562   3.449
  153ARG     CD 1492   4.386   3.675   3.455
  153ARG     NE 1493   4.394   3.726   3.592
  153ARG     HE 1494   4.404   3.653   3.660
  153ARG     CZ 1495   4.399   3.850   3.642
  153ARG    NH1 1496   4.411   3.948   3.552
  153ARG   HH11 1497   4.420   3.928   3.454
  153ARG   HH12 1498   4.408   4.038   3.596
  153ARG    NH2 1499   4.395   3.881   3.773
  153ARG   HH21 1500   4.366   3.809   3.835
  153ARG   HH22 1501   4.418   3.971   3.809
  153ARG      C 1502   4.077   3.653   3.239
  153ARG      O 1503   4.118   3.728   3.151
  154VAL      N 1504   4.031   3.531   3.216
  154VAL      H 1505   4.005   3.478   3.297
  154VAL     CA 1506   4.020   3.458   3.088
  154VAL     CB 1507   3.897   3.506   3.011
  154VAL    CG1 1508   3.872   3.418   2.889
  154VAL    CG2 1509   3.775   3.494   3.102
  154VAL      C 1510   4.146   3.460   3.001
  154VAL      O 1511   4.152   3.544   2.911
  155ASP      N 1512   4.238   3.367   3.023
  155ASP      H 1513   4.235   3.307   3.103
  155ASP     CA 1514   4.358   3.369   2.938
  155ASP     CB 1515   4.481   3.329   3.019
  155ASP     CG 1516   4.614   3.361   2.950
  155ASP    OD1 1517   4.622   3.350   2.826
  155ASP    OD2 1518   4.708   3.382   3.029
  155ASP      C 1519   4.330   3.277   2.818
  155ASP      O 1520   4.370   3.161   2.809
  156ASP      N 1521   4.271   3.337   2.715
  156ASP      H 1522   4.209   3.413   2.737
  156ASP     CA 1523   4.239   3.262   2.593
  156ASP     CB 1524   4.124   3.343   2.533
  156ASP     CG 1525   4.146   3.494   2.535
  156ASP    OD1 1526   4.228   3.539   2.453
  156ASP    OD2 1527   4.078   3.562   2.615
  156ASP      C 1528   4.354   3.244   2.493
  156ASP      O 1529   4.336   3.154   2.411
  157LYS      N 1530   4.471   3.293   2.532
  157LYS      H 1531   4.474   3.359   2.607
  157LYS     CA 1532   4.598   3.282   2.457
  157LYS     CB 1533   4.637   3.135   2.464
  157LYS     CG 1534   4.677   3.096   2.607
  157LYS     CD 1535   4.821   3.145   2.626
  157LYS     CE 1536   4.885   3.083   2.750
  157LYS     NZ 1537   4.848   3.157   2.872
  157LYS    HZ1 1538   4.749   3.150   2.883
  157LYS    HZ2 1539   4.889   3.114   2.953
  157LYS    HZ3 1540   4.864   3.255   2.862
  157LYS      C 1541   4.630   3.335   2.318
  157LYS      O 1542   4.735   3.298   2.264
  158VAL      N 1543   4.537   3.413   2.265
  158VAL      H 1544   4.460   3.446   2.319
  158VAL     CA 1545   4.548   3.483   2.136
  158VAL     CB 1546   4.416   3.553   2.102
  158VAL    CG1 1547   4.415   3.620   1.965
  158VAL    CG2 1548   4.291   3.464   2.115
  158VAL      C 1549   4.657   3.589   2.148
  158VAL      O 1550   4.660   3.654   2.252
  159ASN      N 1551   4.735   3.598   2.040
  159ASN      H 1552   4.720   3.531   1.967
  159ASN     CA 1553   4.843   3.695   2.021
  159ASN     CB 1554   4.927   3.648   1.902
  159ASN     CG 1555   5.042   3.740   1.860
  159ASN    OD1 1556   5.100   3.813   1.939
  159ASN    ND2 1557   5.085   3.723   1.735
  159ASN   HD21 1558   5.050   3.653   1.673
  159ASN   HD22 1559   5.163   3.778   1.706
  159ASN      C 1560   4.791   3.839   2.016
  159ASN      O 1561   4.778   3.896   1.908
  160PHE      N 1562   4.771   3.897   2.134
  160PHE      H 1563   4.777   3.838   2.214
  160PHE     CA 1564   4.750   4.042   2.148
  160PHE     CB 1565   4.673   4.079   2.275
  160PHE     CG 1566   4.523   4.069   2.242
  160PHE    CD1 1567   4.447   4.185   2.228
  160PHE    HD1 1568   4.488   4.282   2.202
  160PHE    CD2 1569   4.453   3.950   2.251
  160PHE    HD2 1570   4.507   3.855   2.255
  160PHE    CE1 1571   4.308   4.177   2.225
  160PHE    HE1 1572   4.268   4.278   2.232
  160PHE    CE2 1573   4.315   3.944   2.241
  160PHE    HE2 1574   4.265   3.847   2.242
  160PHE     CZ 1575   4.237   4.058   2.228
  160PHE     HZ 1576   4.135   4.063   2.188
  160PHE      C 1577   4.868   4.139   2.140
  160PHE      O 1578   4.976   4.117   2.196
  161HISE     N 1579   4.844   4.261   2.095
  161HISE     H 1580   4.755   4.296   2.066
  161HISE    CA 1581   4.943   4.370   2.097
  161HISE    CB 1582   5.012   4.395   1.963
  161HISE    CG 1583   5.089   4.273   1.911
  161HISE   ND1 1584   5.220   4.251   1.904
  161HISE   CD2 1585   5.023   4.173   1.853
  161HISE   HD2 1586   4.919   4.143   1.863
  161HISE   CE1 1587   5.238   4.137   1.837
  161HISE   HE1 1588   5.331   4.084   1.820
  161HISE   NE2 1589   5.117   4.087   1.813
  161HISE   HE2 1590   5.107   3.997   1.771
  161HISE     C 1591   4.879   4.502   2.138
  161HISE     O 1592   4.757   4.512   2.132
  162PHE      N 1593   4.959   4.600   2.181
  162PHE      H 1594   5.057   4.591   2.164
  162PHE     CA 1595   4.915   4.727   2.239
  162PHE     CB 1596   4.926   4.723   2.392
  162PHE     CG 1597   4.875   4.846   2.467
  162PHE    CD1 1598   4.737   4.852   2.473
  162PHE    HD1 1599   4.672   4.801   2.402
  162PHE    CD2 1600   4.953   4.902   2.568
  162PHE    HD2 1601   5.057   4.924   2.543
  162PHE    CE1 1602   4.678   4.915   2.582
  162PHE    HE1 1603   4.570   4.928   2.584
  162PHE    CE2 1604   4.891   4.961   2.678
  162PHE    HE2 1605   4.945   4.992   2.767
  162PHE     CZ 1606   4.753   4.968   2.686
  162PHE     HZ 1607   4.700   5.006   2.773
  162PHE      C 1608   5.011   4.821   2.166
  162PHE      O 1609   5.130   4.822   2.196
  163ILE      N 1610   4.947   4.907   2.086
  163ILE      H 1611   4.849   4.896   2.099
  163ILE     CA 1612   5.005   5.008   1.996
  163ILE     CB 1613   4.957   4.999   1.851
  163ILE    CG1 1614   4.911   4.859   1.810
  163ILE    CG2 1615   5.071   5.043   1.759
  163ILE     CD 1616   4.818   4.866   1.689
  163ILE      C 1617   4.978   5.149   2.049
  163ILE      O 1618   4.862   5.191   2.042
  164LEU      N 1619   5.087   5.224   2.060
  164LEU      H 1620   5.173   5.177   2.040
  164LEU     CA 1621   5.081   5.366   2.099
  164LEU     CB 1622   5.184   5.390   2.209
  164LEU     CG 1623   5.209   5.538   2.235
  164LEU    CD1 1624   5.122   5.572   2.356
  164LEU    CD2 1625   5.359   5.568   2.248
  164LEU      C 1626   5.102   5.455   1.976
  164LEU      O 1627   5.182   5.424   1.888
  165PHE      N 1628   5.025   5.563   1.972
  165PHE      H 1629   4.952   5.572   2.040
  165PHE     CA 1630   5.018   5.642   1.848
  165PHE     CB 1631   4.894   5.601   1.769
  165PHE     CG 1632   4.913   5.464   1.704
  165PHE    CD1 1633   4.829   5.365   1.754
  165PHE    HD1 1634   4.796   5.367   1.858
  165PHE    CD2 1635   4.972   5.458   1.578
  165PHE    HD2 1636   5.073   5.496   1.565
  165PHE    CE1 1637   4.785   5.264   1.668
  165PHE    HE1 1638   4.725   5.180   1.702
  165PHE    CE2 1639   4.929   5.354   1.497
  165PHE    HE2 1640   4.982   5.327   1.406
  165PHE     CZ 1641   4.831   5.263   1.537
  165PHE     HZ 1642   4.782   5.207   1.458
  165PHE      C 1643   5.003   5.789   1.887
  165PHE      O 1644   4.899   5.822   1.944
  166ASN      N 1645   5.116   5.858   1.881
  166ASN      H 1646   5.202   5.818   1.848
  166ASN     CA 1647   5.122   5.993   1.939
  166ASN     CB 1648   5.185   5.985   2.079
  166ASN     CG 1649   5.335   5.958   2.088
  166ASN    OD1 1650   5.383   5.846   2.070
  166ASN    ND2 1651   5.406   6.065   2.122
  166ASN   HD21 1652   5.363   6.154   2.134
  166ASN   HD22 1653   5.491   6.046   2.170
  166ASN      C 1654   5.206   6.082   1.847
  166ASN      O 1655   5.264   6.030   1.752
  167ASN      N 1656   5.220   6.210   1.878
  167ASN      H 1657   5.191   6.233   1.971
  167ASN     CA 1658   5.301   6.307   1.803
  167ASN     CB 1659   5.219   6.434   1.779
  167ASN     CG 1660   5.284   6.529   1.678
  167ASN    OD1 1661   5.400   6.570   1.672
  167ASN    ND2 1662   5.209   6.554   1.571
  167ASN   HD21 1663   5.118   6.524   1.543
  167ASN   HD22 1664   5.259   6.595   1.495
  167ASN      C 1665   5.427   6.350   1.878
  167ASN      O 1666   5.422   6.426   1.975
  168VAL      N 1667   5.535   6.342   1.800
  168VAL      H 1668   5.509   6.344   1.703
  168VAL     CA 1669   5.669   6.391   1.834
  168VAL     CB 1670   5.761   6.273   1.867
  168VAL    CG1 1671   5.870   6.320   1.963
  168VAL    CG2 1672   5.704   6.148   1.936
  168VAL      C 1673   5.739   6.470   1.723
  168VAL      O 1674   5.735   6.428   1.608
  169ASP      N 1675   5.784   6.592   1.752
  169ASP      H 1676   5.789   6.639   1.840
  169ASP     CA 1677   5.857   6.666   1.648
  169ASP     CB 1678   5.996   6.603   1.629
  169ASP     CG 1679   6.104   6.702   1.583
  169ASP    OD1 1680   6.077   6.821   1.607
  169ASP    OD2 1681   6.216   6.657   1.551
  169ASP      C 1682   5.789   6.693   1.514
  169ASP      O 1683   5.844   6.710   1.405
  170GLY      N 1684   5.657   6.705   1.524
  170GLY      H 1685   5.606   6.681   1.606
  170GLY     CA 1686   5.568   6.718   1.407
  170GLY      C 1687   5.528   6.592   1.330
  170GLY      O 1688   5.470   6.604   1.222
  171HISE     N 1689   5.579   6.482   1.383
  171HISE     H 1690   5.640   6.466   1.461
  171HISE    CA 1691   5.553   6.356   1.312
  171HISE    CB 1692   5.691   6.292   1.293
  171HISE    CG 1693   5.782   6.369   1.197
  171HISE   ND1 1694   5.910   6.389   1.224
  171HISE   CD2 1695   5.765   6.383   1.066
  171HISE   HD2 1696   5.682   6.347   1.004
  171HISE   CE1 1697   5.973   6.424   1.112
  171HISE   HE1 1698   6.076   6.460   1.108
  171HISE   NE2 1699   5.882   6.420   1.015
  171HISE   HE2 1700   5.896   6.440   0.918
  171HISE     C 1701   5.462   6.259   1.388
  171HISE     O 1702   5.482   6.251   1.509
  172LEU      N 1703   5.384   6.178   1.318
  172LEU      H 1704   5.375   6.174   1.219
  172LEU     CA 1705   5.307   6.070   1.383
  172LEU     CB 1706   5.179   6.041   1.305
  172LEU     CG 1707   5.060   6.008   1.396
  172LEU    CD1 1708   5.083   5.885   1.483
  172LEU    CD2 1709   5.029   6.124   1.490
  172LEU      C 1710   5.394   5.947   1.414
  172LEU      O 1711   5.449   5.886   1.323
  173TYR      N 1712   5.405   5.919   1.543
  173TYR      H 1713   5.370   5.976   1.618
  173TYR     CA 1714   5.487   5.802   1.579
  173TYR     CB 1715   5.599   5.835   1.678
  173TYR     CG 1716   5.718   5.893   1.602
  173TYR    CD1 1717   5.819   5.811   1.553
  173TYR    HD1 1718   5.827   5.708   1.589
  173TYR    CD2 1719   5.725   6.031   1.581
  173TYR    HD2 1720   5.630   6.085   1.585
  173TYR    CE1 1721   5.929   5.867   1.489
  173TYR    HE1 1722   5.994   5.812   1.422
  173TYR    CE2 1723   5.837   6.087   1.521
  173TYR    HE2 1724   5.848   6.196   1.523
  173TYR     CZ 1725   5.941   6.005   1.480
  173TYR     OH 1726   6.066   6.052   1.450
  173TYR     HH 1727   6.072   6.149   1.471
  173TYR      C 1728   5.402   5.682   1.620
  173TYR      O 1729   5.301   5.686   1.690
  174GLU      N 1730   5.453   5.574   1.561
  174GLU      H 1731   5.519   5.579   1.486
  174GLU     CA 1732   5.395   5.440   1.583
  174GLU     CB 1733   5.358   5.372   1.452
  174GLU     CG 1734   5.264   5.254   1.477
  174GLU     CD 1735   5.247   5.177   1.346
  174GLU    OE1 1736   5.136   5.183   1.289
  174GLU    OE2 1737   5.348   5.129   1.289
  174GLU      C 1738   5.500   5.365   1.665
  174GLU      O 1739   5.613   5.359   1.617
  175LEU      N 1740   5.464   5.346   1.792
  175LEU      H 1741   5.380   5.390   1.822
  175LEU     CA 1742   5.547   5.269   1.886
  175LEU     CB 1743   5.584   5.353   2.009
  175LEU     CG 1744   5.685   5.465   1.982
  175LEU    CD1 1745   5.620   5.600   1.949
  175LEU    CD2 1746   5.768   5.471   2.111
  175LEU      C 1747   5.465   5.148   1.932
  175LEU      O 1748   5.345   5.150   1.959
  176ASP      N 1749   5.540   5.040   1.913
  176ASP      H 1750   5.607   5.041   1.839
  176ASP     CA 1751   5.508   4.908   1.970
  176ASP     CB 1752   5.416   4.819   1.886
  176ASP     CG 1753   5.450   4.672   1.911
  176ASP    OD1 1754   5.524   4.612   1.829
  176ASP    OD2 1755   5.384   4.612   1.998
  176ASP      C 1756   5.640   4.843   2.012
  176ASP      O 1757   5.715   4.811   1.920
  177GLY      N 1758   5.642   4.792   2.135
  177GLY      H 1759   5.563   4.799   2.196
  177GLY     CA 1760   5.762   4.723   2.181
  177GLY      C 1761   5.800   4.589   2.118
  177GLY      O 1762   5.912   4.544   2.144
  178ARG      N 1763   5.699   4.519   2.066
  178ARG      H 1764   5.609   4.558   2.045
  178ARG     CA 1765   5.728   4.395   1.993
  178ARG     CB 1766   5.604   4.308   1.970
  178ARG     CG 1767   5.520   4.291   2.097
  178ARG     CD 1768   5.545   4.152   2.155
  178ARG     NE 1769   5.488   4.045   2.073
  178ARG     HE 1770   5.520   4.038   1.978
  178ARG     CZ 1771   5.381   3.969   2.103
  178ARG    NH1 1772   5.292   4.008   2.195
  178ARG   HH11 1773   5.301   4.100   2.232
  178ARG   HH12 1774   5.226   3.943   2.232
  178ARG    NH2 1775   5.361   3.849   2.047
  178ARG   HH21 1776   5.426   3.817   1.977
  178ARG   HH22 1777   5.278   3.800   2.074
  178ARG      C 1778   5.804   4.398   1.861
  178ARG      O 1779   5.873   4.303   1.824
  179MET      N 1780   5.798   4.515   1.797
  179MET      H 1781   5.724   4.578   1.819
  179MET     CA 1782   5.883   4.563   1.687
  179MET     CB 1783   5.800   4.670   1.616
  179MET     CG 1784   5.678   4.629   1.533
  179MET     SD 1785   5.700   4.476   1.436
  179MET     CE 1786   5.532   4.466   1.377
  179MET      C 1787   6.028   4.596   1.723
  179MET      O 1788   6.063   4.629   1.836
  180PRO      N 1789   6.117   4.575   1.626
  180PRO     CA 1790   6.256   4.621   1.639
  180PRO     CB 1791   6.322   4.540   1.528
  180PRO     CG 1792   6.216   4.493   1.427
  180PRO     CD 1793   6.096   4.475   1.520
  180PRO      C 1794   6.290   4.770   1.632
  180PRO      O 1795   6.386   4.812   1.696
  181PHE      N 1796   6.199   4.849   1.578
  181PHE      H 1797   6.119   4.809   1.532
  181PHE     CA 1798   6.203   4.993   1.547
  181PHE     CB 1799   6.280   5.014   1.417
  181PHE     CG 1800   6.424   4.965   1.404
  181PHE    CD1 1801   6.448   4.851   1.328
  181PHE    HD1 1802   6.367   4.807   1.270
  181PHE    CD2 1803   6.526   5.030   1.472
  181PHE    HD2 1804   6.517   5.131   1.513
  181PHE    CE1 1805   6.576   4.797   1.328
  181PHE    HE1 1806   6.601   4.721   1.254
  181PHE    CE2 1807   6.655   4.981   1.458
  181PHE    HE2 1808   6.737   5.034   1.507
  181PHE     CZ 1809   6.682   4.863   1.389
  181PHE     HZ 1810   6.781   4.817   1.397
  181PHE      C 1811   6.061   5.050   1.545
  181PHE      O 1812   5.960   4.982   1.530
  182PRO      N 1813   6.053   5.178   1.581
  182PRO     CA 1814   5.927   5.250   1.556
  182PRO     CB 1815   5.944   5.385   1.627
  182PRO     CG 1816   6.050   5.359   1.734
  182PRO     CD 1817   6.136   5.242   1.684
  182PRO      C 1818   5.904   5.264   1.406
  182PRO      O 1819   5.996   5.274   1.325
  183VAL      N 1820   5.783   5.313   1.376
  183VAL      H 1821   5.716   5.316   1.450
  183VAL     CA 1822   5.740   5.368   1.247
  183VAL     CB 1823   5.623   5.287   1.192
  183VAL    CG1 1824   5.552   5.337   1.065
  183VAL    CG2 1825   5.674   5.146   1.161
  183VAL      C 1826   5.706   5.517   1.247
  183VAL      O 1827   5.659   5.568   1.349
  184ASN      N 1828   5.738   5.585   1.137
  184ASN      H 1829   5.794   5.550   1.062
  184ASN     CA 1830   5.705   5.728   1.127
  184ASN     CB 1831   5.829   5.806   1.084
  184ASN     CG 1832   5.806   5.957   1.092
  184ASN    OD1 1833   5.715   6.006   1.026
  184ASN    ND2 1834   5.904   6.034   1.138
  184ASN   HD21 1835   5.995   5.995   1.154
  184ASN   HD22 1836   5.897   6.134   1.140
  184ASN      C 1837   5.596   5.738   1.020
  184ASN      O 1838   5.628   5.750   0.901
  185HISE     N 1839   5.473   5.762   1.065
  185HISE     H 1840   5.465   5.813   1.151
  185HISE    CA 1841   5.358   5.780   0.976
  185HISE    CB 1842   5.223   5.757   1.045
  185HISE    CG 1843   5.211   5.605   1.058
  185HISE   ND1 1844   5.179   5.527   0.955
  185HISE   CD2 1845   5.224   5.535   1.170
  185HISE   HD2 1846   5.223   5.568   1.274
  185HISE   CE1 1847   5.172   5.403   1.002
  185HISE   HE1 1848   5.138   5.315   0.947
  185HISE   NE2 1849   5.198   5.410   1.132
  185HISE   HE2 1850   5.181   5.334   1.194
  185HISE     C 1851   5.355   5.908   0.893
  185HISE     O 1852   5.253   5.942   0.832
  186GLY      N 1853   5.463   5.986   0.890
  186GLY      H 1854   5.551   5.949   0.918
  186GLY     CA 1855   5.469   6.116   0.822
  186GLY      C 1856   5.417   6.233   0.906
  186GLY      O 1857   5.408   6.222   1.028
  187ALA      N 1858   5.383   6.344   0.842
  187ALA      H 1859   5.373   6.354   0.743
  187ALA     CA 1860   5.358   6.474   0.907
  187ALA     CB 1861   5.368   6.576   0.793
  187ALA      C 1862   5.224   6.477   0.981
  187ALA      O 1863   5.126   6.422   0.931
  188SER      N 1864   5.224   6.531   1.102
  188SER      H 1865   5.311   6.565   1.139
  188SER     CA 1866   5.113   6.548   1.198
  188SER     CB 1867   5.104   6.423   1.286
  188SER     OG 1868   5.008   6.445   1.389
  188SER     HG 1869   4.917   6.446   1.348
  188SER      C 1870   5.129   6.676   1.280
  188SER      O 1871   5.238   6.709   1.325
  189SER      N 1872   5.017   6.744   1.303
  189SER      H 1873   4.933   6.708   1.263
  189SER     CA 1874   5.007   6.860   1.393
  189SER     CB 1875   4.890   6.956   1.368
  189SER     OG 1876   4.896   7.066   1.459
  189SER     HG 1877   4.906   7.149   1.404
  189SER      C 1878   4.986   6.822   1.540
  189SER      O 1879   4.918   6.720   1.547
  190GLU      N 1880   5.026   6.903   1.638
  190GLU      H 1881   5.091   6.975   1.613
  190GLU     CA 1882   4.994   6.876   1.779
  190GLU     CB 1883   5.077   6.968   1.869
  190GLU     CG 1884   5.045   6.948   2.017
  190GLU     CD 1885   5.085   7.069   2.101
  190GLU    OE1 1886   5.204   7.090   2.133
  190GLU    OE2 1887   5.004   7.156   2.140
  190GLU      C 1888   4.843   6.891   1.799
  190GLU      O 1889   4.782   6.802   1.858
  191ASP      N 1890   4.784   6.986   1.728
  191ASP      H 1891   4.835   7.032   1.655
  191ASP     CA 1892   4.641   7.018   1.720
  191ASP     CB 1893   4.615   7.146   1.641
  191ASP     CG 1894   4.476   7.208   1.660
  191ASP    OD1 1895   4.471   7.303   1.741
  191ASP    OD2 1896   4.380   7.175   1.587
  191ASP      C 1897   4.551   6.900   1.682
  191ASP      O 1898   4.460   6.869   1.758
  192THR      N 1899   4.588   6.825   1.579
  192THR      H 1900   4.655   6.863   1.515
  192THR     CA 1901   4.524   6.705   1.522
  192THR     CB 1902   4.507   6.717   1.370
  192THR    OG1 1903   4.638   6.753   1.325
  192THR    HG1 1904   4.688   6.674   1.291
  192THR    CG2 1905   4.412   6.831   1.334
  192THR      C 1906   4.595   6.572   1.549
  192THR      O 1907   4.554   6.475   1.484
  193LEU      N 1908   4.657   6.558   1.665
  193LEU      H 1909   4.645   6.620   1.743
  193LEU     CA 1910   4.711   6.427   1.703
  193LEU     CB 1911   4.818   6.429   1.812
  193LEU     CG 1912   4.768   6.428   1.957
  193LEU    CD1 1913   4.887   6.429   2.053
  193LEU    CD2 1914   4.670   6.544   1.976
  193LEU      C 1915   4.613   6.310   1.719
  193LEU      O 1916   4.645   6.194   1.696
  194LEU      N 1917   4.493   6.347   1.763
  194LEU      H 1918   4.466   6.441   1.784
  194LEU     CA 1919   4.387   6.247   1.780
  194LEU     CB 1920   4.267   6.299   1.860
  194LEU     CG 1921   4.284   6.274   2.010
  194LEU    CD1 1922   4.195   6.378   2.078
  194LEU    CD2 1923   4.252   6.132   2.058
  194LEU      C 1924   4.336   6.201   1.643
  194LEU      O 1925   4.371   6.090   1.604
  195LYS      N 1926   4.308   6.304   1.563
  195LYS      H 1927   4.276   6.390   1.603
  195LYS     CA 1928   4.266   6.283   1.424
  195LYS     CB 1929   4.229   6.420   1.368
  195LYS     CG 1930   4.150   6.406   1.238
  195LYS     CD 1931   4.125   6.546   1.180
  195LYS     CE 1932   4.057   6.539   1.043
  195LYS     NZ 1933   4.151   6.515   0.933
  195LYS    HZ1 1934   4.124   6.488   0.840
  195LYS    HZ2 1935   4.196   6.601   0.910
  195LYS    HZ3 1936   4.226   6.456   0.963
  195LYS      C 1937   4.365   6.200   1.343
  195LYS      O 1938   4.334   6.099   1.279
  196ASP      N 1939   4.488   6.250   1.350
  196ASP      H 1940   4.515   6.340   1.382
  196ASP     CA 1941   4.601   6.191   1.275
  196ASP     CB 1942   4.715   6.291   1.293
  196ASP     CG 1943   4.721   6.425   1.220
  196ASP    OD1 1944   4.785   6.520   1.269
  196ASP    OD2 1945   4.689   6.428   1.099
  196ASP      C 1946   4.630   6.046   1.317
  196ASP      O 1947   4.648   5.968   1.224
  197ALA      N 1948   4.637   6.014   1.446
  197ALA      H 1949   4.656   6.089   1.509
  197ALA     CA 1950   4.639   5.877   1.498
  197ALA     CB 1951   4.646   5.865   1.650
  197ALA      C 1952   4.513   5.805   1.447
  197ALA      O 1953   4.528   5.717   1.362
  198ALA      N 1954   4.390   5.844   1.478
  198ALA      H 1955   4.377   5.935   1.516
  198ALA     CA 1956   4.267   5.780   1.430
  198ALA     CB 1957   4.146   5.856   1.485
  198ALA      C 1958   4.238   5.757   1.281
  198ALA      O 1959   4.174   5.658   1.245
  199LYS      N 1960   4.316   5.822   1.195
  199LYS      H 1961   4.332   5.919   1.214
  199LYS     CA 1962   4.326   5.783   1.054
  199LYS     CB 1963   4.399   5.897   0.982
  199LYS     CG 1964   4.429   5.882   0.833
  199LYS     CD 1965   4.576   5.899   0.796
  199LYS     CE 1966   4.596   5.901   0.644
  199LYS     NZ 1967   4.726   5.951   0.597
  199LYS    HZ1 1968   4.756   6.039   0.634
  199LYS    HZ2 1969   4.791   5.875   0.604
  199LYS    HZ3 1970   4.704   5.976   0.503
  199LYS      C 1971   4.395   5.649   1.025
  199LYS      O 1972   4.343   5.583   0.936
  200VAL      N 1973   4.500   5.621   1.102
  200VAL      H 1974   4.519   5.685   1.176
  200VAL     CA 1975   4.586   5.502   1.100
  200VAL     CB 1976   4.727   5.526   1.155
  200VAL    CG1 1977   4.814   5.401   1.135
  200VAL    CG2 1978   4.782   5.648   1.081
  200VAL      C 1979   4.533   5.382   1.179
  200VAL      O 1980   4.542   5.269   1.130
  201CYS      N 1981   4.488   5.409   1.301
  201CYS      H 1982   4.518   5.489   1.351
  201CYS     CA 1983   4.405   5.312   1.376
  201CYS     CB 1984   4.347   5.365   1.507
  201CYS     SG 1985   4.467   5.364   1.645
  201CYS     HG 1986   4.567   5.428   1.585
  201CYS      C 1987   4.290   5.255   1.293
  201CYS      O 1988   4.279   5.132   1.289
  202ARG      N 1989   4.211   5.326   1.214
  202ARG      H 1990   4.197   5.420   1.245
  202ARG     CA 1991   4.117   5.286   1.109
  202ARG     CB 1992   4.016   5.386   1.052
  202ARG     CG 1993   3.932   5.435   1.170
  202ARG     CD 1994   3.814   5.523   1.129
  202ARG     NE 1995   3.844   5.645   1.053
  202ARG     HE 1996   3.791   5.654   0.969
  202ARG     CZ 1997   3.878   5.763   1.109
  202ARG    NH1 1998   3.873   5.789   1.240
  202ARG   HH11 1999   3.852   5.723   1.312
  202ARG   HH12 2000   3.903   5.880   1.269
  202ARG    NH2 2001   3.915   5.863   1.028
  202ARG   HH21 2002   3.932   5.839   0.933
  202ARG   HH22 2003   3.921   5.957   1.062
  202ARG      C 2004   4.175   5.197   0.999
  202ARG      O 2005   4.145   5.078   1.000
  203GLU      N 2006   4.280   5.245   0.933
  203GLU      H 2007   4.297   5.343   0.924
  203GLU     CA 2008   4.331   5.161   0.823
  203GLU     CB 2009   4.432   5.222   0.725
  203GLU     CG 2010   4.560   5.280   0.786
  203GLU     CD 2011   4.661   5.328   0.681
  203GLU    OE1 2012   4.621   5.381   0.575
  203GLU    OE2 2013   4.780   5.335   0.718
  203GLU      C 2014   4.399   5.035   0.875
  203GLU      O 2015   4.396   4.935   0.803
  204PHE      N 2016   4.453   5.034   0.997
  204PHE      H 2017   4.479   5.121   1.038
  204PHE     CA 2018   4.499   4.913   1.067
  204PHE     CB 2019   4.567   4.958   1.197
  204PHE     CG 2020   4.693   4.880   1.232
  204PHE    CD1 2021   4.810   4.954   1.241
  204PHE    HD1 2022   4.812   5.051   1.191
  204PHE    CD2 2023   4.694   4.746   1.269
  204PHE    HD2 2024   4.606   4.681   1.274
  204PHE    CE1 2025   4.921   4.905   1.309
  204PHE    HE1 2026   4.998   4.974   1.342
  204PHE    CE2 2027   4.806   4.695   1.334
  204PHE    HE2 2028   4.798   4.595   1.377
  204PHE     CZ 2029   4.919   4.773   1.353
  204PHE     HZ 2030   4.995   4.736   1.421
  204PHE      C 2031   4.389   4.815   1.108
  204PHE      O 2032   4.411   4.696   1.085
  205THR      N 2033   4.274   4.865   1.152
  205THR      H 2034   4.268   4.965   1.151
  205THR     CA 2035   4.167   4.773   1.192
  205THR     CB 2036   4.094   4.832   1.312
  205THR    OG1 2037   4.012   4.725   1.360
  205THR    HG1 2038   3.948   4.764   1.426
  205THR    CG2 2039   4.006   4.956   1.293
  205THR      C 2040   4.079   4.722   1.077
  205THR      O 2041   4.081   4.601   1.052
  206GLU      N 2042   4.048   4.810   0.983
  206GLU      H 2043   4.074   4.906   0.996
  206GLU     CA 2044   3.964   4.779   0.867
  206GLU     CB 2045   3.936   4.907   0.788
  206GLU     CG 2046   3.835   4.992   0.866
  206GLU     CD 2047   3.810   5.124   0.794
  206GLU    OE1 2048   3.702   5.187   0.792
  206GLU    OE2 2049   3.906   5.186   0.742
  206GLU      C 2050   4.018   4.675   0.768
  206GLU      O 2051   3.938   4.608   0.703
  207ARG      N 2052   4.147   4.645   0.779
  207ARG      H 2053   4.206   4.686   0.849
  207ARG     CA 2054   4.214   4.539   0.703
  207ARG     CB 2055   4.366   4.553   0.697
  207ARG     CG 2056   4.390   4.671   0.602
  207ARG     CD 2057   4.539   4.679   0.568
  207ARG     NE 2058   4.626   4.699   0.685
  207ARG     HE 2059   4.597   4.652   0.768
  207ARG     CZ 2060   4.697   4.809   0.716
  207ARG    NH1 2061   4.689   4.920   0.642
  207ARG   HH11 2062   4.621   4.951   0.575
  207ARG   HH12 2063   4.764   4.981   0.668
  207ARG    NH2 2064   4.803   4.806   0.797
  207ARG   HH21 2065   4.823   4.717   0.839
  207ARG   HH22 2066   4.848   4.888   0.831
  207ARG      C 2067   4.166   4.398   0.738
  207ARG      O 2068   4.133   4.314   0.654
  208GLU      N 2069   4.155   4.381   0.869
  208GLU      H 2070   4.132   4.463   0.921
  208GLU     CA 2071   4.115   4.257   0.937
  208GLU     CB 2072   4.180   4.250   1.075
  208GLU     CG 2073   4.327   4.290   1.081
  208GLU     CD 2074   4.420   4.215   0.986
  208GLU    OE1 2075   4.474   4.277   0.891
  208GLU    OE2 2076   4.424   4.092   1.005
  208GLU      C 2077   3.963   4.248   0.946
  208GLU      O 2078   3.902   4.263   1.052
  209GLN      N 2079   3.902   4.247   0.828
  209GLN      H 2080   3.959   4.244   0.745
  209GLN     CA 2081   3.757   4.251   0.807
  209GLN     CB 2082   3.724   4.242   0.658
  209GLN     CG 2083   3.761   4.373   0.588
  209GLN     CD 2084   3.734   4.377   0.437
  209GLN    OE1 2085   3.818   4.402   0.351
  209GLN    NE2 2086   3.612   4.347   0.395
  209GLN   HE21 2087   3.535   4.324   0.454
  209GLN   HE22 2088   3.612   4.300   0.306
  209GLN      C 2089   3.687   4.145   0.892
  209GLN      O 2090   3.586   4.175   0.955
  210GLY      N 2091   3.756   4.032   0.910
  210GLY      H 2092   3.844   4.024   0.864
  210GLY     CA 2093   3.712   3.908   0.974
  210GLY      C 2094   3.723   3.907   1.127
  210GLY      O 2095   3.671   3.813   1.186
  211GLU      N 2096   3.775   4.019   1.177
  211GLU      H 2097   3.785   4.107   1.130
  211GLU     CA 2098   3.808   4.031   1.319
  211GLU     CB 2099   3.957   4.059   1.340
  211GLU     CG 2100   4.008   4.061   1.485
  211GLU     CD 2101   3.974   3.932   1.559
  211GLU    OE1 2102   3.884   3.943   1.645
  211GLU    OE2 2103   4.050   3.834   1.542
  211GLU      C 2104   3.724   4.135   1.393
  211GLU      O 2105   3.701   4.246   1.347
  212VAL      N 2106   3.679   4.091   1.511
  212VAL      H 2107   3.736   4.018   1.549
  212VAL     CA 2108   3.583   4.152   1.604
  212VAL     CB 2109   3.466   4.057   1.629
  212VAL    CG1 2110   3.390   4.029   1.500
  212VAL    CG2 2111   3.516   3.921   1.678
  212VAL      C 2112   3.640   4.204   1.736
  212VAL      O 2113   3.567   4.272   1.808
  213ARG      N 2114   3.756   4.156   1.779
  213ARG      H 2115   3.814   4.098   1.722
  213ARG     CA 2116   3.818   4.186   1.909
  213ARG     CB 2117   3.917   4.075   1.946
  213ARG     CG 2118   3.858   3.953   2.016
  213ARG     CD 2119   3.953   3.836   2.039
  213ARG     NE 2120   3.976   3.776   1.906
  213ARG     HE 2121   4.016   3.837   1.838
  213ARG     CZ 2122   3.979   3.646   1.876
  213ARG    NH1 2123   3.951   3.555   1.971
  213ARG   HH11 2124   3.939   3.591   2.063
  213ARG   HH12 2125   3.948   3.455   1.966
  213ARG    NH2 2126   4.017   3.609   1.753
  213ARG   HH21 2127   4.044   3.682   1.690
  213ARG   HH22 2128   4.011   3.513   1.725
  213ARG      C 2129   3.891   4.320   1.898
  213ARG      O 2130   3.986   4.329   1.821
  214PHE      N 2131   3.855   4.430   1.964
  214PHE      H 2132   3.765   4.424   2.009
  214PHE     CA 2133   3.934   4.553   1.973
  214PHE     CB 2134   3.912   4.642   1.851
  214PHE     CG 2135   3.770   4.689   1.818
  214PHE    CD1 2136   3.724   4.815   1.854
  214PHE    HD1 2137   3.776   4.857   1.941
  214PHE    CD2 2138   3.688   4.600   1.750
  214PHE    HD2 2139   3.739   4.513   1.710
  214PHE    CE1 2140   3.598   4.856   1.812
  214PHE    HE1 2141   3.570   4.958   1.837
  214PHE    CE2 2142   3.558   4.638   1.716
  214PHE    HE2 2143   3.491   4.569   1.664
  214PHE     CZ 2144   3.517   4.768   1.742
  214PHE     HZ 2145   3.436   4.817   1.688
  214PHE      C 2146   3.908   4.639   2.097
  214PHE      O 2147   3.803   4.638   2.160
  215SER      N 2148   4.014   4.704   2.144
  215SER      H 2149   4.102   4.700   2.097
  215SER     CA 2150   3.991   4.813   2.240
  215SER     CB 2151   4.031   4.757   2.377
  215SER     OG 2152   3.989   4.847   2.480
  215SER     HG 2153   4.013   4.801   2.565
  215SER      C 2154   4.085   4.932   2.224
  215SER      O 2155   4.199   4.915   2.179
  216ALA      N 2156   4.050   5.048   2.277
  216ALA      H 2157   3.960   5.057   2.319
  216ALA     CA 2158   4.109   5.177   2.236
  216ALA     CB 2159   4.038   5.240   2.116
  216ALA      C 2160   4.088   5.281   2.346
  216ALA      O 2161   3.981   5.309   2.398
  217VAL      N 2162   4.204   5.325   2.393
  217VAL      H 2163   4.289   5.303   2.345
  217VAL     CA 2164   4.225   5.420   2.503
  217VAL     CB 2165   4.288   5.352   2.624
  217VAL    CG1 2166   4.413   5.269   2.593
  217VAL    CG2 2167   4.322   5.449   2.738
  217VAL      C 2168   4.300   5.545   2.455
  217VAL      O 2169   4.409   5.531   2.400
  218ALA      N 2170   4.256   5.657   2.511
  218ALA      H 2171   4.172   5.662   2.565
  218ALA     CA 2172   4.327   5.786   2.498
  218ALA     CB 2173   4.220   5.871   2.429
  218ALA      C 2174   4.364   5.840   2.636
  218ALA      O 2175   4.310   5.798   2.739
  219LEU      N 2176   4.470   5.921   2.633
  219LEU      H 2177   4.513   5.954   2.549
  219LEU     CA 2178   4.531   5.978   2.754
  219LEU     CB 2179   4.679   5.949   2.728
  219LEU     CG 2180   4.767   5.941   2.853
  219LEU    CD1 2181   4.912   5.911   2.815
  219LEU    CD2 2182   4.748   6.048   2.961
  219LEU      C 2183   4.497   6.127   2.746
  219LEU      O 2184   4.545   6.197   2.658
  220CYS      N 2185   4.404   6.161   2.834
  220CYS      H 2186   4.374   6.113   2.917
  220CYS     CA 2187   4.339   6.293   2.833
  220CYS     CB 2188   4.188   6.289   2.809
  220CYS     SG 2189   4.160   6.271   2.629
  220CYS     HG 2190   4.135   6.399   2.604
  220CYS      C 2191   4.355   6.376   2.960
  220CYS     O1 2192   4.415   6.318   3.053
  220CYS     O2 2193   4.331   6.499   2.958
   6.92376   6.92376   4.89583   0.00000   0.00000   0.00000   0.00000   3.46188   3.46188
